# Supplementary material for: Accelerated Enveloping Distribution Sampling (AEDS) Allows for Efficient Sampling of Orthogonal Degrees of Freedom
Source: J Chem Inf Model. 2022 Dec 13;63(1):197–207. doi: 10.1021/acs.jcim.2c01272 (PMC9832482; doi:10.1021/acs.jcim.2c01272)
Supplement: Supplementary file 2 — ci2c01272_si_002.zip [file ci2c01272_si_002.zip › Accelerated_Enveloping_Distribution_Sampling_AEDS_allows_for_efficient_sampling_of_orthogonal_degrees_of_freedom/README.txt]

Folder structure:

Accelerated enveloping distribution sampling (AEDS) search and production runs: AEDS
Starting coordinates for each system: coordinates
Thermalization and equilibration simulations for each system: equilibration
Coordinates with counter ions added replacing solvent molecules: ion
Conventional MD runs:  MD
Vacuum minimization of starting coordinates: minimization
PDBs used as starting coordinates and as references: PDBs
Python scripts to analize AEDS: pythonscripts
Solvated systems and minimization in water: solvation
Topologies and perturbation topologies:  topologies
