# Supplementary material for: Accelerated Enveloping Distribution Sampling (AEDS) Allows for Efficient Sampling of Orthogonal Degrees of Freedom
Source: J Chem Inf Model. 2022 Dec 13;63(1):197–207. doi: 10.1021/acs.jcim.2c01272 (PMC9832482; doi:10.1021/acs.jcim.2c01272)
Supplement: Supplementary file 2 — ci2c01272_si_002.zip [file ci2c01272_si_002.zip › Accelerated_Enveloping_Distribution_Sampling_AEDS_allows_for_efficient_sampling_of_orthogonal_degrees_of_freedom/topologies/T4L_prot_54a8_cl.top]

TITLE
COM_TOP: Combined topology using:
           1 : T4L_prot_54a8.top
   2 ..   10 : cl_54a8.top
Parameters from 1, solvent from 1
END
PHYSICALCONSTANTS
# FPEPSI: 1.0/(4.0*PI*EPS0) (EPS0 is the permittivity of vacuum)
138.9354
# HBAR: Planck's constant HBAR = H/(2* PI)
0.0635078
# SPDL: Speed of light (nm/ps)
299792.458
# BOLTZ: Boltzmann's constant kB
0.00831441
END
TOPVERSION
2.0
END
ATOMTYPENAME
# NRATT: number of van der Waals atom types
54
# TYPE: atom type names
O
OM
OA
OE
OW
N
NT
NL
NR
NZ
# 10
NE
C
CH0
CH1
CH2
CH3
CH4
CH2r
CR1
HC
# 20
H
DUM
S
CU1+
CU2+
FE
ZN2+
MG2+
CA2+
P,SI
# 30
AR
F
CL
BR
CMet
OMet
NA+
CL-
CChl
CLChl
# 40
HChl
SDmso
CDmso
ODmso
CCl4
CLCl4
FTFE
CTFE
CHTFE
OTFE
# 50
CUrea
OUrea
NUrea
CH3p
END
RESNAME
# NRAA2: number of residues in a solute molecule
171
# AANM: residue names
MET
ASN
ILE
PHE
GLU
MET
LEU
ARG
ILE
ASP
# 10
GLU
GLY
LEU
ARG
LEU
LYSH
ILE
TYR
LYSH
ASP
# 20
THR
GLU
GLY
TYR
TYR
THR
ILE
GLY
ILE
GLY
# 30
HISH
LEU
LEU
THR
LYSH
SER
PRO
SER
LEU
ASN
# 40
ALA
ALA
LYSH
SER
GLU
LEU
ASP
LYSH
ALA
ILE
# 50
GLY
ARG
ASN
THR
ASN
GLY
VAL
ILE
THR
LYSH
# 60
ASP
GLU
ALA
GLU
LYSH
LEU
PHE
ASN
GLN
ASP
# 70
VAL
ASP
ALA
ALA
VAL
ARG
GLY
ILE
LEU
ARG
# 80
ASN
ALA
LYSH
LEU
LYSH
PRO
VAL
TYR
ASP
SER
# 90
LEU
ASP
ALA
VAL
ARG
ARG
ALA
ALA
ALA
ILE
# 100
ASN
MET
VAL
PHE
GLN
MET
GLY
GLU
THR
GLY
# 110
VAL
ALA
GLY
PHE
THR
ASN
SER
LEU
ARG
MET
# 120
LEU
GLN
GLN
LYSH
ARG
TRP
ASP
GLU
ALA
ALA
# 130
VAL
ASN
LEU
ALA
LYSH
SER
ARG
TRP
TYR
ASN
# 140
GLN
THR
PRO
ASN
ARG
ALA
LYSH
ARG
VAL
ILE
# 150
THR
THR
PHE
ARG
THR
GLY
THR
TRP
ASP
ALA
# 160
TYR
LYSH
CL-
CL-
CL-
CL-
CL-
CL-
CL-
CL-
# 170
CL-
END
SOLUTEATOM
#   NRP: number of solute atoms
 1691
#  ATNM: atom number
#  MRES: residue number
#  PANM: atom name of solute atom
#   IAC: integer (van der Waals) atom type code
#  MASS: mass of solute atom
#    CG: charge of solute atom
#   CGC: charge group code (0 or 1)
#   INE: number of excluded atoms
# INE14: number of 1-4 interactions
# ATNM MRES PANM IAC     MASS       CG  CGC INE
#                                           INE14
     1    1   H1  21  1.00800  0.25000  0     4     2     3     4     5
                                              2     6    10
     2    1   H2  21  1.00800  0.25000  0     3     3     4     5
                                              2     6    10
     3    1    N   8 14.00670  0.05000  0     4     4     5     6    10
                                              3     7    11    12
     4    1   H3  21  1.00800  0.25000  0     1     5
                                              2     6    10
     5    1   CA  14 13.01900  0.20000  1     5     6     7    10    11    12
                                              3     8    13    14
     6    1   CB  15 14.02700  0.00000  1     3     7     8    10
                                              3     9    11    12
     7    1   CG  15 14.02700  0.24100  0     2     8     9
                                              1    10
     8    1   SD  23 32.06000 -0.48200  0     1     9
                                              0
     9    1   CE  16 15.03500  0.24100  1     0
                                              0
    10    1    C  12 12.01100  0.45000  0     4    11    12    13    14
                                              2    15    21
    11    1    O   1 15.99940 -0.45000  1     1    12
                                              2    13    14
    12    2    N   6 14.00670 -0.31000  0     4    13    14    15    21
                                              3    16    22    23
    13    2    H  21  1.00800  0.31000  1     1    14
                                              2    15    21
    14    2   CA  14 13.01900  0.00000  0     5    15    16    21    22    23
                                              4    17    18    24    25
    15    2   CB  15 14.02700  0.00000  1     4    16    17    18    21
                                              4    19    20    22    23
    16    2   CG  12 12.01100  0.29000  0     4    17    18    19    20
                                              1    21
    17    2  OD1   1 15.99940 -0.45000  0     1    18
                                              2    19    20
    18    2  ND2   7 14.00670 -0.72000  0     2    19    20
                                              0
    19    2 HD21  21  1.00800  0.44000  0     1    20
                                              0
    20    2 HD22  21  1.00800  0.44000  1     0
                                              0
    21    2    C  12 12.01100  0.45000  0     4    22    23    24    25
                                              2    26    30
    22    2    O   1 15.99940 -0.45000  1     1    23
                                              2    24    25
    23    3    N   6 14.00670 -0.31000  0     4    24    25    26    30
                                              4    27    28    31    32
    24    3    H  21  1.00800  0.31000  1     1    25
                                              2    26    30
    25    3   CA  14 13.01900  0.00000  1     6    26    27    28    30    31    32
                                              3    29    33    34
    26    3   CB  14 13.01900  0.00000  0     4    27    28    29    30
                                              2    31    32
    27    3  CG1  15 14.02700  0.00000  0     2    28    29
                                              1    30
    28    3  CG2  16 15.03500  0.00000  0     0
                                              2    29    30
    29    3   CD  16 15.03500  0.00000  1     0
                                              0
    30    3    C  12 12.01100  0.45000  0     4    31    32    33    34
                                              2    35    47
    31    3    O   1 15.99940 -0.45000  1     1    32
                                              2    33    34
    32    4    N   6 14.00670 -0.31000  0     4    33    34    35    47
                                              3    36    48    49
    33    4    H  21  1.00800  0.31000  1     1    34
                                              2    35    47
    34    4   CA  14 13.01900  0.00000  0     5    35    36    47    48    49
                                              4    37    39    50    51
    35    4   CB  15 14.02700  0.00000  0     8    36    37    38    39    40    41
                                                   43    47
                                              2    48    49
    36    4   CG  12 12.01100  0.00000  1     9    37    38    39    40    41    42
                                                   43    44    45
                                              1    47
    37    4  CD1  12 12.01100 -0.14000  0     8    38    39    40    41    42    43
                                                   45    46
                                              0
    38    4  HD1  20  1.00800  0.14000  1     4    39    41    42    45
                                              0
    39    4  CD2  12 12.01100 -0.14000  0     6    40    41    43    44    45    46
                                              0
    40    4  HD2  20  1.00800  0.14000  1     3    43    44    45
                                              0
    41    4  CE1  12 12.01100 -0.14000  0     5    42    43    44    45    46
                                              0
    42    4  HE1  20  1.00800  0.14000  1     3    43    45    46
                                              0
    43    4  CE2  12 12.01100 -0.14000  0     3    44    45    46
                                              0
    44    4  HE2  20  1.00800  0.14000  1     2    45    46
                                              0
    45    4   CZ  12 12.01100 -0.14000  0     1    46
                                              0
    46    4   HZ  20  1.00800  0.14000  1     0
                                              0
    47    4    C  12 12.01100  0.45000  0     4    48    49    50    51
                                              2    52    57
    48    4    O   1 15.99940 -0.45000  1     1    49
                                              2    50    51
    49    5    N   6 14.00670 -0.31000  0     4    50    51    52    57
                                              3    53    58    59
    50    5    H  21  1.00800  0.31000  1     1    51
                                              2    52    57
    51    5   CA  14 13.01900  0.00000  0     5    52    53    57    58    59
                                              3    54    60    61
    52    5   CB  15 14.02700  0.00000  1     3    53    54    57
                                              4    55    56    58    59
    53    5   CG  15 14.02700  0.16000  0     3    54    55    56
                                              1    57
    54    5   CD  12 12.01100  0.27000  0     2    55    56
                                              0
    55    5  OE1   2 15.99940 -0.71500  0     1    56
                                              0
    56    5  OE2   2 15.99940 -0.71500  1     0
                                              0
    57    5    C  12 12.01100  0.45000  0     4    58    59    60    61
                                              2    62    66
    58    5    O   1 15.99940 -0.45000  1     1    59
                                              2    60    61
    59    6    N   6 14.00670 -0.31000  0     4    60    61    62    66
                                              3    63    67    68
    60    6    H  21  1.00800  0.31000  1     1    61
                                              2    62    66
    61    6   CA  14 13.01900  0.00000  0     5    62    63    66    67    68
                                              3    64    69    70
    62    6   CB  15 14.02700  0.00000  1     3    63    64    66
                                              3    65    67    68
    63    6   CG  15 14.02700  0.24100  0     2    64    65
                                              1    66
    64    6   SD  23 32.06000 -0.48200  0     1    65
                                              0
    65    6   CE  16 15.03500  0.24100  1     0
                                              0
    66    6    C  12 12.01100  0.45000  0     4    67    68    69    70
                                              2    71    75
    67    6    O   1 15.99940 -0.45000  1     1    68
                                              2    69    70
    68    7    N   6 14.00670 -0.31000  0     4    69    70    71    75
                                              3    72    76    77
    69    7    H  21  1.00800  0.31000  1     1    70
                                              2    71    75
    70    7   CA  14 13.01900  0.00000  0     5    71    72    75    76    77
                                              4    73    74    78    79
    71    7   CB  15 14.02700  0.00000  1     4    72    73    74    75
                                              2    76    77
    72    7   CG  14 13.01900  0.00000  0     2    73    74
                                              1    75
    73    7  CD1  16 15.03500  0.00000  0     1    74
                                              0
    74    7  CD2  16 15.03500  0.00000  1     0
                                              0
    75    7    C  12 12.01100  0.45000  0     4    76    77    78    79
                                              2    80    92
    76    7    O   1 15.99940 -0.45000  1     1    77
                                              2    78    79
    77    8    N   6 14.00670 -0.31000  0     4    78    79    80    92
                                              3    81    93    94
    78    8    H  21  1.00800  0.31000  1     1    79
                                              2    80    92
    79    8   CA  14 13.01900  0.00000  0     5    80    81    92    93    94
                                              3    82    95    96
    80    8   CB  15 14.02700  0.00000  0     3    81    82    92
                                              3    83    93    94
    81    8   CG  15 14.02700  0.00000  1     2    82    83
                                              3    84    85    92
    82    8   CD  15 14.02700  0.09000  0     3    83    84    85
                                              2    86    89
    83    8   NE  11 14.00670 -0.10500  0     4    84    85    86    89
                                              4    87    88    90    91
    84    8   HE  21  1.00800  0.34500  0     1    85
                                              2    86    89
    85    8   CZ  12 12.01100  0.01000  0     6    86    87    88    89    90    91
                                              0
    86    8  NH1  10 14.00670 -0.36000  0     3    87    88    89
                                              2    90    91
    87    8 HH11  21  1.00800  0.34500  0     1    88
                                              1    89
    88    8 HH12  21  1.00800  0.34500  0     0
                                              1    89
    89    8  NH2  10 14.00670 -0.36000  0     2    90    91
                                              0
    90    8 HH21  21  1.00800  0.34500  0     1    91
                                              0
    91    8 HH22  21  1.00800  0.34500  1     0
                                              0
    92    8    C  12 12.01100  0.45000  0     4    93    94    95    96
                                              2    97   101
    93    8    O   1 15.99940 -0.45000  1     1    94
                                              2    95    96
    94    9    N   6 14.00670 -0.31000  0     4    95    96    97   101
                                              4    98    99   102   103
    95    9    H  21  1.00800  0.31000  1     1    96
                                              2    97   101
    96    9   CA  14 13.01900  0.00000  1     6    97    98    99   101   102   103
                                              3   100   104   105
    97    9   CB  14 13.01900  0.00000  0     4    98    99   100   101
                                              2   102   103
    98    9  CG1  15 14.02700  0.00000  0     2    99   100
                                              1   101
    99    9  CG2  16 15.03500  0.00000  0     0
                                              2   100   101
   100    9   CD  16 15.03500  0.00000  1     0
                                              0
   101    9    C  12 12.01100  0.45000  0     4   102   103   104   105
                                              2   106   110
   102    9    O   1 15.99940 -0.45000  1     1   103
                                              2   104   105
   103   10    N   6 14.00670 -0.31000  0     4   104   105   106   110
                                              3   107   111   112
   104   10    H  21  1.00800  0.31000  1     1   105
                                              2   106   110
   105   10   CA  14 13.01900  0.00000  1     5   106   107   110   111   112
                                              4   108   109   113   114
   106   10   CB  15 14.02700  0.16000  0     4   107   108   109   110
                                              2   111   112
   107   10   CG  12 12.01100  0.27000  0     2   108   109
                                              1   110
   108   10  OD1   2 15.99940 -0.71500  0     1   109
                                              0
   109   10  OD2   2 15.99940 -0.71500  1     0
                                              0
   110   10    C  12 12.01100  0.45000  0     4   111   112   113   114
                                              2   115   120
   111   10    O   1 15.99940 -0.45000  1     1   112
                                              2   113   114
   112   11    N   6 14.00670 -0.31000  0     4   113   114   115   120
                                              3   116   121   122
   113   11    H  21  1.00800  0.31000  1     1   114
                                              2   115   120
   114   11   CA  14 13.01900  0.00000  0     5   115   116   120   121   122
                                              3   117   123   124
   115   11   CB  15 14.02700  0.00000  1     3   116   117   120
                                              4   118   119   121   122
   116   11   CG  15 14.02700  0.16000  0     3   117   118   119
                                              1   120
   117   11   CD  12 12.01100  0.27000  0     2   118   119
                                              0
   118   11  OE1   2 15.99940 -0.71500  0     1   119
                                              0
   119   11  OE2   2 15.99940 -0.71500  1     0
                                              0
   120   11    C  12 12.01100  0.45000  0     4   121   122   123   124
                                              1   125
   121   11    O   1 15.99940 -0.45000  1     1   122
                                              2   123   124
   122   12    N   6 14.00670 -0.31000  0     3   123   124   125
                                              2   126   127
   123   12    H  21  1.00800  0.31000  1     1   124
                                              1   125
   124   12   CA  15 14.02700  0.00000  1     3   125   126   127
                                              2   128   129
   125   12    C  12 12.01100  0.45000  0     4   126   127   128   129
                                              2   130   134
   126   12    O   1 15.99940 -0.45000  1     1   127
                                              2   128   129
   127   13    N   6 14.00670 -0.31000  0     4   128   129   130   134
                                              3   131   135   136
   128   13    H  21  1.00800  0.31000  1     1   129
                                              2   130   134
   129   13   CA  14 13.01900  0.00000  0     5   130   131   134   135   136
                                              4   132   133   137   138
   130   13   CB  15 14.02700  0.00000  1     4   131   132   133   134
                                              2   135   136
   131   13   CG  14 13.01900  0.00000  0     2   132   133
                                              1   134
   132   13  CD1  16 15.03500  0.00000  0     1   133
                                              0
   133   13  CD2  16 15.03500  0.00000  1     0
                                              0
   134   13    C  12 12.01100  0.45000  0     4   135   136   137   138
                                              2   139   151
   135   13    O   1 15.99940 -0.45000  1     1   136
                                              2   137   138
   136   14    N   6 14.00670 -0.31000  0     4   137   138   139   151
                                              3   140   152   153
   137   14    H  21  1.00800  0.31000  1     1   138
                                              2   139   151
   138   14   CA  14 13.01900  0.00000  0     5   139   140   151   152   153
                                              3   141   154   155
   139   14   CB  15 14.02700  0.00000  0     3   140   141   151
                                              3   142   152   153
   140   14   CG  15 14.02700  0.00000  1     2   141   142
                                              3   143   144   151
   141   14   CD  15 14.02700  0.09000  0     3   142   143   144
                                              2   145   148
   142   14   NE  11 14.00670 -0.10500  0     4   143   144   145   148
                                              4   146   147   149   150
   143   14   HE  21  1.00800  0.34500  0     1   144
                                              2   145   148
   144   14   CZ  12 12.01100  0.01000  0     6   145   146   147   148   149   150
                                              0
   145   14  NH1  10 14.00670 -0.36000  0     3   146   147   148
                                              2   149   150
   146   14 HH11  21  1.00800  0.34500  0     1   147
                                              1   148
   147   14 HH12  21  1.00800  0.34500  0     0
                                              1   148
   148   14  NH2  10 14.00670 -0.36000  0     2   149   150
                                              0
   149   14 HH21  21  1.00800  0.34500  0     1   150
                                              0
   150   14 HH22  21  1.00800  0.34500  1     0
                                              0
   151   14    C  12 12.01100  0.45000  0     4   152   153   154   155
                                              2   156   160
   152   14    O   1 15.99940 -0.45000  1     1   153
                                              2   154   155
   153   15    N   6 14.00670 -0.31000  0     4   154   155   156   160
                                              3   157   161   162
   154   15    H  21  1.00800  0.31000  1     1   155
                                              2   156   160
   155   15   CA  14 13.01900  0.00000  0     5   156   157   160   161   162
                                              4   158   159   163   164
   156   15   CB  15 14.02700  0.00000  1     4   157   158   159   160
                                              2   161   162
   157   15   CG  14 13.01900  0.00000  0     2   158   159
                                              1   160
   158   15  CD1  16 15.03500  0.00000  0     1   159
                                              0
   159   15  CD2  16 15.03500  0.00000  1     0
                                              0
   160   15    C  12 12.01100  0.45000  0     4   161   162   163   164
                                              2   165   173
   161   15    O   1 15.99940 -0.45000  1     1   162
                                              2   163   164
   162   16    N   6 14.00670 -0.31000  0     4   163   164   165   173
                                              3   166   174   175
   163   16    H  21  1.00800  0.31000  1     1   164
                                              2   165   173
   164   16   CA  14 13.01900  0.00000  0     5   165   166   173   174   175
                                              3   167   176   177
   165   16   CB  15 14.02700  0.00000  1     3   166   167   173
                                              3   168   174   175
   166   16   CG  15 14.02700  0.00000  0     2   167   168
                                              2   169   173
   167   16   CD  15 14.02700  0.00000  1     2   168   169
                                              3   170   171   172
   168   16   CE  15 14.02700  0.20000  0     4   169   170   171   172
                                              0
   169   16   NZ   8 14.00670  0.05000  0     3   170   171   172
                                              0
   170   16  HZ1  21  1.00800  0.25000  0     2   171   172
                                              0
   171   16  HZ2  21  1.00800  0.25000  0     1   172
                                              0
   172   16  HZ3  21  1.00800  0.25000  1     0
                                              0
   173   16    C  12 12.01100  0.45000  0     4   174   175   176   177
                                              2   178   182
   174   16    O   1 15.99940 -0.45000  1     1   175
                                              2   176   177
   175   17    N   6 14.00670 -0.31000  0     4   176   177   178   182
                                              4   179   180   183   184
   176   17    H  21  1.00800  0.31000  1     1   177
                                              2   178   182
   177   17   CA  14 13.01900  0.00000  1     6   178   179   180   182   183   184
                                              3   181   185   186
   178   17   CB  14 13.01900  0.00000  0     4   179   180   181   182
                                              2   183   184
   179   17  CG1  15 14.02700  0.00000  0     2   180   181
                                              1   182
   180   17  CG2  16 15.03500  0.00000  0     0
                                              2   181   182
   181   17   CD  16 15.03500  0.00000  1     0
                                              0
   182   17    C  12 12.01100  0.45000  0     4   183   184   185   186
                                              2   187   200
   183   17    O   1 15.99940 -0.45000  1     1   184
                                              2   185   186
   184   18    N   6 14.00670 -0.31000  0     4   185   186   187   200
                                              3   188   201   202
   185   18    H  21  1.00800  0.31000  1     1   186
                                              2   187   200
   186   18   CA  14 13.01900  0.00000  0     5   187   188   200   201   202
                                              4   189   191   203   204
   187   18   CB  15 14.02700  0.00000  0     8   188   189   190   191   192   193
                                                  195   200
                                              2   201   202
   188   18   CG  12 12.01100  0.00000  1     9   189   190   191   192   193   194
                                                  195   196   197
                                              1   200
   189   18  CD1  12 12.01100 -0.14000  0     8   190   191   192   193   194   195
                                                  197   198
                                              0
   190   18  HD1  20  1.00800  0.14000  1     4   191   193   194   197
                                              0
   191   18  CD2  12 12.01100 -0.14000  0     6   192   193   195   196   197   198
                                              0
   192   18  HD2  20  1.00800  0.14000  1     3   195   196   197
                                              0
   193   18  CE1  12 12.01100 -0.14000  0     5   194   195   196   197   198
                                              1   199
   194   18  HE1  20  1.00800  0.14000  1     3   195   197   198
                                              0
   195   18  CE2  12 12.01100 -0.14000  0     3   196   197   198
                                              1   199
   196   18  HE2  20  1.00800  0.14000  1     2   197   198
                                              0
   197   18   CZ  12 12.01100  0.20300  0     2   198   199
                                              0
   198   18   OH   3 15.99940 -0.61100  0     1   199
                                              0
   199   18   HH  21  1.00800  0.40800  1     0
                                              0
   200   18    C  12 12.01100  0.45000  0     4   201   202   203   204
                                              2   205   213
   201   18    O   1 15.99940 -0.45000  1     1   202
                                              2   203   204
   202   19    N   6 14.00670 -0.31000  0     4   203   204   205   213
                                              3   206   214   215
   203   19    H  21  1.00800  0.31000  1     1   204
                                              2   205   213
   204   19   CA  14 13.01900  0.00000  0     5   205   206   213   214   215
                                              3   207   216   217
   205   19   CB  15 14.02700  0.00000  1     3   206   207   213
                                              3   208   214   215
   206   19   CG  15 14.02700  0.00000  0     2   207   208
                                              2   209   213
   207   19   CD  15 14.02700  0.00000  1     2   208   209
                                              3   210   211   212
   208   19   CE  15 14.02700  0.20000  0     4   209   210   211   212
                                              0
   209   19   NZ   8 14.00670  0.05000  0     3   210   211   212
                                              0
   210   19  HZ1  21  1.00800  0.25000  0     2   211   212
                                              0
   211   19  HZ2  21  1.00800  0.25000  0     1   212
                                              0
   212   19  HZ3  21  1.00800  0.25000  1     0
                                              0
   213   19    C  12 12.01100  0.45000  0     4   214   215   216   217
                                              2   218   222
   214   19    O   1 15.99940 -0.45000  1     1   215
                                              2   216   217
   215   20    N   6 14.00670 -0.31000  0     4   216   217   218   222
                                              3   219   223   224
   216   20    H  21  1.00800  0.31000  1     1   217
                                              2   218   222
   217   20   CA  14 13.01900  0.00000  1     5   218   219   222   223   224
                                              4   220   221   225   226
   218   20   CB  15 14.02700  0.16000  0     4   219   220   221   222
                                              2   223   224
   219   20   CG  12 12.01100  0.27000  0     2   220   221
                                              1   222
   220   20  OD1   2 15.99940 -0.71500  0     1   221
                                              0
   221   20  OD2   2 15.99940 -0.71500  1     0
                                              0
   222   20    C  12 12.01100  0.45000  0     4   223   224   225   226
                                              2   227   231
   223   20    O   1 15.99940 -0.45000  1     1   224
                                              2   225   226
   224   21    N   6 14.00670 -0.31000  0     4   225   226   227   231
                                              4   228   230   232   233
   225   21    H  21  1.00800  0.31000  1     1   226
                                              2   227   231
   226   21   CA  14 13.01900  0.00000  1     6   227   228   230   231   232   233
                                              3   229   234   235
   227   21   CB  14 13.01900  0.26600  0     4   228   229   230   231
                                              2   232   233
   228   21  OG1   3 15.99940 -0.67400  0     2   229   230
                                              1   231
   229   21  HG1  21  1.00800  0.40800  1     0
                                              1   230
   230   21  CG2  16 15.03500  0.00000  1     0
                                              1   231
   231   21    C  12 12.01100  0.45000  0     4   232   233   234   235
                                              2   236   241
   232   21    O   1 15.99940 -0.45000  1     1   233
                                              2   234   235
   233   22    N   6 14.00670 -0.31000  0     4   234   235   236   241
                                              3   237   242   243
   234   22    H  21  1.00800  0.31000  1     1   235
                                              2   236   241
   235   22   CA  14 13.01900  0.00000  0     5   236   237   241   242   243
                                              3   238   244   245
   236   22   CB  15 14.02700  0.00000  1     3   237   238   241
                                              4   239   240   242   243
   237   22   CG  15 14.02700  0.16000  0     3   238   239   240
                                              1   241
   238   22   CD  12 12.01100  0.27000  0     2   239   240
                                              0
   239   22  OE1   2 15.99940 -0.71500  0     1   240
                                              0
   240   22  OE2   2 15.99940 -0.71500  1     0
                                              0
   241   22    C  12 12.01100  0.45000  0     4   242   243   244   245
                                              1   246
   242   22    O   1 15.99940 -0.45000  1     1   243
                                              2   244   245
   243   23    N   6 14.00670 -0.31000  0     3   244   245   246
                                              2   247   248
   244   23    H  21  1.00800  0.31000  1     1   245
                                              1   246
   245   23   CA  15 14.02700  0.00000  1     3   246   247   248
                                              2   249   250
   246   23    C  12 12.01100  0.45000  0     4   247   248   249   250
                                              2   251   264
   247   23    O   1 15.99940 -0.45000  1     1   248
                                              2   249   250
   248   24    N   6 14.00670 -0.31000  0     4   249   250   251   264
                                              3   252   265   266
   249   24    H  21  1.00800  0.31000  1     1   250
                                              2   251   264
   250   24   CA  14 13.01900  0.00000  0     5   251   252   264   265   266
                                              4   253   255   267   268
   251   24   CB  15 14.02700  0.00000  0     8   252   253   254   255   256   257
                                                  259   264
                                              2   265   266
   252   24   CG  12 12.01100  0.00000  1     9   253   254   255   256   257   258
                                                  259   260   261
                                              1   264
   253   24  CD1  12 12.01100 -0.14000  0     8   254   255   256   257   258   259
                                                  261   262
                                              0
   254   24  HD1  20  1.00800  0.14000  1     4   255   257   258   261
                                              0
   255   24  CD2  12 12.01100 -0.14000  0     6   256   257   259   260   261   262
                                              0
   256   24  HD2  20  1.00800  0.14000  1     3   259   260   261
                                              0
   257   24  CE1  12 12.01100 -0.14000  0     5   258   259   260   261   262
                                              1   263
   258   24  HE1  20  1.00800  0.14000  1     3   259   261   262
                                              0
   259   24  CE2  12 12.01100 -0.14000  0     3   260   261   262
                                              1   263
   260   24  HE2  20  1.00800  0.14000  1     2   261   262
                                              0
   261   24   CZ  12 12.01100  0.20300  0     2   262   263
                                              0
   262   24   OH   3 15.99940 -0.61100  0     1   263
                                              0
   263   24   HH  21  1.00800  0.40800  1     0
                                              0
   264   24    C  12 12.01100  0.45000  0     4   265   266   267   268
                                              2   269   282
   265   24    O   1 15.99940 -0.45000  1     1   266
                                              2   267   268
   266   25    N   6 14.00670 -0.31000  0     4   267   268   269   282
                                              3   270   283   284
   267   25    H  21  1.00800  0.31000  1     1   268
                                              2   269   282
   268   25   CA  14 13.01900  0.00000  0     5   269   270   282   283   284
                                              4   271   273   285   286
   269   25   CB  15 14.02700  0.00000  0     8   270   271   272   273   274   275
                                                  277   282
                                              2   283   284
   270   25   CG  12 12.01100  0.00000  1     9   271   272   273   274   275   276
                                                  277   278   279
                                              1   282
   271   25  CD1  12 12.01100 -0.14000  0     8   272   273   274   275   276   277
                                                  279   280
                                              0
   272   25  HD1  20  1.00800  0.14000  1     4   273   275   276   279
                                              0
   273   25  CD2  12 12.01100 -0.14000  0     6   274   275   277   278   279   280
                                              0
   274   25  HD2  20  1.00800  0.14000  1     3   277   278   279
                                              0
   275   25  CE1  12 12.01100 -0.14000  0     5   276   277   278   279   280
                                              1   281
   276   25  HE1  20  1.00800  0.14000  1     3   277   279   280
                                              0
   277   25  CE2  12 12.01100 -0.14000  0     3   278   279   280
                                              1   281
   278   25  HE2  20  1.00800  0.14000  1     2   279   280
                                              0
   279   25   CZ  12 12.01100  0.20300  0     2   280   281
                                              0
   280   25   OH   3 15.99940 -0.61100  0     1   281
                                              0
   281   25   HH  21  1.00800  0.40800  1     0
                                              0
   282   25    C  12 12.01100  0.45000  0     4   283   284   285   286
                                              2   287   291
   283   25    O   1 15.99940 -0.45000  1     1   284
                                              2   285   286
   284   26    N   6 14.00670 -0.31000  0     4   285   286   287   291
                                              4   288   290   292   293
   285   26    H  21  1.00800  0.31000  1     1   286
                                              2   287   291
   286   26   CA  14 13.01900  0.00000  1     6   287   288   290   291   292   293
                                              3   289   294   295
   287   26   CB  14 13.01900  0.26600  0     4   288   289   290   291
                                              2   292   293
   288   26  OG1   3 15.99940 -0.67400  0     2   289   290
                                              1   291
   289   26  HG1  21  1.00800  0.40800  1     0
                                              1   290
   290   26  CG2  16 15.03500  0.00000  1     0
                                              1   291
   291   26    C  12 12.01100  0.45000  0     4   292   293   294   295
                                              2   296   300
   292   26    O   1 15.99940 -0.45000  1     1   293
                                              2   294   295
   293   27    N   6 14.00670 -0.31000  0     4   294   295   296   300
                                              4   297   298   301   302
   294   27    H  21  1.00800  0.31000  1     1   295
                                              2   296   300
   295   27   CA  14 13.01900  0.00000  1     6   296   297   298   300   301   302
                                              3   299   303   304
   296   27   CB  14 13.01900  0.00000  0     4   297   298   299   300
                                              2   301   302
   297   27  CG1  15 14.02700  0.00000  0     2   298   299
                                              1   300
   298   27  CG2  16 15.03500  0.00000  0     0
                                              2   299   300
   299   27   CD  16 15.03500  0.00000  1     0
                                              0
   300   27    C  12 12.01100  0.45000  0     4   301   302   303   304
                                              1   305
   301   27    O   1 15.99940 -0.45000  1     1   302
                                              2   303   304
   302   28    N   6 14.00670 -0.31000  0     3   303   304   305
                                              2   306   307
   303   28    H  21  1.00800  0.31000  1     1   304
                                              1   305
   304   28   CA  15 14.02700  0.00000  1     3   305   306   307
                                              2   308   309
   305   28    C  12 12.01100  0.45000  0     4   306   307   308   309
                                              2   310   314
   306   28    O   1 15.99940 -0.45000  1     1   307
                                              2   308   309
   307   29    N   6 14.00670 -0.31000  0     4   308   309   310   314
                                              4   311   312   315   316
   308   29    H  21  1.00800  0.31000  1     1   309
                                              2   310   314
   309   29   CA  14 13.01900  0.00000  1     6   310   311   312   314   315   316
                                              3   313   317   318
   310   29   CB  14 13.01900  0.00000  0     4   311   312   313   314
                                              2   315   316
   311   29  CG1  15 14.02700  0.00000  0     2   312   313
                                              1   314
   312   29  CG2  16 15.03500  0.00000  0     0
                                              2   313   314
   313   29   CD  16 15.03500  0.00000  1     0
                                              0
   314   29    C  12 12.01100  0.45000  0     4   315   316   317   318
                                              1   319
   315   29    O   1 15.99940 -0.45000  1     1   316
                                              2   317   318
   316   30    N   6 14.00670 -0.31000  0     3   317   318   319
                                              2   320   321
   317   30    H  21  1.00800  0.31000  1     1   318
                                              1   319
   318   30   CA  15 14.02700  0.00000  1     3   319   320   321
                                              2   322   323
   319   30    C  12 12.01100  0.45000  0     4   320   321   322   323
                                              2   324   334
   320   30    O   1 15.99940 -0.45000  1     1   321
                                              2   322   323
   321   31    N   6 14.00670 -0.31000  0     4   322   323   324   334
                                              3   325   335   336
   322   31    H  21  1.00800  0.31000  1     1   323
                                              2   324   334
   323   31   CA  14 13.01900  0.00000  0     5   324   325   334   335   336
                                              4   326   328   337   338
   324   31   CB  15 14.02700  0.00000  1     8   325   326   327   328   329   330
                                                  332   334
                                              2   335   336
   325   31   CG  12 12.01100  0.14000  0     8   326   327   328   329   330   331
                                                  332   333
                                              1   334
   326   31  ND1   9 14.00670 -0.03000  0     7   327   328   329   330   331   332
                                                  333
                                              0
   327   31  HD1  21  1.00800  0.32000  0     4   328   330   331   332
                                              0
   328   31  CD2  12 12.01100  0.00000  0     5   329   330   331   332   333
                                              0
   329   31  HD2  20  1.00800  0.14000  0     3   330   332   333
                                              0
   330   31  CE1  12 12.01100  0.00000  0     3   331   332   333
                                              0
   331   31  HE1  20  1.00800  0.14000  0     2   332   333
                                              0
   332   31  NE2   9 14.00670 -0.03000  0     1   333
                                              0
   333   31  HE2  21  1.00800  0.32000  1     0
                                              0
   334   31    C  12 12.01100  0.45000  0     4   335   336   337   338
                                              2   339   343
   335   31    O   1 15.99940 -0.45000  1     1   336
                                              2   337   338
   336   32    N   6 14.00670 -0.31000  0     4   337   338   339   343
                                              3   340   344   345
   337   32    H  21  1.00800  0.31000  1     1   338
                                              2   339   343
   338   32   CA  14 13.01900  0.00000  0     5   339   340   343   344   345
                                              4   341   342   346   347
   339   32   CB  15 14.02700  0.00000  1     4   340   341   342   343
                                              2   344   345
   340   32   CG  14 13.01900  0.00000  0     2   341   342
                                              1   343
   341   32  CD1  16 15.03500  0.00000  0     1   342
                                              0
   342   32  CD2  16 15.03500  0.00000  1     0
                                              0
   343   32    C  12 12.01100  0.45000  0     4   344   345   346   347
                                              2   348   352
   344   32    O   1 15.99940 -0.45000  1     1   345
                                              2   346   347
   345   33    N   6 14.00670 -0.31000  0     4   346   347   348   352
                                              3   349   353   354
   346   33    H  21  1.00800  0.31000  1     1   347
                                              2   348   352
   347   33   CA  14 13.01900  0.00000  0     5   348   349   352   353   354
                                              4   350   351   355   356
   348   33   CB  15 14.02700  0.00000  1     4   349   350   351   352
                                              2   353   354
   349   33   CG  14 13.01900  0.00000  0     2   350   351
                                              1   352
   350   33  CD1  16 15.03500  0.00000  0     1   351
                                              0
   351   33  CD2  16 15.03500  0.00000  1     0
                                              0
   352   33    C  12 12.01100  0.45000  0     4   353   354   355   356
                                              2   357   361
   353   33    O   1 15.99940 -0.45000  1     1   354
                                              2   355   356
   354   34    N   6 14.00670 -0.31000  0     4   355   356   357   361
                                              4   358   360   362   363
   355   34    H  21  1.00800  0.31000  1     1   356
                                              2   357   361
   356   34   CA  14 13.01900  0.00000  1     6   357   358   360   361   362   363
                                              3   359   364   365
   357   34   CB  14 13.01900  0.26600  0     4   358   359   360   361
                                              2   362   363
   358   34  OG1   3 15.99940 -0.67400  0     2   359   360
                                              1   361
   359   34  HG1  21  1.00800  0.40800  1     0
                                              1   360
   360   34  CG2  16 15.03500  0.00000  1     0
                                              1   361
   361   34    C  12 12.01100  0.45000  0     4   362   363   364   365
                                              2   366   374
   362   34    O   1 15.99940 -0.45000  1     1   363
                                              2   364   365
   363   35    N   6 14.00670 -0.31000  0     4   364   365   366   374
                                              3   367   375   376
   364   35    H  21  1.00800  0.31000  1     1   365
                                              2   366   374
   365   35   CA  14 13.01900  0.00000  0     5   366   367   374   375   376
                                              3   368   377   378
   366   35   CB  15 14.02700  0.00000  1     3   367   368   374
                                              3   369   375   376
   367   35   CG  15 14.02700  0.00000  0     2   368   369
                                              2   370   374
   368   35   CD  15 14.02700  0.00000  1     2   369   370
                                              3   371   372   373
   369   35   CE  15 14.02700  0.20000  0     4   370   371   372   373
                                              0
   370   35   NZ   8 14.00670  0.05000  0     3   371   372   373
                                              0
   371   35  HZ1  21  1.00800  0.25000  0     2   372   373
                                              0
   372   35  HZ2  21  1.00800  0.25000  0     1   373
                                              0
   373   35  HZ3  21  1.00800  0.25000  1     0
                                              0
   374   35    C  12 12.01100  0.45000  0     4   375   376   377   378
                                              2   379   382
   375   35    O   1 15.99940 -0.45000  1     1   376
                                              2   377   378
   376   36    N   6 14.00670 -0.31000  0     4   377   378   379   382
                                              3   380   383   384
   377   36    H  21  1.00800  0.31000  1     1   378
                                              2   379   382
   378   36   CA  14 13.01900  0.00000  1     5   379   380   382   383   384
                                              3   381   385   388
   379   36   CB  15 14.02700  0.26600  0     3   380   381   382
                                              2   383   384
   380   36   OG   3 15.99940 -0.67400  0     1   381
                                              1   382
   381   36   HG  21  1.00800  0.40800  1     0
                                              0
   382   36    C  12 12.01100  0.45000  0     4   383   384   385   388
                                              3   386   387   389
   383   36    O   1 15.99940 -0.45000  1     1   384
                                              2   385   388
   384   37    N   6 14.00670  0.00000  1     5   385   386   387   388   389
                                              2   390   391
   385   37   CA  14 13.01900  0.00000  0     6   386   387   388   389   390   391
                                              2   392   393
   386   37   CB  18 14.02700  0.00000  1     3   387   388   389
                                              2   390   391
   387   37   CG  18 14.02700  0.00000  0     1   388
                                              1   389
   388   37   CD  18 14.02700  0.00000  1     0
                                              1   389
   389   37    C  12 12.01100  0.45000  0     4   390   391   392   393
                                              2   394   397
   390   37    O   1 15.99940 -0.45000  1     1   391
                                              2   392   393
   391   38    N   6 14.00670 -0.31000  0     4   392   393   394   397
                                              3   395   398   399
   392   38    H  21  1.00800  0.31000  1     1   393
                                              2   394   397
   393   38   CA  14 13.01900  0.00000  1     5   394   395   397   398   399
                                              3   396   400   401
   394   38   CB  15 14.02700  0.26600  0     3   395   396   397
                                              2   398   399
   395   38   OG   3 15.99940 -0.67400  0     1   396
                                              1   397
   396   38   HG  21  1.00800  0.40800  1     0
                                              0
   397   38    C  12 12.01100  0.45000  0     4   398   399   400   401
                                              2   402   406
   398   38    O   1 15.99940 -0.45000  1     1   399
                                              2   400   401
   399   39    N   6 14.00670 -0.31000  0     4   400   401   402   406
                                              3   403   407   408
   400   39    H  21  1.00800  0.31000  1     1   401
                                              2   402   406
   401   39   CA  14 13.01900  0.00000  0     5   402   403   406   407   408
                                              4   404   405   409   410
   402   39   CB  15 14.02700  0.00000  1     4   403   404   405   406
                                              2   407   408
   403   39   CG  14 13.01900  0.00000  0     2   404   405
                                              1   406
   404   39  CD1  16 15.03500  0.00000  0     1   405
                                              0
   405   39  CD2  16 15.03500  0.00000  1     0
                                              0
   406   39    C  12 12.01100  0.45000  0     4   407   408   409   410
                                              2   411   417
   407   39    O   1 15.99940 -0.45000  1     1   408
                                              2   409   410
   408   40    N   6 14.00670 -0.31000  0     4   409   410   411   417
                                              3   412   418   419
   409   40    H  21  1.00800  0.31000  1     1   410
                                              2   411   417
   410   40   CA  14 13.01900  0.00000  0     5   411   412   417   418   419
                                              4   413   414   420   421
   411   40   CB  15 14.02700  0.00000  1     4   412   413   414   417
                                              4   415   416   418   419
   412   40   CG  12 12.01100  0.29000  0     4   413   414   415   416
                                              1   417
   413   40  OD1   1 15.99940 -0.45000  0     1   414
                                              2   415   416
   414   40  ND2   7 14.00670 -0.72000  0     2   415   416
                                              0
   415   40 HD21  21  1.00800  0.44000  0     1   416
                                              0
   416   40 HD22  21  1.00800  0.44000  1     0
                                              0
   417   40    C  12 12.01100  0.45000  0     4   418   419   420   421
                                              2   422   423
   418   40    O   1 15.99940 -0.45000  1     1   419
                                              2   420   421
   419   41    N   6 14.00670 -0.31000  0     4   420   421   422   423
                                              2   424   425
   420   41    H  21  1.00800  0.31000  1     1   421
                                              2   422   423
   421   41   CA  14 13.01900  0.00000  0     4   422   423   424   425
                                              2   426   427
   422   41   CB  16 15.03500  0.00000  1     1   423
                                              2   424   425
   423   41    C  12 12.01100  0.45000  0     4   424   425   426   427
                                              2   428   429
   424   41    O   1 15.99940 -0.45000  1     1   425
                                              2   426   427
   425   42    N   6 14.00670 -0.31000  0     4   426   427   428   429
                                              2   430   431
   426   42    H  21  1.00800  0.31000  1     1   427
                                              2   428   429
   427   42   CA  14 13.01900  0.00000  0     4   428   429   430   431
                                              2   432   433
   428   42   CB  16 15.03500  0.00000  1     1   429
                                              2   430   431
   429   42    C  12 12.01100  0.45000  0     4   430   431   432   433
                                              2   434   442
   430   42    O   1 15.99940 -0.45000  1     1   431
                                              2   432   433
   431   43    N   6 14.00670 -0.31000  0     4   432   433   434   442
                                              3   435   443   444
   432   43    H  21  1.00800  0.31000  1     1   433
                                              2   434   442
   433   43   CA  14 13.01900  0.00000  0     5   434   435   442   443   444
                                              3   436   445   446
   434   43   CB  15 14.02700  0.00000  1     3   435   436   442
                                              3   437   443   444
   435   43   CG  15 14.02700  0.00000  0     2   436   437
                                              2   438   442
   436   43   CD  15 14.02700  0.00000  1     2   437   438
                                              3   439   440   441
   437   43   CE  15 14.02700  0.20000  0     4   438   439   440   441
                                              0
   438   43   NZ   8 14.00670  0.05000  0     3   439   440   441
                                              0
   439   43  HZ1  21  1.00800  0.25000  0     2   440   441
                                              0
   440   43  HZ2  21  1.00800  0.25000  0     1   441
                                              0
   441   43  HZ3  21  1.00800  0.25000  1     0
                                              0
   442   43    C  12 12.01100  0.45000  0     4   443   444   445   446
                                              2   447   450
   443   43    O   1 15.99940 -0.45000  1     1   444
                                              2   445   446
   444   44    N   6 14.00670 -0.31000  0     4   445   446   447   450
                                              3   448   451   452
   445   44    H  21  1.00800  0.31000  1     1   446
                                              2   447   450
   446   44   CA  14 13.01900  0.00000  1     5   447   448   450   451   452
                                              3   449   453   454
   447   44   CB  15 14.02700  0.26600  0     3   448   449   450
                                              2   451   452
   448   44   OG   3 15.99940 -0.67400  0     1   449
                                              1   450
   449   44   HG  21  1.00800  0.40800  1     0
                                              0
   450   44    C  12 12.01100  0.45000  0     4   451   452   453   454
                                              2   455   460
   451   44    O   1 15.99940 -0.45000  1     1   452
                                              2   453   454
   452   45    N   6 14.00670 -0.31000  0     4   453   454   455   460
                                              3   456   461   462
   453   45    H  21  1.00800  0.31000  1     1   454
                                              2   455   460
   454   45   CA  14 13.01900  0.00000  0     5   455   456   460   461   462
                                              3   457   463   464
   455   45   CB  15 14.02700  0.00000  1     3   456   457   460
                                              4   458   459   461   462
   456   45   CG  15 14.02700  0.16000  0     3   457   458   459
                                              1   460
   457   45   CD  12 12.01100  0.27000  0     2   458   459
                                              0
   458   45  OE1   2 15.99940 -0.71500  0     1   459
                                              0
   459   45  OE2   2 15.99940 -0.71500  1     0
                                              0
   460   45    C  12 12.01100  0.45000  0     4   461   462   463   464
                                              2   465   469
   461   45    O   1 15.99940 -0.45000  1     1   462
                                              2   463   464
   462   46    N   6 14.00670 -0.31000  0     4   463   464   465   469
                                              3   466   470   471
   463   46    H  21  1.00800  0.31000  1     1   464
                                              2   465   469
   464   46   CA  14 13.01900  0.00000  0     5   465   466   469   470   471
                                              4   467   468   472   473
   465   46   CB  15 14.02700  0.00000  1     4   466   467   468   469
                                              2   470   471
   466   46   CG  14 13.01900  0.00000  0     2   467   468
                                              1   469
   467   46  CD1  16 15.03500  0.00000  0     1   468
                                              0
   468   46  CD2  16 15.03500  0.00000  1     0
                                              0
   469   46    C  12 12.01100  0.45000  0     4   470   471   472   473
                                              2   474   478
   470   46    O   1 15.99940 -0.45000  1     1   471
                                              2   472   473
   471   47    N   6 14.00670 -0.31000  0     4   472   473   474   478
                                              3   475   479   480
   472   47    H  21  1.00800  0.31000  1     1   473
                                              2   474   478
   473   47   CA  14 13.01900  0.00000  1     5   474   475   478   479   480
                                              4   476   477   481   482
   474   47   CB  15 14.02700  0.16000  0     4   475   476   477   478
                                              2   479   480
   475   47   CG  12 12.01100  0.27000  0     2   476   477
                                              1   478
   476   47  OD1   2 15.99940 -0.71500  0     1   477
                                              0
   477   47  OD2   2 15.99940 -0.71500  1     0
                                              0
   478   47    C  12 12.01100  0.45000  0     4   479   480   481   482
                                              2   483   491
   479   47    O   1 15.99940 -0.45000  1     1   480
                                              2   481   482
   480   48    N   6 14.00670 -0.31000  0     4   481   482   483   491
                                              3   484   492   493
   481   48    H  21  1.00800  0.31000  1     1   482
                                              2   483   491
   482   48   CA  14 13.01900  0.00000  0     5   483   484   491   492   493
                                              3   485   494   495
   483   48   CB  15 14.02700  0.00000  1     3   484   485   491
                                              3   486   492   493
   484   48   CG  15 14.02700  0.00000  0     2   485   486
                                              2   487   491
   485   48   CD  15 14.02700  0.00000  1     2   486   487
                                              3   488   489   490
   486   48   CE  15 14.02700  0.20000  0     4   487   488   489   490
                                              0
   487   48   NZ   8 14.00670  0.05000  0     3   488   489   490
                                              0
   488   48  HZ1  21  1.00800  0.25000  0     2   489   490
                                              0
   489   48  HZ2  21  1.00800  0.25000  0     1   490
                                              0
   490   48  HZ3  21  1.00800  0.25000  1     0
                                              0
   491   48    C  12 12.01100  0.45000  0     4   492   493   494   495
                                              2   496   497
   492   48    O   1 15.99940 -0.45000  1     1   493
                                              2   494   495
   493   49    N   6 14.00670 -0.31000  0     4   494   495   496   497
                                              2   498   499
   494   49    H  21  1.00800  0.31000  1     1   495
                                              2   496   497
   495   49   CA  14 13.01900  0.00000  0     4   496   497   498   499
                                              2   500   501
   496   49   CB  16 15.03500  0.00000  1     1   497
                                              2   498   499
   497   49    C  12 12.01100  0.45000  0     4   498   499   500   501
                                              2   502   506
   498   49    O   1 15.99940 -0.45000  1     1   499
                                              2   500   501
   499   50    N   6 14.00670 -0.31000  0     4   500   501   502   506
                                              4   503   504   507   508
   500   50    H  21  1.00800  0.31000  1     1   501
                                              2   502   506
   501   50   CA  14 13.01900  0.00000  1     6   502   503   504   506   507   508
                                              3   505   509   510
   502   50   CB  14 13.01900  0.00000  0     4   503   504   505   506
                                              2   507   508
   503   50  CG1  15 14.02700  0.00000  0     2   504   505
                                              1   506
   504   50  CG2  16 15.03500  0.00000  0     0
                                              2   505   506
   505   50   CD  16 15.03500  0.00000  1     0
                                              0
   506   50    C  12 12.01100  0.45000  0     4   507   508   509   510
                                              1   511
   507   50    O   1 15.99940 -0.45000  1     1   508
                                              2   509   510
   508   51    N   6 14.00670 -0.31000  0     3   509   510   511
                                              2   512   513
   509   51    H  21  1.00800  0.31000  1     1   510
                                              1   511
   510   51   CA  15 14.02700  0.00000  1     3   511   512   513
                                              2   514   515
   511   51    C  12 12.01100  0.45000  0     4   512   513   514   515
                                              2   516   528
   512   51    O   1 15.99940 -0.45000  1     1   513
                                              2   514   515
   513   52    N   6 14.00670 -0.31000  0     4   514   515   516   528
                                              3   517   529   530
   514   52    H  21  1.00800  0.31000  1     1   515
                                              2   516   528
   515   52   CA  14 13.01900  0.00000  0     5   516   517   528   529   530
                                              3   518   531   532
   516   52   CB  15 14.02700  0.00000  0     3   517   518   528
                                              3   519   529   530
   517   52   CG  15 14.02700  0.00000  1     2   518   519
                                              3   520   521   528
   518   52   CD  15 14.02700  0.09000  0     3   519   520   521
                                              2   522   525
   519   52   NE  11 14.00670 -0.10500  0     4   520   521   522   525
                                              4   523   524   526   527
   520   52   HE  21  1.00800  0.34500  0     1   521
                                              2   522   525
   521   52   CZ  12 12.01100  0.01000  0     6   522   523   524   525   526   527
                                              0
   522   52  NH1  10 14.00670 -0.36000  0     3   523   524   525
                                              2   526   527
   523   52 HH11  21  1.00800  0.34500  0     1   524
                                              1   525
   524   52 HH12  21  1.00800  0.34500  0     0
                                              1   525
   525   52  NH2  10 14.00670 -0.36000  0     2   526   527
                                              0
   526   52 HH21  21  1.00800  0.34500  0     1   527
                                              0
   527   52 HH22  21  1.00800  0.34500  1     0
                                              0
   528   52    C  12 12.01100  0.45000  0     4   529   530   531   532
                                              2   533   539
   529   52    O   1 15.99940 -0.45000  1     1   530
                                              2   531   532
   530   53    N   6 14.00670 -0.31000  0     4   531   532   533   539
                                              3   534   540   541
   531   53    H  21  1.00800  0.31000  1     1   532
                                              2   533   539
   532   53   CA  14 13.01900  0.00000  0     5   533   534   539   540   541
                                              4   535   536   542   543
   533   53   CB  15 14.02700  0.00000  1     4   534   535   536   539
                                              4   537   538   540   541
   534   53   CG  12 12.01100  0.29000  0     4   535   536   537   538
                                              1   539
   535   53  OD1   1 15.99940 -0.45000  0     1   536
                                              2   537   538
   536   53  ND2   7 14.00670 -0.72000  0     2   537   538
                                              0
   537   53 HD21  21  1.00800  0.44000  0     1   538
                                              0
   538   53 HD22  21  1.00800  0.44000  1     0
                                              0
   539   53    C  12 12.01100  0.45000  0     4   540   541   542   543
                                              2   544   548
   540   53    O   1 15.99940 -0.45000  1     1   541
                                              2   542   543
   541   54    N   6 14.00670 -0.31000  0     4   542   543   544   548
                                              4   545   547   549   550
   542   54    H  21  1.00800  0.31000  1     1   543
                                              2   544   548
   543   54   CA  14 13.01900  0.00000  1     6   544   545   547   548   549   550
                                              3   546   551   552
   544   54   CB  14 13.01900  0.26600  0     4   545   546   547   548
                                              2   549   550
   545   54  OG1   3 15.99940 -0.67400  0     2   546   547
                                              1   548
   546   54  HG1  21  1.00800  0.40800  1     0
                                              1   547
   547   54  CG2  16 15.03500  0.00000  1     0
                                              1   548
   548   54    C  12 12.01100  0.45000  0     4   549   550   551   552
                                              2   553   559
   549   54    O   1 15.99940 -0.45000  1     1   550
                                              2   551   552
   550   55    N   6 14.00670 -0.31000  0     4   551   552   553   559
                                              3   554   560   561
   551   55    H  21  1.00800  0.31000  1     1   552
                                              2   553   559
   552   55   CA  14 13.01900  0.00000  0     5   553   554   559   560   561
                                              4   555   556   562   563
   553   55   CB  15 14.02700  0.00000  1     4   554   555   556   559
                                              4   557   558   560   561
   554   55   CG  12 12.01100  0.29000  0     4   555   556   557   558
                                              1   559
   555   55  OD1   1 15.99940 -0.45000  0     1   556
                                              2   557   558
   556   55  ND2   7 14.00670 -0.72000  0     2   557   558
                                              0
   557   55 HD21  21  1.00800  0.44000  0     1   558
                                              0
   558   55 HD22  21  1.00800  0.44000  1     0
                                              0
   559   55    C  12 12.01100  0.45000  0     4   560   561   562   563
                                              1   564
   560   55    O   1 15.99940 -0.45000  1     1   561
                                              2   562   563
   561   56    N   6 14.00670 -0.31000  0     3   562   563   564
                                              2   565   566
   562   56    H  21  1.00800  0.31000  1     1   563
                                              1   564
   563   56   CA  15 14.02700  0.00000  1     3   564   565   566
                                              2   567   568
   564   56    C  12 12.01100  0.45000  0     4   565   566   567   568
                                              2   569   572
   565   56    O   1 15.99940 -0.45000  1     1   566
                                              2   567   568
   566   57    N   6 14.00670 -0.31000  0     4   567   568   569   572
                                              4   570   571   573   574
   567   57    H  21  1.00800  0.31000  1     1   568
                                              2   569   572
   568   57   CA  14 13.01900  0.00000  0     6   569   570   571   572   573   574
                                              2   575   576
   569   57   CB  14 13.01900  0.00000  0     3   570   571   572
                                              2   573   574
   570   57  CG1  16 15.03500  0.00000  0     1   571
                                              1   572
   571   57  CG2  16 15.03500  0.00000  1     0
                                              1   572
   572   57    C  12 12.01100  0.45000  0     4   573   574   575   576
                                              2   577   581
   573   57    O   1 15.99940 -0.45000  1     1   574
                                              2   575   576
   574   58    N   6 14.00670 -0.31000  0     4   575   576   577   581
                                              4   578   579   582   583
   575   58    H  21  1.00800  0.31000  1     1   576
                                              2   577   581
   576   58   CA  14 13.01900  0.00000  1     6   577   578   579   581   582   583
                                              3   580   584   585
   577   58   CB  14 13.01900  0.00000  0     4   578   579   580   581
                                              2   582   583
   578   58  CG1  15 14.02700  0.00000  0     2   579   580
                                              1   581
   579   58  CG2  16 15.03500  0.00000  0     0
                                              2   580   581
   580   58   CD  16 15.03500  0.00000  1     0
                                              0
   581   58    C  12 12.01100  0.45000  0     4   582   583   584   585
                                              2   586   590
   582   58    O   1 15.99940 -0.45000  1     1   583
                                              2   584   585
   583   59    N   6 14.00670 -0.31000  0     4   584   585   586   590
                                              4   587   589   591   592
   584   59    H  21  1.00800  0.31000  1     1   585
                                              2   586   590
   585   59   CA  14 13.01900  0.00000  1     6   586   587   589   590   591   592
                                              3   588   593   594
   586   59   CB  14 13.01900  0.26600  0     4   587   588   589   590
                                              2   591   592
   587   59  OG1   3 15.99940 -0.67400  0     2   588   589
                                              1   590
   588   59  HG1  21  1.00800  0.40800  1     0
                                              1   589
   589   59  CG2  16 15.03500  0.00000  1     0
                                              1   590
   590   59    C  12 12.01100  0.45000  0     4   591   592   593   594
                                              2   595   603
   591   59    O   1 15.99940 -0.45000  1     1   592
                                              2   593   594
   592   60    N   6 14.00670 -0.31000  0     4   593   594   595   603
                                              3   596   604   605
   593   60    H  21  1.00800  0.31000  1     1   594
                                              2   595   603
   594   60   CA  14 13.01900  0.00000  0     5   595   596   603   604   605
                                              3   597   606   607
   595   60   CB  15 14.02700  0.00000  1     3   596   597   603
                                              3   598   604   605
   596   60   CG  15 14.02700  0.00000  0     2   597   598
                                              2   599   603
   597   60   CD  15 14.02700  0.00000  1     2   598   599
                                              3   600   601   602
   598   60   CE  15 14.02700  0.20000  0     4   599   600   601   602
                                              0
   599   60   NZ   8 14.00670  0.05000  0     3   600   601   602
                                              0
   600   60  HZ1  21  1.00800  0.25000  0     2   601   602
                                              0
   601   60  HZ2  21  1.00800  0.25000  0     1   602
                                              0
   602   60  HZ3  21  1.00800  0.25000  1     0
                                              0
   603   60    C  12 12.01100  0.45000  0     4   604   605   606   607
                                              2   608   612
   604   60    O   1 15.99940 -0.45000  1     1   605
                                              2   606   607
   605   61    N   6 14.00670 -0.31000  0     4   606   607   608   612
                                              3   609   613   614
   606   61    H  21  1.00800  0.31000  1     1   607
                                              2   608   612
   607   61   CA  14 13.01900  0.00000  1     5   608   609   612   613   614
                                              4   610   611   615   616
   608   61   CB  15 14.02700  0.16000  0     4   609   610   611   612
                                              2   613   614
   609   61   CG  12 12.01100  0.27000  0     2   610   611
                                              1   612
   610   61  OD1   2 15.99940 -0.71500  0     1   611
                                              0
   611   61  OD2   2 15.99940 -0.71500  1     0
                                              0
   612   61    C  12 12.01100  0.45000  0     4   613   614   615   616
                                              2   617   622
   613   61    O   1 15.99940 -0.45000  1     1   614
                                              2   615   616
   614   62    N   6 14.00670 -0.31000  0     4   615   616   617   622
                                              3   618   623   624
   615   62    H  21  1.00800  0.31000  1     1   616
                                              2   617   622
   616   62   CA  14 13.01900  0.00000  0     5   617   618   622   623   624
                                              3   619   625   626
   617   62   CB  15 14.02700  0.00000  1     3   618   619   622
                                              4   620   621   623   624
   618   62   CG  15 14.02700  0.16000  0     3   619   620   621
                                              1   622
   619   62   CD  12 12.01100  0.27000  0     2   620   621
                                              0
   620   62  OE1   2 15.99940 -0.71500  0     1   621
                                              0
   621   62  OE2   2 15.99940 -0.71500  1     0
                                              0
   622   62    C  12 12.01100  0.45000  0     4   623   624   625   626
                                              2   627   628
   623   62    O   1 15.99940 -0.45000  1     1   624
                                              2   625   626
   624   63    N   6 14.00670 -0.31000  0     4   625   626   627   628
                                              2   629   630
   625   63    H  21  1.00800  0.31000  1     1   626
                                              2   627   628
   626   63   CA  14 13.01900  0.00000  0     4   627   628   629   630
                                              2   631   632
   627   63   CB  16 15.03500  0.00000  1     1   628
                                              2   629   630
   628   63    C  12 12.01100  0.45000  0     4   629   630   631   632
                                              2   633   638
   629   63    O   1 15.99940 -0.45000  1     1   630
                                              2   631   632
   630   64    N   6 14.00670 -0.31000  0     4   631   632   633   638
                                              3   634   639   640
   631   64    H  21  1.00800  0.31000  1     1   632
                                              2   633   638
   632   64   CA  14 13.01900  0.00000  0     5   633   634   638   639   640
                                              3   635   641   642
   633   64   CB  15 14.02700  0.00000  1     3   634   635   638
                                              4   636   637   639   640
   634   64   CG  15 14.02700  0.16000  0     3   635   636   637
                                              1   638
   635   64   CD  12 12.01100  0.27000  0     2   636   637
                                              0
   636   64  OE1   2 15.99940 -0.71500  0     1   637
                                              0
   637   64  OE2   2 15.99940 -0.71500  1     0
                                              0
   638   64    C  12 12.01100  0.45000  0     4   639   640   641   642
                                              2   643   651
   639   64    O   1 15.99940 -0.45000  1     1   640
                                              2   641   642
   640   65    N   6 14.00670 -0.31000  0     4   641   642   643   651
                                              3   644   652   653
   641   65    H  21  1.00800  0.31000  1     1   642
                                              2   643   651
   642   65   CA  14 13.01900  0.00000  0     5   643   644   651   652   653
                                              3   645   654   655
   643   65   CB  15 14.02700  0.00000  1     3   644   645   651
                                              3   646   652   653
   644   65   CG  15 14.02700  0.00000  0     2   645   646
                                              2   647   651
   645   65   CD  15 14.02700  0.00000  1     2   646   647
                                              3   648   649   650
   646   65   CE  15 14.02700  0.20000  0     4   647   648   649   650
                                              0
   647   65   NZ   8 14.00670  0.05000  0     3   648   649   650
                                              0
   648   65  HZ1  21  1.00800  0.25000  0     2   649   650
                                              0
   649   65  HZ2  21  1.00800  0.25000  0     1   650
                                              0
   650   65  HZ3  21  1.00800  0.25000  1     0
                                              0
   651   65    C  12 12.01100  0.45000  0     4   652   653   654   655
                                              2   656   660
   652   65    O   1 15.99940 -0.45000  1     1   653
                                              2   654   655
   653   66    N   6 14.00670 -0.31000  0     4   654   655   656   660
                                              3   657   661   662
   654   66    H  21  1.00800  0.31000  1     1   655
                                              2   656   660
   655   66   CA  14 13.01900  0.00000  0     5   656   657   660   661   662
                                              4   658   659   663   664
   656   66   CB  15 14.02700  0.00000  1     4   657   658   659   660
                                              2   661   662
   657   66   CG  14 13.01900  0.00000  0     2   658   659
                                              1   660
   658   66  CD1  16 15.03500  0.00000  0     1   659
                                              0
   659   66  CD2  16 15.03500  0.00000  1     0
                                              0
   660   66    C  12 12.01100  0.45000  0     4   661   662   663   664
                                              2   665   677
   661   66    O   1 15.99940 -0.45000  1     1   662
                                              2   663   664
   662   67    N   6 14.00670 -0.31000  0     4   663   664   665   677
                                              3   666   678   679
   663   67    H  21  1.00800  0.31000  1     1   664
                                              2   665   677
   664   67   CA  14 13.01900  0.00000  0     5   665   666   677   678   679
                                              4   667   669   680   681
   665   67   CB  15 14.02700  0.00000  0     8   666   667   668   669   670   671
                                                  673   677
                                              2   678   679
   666   67   CG  12 12.01100  0.00000  1     9   667   668   669   670   671   672
                                                  673   674   675
                                              1   677
   667   67  CD1  12 12.01100 -0.14000  0     8   668   669   670   671   672   673
                                                  675   676
                                              0
   668   67  HD1  20  1.00800  0.14000  1     4   669   671   672   675
                                              0
   669   67  CD2  12 12.01100 -0.14000  0     6   670   671   673   674   675   676
                                              0
   670   67  HD2  20  1.00800  0.14000  1     3   673   674   675
                                              0
   671   67  CE1  12 12.01100 -0.14000  0     5   672   673   674   675   676
                                              0
   672   67  HE1  20  1.00800  0.14000  1     3   673   675   676
                                              0
   673   67  CE2  12 12.01100 -0.14000  0     3   674   675   676
                                              0
   674   67  HE2  20  1.00800  0.14000  1     2   675   676
                                              0
   675   67   CZ  12 12.01100 -0.14000  0     1   676
                                              0
   676   67   HZ  20  1.00800  0.14000  1     0
                                              0
   677   67    C  12 12.01100  0.45000  0     4   678   679   680   681
                                              2   682   688
   678   67    O   1 15.99940 -0.45000  1     1   679
                                              2   680   681
   679   68    N   6 14.00670 -0.31000  0     4   680   681   682   688
                                              3   683   689   690
   680   68    H  21  1.00800  0.31000  1     1   681
                                              2   682   688
   681   68   CA  14 13.01900  0.00000  0     5   682   683   688   689   690
                                              4   684   685   691   692
   682   68   CB  15 14.02700  0.00000  1     4   683   684   685   688
                                              4   686   687   689   690
   683   68   CG  12 12.01100  0.29000  0     4   684   685   686   687
                                              1   688
   684   68  OD1   1 15.99940 -0.45000  0     1   685
                                              2   686   687
   685   68  ND2   7 14.00670 -0.72000  0     2   686   687
                                              0
   686   68 HD21  21  1.00800  0.44000  0     1   687
                                              0
   687   68 HD22  21  1.00800  0.44000  1     0
                                              0
   688   68    C  12 12.01100  0.45000  0     4   689   690   691   692
                                              2   693   700
   689   68    O   1 15.99940 -0.45000  1     1   690
                                              2   691   692
   690   69    N   6 14.00670 -0.31000  0     4   691   692   693   700
                                              3   694   701   702
   691   69    H  21  1.00800  0.31000  1     1   692
                                              2   693   700
   692   69   CA  14 13.01900  0.00000  0     5   693   694   700   701   702
                                              3   695   703   704
   693   69   CB  15 14.02700  0.00000  0     3   694   695   700
                                              4   696   697   701   702
   694   69   CG  15 14.02700  0.00000  1     3   695   696   697
                                              3   698   699   700
   695   69   CD  12 12.01100  0.29000  0     4   696   697   698   699
                                              0
   696   69  OE1   1 15.99940 -0.45000  0     1   697
                                              2   698   699
   697   69  NE2   7 14.00670 -0.72000  0     2   698   699
                                              0
   698   69 HE21  21  1.00800  0.44000  0     1   699
                                              0
   699   69 HE22  21  1.00800  0.44000  1     0
                                              0
   700   69    C  12 12.01100  0.45000  0     4   701   702   703   704
                                              2   705   709
   701   69    O   1 15.99940 -0.45000  1     1   702
                                              2   703   704
   702   70    N   6 14.00670 -0.31000  0     4   703   704   705   709
                                              3   706   710   711
   703   70    H  21  1.00800  0.31000  1     1   704
                                              2   705   709
   704   70   CA  14 13.01900  0.00000  1     5   705   706   709   710   711
                                              4   707   708   712   713
   705   70   CB  15 14.02700  0.16000  0     4   706   707   708   709
                                              2   710   711
   706   70   CG  12 12.01100  0.27000  0     2   707   708
                                              1   709
   707   70  OD1   2 15.99940 -0.71500  0     1   708
                                              0
   708   70  OD2   2 15.99940 -0.71500  1     0
                                              0
   709   70    C  12 12.01100  0.45000  0     4   710   711   712   713
                                              2   714   717
   710   70    O   1 15.99940 -0.45000  1     1   711
                                              2   712   713
   711   71    N   6 14.00670 -0.31000  0     4   712   713   714   717
                                              4   715   716   718   719
   712   71    H  21  1.00800  0.31000  1     1   713
                                              2   714   717
   713   71   CA  14 13.01900  0.00000  0     6   714   715   716   717   718   719
                                              2   720   721
   714   71   CB  14 13.01900  0.00000  0     3   715   716   717
                                              2   718   719
   715   71  CG1  16 15.03500  0.00000  0     1   716
                                              1   717
   716   71  CG2  16 15.03500  0.00000  1     0
                                              1   717
   717   71    C  12 12.01100  0.45000  0     4   718   719   720   721
                                              2   722   726
   718   71    O   1 15.99940 -0.45000  1     1   719
                                              2   720   721
   719   72    N   6 14.00670 -0.31000  0     4   720   721   722   726
                                              3   723   727   728
   720   72    H  21  1.00800  0.31000  1     1   721
                                              2   722   726
   721   72   CA  14 13.01900  0.00000  1     5   722   723   726   727   728
                                              4   724   725   729   730
   722   72   CB  15 14.02700  0.16000  0     4   723   724   725   726
                                              2   727   728
   723   72   CG  12 12.01100  0.27000  0     2   724   725
                                              1   726
   724   72  OD1   2 15.99940 -0.71500  0     1   725
                                              0
   725   72  OD2   2 15.99940 -0.71500  1     0
                                              0
   726   72    C  12 12.01100  0.45000  0     4   727   728   729   730
                                              2   731   732
   727   72    O   1 15.99940 -0.45000  1     1   728
                                              2   729   730
   728   73    N   6 14.00670 -0.31000  0     4   729   730   731   732
                                              2   733   734
   729   73    H  21  1.00800  0.31000  1     1   730
                                              2   731   732
   730   73   CA  14 13.01900  0.00000  0     4   731   732   733   734
                                              2   735   736
   731   73   CB  16 15.03500  0.00000  1     1   732
                                              2   733   734
   732   73    C  12 12.01100  0.45000  0     4   733   734   735   736
                                              2   737   738
   733   73    O   1 15.99940 -0.45000  1     1   734
                                              2   735   736
   734   74    N   6 14.00670 -0.31000  0     4   735   736   737   738
                                              2   739   740
   735   74    H  21  1.00800  0.31000  1     1   736
                                              2   737   738
   736   74   CA  14 13.01900  0.00000  0     4   737   738   739   740
                                              2   741   742
   737   74   CB  16 15.03500  0.00000  1     1   738
                                              2   739   740
   738   74    C  12 12.01100  0.45000  0     4   739   740   741   742
                                              2   743   746
   739   74    O   1 15.99940 -0.45000  1     1   740
                                              2   741   742
   740   75    N   6 14.00670 -0.31000  0     4   741   742   743   746
                                              4   744   745   747   748
   741   75    H  21  1.00800  0.31000  1     1   742
                                              2   743   746
   742   75   CA  14 13.01900  0.00000  0     6   743   744   745   746   747   748
                                              2   749   750
   743   75   CB  14 13.01900  0.00000  0     3   744   745   746
                                              2   747   748
   744   75  CG1  16 15.03500  0.00000  0     1   745
                                              1   746
   745   75  CG2  16 15.03500  0.00000  1     0
                                              1   746
   746   75    C  12 12.01100  0.45000  0     4   747   748   749   750
                                              2   751   763
   747   75    O   1 15.99940 -0.45000  1     1   748
                                              2   749   750
   748   76    N   6 14.00670 -0.31000  0     4   749   750   751   763
                                              3   752   764   765
   749   76    H  21  1.00800  0.31000  1     1   750
                                              2   751   763
   750   76   CA  14 13.01900  0.00000  0     5   751   752   763   764   765
                                              3   753   766   767
   751   76   CB  15 14.02700  0.00000  0     3   752   753   763
                                              3   754   764   765
   752   76   CG  15 14.02700  0.00000  1     2   753   754
                                              3   755   756   763
   753   76   CD  15 14.02700  0.09000  0     3   754   755   756
                                              2   757   760
   754   76   NE  11 14.00670 -0.10500  0     4   755   756   757   760
                                              4   758   759   761   762
   755   76   HE  21  1.00800  0.34500  0     1   756
                                              2   757   760
   756   76   CZ  12 12.01100  0.01000  0     6   757   758   759   760   761   762
                                              0
   757   76  NH1  10 14.00670 -0.36000  0     3   758   759   760
                                              2   761   762
   758   76 HH11  21  1.00800  0.34500  0     1   759
                                              1   760
   759   76 HH12  21  1.00800  0.34500  0     0
                                              1   760
   760   76  NH2  10 14.00670 -0.36000  0     2   761   762
                                              0
   761   76 HH21  21  1.00800  0.34500  0     1   762
                                              0
   762   76 HH22  21  1.00800  0.34500  1     0
                                              0
   763   76    C  12 12.01100  0.45000  0     4   764   765   766   767
                                              1   768
   764   76    O   1 15.99940 -0.45000  1     1   765
                                              2   766   767
   765   77    N   6 14.00670 -0.31000  0     3   766   767   768
                                              2   769   770
   766   77    H  21  1.00800  0.31000  1     1   767
                                              1   768
   767   77   CA  15 14.02700  0.00000  1     3   768   769   770
                                              2   771   772
   768   77    C  12 12.01100  0.45000  0     4   769   770   771   772
                                              2   773   777
   769   77    O   1 15.99940 -0.45000  1     1   770
                                              2   771   772
   770   78    N   6 14.00670 -0.31000  0     4   771   772   773   777
                                              4   774   775   778   779
   771   78    H  21  1.00800  0.31000  1     1   772
                                              2   773   777
   772   78   CA  14 13.01900  0.00000  1     6   773   774   775   777   778   779
                                              3   776   780   781
   773   78   CB  14 13.01900  0.00000  0     4   774   775   776   777
                                              2   778   779
   774   78  CG1  15 14.02700  0.00000  0     2   775   776
                                              1   777
   775   78  CG2  16 15.03500  0.00000  0     0
                                              2   776   777
   776   78   CD  16 15.03500  0.00000  1     0
                                              0
   777   78    C  12 12.01100  0.45000  0     4   778   779   780   781
                                              2   782   786
   778   78    O   1 15.99940 -0.45000  1     1   779
                                              2   780   781
   779   79    N   6 14.00670 -0.31000  0     4   780   781   782   786
                                              3   783   787   788
   780   79    H  21  1.00800  0.31000  1     1   781
                                              2   782   786
   781   79   CA  14 13.01900  0.00000  0     5   782   783   786   787   788
                                              4   784   785   789   790
   782   79   CB  15 14.02700  0.00000  1     4   783   784   785   786
                                              2   787   788
   783   79   CG  14 13.01900  0.00000  0     2   784   785
                                              1   786
   784   79  CD1  16 15.03500  0.00000  0     1   785
                                              0
   785   79  CD2  16 15.03500  0.00000  1     0
                                              0
   786   79    C  12 12.01100  0.45000  0     4   787   788   789   790
                                              2   791   803
   787   79    O   1 15.99940 -0.45000  1     1   788
                                              2   789   790
   788   80    N   6 14.00670 -0.31000  0     4   789   790   791   803
                                              3   792   804   805
   789   80    H  21  1.00800  0.31000  1     1   790
                                              2   791   803
   790   80   CA  14 13.01900  0.00000  0     5   791   792   803   804   805
                                              3   793   806   807
   791   80   CB  15 14.02700  0.00000  0     3   792   793   803
                                              3   794   804   805
   792   80   CG  15 14.02700  0.00000  1     2   793   794
                                              3   795   796   803
   793   80   CD  15 14.02700  0.09000  0     3   794   795   796
                                              2   797   800
   794   80   NE  11 14.00670 -0.10500  0     4   795   796   797   800
                                              4   798   799   801   802
   795   80   HE  21  1.00800  0.34500  0     1   796
                                              2   797   800
   796   80   CZ  12 12.01100  0.01000  0     6   797   798   799   800   801   802
                                              0
   797   80  NH1  10 14.00670 -0.36000  0     3   798   799   800
                                              2   801   802
   798   80 HH11  21  1.00800  0.34500  0     1   799
                                              1   800
   799   80 HH12  21  1.00800  0.34500  0     0
                                              1   800
   800   80  NH2  10 14.00670 -0.36000  0     2   801   802
                                              0
   801   80 HH21  21  1.00800  0.34500  0     1   802
                                              0
   802   80 HH22  21  1.00800  0.34500  1     0
                                              0
   803   80    C  12 12.01100  0.45000  0     4   804   805   806   807
                                              2   808   814
   804   80    O   1 15.99940 -0.45000  1     1   805
                                              2   806   807
   805   81    N   6 14.00670 -0.31000  0     4   806   807   808   814
                                              3   809   815   816
   806   81    H  21  1.00800  0.31000  1     1   807
                                              2   808   814
   807   81   CA  14 13.01900  0.00000  0     5   808   809   814   815   816
                                              4   810   811   817   818
   808   81   CB  15 14.02700  0.00000  1     4   809   810   811   814
                                              4   812   813   815   816
   809   81   CG  12 12.01100  0.29000  0     4   810   811   812   813
                                              1   814
   810   81  OD1   1 15.99940 -0.45000  0     1   811
                                              2   812   813
   811   81  ND2   7 14.00670 -0.72000  0     2   812   813
                                              0
   812   81 HD21  21  1.00800  0.44000  0     1   813
                                              0
   813   81 HD22  21  1.00800  0.44000  1     0
                                              0
   814   81    C  12 12.01100  0.45000  0     4   815   816   817   818
                                              2   819   820
   815   81    O   1 15.99940 -0.45000  1     1   816
                                              2   817   818
   816   82    N   6 14.00670 -0.31000  0     4   817   818   819   820
                                              2   821   822
   817   82    H  21  1.00800  0.31000  1     1   818
                                              2   819   820
   818   82   CA  14 13.01900  0.00000  0     4   819   820   821   822
                                              2   823   824
   819   82   CB  16 15.03500  0.00000  1     1   820
                                              2   821   822
   820   82    C  12 12.01100  0.45000  0     4   821   822   823   824
                                              2   825   833
   821   82    O   1 15.99940 -0.45000  1     1   822
                                              2   823   824
   822   83    N   6 14.00670 -0.31000  0     4   823   824   825   833
                                              3   826   834   835
   823   83    H  21  1.00800  0.31000  1     1   824
                                              2   825   833
   824   83   CA  14 13.01900  0.00000  0     5   825   826   833   834   835
                                              3   827   836   837
   825   83   CB  15 14.02700  0.00000  1     3   826   827   833
                                              3   828   834   835
   826   83   CG  15 14.02700  0.00000  0     2   827   828
                                              2   829   833
   827   83   CD  15 14.02700  0.00000  1     2   828   829
                                              3   830   831   832
   828   83   CE  15 14.02700  0.20000  0     4   829   830   831   832
                                              0
   829   83   NZ   8 14.00670  0.05000  0     3   830   831   832
                                              0
   830   83  HZ1  21  1.00800  0.25000  0     2   831   832
                                              0
   831   83  HZ2  21  1.00800  0.25000  0     1   832
                                              0
   832   83  HZ3  21  1.00800  0.25000  1     0
                                              0
   833   83    C  12 12.01100  0.45000  0     4   834   835   836   837
                                              2   838   842
   834   83    O   1 15.99940 -0.45000  1     1   835
                                              2   836   837
   835   84    N   6 14.00670 -0.31000  0     4   836   837   838   842
                                              3   839   843   844
   836   84    H  21  1.00800  0.31000  1     1   837
                                              2   838   842
   837   84   CA  14 13.01900  0.00000  0     5   838   839   842   843   844
                                              4   840   841   845   846
   838   84   CB  15 14.02700  0.00000  1     4   839   840   841   842
                                              2   843   844
   839   84   CG  14 13.01900  0.00000  0     2   840   841
                                              1   842
   840   84  CD1  16 15.03500  0.00000  0     1   841
                                              0
   841   84  CD2  16 15.03500  0.00000  1     0
                                              0
   842   84    C  12 12.01100  0.45000  0     4   843   844   845   846
                                              2   847   855
   843   84    O   1 15.99940 -0.45000  1     1   844
                                              2   845   846
   844   85    N   6 14.00670 -0.31000  0     4   845   846   847   855
                                              3   848   856   857
   845   85    H  21  1.00800  0.31000  1     1   846
                                              2   847   855
   846   85   CA  14 13.01900  0.00000  0     5   847   848   855   856   857
                                              3   849   858   861
   847   85   CB  15 14.02700  0.00000  1     3   848   849   855
                                              3   850   856   857
   848   85   CG  15 14.02700  0.00000  0     2   849   850
                                              2   851   855
   849   85   CD  15 14.02700  0.00000  1     2   850   851
                                              3   852   853   854
   850   85   CE  15 14.02700  0.20000  0     4   851   852   853   854
                                              0
   851   85   NZ   8 14.00670  0.05000  0     3   852   853   854
                                              0
   852   85  HZ1  21  1.00800  0.25000  0     2   853   854
                                              0
   853   85  HZ2  21  1.00800  0.25000  0     1   854
                                              0
   854   85  HZ3  21  1.00800  0.25000  1     0
                                              0
   855   85    C  12 12.01100  0.45000  0     4   856   857   858   861
                                              3   859   860   862
   856   85    O   1 15.99940 -0.45000  1     1   857
                                              2   858   861
   857   86    N   6 14.00670  0.00000  1     5   858   859   860   861   862
                                              2   863   864
   858   86   CA  14 13.01900  0.00000  0     6   859   860   861   862   863   864
                                              2   865   866
   859   86   CB  18 14.02700  0.00000  1     3   860   861   862
                                              2   863   864
   860   86   CG  18 14.02700  0.00000  0     1   861
                                              1   862
   861   86   CD  18 14.02700  0.00000  1     0
                                              1   862
   862   86    C  12 12.01100  0.45000  0     4   863   864   865   866
                                              2   867   870
   863   86    O   1 15.99940 -0.45000  1     1   864
                                              2   865   866
   864   87    N   6 14.00670 -0.31000  0     4   865   866   867   870
                                              4   868   869   871   872
   865   87    H  21  1.00800  0.31000  1     1   866
                                              2   867   870
   866   87   CA  14 13.01900  0.00000  0     6   867   868   869   870   871   872
                                              2   873   874
   867   87   CB  14 13.01900  0.00000  0     3   868   869   870
                                              2   871   872
   868   87  CG1  16 15.03500  0.00000  0     1   869
                                              1   870
   869   87  CG2  16 15.03500  0.00000  1     0
                                              1   870
   870   87    C  12 12.01100  0.45000  0     4   871   872   873   874
                                              2   875   888
   871   87    O   1 15.99940 -0.45000  1     1   872
                                              2   873   874
   872   88    N   6 14.00670 -0.31000  0     4   873   874   875   888
                                              3   876   889   890
   873   88    H  21  1.00800  0.31000  1     1   874
                                              2   875   888
   874   88   CA  14 13.01900  0.00000  0     5   875   876   888   889   890
                                              4   877   879   891   892
   875   88   CB  15 14.02700  0.00000  0     8   876   877   878   879   880   881
                                                  883   888
                                              2   889   890
   876   88   CG  12 12.01100  0.00000  1     9   877   878   879   880   881   882
                                                  883   884   885
                                              1   888
   877   88  CD1  12 12.01100 -0.14000  0     8   878   879   880   881   882   883
                                                  885   886
                                              0
   878   88  HD1  20  1.00800  0.14000  1     4   879   881   882   885
                                              0
   879   88  CD2  12 12.01100 -0.14000  0     6   880   881   883   884   885   886
                                              0
   880   88  HD2  20  1.00800  0.14000  1     3   883   884   885
                                              0
   881   88  CE1  12 12.01100 -0.14000  0     5   882   883   884   885   886
                                              1   887
   882   88  HE1  20  1.00800  0.14000  1     3   883   885   886
                                              0
   883   88  CE2  12 12.01100 -0.14000  0     3   884   885   886
                                              1   887
   884   88  HE2  20  1.00800  0.14000  1     2   885   886
                                              0
   885   88   CZ  12 12.01100  0.20300  0     2   886   887
                                              0
   886   88   OH   3 15.99940 -0.61100  0     1   887
                                              0
   887   88   HH  21  1.00800  0.40800  1     0
                                              0
   888   88    C  12 12.01100  0.45000  0     4   889   890   891   892
                                              2   893   897
   889   88    O   1 15.99940 -0.45000  1     1   890
                                              2   891   892
   890   89    N   6 14.00670 -0.31000  0     4   891   892   893   897
                                              3   894   898   899
   891   89    H  21  1.00800  0.31000  1     1   892
                                              2   893   897
   892   89   CA  14 13.01900  0.00000  1     5   893   894   897   898   899
                                              4   895   896   900   901
   893   89   CB  15 14.02700  0.16000  0     4   894   895   896   897
                                              2   898   899
   894   89   CG  12 12.01100  0.27000  0     2   895   896
                                              1   897
   895   89  OD1   2 15.99940 -0.71500  0     1   896
                                              0
   896   89  OD2   2 15.99940 -0.71500  1     0
                                              0
   897   89    C  12 12.01100  0.45000  0     4   898   899   900   901
                                              2   902   905
   898   89    O   1 15.99940 -0.45000  1     1   899
                                              2   900   901
   899   90    N   6 14.00670 -0.31000  0     4   900   901   902   905
                                              3   903   906   907
   900   90    H  21  1.00800  0.31000  1     1   901
                                              2   902   905
   901   90   CA  14 13.01900  0.00000  1     5   902   903   905   906   907
                                              3   904   908   909
   902   90   CB  15 14.02700  0.26600  0     3   903   904   905
                                              2   906   907
   903   90   OG   3 15.99940 -0.67400  0     1   904
                                              1   905
   904   90   HG  21  1.00800  0.40800  1     0
                                              0
   905   90    C  12 12.01100  0.45000  0     4   906   907   908   909
                                              2   910   914
   906   90    O   1 15.99940 -0.45000  1     1   907
                                              2   908   909
   907   91    N   6 14.00670 -0.31000  0     4   908   909   910   914
                                              3   911   915   916
   908   91    H  21  1.00800  0.31000  1     1   909
                                              2   910   914
   909   91   CA  14 13.01900  0.00000  0     5   910   911   914   915   916
                                              4   912   913   917   918
   910   91   CB  15 14.02700  0.00000  1     4   911   912   913   914
                                              2   915   916
   911   91   CG  14 13.01900  0.00000  0     2   912   913
                                              1   914
   912   91  CD1  16 15.03500  0.00000  0     1   913
                                              0
   913   91  CD2  16 15.03500  0.00000  1     0
                                              0
   914   91    C  12 12.01100  0.45000  0     4   915   916   917   918
                                              2   919   923
   915   91    O   1 15.99940 -0.45000  1     1   916
                                              2   917   918
   916   92    N   6 14.00670 -0.31000  0     4   917   918   919   923
                                              3   920   924   925
   917   92    H  21  1.00800  0.31000  1     1   918
                                              2   919   923
   918   92   CA  14 13.01900  0.00000  1     5   919   920   923   924   925
                                              4   921   922   926   927
   919   92   CB  15 14.02700  0.16000  0     4   920   921   922   923
                                              2   924   925
   920   92   CG  12 12.01100  0.27000  0     2   921   922
                                              1   923
   921   92  OD1   2 15.99940 -0.71500  0     1   922
                                              0
   922   92  OD2   2 15.99940 -0.71500  1     0
                                              0
   923   92    C  12 12.01100  0.45000  0     4   924   925   926   927
                                              2   928   929
   924   92    O   1 15.99940 -0.45000  1     1   925
                                              2   926   927
   925   93    N   6 14.00670 -0.31000  0     4   926   927   928   929
                                              2   930   931
   926   93    H  21  1.00800  0.31000  1     1   927
                                              2   928   929
   927   93   CA  14 13.01900  0.00000  0     4   928   929   930   931
                                              2   932   933
   928   93   CB  16 15.03500  0.00000  1     1   929
                                              2   930   931
   929   93    C  12 12.01100  0.45000  0     4   930   931   932   933
                                              2   934   937
   930   93    O   1 15.99940 -0.45000  1     1   931
                                              2   932   933
   931   94    N   6 14.00670 -0.31000  0     4   932   933   934   937
                                              4   935   936   938   939
   932   94    H  21  1.00800  0.31000  1     1   933
                                              2   934   937
   933   94   CA  14 13.01900  0.00000  0     6   934   935   936   937   938   939
                                              2   940   941
   934   94   CB  14 13.01900  0.00000  0     3   935   936   937
                                              2   938   939
   935   94  CG1  16 15.03500  0.00000  0     1   936
                                              1   937
   936   94  CG2  16 15.03500  0.00000  1     0
                                              1   937
   937   94    C  12 12.01100  0.45000  0     4   938   939   940   941
                                              2   942   954
   938   94    O   1 15.99940 -0.45000  1     1   939
                                              2   940   941
   939   95    N   6 14.00670 -0.31000  0     4   940   941   942   954
                                              3   943   955   956
   940   95    H  21  1.00800  0.31000  1     1   941
                                              2   942   954
   941   95   CA  14 13.01900  0.00000  0     5   942   943   954   955   956
                                              3   944   957   958
   942   95   CB  15 14.02700  0.00000  0     3   943   944   954
                                              3   945   955   956
   943   95   CG  15 14.02700  0.00000  1     2   944   945
                                              3   946   947   954
   944   95   CD  15 14.02700  0.09000  0     3   945   946   947
                                              2   948   951
   945   95   NE  11 14.00670 -0.10500  0     4   946   947   948   951
                                              4   949   950   952   953
   946   95   HE  21  1.00800  0.34500  0     1   947
                                              2   948   951
   947   95   CZ  12 12.01100  0.01000  0     6   948   949   950   951   952   953
                                              0
   948   95  NH1  10 14.00670 -0.36000  0     3   949   950   951
                                              2   952   953
   949   95 HH11  21  1.00800  0.34500  0     1   950
                                              1   951
   950   95 HH12  21  1.00800  0.34500  0     0
                                              1   951
   951   95  NH2  10 14.00670 -0.36000  0     2   952   953
                                              0
   952   95 HH21  21  1.00800  0.34500  0     1   953
                                              0
   953   95 HH22  21  1.00800  0.34500  1     0
                                              0
   954   95    C  12 12.01100  0.45000  0     4   955   956   957   958
                                              2   959   971
   955   95    O   1 15.99940 -0.45000  1     1   956
                                              2   957   958
   956   96    N   6 14.00670 -0.31000  0     4   957   958   959   971
                                              3   960   972   973
   957   96    H  21  1.00800  0.31000  1     1   958
                                              2   959   971
   958   96   CA  14 13.01900  0.00000  0     5   959   960   971   972   973
                                              3   961   974   975
   959   96   CB  15 14.02700  0.00000  0     3   960   961   971
                                              3   962   972   973
   960   96   CG  15 14.02700  0.00000  1     2   961   962
                                              3   963   964   971
   961   96   CD  15 14.02700  0.09000  0     3   962   963   964
                                              2   965   968
   962   96   NE  11 14.00670 -0.10500  0     4   963   964   965   968
                                              4   966   967   969   970
   963   96   HE  21  1.00800  0.34500  0     1   964
                                              2   965   968
   964   96   CZ  12 12.01100  0.01000  0     6   965   966   967   968   969   970
                                              0
   965   96  NH1  10 14.00670 -0.36000  0     3   966   967   968
                                              2   969   970
   966   96 HH11  21  1.00800  0.34500  0     1   967
                                              1   968
   967   96 HH12  21  1.00800  0.34500  0     0
                                              1   968
   968   96  NH2  10 14.00670 -0.36000  0     2   969   970
                                              0
   969   96 HH21  21  1.00800  0.34500  0     1   970
                                              0
   970   96 HH22  21  1.00800  0.34500  1     0
                                              0
   971   96    C  12 12.01100  0.45000  0     4   972   973   974   975
                                              2   976   977
   972   96    O   1 15.99940 -0.45000  1     1   973
                                              2   974   975
   973   97    N   6 14.00670 -0.31000  0     4   974   975   976   977
                                              2   978   979
   974   97    H  21  1.00800  0.31000  1     1   975
                                              2   976   977
   975   97   CA  14 13.01900  0.00000  0     4   976   977   978   979
                                              2   980   981
   976   97   CB  16 15.03500  0.00000  1     1   977
                                              2   978   979
   977   97    C  12 12.01100  0.45000  0     4   978   979   980   981
                                              2   982   983
   978   97    O   1 15.99940 -0.45000  1     1   979
                                              2   980   981
   979   98    N   6 14.00670 -0.31000  0     4   980   981   982   983
                                              2   984   985
   980   98    H  21  1.00800  0.31000  1     1   981
                                              2   982   983
   981   98   CA  14 13.01900  0.00000  0     4   982   983   984   985
                                              2   986   987
   982   98   CB  16 15.03500  0.00000  1     1   983
                                              2   984   985
   983   98    C  12 12.01100  0.45000  0     4   984   985   986   987
                                              2   988   989
   984   98    O   1 15.99940 -0.45000  1     1   985
                                              2   986   987
   985   99    N   6 14.00670 -0.31000  0     4   986   987   988   989
                                              2   990   991
   986   99    H  21  1.00800  0.31000  1     1   987
                                              2   988   989
   987   99   CA  14 13.01900  0.00000  0     4   988   989   990   991
                                              2   992   993
   988   99   CB  16 15.03500  0.00000  1     1   989
                                              2   990   991
   989   99    C  12 12.01100  0.45000  0     4   990   991   992   993
                                              2   994   998
   990   99    O   1 15.99940 -0.45000  1     1   991
                                              2   992   993
   991  100    N   6 14.00670 -0.31000  0     4   992   993   994   998
                                              4   995   996   999  1000
   992  100    H  21  1.00800  0.31000  1     1   993
                                              2   994   998
   993  100   CA  14 13.01900  0.00000  1     6   994   995   996   998   999  1000
                                              3   997  1001  1002
   994  100   CB  14 13.01900  0.00000  0     4   995   996   997   998
                                              2   999  1000
   995  100  CG1  15 14.02700  0.00000  0     2   996   997
                                              1   998
   996  100  CG2  16 15.03500  0.00000  0     0
                                              2   997   998
   997  100   CD  16 15.03500  0.00000  1     0
                                              0
   998  100    C  12 12.01100  0.45000  0     4   999  1000  1001  1002
                                              2  1003  1009
   999  100    O   1 15.99940 -0.45000  1     1  1000
                                              2  1001  1002
  1000  101    N   6 14.00670 -0.31000  0     4  1001  1002  1003  1009
                                              3  1004  1010  1011
  1001  101    H  21  1.00800  0.31000  1     1  1002
                                              2  1003  1009
  1002  101   CA  14 13.01900  0.00000  0     5  1003  1004  1009  1010  1011
                                              4  1005  1006  1012  1013
  1003  101   CB  15 14.02700  0.00000  1     4  1004  1005  1006  1009
                                              4  1007  1008  1010  1011
  1004  101   CG  12 12.01100  0.29000  0     4  1005  1006  1007  1008
                                              1  1009
  1005  101  OD1   1 15.99940 -0.45000  0     1  1006
                                              2  1007  1008
  1006  101  ND2   7 14.00670 -0.72000  0     2  1007  1008
                                              0
  1007  101 HD21  21  1.00800  0.44000  0     1  1008
                                              0
  1008  101 HD22  21  1.00800  0.44000  1     0
                                              0
  1009  101    C  12 12.01100  0.45000  0     4  1010  1011  1012  1013
                                              2  1014  1018
  1010  101    O   1 15.99940 -0.45000  1     1  1011
                                              2  1012  1013
  1011  102    N   6 14.00670 -0.31000  0     4  1012  1013  1014  1018
                                              3  1015  1019  1020
  1012  102    H  21  1.00800  0.31000  1     1  1013
                                              2  1014  1018
  1013  102   CA  14 13.01900  0.00000  0     5  1014  1015  1018  1019  1020
                                              3  1016  1021  1022
  1014  102   CB  15 14.02700  0.00000  1     3  1015  1016  1018
                                              3  1017  1019  1020
  1015  102   CG  15 14.02700  0.24100  0     2  1016  1017
                                              1  1018
  1016  102   SD  23 32.06000 -0.48200  0     1  1017
                                              0
  1017  102   CE  16 15.03500  0.24100  1     0
                                              0
  1018  102    C  12 12.01100  0.45000  0     4  1019  1020  1021  1022
                                              2  1023  1026
  1019  102    O   1 15.99940 -0.45000  1     1  1020
                                              2  1021  1022
  1020  103    N   6 14.00670 -0.31000  0     4  1021  1022  1023  1026
                                              4  1024  1025  1027  1028
  1021  103    H  21  1.00800  0.31000  1     1  1022
                                              2  1023  1026
  1022  103   CA  14 13.01900  0.00000  0     6  1023  1024  1025  1026  1027  1028
                                              2  1029  1030
  1023  103   CB  14 13.01900  0.00000  0     3  1024  1025  1026
                                              2  1027  1028
  1024  103  CG1  16 15.03500  0.00000  0     1  1025
                                              1  1026
  1025  103  CG2  16 15.03500  0.00000  1     0
                                              1  1026
  1026  103    C  12 12.01100  0.45000  0     4  1027  1028  1029  1030
                                              2  1031  1043
  1027  103    O   1 15.99940 -0.45000  1     1  1028
                                              2  1029  1030
  1028  104    N   6 14.00670 -0.31000  0     4  1029  1030  1031  1043
                                              3  1032  1044  1045
  1029  104    H  21  1.00800  0.31000  1     1  1030
                                              2  1031  1043
  1030  104   CA  14 13.01900  0.00000  0     5  1031  1032  1043  1044  1045
                                              4  1033  1035  1046  1047
  1031  104   CB  15 14.02700  0.00000  0     8  1032  1033  1034  1035  1036  1037
                                                 1039  1043
                                              2  1044  1045
  1032  104   CG  12 12.01100  0.00000  1     9  1033  1034  1035  1036  1037  1038
                                                 1039  1040  1041
                                              1  1043
  1033  104  CD1  12 12.01100 -0.14000  0     8  1034  1035  1036  1037  1038  1039
                                                 1041  1042
                                              0
  1034  104  HD1  20  1.00800  0.14000  1     4  1035  1037  1038  1041
                                              0
  1035  104  CD2  12 12.01100 -0.14000  0     6  1036  1037  1039  1040  1041  1042
                                              0
  1036  104  HD2  20  1.00800  0.14000  1     3  1039  1040  1041
                                              0
  1037  104  CE1  12 12.01100 -0.14000  0     5  1038  1039  1040  1041  1042
                                              0
  1038  104  HE1  20  1.00800  0.14000  1     3  1039  1041  1042
                                              0
  1039  104  CE2  12 12.01100 -0.14000  0     3  1040  1041  1042
                                              0
  1040  104  HE2  20  1.00800  0.14000  1     2  1041  1042
                                              0
  1041  104   CZ  12 12.01100 -0.14000  0     1  1042
                                              0
  1042  104   HZ  20  1.00800  0.14000  1     0
                                              0
  1043  104    C  12 12.01100  0.45000  0     4  1044  1045  1046  1047
                                              2  1048  1055
  1044  104    O   1 15.99940 -0.45000  1     1  1045
                                              2  1046  1047
  1045  105    N   6 14.00670 -0.31000  0     4  1046  1047  1048  1055
                                              3  1049  1056  1057
  1046  105    H  21  1.00800  0.31000  1     1  1047
                                              2  1048  1055
  1047  105   CA  14 13.01900  0.00000  0     5  1048  1049  1055  1056  1057
                                              3  1050  1058  1059
  1048  105   CB  15 14.02700  0.00000  0     3  1049  1050  1055
                                              4  1051  1052  1056  1057
  1049  105   CG  15 14.02700  0.00000  1     3  1050  1051  1052
                                              3  1053  1054  1055
  1050  105   CD  12 12.01100  0.29000  0     4  1051  1052  1053  1054
                                              0
  1051  105  OE1   1 15.99940 -0.45000  0     1  1052
                                              2  1053  1054
  1052  105  NE2   7 14.00670 -0.72000  0     2  1053  1054
                                              0
  1053  105 HE21  21  1.00800  0.44000  0     1  1054
                                              0
  1054  105 HE22  21  1.00800  0.44000  1     0
                                              0
  1055  105    C  12 12.01100  0.45000  0     4  1056  1057  1058  1059
                                              2  1060  1064
  1056  105    O   1 15.99940 -0.45000  1     1  1057
                                              2  1058  1059
  1057  106    N   6 14.00670 -0.31000  0     4  1058  1059  1060  1064
                                              3  1061  1065  1066
  1058  106    H  21  1.00800  0.31000  1     1  1059
                                              2  1060  1064
  1059  106   CA  14 13.01900  0.00000  0     5  1060  1061  1064  1065  1066
                                              3  1062  1067  1068
  1060  106   CB  15 14.02700  0.00000  1     3  1061  1062  1064
                                              3  1063  1065  1066
  1061  106   CG  15 14.02700  0.24100  0     2  1062  1063
                                              1  1064
  1062  106   SD  23 32.06000 -0.48200  0     1  1063
                                              0
  1063  106   CE  16 15.03500  0.24100  1     0
                                              0
  1064  106    C  12 12.01100  0.45000  0     4  1065  1066  1067  1068
                                              1  1069
  1065  106    O   1 15.99940 -0.45000  1     1  1066
                                              2  1067  1068
  1066  107    N   6 14.00670 -0.31000  0     3  1067  1068  1069
                                              2  1070  1071
  1067  107    H  21  1.00800  0.31000  1     1  1068
                                              1  1069
  1068  107   CA  15 14.02700  0.00000  1     3  1069  1070  1071
                                              2  1072  1073
  1069  107    C  12 12.01100  0.45000  0     4  1070  1071  1072  1073
                                              2  1074  1079
  1070  107    O   1 15.99940 -0.45000  1     1  1071
                                              2  1072  1073
  1071  108    N   6 14.00670 -0.31000  0     4  1072  1073  1074  1079
                                              3  1075  1080  1081
  1072  108    H  21  1.00800  0.31000  1     1  1073
                                              2  1074  1079
  1073  108   CA  14 13.01900  0.00000  0     5  1074  1075  1079  1080  1081
                                              3  1076  1082  1083
  1074  108   CB  15 14.02700  0.00000  1     3  1075  1076  1079
                                              4  1077  1078  1080  1081
  1075  108   CG  15 14.02700  0.16000  0     3  1076  1077  1078
                                              1  1079
  1076  108   CD  12 12.01100  0.27000  0     2  1077  1078
                                              0
  1077  108  OE1   2 15.99940 -0.71500  0     1  1078
                                              0
  1078  108  OE2   2 15.99940 -0.71500  1     0
                                              0
  1079  108    C  12 12.01100  0.45000  0     4  1080  1081  1082  1083
                                              2  1084  1088
  1080  108    O   1 15.99940 -0.45000  1     1  1081
                                              2  1082  1083
  1081  109    N   6 14.00670 -0.31000  0     4  1082  1083  1084  1088
                                              4  1085  1087  1089  1090
  1082  109    H  21  1.00800  0.31000  1     1  1083
                                              2  1084  1088
  1083  109   CA  14 13.01900  0.00000  1     6  1084  1085  1087  1088  1089  1090
                                              3  1086  1091  1092
  1084  109   CB  14 13.01900  0.26600  0     4  1085  1086  1087  1088
                                              2  1089  1090
  1085  109  OG1   3 15.99940 -0.67400  0     2  1086  1087
                                              1  1088
  1086  109  HG1  21  1.00800  0.40800  1     0
                                              1  1087
  1087  109  CG2  16 15.03500  0.00000  1     0
                                              1  1088
  1088  109    C  12 12.01100  0.45000  0     4  1089  1090  1091  1092
                                              1  1093
  1089  109    O   1 15.99940 -0.45000  1     1  1090
                                              2  1091  1092
  1090  110    N   6 14.00670 -0.31000  0     3  1091  1092  1093
                                              2  1094  1095
  1091  110    H  21  1.00800  0.31000  1     1  1092
                                              1  1093
  1092  110   CA  15 14.02700  0.00000  1     3  1093  1094  1095
                                              2  1096  1097
  1093  110    C  12 12.01100  0.45000  0     4  1094  1095  1096  1097
                                              2  1098  1101
  1094  110    O   1 15.99940 -0.45000  1     1  1095
                                              2  1096  1097
  1095  111    N   6 14.00670 -0.31000  0     4  1096  1097  1098  1101
                                              4  1099  1100  1102  1103
  1096  111    H  21  1.00800  0.31000  1     1  1097
                                              2  1098  1101
  1097  111   CA  14 13.01900  0.00000  0     6  1098  1099  1100  1101  1102  1103
                                              2  1104  1105
  1098  111   CB  14 13.01900  0.00000  0     3  1099  1100  1101
                                              2  1102  1103
  1099  111  CG1  16 15.03500  0.00000  0     1  1100
                                              1  1101
  1100  111  CG2  16 15.03500  0.00000  1     0
                                              1  1101
  1101  111    C  12 12.01100  0.45000  0     4  1102  1103  1104  1105
                                              2  1106  1107
  1102  111    O   1 15.99940 -0.45000  1     1  1103
                                              2  1104  1105
  1103  112    N   6 14.00670 -0.31000  0     4  1104  1105  1106  1107
                                              2  1108  1109
  1104  112    H  21  1.00800  0.31000  1     1  1105
                                              2  1106  1107
  1105  112   CA  14 13.01900  0.00000  0     4  1106  1107  1108  1109
                                              2  1110  1111
  1106  112   CB  16 15.03500  0.00000  1     1  1107
                                              2  1108  1109
  1107  112    C  12 12.01100  0.45000  0     4  1108  1109  1110  1111
                                              1  1112
  1108  112    O   1 15.99940 -0.45000  1     1  1109
                                              2  1110  1111
  1109  113    N   6 14.00670 -0.31000  0     3  1110  1111  1112
                                              2  1113  1114
  1110  113    H  21  1.00800  0.31000  1     1  1111
                                              1  1112
  1111  113   CA  15 14.02700  0.00000  1     3  1112  1113  1114
                                              2  1115  1116
  1112  113    C  12 12.01100  0.45000  0     4  1113  1114  1115  1116
                                              2  1117  1129
  1113  113    O   1 15.99940 -0.45000  1     1  1114
                                              2  1115  1116
  1114  114    N   6 14.00670 -0.31000  0     4  1115  1116  1117  1129
                                              3  1118  1130  1131
  1115  114    H  21  1.00800  0.31000  1     1  1116
                                              2  1117  1129
  1116  114   CA  14 13.01900  0.00000  0     5  1117  1118  1129  1130  1131
                                              4  1119  1121  1132  1133
  1117  114   CB  15 14.02700  0.00000  0     8  1118  1119  1120  1121  1122  1123
                                                 1125  1129
                                              2  1130  1131
  1118  114   CG  12 12.01100  0.00000  1     9  1119  1120  1121  1122  1123  1124
                                                 1125  1126  1127
                                              1  1129
  1119  114  CD1  12 12.01100 -0.14000  0     8  1120  1121  1122  1123  1124  1125
                                                 1127  1128
                                              0
  1120  114  HD1  20  1.00800  0.14000  1     4  1121  1123  1124  1127
                                              0
  1121  114  CD2  12 12.01100 -0.14000  0     6  1122  1123  1125  1126  1127  1128
                                              0
  1122  114  HD2  20  1.00800  0.14000  1     3  1125  1126  1127
                                              0
  1123  114  CE1  12 12.01100 -0.14000  0     5  1124  1125  1126  1127  1128
                                              0
  1124  114  HE1  20  1.00800  0.14000  1     3  1125  1127  1128
                                              0
  1125  114  CE2  12 12.01100 -0.14000  0     3  1126  1127  1128
                                              0
  1126  114  HE2  20  1.00800  0.14000  1     2  1127  1128
                                              0
  1127  114   CZ  12 12.01100 -0.14000  0     1  1128
                                              0
  1128  114   HZ  20  1.00800  0.14000  1     0
                                              0
  1129  114    C  12 12.01100  0.45000  0     4  1130  1131  1132  1133
                                              2  1134  1138
  1130  114    O   1 15.99940 -0.45000  1     1  1131
                                              2  1132  1133
  1131  115    N   6 14.00670 -0.31000  0     4  1132  1133  1134  1138
                                              4  1135  1137  1139  1140
  1132  115    H  21  1.00800  0.31000  1     1  1133
                                              2  1134  1138
  1133  115   CA  14 13.01900  0.00000  1     6  1134  1135  1137  1138  1139  1140
                                              3  1136  1141  1142
  1134  115   CB  14 13.01900  0.26600  0     4  1135  1136  1137  1138
                                              2  1139  1140
  1135  115  OG1   3 15.99940 -0.67400  0     2  1136  1137
                                              1  1138
  1136  115  HG1  21  1.00800  0.40800  1     0
                                              1  1137
  1137  115  CG2  16 15.03500  0.00000  1     0
                                              1  1138
  1138  115    C  12 12.01100  0.45000  0     4  1139  1140  1141  1142
                                              2  1143  1149
  1139  115    O   1 15.99940 -0.45000  1     1  1140
                                              2  1141  1142
  1140  116    N   6 14.00670 -0.31000  0     4  1141  1142  1143  1149
                                              3  1144  1150  1151
  1141  116    H  21  1.00800  0.31000  1     1  1142
                                              2  1143  1149
  1142  116   CA  14 13.01900  0.00000  0     5  1143  1144  1149  1150  1151
                                              4  1145  1146  1152  1153
  1143  116   CB  15 14.02700  0.00000  1     4  1144  1145  1146  1149
                                              4  1147  1148  1150  1151
  1144  116   CG  12 12.01100  0.29000  0     4  1145  1146  1147  1148
                                              1  1149
  1145  116  OD1   1 15.99940 -0.45000  0     1  1146
                                              2  1147  1148
  1146  116  ND2   7 14.00670 -0.72000  0     2  1147  1148
                                              0
  1147  116 HD21  21  1.00800  0.44000  0     1  1148
                                              0
  1148  116 HD22  21  1.00800  0.44000  1     0
                                              0
  1149  116    C  12 12.01100  0.45000  0     4  1150  1151  1152  1153
                                              2  1154  1157
  1150  116    O   1 15.99940 -0.45000  1     1  1151
                                              2  1152  1153
  1151  117    N   6 14.00670 -0.31000  0     4  1152  1153  1154  1157
                                              3  1155  1158  1159
  1152  117    H  21  1.00800  0.31000  1     1  1153
                                              2  1154  1157
  1153  117   CA  14 13.01900  0.00000  1     5  1154  1155  1157  1158  1159
                                              3  1156  1160  1161
  1154  117   CB  15 14.02700  0.26600  0     3  1155  1156  1157
                                              2  1158  1159
  1155  117   OG   3 15.99940 -0.67400  0     1  1156
                                              1  1157
  1156  117   HG  21  1.00800  0.40800  1     0
                                              0
  1157  117    C  12 12.01100  0.45000  0     4  1158  1159  1160  1161
                                              2  1162  1166
  1158  117    O   1 15.99940 -0.45000  1     1  1159
                                              2  1160  1161
  1159  118    N   6 14.00670 -0.31000  0     4  1160  1161  1162  1166
                                              3  1163  1167  1168
  1160  118    H  21  1.00800  0.31000  1     1  1161
                                              2  1162  1166
  1161  118   CA  14 13.01900  0.00000  0     5  1162  1163  1166  1167  1168
                                              4  1164  1165  1169  1170
  1162  118   CB  15 14.02700  0.00000  1     4  1163  1164  1165  1166
                                              2  1167  1168
  1163  118   CG  14 13.01900  0.00000  0     2  1164  1165
                                              1  1166
  1164  118  CD1  16 15.03500  0.00000  0     1  1165
                                              0
  1165  118  CD2  16 15.03500  0.00000  1     0
                                              0
  1166  118    C  12 12.01100  0.45000  0     4  1167  1168  1169  1170
                                              2  1171  1183
  1167  118    O   1 15.99940 -0.45000  1     1  1168
                                              2  1169  1170
  1168  119    N   6 14.00670 -0.31000  0     4  1169  1170  1171  1183
                                              3  1172  1184  1185
  1169  119    H  21  1.00800  0.31000  1     1  1170
                                              2  1171  1183
  1170  119   CA  14 13.01900  0.00000  0     5  1171  1172  1183  1184  1185
                                              3  1173  1186  1187
  1171  119   CB  15 14.02700  0.00000  0     3  1172  1173  1183
                                              3  1174  1184  1185
  1172  119   CG  15 14.02700  0.00000  1     2  1173  1174
                                              3  1175  1176  1183
  1173  119   CD  15 14.02700  0.09000  0     3  1174  1175  1176
                                              2  1177  1180
  1174  119   NE  11 14.00670 -0.10500  0     4  1175  1176  1177  1180
                                              4  1178  1179  1181  1182
  1175  119   HE  21  1.00800  0.34500  0     1  1176
                                              2  1177  1180
  1176  119   CZ  12 12.01100  0.01000  0     6  1177  1178  1179  1180  1181  1182
                                              0
  1177  119  NH1  10 14.00670 -0.36000  0     3  1178  1179  1180
                                              2  1181  1182
  1178  119 HH11  21  1.00800  0.34500  0     1  1179
                                              1  1180
  1179  119 HH12  21  1.00800  0.34500  0     0
                                              1  1180
  1180  119  NH2  10 14.00670 -0.36000  0     2  1181  1182
                                              0
  1181  119 HH21  21  1.00800  0.34500  0     1  1182
                                              0
  1182  119 HH22  21  1.00800  0.34500  1     0
                                              0
  1183  119    C  12 12.01100  0.45000  0     4  1184  1185  1186  1187
                                              2  1188  1192
  1184  119    O   1 15.99940 -0.45000  1     1  1185
                                              2  1186  1187
  1185  120    N   6 14.00670 -0.31000  0     4  1186  1187  1188  1192
                                              3  1189  1193  1194
  1186  120    H  21  1.00800  0.31000  1     1  1187
                                              2  1188  1192
  1187  120   CA  14 13.01900  0.00000  0     5  1188  1189  1192  1193  1194
                                              3  1190  1195  1196
  1188  120   CB  15 14.02700  0.00000  1     3  1189  1190  1192
                                              3  1191  1193  1194
  1189  120   CG  15 14.02700  0.24100  0     2  1190  1191
                                              1  1192
  1190  120   SD  23 32.06000 -0.48200  0     1  1191
                                              0
  1191  120   CE  16 15.03500  0.24100  1     0
                                              0
  1192  120    C  12 12.01100  0.45000  0     4  1193  1194  1195  1196
                                              2  1197  1201
  1193  120    O   1 15.99940 -0.45000  1     1  1194
                                              2  1195  1196
  1194  121    N   6 14.00670 -0.31000  0     4  1195  1196  1197  1201
                                              3  1198  1202  1203
  1195  121    H  21  1.00800  0.31000  1     1  1196
                                              2  1197  1201
  1196  121   CA  14 13.01900  0.00000  0     5  1197  1198  1201  1202  1203
                                              4  1199  1200  1204  1205
  1197  121   CB  15 14.02700  0.00000  1     4  1198  1199  1200  1201
                                              2  1202  1203
  1198  121   CG  14 13.01900  0.00000  0     2  1199  1200
                                              1  1201
  1199  121  CD1  16 15.03500  0.00000  0     1  1200
                                              0
  1200  121  CD2  16 15.03500  0.00000  1     0
                                              0
  1201  121    C  12 12.01100  0.45000  0     4  1202  1203  1204  1205
                                              2  1206  1213
  1202  121    O   1 15.99940 -0.45000  1     1  1203
                                              2  1204  1205
  1203  122    N   6 14.00670 -0.31000  0     4  1204  1205  1206  1213
                                              3  1207  1214  1215
  1204  122    H  21  1.00800  0.31000  1     1  1205
                                              2  1206  1213
  1205  122   CA  14 13.01900  0.00000  0     5  1206  1207  1213  1214  1215
                                              3  1208  1216  1217
  1206  122   CB  15 14.02700  0.00000  0     3  1207  1208  1213
                                              4  1209  1210  1214  1215
  1207  122   CG  15 14.02700  0.00000  1     3  1208  1209  1210
                                              3  1211  1212  1213
  1208  122   CD  12 12.01100  0.29000  0     4  1209  1210  1211  1212
                                              0
  1209  122  OE1   1 15.99940 -0.45000  0     1  1210
                                              2  1211  1212
  1210  122  NE2   7 14.00670 -0.72000  0     2  1211  1212
                                              0
  1211  122 HE21  21  1.00800  0.44000  0     1  1212
                                              0
  1212  122 HE22  21  1.00800  0.44000  1     0
                                              0
  1213  122    C  12 12.01100  0.45000  0     4  1214  1215  1216  1217
                                              2  1218  1225
  1214  122    O   1 15.99940 -0.45000  1     1  1215
                                              2  1216  1217
  1215  123    N   6 14.00670 -0.31000  0     4  1216  1217  1218  1225
                                              3  1219  1226  1227
  1216  123    H  21  1.00800  0.31000  1     1  1217
                                              2  1218  1225
  1217  123   CA  14 13.01900  0.00000  0     5  1218  1219  1225  1226  1227
                                              3  1220  1228  1229
  1218  123   CB  15 14.02700  0.00000  0     3  1219  1220  1225
                                              4  1221  1222  1226  1227
  1219  123   CG  15 14.02700  0.00000  1     3  1220  1221  1222
                                              3  1223  1224  1225
  1220  123   CD  12 12.01100  0.29000  0     4  1221  1222  1223  1224
                                              0
  1221  123  OE1   1 15.99940 -0.45000  0     1  1222
                                              2  1223  1224
  1222  123  NE2   7 14.00670 -0.72000  0     2  1223  1224
                                              0
  1223  123 HE21  21  1.00800  0.44000  0     1  1224
                                              0
  1224  123 HE22  21  1.00800  0.44000  1     0
                                              0
  1225  123    C  12 12.01100  0.45000  0     4  1226  1227  1228  1229
                                              2  1230  1238
  1226  123    O   1 15.99940 -0.45000  1     1  1227
                                              2  1228  1229
  1227  124    N   6 14.00670 -0.31000  0     4  1228  1229  1230  1238
                                              3  1231  1239  1240
  1228  124    H  21  1.00800  0.31000  1     1  1229
                                              2  1230  1238
  1229  124   CA  14 13.01900  0.00000  0     5  1230  1231  1238  1239  1240
                                              3  1232  1241  1242
  1230  124   CB  15 14.02700  0.00000  1     3  1231  1232  1238
                                              3  1233  1239  1240
  1231  124   CG  15 14.02700  0.00000  0     2  1232  1233
                                              2  1234  1238
  1232  124   CD  15 14.02700  0.00000  1     2  1233  1234
                                              3  1235  1236  1237
  1233  124   CE  15 14.02700  0.20000  0     4  1234  1235  1236  1237
                                              0
  1234  124   NZ   8 14.00670  0.05000  0     3  1235  1236  1237
                                              0
  1235  124  HZ1  21  1.00800  0.25000  0     2  1236  1237
                                              0
  1236  124  HZ2  21  1.00800  0.25000  0     1  1237
                                              0
  1237  124  HZ3  21  1.00800  0.25000  1     0
                                              0
  1238  124    C  12 12.01100  0.45000  0     4  1239  1240  1241  1242
                                              2  1243  1255
  1239  124    O   1 15.99940 -0.45000  1     1  1240
                                              2  1241  1242
  1240  125    N   6 14.00670 -0.31000  0     4  1241  1242  1243  1255
                                              3  1244  1256  1257
  1241  125    H  21  1.00800  0.31000  1     1  1242
                                              2  1243  1255
  1242  125   CA  14 13.01900  0.00000  0     5  1243  1244  1255  1256  1257
                                              3  1245  1258  1259
  1243  125   CB  15 14.02700  0.00000  0     3  1244  1245  1255
                                              3  1246  1256  1257
  1244  125   CG  15 14.02700  0.00000  1     2  1245  1246
                                              3  1247  1248  1255
  1245  125   CD  15 14.02700  0.09000  0     3  1246  1247  1248
                                              2  1249  1252
  1246  125   NE  11 14.00670 -0.10500  0     4  1247  1248  1249  1252
                                              4  1250  1251  1253  1254
  1247  125   HE  21  1.00800  0.34500  0     1  1248
                                              2  1249  1252
  1248  125   CZ  12 12.01100  0.01000  0     6  1249  1250  1251  1252  1253  1254
                                              0
  1249  125  NH1  10 14.00670 -0.36000  0     3  1250  1251  1252
                                              2  1253  1254
  1250  125 HH11  21  1.00800  0.34500  0     1  1251
                                              1  1252
  1251  125 HH12  21  1.00800  0.34500  0     0
                                              1  1252
  1252  125  NH2  10 14.00670 -0.36000  0     2  1253  1254
                                              0
  1253  125 HH21  21  1.00800  0.34500  0     1  1254
                                              0
  1254  125 HH22  21  1.00800  0.34500  1     0
                                              0
  1255  125    C  12 12.01100  0.45000  0     4  1256  1257  1258  1259
                                              2  1260  1276
  1256  125    O   1 15.99940 -0.45000  1     1  1257
                                              2  1258  1259
  1257  126    N   6 14.00670 -0.31000  0     4  1258  1259  1260  1276
                                              3  1261  1277  1278
  1258  126    H  21  1.00800  0.31000  1     1  1259
                                              2  1260  1276
  1259  126   CA  14 13.01900  0.00000  0     5  1260  1261  1276  1277  1278
                                              4  1262  1264  1279  1280
  1260  126   CB  15 14.02700  0.00000  1     8  1261  1262  1263  1264  1265  1267
                                                 1268  1276
                                              2  1277  1278
  1261  126   CG  12 12.01100 -0.21000  0    10  1262  1263  1264  1265  1266  1267
                                                 1268  1269  1270  1272
                                              1  1276
  1262  126  CD1  12 12.01100 -0.14000  0     7  1263  1264  1265  1266  1267  1268
                                                 1270
                                              0
  1263  126  HD1  20  1.00800  0.14000  0     4  1264  1265  1266  1267
                                              0
  1264  126  CD2  12 12.01100  0.00000  0    10  1265  1266  1267  1268  1269  1270
                                                 1271  1272  1273  1274
                                              0
  1265  126  NE1   9 14.00670 -0.10000  0     6  1266  1267  1268  1270  1271  1274
                                              0
  1266  126  HE1  21  1.00800  0.31000  0     2  1267  1270
                                              0
  1267  126  CE2  12 12.01100  0.00000  1     7  1268  1269  1270  1271  1272  1274
                                                 1275
                                              0
  1268  126  CE3  12 12.01100 -0.14000  0     6  1269  1270  1272  1273  1274  1275
                                              0
  1269  126  HE3  20  1.00800  0.14000  1     3  1272  1273  1274
                                              0
  1270  126  CZ2  12 12.01100 -0.14000  0     5  1271  1272  1273  1274  1275
                                              0
  1271  126  HZ2  20  1.00800  0.14000  1     3  1272  1274  1275
                                              0
  1272  126  CZ3  12 12.01100 -0.14000  0     3  1273  1274  1275
                                              0
  1273  126  HZ3  20  1.00800  0.14000  1     2  1274  1275
                                              0
  1274  126  CH2  12 12.01100 -0.14000  0     1  1275
                                              0
  1275  126  HH2  20  1.00800  0.14000  1     0
                                              0
  1276  126    C  12 12.01100  0.45000  0     4  1277  1278  1279  1280
                                              2  1281  1285
  1277  126    O   1 15.99940 -0.45000  1     1  1278
                                              2  1279  1280
  1278  127    N   6 14.00670 -0.31000  0     4  1279  1280  1281  1285
                                              3  1282  1286  1287
  1279  127    H  21  1.00800  0.31000  1     1  1280
                                              2  1281  1285
  1280  127   CA  14 13.01900  0.00000  1     5  1281  1282  1285  1286  1287
                                              4  1283  1284  1288  1289
  1281  127   CB  15 14.02700  0.16000  0     4  1282  1283  1284  1285
                                              2  1286  1287
  1282  127   CG  12 12.01100  0.27000  0     2  1283  1284
                                              1  1285
  1283  127  OD1   2 15.99940 -0.71500  0     1  1284
                                              0
  1284  127  OD2   2 15.99940 -0.71500  1     0
                                              0
  1285  127    C  12 12.01100  0.45000  0     4  1286  1287  1288  1289
                                              2  1290  1295
  1286  127    O   1 15.99940 -0.45000  1     1  1287
                                              2  1288  1289
  1287  128    N   6 14.00670 -0.31000  0     4  1288  1289  1290  1295
                                              3  1291  1296  1297
  1288  128    H  21  1.00800  0.31000  1     1  1289
                                              2  1290  1295
  1289  128   CA  14 13.01900  0.00000  0     5  1290  1291  1295  1296  1297
                                              3  1292  1298  1299
  1290  128   CB  15 14.02700  0.00000  1     3  1291  1292  1295
                                              4  1293  1294  1296  1297
  1291  128   CG  15 14.02700  0.16000  0     3  1292  1293  1294
                                              1  1295
  1292  128   CD  12 12.01100  0.27000  0     2  1293  1294
                                              0
  1293  128  OE1   2 15.99940 -0.71500  0     1  1294
                                              0
  1294  128  OE2   2 15.99940 -0.71500  1     0
                                              0
  1295  128    C  12 12.01100  0.45000  0     4  1296  1297  1298  1299
                                              2  1300  1301
  1296  128    O   1 15.99940 -0.45000  1     1  1297
                                              2  1298  1299
  1297  129    N   6 14.00670 -0.31000  0     4  1298  1299  1300  1301
                                              2  1302  1303
  1298  129    H  21  1.00800  0.31000  1     1  1299
                                              2  1300  1301
  1299  129   CA  14 13.01900  0.00000  0     4  1300  1301  1302  1303
                                              2  1304  1305
  1300  129   CB  16 15.03500  0.00000  1     1  1301
                                              2  1302  1303
  1301  129    C  12 12.01100  0.45000  0     4  1302  1303  1304  1305
                                              2  1306  1307
  1302  129    O   1 15.99940 -0.45000  1     1  1303
                                              2  1304  1305
  1303  130    N   6 14.00670 -0.31000  0     4  1304  1305  1306  1307
                                              2  1308  1309
  1304  130    H  21  1.00800  0.31000  1     1  1305
                                              2  1306  1307
  1305  130   CA  14 13.01900  0.00000  0     4  1306  1307  1308  1309
                                              2  1310  1311
  1306  130   CB  16 15.03500  0.00000  1     1  1307
                                              2  1308  1309
  1307  130    C  12 12.01100  0.45000  0     4  1308  1309  1310  1311
                                              2  1312  1315
  1308  130    O   1 15.99940 -0.45000  1     1  1309
                                              2  1310  1311
  1309  131    N   6 14.00670 -0.31000  0     4  1310  1311  1312  1315
                                              4  1313  1314  1316  1317
  1310  131    H  21  1.00800  0.31000  1     1  1311
                                              2  1312  1315
  1311  131   CA  14 13.01900  0.00000  0     6  1312  1313  1314  1315  1316  1317
                                              2  1318  1319
  1312  131   CB  14 13.01900  0.00000  0     3  1313  1314  1315
                                              2  1316  1317
  1313  131  CG1  16 15.03500  0.00000  0     1  1314
                                              1  1315
  1314  131  CG2  16 15.03500  0.00000  1     0
                                              1  1315
  1315  131    C  12 12.01100  0.45000  0     4  1316  1317  1318  1319
                                              2  1320  1326
  1316  131    O   1 15.99940 -0.45000  1     1  1317
                                              2  1318  1319
  1317  132    N   6 14.00670 -0.31000  0     4  1318  1319  1320  1326
                                              3  1321  1327  1328
  1318  132    H  21  1.00800  0.31000  1     1  1319
                                              2  1320  1326
  1319  132   CA  14 13.01900  0.00000  0     5  1320  1321  1326  1327  1328
                                              4  1322  1323  1329  1330
  1320  132   CB  15 14.02700  0.00000  1     4  1321  1322  1323  1326
                                              4  1324  1325  1327  1328
  1321  132   CG  12 12.01100  0.29000  0     4  1322  1323  1324  1325
                                              1  1326
  1322  132  OD1   1 15.99940 -0.45000  0     1  1323
                                              2  1324  1325
  1323  132  ND2   7 14.00670 -0.72000  0     2  1324  1325
                                              0
  1324  132 HD21  21  1.00800  0.44000  0     1  1325
                                              0
  1325  132 HD22  21  1.00800  0.44000  1     0
                                              0
  1326  132    C  12 12.01100  0.45000  0     4  1327  1328  1329  1330
                                              2  1331  1335
  1327  132    O   1 15.99940 -0.45000  1     1  1328
                                              2  1329  1330
  1328  133    N   6 14.00670 -0.31000  0     4  1329  1330  1331  1335
                                              3  1332  1336  1337
  1329  133    H  21  1.00800  0.31000  1     1  1330
                                              2  1331  1335
  1330  133   CA  14 13.01900  0.00000  0     5  1331  1332  1335  1336  1337
                                              4  1333  1334  1338  1339
  1331  133   CB  15 14.02700  0.00000  1     4  1332  1333  1334  1335
                                              2  1336  1337
  1332  133   CG  14 13.01900  0.00000  0     2  1333  1334
                                              1  1335
  1333  133  CD1  16 15.03500  0.00000  0     1  1334
                                              0
  1334  133  CD2  16 15.03500  0.00000  1     0
                                              0
  1335  133    C  12 12.01100  0.45000  0     4  1336  1337  1338  1339
                                              2  1340  1341
  1336  133    O   1 15.99940 -0.45000  1     1  1337
                                              2  1338  1339
  1337  134    N   6 14.00670 -0.31000  0     4  1338  1339  1340  1341
                                              2  1342  1343
  1338  134    H  21  1.00800  0.31000  1     1  1339
                                              2  1340  1341
  1339  134   CA  14 13.01900  0.00000  0     4  1340  1341  1342  1343
                                              2  1344  1345
  1340  134   CB  16 15.03500  0.00000  1     1  1341
                                              2  1342  1343
  1341  134    C  12 12.01100  0.45000  0     4  1342  1343  1344  1345
                                              2  1346  1354
  1342  134    O   1 15.99940 -0.45000  1     1  1343
                                              2  1344  1345
  1343  135    N   6 14.00670 -0.31000  0     4  1344  1345  1346  1354
                                              3  1347  1355  1356
  1344  135    H  21  1.00800  0.31000  1     1  1345
                                              2  1346  1354
  1345  135   CA  14 13.01900  0.00000  0     5  1346  1347  1354  1355  1356
                                              3  1348  1357  1358
  1346  135   CB  15 14.02700  0.00000  1     3  1347  1348  1354
                                              3  1349  1355  1356
  1347  135   CG  15 14.02700  0.00000  0     2  1348  1349
                                              2  1350  1354
  1348  135   CD  15 14.02700  0.00000  1     2  1349  1350
                                              3  1351  1352  1353
  1349  135   CE  15 14.02700  0.20000  0     4  1350  1351  1352  1353
                                              0
  1350  135   NZ   8 14.00670  0.05000  0     3  1351  1352  1353
                                              0
  1351  135  HZ1  21  1.00800  0.25000  0     2  1352  1353
                                              0
  1352  135  HZ2  21  1.00800  0.25000  0     1  1353
                                              0
  1353  135  HZ3  21  1.00800  0.25000  1     0
                                              0
  1354  135    C  12 12.01100  0.45000  0     4  1355  1356  1357  1358
                                              2  1359  1362
  1355  135    O   1 15.99940 -0.45000  1     1  1356
                                              2  1357  1358
  1356  136    N   6 14.00670 -0.31000  0     4  1357  1358  1359  1362
                                              3  1360  1363  1364
  1357  136    H  21  1.00800  0.31000  1     1  1358
                                              2  1359  1362
  1358  136   CA  14 13.01900  0.00000  1     5  1359  1360  1362  1363  1364
                                              3  1361  1365  1366
  1359  136   CB  15 14.02700  0.26600  0     3  1360  1361  1362
                                              2  1363  1364
  1360  136   OG   3 15.99940 -0.67400  0     1  1361
                                              1  1362
  1361  136   HG  21  1.00800  0.40800  1     0
                                              0
  1362  136    C  12 12.01100  0.45000  0     4  1363  1364  1365  1366
                                              2  1367  1379
  1363  136    O   1 15.99940 -0.45000  1     1  1364
                                              2  1365  1366
  1364  137    N   6 14.00670 -0.31000  0     4  1365  1366  1367  1379
                                              3  1368  1380  1381
  1365  137    H  21  1.00800  0.31000  1     1  1366
                                              2  1367  1379
  1366  137   CA  14 13.01900  0.00000  0     5  1367  1368  1379  1380  1381
                                              3  1369  1382  1383
  1367  137   CB  15 14.02700  0.00000  0     3  1368  1369  1379
                                              3  1370  1380  1381
  1368  137   CG  15 14.02700  0.00000  1     2  1369  1370
                                              3  1371  1372  1379
  1369  137   CD  15 14.02700  0.09000  0     3  1370  1371  1372
                                              2  1373  1376
  1370  137   NE  11 14.00670 -0.10500  0     4  1371  1372  1373  1376
                                              4  1374  1375  1377  1378
  1371  137   HE  21  1.00800  0.34500  0     1  1372
                                              2  1373  1376
  1372  137   CZ  12 12.01100  0.01000  0     6  1373  1374  1375  1376  1377  1378
                                              0
  1373  137  NH1  10 14.00670 -0.36000  0     3  1374  1375  1376
                                              2  1377  1378
  1374  137 HH11  21  1.00800  0.34500  0     1  1375
                                              1  1376
  1375  137 HH12  21  1.00800  0.34500  0     0
                                              1  1376
  1376  137  NH2  10 14.00670 -0.36000  0     2  1377  1378
                                              0
  1377  137 HH21  21  1.00800  0.34500  0     1  1378
                                              0
  1378  137 HH22  21  1.00800  0.34500  1     0
                                              0
  1379  137    C  12 12.01100  0.45000  0     4  1380  1381  1382  1383
                                              2  1384  1400
  1380  137    O   1 15.99940 -0.45000  1     1  1381
                                              2  1382  1383
  1381  138    N   6 14.00670 -0.31000  0     4  1382  1383  1384  1400
                                              3  1385  1401  1402
  1382  138    H  21  1.00800  0.31000  1     1  1383
                                              2  1384  1400
  1383  138   CA  14 13.01900  0.00000  0     5  1384  1385  1400  1401  1402
                                              4  1386  1388  1403  1404
  1384  138   CB  15 14.02700  0.00000  1     8  1385  1386  1387  1388  1389  1391
                                                 1392  1400
                                              2  1401  1402
  1385  138   CG  12 12.01100 -0.21000  0    10  1386  1387  1388  1389  1390  1391
                                                 1392  1393  1394  1396
                                              1  1400
  1386  138  CD1  12 12.01100 -0.14000  0     7  1387  1388  1389  1390  1391  1392
                                                 1394
                                              0
  1387  138  HD1  20  1.00800  0.14000  0     4  1388  1389  1390  1391
                                              0
  1388  138  CD2  12 12.01100  0.00000  0    10  1389  1390  1391  1392  1393  1394
                                                 1395  1396  1397  1398
                                              0
  1389  138  NE1   9 14.00670 -0.10000  0     6  1390  1391  1392  1394  1395  1398
                                              0
  1390  138  HE1  21  1.00800  0.31000  0     2  1391  1394
                                              0
  1391  138  CE2  12 12.01100  0.00000  1     7  1392  1393  1394  1395  1396  1398
                                                 1399
                                              0
  1392  138  CE3  12 12.01100 -0.14000  0     6  1393  1394  1396  1397  1398  1399
                                              0
  1393  138  HE3  20  1.00800  0.14000  1     3  1396  1397  1398
                                              0
  1394  138  CZ2  12 12.01100 -0.14000  0     5  1395  1396  1397  1398  1399
                                              0
  1395  138  HZ2  20  1.00800  0.14000  1     3  1396  1398  1399
                                              0
  1396  138  CZ3  12 12.01100 -0.14000  0     3  1397  1398  1399
                                              0
  1397  138  HZ3  20  1.00800  0.14000  1     2  1398  1399
                                              0
  1398  138  CH2  12 12.01100 -0.14000  0     1  1399
                                              0
  1399  138  HH2  20  1.00800  0.14000  1     0
                                              0
  1400  138    C  12 12.01100  0.45000  0     4  1401  1402  1403  1404
                                              2  1405  1418
  1401  138    O   1 15.99940 -0.45000  1     1  1402
                                              2  1403  1404
  1402  139    N   6 14.00670 -0.31000  0     4  1403  1404  1405  1418
                                              3  1406  1419  1420
  1403  139    H  21  1.00800  0.31000  1     1  1404
                                              2  1405  1418
  1404  139   CA  14 13.01900  0.00000  0     5  1405  1406  1418  1419  1420
                                              4  1407  1409  1421  1422
  1405  139   CB  15 14.02700  0.00000  0     8  1406  1407  1408  1409  1410  1411
                                                 1413  1418
                                              2  1419  1420
  1406  139   CG  12 12.01100  0.00000  1     9  1407  1408  1409  1410  1411  1412
                                                 1413  1414  1415
                                              1  1418
  1407  139  CD1  12 12.01100 -0.14000  0     8  1408  1409  1410  1411  1412  1413
                                                 1415  1416
                                              0
  1408  139  HD1  20  1.00800  0.14000  1     4  1409  1411  1412  1415
                                              0
  1409  139  CD2  12 12.01100 -0.14000  0     6  1410  1411  1413  1414  1415  1416
                                              0
  1410  139  HD2  20  1.00800  0.14000  1     3  1413  1414  1415
                                              0
  1411  139  CE1  12 12.01100 -0.14000  0     5  1412  1413  1414  1415  1416
                                              1  1417
  1412  139  HE1  20  1.00800  0.14000  1     3  1413  1415  1416
                                              0
  1413  139  CE2  12 12.01100 -0.14000  0     3  1414  1415  1416
                                              1  1417
  1414  139  HE2  20  1.00800  0.14000  1     2  1415  1416
                                              0
  1415  139   CZ  12 12.01100  0.20300  0     2  1416  1417
                                              0
  1416  139   OH   3 15.99940 -0.61100  0     1  1417
                                              0
  1417  139   HH  21  1.00800  0.40800  1     0
                                              0
  1418  139    C  12 12.01100  0.45000  0     4  1419  1420  1421  1422
                                              2  1423  1429
  1419  139    O   1 15.99940 -0.45000  1     1  1420
                                              2  1421  1422
  1420  140    N   6 14.00670 -0.31000  0     4  1421  1422  1423  1429
                                              3  1424  1430  1431
  1421  140    H  21  1.00800  0.31000  1     1  1422
                                              2  1423  1429
  1422  140   CA  14 13.01900  0.00000  0     5  1423  1424  1429  1430  1431
                                              4  1425  1426  1432  1433
  1423  140   CB  15 14.02700  0.00000  1     4  1424  1425  1426  1429
                                              4  1427  1428  1430  1431
  1424  140   CG  12 12.01100  0.29000  0     4  1425  1426  1427  1428
                                              1  1429
  1425  140  OD1   1 15.99940 -0.45000  0     1  1426
                                              2  1427  1428
  1426  140  ND2   7 14.00670 -0.72000  0     2  1427  1428
                                              0
  1427  140 HD21  21  1.00800  0.44000  0     1  1428
                                              0
  1428  140 HD22  21  1.00800  0.44000  1     0
                                              0
  1429  140    C  12 12.01100  0.45000  0     4  1430  1431  1432  1433
                                              2  1434  1441
  1430  140    O   1 15.99940 -0.45000  1     1  1431
                                              2  1432  1433
  1431  141    N   6 14.00670 -0.31000  0     4  1432  1433  1434  1441
                                              3  1435  1442  1443
  1432  141    H  21  1.00800  0.31000  1     1  1433
                                              2  1434  1441
  1433  141   CA  14 13.01900  0.00000  0     5  1434  1435  1441  1442  1443
                                              3  1436  1444  1445
  1434  141   CB  15 14.02700  0.00000  0     3  1435  1436  1441
                                              4  1437  1438  1442  1443
  1435  141   CG  15 14.02700  0.00000  1     3  1436  1437  1438
                                              3  1439  1440  1441
  1436  141   CD  12 12.01100  0.29000  0     4  1437  1438  1439  1440
                                              0
  1437  141  OE1   1 15.99940 -0.45000  0     1  1438
                                              2  1439  1440
  1438  141  NE2   7 14.00670 -0.72000  0     2  1439  1440
                                              0
  1439  141 HE21  21  1.00800  0.44000  0     1  1440
                                              0
  1440  141 HE22  21  1.00800  0.44000  1     0
                                              0
  1441  141    C  12 12.01100  0.45000  0     4  1442  1443  1444  1445
                                              2  1446  1450
  1442  141    O   1 15.99940 -0.45000  1     1  1443
                                              2  1444  1445
  1443  142    N   6 14.00670 -0.31000  0     4  1444  1445  1446  1450
                                              4  1447  1449  1451  1452
  1444  142    H  21  1.00800  0.31000  1     1  1445
                                              2  1446  1450
  1445  142   CA  14 13.01900  0.00000  1     6  1446  1447  1449  1450  1451  1452
                                              3  1448  1453  1456
  1446  142   CB  14 13.01900  0.26600  0     4  1447  1448  1449  1450
                                              2  1451  1452
  1447  142  OG1   3 15.99940 -0.67400  0     2  1448  1449
                                              1  1450
  1448  142  HG1  21  1.00800  0.40800  1     0
                                              1  1449
  1449  142  CG2  16 15.03500  0.00000  1     0
                                              1  1450
  1450  142    C  12 12.01100  0.45000  0     4  1451  1452  1453  1456
                                              3  1454  1455  1457
  1451  142    O   1 15.99940 -0.45000  1     1  1452
                                              2  1453  1456
  1452  143    N   6 14.00670  0.00000  1     5  1453  1454  1455  1456  1457
                                              2  1458  1459
  1453  143   CA  14 13.01900  0.00000  0     6  1454  1455  1456  1457  1458  1459
                                              2  1460  1461
  1454  143   CB  18 14.02700  0.00000  1     3  1455  1456  1457
                                              2  1458  1459
  1455  143   CG  18 14.02700  0.00000  0     1  1456
                                              1  1457
  1456  143   CD  18 14.02700  0.00000  1     0
                                              1  1457
  1457  143    C  12 12.01100  0.45000  0     4  1458  1459  1460  1461
                                              2  1462  1468
  1458  143    O   1 15.99940 -0.45000  1     1  1459
                                              2  1460  1461
  1459  144    N   6 14.00670 -0.31000  0     4  1460  1461  1462  1468
                                              3  1463  1469  1470
  1460  144    H  21  1.00800  0.31000  1     1  1461
                                              2  1462  1468
  1461  144   CA  14 13.01900  0.00000  0     5  1462  1463  1468  1469  1470
                                              4  1464  1465  1471  1472
  1462  144   CB  15 14.02700  0.00000  1     4  1463  1464  1465  1468
                                              4  1466  1467  1469  1470
  1463  144   CG  12 12.01100  0.29000  0     4  1464  1465  1466  1467
                                              1  1468
  1464  144  OD1   1 15.99940 -0.45000  0     1  1465
                                              2  1466  1467
  1465  144  ND2   7 14.00670 -0.72000  0     2  1466  1467
                                              0
  1466  144 HD21  21  1.00800  0.44000  0     1  1467
                                              0
  1467  144 HD22  21  1.00800  0.44000  1     0
                                              0
  1468  144    C  12 12.01100  0.45000  0     4  1469  1470  1471  1472
                                              2  1473  1485
  1469  144    O   1 15.99940 -0.45000  1     1  1470
                                              2  1471  1472
  1470  145    N   6 14.00670 -0.31000  0     4  1471  1472  1473  1485
                                              3  1474  1486  1487
  1471  145    H  21  1.00800  0.31000  1     1  1472
                                              2  1473  1485
  1472  145   CA  14 13.01900  0.00000  0     5  1473  1474  1485  1486  1487
                                              3  1475  1488  1489
  1473  145   CB  15 14.02700  0.00000  0     3  1474  1475  1485
                                              3  1476  1486  1487
  1474  145   CG  15 14.02700  0.00000  1     2  1475  1476
                                              3  1477  1478  1485
  1475  145   CD  15 14.02700  0.09000  0     3  1476  1477  1478
                                              2  1479  1482
  1476  145   NE  11 14.00670 -0.10500  0     4  1477  1478  1479  1482
                                              4  1480  1481  1483  1484
  1477  145   HE  21  1.00800  0.34500  0     1  1478
                                              2  1479  1482
  1478  145   CZ  12 12.01100  0.01000  0     6  1479  1480  1481  1482  1483  1484
                                              0
  1479  145  NH1  10 14.00670 -0.36000  0     3  1480  1481  1482
                                              2  1483  1484
  1480  145 HH11  21  1.00800  0.34500  0     1  1481
                                              1  1482
  1481  145 HH12  21  1.00800  0.34500  0     0
                                              1  1482
  1482  145  NH2  10 14.00670 -0.36000  0     2  1483  1484
                                              0
  1483  145 HH21  21  1.00800  0.34500  0     1  1484
                                              0
  1484  145 HH22  21  1.00800  0.34500  1     0
                                              0
  1485  145    C  12 12.01100  0.45000  0     4  1486  1487  1488  1489
                                              2  1490  1491
  1486  145    O   1 15.99940 -0.45000  1     1  1487
                                              2  1488  1489
  1487  146    N   6 14.00670 -0.31000  0     4  1488  1489  1490  1491
                                              2  1492  1493
  1488  146    H  21  1.00800  0.31000  1     1  1489
                                              2  1490  1491
  1489  146   CA  14 13.01900  0.00000  0     4  1490  1491  1492  1493
                                              2  1494  1495
  1490  146   CB  16 15.03500  0.00000  1     1  1491
                                              2  1492  1493
  1491  146    C  12 12.01100  0.45000  0     4  1492  1493  1494  1495
                                              2  1496  1504
  1492  146    O   1 15.99940 -0.45000  1     1  1493
                                              2  1494  1495
  1493  147    N   6 14.00670 -0.31000  0     4  1494  1495  1496  1504
                                              3  1497  1505  1506
  1494  147    H  21  1.00800  0.31000  1     1  1495
                                              2  1496  1504
  1495  147   CA  14 13.01900  0.00000  0     5  1496  1497  1504  1505  1506
                                              3  1498  1507  1508
  1496  147   CB  15 14.02700  0.00000  1     3  1497  1498  1504
                                              3  1499  1505  1506
  1497  147   CG  15 14.02700  0.00000  0     2  1498  1499
                                              2  1500  1504
  1498  147   CD  15 14.02700  0.00000  1     2  1499  1500
                                              3  1501  1502  1503
  1499  147   CE  15 14.02700  0.20000  0     4  1500  1501  1502  1503
                                              0
  1500  147   NZ   8 14.00670  0.05000  0     3  1501  1502  1503
                                              0
  1501  147  HZ1  21  1.00800  0.25000  0     2  1502  1503
                                              0
  1502  147  HZ2  21  1.00800  0.25000  0     1  1503
                                              0
  1503  147  HZ3  21  1.00800  0.25000  1     0
                                              0
  1504  147    C  12 12.01100  0.45000  0     4  1505  1506  1507  1508
                                              2  1509  1521
  1505  147    O   1 15.99940 -0.45000  1     1  1506
                                              2  1507  1508
  1506  148    N   6 14.00670 -0.31000  0     4  1507  1508  1509  1521
                                              3  1510  1522  1523
  1507  148    H  21  1.00800  0.31000  1     1  1508
                                              2  1509  1521
  1508  148   CA  14 13.01900  0.00000  0     5  1509  1510  1521  1522  1523
                                              3  1511  1524  1525
  1509  148   CB  15 14.02700  0.00000  0     3  1510  1511  1521
                                              3  1512  1522  1523
  1510  148   CG  15 14.02700  0.00000  1     2  1511  1512
                                              3  1513  1514  1521
  1511  148   CD  15 14.02700  0.09000  0     3  1512  1513  1514
                                              2  1515  1518
  1512  148   NE  11 14.00670 -0.10500  0     4  1513  1514  1515  1518
                                              4  1516  1517  1519  1520
  1513  148   HE  21  1.00800  0.34500  0     1  1514
                                              2  1515  1518
  1514  148   CZ  12 12.01100  0.01000  0     6  1515  1516  1517  1518  1519  1520
                                              0
  1515  148  NH1  10 14.00670 -0.36000  0     3  1516  1517  1518
                                              2  1519  1520
  1516  148 HH11  21  1.00800  0.34500  0     1  1517
                                              1  1518
  1517  148 HH12  21  1.00800  0.34500  0     0
                                              1  1518
  1518  148  NH2  10 14.00670 -0.36000  0     2  1519  1520
                                              0
  1519  148 HH21  21  1.00800  0.34500  0     1  1520
                                              0
  1520  148 HH22  21  1.00800  0.34500  1     0
                                              0
  1521  148    C  12 12.01100  0.45000  0     4  1522  1523  1524  1525
                                              2  1526  1529
  1522  148    O   1 15.99940 -0.45000  1     1  1523
                                              2  1524  1525
  1523  149    N   6 14.00670 -0.31000  0     4  1524  1525  1526  1529
                                              4  1527  1528  1530  1531
  1524  149    H  21  1.00800  0.31000  1     1  1525
                                              2  1526  1529
  1525  149   CA  14 13.01900  0.00000  0     6  1526  1527  1528  1529  1530  1531
                                              2  1532  1533
  1526  149   CB  14 13.01900  0.00000  0     3  1527  1528  1529
                                              2  1530  1531
  1527  149  CG1  16 15.03500  0.00000  0     1  1528
                                              1  1529
  1528  149  CG2  16 15.03500  0.00000  1     0
                                              1  1529
  1529  149    C  12 12.01100  0.45000  0     4  1530  1531  1532  1533
                                              2  1534  1538
  1530  149    O   1 15.99940 -0.45000  1     1  1531
                                              2  1532  1533
  1531  150    N   6 14.00670 -0.31000  0     4  1532  1533  1534  1538
                                              4  1535  1536  1539  1540
  1532  150    H  21  1.00800  0.31000  1     1  1533
                                              2  1534  1538
  1533  150   CA  14 13.01900  0.00000  1     6  1534  1535  1536  1538  1539  1540
                                              3  1537  1541  1542
  1534  150   CB  14 13.01900  0.00000  0     4  1535  1536  1537  1538
                                              2  1539  1540
  1535  150  CG1  15 14.02700  0.00000  0     2  1536  1537
                                              1  1538
  1536  150  CG2  16 15.03500  0.00000  0     0
                                              2  1537  1538
  1537  150   CD  16 15.03500  0.00000  1     0
                                              0
  1538  150    C  12 12.01100  0.45000  0     4  1539  1540  1541  1542
                                              2  1543  1547
  1539  150    O   1 15.99940 -0.45000  1     1  1540
                                              2  1541  1542
  1540  151    N   6 14.00670 -0.31000  0     4  1541  1542  1543  1547
                                              4  1544  1546  1548  1549
  1541  151    H  21  1.00800  0.31000  1     1  1542
                                              2  1543  1547
  1542  151   CA  14 13.01900  0.00000  1     6  1543  1544  1546  1547  1548  1549
                                              3  1545  1550  1551
  1543  151   CB  14 13.01900  0.26600  0     4  1544  1545  1546  1547
                                              2  1548  1549
  1544  151  OG1   3 15.99940 -0.67400  0     2  1545  1546
                                              1  1547
  1545  151  HG1  21  1.00800  0.40800  1     0
                                              1  1546
  1546  151  CG2  16 15.03500  0.00000  1     0
                                              1  1547
  1547  151    C  12 12.01100  0.45000  0     4  1548  1549  1550  1551
                                              2  1552  1556
  1548  151    O   1 15.99940 -0.45000  1     1  1549
                                              2  1550  1551
  1549  152    N   6 14.00670 -0.31000  0     4  1550  1551  1552  1556
                                              4  1553  1555  1557  1558
  1550  152    H  21  1.00800  0.31000  1     1  1551
                                              2  1552  1556
  1551  152   CA  14 13.01900  0.00000  1     6  1552  1553  1555  1556  1557  1558
                                              3  1554  1559  1560
  1552  152   CB  14 13.01900  0.26600  0     4  1553  1554  1555  1556
                                              2  1557  1558
  1553  152  OG1   3 15.99940 -0.67400  0     2  1554  1555
                                              1  1556
  1554  152  HG1  21  1.00800  0.40800  1     0
                                              1  1555
  1555  152  CG2  16 15.03500  0.00000  1     0
                                              1  1556
  1556  152    C  12 12.01100  0.45000  0     4  1557  1558  1559  1560
                                              2  1561  1573
  1557  152    O   1 15.99940 -0.45000  1     1  1558
                                              2  1559  1560
  1558  153    N   6 14.00670 -0.31000  0     4  1559  1560  1561  1573
                                              3  1562  1574  1575
  1559  153    H  21  1.00800  0.31000  1     1  1560
                                              2  1561  1573
  1560  153   CA  14 13.01900  0.00000  0     5  1561  1562  1573  1574  1575
                                              4  1563  1565  1576  1577
  1561  153   CB  15 14.02700  0.00000  0     8  1562  1563  1564  1565  1566  1567
                                                 1569  1573
                                              2  1574  1575
  1562  153   CG  12 12.01100  0.00000  1     9  1563  1564  1565  1566  1567  1568
                                                 1569  1570  1571
                                              1  1573
  1563  153  CD1  12 12.01100 -0.14000  0     8  1564  1565  1566  1567  1568  1569
                                                 1571  1572
                                              0
  1564  153  HD1  20  1.00800  0.14000  1     4  1565  1567  1568  1571
                                              0
  1565  153  CD2  12 12.01100 -0.14000  0     6  1566  1567  1569  1570  1571  1572
                                              0
  1566  153  HD2  20  1.00800  0.14000  1     3  1569  1570  1571
                                              0
  1567  153  CE1  12 12.01100 -0.14000  0     5  1568  1569  1570  1571  1572
                                              0
  1568  153  HE1  20  1.00800  0.14000  1     3  1569  1571  1572
                                              0
  1569  153  CE2  12 12.01100 -0.14000  0     3  1570  1571  1572
                                              0
  1570  153  HE2  20  1.00800  0.14000  1     2  1571  1572
                                              0
  1571  153   CZ  12 12.01100 -0.14000  0     1  1572
                                              0
  1572  153   HZ  20  1.00800  0.14000  1     0
                                              0
  1573  153    C  12 12.01100  0.45000  0     4  1574  1575  1576  1577
                                              2  1578  1590
  1574  153    O   1 15.99940 -0.45000  1     1  1575
                                              2  1576  1577
  1575  154    N   6 14.00670 -0.31000  0     4  1576  1577  1578  1590
                                              3  1579  1591  1592
  1576  154    H  21  1.00800  0.31000  1     1  1577
                                              2  1578  1590
  1577  154   CA  14 13.01900  0.00000  0     5  1578  1579  1590  1591  1592
                                              3  1580  1593  1594
  1578  154   CB  15 14.02700  0.00000  0     3  1579  1580  1590
                                              3  1581  1591  1592
  1579  154   CG  15 14.02700  0.00000  1     2  1580  1581
                                              3  1582  1583  1590
  1580  154   CD  15 14.02700  0.09000  0     3  1581  1582  1583
                                              2  1584  1587
  1581  154   NE  11 14.00670 -0.10500  0     4  1582  1583  1584  1587
                                              4  1585  1586  1588  1589
  1582  154   HE  21  1.00800  0.34500  0     1  1583
                                              2  1584  1587
  1583  154   CZ  12 12.01100  0.01000  0     6  1584  1585  1586  1587  1588  1589
                                              0
  1584  154  NH1  10 14.00670 -0.36000  0     3  1585  1586  1587
                                              2  1588  1589
  1585  154 HH11  21  1.00800  0.34500  0     1  1586
                                              1  1587
  1586  154 HH12  21  1.00800  0.34500  0     0
                                              1  1587
  1587  154  NH2  10 14.00670 -0.36000  0     2  1588  1589
                                              0
  1588  154 HH21  21  1.00800  0.34500  0     1  1589
                                              0
  1589  154 HH22  21  1.00800  0.34500  1     0
                                              0
  1590  154    C  12 12.01100  0.45000  0     4  1591  1592  1593  1594
                                              2  1595  1599
  1591  154    O   1 15.99940 -0.45000  1     1  1592
                                              2  1593  1594
  1592  155    N   6 14.00670 -0.31000  0     4  1593  1594  1595  1599
                                              4  1596  1598  1600  1601
  1593  155    H  21  1.00800  0.31000  1     1  1594
                                              2  1595  1599
  1594  155   CA  14 13.01900  0.00000  1     6  1595  1596  1598  1599  1600  1601
                                              3  1597  1602  1603
  1595  155   CB  14 13.01900  0.26600  0     4  1596  1597  1598  1599
                                              2  1600  1601
  1596  155  OG1   3 15.99940 -0.67400  0     2  1597  1598
                                              1  1599
  1597  155  HG1  21  1.00800  0.40800  1     0
                                              1  1598
  1598  155  CG2  16 15.03500  0.00000  1     0
                                              1  1599
  1599  155    C  12 12.01100  0.45000  0     4  1600  1601  1602  1603
                                              1  1604
  1600  155    O   1 15.99940 -0.45000  1     1  1601
                                              2  1602  1603
  1601  156    N   6 14.00670 -0.31000  0     3  1602  1603  1604
                                              2  1605  1606
  1602  156    H  21  1.00800  0.31000  1     1  1603
                                              1  1604
  1603  156   CA  15 14.02700  0.00000  1     3  1604  1605  1606
                                              2  1607  1608
  1604  156    C  12 12.01100  0.45000  0     4  1605  1606  1607  1608
                                              2  1609  1613
  1605  156    O   1 15.99940 -0.45000  1     1  1606
                                              2  1607  1608
  1606  157    N   6 14.00670 -0.31000  0     4  1607  1608  1609  1613
                                              4  1610  1612  1614  1615
  1607  157    H  21  1.00800  0.31000  1     1  1608
                                              2  1609  1613
  1608  157   CA  14 13.01900  0.00000  1     6  1609  1610  1612  1613  1614  1615
                                              3  1611  1616  1617
  1609  157   CB  14 13.01900  0.26600  0     4  1610  1611  1612  1613
                                              2  1614  1615
  1610  157  OG1   3 15.99940 -0.67400  0     2  1611  1612
                                              1  1613
  1611  157  HG1  21  1.00800  0.40800  1     0
                                              1  1612
  1612  157  CG2  16 15.03500  0.00000  1     0
                                              1  1613
  1613  157    C  12 12.01100  0.45000  0     4  1614  1615  1616  1617
                                              2  1618  1634
  1614  157    O   1 15.99940 -0.45000  1     1  1615
                                              2  1616  1617
  1615  158    N   6 14.00670 -0.31000  0     4  1616  1617  1618  1634
                                              3  1619  1635  1636
  1616  158    H  21  1.00800  0.31000  1     1  1617
                                              2  1618  1634
  1617  158   CA  14 13.01900  0.00000  0     5  1618  1619  1634  1635  1636
                                              4  1620  1622  1637  1638
  1618  158   CB  15 14.02700  0.00000  1     8  1619  1620  1621  1622  1623  1625
                                                 1626  1634
                                              2  1635  1636
  1619  158   CG  12 12.01100 -0.21000  0    10  1620  1621  1622  1623  1624  1625
                                                 1626  1627  1628  1630
                                              1  1634
  1620  158  CD1  12 12.01100 -0.14000  0     7  1621  1622  1623  1624  1625  1626
                                                 1628
                                              0
  1621  158  HD1  20  1.00800  0.14000  0     4  1622  1623  1624  1625
                                              0
  1622  158  CD2  12 12.01100  0.00000  0    10  1623  1624  1625  1626  1627  1628
                                                 1629  1630  1631  1632
                                              0
  1623  158  NE1   9 14.00670 -0.10000  0     6  1624  1625  1626  1628  1629  1632
                                              0
  1624  158  HE1  21  1.00800  0.31000  0     2  1625  1628
                                              0
  1625  158  CE2  12 12.01100  0.00000  1     7  1626  1627  1628  1629  1630  1632
                                                 1633
                                              0
  1626  158  CE3  12 12.01100 -0.14000  0     6  1627  1628  1630  1631  1632  1633
                                              0
  1627  158  HE3  20  1.00800  0.14000  1     3  1630  1631  1632
                                              0
  1628  158  CZ2  12 12.01100 -0.14000  0     5  1629  1630  1631  1632  1633
                                              0
  1629  158  HZ2  20  1.00800  0.14000  1     3  1630  1632  1633
                                              0
  1630  158  CZ3  12 12.01100 -0.14000  0     3  1631  1632  1633
                                              0
  1631  158  HZ3  20  1.00800  0.14000  1     2  1632  1633
                                              0
  1632  158  CH2  12 12.01100 -0.14000  0     1  1633
                                              0
  1633  158  HH2  20  1.00800  0.14000  1     0
                                              0
  1634  158    C  12 12.01100  0.45000  0     4  1635  1636  1637  1638
                                              2  1639  1643
  1635  158    O   1 15.99940 -0.45000  1     1  1636
                                              2  1637  1638
  1636  159    N   6 14.00670 -0.31000  0     4  1637  1638  1639  1643
                                              3  1640  1644  1645
  1637  159    H  21  1.00800  0.31000  1     1  1638
                                              2  1639  1643
  1638  159   CA  14 13.01900  0.00000  1     5  1639  1640  1643  1644  1645
                                              4  1641  1642  1646  1647
  1639  159   CB  15 14.02700  0.16000  0     4  1640  1641  1642  1643
                                              2  1644  1645
  1640  159   CG  12 12.01100  0.27000  0     2  1641  1642
                                              1  1643
  1641  159  OD1   2 15.99940 -0.71500  0     1  1642
                                              0
  1642  159  OD2   2 15.99940 -0.71500  1     0
                                              0
  1643  159    C  12 12.01100  0.45000  0     4  1644  1645  1646  1647
                                              2  1648  1649
  1644  159    O   1 15.99940 -0.45000  1     1  1645
                                              2  1646  1647
  1645  160    N   6 14.00670 -0.31000  0     4  1646  1647  1648  1649
                                              2  1650  1651
  1646  160    H  21  1.00800  0.31000  1     1  1647
                                              2  1648  1649
  1647  160   CA  14 13.01900  0.00000  0     4  1648  1649  1650  1651
                                              2  1652  1653
  1648  160   CB  16 15.03500  0.00000  1     1  1649
                                              2  1650  1651
  1649  160    C  12 12.01100  0.45000  0     4  1650  1651  1652  1653
                                              2  1654  1667
  1650  160    O   1 15.99940 -0.45000  1     1  1651
                                              2  1652  1653
  1651  161    N   6 14.00670 -0.31000  0     4  1652  1653  1654  1667
                                              3  1655  1668  1669
  1652  161    H  21  1.00800  0.31000  1     1  1653
                                              2  1654  1667
  1653  161   CA  14 13.01900  0.00000  0     5  1654  1655  1667  1668  1669
                                              4  1656  1658  1670  1671
  1654  161   CB  15 14.02700  0.00000  0     8  1655  1656  1657  1658  1659  1660
                                                 1662  1667
                                              2  1668  1669
  1655  161   CG  12 12.01100  0.00000  1     9  1656  1657  1658  1659  1660  1661
                                                 1662  1663  1664
                                              1  1667
  1656  161  CD1  12 12.01100 -0.14000  0     8  1657  1658  1659  1660  1661  1662
                                                 1664  1665
                                              0
  1657  161  HD1  20  1.00800  0.14000  1     4  1658  1660  1661  1664
                                              0
  1658  161  CD2  12 12.01100 -0.14000  0     6  1659  1660  1662  1663  1664  1665
                                              0
  1659  161  HD2  20  1.00800  0.14000  1     3  1662  1663  1664
                                              0
  1660  161  CE1  12 12.01100 -0.14000  0     5  1661  1662  1663  1664  1665
                                              1  1666
  1661  161  HE1  20  1.00800  0.14000  1     3  1662  1664  1665
                                              0
  1662  161  CE2  12 12.01100 -0.14000  0     3  1663  1664  1665
                                              1  1666
  1663  161  HE2  20  1.00800  0.14000  1     2  1664  1665
                                              0
  1664  161   CZ  12 12.01100  0.20300  0     2  1665  1666
                                              0
  1665  161   OH   3 15.99940 -0.61100  0     1  1666
                                              0
  1666  161   HH  21  1.00800  0.40800  1     0
                                              0
  1667  161    C  12 12.01100  0.45000  0     4  1668  1669  1670  1671
                                              2  1672  1680
  1668  161    O   1 15.99940 -0.45000  1     1  1669
                                              2  1670  1671
  1669  162    N   6 14.00670 -0.31000  0     4  1670  1671  1672  1680
                                              3  1673  1681  1682
  1670  162    H  21  1.00800  0.31000  1     1  1671
                                              2  1672  1680
  1671  162   CA  14 13.01900  0.16000  0     5  1672  1673  1680  1681  1682
                                              1  1674
  1672  162   CB  15 14.02700  0.00000  1     3  1673  1674  1680
                                              3  1675  1681  1682
  1673  162   CG  15 14.02700  0.00000  0     2  1674  1675
                                              2  1676  1680
  1674  162   CD  15 14.02700  0.00000  1     2  1675  1676
                                              3  1677  1678  1679
  1675  162   CE  15 14.02700  0.20000  0     4  1676  1677  1678  1679
                                              0
  1676  162   NZ   8 14.00670  0.05000  0     3  1677  1678  1679
                                              0
  1677  162  HZ1  21  1.00800  0.25000  0     2  1678  1679
                                              0
  1678  162  HZ2  21  1.00800  0.25000  0     1  1679
                                              0
  1679  162  HZ3  21  1.00800  0.25000  1     0
                                              0
  1680  162    C  12 12.01100  0.27000  0     2  1681  1682
                                              0
  1681  162   O1   2 15.99940 -0.71500  0     1  1682
                                              0
  1682  162   O2   2 15.99940 -0.71500  1     0
                                              0
  1683  163   CL  38 35.45300 -1.00000  1     0
                                              0
  1684  164   CL  38 35.45300 -1.00000  1     0
                                              0
  1685  165   CL  38 35.45300 -1.00000  1     0
                                              0
  1686  166   CL  38 35.45300 -1.00000  1     0
                                              0
  1687  167   CL  38 35.45300 -1.00000  1     0
                                              0
  1688  168   CL  38 35.45300 -1.00000  1     0
                                              0
  1689  169   CL  38 35.45300 -1.00000  1     0
                                              0
  1690  170   CL  38 35.45300 -1.00000  1     0
                                              0
  1691  171   CL  38 35.45300 -1.00000  1     0
                                              0
END
BONDSTRETCHTYPE
#  NBTY: number of covalent bond types
52
#  CB:  quartic force constant
#  CHB: harmonic force constant
#  B0:  bond length at minimum energy
#         CB         CHB         B0
     1.57000e+07     3.14000e+05     1.00000e-01
     1.87000e+07     3.74000e+05     1.00000e-01
     1.23000e+07     2.92273e+05     1.09000e-01
     3.70000e+07     9.28256e+05     1.12000e-01
     1.66000e+07     5.02283e+05     1.23000e-01
     1.34000e+07     4.18750e+05     1.25000e-01
     1.20000e+07     4.18176e+05     1.32000e-01
     8.87000e+06     3.13803e+05     1.33000e-01
     1.06000e+07     3.75007e+05     1.33000e-01
     1.18000e+07     4.17460e+05     1.33000e-01
# 10
     1.05000e+07     3.77076e+05     1.34000e-01
     1.17000e+07     4.20170e+05     1.34000e-01
     1.02000e+07     3.77318e+05     1.36000e-01
     1.10000e+07     4.18968e+05     1.38000e-01
     8.66000e+06     3.34640e+05     1.39000e-01
     1.08000e+07     4.17334e+05     1.39000e-01
     8.54000e+06     3.34768e+05     1.40000e-01
     8.18000e+06     3.34546e+05     1.43000e-01
     9.21000e+06     3.76671e+05     1.43000e-01
     6.10000e+06     2.51225e+05     1.43500e-01
# 20
     8.71000e+06     3.76429e+05     1.47000e-01
     5.73000e+06     2.51020e+05     1.48000e-01
     7.64000e+06     3.34693e+05     1.48000e-01
     8.60000e+06     3.76749e+05     1.48000e-01
     8.37000e+06     3.76650e+05     1.50000e-01
     5.43000e+06     2.50909e+05     1.52000e-01
     7.15000e+06     3.34749e+05     1.53000e-01
     4.84000e+06     2.50915e+05     1.61000e-01
     4.72000e+06     2.50811e+05     1.63000e-01
     2.72000e+06     1.72361e+05     1.78000e-01
# 30
     5.94000e+06     3.76406e+05     1.78000e-01
     5.62000e+06     3.76416e+05     1.83000e-01
     3.59000e+06     2.51077e+05     1.87000e-01
     6.40000e+05     5.01811e+04     1.98000e-01
     6.28000e+05     5.02400e+04     2.00000e-01
     5.03000e+06     4.18657e+05     2.04000e-01
     5.40000e+05     5.27483e+04     2.21000e-01
     2.32000e+07     4.64000e+05     1.00000e-01
     1.21000e+07     2.92820e+05     1.10000e-01
     8.12000e+06     5.01908e+05     1.75800e-01
# 40
     8.04000e+06     3.76417e+05     1.53000e-01
     4.95000e+06     3.71825e+05     1.93799e-01
     8.10000e+06     5.01811e+05     1.76000e-01
     1.31000e+07     4.19259e+05     1.26500e-01
     1.03000e+07     3.75435e+05     1.35000e-01
     8.71000e+06     4.64532e+05     1.63299e-01
     2.68000e+06     2.93088e+05     2.33839e-01
     2.98000e+06     5.02215e+05     2.90283e-01
     2.39000e+06     3.73116e+05     2.79388e-01
     2.19000e+06     3.71385e+05     2.91189e-01
# 50
     3.97000e+06     3.42526e+05     2.07700e-01
     3.04000e+06     5.02225e+05     2.87407e-01
END
BONDH
#  NBONH: number of bonds involving H atoms in solute
392
#  IBH, JBH: atom sequence numbers of atoms forming a bond
#  ICBH: bond type code
#   IBH    JBH ICBH
      1      3    2
      2      3    2
      3      4    2
     12     13    2
     18     19    2
     18     20    2
     23     24    2
     32     33    2
     37     38    3
     39     40    3
# 10
     41     42    3
     43     44    3
     45     46    3
     49     50    2
     59     60    2
     68     69    2
     77     78    2
     83     84    2
     86     87    2
     86     88    2
# 20
     89     90    2
     89     91    2
     94     95    2
    103    104    2
    112    113    2
    122    123    2
    127    128    2
    136    137    2
    142    143    2
    145    146    2
# 30
    145    147    2
    148    149    2
    148    150    2
    153    154    2
    162    163    2
    169    170    2
    169    171    2
    169    172    2
    175    176    2
    184    185    2
# 40
    189    190    3
    191    192    3
    193    194    3
    195    196    3
    198    199    1
    202    203    2
    209    210    2
    209    211    2
    209    212    2
    215    216    2
# 50
    224    225    2
    228    229    1
    233    234    2
    243    244    2
    248    249    2
    253    254    3
    255    256    3
    257    258    3
    259    260    3
    262    263    1
# 60
    266    267    2
    271    272    3
    273    274    3
    275    276    3
    277    278    3
    280    281    1
    284    285    2
    288    289    1
    293    294    2
    302    303    2
# 70
    307    308    2
    316    317    2
    321    322    2
    326    327    2
    328    329    3
    330    331    3
    332    333    2
    336    337    2
    345    346    2
    354    355    2
# 80
    358    359    1
    363    364    2
    370    371    2
    370    372    2
    370    373    2
    376    377    2
    380    381    1
    391    392    2
    395    396    1
    399    400    2
# 90
    408    409    2
    414    415    2
    414    416    2
    419    420    2
    425    426    2
    431    432    2
    438    439    2
    438    440    2
    438    441    2
    444    445    2
# 100
    448    449    1
    452    453    2
    462    463    2
    471    472    2
    480    481    2
    487    488    2
    487    489    2
    487    490    2
    493    494    2
    499    500    2
# 110
    508    509    2
    513    514    2
    519    520    2
    522    523    2
    522    524    2
    525    526    2
    525    527    2
    530    531    2
    536    537    2
    536    538    2
# 120
    541    542    2
    545    546    1
    550    551    2
    556    557    2
    556    558    2
    561    562    2
    566    567    2
    574    575    2
    583    584    2
    587    588    1
# 130
    592    593    2
    599    600    2
    599    601    2
    599    602    2
    605    606    2
    614    615    2
    624    625    2
    630    631    2
    640    641    2
    647    648    2
# 140
    647    649    2
    647    650    2
    653    654    2
    662    663    2
    667    668    3
    669    670    3
    671    672    3
    673    674    3
    675    676    3
    679    680    2
# 150
    685    686    2
    685    687    2
    690    691    2
    697    698    2
    697    699    2
    702    703    2
    711    712    2
    719    720    2
    728    729    2
    734    735    2
# 160
    740    741    2
    748    749    2
    754    755    2
    757    758    2
    757    759    2
    760    761    2
    760    762    2
    765    766    2
    770    771    2
    779    780    2
# 170
    788    789    2
    794    795    2
    797    798    2
    797    799    2
    800    801    2
    800    802    2
    805    806    2
    811    812    2
    811    813    2
    816    817    2
# 180
    822    823    2
    829    830    2
    829    831    2
    829    832    2
    835    836    2
    844    845    2
    851    852    2
    851    853    2
    851    854    2
    864    865    2
# 190
    872    873    2
    877    878    3
    879    880    3
    881    882    3
    883    884    3
    886    887    1
    890    891    2
    899    900    2
    903    904    1
    907    908    2
# 200
    916    917    2
    925    926    2
    931    932    2
    939    940    2
    945    946    2
    948    949    2
    948    950    2
    951    952    2
    951    953    2
    956    957    2
# 210
    962    963    2
    965    966    2
    965    967    2
    968    969    2
    968    970    2
    973    974    2
    979    980    2
    985    986    2
    991    992    2
   1000   1001    2
# 220
   1006   1007    2
   1006   1008    2
   1011   1012    2
   1020   1021    2
   1028   1029    2
   1033   1034    3
   1035   1036    3
   1037   1038    3
   1039   1040    3
   1041   1042    3
# 230
   1045   1046    2
   1052   1053    2
   1052   1054    2
   1057   1058    2
   1066   1067    2
   1071   1072    2
   1081   1082    2
   1085   1086    1
   1090   1091    2
   1095   1096    2
# 240
   1103   1104    2
   1109   1110    2
   1114   1115    2
   1119   1120    3
   1121   1122    3
   1123   1124    3
   1125   1126    3
   1127   1128    3
   1131   1132    2
   1135   1136    1
# 250
   1140   1141    2
   1146   1147    2
   1146   1148    2
   1151   1152    2
   1155   1156    1
   1159   1160    2
   1168   1169    2
   1174   1175    2
   1177   1178    2
   1177   1179    2
# 260
   1180   1181    2
   1180   1182    2
   1185   1186    2
   1194   1195    2
   1203   1204    2
   1210   1211    2
   1210   1212    2
   1215   1216    2
   1222   1223    2
   1222   1224    2
# 270
   1227   1228    2
   1234   1235    2
   1234   1236    2
   1234   1237    2
   1240   1241    2
   1246   1247    2
   1249   1250    2
   1249   1251    2
   1252   1253    2
   1252   1254    2
# 280
   1257   1258    2
   1262   1263    3
   1265   1266    2
   1268   1269    3
   1270   1271    3
   1272   1273    3
   1274   1275    3
   1278   1279    2
   1287   1288    2
   1297   1298    2
# 290
   1303   1304    2
   1309   1310    2
   1317   1318    2
   1323   1324    2
   1323   1325    2
   1328   1329    2
   1337   1338    2
   1343   1344    2
   1350   1351    2
   1350   1352    2
# 300
   1350   1353    2
   1356   1357    2
   1360   1361    1
   1364   1365    2
   1370   1371    2
   1373   1374    2
   1373   1375    2
   1376   1377    2
   1376   1378    2
   1381   1382    2
# 310
   1386   1387    3
   1389   1390    2
   1392   1393    3
   1394   1395    3
   1396   1397    3
   1398   1399    3
   1402   1403    2
   1407   1408    3
   1409   1410    3
   1411   1412    3
# 320
   1413   1414    3
   1416   1417    1
   1420   1421    2
   1426   1427    2
   1426   1428    2
   1431   1432    2
   1438   1439    2
   1438   1440    2
   1443   1444    2
   1447   1448    1
# 330
   1459   1460    2
   1465   1466    2
   1465   1467    2
   1470   1471    2
   1476   1477    2
   1479   1480    2
   1479   1481    2
   1482   1483    2
   1482   1484    2
   1487   1488    2
# 340
   1493   1494    2
   1500   1501    2
   1500   1502    2
   1500   1503    2
   1506   1507    2
   1512   1513    2
   1515   1516    2
   1515   1517    2
   1518   1519    2
   1518   1520    2
# 350
   1523   1524    2
   1531   1532    2
   1540   1541    2
   1544   1545    1
   1549   1550    2
   1553   1554    1
   1558   1559    2
   1563   1564    3
   1565   1566    3
   1567   1568    3
# 360
   1569   1570    3
   1571   1572    3
   1575   1576    2
   1581   1582    2
   1584   1585    2
   1584   1586    2
   1587   1588    2
   1587   1589    2
   1592   1593    2
   1596   1597    1
# 370
   1601   1602    2
   1606   1607    2
   1610   1611    1
   1615   1616    2
   1620   1621    3
   1623   1624    2
   1626   1627    3
   1628   1629    3
   1630   1631    3
   1632   1633    3
# 380
   1636   1637    2
   1645   1646    2
   1651   1652    2
   1656   1657    3
   1658   1659    3
   1660   1661    3
   1662   1663    3
   1665   1666    1
   1669   1670    2
   1676   1677    2
# 390
   1676   1678    2
   1676   1679    2
END
BOND
#  NBON: number of bonds NOT involving H atoms in solute
1310
#  IB, JB: atom sequence numbers of atoms forming a bond
#  ICB: bond type code
#    IB     JB  ICB
      3      5   21
      5      6   27
      5     10   27
      6      7   27
      7      8   32
      8      9   31
     10     11    5
     10     12   10
     12     14   21
     14     15   27
# 10
     14     21   27
     15     16   27
     16     17    5
     16     18    9
     21     22    5
     21     23   10
     23     25   21
     25     26   27
     25     30   27
     26     27   27
# 20
     26     28   27
     27     29   27
     30     31    5
     30     32   10
     32     34   21
     34     35   27
     34     47   27
     35     36   27
     36     37   16
     36     39   16
# 30
     37     41   16
     39     43   16
     41     45   16
     43     45   16
     47     48    5
     47     49   10
     49     51   21
     51     52   27
     51     57   27
     52     53   27
# 40
     53     54   27
     54     55    6
     54     56    6
     57     58    5
     57     59   10
     59     61   21
     61     62   27
     61     66   27
     62     63   27
     63     64   32
# 50
     64     65   31
     66     67    5
     66     68   10
     68     70   21
     70     71   27
     70     75   27
     71     72   27
     72     73   27
     72     74   27
     75     76    5
# 60
     75     77   10
     77     79   21
     79     80   27
     79     92   27
     80     81   27
     81     82   27
     82     83   21
     83     85   11
     85     86   11
     85     89   11
# 70
     92     93    5
     92     94   10
     94     96   21
     96     97   27
     96    101   27
     97     98   27
     97     99   27
     98    100   27
    101    102    5
    101    103   10
# 80
    103    105   21
    105    106   27
    105    110   27
    106    107   27
    107    108    6
    107    109    6
    110    111    5
    110    112   10
    112    114   21
    114    115   27
# 90
    114    120   27
    115    116   27
    116    117   27
    117    118    6
    117    119    6
    120    121    5
    120    122   10
    122    124   21
    124    125   27
    125    126    5
# 100
    125    127   10
    127    129   21
    129    130   27
    129    134   27
    130    131   27
    131    132   27
    131    133   27
    134    135    5
    134    136   10
    136    138   21
# 110
    138    139   27
    138    151   27
    139    140   27
    140    141   27
    141    142   21
    142    144   11
    144    145   11
    144    148   11
    151    152    5
    151    153   10
# 120
    153    155   21
    155    156   27
    155    160   27
    156    157   27
    157    158   27
    157    159   27
    160    161    5
    160    162   10
    162    164   21
    164    165   27
# 130
    164    173   27
    165    166   27
    166    167   27
    167    168   27
    168    169   21
    173    174    5
    173    175   10
    175    177   21
    177    178   27
    177    182   27
# 140
    178    179   27
    178    180   27
    179    181   27
    182    183    5
    182    184   10
    184    186   21
    186    187   27
    186    200   27
    187    188   27
    188    189   16
# 150
    188    191   16
    189    193   16
    191    195   16
    193    197   16
    195    197   16
    197    198   13
    200    201    5
    200    202   10
    202    204   21
    204    205   27
# 160
    204    213   27
    205    206   27
    206    207   27
    207    208   27
    208    209   21
    213    214    5
    213    215   10
    215    217   21
    217    218   27
    217    222   27
# 170
    218    219   27
    219    220    6
    219    221    6
    222    223    5
    222    224   10
    224    226   21
    226    227   27
    226    231   27
    227    228   18
    227    230   27
# 180
    231    232    5
    231    233   10
    233    235   21
    235    236   27
    235    241   27
    236    237   27
    237    238   27
    238    239    6
    238    240    6
    241    242    5
# 190
    241    243   10
    243    245   21
    245    246   27
    246    247    5
    246    248   10
    248    250   21
    250    251   27
    250    264   27
    251    252   27
    252    253   16
# 200
    252    255   16
    253    257   16
    255    259   16
    257    261   16
    259    261   16
    261    262   13
    264    265    5
    264    266   10
    266    268   21
    268    269   27
# 210
    268    282   27
    269    270   27
    270    271   16
    270    273   16
    271    275   16
    273    277   16
    275    279   16
    277    279   16
    279    280   13
    282    283    5
# 220
    282    284   10
    284    286   21
    286    287   27
    286    291   27
    287    288   18
    287    290   27
    291    292    5
    291    293   10
    293    295   21
    295    296   27
# 230
    295    300   27
    296    297   27
    296    298   27
    297    299   27
    300    301    5
    300    302   10
    302    304   21
    304    305   27
    305    306    5
    305    307   10
# 240
    307    309   21
    309    310   27
    309    314   27
    310    311   27
    310    312   27
    311    313   27
    314    315    5
    314    316   10
    316    318   21
    318    319   27
# 250
    319    320    5
    319    321   10
    321    323   21
    323    324   27
    323    334   27
    324    325   27
    325    326   10
    325    328   10
    326    330   10
    328    332   10
# 260
    330    332   10
    334    335    5
    334    336   10
    336    338   21
    338    339   27
    338    343   27
    339    340   27
    340    341   27
    340    342   27
    343    344    5
# 270
    343    345   10
    345    347   21
    347    348   27
    347    352   27
    348    349   27
    349    350   27
    349    351   27
    352    353    5
    352    354   10
    354    356   21
# 280
    356    357   27
    356    361   27
    357    358   18
    357    360   27
    361    362    5
    361    363   10
    363    365   21
    365    366   27
    365    374   27
    366    367   27
# 290
    367    368   27
    368    369   27
    369    370   21
    374    375    5
    374    376   10
    376    378   21
    378    379   27
    378    382   27
    379    380   18
    382    383    5
# 300
    382    384   10
    384    385   21
    384    388   21
    385    386   27
    385    389   27
    386    387   27
    387    388   27
    389    390    5
    389    391   10
    391    393   21
# 310
    393    394   27
    393    397   27
    394    395   18
    397    398    5
    397    399   10
    399    401   21
    401    402   27
    401    406   27
    402    403   27
    403    404   27
# 320
    403    405   27
    406    407    5
    406    408   10
    408    410   21
    410    411   27
    410    417   27
    411    412   27
    412    413    5
    412    414    9
    417    418    5
# 330
    417    419   10
    419    421   21
    421    422   27
    421    423   27
    423    424    5
    423    425   10
    425    427   21
    427    428   27
    427    429   27
    429    430    5
# 340
    429    431   10
    431    433   21
    433    434   27
    433    442   27
    434    435   27
    435    436   27
    436    437   27
    437    438   21
    442    443    5
    442    444   10
# 350
    444    446   21
    446    447   27
    446    450   27
    447    448   18
    450    451    5
    450    452   10
    452    454   21
    454    455   27
    454    460   27
    455    456   27
# 360
    456    457   27
    457    458    6
    457    459    6
    460    461    5
    460    462   10
    462    464   21
    464    465   27
    464    469   27
    465    466   27
    466    467   27
# 370
    466    468   27
    469    470    5
    469    471   10
    471    473   21
    473    474   27
    473    478   27
    474    475   27
    475    476    6
    475    477    6
    478    479    5
# 380
    478    480   10
    480    482   21
    482    483   27
    482    491   27
    483    484   27
    484    485   27
    485    486   27
    486    487   21
    491    492    5
    491    493   10
# 390
    493    495   21
    495    496   27
    495    497   27
    497    498    5
    497    499   10
    499    501   21
    501    502   27
    501    506   27
    502    503   27
    502    504   27
# 400
    503    505   27
    506    507    5
    506    508   10
    508    510   21
    510    511   27
    511    512    5
    511    513   10
    513    515   21
    515    516   27
    515    528   27
# 410
    516    517   27
    517    518   27
    518    519   21
    519    521   11
    521    522   11
    521    525   11
    528    529    5
    528    530   10
    530    532   21
    532    533   27
# 420
    532    539   27
    533    534   27
    534    535    5
    534    536    9
    539    540    5
    539    541   10
    541    543   21
    543    544   27
    543    548   27
    544    545   18
# 430
    544    547   27
    548    549    5
    548    550   10
    550    552   21
    552    553   27
    552    559   27
    553    554   27
    554    555    5
    554    556    9
    559    560    5
# 440
    559    561   10
    561    563   21
    563    564   27
    564    565    5
    564    566   10
    566    568   21
    568    569   27
    568    572   27
    569    570   27
    569    571   27
# 450
    572    573    5
    572    574   10
    574    576   21
    576    577   27
    576    581   27
    577    578   27
    577    579   27
    578    580   27
    581    582    5
    581    583   10
# 460
    583    585   21
    585    586   27
    585    590   27
    586    587   18
    586    589   27
    590    591    5
    590    592   10
    592    594   21
    594    595   27
    594    603   27
# 470
    595    596   27
    596    597   27
    597    598   27
    598    599   21
    603    604    5
    603    605   10
    605    607   21
    607    608   27
    607    612   27
    608    609   27
# 480
    609    610    6
    609    611    6
    612    613    5
    612    614   10
    614    616   21
    616    617   27
    616    622   27
    617    618   27
    618    619   27
    619    620    6
# 490
    619    621    6
    622    623    5
    622    624   10
    624    626   21
    626    627   27
    626    628   27
    628    629    5
    628    630   10
    630    632   21
    632    633   27
# 500
    632    638   27
    633    634   27
    634    635   27
    635    636    6
    635    637    6
    638    639    5
    638    640   10
    640    642   21
    642    643   27
    642    651   27
# 510
    643    644   27
    644    645   27
    645    646   27
    646    647   21
    651    652    5
    651    653   10
    653    655   21
    655    656   27
    655    660   27
    656    657   27
# 520
    657    658   27
    657    659   27
    660    661    5
    660    662   10
    662    664   21
    664    665   27
    664    677   27
    665    666   27
    666    667   16
    666    669   16
# 530
    667    671   16
    669    673   16
    671    675   16
    673    675   16
    677    678    5
    677    679   10
    679    681   21
    681    682   27
    681    688   27
    682    683   27
# 540
    683    684    5
    683    685    9
    688    689    5
    688    690   10
    690    692   21
    692    693   27
    692    700   27
    693    694   27
    694    695   27
    695    696    5
# 550
    695    697    9
    700    701    5
    700    702   10
    702    704   21
    704    705   27
    704    709   27
    705    706   27
    706    707    6
    706    708    6
    709    710    5
# 560
    709    711   10
    711    713   21
    713    714   27
    713    717   27
    714    715   27
    714    716   27
    717    718    5
    717    719   10
    719    721   21
    721    722   27
# 570
    721    726   27
    722    723   27
    723    724    6
    723    725    6
    726    727    5
    726    728   10
    728    730   21
    730    731   27
    730    732   27
    732    733    5
# 580
    732    734   10
    734    736   21
    736    737   27
    736    738   27
    738    739    5
    738    740   10
    740    742   21
    742    743   27
    742    746   27
    743    744   27
# 590
    743    745   27
    746    747    5
    746    748   10
    748    750   21
    750    751   27
    750    763   27
    751    752   27
    752    753   27
    753    754   21
    754    756   11
# 600
    756    757   11
    756    760   11
    763    764    5
    763    765   10
    765    767   21
    767    768   27
    768    769    5
    768    770   10
    770    772   21
    772    773   27
# 610
    772    777   27
    773    774   27
    773    775   27
    774    776   27
    777    778    5
    777    779   10
    779    781   21
    781    782   27
    781    786   27
    782    783   27
# 620
    783    784   27
    783    785   27
    786    787    5
    786    788   10
    788    790   21
    790    791   27
    790    803   27
    791    792   27
    792    793   27
    793    794   21
# 630
    794    796   11
    796    797   11
    796    800   11
    803    804    5
    803    805   10
    805    807   21
    807    808   27
    807    814   27
    808    809   27
    809    810    5
# 640
    809    811    9
    814    815    5
    814    816   10
    816    818   21
    818    819   27
    818    820   27
    820    821    5
    820    822   10
    822    824   21
    824    825   27
# 650
    824    833   27
    825    826   27
    826    827   27
    827    828   27
    828    829   21
    833    834    5
    833    835   10
    835    837   21
    837    838   27
    837    842   27
# 660
    838    839   27
    839    840   27
    839    841   27
    842    843    5
    842    844   10
    844    846   21
    846    847   27
    846    855   27
    847    848   27
    848    849   27
# 670
    849    850   27
    850    851   21
    855    856    5
    855    857   10
    857    858   21
    857    861   21
    858    859   27
    858    862   27
    859    860   27
    860    861   27
# 680
    862    863    5
    862    864   10
    864    866   21
    866    867   27
    866    870   27
    867    868   27
    867    869   27
    870    871    5
    870    872   10
    872    874   21
# 690
    874    875   27
    874    888   27
    875    876   27
    876    877   16
    876    879   16
    877    881   16
    879    883   16
    881    885   16
    883    885   16
    885    886   13
# 700
    888    889    5
    888    890   10
    890    892   21
    892    893   27
    892    897   27
    893    894   27
    894    895    6
    894    896    6
    897    898    5
    897    899   10
# 710
    899    901   21
    901    902   27
    901    905   27
    902    903   18
    905    906    5
    905    907   10
    907    909   21
    909    910   27
    909    914   27
    910    911   27
# 720
    911    912   27
    911    913   27
    914    915    5
    914    916   10
    916    918   21
    918    919   27
    918    923   27
    919    920   27
    920    921    6
    920    922    6
# 730
    923    924    5
    923    925   10
    925    927   21
    927    928   27
    927    929   27
    929    930    5
    929    931   10
    931    933   21
    933    934   27
    933    937   27
# 740
    934    935   27
    934    936   27
    937    938    5
    937    939   10
    939    941   21
    941    942   27
    941    954   27
    942    943   27
    943    944   27
    944    945   21
# 750
    945    947   11
    947    948   11
    947    951   11
    954    955    5
    954    956   10
    956    958   21
    958    959   27
    958    971   27
    959    960   27
    960    961   27
# 760
    961    962   21
    962    964   11
    964    965   11
    964    968   11
    971    972    5
    971    973   10
    973    975   21
    975    976   27
    975    977   27
    977    978    5
# 770
    977    979   10
    979    981   21
    981    982   27
    981    983   27
    983    984    5
    983    985   10
    985    987   21
    987    988   27
    987    989   27
    989    990    5
# 780
    989    991   10
    991    993   21
    993    994   27
    993    998   27
    994    995   27
    994    996   27
    995    997   27
    998    999    5
    998   1000   10
   1000   1002   21
# 790
   1002   1003   27
   1002   1009   27
   1003   1004   27
   1004   1005    5
   1004   1006    9
   1009   1010    5
   1009   1011   10
   1011   1013   21
   1013   1014   27
   1013   1018   27
# 800
   1014   1015   27
   1015   1016   32
   1016   1017   31
   1018   1019    5
   1018   1020   10
   1020   1022   21
   1022   1023   27
   1022   1026   27
   1023   1024   27
   1023   1025   27
# 810
   1026   1027    5
   1026   1028   10
   1028   1030   21
   1030   1031   27
   1030   1043   27
   1031   1032   27
   1032   1033   16
   1032   1035   16
   1033   1037   16
   1035   1039   16
# 820
   1037   1041   16
   1039   1041   16
   1043   1044    5
   1043   1045   10
   1045   1047   21
   1047   1048   27
   1047   1055   27
   1048   1049   27
   1049   1050   27
   1050   1051    5
# 830
   1050   1052    9
   1055   1056    5
   1055   1057   10
   1057   1059   21
   1059   1060   27
   1059   1064   27
   1060   1061   27
   1061   1062   32
   1062   1063   31
   1064   1065    5
# 840
   1064   1066   10
   1066   1068   21
   1068   1069   27
   1069   1070    5
   1069   1071   10
   1071   1073   21
   1073   1074   27
   1073   1079   27
   1074   1075   27
   1075   1076   27
# 850
   1076   1077    6
   1076   1078    6
   1079   1080    5
   1079   1081   10
   1081   1083   21
   1083   1084   27
   1083   1088   27
   1084   1085   18
   1084   1087   27
   1088   1089    5
# 860
   1088   1090   10
   1090   1092   21
   1092   1093   27
   1093   1094    5
   1093   1095   10
   1095   1097   21
   1097   1098   27
   1097   1101   27
   1098   1099   27
   1098   1100   27
# 870
   1101   1102    5
   1101   1103   10
   1103   1105   21
   1105   1106   27
   1105   1107   27
   1107   1108    5
   1107   1109   10
   1109   1111   21
   1111   1112   27
   1112   1113    5
# 880
   1112   1114   10
   1114   1116   21
   1116   1117   27
   1116   1129   27
   1117   1118   27
   1118   1119   16
   1118   1121   16
   1119   1123   16
   1121   1125   16
   1123   1127   16
# 890
   1125   1127   16
   1129   1130    5
   1129   1131   10
   1131   1133   21
   1133   1134   27
   1133   1138   27
   1134   1135   18
   1134   1137   27
   1138   1139    5
   1138   1140   10
# 900
   1140   1142   21
   1142   1143   27
   1142   1149   27
   1143   1144   27
   1144   1145    5
   1144   1146    9
   1149   1150    5
   1149   1151   10
   1151   1153   21
   1153   1154   27
# 910
   1153   1157   27
   1154   1155   18
   1157   1158    5
   1157   1159   10
   1159   1161   21
   1161   1162   27
   1161   1166   27
   1162   1163   27
   1163   1164   27
   1163   1165   27
# 920
   1166   1167    5
   1166   1168   10
   1168   1170   21
   1170   1171   27
   1170   1183   27
   1171   1172   27
   1172   1173   27
   1173   1174   21
   1174   1176   11
   1176   1177   11
# 930
   1176   1180   11
   1183   1184    5
   1183   1185   10
   1185   1187   21
   1187   1188   27
   1187   1192   27
   1188   1189   27
   1189   1190   32
   1190   1191   31
   1192   1193    5
# 940
   1192   1194   10
   1194   1196   21
   1196   1197   27
   1196   1201   27
   1197   1198   27
   1198   1199   27
   1198   1200   27
   1201   1202    5
   1201   1203   10
   1203   1205   21
# 950
   1205   1206   27
   1205   1213   27
   1206   1207   27
   1207   1208   27
   1208   1209    5
   1208   1210    9
   1213   1214    5
   1213   1215   10
   1215   1217   21
   1217   1218   27
# 960
   1217   1225   27
   1218   1219   27
   1219   1220   27
   1220   1221    5
   1220   1222    9
   1225   1226    5
   1225   1227   10
   1227   1229   21
   1229   1230   27
   1229   1238   27
# 970
   1230   1231   27
   1231   1232   27
   1232   1233   27
   1233   1234   21
   1238   1239    5
   1238   1240   10
   1240   1242   21
   1242   1243   27
   1242   1255   27
   1243   1244   27
# 980
   1244   1245   27
   1245   1246   21
   1246   1248   11
   1248   1249   11
   1248   1252   11
   1255   1256    5
   1255   1257   10
   1257   1259   21
   1259   1260   27
   1259   1276   27
# 990
   1260   1261   27
   1261   1262   10
   1261   1264   16
   1262   1265   10
   1264   1267   16
   1264   1268   16
   1265   1267   10
   1267   1270   16
   1268   1272   16
   1270   1274   16
# 1000
   1272   1274   16
   1276   1277    5
   1276   1278   10
   1278   1280   21
   1280   1281   27
   1280   1285   27
   1281   1282   27
   1282   1283    6
   1282   1284    6
   1285   1286    5
# 1010
   1285   1287   10
   1287   1289   21
   1289   1290   27
   1289   1295   27
   1290   1291   27
   1291   1292   27
   1292   1293    6
   1292   1294    6
   1295   1296    5
   1295   1297   10
# 1020
   1297   1299   21
   1299   1300   27
   1299   1301   27
   1301   1302    5
   1301   1303   10
   1303   1305   21
   1305   1306   27
   1305   1307   27
   1307   1308    5
   1307   1309   10
# 1030
   1309   1311   21
   1311   1312   27
   1311   1315   27
   1312   1313   27
   1312   1314   27
   1315   1316    5
   1315   1317   10
   1317   1319   21
   1319   1320   27
   1319   1326   27
# 1040
   1320   1321   27
   1321   1322    5
   1321   1323    9
   1326   1327    5
   1326   1328   10
   1328   1330   21
   1330   1331   27
   1330   1335   27
   1331   1332   27
   1332   1333   27
# 1050
   1332   1334   27
   1335   1336    5
   1335   1337   10
   1337   1339   21
   1339   1340   27
   1339   1341   27
   1341   1342    5
   1341   1343   10
   1343   1345   21
   1345   1346   27
# 1060
   1345   1354   27
   1346   1347   27
   1347   1348   27
   1348   1349   27
   1349   1350   21
   1354   1355    5
   1354   1356   10
   1356   1358   21
   1358   1359   27
   1358   1362   27
# 1070
   1359   1360   18
   1362   1363    5
   1362   1364   10
   1364   1366   21
   1366   1367   27
   1366   1379   27
   1367   1368   27
   1368   1369   27
   1369   1370   21
   1370   1372   11
# 1080
   1372   1373   11
   1372   1376   11
   1379   1380    5
   1379   1381   10
   1381   1383   21
   1383   1384   27
   1383   1400   27
   1384   1385   27
   1385   1386   10
   1385   1388   16
# 1090
   1386   1389   10
   1388   1391   16
   1388   1392   16
   1389   1391   10
   1391   1394   16
   1392   1396   16
   1394   1398   16
   1396   1398   16
   1400   1401    5
   1400   1402   10
# 1100
   1402   1404   21
   1404   1405   27
   1404   1418   27
   1405   1406   27
   1406   1407   16
   1406   1409   16
   1407   1411   16
   1409   1413   16
   1411   1415   16
   1413   1415   16
# 1110
   1415   1416   13
   1418   1419    5
   1418   1420   10
   1420   1422   21
   1422   1423   27
   1422   1429   27
   1423   1424   27
   1424   1425    5
   1424   1426    9
   1429   1430    5
# 1120
   1429   1431   10
   1431   1433   21
   1433   1434   27
   1433   1441   27
   1434   1435   27
   1435   1436   27
   1436   1437    5
   1436   1438    9
   1441   1442    5
   1441   1443   10
# 1130
   1443   1445   21
   1445   1446   27
   1445   1450   27
   1446   1447   18
   1446   1449   27
   1450   1451    5
   1450   1452   10
   1452   1453   21
   1452   1456   21
   1453   1454   27
# 1140
   1453   1457   27
   1454   1455   27
   1455   1456   27
   1457   1458    5
   1457   1459   10
   1459   1461   21
   1461   1462   27
   1461   1468   27
   1462   1463   27
   1463   1464    5
# 1150
   1463   1465    9
   1468   1469    5
   1468   1470   10
   1470   1472   21
   1472   1473   27
   1472   1485   27
   1473   1474   27
   1474   1475   27
   1475   1476   21
   1476   1478   11
# 1160
   1478   1479   11
   1478   1482   11
   1485   1486    5
   1485   1487   10
   1487   1489   21
   1489   1490   27
   1489   1491   27
   1491   1492    5
   1491   1493   10
   1493   1495   21
# 1170
   1495   1496   27
   1495   1504   27
   1496   1497   27
   1497   1498   27
   1498   1499   27
   1499   1500   21
   1504   1505    5
   1504   1506   10
   1506   1508   21
   1508   1509   27
# 1180
   1508   1521   27
   1509   1510   27
   1510   1511   27
   1511   1512   21
   1512   1514   11
   1514   1515   11
   1514   1518   11
   1521   1522    5
   1521   1523   10
   1523   1525   21
# 1190
   1525   1526   27
   1525   1529   27
   1526   1527   27
   1526   1528   27
   1529   1530    5
   1529   1531   10
   1531   1533   21
   1533   1534   27
   1533   1538   27
   1534   1535   27
# 1200
   1534   1536   27
   1535   1537   27
   1538   1539    5
   1538   1540   10
   1540   1542   21
   1542   1543   27
   1542   1547   27
   1543   1544   18
   1543   1546   27
   1547   1548    5
# 1210
   1547   1549   10
   1549   1551   21
   1551   1552   27
   1551   1556   27
   1552   1553   18
   1552   1555   27
   1556   1557    5
   1556   1558   10
   1558   1560   21
   1560   1561   27
# 1220
   1560   1573   27
   1561   1562   27
   1562   1563   16
   1562   1565   16
   1563   1567   16
   1565   1569   16
   1567   1571   16
   1569   1571   16
   1573   1574    5
   1573   1575   10
# 1230
   1575   1577   21
   1577   1578   27
   1577   1590   27
   1578   1579   27
   1579   1580   27
   1580   1581   21
   1581   1583   11
   1583   1584   11
   1583   1587   11
   1590   1591    5
# 1240
   1590   1592   10
   1592   1594   21
   1594   1595   27
   1594   1599   27
   1595   1596   18
   1595   1598   27
   1599   1600    5
   1599   1601   10
   1601   1603   21
   1603   1604   27
# 1250
   1604   1605    5
   1604   1606   10
   1606   1608   21
   1608   1609   27
   1608   1613   27
   1609   1610   18
   1609   1612   27
   1613   1614    5
   1613   1615   10
   1615   1617   21
# 1260
   1617   1618   27
   1617   1634   27
   1618   1619   27
   1619   1620   10
   1619   1622   16
   1620   1623   10
   1622   1625   16
   1622   1626   16
   1623   1625   10
   1625   1628   16
# 1270
   1626   1630   16
   1628   1632   16
   1630   1632   16
   1634   1635    5
   1634   1636   10
   1636   1638   21
   1638   1639   27
   1638   1643   27
   1639   1640   27
   1640   1641    6
# 1280
   1640   1642    6
   1643   1644    5
   1643   1645   10
   1645   1647   21
   1647   1648   27
   1647   1649   27
   1649   1650    5
   1649   1651   10
   1651   1653   21
   1653   1654   27
# 1290
   1653   1667   27
   1654   1655   27
   1655   1656   16
   1655   1658   16
   1656   1660   16
   1658   1662   16
   1660   1664   16
   1662   1664   16
   1664   1665   13
   1667   1668    5
# 1300
   1667   1669   10
   1669   1671   21
   1671   1672   27
   1671   1680   27
   1672   1673   27
   1673   1674   27
   1674   1675   27
   1675   1676   21
   1680   1681    6
   1680   1682    6
END
BONDANGLEBENDTYPE
#  NTTY: number of bond angle types
54
#  CT:  force constant (based on potential
#       harmonic in the angle cosine)
#  CHT: force constant (based on potential
#       harmonic in the angle)
#  T0:  bond angle at minimum energy in degrees
#         CT         CHT          T0
     3.80000e+02     1.15501e-01     9.00000e+01
     4.20000e+02     1.27686e-01     9.00000e+01
     4.05000e+02     1.21771e-01     9.60000e+01
     4.75000e+02     1.40083e-01     1.00000e+02
     4.20000e+02     1.21222e-01     1.03000e+02
     4.90000e+02     1.40285e-01     1.04000e+02
     4.65000e+02     1.27888e-01     1.08000e+02
     2.85000e+02     7.69125e-02     1.09500e+02
     3.20000e+02     8.63861e-02     1.09500e+02
     3.80000e+02     1.02627e-01     1.09500e+02
# 10
     4.25000e+02     1.14807e-01     1.09500e+02
     4.50000e+02     1.21574e-01     1.09500e+02
     5.20000e+02     1.40521e-01     1.09500e+02
     4.50000e+02     1.21423e-01     1.09600e+02
     5.30000e+02     1.40487e-01     1.11000e+02
     5.45000e+02     1.40451e-01     1.13000e+02
     5.00000e+01     1.22966e-02     1.15000e+02
     4.60000e+02     1.14885e-01     1.15000e+02
     6.10000e+02     1.52417e-01     1.15000e+02
     4.65000e+02     1.14219e-01     1.16000e+02
# 20
     6.20000e+02     1.52361e-01     1.16000e+02
     6.35000e+02     1.53360e-01     1.17000e+02
     3.90000e+02     8.89104e-02     1.20000e+02
     4.45000e+02     1.01476e-01     1.20000e+02
     5.05000e+02     1.15184e-01     1.20000e+02
     5.30000e+02     1.20895e-01     1.20000e+02
     5.60000e+02     1.27749e-01     1.20000e+02
     6.70000e+02     1.52880e-01     1.20000e+02
     7.80000e+02     1.78011e-01     1.20000e+02
     6.85000e+02     1.53127e-01     1.21000e+02
# 30
     7.00000e+02     1.53174e-01     1.22000e+02
     4.15000e+02     8.87438e-02     1.23000e+02
     7.30000e+02     1.52669e-01     1.24000e+02
     3.75000e+02     7.64902e-02     1.25000e+02
     7.50000e+02     1.53141e-01     1.25000e+02
     5.75000e+02     1.14487e-01     1.26000e+02
     6.40000e+02     1.27447e-01     1.26000e+02
     7.70000e+02     1.53365e-01     1.26000e+02
     7.60000e+02     1.27755e-01     1.32000e+02
     2.21500e+03     1.21127e-01     1.55000e+02
# 40
     9.13500e+04     7.26402e-02     1.80000e+02
     4.34000e+02     1.17243e-01     1.09500e+02
     4.84000e+02     1.33765e-01     1.07570e+02
     6.32000e+02     1.66891e-01     1.11300e+02
     4.69000e+02     1.40245e-01     9.74000e+01
     5.03000e+02     1.40260e-01     1.06750e+02
     4.43000e+02     1.21084e-01     1.08530e+02
     6.18000e+02     1.67047e-01     1.09500e+02
     5.07000e+02     1.40086e-01     1.07600e+02
     4.48000e+02     1.21033e-01     1.09500e+02
# 50
     5.24000e+02     1.40180e-01     1.10300e+02
     5.32000e+02     1.40257e-01     1.11400e+02
     6.36000e+02     1.53054e-01     1.17200e+02
     6.90000e+02     1.52948e-01     1.21400e+02
END
BONDANGLEH
#  NTHEH: number of bond angles involving H atoms in solute
718
#  ITH, JTH, KTH: atom sequence numbers
#    of atoms forming a bond angle in solute
#  ICTH: bond angle type code
#   ITH    JTH    KTH ICTH
      1      3      2   10
      1      3      4   10
      1      3      5   11
      2      3      4   10
      2      3      5   11
      4      3      5   11
     10     12     13   32
     13     12     14   18
     16     18     19   23
     16     18     20   23
# 10
     19     18     20   24
     21     23     24   32
     24     23     25   18
     30     32     33   32
     33     32     34   18
     36     37     38   25
     38     37     41   25
     36     39     40   25
     40     39     43   25
     37     41     42   25
# 20
     42     41     45   25
     39     43     44   25
     44     43     45   25
     41     45     46   25
     43     45     46   25
     47     49     50   32
     50     49     51   18
     57     59     60   32
     60     59     61   18
     66     68     69   32
# 30
     69     68     70   18
     75     77     78   32
     78     77     79   18
     82     83     84   20
     84     83     85   23
     85     86     87   23
     85     86     88   23
     87     86     88   24
     85     89     90   23
     85     89     91   23
# 40
     90     89     91   24
     92     94     95   32
     95     94     96   18
    101    103    104   32
    104    103    105   18
    110    112    113   32
    113    112    114   18
    120    122    123   32
    123    122    124   18
    125    127    128   32
# 50
    128    127    129   18
    134    136    137   32
    137    136    138   18
    141    142    143   20
    143    142    144   23
    144    145    146   23
    144    145    147   23
    146    145    147   24
    144    148    149   23
    144    148    150   23
# 60
    149    148    150   24
    151    153    154   32
    154    153    155   18
    160    162    163   32
    163    162    164   18
    168    169    170   11
    168    169    171   11
    168    169    172   11
    170    169    171   10
    170    169    172   10
# 70
    171    169    172   10
    173    175    176   32
    176    175    177   18
    182    184    185   32
    185    184    186   18
    188    189    190   25
    190    189    193   25
    188    191    192   25
    192    191    195   25
    189    193    194   25
# 80
    194    193    197   25
    191    195    196   25
    196    195    197   25
    197    198    199   12
    200    202    203   32
    203    202    204   18
    208    209    210   11
    208    209    211   11
    208    209    212   11
    210    209    211   10
# 90
    210    209    212   10
    211    209    212   10
    213    215    216   32
    216    215    217   18
    222    224    225   32
    225    224    226   18
    227    228    229   12
    231    233    234   32
    234    233    235   18
    241    243    244   32
# 100
    244    243    245   18
    246    248    249   32
    249    248    250   18
    252    253    254   25
    254    253    257   25
    252    255    256   25
    256    255    259   25
    253    257    258   25
    258    257    261   25
    255    259    260   25
# 110
    260    259    261   25
    261    262    263   12
    264    266    267   32
    267    266    268   18
    270    271    272   25
    272    271    275   25
    270    273    274   25
    274    273    277   25
    271    275    276   25
    276    275    279   25
# 120
    273    277    278   25
    278    277    279   25
    279    280    281   12
    282    284    285   32
    285    284    286   18
    287    288    289   12
    291    293    294   32
    294    293    295   18
    300    302    303   32
    303    302    304   18
# 130
    305    307    308   32
    308    307    309   18
    314    316    317   32
    317    316    318   18
    319    321    322   32
    322    321    323   18
    325    326    327   36
    327    326    330   36
    325    328    329   36
    329    328    332   36
# 140
    326    330    331   36
    331    330    332   36
    328    332    333   36
    330    332    333   36
    334    336    337   32
    337    336    338   18
    343    345    346   32
    346    345    347   18
    352    354    355   32
    355    354    356   18
# 150
    357    358    359   12
    361    363    364   32
    364    363    365   18
    369    370    371   11
    369    370    372   11
    369    370    373   11
    371    370    372   10
    371    370    373   10
    372    370    373   10
    374    376    377   32
# 160
    377    376    378   18
    379    380    381   12
    389    391    392   32
    392    391    393   18
    394    395    396   12
    397    399    400   32
    400    399    401   18
    406    408    409   32
    409    408    410   18
    412    414    415   23
# 170
    412    414    416   23
    415    414    416   24
    417    419    420   32
    420    419    421   18
    423    425    426   32
    426    425    427   18
    429    431    432   32
    432    431    433   18
    437    438    439   11
    437    438    440   11
# 180
    437    438    441   11
    439    438    440   10
    439    438    441   10
    440    438    441   10
    442    444    445   32
    445    444    446   18
    447    448    449   12
    450    452    453   32
    453    452    454   18
    460    462    463   32
# 190
    463    462    464   18
    469    471    472   32
    472    471    473   18
    478    480    481   32
    481    480    482   18
    486    487    488   11
    486    487    489   11
    486    487    490   11
    488    487    489   10
    488    487    490   10
# 200
    489    487    490   10
    491    493    494   32
    494    493    495   18
    497    499    500   32
    500    499    501   18
    506    508    509   32
    509    508    510   18
    511    513    514   32
    514    513    515   18
    518    519    520   20
# 210
    520    519    521   23
    521    522    523   23
    521    522    524   23
    523    522    524   24
    521    525    526   23
    521    525    527   23
    526    525    527   24
    528    530    531   32
    531    530    532   18
    534    536    537   23
# 220
    534    536    538   23
    537    536    538   24
    539    541    542   32
    542    541    543   18
    544    545    546   12
    548    550    551   32
    551    550    552   18
    554    556    557   23
    554    556    558   23
    557    556    558   24
# 230
    559    561    562   32
    562    561    563   18
    564    566    567   32
    567    566    568   18
    572    574    575   32
    575    574    576   18
    581    583    584   32
    584    583    585   18
    586    587    588   12
    590    592    593   32
# 240
    593    592    594   18
    598    599    600   11
    598    599    601   11
    598    599    602   11
    600    599    601   10
    600    599    602   10
    601    599    602   10
    603    605    606   32
    606    605    607   18
    612    614    615   32
# 250
    615    614    616   18
    622    624    625   32
    625    624    626   18
    628    630    631   32
    631    630    632   18
    638    640    641   32
    641    640    642   18
    646    647    648   11
    646    647    649   11
    646    647    650   11
# 260
    648    647    649   10
    648    647    650   10
    649    647    650   10
    651    653    654   32
    654    653    655   18
    660    662    663   32
    663    662    664   18
    666    667    668   25
    668    667    671   25
    666    669    670   25
# 270
    670    669    673   25
    667    671    672   25
    672    671    675   25
    669    673    674   25
    674    673    675   25
    671    675    676   25
    673    675    676   25
    677    679    680   32
    680    679    681   18
    683    685    686   23
# 280
    683    685    687   23
    686    685    687   24
    688    690    691   32
    691    690    692   18
    695    697    698   23
    695    697    699   23
    698    697    699   24
    700    702    703   32
    703    702    704   18
    709    711    712   32
# 290
    712    711    713   18
    717    719    720   32
    720    719    721   18
    726    728    729   32
    729    728    730   18
    732    734    735   32
    735    734    736   18
    738    740    741   32
    741    740    742   18
    746    748    749   32
# 300
    749    748    750   18
    753    754    755   20
    755    754    756   23
    756    757    758   23
    756    757    759   23
    758    757    759   24
    756    760    761   23
    756    760    762   23
    761    760    762   24
    763    765    766   32
# 310
    766    765    767   18
    768    770    771   32
    771    770    772   18
    777    779    780   32
    780    779    781   18
    786    788    789   32
    789    788    790   18
    793    794    795   20
    795    794    796   23
    796    797    798   23
# 320
    796    797    799   23
    798    797    799   24
    796    800    801   23
    796    800    802   23
    801    800    802   24
    803    805    806   32
    806    805    807   18
    809    811    812   23
    809    811    813   23
    812    811    813   24
# 330
    814    816    817   32
    817    816    818   18
    820    822    823   32
    823    822    824   18
    828    829    830   11
    828    829    831   11
    828    829    832   11
    830    829    831   10
    830    829    832   10
    831    829    832   10
# 340
    833    835    836   32
    836    835    837   18
    842    844    845   32
    845    844    846   18
    850    851    852   11
    850    851    853   11
    850    851    854   11
    852    851    853   10
    852    851    854   10
    853    851    854   10
# 350
    862    864    865   32
    865    864    866   18
    870    872    873   32
    873    872    874   18
    876    877    878   25
    878    877    881   25
    876    879    880   25
    880    879    883   25
    877    881    882   25
    882    881    885   25
# 360
    879    883    884   25
    884    883    885   25
    885    886    887   12
    888    890    891   32
    891    890    892   18
    897    899    900   32
    900    899    901   18
    902    903    904   12
    905    907    908   32
    908    907    909   18
# 370
    914    916    917   32
    917    916    918   18
    923    925    926   32
    926    925    927   18
    929    931    932   32
    932    931    933   18
    937    939    940   32
    940    939    941   18
    944    945    946   20
    946    945    947   23
# 380
    947    948    949   23
    947    948    950   23
    949    948    950   24
    947    951    952   23
    947    951    953   23
    952    951    953   24
    954    956    957   32
    957    956    958   18
    961    962    963   20
    963    962    964   23
# 390
    964    965    966   23
    964    965    967   23
    966    965    967   24
    964    968    969   23
    964    968    970   23
    969    968    970   24
    971    973    974   32
    974    973    975   18
    977    979    980   32
    980    979    981   18
# 400
    983    985    986   32
    986    985    987   18
    989    991    992   32
    992    991    993   18
    998   1000   1001   32
   1001   1000   1002   18
   1004   1006   1007   23
   1004   1006   1008   23
   1007   1006   1008   24
   1009   1011   1012   32
# 410
   1012   1011   1013   18
   1018   1020   1021   32
   1021   1020   1022   18
   1026   1028   1029   32
   1029   1028   1030   18
   1032   1033   1034   25
   1034   1033   1037   25
   1032   1035   1036   25
   1036   1035   1039   25
   1033   1037   1038   25
# 420
   1038   1037   1041   25
   1035   1039   1040   25
   1040   1039   1041   25
   1037   1041   1042   25
   1039   1041   1042   25
   1043   1045   1046   32
   1046   1045   1047   18
   1050   1052   1053   23
   1050   1052   1054   23
   1053   1052   1054   24
# 430
   1055   1057   1058   32
   1058   1057   1059   18
   1064   1066   1067   32
   1067   1066   1068   18
   1069   1071   1072   32
   1072   1071   1073   18
   1079   1081   1082   32
   1082   1081   1083   18
   1084   1085   1086   12
   1088   1090   1091   32
# 440
   1091   1090   1092   18
   1093   1095   1096   32
   1096   1095   1097   18
   1101   1103   1104   32
   1104   1103   1105   18
   1107   1109   1110   32
   1110   1109   1111   18
   1112   1114   1115   32
   1115   1114   1116   18
   1118   1119   1120   25
# 450
   1120   1119   1123   25
   1118   1121   1122   25
   1122   1121   1125   25
   1119   1123   1124   25
   1124   1123   1127   25
   1121   1125   1126   25
   1126   1125   1127   25
   1123   1127   1128   25
   1125   1127   1128   25
   1129   1131   1132   32
# 460
   1132   1131   1133   18
   1134   1135   1136   12
   1138   1140   1141   32
   1141   1140   1142   18
   1144   1146   1147   23
   1144   1146   1148   23
   1147   1146   1148   24
   1149   1151   1152   32
   1152   1151   1153   18
   1154   1155   1156   12
# 470
   1157   1159   1160   32
   1160   1159   1161   18
   1166   1168   1169   32
   1169   1168   1170   18
   1173   1174   1175   20
   1175   1174   1176   23
   1176   1177   1178   23
   1176   1177   1179   23
   1178   1177   1179   24
   1176   1180   1181   23
# 480
   1176   1180   1182   23
   1181   1180   1182   24
   1183   1185   1186   32
   1186   1185   1187   18
   1192   1194   1195   32
   1195   1194   1196   18
   1201   1203   1204   32
   1204   1203   1205   18
   1208   1210   1211   23
   1208   1210   1212   23
# 490
   1211   1210   1212   24
   1213   1215   1216   32
   1216   1215   1217   18
   1220   1222   1223   23
   1220   1222   1224   23
   1223   1222   1224   24
   1225   1227   1228   32
   1228   1227   1229   18
   1233   1234   1235   11
   1233   1234   1236   11
# 500
   1233   1234   1237   11
   1235   1234   1236   10
   1235   1234   1237   10
   1236   1234   1237   10
   1238   1240   1241   32
   1241   1240   1242   18
   1245   1246   1247   20
   1247   1246   1248   23
   1248   1249   1250   23
   1248   1249   1251   23
# 510
   1250   1249   1251   24
   1248   1252   1253   23
   1248   1252   1254   23
   1253   1252   1254   24
   1255   1257   1258   32
   1258   1257   1259   18
   1261   1262   1263   36
   1263   1262   1265   36
   1262   1265   1266   36
   1266   1265   1267   36
# 520
   1264   1268   1269   25
   1269   1268   1272   25
   1267   1270   1271   25
   1271   1270   1274   25
   1268   1272   1273   25
   1273   1272   1274   25
   1270   1274   1275   25
   1272   1274   1275   25
   1276   1278   1279   32
   1279   1278   1280   18
# 530
   1285   1287   1288   32
   1288   1287   1289   18
   1295   1297   1298   32
   1298   1297   1299   18
   1301   1303   1304   32
   1304   1303   1305   18
   1307   1309   1310   32
   1310   1309   1311   18
   1315   1317   1318   32
   1318   1317   1319   18
# 540
   1321   1323   1324   23
   1321   1323   1325   23
   1324   1323   1325   24
   1326   1328   1329   32
   1329   1328   1330   18
   1335   1337   1338   32
   1338   1337   1339   18
   1341   1343   1344   32
   1344   1343   1345   18
   1349   1350   1351   11
# 550
   1349   1350   1352   11
   1349   1350   1353   11
   1351   1350   1352   10
   1351   1350   1353   10
   1352   1350   1353   10
   1354   1356   1357   32
   1357   1356   1358   18
   1359   1360   1361   12
   1362   1364   1365   32
   1365   1364   1366   18
# 560
   1369   1370   1371   20
   1371   1370   1372   23
   1372   1373   1374   23
   1372   1373   1375   23
   1374   1373   1375   24
   1372   1376   1377   23
   1372   1376   1378   23
   1377   1376   1378   24
   1379   1381   1382   32
   1382   1381   1383   18
# 570
   1385   1386   1387   36
   1387   1386   1389   36
   1386   1389   1390   36
   1390   1389   1391   36
   1388   1392   1393   25
   1393   1392   1396   25
   1391   1394   1395   25
   1395   1394   1398   25
   1392   1396   1397   25
   1397   1396   1398   25
# 580
   1394   1398   1399   25
   1396   1398   1399   25
   1400   1402   1403   32
   1403   1402   1404   18
   1406   1407   1408   25
   1408   1407   1411   25
   1406   1409   1410   25
   1410   1409   1413   25
   1407   1411   1412   25
   1412   1411   1415   25
# 590
   1409   1413   1414   25
   1414   1413   1415   25
   1415   1416   1417   12
   1418   1420   1421   32
   1421   1420   1422   18
   1424   1426   1427   23
   1424   1426   1428   23
   1427   1426   1428   24
   1429   1431   1432   32
   1432   1431   1433   18
# 600
   1436   1438   1439   23
   1436   1438   1440   23
   1439   1438   1440   24
   1441   1443   1444   32
   1444   1443   1445   18
   1446   1447   1448   12
   1457   1459   1460   32
   1460   1459   1461   18
   1463   1465   1466   23
   1463   1465   1467   23
# 610
   1466   1465   1467   24
   1468   1470   1471   32
   1471   1470   1472   18
   1475   1476   1477   20
   1477   1476   1478   23
   1478   1479   1480   23
   1478   1479   1481   23
   1480   1479   1481   24
   1478   1482   1483   23
   1478   1482   1484   23
# 620
   1483   1482   1484   24
   1485   1487   1488   32
   1488   1487   1489   18
   1491   1493   1494   32
   1494   1493   1495   18
   1499   1500   1501   11
   1499   1500   1502   11
   1499   1500   1503   11
   1501   1500   1502   10
   1501   1500   1503   10
# 630
   1502   1500   1503   10
   1504   1506   1507   32
   1507   1506   1508   18
   1511   1512   1513   20
   1513   1512   1514   23
   1514   1515   1516   23
   1514   1515   1517   23
   1516   1515   1517   24
   1514   1518   1519   23
   1514   1518   1520   23
# 640
   1519   1518   1520   24
   1521   1523   1524   32
   1524   1523   1525   18
   1529   1531   1532   32
   1532   1531   1533   18
   1538   1540   1541   32
   1541   1540   1542   18
   1543   1544   1545   12
   1547   1549   1550   32
   1550   1549   1551   18
# 650
   1552   1553   1554   12
   1556   1558   1559   32
   1559   1558   1560   18
   1562   1563   1564   25
   1564   1563   1567   25
   1562   1565   1566   25
   1566   1565   1569   25
   1563   1567   1568   25
   1568   1567   1571   25
   1565   1569   1570   25
# 660
   1570   1569   1571   25
   1567   1571   1572   25
   1569   1571   1572   25
   1573   1575   1576   32
   1576   1575   1577   18
   1580   1581   1582   20
   1582   1581   1583   23
   1583   1584   1585   23
   1583   1584   1586   23
   1585   1584   1586   24
# 670
   1583   1587   1588   23
   1583   1587   1589   23
   1588   1587   1589   24
   1590   1592   1593   32
   1593   1592   1594   18
   1595   1596   1597   12
   1599   1601   1602   32
   1602   1601   1603   18
   1604   1606   1607   32
   1607   1606   1608   18
# 680
   1609   1610   1611   12
   1613   1615   1616   32
   1616   1615   1617   18
   1619   1620   1621   36
   1621   1620   1623   36
   1620   1623   1624   36
   1624   1623   1625   36
   1622   1626   1627   25
   1627   1626   1630   25
   1625   1628   1629   25
# 690
   1629   1628   1632   25
   1626   1630   1631   25
   1631   1630   1632   25
   1628   1632   1633   25
   1630   1632   1633   25
   1634   1636   1637   32
   1637   1636   1638   18
   1643   1645   1646   32
   1646   1645   1647   18
   1649   1651   1652   32
# 700
   1652   1651   1653   18
   1655   1656   1657   25
   1657   1656   1660   25
   1655   1658   1659   25
   1659   1658   1662   25
   1656   1660   1661   25
   1661   1660   1664   25
   1658   1662   1663   25
   1663   1662   1664   25
   1664   1665   1666   12
# 710
   1667   1669   1670   32
   1670   1669   1671   18
   1675   1676   1677   11
   1675   1676   1678   11
   1675   1676   1679   11
   1677   1676   1678   10
   1677   1676   1679   10
   1678   1676   1679   10
END
BONDANGLE
#  NTHE: number of bond angles NOT
#        involving H atoms in solute
1765
#  IT, JT, KT: atom sequence numbers of atoms
#     forming a bond angle
#  ICT: bond angle type code
#    IT     JT     KT  ICT
      3      5      6   13
      3      5     10   13
      6      5     10   13
      5      6      7   15
      6      7      8   16
      7      8      9    4
      5     10     11   30
      5     10     12   19
     11     10     12   33
     10     12     14   31
# 10
     12     14     15   13
     12     14     21   13
     15     14     21   13
     14     15     16   15
     15     16     17   30
     15     16     18   19
     17     16     18   33
     14     21     22   30
     14     21     23   19
     22     21     23   33
# 20
     21     23     25   31
     23     25     26   13
     23     25     30   13
     26     25     30   13
     25     26     27   15
     25     26     28   15
     27     26     28   15
     26     27     29   15
     25     30     31   30
     25     30     32   19
# 30
     31     30     32   33
     30     32     34   31
     32     34     35   13
     32     34     47   13
     35     34     47   13
     34     35     36   15
     35     36     37   27
     35     36     39   27
     37     36     39   27
     36     37     41   27
# 40
     36     39     43   27
     37     41     45   27
     39     43     45   27
     41     45     43   27
     34     47     48   30
     34     47     49   19
     48     47     49   33
     47     49     51   31
     49     51     52   13
     49     51     57   13
# 50
     52     51     57   13
     51     52     53   15
     52     53     54   15
     53     54     55   22
     53     54     56   22
     55     54     56   38
     51     57     58   30
     51     57     59   19
     58     57     59   33
     57     59     61   31
# 60
     59     61     62   13
     59     61     66   13
     62     61     66   13
     61     62     63   15
     62     63     64   16
     63     64     65    4
     61     66     67   30
     61     66     68   19
     67     66     68   33
     66     68     70   31
# 70
     68     70     71   13
     68     70     75   13
     71     70     75   13
     70     71     72   15
     71     72     73   15
     71     72     74   15
     73     72     74   15
     70     75     76   30
     70     75     77   19
     76     75     77   33
# 80
     75     77     79   31
     77     79     80   13
     77     79     92   13
     80     79     92   13
     79     80     81   15
     80     81     82   15
     81     82     83   13
     82     83     85   33
     83     85     86   28
     83     85     89   28
# 90
     86     85     89   28
     79     92     93   30
     79     92     94   19
     93     92     94   33
     92     94     96   31
     94     96     97   13
     94     96    101   13
     97     96    101   13
     96     97     98   15
     96     97     99   15
# 100
     98     97     99   15
     97     98    100   15
     96    101    102   30
     96    101    103   19
    102    101    103   33
    101    103    105   31
    103    105    106   13
    103    105    110   13
    106    105    110   13
    105    106    107   15
# 110
    106    107    108   22
    106    107    109   22
    108    107    109   38
    105    110    111   30
    105    110    112   19
    111    110    112   33
    110    112    114   31
    112    114    115   13
    112    114    120   13
    115    114    120   13
# 120
    114    115    116   15
    115    116    117   15
    116    117    118   22
    116    117    119   22
    118    117    119   38
    114    120    121   30
    114    120    122   19
    121    120    122   33
    120    122    124   31
    122    124    125   13
# 130
    124    125    126   30
    124    125    127   19
    126    125    127   33
    125    127    129   31
    127    129    130   13
    127    129    134   13
    130    129    134   13
    129    130    131   15
    130    131    132   15
    130    131    133   15
# 140
    132    131    133   15
    129    134    135   30
    129    134    136   19
    135    134    136   33
    134    136    138   31
    136    138    139   13
    136    138    151   13
    139    138    151   13
    138    139    140   15
    139    140    141   15
# 150
    140    141    142   13
    141    142    144   33
    142    144    145   28
    142    144    148   28
    145    144    148   28
    138    151    152   30
    138    151    153   19
    152    151    153   33
    151    153    155   31
    153    155    156   13
# 160
    153    155    160   13
    156    155    160   13
    155    156    157   15
    156    157    158   15
    156    157    159   15
    158    157    159   15
    155    160    161   30
    155    160    162   19
    161    160    162   33
    160    162    164   31
# 170
    162    164    165   13
    162    164    173   13
    165    164    173   13
    164    165    166   15
    165    166    167   15
    166    167    168   15
    167    168    169   15
    164    173    174   30
    164    173    175   19
    174    173    175   33
# 180
    173    175    177   31
    175    177    178   13
    175    177    182   13
    178    177    182   13
    177    178    179   15
    177    178    180   15
    179    178    180   15
    178    179    181   15
    177    182    183   30
    177    182    184   19
# 190
    183    182    184   33
    182    184    186   31
    184    186    187   13
    184    186    200   13
    187    186    200   13
    186    187    188   15
    187    188    189   27
    187    188    191   27
    189    188    191   27
    188    189    193   27
# 200
    188    191    195   27
    189    193    197   27
    191    195    197   27
    193    197    195   27
    193    197    198   27
    195    197    198   27
    186    200    201   30
    186    200    202   19
    201    200    202   33
    200    202    204   31
# 210
    202    204    205   13
    202    204    213   13
    205    204    213   13
    204    205    206   15
    205    206    207   15
    206    207    208   15
    207    208    209   15
    204    213    214   30
    204    213    215   19
    214    213    215   33
# 220
    213    215    217   31
    215    217    218   13
    215    217    222   13
    218    217    222   13
    217    218    219   15
    218    219    220   22
    218    219    221   22
    220    219    221   38
    217    222    223   30
    217    222    224   19
# 230
    223    222    224   33
    222    224    226   31
    224    226    227   13
    224    226    231   13
    227    226    231   13
    226    227    228   13
    226    227    230   15
    228    227    230   15
    226    231    232   30
    226    231    233   19
# 240
    232    231    233   33
    231    233    235   31
    233    235    236   13
    233    235    241   13
    236    235    241   13
    235    236    237   15
    236    237    238   15
    237    238    239   22
    237    238    240   22
    239    238    240   38
# 250
    235    241    242   30
    235    241    243   19
    242    241    243   33
    241    243    245   31
    243    245    246   13
    245    246    247   30
    245    246    248   19
    247    246    248   33
    246    248    250   31
    248    250    251   13
# 260
    248    250    264   13
    251    250    264   13
    250    251    252   15
    251    252    253   27
    251    252    255   27
    253    252    255   27
    252    253    257   27
    252    255    259   27
    253    257    261   27
    255    259    261   27
# 270
    257    261    259   27
    257    261    262   27
    259    261    262   27
    250    264    265   30
    250    264    266   19
    265    264    266   33
    264    266    268   31
    266    268    269   13
    266    268    282   13
    269    268    282   13
# 280
    268    269    270   15
    269    270    271   27
    269    270    273   27
    271    270    273   27
    270    271    275   27
    270    273    277   27
    271    275    279   27
    273    277    279   27
    275    279    277   27
    275    279    280   27
# 290
    277    279    280   27
    268    282    283   30
    268    282    284   19
    283    282    284   33
    282    284    286   31
    284    286    287   13
    284    286    291   13
    287    286    291   13
    286    287    288   13
    286    287    290   15
# 300
    288    287    290   15
    286    291    292   30
    286    291    293   19
    292    291    293   33
    291    293    295   31
    293    295    296   13
    293    295    300   13
    296    295    300   13
    295    296    297   15
    295    296    298   15
# 310
    297    296    298   15
    296    297    299   15
    295    300    301   30
    295    300    302   19
    301    300    302   33
    300    302    304   31
    302    304    305   13
    304    305    306   30
    304    305    307   19
    306    305    307   33
# 320
    305    307    309   31
    307    309    310   13
    307    309    314   13
    310    309    314   13
    309    310    311   15
    309    310    312   15
    311    310    312   15
    310    311    313   15
    309    314    315   30
    309    314    316   19
# 330
    315    314    316   33
    314    316    318   31
    316    318    319   13
    318    319    320   30
    318    319    321   19
    320    319    321   33
    319    321    323   31
    321    323    324   13
    321    323    334   13
    324    323    334   13
# 340
    323    324    325   15
    324    325    326   37
    324    325    328   37
    326    325    328    7
    325    326    330    7
    325    328    332    7
    326    330    332    7
    328    332    330    7
    323    334    335   30
    323    334    336   19
# 350
    335    334    336   33
    334    336    338   31
    336    338    339   13
    336    338    343   13
    339    338    343   13
    338    339    340   15
    339    340    341   15
    339    340    342   15
    341    340    342   15
    338    343    344   30
# 360
    338    343    345   19
    344    343    345   33
    343    345    347   31
    345    347    348   13
    345    347    352   13
    348    347    352   13
    347    348    349   15
    348    349    350   15
    348    349    351   15
    350    349    351   15
# 370
    347    352    353   30
    347    352    354   19
    353    352    354   33
    352    354    356   31
    354    356    357   13
    354    356    361   13
    357    356    361   13
    356    357    358   13
    356    357    360   15
    358    357    360   15
# 380
    356    361    362   30
    356    361    363   19
    362    361    363   33
    361    363    365   31
    363    365    366   13
    363    365    374   13
    366    365    374   13
    365    366    367   15
    366    367    368   15
    367    368    369   15
# 390
    368    369    370   15
    365    374    375   30
    365    374    376   19
    375    374    376   33
    374    376    378   31
    376    378    379   13
    376    378    382   13
    379    378    382   13
    378    379    380   13
    378    382    383   30
# 400
    378    382    384   19
    383    382    384   33
    382    384    385   31
    382    384    388   31
    385    384    388   21
    384    385    386   13
    384    385    389   13
    386    385    389   13
    385    386    387   13
    386    387    388   13
# 410
    384    388    387   13
    385    389    390   30
    385    389    391   19
    390    389    391   33
    389    391    393   31
    391    393    394   13
    391    393    397   13
    394    393    397   13
    393    394    395   13
    393    397    398   30
# 420
    393    397    399   19
    398    397    399   33
    397    399    401   31
    399    401    402   13
    399    401    406   13
    402    401    406   13
    401    402    403   15
    402    403    404   15
    402    403    405   15
    404    403    405   15
# 430
    401    406    407   30
    401    406    408   19
    407    406    408   33
    406    408    410   31
    408    410    411   13
    408    410    417   13
    411    410    417   13
    410    411    412   15
    411    412    413   30
    411    412    414   19
# 440
    413    412    414   33
    410    417    418   30
    410    417    419   19
    418    417    419   33
    417    419    421   31
    419    421    422   13
    419    421    423   13
    422    421    423   13
    421    423    424   30
    421    423    425   19
# 450
    424    423    425   33
    423    425    427   31
    425    427    428   13
    425    427    429   13
    428    427    429   13
    427    429    430   30
    427    429    431   19
    430    429    431   33
    429    431    433   31
    431    433    434   13
# 460
    431    433    442   13
    434    433    442   13
    433    434    435   15
    434    435    436   15
    435    436    437   15
    436    437    438   15
    433    442    443   30
    433    442    444   19
    443    442    444   33
    442    444    446   31
# 470
    444    446    447   13
    444    446    450   13
    447    446    450   13
    446    447    448   13
    446    450    451   30
    446    450    452   19
    451    450    452   33
    450    452    454   31
    452    454    455   13
    452    454    460   13
# 480
    455    454    460   13
    454    455    456   15
    455    456    457   15
    456    457    458   22
    456    457    459   22
    458    457    459   38
    454    460    461   30
    454    460    462   19
    461    460    462   33
    460    462    464   31
# 490
    462    464    465   13
    462    464    469   13
    465    464    469   13
    464    465    466   15
    465    466    467   15
    465    466    468   15
    467    466    468   15
    464    469    470   30
    464    469    471   19
    470    469    471   33
# 500
    469    471    473   31
    471    473    474   13
    471    473    478   13
    474    473    478   13
    473    474    475   15
    474    475    476   22
    474    475    477   22
    476    475    477   38
    473    478    479   30
    473    478    480   19
# 510
    479    478    480   33
    478    480    482   31
    480    482    483   13
    480    482    491   13
    483    482    491   13
    482    483    484   15
    483    484    485   15
    484    485    486   15
    485    486    487   15
    482    491    492   30
# 520
    482    491    493   19
    492    491    493   33
    491    493    495   31
    493    495    496   13
    493    495    497   13
    496    495    497   13
    495    497    498   30
    495    497    499   19
    498    497    499   33
    497    499    501   31
# 530
    499    501    502   13
    499    501    506   13
    502    501    506   13
    501    502    503   15
    501    502    504   15
    503    502    504   15
    502    503    505   15
    501    506    507   30
    501    506    508   19
    507    506    508   33
# 540
    506    508    510   31
    508    510    511   13
    510    511    512   30
    510    511    513   19
    512    511    513   33
    511    513    515   31
    513    515    516   13
    513    515    528   13
    516    515    528   13
    515    516    517   15
# 550
    516    517    518   15
    517    518    519   13
    518    519    521   33
    519    521    522   28
    519    521    525   28
    522    521    525   28
    515    528    529   30
    515    528    530   19
    529    528    530   33
    528    530    532   31
# 560
    530    532    533   13
    530    532    539   13
    533    532    539   13
    532    533    534   15
    533    534    535   30
    533    534    536   19
    535    534    536   33
    532    539    540   30
    532    539    541   19
    540    539    541   33
# 570
    539    541    543   31
    541    543    544   13
    541    543    548   13
    544    543    548   13
    543    544    545   13
    543    544    547   15
    545    544    547   15
    543    548    549   30
    543    548    550   19
    549    548    550   33
# 580
    548    550    552   31
    550    552    553   13
    550    552    559   13
    553    552    559   13
    552    553    554   15
    553    554    555   30
    553    554    556   19
    555    554    556   33
    552    559    560   30
    552    559    561   19
# 590
    560    559    561   33
    559    561    563   31
    561    563    564   13
    563    564    565   30
    563    564    566   19
    565    564    566   33
    564    566    568   31
    566    568    569   13
    566    568    572   13
    569    568    572   13
# 600
    568    569    570   15
    568    569    571   15
    570    569    571   15
    568    572    573   30
    568    572    574   19
    573    572    574   33
    572    574    576   31
    574    576    577   13
    574    576    581   13
    577    576    581   13
# 610
    576    577    578   15
    576    577    579   15
    578    577    579   15
    577    578    580   15
    576    581    582   30
    576    581    583   19
    582    581    583   33
    581    583    585   31
    583    585    586   13
    583    585    590   13
# 620
    586    585    590   13
    585    586    587   13
    585    586    589   15
    587    586    589   15
    585    590    591   30
    585    590    592   19
    591    590    592   33
    590    592    594   31
    592    594    595   13
    592    594    603   13
# 630
    595    594    603   13
    594    595    596   15
    595    596    597   15
    596    597    598   15
    597    598    599   15
    594    603    604   30
    594    603    605   19
    604    603    605   33
    603    605    607   31
    605    607    608   13
# 640
    605    607    612   13
    608    607    612   13
    607    608    609   15
    608    609    610   22
    608    609    611   22
    610    609    611   38
    607    612    613   30
    607    612    614   19
    613    612    614   33
    612    614    616   31
# 650
    614    616    617   13
    614    616    622   13
    617    616    622   13
    616    617    618   15
    617    618    619   15
    618    619    620   22
    618    619    621   22
    620    619    621   38
    616    622    623   30
    616    622    624   19
# 660
    623    622    624   33
    622    624    626   31
    624    626    627   13
    624    626    628   13
    627    626    628   13
    626    628    629   30
    626    628    630   19
    629    628    630   33
    628    630    632   31
    630    632    633   13
# 670
    630    632    638   13
    633    632    638   13
    632    633    634   15
    633    634    635   15
    634    635    636   22
    634    635    637   22
    636    635    637   38
    632    638    639   30
    632    638    640   19
    639    638    640   33
# 680
    638    640    642   31
    640    642    643   13
    640    642    651   13
    643    642    651   13
    642    643    644   15
    643    644    645   15
    644    645    646   15
    645    646    647   15
    642    651    652   30
    642    651    653   19
# 690
    652    651    653   33
    651    653    655   31
    653    655    656   13
    653    655    660   13
    656    655    660   13
    655    656    657   15
    656    657    658   15
    656    657    659   15
    658    657    659   15
    655    660    661   30
# 700
    655    660    662   19
    661    660    662   33
    660    662    664   31
    662    664    665   13
    662    664    677   13
    665    664    677   13
    664    665    666   15
    665    666    667   27
    665    666    669   27
    667    666    669   27
# 710
    666    667    671   27
    666    669    673   27
    667    671    675   27
    669    673    675   27
    671    675    673   27
    664    677    678   30
    664    677    679   19
    678    677    679   33
    677    679    681   31
    679    681    682   13
# 720
    679    681    688   13
    682    681    688   13
    681    682    683   15
    682    683    684   30
    682    683    685   19
    684    683    685   33
    681    688    689   30
    681    688    690   19
    689    688    690   33
    688    690    692   31
# 730
    690    692    693   13
    690    692    700   13
    693    692    700   13
    692    693    694   15
    693    694    695   15
    694    695    696   30
    694    695    697   19
    696    695    697   33
    692    700    701   30
    692    700    702   19
# 740
    701    700    702   33
    700    702    704   31
    702    704    705   13
    702    704    709   13
    705    704    709   13
    704    705    706   15
    705    706    707   22
    705    706    708   22
    707    706    708   38
    704    709    710   30
# 750
    704    709    711   19
    710    709    711   33
    709    711    713   31
    711    713    714   13
    711    713    717   13
    714    713    717   13
    713    714    715   15
    713    714    716   15
    715    714    716   15
    713    717    718   30
# 760
    713    717    719   19
    718    717    719   33
    717    719    721   31
    719    721    722   13
    719    721    726   13
    722    721    726   13
    721    722    723   15
    722    723    724   22
    722    723    725   22
    724    723    725   38
# 770
    721    726    727   30
    721    726    728   19
    727    726    728   33
    726    728    730   31
    728    730    731   13
    728    730    732   13
    731    730    732   13
    730    732    733   30
    730    732    734   19
    733    732    734   33
# 780
    732    734    736   31
    734    736    737   13
    734    736    738   13
    737    736    738   13
    736    738    739   30
    736    738    740   19
    739    738    740   33
    738    740    742   31
    740    742    743   13
    740    742    746   13
# 790
    743    742    746   13
    742    743    744   15
    742    743    745   15
    744    743    745   15
    742    746    747   30
    742    746    748   19
    747    746    748   33
    746    748    750   31
    748    750    751   13
    748    750    763   13
# 800
    751    750    763   13
    750    751    752   15
    751    752    753   15
    752    753    754   13
    753    754    756   33
    754    756    757   28
    754    756    760   28
    757    756    760   28
    750    763    764   30
    750    763    765   19
# 810
    764    763    765   33
    763    765    767   31
    765    767    768   13
    767    768    769   30
    767    768    770   19
    769    768    770   33
    768    770    772   31
    770    772    773   13
    770    772    777   13
    773    772    777   13
# 820
    772    773    774   15
    772    773    775   15
    774    773    775   15
    773    774    776   15
    772    777    778   30
    772    777    779   19
    778    777    779   33
    777    779    781   31
    779    781    782   13
    779    781    786   13
# 830
    782    781    786   13
    781    782    783   15
    782    783    784   15
    782    783    785   15
    784    783    785   15
    781    786    787   30
    781    786    788   19
    787    786    788   33
    786    788    790   31
    788    790    791   13
# 840
    788    790    803   13
    791    790    803   13
    790    791    792   15
    791    792    793   15
    792    793    794   13
    793    794    796   33
    794    796    797   28
    794    796    800   28
    797    796    800   28
    790    803    804   30
# 850
    790    803    805   19
    804    803    805   33
    803    805    807   31
    805    807    808   13
    805    807    814   13
    808    807    814   13
    807    808    809   15
    808    809    810   30
    808    809    811   19
    810    809    811   33
# 860
    807    814    815   30
    807    814    816   19
    815    814    816   33
    814    816    818   31
    816    818    819   13
    816    818    820   13
    819    818    820   13
    818    820    821   30
    818    820    822   19
    821    820    822   33
# 870
    820    822    824   31
    822    824    825   13
    822    824    833   13
    825    824    833   13
    824    825    826   15
    825    826    827   15
    826    827    828   15
    827    828    829   15
    824    833    834   30
    824    833    835   19
# 880
    834    833    835   33
    833    835    837   31
    835    837    838   13
    835    837    842   13
    838    837    842   13
    837    838    839   15
    838    839    840   15
    838    839    841   15
    840    839    841   15
    837    842    843   30
# 890
    837    842    844   19
    843    842    844   33
    842    844    846   31
    844    846    847   13
    844    846    855   13
    847    846    855   13
    846    847    848   15
    847    848    849   15
    848    849    850   15
    849    850    851   15
# 900
    846    855    856   30
    846    855    857   19
    856    855    857   33
    855    857    858   31
    855    857    861   31
    858    857    861   21
    857    858    859   13
    857    858    862   13
    859    858    862   13
    858    859    860   13
# 910
    859    860    861   13
    857    861    860   13
    858    862    863   30
    858    862    864   19
    863    862    864   33
    862    864    866   31
    864    866    867   13
    864    866    870   13
    867    866    870   13
    866    867    868   15
# 920
    866    867    869   15
    868    867    869   15
    866    870    871   30
    866    870    872   19
    871    870    872   33
    870    872    874   31
    872    874    875   13
    872    874    888   13
    875    874    888   13
    874    875    876   15
# 930
    875    876    877   27
    875    876    879   27
    877    876    879   27
    876    877    881   27
    876    879    883   27
    877    881    885   27
    879    883    885   27
    881    885    883   27
    881    885    886   27
    883    885    886   27
# 940
    874    888    889   30
    874    888    890   19
    889    888    890   33
    888    890    892   31
    890    892    893   13
    890    892    897   13
    893    892    897   13
    892    893    894   15
    893    894    895   22
    893    894    896   22
# 950
    895    894    896   38
    892    897    898   30
    892    897    899   19
    898    897    899   33
    897    899    901   31
    899    901    902   13
    899    901    905   13
    902    901    905   13
    901    902    903   13
    901    905    906   30
# 960
    901    905    907   19
    906    905    907   33
    905    907    909   31
    907    909    910   13
    907    909    914   13
    910    909    914   13
    909    910    911   15
    910    911    912   15
    910    911    913   15
    912    911    913   15
# 970
    909    914    915   30
    909    914    916   19
    915    914    916   33
    914    916    918   31
    916    918    919   13
    916    918    923   13
    919    918    923   13
    918    919    920   15
    919    920    921   22
    919    920    922   22
# 980
    921    920    922   38
    918    923    924   30
    918    923    925   19
    924    923    925   33
    923    925    927   31
    925    927    928   13
    925    927    929   13
    928    927    929   13
    927    929    930   30
    927    929    931   19
# 990
    930    929    931   33
    929    931    933   31
    931    933    934   13
    931    933    937   13
    934    933    937   13
    933    934    935   15
    933    934    936   15
    935    934    936   15
    933    937    938   30
    933    937    939   19
# 1000
    938    937    939   33
    937    939    941   31
    939    941    942   13
    939    941    954   13
    942    941    954   13
    941    942    943   15
    942    943    944   15
    943    944    945   13
    944    945    947   33
    945    947    948   28
# 1010
    945    947    951   28
    948    947    951   28
    941    954    955   30
    941    954    956   19
    955    954    956   33
    954    956    958   31
    956    958    959   13
    956    958    971   13
    959    958    971   13
    958    959    960   15
# 1020
    959    960    961   15
    960    961    962   13
    961    962    964   33
    962    964    965   28
    962    964    968   28
    965    964    968   28
    958    971    972   30
    958    971    973   19
    972    971    973   33
    971    973    975   31
# 1030
    973    975    976   13
    973    975    977   13
    976    975    977   13
    975    977    978   30
    975    977    979   19
    978    977    979   33
    977    979    981   31
    979    981    982   13
    979    981    983   13
    982    981    983   13
# 1040
    981    983    984   30
    981    983    985   19
    984    983    985   33
    983    985    987   31
    985    987    988   13
    985    987    989   13
    988    987    989   13
    987    989    990   30
    987    989    991   19
    990    989    991   33
# 1050
    989    991    993   31
    991    993    994   13
    991    993    998   13
    994    993    998   13
    993    994    995   15
    993    994    996   15
    995    994    996   15
    994    995    997   15
    993    998    999   30
    993    998   1000   19
# 1060
    999    998   1000   33
    998   1000   1002   31
   1000   1002   1003   13
   1000   1002   1009   13
   1003   1002   1009   13
   1002   1003   1004   15
   1003   1004   1005   30
   1003   1004   1006   19
   1005   1004   1006   33
   1002   1009   1010   30
# 1070
   1002   1009   1011   19
   1010   1009   1011   33
   1009   1011   1013   31
   1011   1013   1014   13
   1011   1013   1018   13
   1014   1013   1018   13
   1013   1014   1015   15
   1014   1015   1016   16
   1015   1016   1017    4
   1013   1018   1019   30
# 1080
   1013   1018   1020   19
   1019   1018   1020   33
   1018   1020   1022   31
   1020   1022   1023   13
   1020   1022   1026   13
   1023   1022   1026   13
   1022   1023   1024   15
   1022   1023   1025   15
   1024   1023   1025   15
   1022   1026   1027   30
# 1090
   1022   1026   1028   19
   1027   1026   1028   33
   1026   1028   1030   31
   1028   1030   1031   13
   1028   1030   1043   13
   1031   1030   1043   13
   1030   1031   1032   15
   1031   1032   1033   27
   1031   1032   1035   27
   1033   1032   1035   27
# 1100
   1032   1033   1037   27
   1032   1035   1039   27
   1033   1037   1041   27
   1035   1039   1041   27
   1037   1041   1039   27
   1030   1043   1044   30
   1030   1043   1045   19
   1044   1043   1045   33
   1043   1045   1047   31
   1045   1047   1048   13
# 1110
   1045   1047   1055   13
   1048   1047   1055   13
   1047   1048   1049   15
   1048   1049   1050   15
   1049   1050   1051   30
   1049   1050   1052   19
   1051   1050   1052   33
   1047   1055   1056   30
   1047   1055   1057   19
   1056   1055   1057   33
# 1120
   1055   1057   1059   31
   1057   1059   1060   13
   1057   1059   1064   13
   1060   1059   1064   13
   1059   1060   1061   15
   1060   1061   1062   16
   1061   1062   1063    4
   1059   1064   1065   30
   1059   1064   1066   19
   1065   1064   1066   33
# 1130
   1064   1066   1068   31
   1066   1068   1069   13
   1068   1069   1070   30
   1068   1069   1071   19
   1070   1069   1071   33
   1069   1071   1073   31
   1071   1073   1074   13
   1071   1073   1079   13
   1074   1073   1079   13
   1073   1074   1075   15
# 1140
   1074   1075   1076   15
   1075   1076   1077   22
   1075   1076   1078   22
   1077   1076   1078   38
   1073   1079   1080   30
   1073   1079   1081   19
   1080   1079   1081   33
   1079   1081   1083   31
   1081   1083   1084   13
   1081   1083   1088   13
# 1150
   1084   1083   1088   13
   1083   1084   1085   13
   1083   1084   1087   15
   1085   1084   1087   15
   1083   1088   1089   30
   1083   1088   1090   19
   1089   1088   1090   33
   1088   1090   1092   31
   1090   1092   1093   13
   1092   1093   1094   30
# 1160
   1092   1093   1095   19
   1094   1093   1095   33
   1093   1095   1097   31
   1095   1097   1098   13
   1095   1097   1101   13
   1098   1097   1101   13
   1097   1098   1099   15
   1097   1098   1100   15
   1099   1098   1100   15
   1097   1101   1102   30
# 1170
   1097   1101   1103   19
   1102   1101   1103   33
   1101   1103   1105   31
   1103   1105   1106   13
   1103   1105   1107   13
   1106   1105   1107   13
   1105   1107   1108   30
   1105   1107   1109   19
   1108   1107   1109   33
   1107   1109   1111   31
# 1180
   1109   1111   1112   13
   1111   1112   1113   30
   1111   1112   1114   19
   1113   1112   1114   33
   1112   1114   1116   31
   1114   1116   1117   13
   1114   1116   1129   13
   1117   1116   1129   13
   1116   1117   1118   15
   1117   1118   1119   27
# 1190
   1117   1118   1121   27
   1119   1118   1121   27
   1118   1119   1123   27
   1118   1121   1125   27
   1119   1123   1127   27
   1121   1125   1127   27
   1123   1127   1125   27
   1116   1129   1130   30
   1116   1129   1131   19
   1130   1129   1131   33
# 1200
   1129   1131   1133   31
   1131   1133   1134   13
   1131   1133   1138   13
   1134   1133   1138   13
   1133   1134   1135   13
   1133   1134   1137   15
   1135   1134   1137   15
   1133   1138   1139   30
   1133   1138   1140   19
   1139   1138   1140   33
# 1210
   1138   1140   1142   31
   1140   1142   1143   13
   1140   1142   1149   13
   1143   1142   1149   13
   1142   1143   1144   15
   1143   1144   1145   30
   1143   1144   1146   19
   1145   1144   1146   33
   1142   1149   1150   30
   1142   1149   1151   19
# 1220
   1150   1149   1151   33
   1149   1151   1153   31
   1151   1153   1154   13
   1151   1153   1157   13
   1154   1153   1157   13
   1153   1154   1155   13
   1153   1157   1158   30
   1153   1157   1159   19
   1158   1157   1159   33
   1157   1159   1161   31
# 1230
   1159   1161   1162   13
   1159   1161   1166   13
   1162   1161   1166   13
   1161   1162   1163   15
   1162   1163   1164   15
   1162   1163   1165   15
   1164   1163   1165   15
   1161   1166   1167   30
   1161   1166   1168   19
   1167   1166   1168   33
# 1240
   1166   1168   1170   31
   1168   1170   1171   13
   1168   1170   1183   13
   1171   1170   1183   13
   1170   1171   1172   15
   1171   1172   1173   15
   1172   1173   1174   13
   1173   1174   1176   33
   1174   1176   1177   28
   1174   1176   1180   28
# 1250
   1177   1176   1180   28
   1170   1183   1184   30
   1170   1183   1185   19
   1184   1183   1185   33
   1183   1185   1187   31
   1185   1187   1188   13
   1185   1187   1192   13
   1188   1187   1192   13
   1187   1188   1189   15
   1188   1189   1190   16
# 1260
   1189   1190   1191    4
   1187   1192   1193   30
   1187   1192   1194   19
   1193   1192   1194   33
   1192   1194   1196   31
   1194   1196   1197   13
   1194   1196   1201   13
   1197   1196   1201   13
   1196   1197   1198   15
   1197   1198   1199   15
# 1270
   1197   1198   1200   15
   1199   1198   1200   15
   1196   1201   1202   30
   1196   1201   1203   19
   1202   1201   1203   33
   1201   1203   1205   31
   1203   1205   1206   13
   1203   1205   1213   13
   1206   1205   1213   13
   1205   1206   1207   15
# 1280
   1206   1207   1208   15
   1207   1208   1209   30
   1207   1208   1210   19
   1209   1208   1210   33
   1205   1213   1214   30
   1205   1213   1215   19
   1214   1213   1215   33
   1213   1215   1217   31
   1215   1217   1218   13
   1215   1217   1225   13
# 1290
   1218   1217   1225   13
   1217   1218   1219   15
   1218   1219   1220   15
   1219   1220   1221   30
   1219   1220   1222   19
   1221   1220   1222   33
   1217   1225   1226   30
   1217   1225   1227   19
   1226   1225   1227   33
   1225   1227   1229   31
# 1300
   1227   1229   1230   13
   1227   1229   1238   13
   1230   1229   1238   13
   1229   1230   1231   15
   1230   1231   1232   15
   1231   1232   1233   15
   1232   1233   1234   15
   1229   1238   1239   30
   1229   1238   1240   19
   1239   1238   1240   33
# 1310
   1238   1240   1242   31
   1240   1242   1243   13
   1240   1242   1255   13
   1243   1242   1255   13
   1242   1243   1244   15
   1243   1244   1245   15
   1244   1245   1246   13
   1245   1246   1248   33
   1246   1248   1249   28
   1246   1248   1252   28
# 1320
   1249   1248   1252   28
   1242   1255   1256   30
   1242   1255   1257   19
   1256   1255   1257   33
   1255   1257   1259   31
   1257   1259   1260   13
   1257   1259   1276   13
   1260   1259   1276   13
   1259   1260   1261   15
   1260   1261   1262   37
# 1330
   1260   1261   1264   37
   1262   1261   1264    7
   1261   1262   1265    7
   1261   1264   1267    7
   1261   1264   1268   39
   1267   1264   1268   27
   1262   1265   1267    7
   1264   1267   1265    7
   1264   1267   1270   27
   1265   1267   1270   39
# 1340
   1264   1268   1272   27
   1267   1270   1274   27
   1268   1272   1274   27
   1270   1274   1272   27
   1259   1276   1277   30
   1259   1276   1278   19
   1277   1276   1278   33
   1276   1278   1280   31
   1278   1280   1281   13
   1278   1280   1285   13
# 1350
   1281   1280   1285   13
   1280   1281   1282   15
   1281   1282   1283   22
   1281   1282   1284   22
   1283   1282   1284   38
   1280   1285   1286   30
   1280   1285   1287   19
   1286   1285   1287   33
   1285   1287   1289   31
   1287   1289   1290   13
# 1360
   1287   1289   1295   13
   1290   1289   1295   13
   1289   1290   1291   15
   1290   1291   1292   15
   1291   1292   1293   22
   1291   1292   1294   22
   1293   1292   1294   38
   1289   1295   1296   30
   1289   1295   1297   19
   1296   1295   1297   33
# 1370
   1295   1297   1299   31
   1297   1299   1300   13
   1297   1299   1301   13
   1300   1299   1301   13
   1299   1301   1302   30
   1299   1301   1303   19
   1302   1301   1303   33
   1301   1303   1305   31
   1303   1305   1306   13
   1303   1305   1307   13
# 1380
   1306   1305   1307   13
   1305   1307   1308   30
   1305   1307   1309   19
   1308   1307   1309   33
   1307   1309   1311   31
   1309   1311   1312   13
   1309   1311   1315   13
   1312   1311   1315   13
   1311   1312   1313   15
   1311   1312   1314   15
# 1390
   1313   1312   1314   15
   1311   1315   1316   30
   1311   1315   1317   19
   1316   1315   1317   33
   1315   1317   1319   31
   1317   1319   1320   13
   1317   1319   1326   13
   1320   1319   1326   13
   1319   1320   1321   15
   1320   1321   1322   30
# 1400
   1320   1321   1323   19
   1322   1321   1323   33
   1319   1326   1327   30
   1319   1326   1328   19
   1327   1326   1328   33
   1326   1328   1330   31
   1328   1330   1331   13
   1328   1330   1335   13
   1331   1330   1335   13
   1330   1331   1332   15
# 1410
   1331   1332   1333   15
   1331   1332   1334   15
   1333   1332   1334   15
   1330   1335   1336   30
   1330   1335   1337   19
   1336   1335   1337   33
   1335   1337   1339   31
   1337   1339   1340   13
   1337   1339   1341   13
   1340   1339   1341   13
# 1420
   1339   1341   1342   30
   1339   1341   1343   19
   1342   1341   1343   33
   1341   1343   1345   31
   1343   1345   1346   13
   1343   1345   1354   13
   1346   1345   1354   13
   1345   1346   1347   15
   1346   1347   1348   15
   1347   1348   1349   15
# 1430
   1348   1349   1350   15
   1345   1354   1355   30
   1345   1354   1356   19
   1355   1354   1356   33
   1354   1356   1358   31
   1356   1358   1359   13
   1356   1358   1362   13
   1359   1358   1362   13
   1358   1359   1360   13
   1358   1362   1363   30
# 1440
   1358   1362   1364   19
   1363   1362   1364   33
   1362   1364   1366   31
   1364   1366   1367   13
   1364   1366   1379   13
   1367   1366   1379   13
   1366   1367   1368   15
   1367   1368   1369   15
   1368   1369   1370   13
   1369   1370   1372   33
# 1450
   1370   1372   1373   28
   1370   1372   1376   28
   1373   1372   1376   28
   1366   1379   1380   30
   1366   1379   1381   19
   1380   1379   1381   33
   1379   1381   1383   31
   1381   1383   1384   13
   1381   1383   1400   13
   1384   1383   1400   13
# 1460
   1383   1384   1385   15
   1384   1385   1386   37
   1384   1385   1388   37
   1386   1385   1388    7
   1385   1386   1389    7
   1385   1388   1391    7
   1385   1388   1392   39
   1391   1388   1392   27
   1386   1389   1391    7
   1388   1391   1389    7
# 1470
   1388   1391   1394   27
   1389   1391   1394   39
   1388   1392   1396   27
   1391   1394   1398   27
   1392   1396   1398   27
   1394   1398   1396   27
   1383   1400   1401   30
   1383   1400   1402   19
   1401   1400   1402   33
   1400   1402   1404   31
# 1480
   1402   1404   1405   13
   1402   1404   1418   13
   1405   1404   1418   13
   1404   1405   1406   15
   1405   1406   1407   27
   1405   1406   1409   27
   1407   1406   1409   27
   1406   1407   1411   27
   1406   1409   1413   27
   1407   1411   1415   27
# 1490
   1409   1413   1415   27
   1411   1415   1413   27
   1411   1415   1416   27
   1413   1415   1416   27
   1404   1418   1419   30
   1404   1418   1420   19
   1419   1418   1420   33
   1418   1420   1422   31
   1420   1422   1423   13
   1420   1422   1429   13
# 1500
   1423   1422   1429   13
   1422   1423   1424   15
   1423   1424   1425   30
   1423   1424   1426   19
   1425   1424   1426   33
   1422   1429   1430   30
   1422   1429   1431   19
   1430   1429   1431   33
   1429   1431   1433   31
   1431   1433   1434   13
# 1510
   1431   1433   1441   13
   1434   1433   1441   13
   1433   1434   1435   15
   1434   1435   1436   15
   1435   1436   1437   30
   1435   1436   1438   19
   1437   1436   1438   33
   1433   1441   1442   30
   1433   1441   1443   19
   1442   1441   1443   33
# 1520
   1441   1443   1445   31
   1443   1445   1446   13
   1443   1445   1450   13
   1446   1445   1450   13
   1445   1446   1447   13
   1445   1446   1449   15
   1447   1446   1449   15
   1445   1450   1451   30
   1445   1450   1452   19
   1451   1450   1452   33
# 1530
   1450   1452   1453   31
   1450   1452   1456   31
   1453   1452   1456   21
   1452   1453   1454   13
   1452   1453   1457   13
   1454   1453   1457   13
   1453   1454   1455   13
   1454   1455   1456   13
   1452   1456   1455   13
   1453   1457   1458   30
# 1540
   1453   1457   1459   19
   1458   1457   1459   33
   1457   1459   1461   31
   1459   1461   1462   13
   1459   1461   1468   13
   1462   1461   1468   13
   1461   1462   1463   15
   1462   1463   1464   30
   1462   1463   1465   19
   1464   1463   1465   33
# 1550
   1461   1468   1469   30
   1461   1468   1470   19
   1469   1468   1470   33
   1468   1470   1472   31
   1470   1472   1473   13
   1470   1472   1485   13
   1473   1472   1485   13
   1472   1473   1474   15
   1473   1474   1475   15
   1474   1475   1476   13
# 1560
   1475   1476   1478   33
   1476   1478   1479   28
   1476   1478   1482   28
   1479   1478   1482   28
   1472   1485   1486   30
   1472   1485   1487   19
   1486   1485   1487   33
   1485   1487   1489   31
   1487   1489   1490   13
   1487   1489   1491   13
# 1570
   1490   1489   1491   13
   1489   1491   1492   30
   1489   1491   1493   19
   1492   1491   1493   33
   1491   1493   1495   31
   1493   1495   1496   13
   1493   1495   1504   13
   1496   1495   1504   13
   1495   1496   1497   15
   1496   1497   1498   15
# 1580
   1497   1498   1499   15
   1498   1499   1500   15
   1495   1504   1505   30
   1495   1504   1506   19
   1505   1504   1506   33
   1504   1506   1508   31
   1506   1508   1509   13
   1506   1508   1521   13
   1509   1508   1521   13
   1508   1509   1510   15
# 1590
   1509   1510   1511   15
   1510   1511   1512   13
   1511   1512   1514   33
   1512   1514   1515   28
   1512   1514   1518   28
   1515   1514   1518   28
   1508   1521   1522   30
   1508   1521   1523   19
   1522   1521   1523   33
   1521   1523   1525   31
# 1600
   1523   1525   1526   13
   1523   1525   1529   13
   1526   1525   1529   13
   1525   1526   1527   15
   1525   1526   1528   15
   1527   1526   1528   15
   1525   1529   1530   30
   1525   1529   1531   19
   1530   1529   1531   33
   1529   1531   1533   31
# 1610
   1531   1533   1534   13
   1531   1533   1538   13
   1534   1533   1538   13
   1533   1534   1535   15
   1533   1534   1536   15
   1535   1534   1536   15
   1534   1535   1537   15
   1533   1538   1539   30
   1533   1538   1540   19
   1539   1538   1540   33
# 1620
   1538   1540   1542   31
   1540   1542   1543   13
   1540   1542   1547   13
   1543   1542   1547   13
   1542   1543   1544   13
   1542   1543   1546   15
   1544   1543   1546   15
   1542   1547   1548   30
   1542   1547   1549   19
   1548   1547   1549   33
# 1630
   1547   1549   1551   31
   1549   1551   1552   13
   1549   1551   1556   13
   1552   1551   1556   13
   1551   1552   1553   13
   1551   1552   1555   15
   1553   1552   1555   15
   1551   1556   1557   30
   1551   1556   1558   19
   1557   1556   1558   33
# 1640
   1556   1558   1560   31
   1558   1560   1561   13
   1558   1560   1573   13
   1561   1560   1573   13
   1560   1561   1562   15
   1561   1562   1563   27
   1561   1562   1565   27
   1563   1562   1565   27
   1562   1563   1567   27
   1562   1565   1569   27
# 1650
   1563   1567   1571   27
   1565   1569   1571   27
   1567   1571   1569   27
   1560   1573   1574   30
   1560   1573   1575   19
   1574   1573   1575   33
   1573   1575   1577   31
   1575   1577   1578   13
   1575   1577   1590   13
   1578   1577   1590   13
# 1660
   1577   1578   1579   15
   1578   1579   1580   15
   1579   1580   1581   13
   1580   1581   1583   33
   1581   1583   1584   28
   1581   1583   1587   28
   1584   1583   1587   28
   1577   1590   1591   30
   1577   1590   1592   19
   1591   1590   1592   33
# 1670
   1590   1592   1594   31
   1592   1594   1595   13
   1592   1594   1599   13
   1595   1594   1599   13
   1594   1595   1596   13
   1594   1595   1598   15
   1596   1595   1598   15
   1594   1599   1600   30
   1594   1599   1601   19
   1600   1599   1601   33
# 1680
   1599   1601   1603   31
   1601   1603   1604   13
   1603   1604   1605   30
   1603   1604   1606   19
   1605   1604   1606   33
   1604   1606   1608   31
   1606   1608   1609   13
   1606   1608   1613   13
   1609   1608   1613   13
   1608   1609   1610   13
# 1690
   1608   1609   1612   15
   1610   1609   1612   15
   1608   1613   1614   30
   1608   1613   1615   19
   1614   1613   1615   33
   1613   1615   1617   31
   1615   1617   1618   13
   1615   1617   1634   13
   1618   1617   1634   13
   1617   1618   1619   15
# 1700
   1618   1619   1620   37
   1618   1619   1622   37
   1620   1619   1622    7
   1619   1620   1623    7
   1619   1622   1625    7
   1619   1622   1626   39
   1625   1622   1626   27
   1620   1623   1625    7
   1622   1625   1623    7
   1622   1625   1628   27
# 1710
   1623   1625   1628   39
   1622   1626   1630   27
   1625   1628   1632   27
   1626   1630   1632   27
   1628   1632   1630   27
   1617   1634   1635   30
   1617   1634   1636   19
   1635   1634   1636   33
   1634   1636   1638   31
   1636   1638   1639   13
# 1720
   1636   1638   1643   13
   1639   1638   1643   13
   1638   1639   1640   15
   1639   1640   1641   22
   1639   1640   1642   22
   1641   1640   1642   38
   1638   1643   1644   30
   1638   1643   1645   19
   1644   1643   1645   33
   1643   1645   1647   31
# 1730
   1645   1647   1648   13
   1645   1647   1649   13
   1648   1647   1649   13
   1647   1649   1650   30
   1647   1649   1651   19
   1650   1649   1651   33
   1649   1651   1653   31
   1651   1653   1654   13
   1651   1653   1667   13
   1654   1653   1667   13
# 1740
   1653   1654   1655   15
   1654   1655   1656   27
   1654   1655   1658   27
   1656   1655   1658   27
   1655   1656   1660   27
   1655   1658   1662   27
   1656   1660   1664   27
   1658   1662   1664   27
   1660   1664   1662   27
   1660   1664   1665   27
# 1750
   1662   1664   1665   27
   1653   1667   1668   30
   1653   1667   1669   19
   1668   1667   1669   33
   1667   1669   1671   31
   1669   1671   1672   13
   1669   1671   1680   13
   1672   1671   1680   13
   1671   1672   1673   15
   1672   1673   1674   15
# 1760
   1673   1674   1675   15
   1674   1675   1676   15
   1671   1680   1681   22
   1671   1680   1682   22
   1681   1680   1682   38
END
IMPDIHEDRALTYPE
#  NQTY: number of improper dihedrals
5
#  CQ: force constant of improper dihedral per degrees square
#  Q0: improper dihedral angle at minimum energy in degrees
#            CQ             Q0
    5.10000e-02    0.00000e+00
    1.02000e-01    3.52644e+01
    2.04000e-01    0.00000e+00
    5.10000e-02    1.80000e+02
    1.02000e-01   -3.52644e+01
END
IMPDIHEDRALH
#  NQHIH: number of improper dihedrals
#         involving H atoms in the solute
284
#  IQH,JQH,KQH,LQH: atom sequence numbers
#     of atoms forming an improper dihedral
#  ICQH: improper dihedral type code
#   IQH    JQH    KQH    LQH ICQH
     12     10     14     13    1
     18     19     20     16    1
     23     21     25     24    1
     32     30     34     33    1
     37     36     41     38    1
     39     36     43     40    1
     42     37     45     41    1
     44     39     45     43    1
     45     41     43     46    1
     49     47     51     50    1
# 10
     59     57     61     60    1
     68     66     70     69    1
     77     75     79     78    1
     83     82     85     84    1
     86     87     88     85    1
     89     90     91     85    1
     94     92     96     95    1
    103    101    105    104    1
    112    110    114    113    1
    122    120    124    123    1
# 20
    127    125    129    128    1
    136    134    138    137    1
    142    141    144    143    1
    145    146    147    144    1
    148    149    150    144    1
    153    151    155    154    1
    162    160    164    163    1
    175    173    177    176    1
    184    182    186    185    1
    189    188    193    190    1
# 30
    191    188    195    192    1
    194    189    197    193    1
    196    191    197    195    1
    202    200    204    203    1
    215    213    217    216    1
    224    222    226    225    1
    233    231    235    234    1
    243    241    245    244    1
    248    246    250    249    1
    253    252    257    254    1
# 40
    255    252    259    256    1
    258    253    261    257    1
    260    255    261    259    1
    266    264    268    267    1
    271    270    275    272    1
    273    270    277    274    1
    276    271    279    275    1
    278    273    279    277    1
    284    282    286    285    1
    293    291    295    294    1
# 50
    302    300    304    303    1
    307    305    309    308    1
    316    314    318    317    1
    321    319    323    322    1
    326    325    330    327    1
    328    325    332    329    1
    330    326    332    331    1
    332    328    330    333    1
    336    334    338    337    1
    345    343    347    346    1
# 60
    354    352    356    355    1
    363    361    365    364    1
    376    374    378    377    1
    391    389    393    392    1
    399    397    401    400    1
    408    406    410    409    1
    414    415    416    412    1
    419    417    421    420    1
    425    423    427    426    1
    431    429    433    432    1
# 70
    444    442    446    445    1
    452    450    454    453    1
    462    460    464    463    1
    471    469    473    472    1
    480    478    482    481    1
    493    491    495    494    1
    499    497    501    500    1
    508    506    510    509    1
    513    511    515    514    1
    519    518    521    520    1
# 80
    522    523    524    521    1
    525    526    527    521    1
    530    528    532    531    1
    536    537    538    534    1
    541    539    543    542    1
    550    548    552    551    1
    556    557    558    554    1
    561    559    563    562    1
    566    564    568    567    1
    574    572    576    575    1
# 90
    583    581    585    584    1
    592    590    594    593    1
    605    603    607    606    1
    614    612    616    615    1
    624    622    626    625    1
    630    628    632    631    1
    640    638    642    641    1
    653    651    655    654    1
    662    660    664    663    1
    667    666    671    668    1
# 100
    669    666    673    670    1
    672    667    675    671    1
    674    669    675    673    1
    675    671    673    676    1
    679    677    681    680    1
    685    686    687    683    1
    690    688    692    691    1
    697    698    699    695    1
    702    700    704    703    1
    711    709    713    712    1
# 110
    719    717    721    720    1
    728    726    730    729    1
    734    732    736    735    1
    740    738    742    741    1
    748    746    750    749    1
    754    753    756    755    1
    757    758    759    756    1
    760    761    762    756    1
    765    763    767    766    1
    770    768    772    771    1
# 120
    779    777    781    780    1
    788    786    790    789    1
    794    793    796    795    1
    797    798    799    796    1
    800    801    802    796    1
    805    803    807    806    1
    811    812    813    809    1
    816    814    818    817    1
    822    820    824    823    1
    835    833    837    836    1
# 130
    844    842    846    845    1
    864    862    866    865    1
    872    870    874    873    1
    877    876    881    878    1
    879    876    883    880    1
    882    877    885    881    1
    884    879    885    883    1
    890    888    892    891    1
    899    897    901    900    1
    907    905    909    908    1
# 140
    916    914    918    917    1
    925    923    927    926    1
    931    929    933    932    1
    939    937    941    940    1
    945    944    947    946    1
    948    949    950    947    1
    951    952    953    947    1
    956    954    958    957    1
    962    961    964    963    1
    965    966    967    964    1
# 150
    968    969    970    964    1
    973    971    975    974    1
    979    977    981    980    1
    985    983    987    986    1
    991    989    993    992    1
   1000    998   1002   1001    1
   1006   1007   1008   1004    1
   1011   1009   1013   1012    1
   1020   1018   1022   1021    1
   1028   1026   1030   1029    1
# 160
   1033   1032   1037   1034    1
   1035   1032   1039   1036    1
   1038   1033   1041   1037    1
   1040   1035   1041   1039    1
   1041   1037   1039   1042    1
   1045   1043   1047   1046    1
   1052   1053   1054   1050    1
   1057   1055   1059   1058    1
   1066   1064   1068   1067    1
   1071   1069   1073   1072    1
# 170
   1081   1079   1083   1082    1
   1090   1088   1092   1091    1
   1095   1093   1097   1096    1
   1103   1101   1105   1104    1
   1109   1107   1111   1110    1
   1114   1112   1116   1115    1
   1119   1118   1123   1120    1
   1121   1118   1125   1122    1
   1124   1119   1127   1123    1
   1126   1121   1127   1125    1
# 180
   1127   1123   1125   1128    1
   1131   1129   1133   1132    1
   1140   1138   1142   1141    1
   1146   1147   1148   1144    1
   1151   1149   1153   1152    1
   1159   1157   1161   1160    1
   1168   1166   1170   1169    1
   1174   1173   1176   1175    1
   1177   1178   1179   1176    1
   1180   1181   1182   1176    1
# 190
   1185   1183   1187   1186    1
   1194   1192   1196   1195    1
   1203   1201   1205   1204    1
   1210   1211   1212   1208    1
   1215   1213   1217   1216    1
   1222   1223   1224   1220    1
   1227   1225   1229   1228    1
   1240   1238   1242   1241    1
   1246   1245   1248   1247    1
   1249   1250   1251   1248    1
# 200
   1252   1253   1254   1248    1
   1257   1255   1259   1258    1
   1262   1261   1265   1263    1
   1265   1262   1267   1266    1
   1268   1264   1272   1269    1
   1270   1267   1274   1271    1
   1272   1268   1274   1273    1
   1274   1270   1272   1275    1
   1278   1276   1280   1279    1
   1287   1285   1289   1288    1
# 210
   1297   1295   1299   1298    1
   1303   1301   1305   1304    1
   1309   1307   1311   1310    1
   1317   1315   1319   1318    1
   1323   1324   1325   1321    1
   1328   1326   1330   1329    1
   1337   1335   1339   1338    1
   1343   1341   1345   1344    1
   1356   1354   1358   1357    1
   1364   1362   1366   1365    1
# 220
   1370   1369   1372   1371    1
   1373   1374   1375   1372    1
   1376   1377   1378   1372    1
   1381   1379   1383   1382    1
   1386   1385   1389   1387    1
   1389   1386   1391   1390    1
   1392   1388   1396   1393    1
   1394   1391   1398   1395    1
   1396   1392   1398   1397    1
   1398   1394   1396   1399    1
# 230
   1402   1400   1404   1403    1
   1407   1406   1411   1408    1
   1409   1406   1413   1410    1
   1412   1407   1415   1411    1
   1414   1409   1415   1413    1
   1420   1418   1422   1421    1
   1426   1427   1428   1424    1
   1431   1429   1433   1432    1
   1438   1439   1440   1436    1
   1443   1441   1445   1444    1
# 240
   1459   1457   1461   1460    1
   1465   1466   1467   1463    1
   1470   1468   1472   1471    1
   1476   1475   1478   1477    1
   1479   1480   1481   1478    1
   1482   1483   1484   1478    1
   1487   1485   1489   1488    1
   1493   1491   1495   1494    1
   1506   1504   1508   1507    1
   1512   1511   1514   1513    1
# 250
   1515   1516   1517   1514    1
   1518   1519   1520   1514    1
   1523   1521   1525   1524    1
   1531   1529   1533   1532    1
   1540   1538   1542   1541    1
   1549   1547   1551   1550    1
   1558   1556   1560   1559    1
   1563   1562   1567   1564    1
   1565   1562   1569   1566    1
   1568   1563   1571   1567    1
# 260
   1570   1565   1571   1569    1
   1571   1567   1569   1572    1
   1575   1573   1577   1576    1
   1581   1580   1583   1582    1
   1584   1585   1586   1583    1
   1587   1588   1589   1583    1
   1592   1590   1594   1593    1
   1601   1599   1603   1602    1
   1606   1604   1608   1607    1
   1615   1613   1617   1616    1
# 270
   1620   1619   1623   1621    1
   1623   1620   1625   1624    1
   1626   1622   1630   1627    1
   1628   1625   1632   1629    1
   1630   1626   1632   1631    1
   1632   1628   1630   1633    1
   1636   1634   1638   1637    1
   1645   1643   1647   1646    1
   1651   1649   1653   1652    1
   1656   1655   1660   1657    1
# 280
   1658   1655   1662   1659    1
   1661   1656   1664   1660    1
   1663   1658   1664   1662    1
   1669   1667   1671   1670    1
END
IMPDIHEDRAL
#  NQHI: number of improper dihedrals NOT
#    involving H atoms in solute
539
#  IQ,JQ,KQ,LQ: atom sequence numbers of atoms
#    forming an improper dihedral
#  ICQ: improper dihedral type code
#    IQ     JQ     KQ     LQ  ICQ
      5      3     10      6    2
     10      5     12     11    1
     14     12     21     15    2
     16     17     18     15    1
     21     14     23     22    1
     25     23     30     26    2
     26     27     28     25    2
     30     25     32     31    1
     34     32     47     35    2
     36     37     39     35    1
# 10
     36     37     41     45    1
     36     39     43     45    1
     37     36     39     43    1
     37     41     45     43    1
     39     36     37     41    1
     39     43     45     41    1
     47     34     49     48    1
     51     49     57     52    2
     54     55     56     53    1
     57     51     59     58    1
# 20
     61     59     66     62    2
     66     61     68     67    1
     70     68     75     71    2
     71     73     74     72    2
     75     70     77     76    1
     79     77     92     80    2
     85     86     89     83    1
     92     79     94     93    1
     96     94    101     97    2
     97     98     99     96    2
# 30
    101     96    103    102    1
    105    103    110    106    2
    107    108    109    106    1
    110    105    112    111    1
    114    112    120    115    2
    117    118    119    116    1
    120    114    122    121    1
    125    124    127    126    1
    129    127    134    130    2
    130    132    133    131    2
# 40
    134    129    136    135    1
    138    136    151    139    2
    144    145    148    142    1
    151    138    153    152    1
    155    153    160    156    2
    156    158    159    157    2
    160    155    162    161    1
    164    162    173    165    2
    173    164    175    174    1
    177    175    182    178    2
# 50
    178    179    180    177    2
    182    177    184    183    1
    186    184    200    187    2
    188    189    191    187    1
    188    189    193    197    1
    188    191    195    197    1
    189    188    191    195    1
    189    193    197    195    1
    191    188    189    193    1
    191    195    197    193    1
# 60
    197    193    195    198    1
    200    186    202    201    1
    204    202    213    205    2
    213    204    215    214    1
    217    215    222    218    2
    219    220    221    218    1
    222    217    224    223    1
    226    224    231    227    2
    227    228    230    226    2
    231    226    233    232    1
# 70
    235    233    241    236    2
    238    239    240    237    1
    241    235    243    242    1
    246    245    248    247    1
    250    248    264    251    2
    252    253    255    251    1
    252    253    257    261    1
    252    255    259    261    1
    253    252    255    259    1
    253    257    261    259    1
# 80
    255    252    253    257    1
    255    259    261    257    1
    261    257    259    262    1
    264    250    266    265    1
    268    266    282    269    2
    270    271    273    269    1
    270    271    275    279    1
    270    273    277    279    1
    271    270    273    277    1
    271    275    279    277    1
# 90
    273    270    271    275    1
    273    277    279    275    1
    279    275    277    280    1
    282    268    284    283    1
    286    284    291    287    2
    287    288    290    286    2
    291    286    293    292    1
    295    293    300    296    2
    296    297    298    295    2
    300    295    302    301    1
# 100
    305    304    307    306    1
    309    307    314    310    2
    310    311    312    309    2
    314    309    316    315    1
    319    318    321    320    1
    323    321    334    324    2
    325    326    328    324    1
    325    326    330    332    1
    325    328    332    330    1
    326    325    328    332    1
# 110
    326    330    332    328    1
    328    325    326    330    1
    334    323    336    335    1
    338    336    343    339    2
    339    341    342    340    2
    343    338    345    344    1
    347    345    352    348    2
    348    350    351    349    2
    352    347    354    353    1
    356    354    361    357    2
# 120
    357    358    360    356    2
    361    356    363    362    1
    365    363    374    366    2
    374    365    376    375    1
    378    376    382    379    2
    382    378    384    383    1
    384    382    385    388    1
    385    384    389    386    2
    389    385    391    390    1
    393    391    397    394    2
# 130
    397    393    399    398    1
    401    399    406    402    2
    402    404    405    403    2
    406    401    408    407    1
    410    408    417    411    2
    412    413    414    411    1
    417    410    419    418    1
    421    419    423    422    2
    423    421    425    424    1
    427    425    429    428    2
# 140
    429    427    431    430    1
    433    431    442    434    2
    442    433    444    443    1
    446    444    450    447    2
    450    446    452    451    1
    454    452    460    455    2
    457    458    459    456    1
    460    454    462    461    1
    464    462    469    465    2
    465    467    468    466    2
# 150
    469    464    471    470    1
    473    471    478    474    2
    475    476    477    474    1
    478    473    480    479    1
    482    480    491    483    2
    491    482    493    492    1
    495    493    497    496    2
    497    495    499    498    1
    501    499    506    502    2
    502    503    504    501    2
# 160
    506    501    508    507    1
    511    510    513    512    1
    515    513    528    516    2
    521    522    525    519    1
    528    515    530    529    1
    532    530    539    533    2
    534    535    536    533    1
    539    532    541    540    1
    543    541    548    544    2
    544    545    547    543    2
# 170
    548    543    550    549    1
    552    550    559    553    2
    554    555    556    553    1
    559    552    561    560    1
    564    563    566    565    1
    568    566    572    569    2
    568    570    571    569    2
    572    568    574    573    1
    576    574    581    577    2
    577    578    579    576    2
# 180
    581    576    583    582    1
    585    583    590    586    2
    586    587    589    585    2
    590    585    592    591    1
    594    592    603    595    2
    603    594    605    604    1
    607    605    612    608    2
    609    610    611    608    1
    612    607    614    613    1
    616    614    622    617    2
# 190
    619    620    621    618    1
    622    616    624    623    1
    626    624    628    627    2
    628    626    630    629    1
    632    630    638    633    2
    635    636    637    634    1
    638    632    640    639    1
    642    640    651    643    2
    651    642    653    652    1
    655    653    660    656    2
# 200
    656    658    659    657    2
    660    655    662    661    1
    664    662    677    665    2
    666    667    669    665    1
    666    667    671    675    1
    666    669    673    675    1
    667    666    669    673    1
    667    671    675    673    1
    669    666    667    671    1
    669    673    675    671    1
# 210
    677    664    679    678    1
    681    679    688    682    2
    683    684    685    682    1
    688    681    690    689    1
    692    690    700    693    2
    695    696    697    694    1
    700    692    702    701    1
    704    702    709    705    2
    706    707    708    705    1
    709    704    711    710    1
# 220
    713    711    717    714    2
    713    715    716    714    2
    717    713    719    718    1
    721    719    726    722    2
    723    724    725    722    1
    726    721    728    727    1
    730    728    732    731    2
    732    730    734    733    1
    736    734    738    737    2
    738    736    740    739    1
# 230
    742    740    746    743    2
    742    744    745    743    2
    746    742    748    747    1
    750    748    763    751    2
    756    757    760    754    1
    763    750    765    764    1
    768    767    770    769    1
    772    770    777    773    2
    773    774    775    772    2
    777    772    779    778    1
# 240
    781    779    786    782    2
    782    784    785    783    2
    786    781    788    787    1
    790    788    803    791    2
    796    797    800    794    1
    803    790    805    804    1
    807    805    814    808    2
    809    810    811    808    1
    814    807    816    815    1
    818    816    820    819    2
# 250
    820    818    822    821    1
    824    822    833    825    2
    833    824    835    834    1
    837    835    842    838    2
    838    840    841    839    2
    842    837    844    843    1
    846    844    855    847    2
    855    846    857    856    1
    857    855    858    861    1
    858    857    862    859    2
# 260
    862    858    864    863    1
    866    864    870    867    2
    866    868    869    867    2
    870    866    872    871    1
    874    872    888    875    2
    876    877    879    875    1
    876    877    881    885    1
    876    879    883    885    1
    877    876    879    883    1
    877    881    885    883    1
# 270
    879    876    877    881    1
    879    883    885    881    1
    885    881    883    886    1
    888    874    890    889    1
    892    890    897    893    2
    894    895    896    893    1
    897    892    899    898    1
    901    899    905    902    2
    905    901    907    906    1
    909    907    914    910    2
# 280
    910    912    913    911    2
    914    909    916    915    1
    918    916    923    919    2
    920    921    922    919    1
    923    918    925    924    1
    927    925    929    928    2
    929    927    931    930    1
    933    931    937    934    2
    933    935    936    934    2
    937    933    939    938    1
# 290
    941    939    954    942    2
    947    948    951    945    1
    954    941    956    955    1
    958    956    971    959    2
    964    965    968    962    1
    971    958    973    972    1
    975    973    977    976    2
    977    975    979    978    1
    981    979    983    982    2
    983    981    985    984    1
# 300
    987    985    989    988    2
    989    987    991    990    1
    993    991    998    994    2
    994    995    996    993    2
    998    993   1000    999    1
   1002   1000   1009   1003    2
   1004   1005   1006   1003    1
   1009   1002   1011   1010    1
   1013   1011   1018   1014    2
   1018   1013   1020   1019    1
# 310
   1022   1020   1026   1023    2
   1022   1024   1025   1023    2
   1026   1022   1028   1027    1
   1030   1028   1043   1031    2
   1032   1033   1035   1031    1
   1032   1033   1037   1041    1
   1032   1035   1039   1041    1
   1033   1032   1035   1039    1
   1033   1037   1041   1039    1
   1035   1032   1033   1037    1
# 320
   1035   1039   1041   1037    1
   1043   1030   1045   1044    1
   1047   1045   1055   1048    2
   1050   1051   1052   1049    1
   1055   1047   1057   1056    1
   1059   1057   1064   1060    2
   1064   1059   1066   1065    1
   1069   1068   1071   1070    1
   1073   1071   1079   1074    2
   1076   1077   1078   1075    1
# 330
   1079   1073   1081   1080    1
   1083   1081   1088   1084    2
   1084   1085   1087   1083    2
   1088   1083   1090   1089    1
   1093   1092   1095   1094    1
   1097   1095   1101   1098    2
   1097   1099   1100   1098    2
   1101   1097   1103   1102    1
   1105   1103   1107   1106    2
   1107   1105   1109   1108    1
# 340
   1112   1111   1114   1113    1
   1116   1114   1129   1117    2
   1118   1119   1121   1117    1
   1118   1119   1123   1127    1
   1118   1121   1125   1127    1
   1119   1118   1121   1125    1
   1119   1123   1127   1125    1
   1121   1118   1119   1123    1
   1121   1125   1127   1123    1
   1129   1116   1131   1130    1
# 350
   1133   1131   1138   1134    2
   1134   1135   1137   1133    2
   1138   1133   1140   1139    1
   1142   1140   1149   1143    2
   1144   1145   1146   1143    1
   1149   1142   1151   1150    1
   1153   1151   1157   1154    2
   1157   1153   1159   1158    1
   1161   1159   1166   1162    2
   1162   1164   1165   1163    2
# 360
   1166   1161   1168   1167    1
   1170   1168   1183   1171    2
   1176   1177   1180   1174    1
   1183   1170   1185   1184    1
   1187   1185   1192   1188    2
   1192   1187   1194   1193    1
   1196   1194   1201   1197    2
   1197   1199   1200   1198    2
   1201   1196   1203   1202    1
   1205   1203   1213   1206    2
# 370
   1208   1209   1210   1207    1
   1213   1205   1215   1214    1
   1217   1215   1225   1218    2
   1220   1221   1222   1219    1
   1225   1217   1227   1226    1
   1229   1227   1238   1230    2
   1238   1229   1240   1239    1
   1242   1240   1255   1243    2
   1248   1249   1252   1246    1
   1255   1242   1257   1256    1
# 380
   1259   1257   1276   1260    2
   1261   1262   1264   1260    1
   1261   1262   1265   1267    1
   1261   1264   1267   1265    1
   1262   1261   1264   1267    1
   1262   1265   1267   1264    1
   1264   1261   1262   1265    1
   1264   1267   1268   1261    1
   1264   1267   1270   1274    1
   1264   1268   1272   1274    1
# 390
   1267   1264   1268   1272    1
   1267   1264   1270   1265    1
   1267   1270   1274   1272    1
   1268   1264   1267   1270    1
   1268   1272   1274   1270    1
   1276   1259   1278   1277    1
   1280   1278   1285   1281    2
   1282   1283   1284   1281    1
   1285   1280   1287   1286    1
   1289   1287   1295   1290    2
# 400
   1292   1293   1294   1291    1
   1295   1289   1297   1296    1
   1299   1297   1301   1300    2
   1301   1299   1303   1302    1
   1305   1303   1307   1306    2
   1307   1305   1309   1308    1
   1311   1309   1315   1312    2
   1311   1313   1314   1312    2
   1315   1311   1317   1316    1
   1319   1317   1326   1320    2
# 410
   1321   1322   1323   1320    1
   1326   1319   1328   1327    1
   1330   1328   1335   1331    2
   1331   1333   1334   1332    2
   1335   1330   1337   1336    1
   1339   1337   1341   1340    2
   1341   1339   1343   1342    1
   1345   1343   1354   1346    2
   1354   1345   1356   1355    1
   1358   1356   1362   1359    2
# 420
   1362   1358   1364   1363    1
   1366   1364   1379   1367    2
   1372   1373   1376   1370    1
   1379   1366   1381   1380    1
   1383   1381   1400   1384    2
   1385   1386   1388   1384    1
   1385   1386   1389   1391    1
   1385   1388   1391   1389    1
   1386   1385   1388   1391    1
   1386   1389   1391   1388    1
# 430
   1388   1385   1386   1389    1
   1388   1391   1392   1385    1
   1388   1391   1394   1398    1
   1388   1392   1396   1398    1
   1391   1388   1392   1396    1
   1391   1388   1394   1389    1
   1391   1394   1398   1396    1
   1392   1388   1391   1394    1
   1392   1396   1398   1394    1
   1400   1383   1402   1401    1
# 440
   1404   1402   1418   1405    2
   1406   1407   1409   1405    1
   1406   1407   1411   1415    1
   1406   1409   1413   1415    1
   1407   1406   1409   1413    1
   1407   1411   1415   1413    1
   1409   1406   1407   1411    1
   1409   1413   1415   1411    1
   1415   1411   1413   1416    1
   1418   1404   1420   1419    1
# 450
   1422   1420   1429   1423    2
   1424   1425   1426   1423    1
   1429   1422   1431   1430    1
   1433   1431   1441   1434    2
   1436   1437   1438   1435    1
   1441   1433   1443   1442    1
   1445   1443   1450   1446    2
   1446   1447   1449   1445    2
   1450   1445   1452   1451    1
   1452   1450   1453   1456    1
# 460
   1453   1452   1457   1454    2
   1457   1453   1459   1458    1
   1461   1459   1468   1462    2
   1463   1464   1465   1462    1
   1468   1461   1470   1469    1
   1472   1470   1485   1473    2
   1478   1479   1482   1476    1
   1485   1472   1487   1486    1
   1489   1487   1491   1490    2
   1491   1489   1493   1492    1
# 470
   1495   1493   1504   1496    2
   1504   1495   1506   1505    1
   1508   1506   1521   1509    2
   1514   1515   1518   1512    1
   1521   1508   1523   1522    1
   1525   1523   1529   1526    2
   1525   1527   1528   1526    2
   1529   1525   1531   1530    1
   1533   1531   1538   1534    2
   1534   1535   1536   1533    2
# 480
   1538   1533   1540   1539    1
   1542   1540   1547   1543    2
   1543   1544   1546   1542    2
   1547   1542   1549   1548    1
   1551   1549   1556   1552    2
   1552   1553   1555   1551    2
   1556   1551   1558   1557    1
   1560   1558   1573   1561    2
   1562   1563   1565   1561    1
   1562   1563   1567   1571    1
# 490
   1562   1565   1569   1571    1
   1563   1562   1565   1569    1
   1563   1567   1571   1569    1
   1565   1562   1563   1567    1
   1565   1569   1571   1567    1
   1573   1560   1575   1574    1
   1577   1575   1590   1578    2
   1583   1584   1587   1581    1
   1590   1577   1592   1591    1
   1594   1592   1599   1595    2
# 500
   1595   1596   1598   1594    2
   1599   1594   1601   1600    1
   1604   1603   1606   1605    1
   1608   1606   1613   1609    2
   1609   1610   1612   1608    2
   1613   1608   1615   1614    1
   1617   1615   1634   1618    2
   1619   1620   1622   1618    1
   1619   1620   1623   1625    1
   1619   1622   1625   1623    1
# 510
   1620   1619   1622   1625    1
   1620   1623   1625   1622    1
   1622   1619   1620   1623    1
   1622   1625   1626   1619    1
   1622   1625   1628   1632    1
   1622   1626   1630   1632    1
   1625   1622   1626   1630    1
   1625   1622   1628   1623    1
   1625   1628   1632   1630    1
   1626   1622   1625   1628    1
# 520
   1626   1630   1632   1628    1
   1634   1617   1636   1635    1
   1638   1636   1643   1639    2
   1640   1641   1642   1639    1
   1643   1638   1645   1644    1
   1647   1645   1649   1648    2
   1649   1647   1651   1650    1
   1653   1651   1667   1654    2
   1655   1656   1658   1654    1
   1655   1656   1660   1664    1
# 530
   1655   1658   1662   1664    1
   1656   1655   1658   1662    1
   1656   1660   1664   1662    1
   1658   1655   1656   1660    1
   1658   1662   1664   1660    1
   1664   1660   1662   1665    1
   1667   1653   1669   1668    1
   1671   1669   1680   1672    2
   1680   1671   1682   1681    1
END
TORSDIHEDRALTYPE
#  NPTY: number of dihedral types
45
#  CP: force constant
#  PD: phase-shift angle
#  NP: multiplicity
#       CP         PD  NP
   2.67000  180.00000   1
   3.41000  180.00000   1
   6.66000  180.00000   1
   5.86000  180.00000   1
   9.35000  180.00000   1
   9.45000  180.00000   1
   2.79000    0.00000   1
   5.35000    0.00000   1
   1.53000  180.00000   2
   5.86000  180.00000   2
# 10
   7.11000  180.00000   2
  16.70000  180.00000   2
  24.00000  180.00000   2
  33.50000  180.00000   2
  41.80000  180.00000   2
   0.00000    0.00000   2
   0.41800    0.00000   2
   2.09000    0.00000   2
   3.14000    0.00000   2
   5.09000    0.00000   2
# 20
  16.70000    0.00000   2
   1.05000    0.00000   3
   1.26000    0.00000   3
   1.30000    0.00000   3
   2.53000    0.00000   3
   2.93000    0.00000   3
   3.19000    0.00000   3
   3.65000    0.00000   3
   3.77000    0.00000   3
   3.90000    0.00000   3
# 30
   4.18000    0.00000   3
   4.69000    0.00000   3
   5.44000    0.00000   3
   5.92000    0.00000   3
   7.69000    0.00000   3
   8.62000    0.00000   3
   9.50000    0.00000   3
   0.00000    0.00000   4
   1.00000  180.00000   6
   1.00000    0.00000   6
# 40
   3.77000    0.00000   6
   3.50000  180.00000   2
   2.80000    0.00000   3
   0.70000  180.00000   6
   0.40000    0.00000   6
END
DIHEDRALH
#  NPHIH: number of dihedrals involving H atoms in solute
80
#  IPH, JPH, KPH, LPH: atom sequence numbers
#    of atoms forming a dihedral
#  ICPH: dihedral type code
#   IPH    JPH    KPH    LPH ICPH
      2      3      5     10   29
     15     16     18     19   14
     83     85     86     87   14
     83     85     89     90   14
    142    144    145    146   14
    142    144    148    149   14
    167    168    169    170   29
    193    197    198    199   11
    207    208    209    210   29
    226    227    228    229   23
# 10
    257    261    262    263   11
    275    279    280    281   11
    286    287    288    289   23
    356    357    358    359   23
    368    369    370    371   29
    378    379    380    381   23
    393    394    395    396   23
    411    412    414    415   14
    436    437    438    439   29
    446    447    448    449   23
# 20
    485    486    487    488   29
    519    521    522    523   14
    519    521    525    526   14
    533    534    536    537   14
    543    544    545    546   23
    553    554    556    557   14
    585    586    587    588   23
    597    598    599    600   29
    645    646    647    648   29
    682    683    685    686   14
# 30
    694    695    697    698   14
    754    756    757    758   14
    754    756    760    761   14
    794    796    797    798   14
    794    796    800    801   14
    808    809    811    812   14
    827    828    829    830   29
    849    850    851    852   29
    881    885    886    887   11
    901    902    903    904   23
# 40
    945    947    948    949   14
    945    947    951    952   14
    962    964    965    966   14
    962    964    968    969   14
   1003   1004   1006   1007   14
   1049   1050   1052   1053   14
   1083   1084   1085   1086   23
   1133   1134   1135   1136   23
   1143   1144   1146   1147   14
   1153   1154   1155   1156   23
# 50
   1174   1176   1177   1178   14
   1174   1176   1180   1181   14
   1207   1208   1210   1211   14
   1219   1220   1222   1223   14
   1232   1233   1234   1235   29
   1246   1248   1249   1250   14
   1246   1248   1252   1253   14
   1320   1321   1323   1324   14
   1348   1349   1350   1351   29
   1358   1359   1360   1361   23
# 60
   1370   1372   1373   1374   14
   1370   1372   1376   1377   14
   1411   1415   1416   1417   11
   1423   1424   1426   1427   14
   1435   1436   1438   1439   14
   1445   1446   1447   1448   23
   1462   1463   1465   1466   14
   1476   1478   1479   1480   14
   1476   1478   1482   1483   14
   1498   1499   1500   1501   29
# 70
   1512   1514   1515   1516   14
   1512   1514   1518   1519   14
   1542   1543   1544   1545   23
   1551   1552   1553   1554   23
   1581   1583   1584   1585   14
   1581   1583   1587   1588   14
   1594   1595   1596   1597   23
   1608   1609   1610   1611   23
   1660   1664   1665   1666   11
   1674   1675   1676   1677   29
END
DIHEDRAL
#  NPHI: number of dihedrals NOT involving H atoms in solute
1137
#  IP, JP, KP, LP: atom sequence numbers
#     of atoms forming a dihedral
#  ICP: dihedral type code
#    IP     JP     KP     LP  ICP
      3      5      6      7   34
      3      5     10     12   42
      3      5     10     12   45
      5      6      7      8   34
      6      7      8      9   26
      5     10     12     14   14
     10     12     14     21   43
     10     12     14     21   44
     12     14     15     16   34
     12     14     21     23   42
# 10
     12     14     21     23   45
     14     15     16     18   40
     14     21     23     25   14
     21     23     25     30   43
     21     23     25     30   44
     23     25     26     27   34
     23     25     30     32   42
     23     25     30     32   45
     25     26     27     29   34
     25     30     32     34   14
# 20
     30     32     34     47   43
     30     32     34     47   44
     32     34     35     36   34
     32     34     47     49   42
     32     34     47     49   45
     34     35     36     37   40
     34     47     49     51   14
     47     49     51     57   43
     47     49     51     57   44
     49     51     52     53   34
# 30
     49     51     57     59   42
     49     51     57     59   45
     51     52     53     54   34
     52     53     54     56   40
     51     57     59     61   14
     57     59     61     66   43
     57     59     61     66   44
     59     61     62     63   34
     59     61     66     68   42
     59     61     66     68   45
# 40
     61     62     63     64   34
     62     63     64     65   26
     61     66     68     70   14
     66     68     70     75   43
     66     68     70     75   44
     68     70     71     72   34
     68     70     75     77   42
     68     70     75     77   45
     70     71     72     73   34
     70     75     77     79   14
# 50
     75     77     79     92   43
     75     77     79     92   44
     77     79     80     81   34
     77     79     92     94   42
     77     79     92     94   45
     79     80     81     82   34
     80     81     82     83   34
     81     82     83     85   39
     82     83     85     86   14
     79     92     94     96   14
# 60
     92     94     96    101   43
     92     94     96    101   44
     94     96     97     98   34
     94     96    101    103   42
     94     96    101    103   45
     96     97     98    100   34
     96    101    103    105   14
    101    103    105    110   43
    101    103    105    110   44
    103    105    106    107   34
# 70
    103    105    110    112   42
    103    105    110    112   45
    105    106    107    108   40
    105    110    112    114   14
    110    112    114    120   43
    110    112    114    120   44
    112    114    115    116   34
    112    114    120    122   42
    112    114    120    122   45
    114    115    116    117   34
# 80
    115    116    117    119   40
    114    120    122    124   14
    120    122    124    125   43
    120    122    124    125   44
    122    124    125    127   42
    122    124    125    127   45
    124    125    127    129   14
    125    127    129    134   43
    125    127    129    134   44
    127    129    130    131   34
# 90
    127    129    134    136   42
    127    129    134    136   45
    129    130    131    132   34
    129    134    136    138   14
    134    136    138    151   43
    134    136    138    151   44
    136    138    139    140   34
    136    138    151    153   42
    136    138    151    153   45
    138    139    140    141   34
# 100
    139    140    141    142   34
    140    141    142    144   39
    141    142    144    145   14
    138    151    153    155   14
    151    153    155    160   43
    151    153    155    160   44
    153    155    156    157   34
    153    155    160    162   42
    153    155    160    162   45
    155    156    157    158   34
# 110
    155    160    162    164   14
    160    162    164    173   43
    160    162    164    173   44
    162    164    165    166   34
    162    164    173    175   42
    162    164    173    175   45
    164    165    166    167   34
    165    166    167    168   34
    166    167    168    169   34
    164    173    175    177   14
# 120
    173    175    177    182   43
    173    175    177    182   44
    175    177    178    179   34
    175    177    182    184   42
    175    177    182    184   45
    177    178    179    181   34
    177    182    184    186   14
    182    184    186    200   43
    182    184    186    200   44
    184    186    187    188   34
# 130
    184    186    200    202   42
    184    186    200    202   45
    186    187    188    189   40
    186    200    202    204   14
    200    202    204    213   43
    200    202    204    213   44
    202    204    205    206   34
    202    204    213    215   42
    202    204    213    215   45
    204    205    206    207   34
# 140
    205    206    207    208   34
    206    207    208    209   34
    204    213    215    217   14
    213    215    217    222   43
    213    215    217    222   44
    215    217    218    219   34
    215    217    222    224   42
    215    217    222    224   45
    217    218    219    220   40
    217    222    224    226   14
# 150
    222    224    226    231   43
    222    224    226    231   44
    224    226    227    228   34
    224    226    231    233   42
    224    226    231    233   45
    226    231    233    235   14
    231    233    235    241   43
    231    233    235    241   44
    233    235    236    237   34
    233    235    241    243   42
# 160
    233    235    241    243   45
    235    236    237    238   34
    236    237    238    240   40
    235    241    243    245   14
    241    243    245    246   43
    241    243    245    246   44
    243    245    246    248   42
    243    245    246    248   45
    245    246    248    250   14
    246    248    250    264   43
# 170
    246    248    250    264   44
    248    250    251    252   34
    248    250    264    266   42
    248    250    264    266   45
    250    251    252    253   40
    250    264    266    268   14
    264    266    268    282   43
    264    266    268    282   44
    266    268    269    270   34
    266    268    282    284   42
# 180
    266    268    282    284   45
    268    269    270    271   40
    268    282    284    286   14
    282    284    286    291   43
    282    284    286    291   44
    284    286    287    288   34
    284    286    291    293   42
    284    286    291    293   45
    286    291    293    295   14
    291    293    295    300   43
# 190
    291    293    295    300   44
    293    295    296    297   34
    293    295    300    302   42
    293    295    300    302   45
    295    296    297    299   34
    295    300    302    304   14
    300    302    304    305   43
    300    302    304    305   44
    302    304    305    307   42
    302    304    305    307   45
# 200
    304    305    307    309   14
    305    307    309    314   43
    305    307    309    314   44
    307    309    310    311   34
    307    309    314    316   42
    307    309    314    316   45
    309    310    311    313   34
    309    314    316    318   14
    314    316    318    319   43
    314    316    318    319   44
# 210
    316    318    319    321   42
    316    318    319    321   45
    318    319    321    323   14
    319    321    323    334   43
    319    321    323    334   44
    321    323    324    325   34
    321    323    334    336   42
    321    323    334    336   45
    323    324    325    326   40
    323    334    336    338   14
# 220
    334    336    338    343   43
    334    336    338    343   44
    336    338    339    340   34
    336    338    343    345   42
    336    338    343    345   45
    338    339    340    341   34
    338    343    345    347   14
    343    345    347    352   43
    343    345    347    352   44
    345    347    348    349   34
# 230
    345    347    352    354   42
    345    347    352    354   45
    347    348    349    350   34
    347    352    354    356   14
    352    354    356    361   43
    352    354    356    361   44
    354    356    357    358   34
    354    356    361    363   42
    354    356    361    363   45
    356    361    363    365   14
# 240
    361    363    365    374   43
    361    363    365    374   44
    363    365    366    367   34
    363    365    374    376   42
    363    365    374    376   45
    365    366    367    368   34
    366    367    368    369   34
    367    368    369    370   34
    365    374    376    378   14
    374    376    378    382   43
# 250
    374    376    378    382   44
    376    378    379    380   34
    376    378    382    384   42
    376    378    382    384   45
    378    382    384    385   14
    382    384    385    389   43
    382    384    385    389   44
    385    384    388    387   39
    384    385    386    387   34
    384    385    389    391   42
# 260
    384    385    389    391   45
    385    386    387    388   34
    386    387    388    384   34
    385    389    391    393   14
    389    391    393    397   43
    389    391    393    397   44
    391    393    394    395   34
    391    393    397    399   42
    391    393    397    399   45
    393    397    399    401   14
# 270
    397    399    401    406   43
    397    399    401    406   44
    399    401    402    403   34
    399    401    406    408   42
    399    401    406    408   45
    401    402    403    404   34
    401    406    408    410   14
    406    408    410    417   43
    406    408    410    417   44
    408    410    411    412   34
# 280
    408    410    417    419   42
    408    410    417    419   45
    410    411    412    414   40
    410    417    419    421   14
    417    419    421    423   43
    417    419    421    423   44
    419    421    423    425   42
    419    421    423    425   45
    421    423    425    427   14
    423    425    427    429   43
# 290
    423    425    427    429   44
    425    427    429    431   42
    425    427    429    431   45
    427    429    431    433   14
    429    431    433    442   43
    429    431    433    442   44
    431    433    434    435   34
    431    433    442    444   42
    431    433    442    444   45
    433    434    435    436   34
# 300
    434    435    436    437   34
    435    436    437    438   34
    433    442    444    446   14
    442    444    446    450   43
    442    444    446    450   44
    444    446    447    448   34
    444    446    450    452   42
    444    446    450    452   45
    446    450    452    454   14
    450    452    454    460   43
# 310
    450    452    454    460   44
    452    454    455    456   34
    452    454    460    462   42
    452    454    460    462   45
    454    455    456    457   34
    455    456    457    459   40
    454    460    462    464   14
    460    462    464    469   43
    460    462    464    469   44
    462    464    465    466   34
# 320
    462    464    469    471   42
    462    464    469    471   45
    464    465    466    467   34
    464    469    471    473   14
    469    471    473    478   43
    469    471    473    478   44
    471    473    474    475   34
    471    473    478    480   42
    471    473    478    480   45
    473    474    475    476   40
# 330
    473    478    480    482   14
    478    480    482    491   43
    478    480    482    491   44
    480    482    483    484   34
    480    482    491    493   42
    480    482    491    493   45
    482    483    484    485   34
    483    484    485    486   34
    484    485    486    487   34
    482    491    493    495   14
# 340
    491    493    495    497   43
    491    493    495    497   44
    493    495    497    499   42
    493    495    497    499   45
    495    497    499    501   14
    497    499    501    506   43
    497    499    501    506   44
    499    501    502    503   34
    499    501    506    508   42
    499    501    506    508   45
# 350
    501    502    503    505   34
    501    506    508    510   14
    506    508    510    511   43
    506    508    510    511   44
    508    510    511    513   42
    508    510    511    513   45
    510    511    513    515   14
    511    513    515    528   43
    511    513    515    528   44
    513    515    516    517   34
# 360
    513    515    528    530   42
    513    515    528    530   45
    515    516    517    518   34
    516    517    518    519   34
    517    518    519    521   39
    518    519    521    522   14
    515    528    530    532   14
    528    530    532    539   43
    528    530    532    539   44
    530    532    533    534   34
# 370
    530    532    539    541   42
    530    532    539    541   45
    532    533    534    536   40
    532    539    541    543   14
    539    541    543    548   43
    539    541    543    548   44
    541    543    544    545   34
    541    543    548    550   42
    541    543    548    550   45
    543    548    550    552   14
# 380
    548    550    552    559   43
    548    550    552    559   44
    550    552    553    554   34
    550    552    559    561   42
    550    552    559    561   45
    552    553    554    556   40
    552    559    561    563   14
    559    561    563    564   43
    559    561    563    564   44
    561    563    564    566   42
# 390
    561    563    564    566   45
    563    564    566    568   14
    564    566    568    572   43
    564    566    568    572   44
    566    568    569    570   34
    566    568    572    574   42
    566    568    572    574   45
    568    572    574    576   14
    572    574    576    581   43
    572    574    576    581   44
# 400
    574    576    577    578   34
    574    576    581    583   42
    574    576    581    583   45
    576    577    578    580   34
    576    581    583    585   14
    581    583    585    590   43
    581    583    585    590   44
    583    585    586    587   34
    583    585    590    592   42
    583    585    590    592   45
# 410
    585    590    592    594   14
    590    592    594    603   43
    590    592    594    603   44
    592    594    595    596   34
    592    594    603    605   42
    592    594    603    605   45
    594    595    596    597   34
    595    596    597    598   34
    596    597    598    599   34
    594    603    605    607   14
# 420
    603    605    607    612   43
    603    605    607    612   44
    605    607    608    609   34
    605    607    612    614   42
    605    607    612    614   45
    607    608    609    610   40
    607    612    614    616   14
    612    614    616    622   43
    612    614    616    622   44
    614    616    617    618   34
# 430
    614    616    622    624   42
    614    616    622    624   45
    616    617    618    619   34
    617    618    619    621   40
    616    622    624    626   14
    622    624    626    628   43
    622    624    626    628   44
    624    626    628    630   42
    624    626    628    630   45
    626    628    630    632   14
# 440
    628    630    632    638   43
    628    630    632    638   44
    630    632    633    634   34
    630    632    638    640   42
    630    632    638    640   45
    632    633    634    635   34
    633    634    635    637   40
    632    638    640    642   14
    638    640    642    651   43
    638    640    642    651   44
# 450
    640    642    643    644   34
    640    642    651    653   42
    640    642    651    653   45
    642    643    644    645   34
    643    644    645    646   34
    644    645    646    647   34
    642    651    653    655   14
    651    653    655    660   43
    651    653    655    660   44
    653    655    656    657   34
# 460
    653    655    660    662   42
    653    655    660    662   45
    655    656    657    658   34
    655    660    662    664   14
    660    662    664    677   43
    660    662    664    677   44
    662    664    665    666   34
    662    664    677    679   42
    662    664    677    679   45
    664    665    666    667   40
# 470
    664    677    679    681   14
    677    679    681    688   43
    677    679    681    688   44
    679    681    682    683   34
    679    681    688    690   42
    679    681    688    690   45
    681    682    683    685   40
    681    688    690    692   14
    688    690    692    700   43
    688    690    692    700   44
# 480
    690    692    693    694   34
    690    692    700    702   42
    690    692    700    702   45
    692    693    694    695   34
    693    694    695    697   40
    692    700    702    704   14
    700    702    704    709   43
    700    702    704    709   44
    702    704    705    706   34
    702    704    709    711   42
# 490
    702    704    709    711   45
    704    705    706    707   40
    704    709    711    713   14
    709    711    713    717   43
    709    711    713    717   44
    711    713    714    715   34
    711    713    717    719   42
    711    713    717    719   45
    713    717    719    721   14
    717    719    721    726   43
# 500
    717    719    721    726   44
    719    721    722    723   34
    719    721    726    728   42
    719    721    726    728   45
    721    722    723    724   40
    721    726    728    730   14
    726    728    730    732   43
    726    728    730    732   44
    728    730    732    734   42
    728    730    732    734   45
# 510
    730    732    734    736   14
    732    734    736    738   43
    732    734    736    738   44
    734    736    738    740   42
    734    736    738    740   45
    736    738    740    742   14
    738    740    742    746   43
    738    740    742    746   44
    740    742    743    744   34
    740    742    746    748   42
# 520
    740    742    746    748   45
    742    746    748    750   14
    746    748    750    763   43
    746    748    750    763   44
    748    750    751    752   34
    748    750    763    765   42
    748    750    763    765   45
    750    751    752    753   34
    751    752    753    754   34
    752    753    754    756   39
# 530
    753    754    756    757   14
    750    763    765    767   14
    763    765    767    768   43
    763    765    767    768   44
    765    767    768    770   42
    765    767    768    770   45
    767    768    770    772   14
    768    770    772    777   43
    768    770    772    777   44
    770    772    773    774   34
# 540
    770    772    777    779   42
    770    772    777    779   45
    772    773    774    776   34
    772    777    779    781   14
    777    779    781    786   43
    777    779    781    786   44
    779    781    782    783   34
    779    781    786    788   42
    779    781    786    788   45
    781    782    783    784   34
# 550
    781    786    788    790   14
    786    788    790    803   43
    786    788    790    803   44
    788    790    791    792   34
    788    790    803    805   42
    788    790    803    805   45
    790    791    792    793   34
    791    792    793    794   34
    792    793    794    796   39
    793    794    796    797   14
# 560
    790    803    805    807   14
    803    805    807    814   43
    803    805    807    814   44
    805    807    808    809   34
    805    807    814    816   42
    805    807    814    816   45
    807    808    809    811   40
    807    814    816    818   14
    814    816    818    820   43
    814    816    818    820   44
# 570
    816    818    820    822   42
    816    818    820    822   45
    818    820    822    824   14
    820    822    824    833   43
    820    822    824    833   44
    822    824    825    826   34
    822    824    833    835   42
    822    824    833    835   45
    824    825    826    827   34
    825    826    827    828   34
# 580
    826    827    828    829   34
    824    833    835    837   14
    833    835    837    842   43
    833    835    837    842   44
    835    837    838    839   34
    835    837    842    844   42
    835    837    842    844   45
    837    838    839    840   34
    837    842    844    846   14
    842    844    846    855   43
# 590
    842    844    846    855   44
    844    846    847    848   34
    844    846    855    857   42
    844    846    855    857   45
    846    847    848    849   34
    847    848    849    850   34
    848    849    850    851   34
    846    855    857    858   14
    855    857    858    862   43
    855    857    858    862   44
# 600
    858    857    861    860   39
    857    858    859    860   34
    857    858    862    864   42
    857    858    862    864   45
    858    859    860    861   34
    859    860    861    857   34
    858    862    864    866   14
    862    864    866    870   43
    862    864    866    870   44
    864    866    867    868   34
# 610
    864    866    870    872   42
    864    866    870    872   45
    866    870    872    874   14
    870    872    874    888   43
    870    872    874    888   44
    872    874    875    876   34
    872    874    888    890   42
    872    874    888    890   45
    874    875    876    877   40
    874    888    890    892   14
# 620
    888    890    892    897   43
    888    890    892    897   44
    890    892    893    894   34
    890    892    897    899   42
    890    892    897    899   45
    892    893    894    895   40
    892    897    899    901   14
    897    899    901    905   43
    897    899    901    905   44
    899    901    902    903   34
# 630
    899    901    905    907   42
    899    901    905    907   45
    901    905    907    909   14
    905    907    909    914   43
    905    907    909    914   44
    907    909    910    911   34
    907    909    914    916   42
    907    909    914    916   45
    909    910    911    912   34
    909    914    916    918   14
# 640
    914    916    918    923   43
    914    916    918    923   44
    916    918    919    920   34
    916    918    923    925   42
    916    918    923    925   45
    918    919    920    921   40
    918    923    925    927   14
    923    925    927    929   43
    923    925    927    929   44
    925    927    929    931   42
# 650
    925    927    929    931   45
    927    929    931    933   14
    929    931    933    937   43
    929    931    933    937   44
    931    933    934    935   34
    931    933    937    939   42
    931    933    937    939   45
    933    937    939    941   14
    937    939    941    954   43
    937    939    941    954   44
# 660
    939    941    942    943   34
    939    941    954    956   42
    939    941    954    956   45
    941    942    943    944   34
    942    943    944    945   34
    943    944    945    947   39
    944    945    947    948   14
    941    954    956    958   14
    954    956    958    971   43
    954    956    958    971   44
# 670
    956    958    959    960   34
    956    958    971    973   42
    956    958    971    973   45
    958    959    960    961   34
    959    960    961    962   34
    960    961    962    964   39
    961    962    964    965   14
    958    971    973    975   14
    971    973    975    977   43
    971    973    975    977   44
# 680
    973    975    977    979   42
    973    975    977    979   45
    975    977    979    981   14
    977    979    981    983   43
    977    979    981    983   44
    979    981    983    985   42
    979    981    983    985   45
    981    983    985    987   14
    983    985    987    989   43
    983    985    987    989   44
# 690
    985    987    989    991   42
    985    987    989    991   45
    987    989    991    993   14
    989    991    993    998   43
    989    991    993    998   44
    991    993    994    995   34
    991    993    998   1000   42
    991    993    998   1000   45
    993    994    995    997   34
    993    998   1000   1002   14
# 700
    998   1000   1002   1009   43
    998   1000   1002   1009   44
   1000   1002   1003   1004   34
   1000   1002   1009   1011   42
   1000   1002   1009   1011   45
   1002   1003   1004   1006   40
   1002   1009   1011   1013   14
   1009   1011   1013   1018   43
   1009   1011   1013   1018   44
   1011   1013   1014   1015   34
# 710
   1011   1013   1018   1020   42
   1011   1013   1018   1020   45
   1013   1014   1015   1016   34
   1014   1015   1016   1017   26
   1013   1018   1020   1022   14
   1018   1020   1022   1026   43
   1018   1020   1022   1026   44
   1020   1022   1023   1024   34
   1020   1022   1026   1028   42
   1020   1022   1026   1028   45
# 720
   1022   1026   1028   1030   14
   1026   1028   1030   1043   43
   1026   1028   1030   1043   44
   1028   1030   1031   1032   34
   1028   1030   1043   1045   42
   1028   1030   1043   1045   45
   1030   1031   1032   1033   40
   1030   1043   1045   1047   14
   1043   1045   1047   1055   43
   1043   1045   1047   1055   44
# 730
   1045   1047   1048   1049   34
   1045   1047   1055   1057   42
   1045   1047   1055   1057   45
   1047   1048   1049   1050   34
   1048   1049   1050   1052   40
   1047   1055   1057   1059   14
   1055   1057   1059   1064   43
   1055   1057   1059   1064   44
   1057   1059   1060   1061   34
   1057   1059   1064   1066   42
# 740
   1057   1059   1064   1066   45
   1059   1060   1061   1062   34
   1060   1061   1062   1063   26
   1059   1064   1066   1068   14
   1064   1066   1068   1069   43
   1064   1066   1068   1069   44
   1066   1068   1069   1071   42
   1066   1068   1069   1071   45
   1068   1069   1071   1073   14
   1069   1071   1073   1079   43
# 750
   1069   1071   1073   1079   44
   1071   1073   1074   1075   34
   1071   1073   1079   1081   42
   1071   1073   1079   1081   45
   1073   1074   1075   1076   34
   1074   1075   1076   1078   40
   1073   1079   1081   1083   14
   1079   1081   1083   1088   43
   1079   1081   1083   1088   44
   1081   1083   1084   1085   34
# 760
   1081   1083   1088   1090   42
   1081   1083   1088   1090   45
   1083   1088   1090   1092   14
   1088   1090   1092   1093   43
   1088   1090   1092   1093   44
   1090   1092   1093   1095   42
   1090   1092   1093   1095   45
   1092   1093   1095   1097   14
   1093   1095   1097   1101   43
   1093   1095   1097   1101   44
# 770
   1095   1097   1098   1099   34
   1095   1097   1101   1103   42
   1095   1097   1101   1103   45
   1097   1101   1103   1105   14
   1101   1103   1105   1107   43
   1101   1103   1105   1107   44
   1103   1105   1107   1109   42
   1103   1105   1107   1109   45
   1105   1107   1109   1111   14
   1107   1109   1111   1112   43
# 780
   1107   1109   1111   1112   44
   1109   1111   1112   1114   42
   1109   1111   1112   1114   45
   1111   1112   1114   1116   14
   1112   1114   1116   1129   43
   1112   1114   1116   1129   44
   1114   1116   1117   1118   34
   1114   1116   1129   1131   42
   1114   1116   1129   1131   45
   1116   1117   1118   1119   40
# 790
   1116   1129   1131   1133   14
   1129   1131   1133   1138   43
   1129   1131   1133   1138   44
   1131   1133   1134   1135   34
   1131   1133   1138   1140   42
   1131   1133   1138   1140   45
   1133   1138   1140   1142   14
   1138   1140   1142   1149   43
   1138   1140   1142   1149   44
   1140   1142   1143   1144   34
# 800
   1140   1142   1149   1151   42
   1140   1142   1149   1151   45
   1142   1143   1144   1146   40
   1142   1149   1151   1153   14
   1149   1151   1153   1157   43
   1149   1151   1153   1157   44
   1151   1153   1154   1155   34
   1151   1153   1157   1159   42
   1151   1153   1157   1159   45
   1153   1157   1159   1161   14
# 810
   1157   1159   1161   1166   43
   1157   1159   1161   1166   44
   1159   1161   1162   1163   34
   1159   1161   1166   1168   42
   1159   1161   1166   1168   45
   1161   1162   1163   1164   34
   1161   1166   1168   1170   14
   1166   1168   1170   1183   43
   1166   1168   1170   1183   44
   1168   1170   1171   1172   34
# 820
   1168   1170   1183   1185   42
   1168   1170   1183   1185   45
   1170   1171   1172   1173   34
   1171   1172   1173   1174   34
   1172   1173   1174   1176   39
   1173   1174   1176   1177   14
   1170   1183   1185   1187   14
   1183   1185   1187   1192   43
   1183   1185   1187   1192   44
   1185   1187   1188   1189   34
# 830
   1185   1187   1192   1194   42
   1185   1187   1192   1194   45
   1187   1188   1189   1190   34
   1188   1189   1190   1191   26
   1187   1192   1194   1196   14
   1192   1194   1196   1201   43
   1192   1194   1196   1201   44
   1194   1196   1197   1198   34
   1194   1196   1201   1203   42
   1194   1196   1201   1203   45
# 840
   1196   1197   1198   1199   34
   1196   1201   1203   1205   14
   1201   1203   1205   1213   43
   1201   1203   1205   1213   44
   1203   1205   1206   1207   34
   1203   1205   1213   1215   42
   1203   1205   1213   1215   45
   1205   1206   1207   1208   34
   1206   1207   1208   1210   40
   1205   1213   1215   1217   14
# 850
   1213   1215   1217   1225   43
   1213   1215   1217   1225   44
   1215   1217   1218   1219   34
   1215   1217   1225   1227   42
   1215   1217   1225   1227   45
   1217   1218   1219   1220   34
   1218   1219   1220   1222   40
   1217   1225   1227   1229   14
   1225   1227   1229   1238   43
   1225   1227   1229   1238   44
# 860
   1227   1229   1230   1231   34
   1227   1229   1238   1240   42
   1227   1229   1238   1240   45
   1229   1230   1231   1232   34
   1230   1231   1232   1233   34
   1231   1232   1233   1234   34
   1229   1238   1240   1242   14
   1238   1240   1242   1255   43
   1238   1240   1242   1255   44
   1240   1242   1243   1244   34
# 870
   1240   1242   1255   1257   42
   1240   1242   1255   1257   45
   1242   1243   1244   1245   34
   1243   1244   1245   1246   34
   1244   1245   1246   1248   39
   1245   1246   1248   1249   14
   1242   1255   1257   1259   14
   1255   1257   1259   1276   43
   1255   1257   1259   1276   44
   1257   1259   1260   1261   34
# 880
   1257   1259   1276   1278   42
   1257   1259   1276   1278   45
   1259   1260   1261   1264   40
   1259   1276   1278   1280   14
   1276   1278   1280   1285   43
   1276   1278   1280   1285   44
   1278   1280   1281   1282   34
   1278   1280   1285   1287   42
   1278   1280   1285   1287   45
   1280   1281   1282   1283   40
# 890
   1280   1285   1287   1289   14
   1285   1287   1289   1295   43
   1285   1287   1289   1295   44
   1287   1289   1290   1291   34
   1287   1289   1295   1297   42
   1287   1289   1295   1297   45
   1289   1290   1291   1292   34
   1290   1291   1292   1294   40
   1289   1295   1297   1299   14
   1295   1297   1299   1301   43
# 900
   1295   1297   1299   1301   44
   1297   1299   1301   1303   42
   1297   1299   1301   1303   45
   1299   1301   1303   1305   14
   1301   1303   1305   1307   43
   1301   1303   1305   1307   44
   1303   1305   1307   1309   42
   1303   1305   1307   1309   45
   1305   1307   1309   1311   14
   1307   1309   1311   1315   43
# 910
   1307   1309   1311   1315   44
   1309   1311   1312   1313   34
   1309   1311   1315   1317   42
   1309   1311   1315   1317   45
   1311   1315   1317   1319   14
   1315   1317   1319   1326   43
   1315   1317   1319   1326   44
   1317   1319   1320   1321   34
   1317   1319   1326   1328   42
   1317   1319   1326   1328   45
# 920
   1319   1320   1321   1323   40
   1319   1326   1328   1330   14
   1326   1328   1330   1335   43
   1326   1328   1330   1335   44
   1328   1330   1331   1332   34
   1328   1330   1335   1337   42
   1328   1330   1335   1337   45
   1330   1331   1332   1333   34
   1330   1335   1337   1339   14
   1335   1337   1339   1341   43
# 930
   1335   1337   1339   1341   44
   1337   1339   1341   1343   42
   1337   1339   1341   1343   45
   1339   1341   1343   1345   14
   1341   1343   1345   1354   43
   1341   1343   1345   1354   44
   1343   1345   1346   1347   34
   1343   1345   1354   1356   42
   1343   1345   1354   1356   45
   1345   1346   1347   1348   34
# 940
   1346   1347   1348   1349   34
   1347   1348   1349   1350   34
   1345   1354   1356   1358   14
   1354   1356   1358   1362   43
   1354   1356   1358   1362   44
   1356   1358   1359   1360   34
   1356   1358   1362   1364   42
   1356   1358   1362   1364   45
   1358   1362   1364   1366   14
   1362   1364   1366   1379   43
# 950
   1362   1364   1366   1379   44
   1364   1366   1367   1368   34
   1364   1366   1379   1381   42
   1364   1366   1379   1381   45
   1366   1367   1368   1369   34
   1367   1368   1369   1370   34
   1368   1369   1370   1372   39
   1369   1370   1372   1373   14
   1366   1379   1381   1383   14
   1379   1381   1383   1400   43
# 960
   1379   1381   1383   1400   44
   1381   1383   1384   1385   34
   1381   1383   1400   1402   42
   1381   1383   1400   1402   45
   1383   1384   1385   1388   40
   1383   1400   1402   1404   14
   1400   1402   1404   1418   43
   1400   1402   1404   1418   44
   1402   1404   1405   1406   34
   1402   1404   1418   1420   42
# 970
   1402   1404   1418   1420   45
   1404   1405   1406   1407   40
   1404   1418   1420   1422   14
   1418   1420   1422   1429   43
   1418   1420   1422   1429   44
   1420   1422   1423   1424   34
   1420   1422   1429   1431   42
   1420   1422   1429   1431   45
   1422   1423   1424   1426   40
   1422   1429   1431   1433   14
# 980
   1429   1431   1433   1441   43
   1429   1431   1433   1441   44
   1431   1433   1434   1435   34
   1431   1433   1441   1443   42
   1431   1433   1441   1443   45
   1433   1434   1435   1436   34
   1434   1435   1436   1438   40
   1433   1441   1443   1445   14
   1441   1443   1445   1450   43
   1441   1443   1445   1450   44
# 990
   1443   1445   1446   1447   34
   1443   1445   1450   1452   42
   1443   1445   1450   1452   45
   1445   1450   1452   1453   14
   1450   1452   1453   1457   43
   1450   1452   1453   1457   44
   1453   1452   1456   1455   39
   1452   1453   1454   1455   34
   1452   1453   1457   1459   42
   1452   1453   1457   1459   45
# 1000
   1453   1454   1455   1456   34
   1454   1455   1456   1452   34
   1453   1457   1459   1461   14
   1457   1459   1461   1468   43
   1457   1459   1461   1468   44
   1459   1461   1462   1463   34
   1459   1461   1468   1470   42
   1459   1461   1468   1470   45
   1461   1462   1463   1465   40
   1461   1468   1470   1472   14
# 1010
   1468   1470   1472   1485   43
   1468   1470   1472   1485   44
   1470   1472   1473   1474   34
   1470   1472   1485   1487   42
   1470   1472   1485   1487   45
   1472   1473   1474   1475   34
   1473   1474   1475   1476   34
   1474   1475   1476   1478   39
   1475   1476   1478   1479   14
   1472   1485   1487   1489   14
# 1020
   1485   1487   1489   1491   43
   1485   1487   1489   1491   44
   1487   1489   1491   1493   42
   1487   1489   1491   1493   45
   1489   1491   1493   1495   14
   1491   1493   1495   1504   43
   1491   1493   1495   1504   44
   1493   1495   1496   1497   34
   1493   1495   1504   1506   42
   1493   1495   1504   1506   45
# 1030
   1495   1496   1497   1498   34
   1496   1497   1498   1499   34
   1497   1498   1499   1500   34
   1495   1504   1506   1508   14
   1504   1506   1508   1521   43
   1504   1506   1508   1521   44
   1506   1508   1509   1510   34
   1506   1508   1521   1523   42
   1506   1508   1521   1523   45
   1508   1509   1510   1511   34
# 1040
   1509   1510   1511   1512   34
   1510   1511   1512   1514   39
   1511   1512   1514   1515   14
   1508   1521   1523   1525   14
   1521   1523   1525   1529   43
   1521   1523   1525   1529   44
   1523   1525   1526   1527   34
   1523   1525   1529   1531   42
   1523   1525   1529   1531   45
   1525   1529   1531   1533   14
# 1050
   1529   1531   1533   1538   43
   1529   1531   1533   1538   44
   1531   1533   1534   1535   34
   1531   1533   1538   1540   42
   1531   1533   1538   1540   45
   1533   1534   1535   1537   34
   1533   1538   1540   1542   14
   1538   1540   1542   1547   43
   1538   1540   1542   1547   44
   1540   1542   1543   1544   34
# 1060
   1540   1542   1547   1549   42
   1540   1542   1547   1549   45
   1542   1547   1549   1551   14
   1547   1549   1551   1556   43
   1547   1549   1551   1556   44
   1549   1551   1552   1553   34
   1549   1551   1556   1558   42
   1549   1551   1556   1558   45
   1551   1556   1558   1560   14
   1556   1558   1560   1573   43
# 1070
   1556   1558   1560   1573   44
   1558   1560   1561   1562   34
   1558   1560   1573   1575   42
   1558   1560   1573   1575   45
   1560   1561   1562   1563   40
   1560   1573   1575   1577   14
   1573   1575   1577   1590   43
   1573   1575   1577   1590   44
   1575   1577   1578   1579   34
   1575   1577   1590   1592   42
# 1080
   1575   1577   1590   1592   45
   1577   1578   1579   1580   34
   1578   1579   1580   1581   34
   1579   1580   1581   1583   39
   1580   1581   1583   1584   14
   1577   1590   1592   1594   14
   1590   1592   1594   1599   43
   1590   1592   1594   1599   44
   1592   1594   1595   1596   34
   1592   1594   1599   1601   42
# 1090
   1592   1594   1599   1601   45
   1594   1599   1601   1603   14
   1599   1601   1603   1604   43
   1599   1601   1603   1604   44
   1601   1603   1604   1606   42
   1601   1603   1604   1606   45
   1603   1604   1606   1608   14
   1604   1606   1608   1613   43
   1604   1606   1608   1613   44
   1606   1608   1609   1610   34
# 1100
   1606   1608   1613   1615   42
   1606   1608   1613   1615   45
   1608   1613   1615   1617   14
   1613   1615   1617   1634   43
   1613   1615   1617   1634   44
   1615   1617   1618   1619   34
   1615   1617   1634   1636   42
   1615   1617   1634   1636   45
   1617   1618   1619   1622   40
   1617   1634   1636   1638   14
# 1110
   1634   1636   1638   1643   43
   1634   1636   1638   1643   44
   1636   1638   1639   1640   34
   1636   1638   1643   1645   42
   1636   1638   1643   1645   45
   1638   1639   1640   1641   40
   1638   1643   1645   1647   14
   1643   1645   1647   1649   43
   1643   1645   1647   1649   44
   1645   1647   1649   1651   42
# 1120
   1645   1647   1649   1651   45
   1647   1649   1651   1653   14
   1649   1651   1653   1667   43
   1649   1651   1653   1667   44
   1651   1653   1654   1655   34
   1651   1653   1667   1669   42
   1651   1653   1667   1669   45
   1653   1654   1655   1656   40
   1653   1667   1669   1671   14
   1667   1669   1671   1680   43
# 1130
   1667   1669   1671   1680   44
   1669   1671   1672   1673   34
   1669   1671   1680   1682   42
   1669   1671   1680   1682   45
   1671   1672   1673   1674   34
   1672   1673   1674   1675   34
   1673   1674   1675   1676   34
END
CROSSDIHEDRALH
#  NPHIH: number of cross dihedrals involving H atoms in solute
0
#  APH, BPH, CPH, DPH, EPH, FPH, GPH, HPH: atom sequence numbers
#    of atoms forming a dihedral
#  ICCH: dihedral type code
#   APH    BPH    CPH    DPH    EPH    FPH    GPH    HPH ICCH
END
CROSSDIHEDRAL
#  NPPC: number of cross dihedrals NOT involving H atoms in solute
0
#  AP, BP, CP, DP, EP, FP, GP, HP: atom sequence numbers
#     of atoms forming a dihedral
#  ICC: dihedral type code
#    AP     BP     CP     DP     EP     FP     GP     HP  ICC
END
LJPARAMETERS
#  NRATT2: number of LJ interaction types = NRATT*(NRATT+1)/2
1485
#  IAC,JAC: integer (van der Waals) atom type code
#  C12: r**(-12) term in nonbonded interactions
#   C6: r**(-6) term in nonbonded interactions
# CS12: r**(-12) term in 1-4 nonbonded interactions
#  CS6: r**(-6) term in 1-4 nonbonded interactions
# IAC  JAC           C12            C6          CS12           CS6
    1    1  1.000000e-06  2.261954e-03  7.414932e-07  2.261954e-03
#
    1    2  8.611000e-07  2.261954e-03  7.414932e-07  2.261954e-03
    2    2  7.414932e-07  2.261954e-03  7.414932e-07  2.261954e-03
#
    1    3  1.386510e-06  2.261954e-03  9.687375e-07  2.261954e-03
    2    3  2.258907e-06  2.261954e-03  9.687375e-07  2.261954e-03
    3    3  1.505529e-06  2.261954e-03  1.265625e-06  2.261954e-03
#
    1    4  1.100000e-06  2.261954e-03  9.687375e-07  2.261954e-03
    2    4  9.472100e-07  2.261954e-03  9.687375e-07  2.261954e-03
    3    4  1.505529e-06  2.261954e-03  1.265625e-06  2.261954e-03
    4    4  1.210000e-06  2.261954e-03  1.265625e-06  2.261954e-03
#
    1    5  1.833990e-06  2.433170e-03  1.397565e-06  2.433170e-03
    2    5  2.987943e-06  2.433170e-03  1.397565e-06  2.433170e-03
    3    5  1.991421e-06  2.433170e-03  1.825875e-06  2.433170e-03
    4    5  1.991421e-06  2.433170e-03  1.825875e-06  2.433170e-03
    5    5  2.634129e-06  2.617346e-03  2.634129e-06  2.617346e-03
#
    1    6  1.943000e-06  2.347562e-03  1.120291e-06  2.347562e-03
    2    6  3.577063e-06  2.347562e-03  1.120291e-06  2.347562e-03
    3    6  2.384061e-06  2.347562e-03  1.463625e-06  2.347562e-03
    4    6  2.384061e-06  2.347562e-03  1.463625e-06  2.347562e-03
    5    6  3.153489e-06  2.525258e-03  2.111523e-06  2.525258e-03
    6    6  2.319529e-06  2.436410e-03  1.692601e-06  2.436410e-03
#
    1    7  2.542500e-06  2.347562e-03  1.120291e-06  2.347562e-03
    2    7  4.142250e-06  2.347562e-03  1.120291e-06  2.347562e-03
    3    7  2.760750e-06  2.347562e-03  1.463625e-06  2.347562e-03
    4    7  2.760750e-06  2.347562e-03  1.463625e-06  2.347562e-03
    5    7  3.651750e-06  2.525258e-03  2.111523e-06  2.525258e-03
    6    7  4.371750e-06  2.436410e-03  1.692601e-06  2.436410e-03
    7    7  5.062500e-06  2.436410e-03  1.692601e-06  2.436410e-03
#
    1    8  2.276950e-06  2.347562e-03  1.120291e-06  2.347562e-03
    2    8  6.182020e-06  2.347562e-03  1.120291e-06  2.347562e-03
    3    8  2.472405e-06  2.347562e-03  1.463625e-06  2.347562e-03
    4    8  2.472405e-06  2.347562e-03  1.463625e-06  2.347562e-03
    5    8  3.270345e-06  2.525258e-03  2.111523e-06  2.525258e-03
    6    8  2.319529e-06  2.436410e-03  1.692601e-06  2.436410e-03
    7    8  4.533750e-06  2.436410e-03  1.692601e-06  2.436410e-03
    8    8  2.319529e-06  2.436410e-03  1.692601e-06  2.436410e-03
#
    1    9  2.080330e-06  2.347562e-03  1.120291e-06  2.347562e-03
    2    9  3.389281e-06  2.347562e-03  1.120291e-06  2.347562e-03
    3    9  2.258907e-06  2.347562e-03  1.463625e-06  2.347562e-03
    4    9  2.258907e-06  2.347562e-03  1.463625e-06  2.347562e-03
    5    9  2.987943e-06  2.525258e-03  2.111523e-06  2.525258e-03
    6    9  3.577063e-06  2.436410e-03  1.692601e-06  2.436410e-03
    7    9  4.142250e-06  2.436410e-03  1.692601e-06  2.436410e-03
    8    9  3.709615e-06  2.436410e-03  1.692601e-06  2.436410e-03
    9    9  3.389281e-06  2.436410e-03  1.692601e-06  2.436410e-03
#
    1   10  2.427240e-06  2.347562e-03  1.120291e-06  2.347562e-03
    2   10  6.590064e-06  2.347562e-03  1.120291e-06  2.347562e-03
    3   10  2.635596e-06  2.347562e-03  1.463625e-06  2.347562e-03
    4   10  2.635596e-06  2.347562e-03  1.463625e-06  2.347562e-03
    5   10  3.486204e-06  2.525258e-03  2.111523e-06  2.525258e-03
    6   10  2.319529e-06  2.436410e-03  1.692601e-06  2.436410e-03
    7   10  4.833000e-06  2.436410e-03  1.692601e-06  2.436410e-03
    8   10  2.319529e-06  2.436410e-03  1.692601e-06  2.436410e-03
    9   10  3.954468e-06  2.436410e-03  1.692601e-06  2.436410e-03
   10   10  2.319529e-06  2.436410e-03  1.692601e-06  2.436410e-03
#
    1   11  2.241920e-06  2.347562e-03  1.120291e-06  2.347562e-03
    2   11  6.086912e-06  2.347562e-03  1.120291e-06  2.347562e-03
    3   11  2.434368e-06  2.347562e-03  1.463625e-06  2.347562e-03
    4   11  2.434368e-06  2.347562e-03  1.463625e-06  2.347562e-03
    5   11  3.220032e-06  2.525258e-03  2.111523e-06  2.525258e-03
    6   11  2.319529e-06  2.436410e-03  1.692601e-06  2.436410e-03
    7   11  4.464000e-06  2.436410e-03  1.692601e-06  2.436410e-03
    8   11  2.319529e-06  2.436410e-03  1.692601e-06  2.436410e-03
    9   11  3.652544e-06  2.436410e-03  1.692601e-06  2.436410e-03
   10   11  2.319529e-06  2.436410e-03  1.692601e-06  2.436410e-03
   11   11  2.319529e-06  2.436410e-03  1.692601e-06  2.436410e-03
#
    1   12  2.222000e-06  2.300953e-03  1.581841e-06  2.300953e-03
    2   12  1.913364e-06  2.300953e-03  1.581841e-06  2.300953e-03
    3   12  2.444200e-06  2.300953e-03  2.066625e-06  2.300953e-03
    4   12  2.444200e-06  2.300953e-03  2.066625e-06  2.300953e-03
    5   12  3.606306e-06  2.475121e-03  2.981451e-06  2.475121e-03
    6   12  3.384106e-06  2.388037e-03  2.389937e-06  2.388037e-03
    7   12  3.384106e-06  2.388037e-03  2.389937e-06  2.388037e-03
    8   12  3.384106e-06  2.388037e-03  2.389937e-06  2.388037e-03
[truncated: 96,319 more chars]
