# Supplementary material for: Accelerated Enveloping Distribution Sampling (AEDS) Allows for Efficient Sampling of Orthogonal Degrees of Freedom
Source: J Chem Inf Model. 2022 Dec 13;63(1):197–207. doi: 10.1021/acs.jcim.2c01272 (PMC9832482; doi:10.1021/acs.jcim.2c01272)
Supplement: Supplementary file 2 — ci2c01272_si_002.zip [file ci2c01272_si_002.zip › Accelerated_Enveloping_Distribution_Sampling_AEDS_allows_for_efficient_sampling_of_orthogonal_degrees_of_freedom/topologies/T4L_N3P_I4B_N4B.ptp]

TITLE
EDS by pairs scripted
END
MPERTATOM
21 4
	PYJ	N3P	I4B	N4B
1684        dMe1        15        0.00000        15        0.00000        15        0.00000        15        0.00000        1.00        1.00        
1685        CE1        22        0.00000        22        0.00000        22        0.00000        22        0.00000        1.00        1.00        
1688        F1        12        -0.11500        12        -0.11500        12        -0.11500        12        -0.11500        1.00        1.00        
1689        dH3        20        0.11500        20        0.11500        20        0.11500        20        0.11500        1.00        1.00        
1690        CD1        22        0.00000        22        0.00000        22        0.00000        22        0.00000        1.00        1.00        
1691        HD1        22        0.00000        22        0.00000        22        0.00000        22        0.00000        1.00        1.00        
1692        CG        22        0.00000        22        0.00000        22        0.00000        22        0.00000        1.00        1.00        
1693        HG        22        0.00000        22        0.00000        22        0.00000        22        0.00000        1.00        1.00        
1704        d3Me        16        0.00000        15        0.00000        14        0.00000        15        0.00000        1.00        1.00        
1705        d4Me        22        0.00000        16        0.00000        16        0.00000        15        0.00000        1.00        1.00        
1707        dC10        22        0.00000        22        0.00000        22        0.00000        16        0.00000        1.00        1.00        
1686        dHE1        22        0.00000        22        0.00000        22        0.00000        22        0.00000        1.00        1.00        
1683        F2        12        0.00000        12        0.00000        12        0.00000        12        0.00000        1.00        1.00        
1687        dH4        22        0.00000        22        0.00000        22        0.00000        22        0.00000        1.00        1.00        
1696        CZ2        12        -0.11500        12        -0.11500        12        -0.11500        12        -0.11500        1.00        1.00        
1697        HZ2        20        0.11500        20        0.11500        20        0.11500        20        0.11500        1.00        1.00        
1698        dMe2        22        0.00000        22        0.00000        22        0.00000        22        0.00000        1.00        1.00        
1699        CZ3        12        -0.11500        12        -0.11500        12        -0.11500        12        -0.11500        1.00        1.00        
1700        HZ3        20        0.11500        20        0.11500        20        0.11500        20        0.11500        1.00        1.00        
1701        d2Me        22        0.00000        22        0.00000        22        0.00000        22        0.00000        1.00        1.00        
1706        d5Me        22        0.00000        22        0.00000        16        0.00000        22        0.00000        1.00        1.00        
END
