# Supplementary material for: Accelerated Enveloping Distribution Sampling (AEDS) Allows for Efficient Sampling of Orthogonal Degrees of Freedom
Source: J Chem Inf Model. 2022 Dec 13;63(1):197–207. doi: 10.1021/acs.jcim.2c01272 (PMC9832482; doi:10.1021/acs.jcim.2c01272)
Supplement: Supplementary file 2 — ci2c01272_si_002.zip [file ci2c01272_si_002.zip › Accelerated_Enveloping_Distribution_Sampling_AEDS_allows_for_efficient_sampling_of_orthogonal_degrees_of_freedom/topologies/T4L_EDSR_11.ptp]

TITLE
EDS ptp
END
MPERTATOM
   21    11
                        DEN            IND            BZP            BEN            OXY            PXY            TOL            N3P            PYJ            I4B            N4B
  1684  dMe1  22    0.00000  22    0.00000  22    0.00000  22    0.00000  16    0.00000  16    0.00000  16    0.00000  15    0.00000  15    0.00000  15    0.00000  15    0.00000     1.00     1.00
  1685   CE1  18    0.00000   9   -0.31000  12   -0.11500  22    0.00000  22    0.00000  22    0.00000  22    0.00000  22    0.00000  22    0.00000  22    0.00000  22    0.00000     1.00     1.00
  1688    F1  12    0.00000  12    0.00000  12    0.04400  12   -0.11500  12   -0.11500  12   -0.11500  12   -0.11500  12   -0.11500  12   -0.11500  12   -0.11500  12   -0.11500     1.00     1.00
  1689   dH3  22    0.00000  22    0.00000  22    0.00000  20    0.11500  20    0.11500  20    0.11500  20    0.11500  20    0.11500  20    0.11500  20    0.11500  20    0.11500     1.00     1.00
  1690   CD1  12   -0.11500  12   -0.11500  12    0.11500  22    0.00000  22    0.00000  22    0.00000  22    0.00000  22    0.00000  22    0.00000  22    0.00000  22    0.00000     1.00     1.00
  1691   HD1  20    0.11500  20    0.11500  20    0.11500  22    0.00000  22    0.00000  22    0.00000  22    0.00000  22    0.00000  22    0.00000  22    0.00000  22    0.00000     1.00     1.00
  1692    CG  12   -0.11500  12   -0.11500   4   -0.32400  22    0.00000  22    0.00000  22    0.00000  22    0.00000  22    0.00000  22    0.00000  22    0.00000  22    0.00000     1.00     1.00
  1693    HG  20    0.11500  20    0.11500  22    0.00000  22    0.00000  22    0.00000  22    0.00000  22    0.00000  22    0.00000  22    0.00000  22    0.00000  22    0.00000     1.00     1.00
  1704  d3Me  22    0.00000  22    0.00000  22    0.00000  22    0.00000  22    0.00000  22    0.00000  22    0.00000  15    0.00000  16    0.00000  14    0.00000  15    0.00000     1.00     1.00
  1705  d4Me  22    0.00000  22    0.00000  22    0.00000  22    0.00000  22    0.00000  22    0.00000  22    0.00000  16    0.00000  22    0.00000  16    0.00000  15    0.00000     1.00     1.00
  1707  dC10  22    0.00000  22    0.00000  22    0.00000  22    0.00000  22    0.00000  22    0.00000  22    0.00000  22    0.00000  22    0.00000  22    0.00000  16    0.00000     1.00     1.00
  1686  dHE1  22    0.00000  21    0.31000  20    0.11500  22    0.00000  22    0.00000  22    0.00000  22    0.00000  22    0.00000  22    0.00000  22    0.00000  22    0.00000     1.00     1.00
  1683    F2  12    0.00000  12    0.00000  12    0.00000  12   -0.11500  12    0.00000  12    0.00000  12    0.00000  12    0.00000  12    0.00000  12    0.00000  12    0.00000     1.00     1.00
  1687   dH4  22    0.00000  22    0.00000  22    0.00000  20    0.11500  22    0.00000  22    0.00000  22    0.00000  22    0.00000  22    0.00000  22    0.00000  22    0.00000     1.00     1.00
  1696   CZ2  12   -0.11500  12   -0.11500  12   -0.11500  12   -0.11500  12    0.00000  12   -0.11500  12   -0.11500  12   -0.11500  12   -0.11500  12   -0.11500  12   -0.11500     1.00     1.00
  1697   HZ2  20    0.11500  20    0.11500  20    0.11500  20    0.11500  22    0.00000  20    0.11500  20    0.11500  20    0.11500  20    0.11500  20    0.11500  20    0.11500     1.00     1.00
  1698  dMe2  22    0.00000  22    0.00000  22    0.00000  22    0.00000  16    0.00000  22    0.00000  22    0.00000  22    0.00000  22    0.00000  22    0.00000  22    0.00000     1.00     1.00
  1699   CZ3  12   -0.11500  12   -0.11500  12   -0.11500  12   -0.11500  12   -0.11500  12    0.00000  12   -0.11500  12   -0.11500  12   -0.11500  12   -0.11500  12   -0.11500     1.00     1.00
  1700   HZ3  20    0.11500  20    0.11500  20    0.11500  20    0.11500  20    0.11500  22    0.00000  20    0.11500  20    0.11500  20    0.11500  20    0.11500  20    0.11500     1.00     1.00
  1701  d2Me  22    0.00000  22    0.00000  22    0.00000  22    0.00000  22    0.00000  16    0.00000  22    0.00000  22    0.00000  22    0.00000  22    0.00000  22    0.00000     1.00     1.00
  1706  d5Me  22    0.00000  22    0.00000  22    0.00000  22    0.00000  22    0.00000  22    0.00000  22    0.00000  22    0.00000  22    0.00000  16    0.00000  22    0.00000     1.00     1.00
END
