# Supplementary material for: Accelerated Enveloping Distribution Sampling (AEDS) Allows for Efficient Sampling of Orthogonal Degrees of Freedom
Source: J Chem Inf Model. 2022 Dec 13;63(1):197–207. doi: 10.1021/acs.jcim.2c01272 (PMC9832482; doi:10.1021/acs.jcim.2c01272)
Supplement: Supplementary file 2 — ci2c01272_si_002.zip [file ci2c01272_si_002.zip › Accelerated_Enveloping_Distribution_Sampling_AEDS_allows_for_efficient_sampling_of_orthogonal_degrees_of_freedom/topologies/cl_54a8.top]

TITLE
MAKE_TOP topology, using:
forecefields/54a8.mtb
forecefields/54a8.ifp

Force-field code: 54A8
END
PHYSICALCONSTANTS
# FPEPSI: 1.0/(4.0*PI*EPS0) (EPS0 is the permittivity of vacuum)
138.9354
# HBAR: Planck's constant HBAR = H/(2* PI)
0.0635078
# SPDL: Speed of light (nm/ps)
299792.458
# BOLTZ: Boltzmann's constant kB
0.00831441
END
TOPVERSION
2.0
END
ATOMTYPENAME
# NRATT: number of van der Waals atom types
54
# TYPE: atom type names
O
OM
OA
OE
OW
N
NT
NL
NR
NZ
# 10
NE
C
CH0
CH1
CH2
CH3
CH4
CH2r
CR1
HC
# 20
H
DUM
S
CU1+
CU2+
FE
ZN2+
MG2+
CA2+
P,SI
# 30
AR
F
CL
BR
CMet
OMet
NA+
CL-
CChl
CLChl
# 40
HChl
SDmso
CDmso
ODmso
CCl4
CLCl4
FTFE
CTFE
CHTFE
OTFE
# 50
CUrea
OUrea
NUrea
CH3p
END
RESNAME
# NRAA2: number of residues in a solute molecule
1
# AANM: residue names
CL-
END
SOLUTEATOM
#   NRP: number of solute atoms
    1
#  ATNM: atom number
#  MRES: residue number
#  PANM: atom name of solute atom
#   IAC: integer (van der Waals) atom type code
#  MASS: mass of solute atom
#    CG: charge of solute atom
#   CGC: charge group code (0 or 1)
#   INE: number of excluded atoms
# INE14: number of 1-4 interactions
# ATNM MRES PANM IAC     MASS       CG  CGC INE
#                                           INE14
     1    1   CL  38 35.45300 -1.00000  1     0
                                              0
END
BONDSTRETCHTYPE
#  NBTY: number of covalent bond types
52
#  CB:  quartic force constant
#  CHB: harmonic force constant
#  B0:  bond length at minimum energy
#         CB         CHB         B0
     1.57000e+07     3.14000e+05     1.00000e-01
     1.87000e+07     3.74000e+05     1.00000e-01
     1.23000e+07     2.92273e+05     1.09000e-01
     3.70000e+07     9.28256e+05     1.12000e-01
     1.66000e+07     5.02283e+05     1.23000e-01
     1.34000e+07     4.18750e+05     1.25000e-01
     1.20000e+07     4.18176e+05     1.32000e-01
     8.87000e+06     3.13803e+05     1.33000e-01
     1.06000e+07     3.75007e+05     1.33000e-01
     1.18000e+07     4.17460e+05     1.33000e-01
# 10
     1.05000e+07     3.77076e+05     1.34000e-01
     1.17000e+07     4.20170e+05     1.34000e-01
     1.02000e+07     3.77318e+05     1.36000e-01
     1.10000e+07     4.18968e+05     1.38000e-01
     8.66000e+06     3.34640e+05     1.39000e-01
     1.08000e+07     4.17334e+05     1.39000e-01
     8.54000e+06     3.34768e+05     1.40000e-01
     8.18000e+06     3.34546e+05     1.43000e-01
     9.21000e+06     3.76671e+05     1.43000e-01
     6.10000e+06     2.51225e+05     1.43500e-01
# 20
     8.71000e+06     3.76429e+05     1.47000e-01
     5.73000e+06     2.51020e+05     1.48000e-01
     7.64000e+06     3.34693e+05     1.48000e-01
     8.60000e+06     3.76749e+05     1.48000e-01
     8.37000e+06     3.76650e+05     1.50000e-01
     5.43000e+06     2.50909e+05     1.52000e-01
     7.15000e+06     3.34749e+05     1.53000e-01
     4.84000e+06     2.50915e+05     1.61000e-01
     4.72000e+06     2.50811e+05     1.63000e-01
     2.72000e+06     1.72361e+05     1.78000e-01
# 30
     5.94000e+06     3.76406e+05     1.78000e-01
     5.62000e+06     3.76416e+05     1.83000e-01
     3.59000e+06     2.51077e+05     1.87000e-01
     6.40000e+05     5.01811e+04     1.98000e-01
     6.28000e+05     5.02400e+04     2.00000e-01
     5.03000e+06     4.18657e+05     2.04000e-01
     5.40000e+05     5.27483e+04     2.21000e-01
     2.32000e+07     4.64000e+05     1.00000e-01
     1.21000e+07     2.92820e+05     1.10000e-01
     8.12000e+06     5.01908e+05     1.75800e-01
# 40
     8.04000e+06     3.76417e+05     1.53000e-01
     4.95000e+06     3.71825e+05     1.93799e-01
     8.10000e+06     5.01811e+05     1.76000e-01
     1.31000e+07     4.19259e+05     1.26500e-01
     1.03000e+07     3.75435e+05     1.35000e-01
     8.71000e+06     4.64532e+05     1.63299e-01
     2.68000e+06     2.93088e+05     2.33839e-01
     2.98000e+06     5.02215e+05     2.90283e-01
     2.39000e+06     3.73116e+05     2.79388e-01
     2.19000e+06     3.71385e+05     2.91189e-01
# 50
     3.97000e+06     3.42526e+05     2.07700e-01
     3.04000e+06     5.02225e+05     2.87407e-01
END
BONDH
#  NBONH: number of bonds involving H atoms in solute
0
#  IBH, JBH: atom sequence numbers of atoms forming a bond
#  ICBH: bond type code
#   IBH    JBH ICBH
END
BOND
#  NBON: number of bonds NOT involving H atoms in solute
0
#  IB, JB: atom sequence numbers of atoms forming a bond
#  ICB: bond type code
#    IB     JB  ICB
END
BONDANGLEBENDTYPE
#  NTTY: number of bond angle types
54
#  CT:  force constant (based on potential
#       harmonic in the angle cosine)
#  CHT: force constant (based on potential
#       harmonic in the angle)
#  T0:  bond angle at minimum energy in degrees
#         CT         CHT          T0
     3.80000e+02     1.15501e-01     9.00000e+01
     4.20000e+02     1.27686e-01     9.00000e+01
     4.05000e+02     1.21771e-01     9.60000e+01
     4.75000e+02     1.40083e-01     1.00000e+02
     4.20000e+02     1.21222e-01     1.03000e+02
     4.90000e+02     1.40285e-01     1.04000e+02
     4.65000e+02     1.27888e-01     1.08000e+02
     2.85000e+02     7.69125e-02     1.09500e+02
     3.20000e+02     8.63861e-02     1.09500e+02
     3.80000e+02     1.02627e-01     1.09500e+02
# 10
     4.25000e+02     1.14807e-01     1.09500e+02
     4.50000e+02     1.21574e-01     1.09500e+02
     5.20000e+02     1.40521e-01     1.09500e+02
     4.50000e+02     1.21423e-01     1.09600e+02
     5.30000e+02     1.40487e-01     1.11000e+02
     5.45000e+02     1.40451e-01     1.13000e+02
     5.00000e+01     1.22966e-02     1.15000e+02
     4.60000e+02     1.14885e-01     1.15000e+02
     6.10000e+02     1.52417e-01     1.15000e+02
     4.65000e+02     1.14219e-01     1.16000e+02
# 20
     6.20000e+02     1.52361e-01     1.16000e+02
     6.35000e+02     1.53360e-01     1.17000e+02
     3.90000e+02     8.89104e-02     1.20000e+02
     4.45000e+02     1.01476e-01     1.20000e+02
     5.05000e+02     1.15184e-01     1.20000e+02
     5.30000e+02     1.20895e-01     1.20000e+02
     5.60000e+02     1.27749e-01     1.20000e+02
     6.70000e+02     1.52880e-01     1.20000e+02
     7.80000e+02     1.78011e-01     1.20000e+02
     6.85000e+02     1.53127e-01     1.21000e+02
# 30
     7.00000e+02     1.53174e-01     1.22000e+02
     4.15000e+02     8.87438e-02     1.23000e+02
     7.30000e+02     1.52669e-01     1.24000e+02
     3.75000e+02     7.64902e-02     1.25000e+02
     7.50000e+02     1.53141e-01     1.25000e+02
     5.75000e+02     1.14487e-01     1.26000e+02
     6.40000e+02     1.27447e-01     1.26000e+02
     7.70000e+02     1.53365e-01     1.26000e+02
     7.60000e+02     1.27755e-01     1.32000e+02
     2.21500e+03     1.21127e-01     1.55000e+02
# 40
     9.13500e+04     7.26402e-02     1.80000e+02
     4.34000e+02     1.17243e-01     1.09500e+02
     4.84000e+02     1.33765e-01     1.07570e+02
     6.32000e+02     1.66891e-01     1.11300e+02
     4.69000e+02     1.40245e-01     9.74000e+01
     5.03000e+02     1.40260e-01     1.06750e+02
     4.43000e+02     1.21084e-01     1.08530e+02
     6.18000e+02     1.67047e-01     1.09500e+02
     5.07000e+02     1.40086e-01     1.07600e+02
     4.48000e+02     1.21033e-01     1.09500e+02
# 50
     5.24000e+02     1.40180e-01     1.10300e+02
     5.32000e+02     1.40257e-01     1.11400e+02
     6.36000e+02     1.53054e-01     1.17200e+02
     6.90000e+02     1.52948e-01     1.21400e+02
END
BONDANGLEH
#  NTHEH: number of bond angles involving H atoms in solute
0
#  ITH, JTH, KTH: atom sequence numbers
#    of atoms forming a bond angle in solute
#  ICTH: bond angle type code
#   ITH    JTH    KTH ICTH
END
BONDANGLE
#  NTHE: number of bond angles NOT
#        involving H atoms in solute
0
#  IT, JT, KT: atom sequence numbers of atoms
#     forming a bond angle
#  ICT: bond angle type code
#    IT     JT     KT  ICT
END
IMPDIHEDRALTYPE
#  NQTY: number of improper dihedrals
5
#  CQ: force constant of improper dihedral per degrees square
#  Q0: improper dihedral angle at minimum energy in degrees
#            CQ             Q0
    5.10000e-02    0.00000e+00
    1.02000e-01    3.52644e+01
    2.04000e-01    0.00000e+00
    5.10000e-02    1.80000e+02
    1.02000e-01   -3.52644e+01
END
IMPDIHEDRALH
#  NQHIH: number of improper dihedrals
#         involving H atoms in the solute
0
#  IQH,JQH,KQH,LQH: atom sequence numbers
#     of atoms forming an improper dihedral
#  ICQH: improper dihedral type code
#   IQH    JQH    KQH    LQH ICQH
END
IMPDIHEDRAL
#  NQHI: number of improper dihedrals NOT
#    involving H atoms in solute
0
#  IQ,JQ,KQ,LQ: atom sequence numbers of atoms
#    forming an improper dihedral
#  ICQ: improper dihedral type code
#    IQ     JQ     KQ     LQ  ICQ
END
TORSDIHEDRALTYPE
#  NPTY: number of dihedral types
45
#  CP: force constant
#  PD: phase-shift angle
#  NP: multiplicity
#       CP         PD  NP
   2.67000  180.00000   1
   3.41000  180.00000   1
   6.66000  180.00000   1
   5.86000  180.00000   1
   9.35000  180.00000   1
   9.45000  180.00000   1
   2.79000    0.00000   1
   5.35000    0.00000   1
   1.53000  180.00000   2
   5.86000  180.00000   2
# 10
   7.11000  180.00000   2
  16.70000  180.00000   2
  24.00000  180.00000   2
  33.50000  180.00000   2
  41.80000  180.00000   2
   0.00000    0.00000   2
   0.41800    0.00000   2
   2.09000    0.00000   2
   3.14000    0.00000   2
   5.09000    0.00000   2
# 20
  16.70000    0.00000   2
   1.05000    0.00000   3
   1.26000    0.00000   3
   1.30000    0.00000   3
   2.53000    0.00000   3
   2.93000    0.00000   3
   3.19000    0.00000   3
   3.65000    0.00000   3
   3.77000    0.00000   3
   3.90000    0.00000   3
# 30
   4.18000    0.00000   3
   4.69000    0.00000   3
   5.44000    0.00000   3
   5.92000    0.00000   3
   7.69000    0.00000   3
   8.62000    0.00000   3
   9.50000    0.00000   3
   0.00000    0.00000   4
   1.00000  180.00000   6
   1.00000    0.00000   6
# 40
   3.77000    0.00000   6
   3.50000  180.00000   2
   2.80000    0.00000   3
   0.70000  180.00000   6
   0.40000    0.00000   6
END
DIHEDRALH
#  NPHIH: number of dihedrals involving H atoms in solute
0
#  IPH, JPH, KPH, LPH: atom sequence numbers
#    of atoms forming a dihedral
#  ICPH: dihedral type code
#   IPH    JPH    KPH    LPH ICPH
END
DIHEDRAL
#  NPHI: number of dihedrals NOT involving H atoms in solute
0
#  IP, JP, KP, LP: atom sequence numbers
#     of atoms forming a dihedral
#  ICP: dihedral type code
#    IP     JP     KP     LP  ICP
END
CROSSDIHEDRALH
#  NPHIH: number of cross dihedrals involving H atoms in solute
0
#  APH, BPH, CPH, DPH, EPH, FPH, GPH, HPH: atom sequence numbers
#    of atoms forming a dihedral
#  ICCH: dihedral type code
#   APH    BPH    CPH    DPH    EPH    FPH    GPH    HPH ICCH
END
CROSSDIHEDRAL
#  NPPC: number of cross dihedrals NOT involving H atoms in solute
0
#  AP, BP, CP, DP, EP, FP, GP, HP: atom sequence numbers
#     of atoms forming a dihedral
#  ICC: dihedral type code
#    AP     BP     CP     DP     EP     FP     GP     HP  ICC
END
LJPARAMETERS
#  NRATT2: number of LJ interaction types = NRATT*(NRATT+1)/2
1485
#  IAC,JAC: integer (van der Waals) atom type code
#  C12: r**(-12) term in nonbonded interactions
#   C6: r**(-6) term in nonbonded interactions
# CS12: r**(-12) term in 1-4 nonbonded interactions
#  CS6: r**(-6) term in 1-4 nonbonded interactions
# IAC  JAC           C12            C6          CS12           CS6
    1    1  1.000000e-06  2.261954e-03  7.414932e-07  2.261954e-03
#
    1    2  8.611000e-07  2.261954e-03  7.414932e-07  2.261954e-03
    2    2  7.414932e-07  2.261954e-03  7.414932e-07  2.261954e-03
#
    1    3  1.386510e-06  2.261954e-03  9.687375e-07  2.261954e-03
    2    3  2.258907e-06  2.261954e-03  9.687375e-07  2.261954e-03
    3    3  1.505529e-06  2.261954e-03  1.265625e-06  2.261954e-03
#
    1    4  1.100000e-06  2.261954e-03  9.687375e-07  2.261954e-03
    2    4  9.472100e-07  2.261954e-03  9.687375e-07  2.261954e-03
    3    4  1.505529e-06  2.261954e-03  1.265625e-06  2.261954e-03
    4    4  1.210000e-06  2.261954e-03  1.265625e-06  2.261954e-03
#
    1    5  1.833990e-06  2.433170e-03  1.397565e-06  2.433170e-03
    2    5  2.987943e-06  2.433170e-03  1.397565e-06  2.433170e-03
    3    5  1.991421e-06  2.433170e-03  1.825875e-06  2.433170e-03
    4    5  1.991421e-06  2.433170e-03  1.825875e-06  2.433170e-03
    5    5  2.634129e-06  2.617346e-03  2.634129e-06  2.617346e-03
#
    1    6  1.943000e-06  2.347562e-03  1.120291e-06  2.347562e-03
    2    6  3.577063e-06  2.347562e-03  1.120291e-06  2.347562e-03
    3    6  2.384061e-06  2.347562e-03  1.463625e-06  2.347562e-03
    4    6  2.384061e-06  2.347562e-03  1.463625e-06  2.347562e-03
    5    6  3.153489e-06  2.525258e-03  2.111523e-06  2.525258e-03
    6    6  2.319529e-06  2.436410e-03  1.692601e-06  2.436410e-03
#
    1    7  2.542500e-06  2.347562e-03  1.120291e-06  2.347562e-03
    2    7  4.142250e-06  2.347562e-03  1.120291e-06  2.347562e-03
    3    7  2.760750e-06  2.347562e-03  1.463625e-06  2.347562e-03
    4    7  2.760750e-06  2.347562e-03  1.463625e-06  2.347562e-03
    5    7  3.651750e-06  2.525258e-03  2.111523e-06  2.525258e-03
    6    7  4.371750e-06  2.436410e-03  1.692601e-06  2.436410e-03
    7    7  5.062500e-06  2.436410e-03  1.692601e-06  2.436410e-03
#
    1    8  2.276950e-06  2.347562e-03  1.120291e-06  2.347562e-03
    2    8  6.182020e-06  2.347562e-03  1.120291e-06  2.347562e-03
    3    8  2.472405e-06  2.347562e-03  1.463625e-06  2.347562e-03
    4    8  2.472405e-06  2.347562e-03  1.463625e-06  2.347562e-03
    5    8  3.270345e-06  2.525258e-03  2.111523e-06  2.525258e-03
    6    8  2.319529e-06  2.436410e-03  1.692601e-06  2.436410e-03
    7    8  4.533750e-06  2.436410e-03  1.692601e-06  2.436410e-03
    8    8  2.319529e-06  2.436410e-03  1.692601e-06  2.436410e-03
#
    1    9  2.080330e-06  2.347562e-03  1.120291e-06  2.347562e-03
    2    9  3.389281e-06  2.347562e-03  1.120291e-06  2.347562e-03
    3    9  2.258907e-06  2.347562e-03  1.463625e-06  2.347562e-03
    4    9  2.258907e-06  2.347562e-03  1.463625e-06  2.347562e-03
    5    9  2.987943e-06  2.525258e-03  2.111523e-06  2.525258e-03
    6    9  3.577063e-06  2.436410e-03  1.692601e-06  2.436410e-03
    7    9  4.142250e-06  2.436410e-03  1.692601e-06  2.436410e-03
    8    9  3.709615e-06  2.436410e-03  1.692601e-06  2.436410e-03
    9    9  3.389281e-06  2.436410e-03  1.692601e-06  2.436410e-03
#
    1   10  2.427240e-06  2.347562e-03  1.120291e-06  2.347562e-03
    2   10  6.590064e-06  2.347562e-03  1.120291e-06  2.347562e-03
    3   10  2.635596e-06  2.347562e-03  1.463625e-06  2.347562e-03
    4   10  2.635596e-06  2.347562e-03  1.463625e-06  2.347562e-03
    5   10  3.486204e-06  2.525258e-03  2.111523e-06  2.525258e-03
    6   10  2.319529e-06  2.436410e-03  1.692601e-06  2.436410e-03
    7   10  4.833000e-06  2.436410e-03  1.692601e-06  2.436410e-03
    8   10  2.319529e-06  2.436410e-03  1.692601e-06  2.436410e-03
    9   10  3.954468e-06  2.436410e-03  1.692601e-06  2.436410e-03
   10   10  2.319529e-06  2.436410e-03  1.692601e-06  2.436410e-03
#
    1   11  2.241920e-06  2.347562e-03  1.120291e-06  2.347562e-03
    2   11  6.086912e-06  2.347562e-03  1.120291e-06  2.347562e-03
    3   11  2.434368e-06  2.347562e-03  1.463625e-06  2.347562e-03
    4   11  2.434368e-06  2.347562e-03  1.463625e-06  2.347562e-03
    5   11  3.220032e-06  2.525258e-03  2.111523e-06  2.525258e-03
    6   11  2.319529e-06  2.436410e-03  1.692601e-06  2.436410e-03
    7   11  4.464000e-06  2.436410e-03  1.692601e-06  2.436410e-03
    8   11  2.319529e-06  2.436410e-03  1.692601e-06  2.436410e-03
    9   11  3.652544e-06  2.436410e-03  1.692601e-06  2.436410e-03
   10   11  2.319529e-06  2.436410e-03  1.692601e-06  2.436410e-03
   11   11  2.319529e-06  2.436410e-03  1.692601e-06  2.436410e-03
#
    1   12  2.222000e-06  2.300953e-03  1.581841e-06  2.300953e-03
    2   12  1.913364e-06  2.300953e-03  1.581841e-06  2.300953e-03
    3   12  2.444200e-06  2.300953e-03  2.066625e-06  2.300953e-03
    4   12  2.444200e-06  2.300953e-03  2.066625e-06  2.300953e-03
    5   12  3.606306e-06  2.475121e-03  2.981451e-06  2.475121e-03
    6   12  3.384106e-06  2.388037e-03  2.389937e-06  2.388037e-03
    7   12  3.384106e-06  2.388037e-03  2.389937e-06  2.388037e-03
    8   12  3.384106e-06  2.388037e-03  2.389937e-06  2.388037e-03
    9   12  3.384106e-06  2.388037e-03  2.389937e-06  2.388037e-03
   10   12  3.384106e-06  2.388037e-03  2.389937e-06  2.388037e-03
   11   12  3.384106e-06  2.388037e-03  2.389937e-06  2.388037e-03
   12   12  4.937284e-06  2.340624e-03  3.374569e-06  2.340624e-03
#
    1   13  1.433000e-05  2.328538e-03  1.581841e-06  2.300953e-03
    2   13  1.233956e-05  2.328538e-03  1.581841e-06  2.300953e-03
    3   13  1.576300e-05  2.328538e-03  2.066625e-06  2.300953e-03
    4   13  1.576300e-05  2.328538e-03  2.066625e-06  2.300953e-03
    5   13  2.325759e-05  2.504794e-03  2.981451e-06  2.475121e-03
    6   13  2.182459e-05  2.416666e-03  2.389937e-06  2.388037e-03
    7   13  2.182459e-05  2.416666e-03  2.389937e-06  2.388037e-03
    8   13  2.182459e-05  2.416666e-03  2.389937e-06  2.388037e-03
    9   13  2.182459e-05  2.416666e-03  2.389937e-06  2.388037e-03
   10   13  2.182459e-05  2.416666e-03  2.389937e-06  2.388037e-03
   11   13  2.182459e-05  2.416666e-03  2.389937e-06  2.388037e-03
   12   13  3.184126e-05  2.368685e-03  3.374569e-06  2.340624e-03
   13   13  2.053489e-04  2.397082e-03  3.374569e-06  2.340624e-03
#
    1   14  9.850000e-06  3.704924e-03  1.664506e-06  2.566338e-03
    2   14  8.481835e-06  3.704924e-03  1.664506e-06  2.566338e-03
    3   14  1.083500e-05  3.704924e-03  2.174625e-06  2.566338e-03
    4   14  1.083500e-05  3.704924e-03  2.174625e-06  2.566338e-03
    5   14  1.598655e-05  3.985364e-03  3.137259e-06  2.760594e-03
    6   14  1.500155e-05  3.845144e-03  2.514833e-06  2.663466e-03
    7   14  1.500155e-05  3.845144e-03  2.514833e-06  2.663466e-03
    8   14  1.500155e-05  3.845144e-03  2.514833e-06  2.663466e-03
    9   14  1.500155e-05  3.845144e-03  2.514833e-06  2.663466e-03
   10   14  1.500155e-05  3.845144e-03  2.514833e-06  2.663466e-03
   11   14  1.500155e-05  3.845144e-03  2.514833e-06  2.663466e-03
   12   14  2.188670e-05  3.768802e-03  3.550921e-06  2.610585e-03
   13   14  1.411505e-04  3.813984e-03  3.550921e-06  2.610585e-03
   14   14  9.702250e-05  6.068410e-03  3.736489e-06  2.911682e-03
#
    1   15  5.828000e-06  4.110135e-03  1.875128e-06  3.268799e-03
    2   15  5.018491e-06  4.110135e-03  1.875128e-06  3.268799e-03
    3   15  6.410800e-06  4.110135e-03  2.449796e-06  3.268799e-03
    4   15  6.410800e-06  4.110135e-03  2.449796e-06  3.268799e-03
    5   15  9.458844e-06  4.421247e-03  3.534239e-06  3.516227e-03
    6   15  8.876044e-06  4.265691e-03  2.833053e-06  3.392513e-03
    7   15  8.876044e-06  4.265691e-03  2.833053e-06  3.392513e-03
    8   15  8.876044e-06  4.265691e-03  2.833053e-06  3.392513e-03
    9   15  8.876044e-06  4.265691e-03  2.833053e-06  3.392513e-03
   10   15  8.876044e-06  4.265691e-03  2.833053e-06  3.392513e-03
   11   15  8.876044e-06  4.265691e-03  2.833053e-06  3.392513e-03
   12   15  1.294982e-05  4.181000e-03  4.000245e-06  3.325157e-03
   13   15  8.351524e-05  4.231123e-03  4.000245e-06  3.325157e-03
   14   15  5.740580e-05  6.732118e-03  4.209294e-06  3.708671e-03
   15   15  3.396558e-05  7.468416e-03  4.741926e-06  4.723813e-03
#
    1   16  5.162000e-06  4.663258e-03  2.114674e-06  3.937017e-03
    2   16  4.444998e-06  4.663258e-03  2.114674e-06  3.937017e-03
    3   16  5.678200e-06  4.663258e-03  2.762755e-06  3.937017e-03
    4   16  5.678200e-06  4.663258e-03  2.762755e-06  3.937017e-03
    5   16  8.377926e-06  5.016238e-03  3.985734e-06  4.235025e-03
    6   16  7.861726e-06  4.839748e-03  3.194972e-06  4.086021e-03
    7   16  7.861726e-06  4.839748e-03  3.194972e-06  4.086021e-03
    8   16  7.861726e-06  4.839748e-03  3.194972e-06  4.086021e-03
    9   16  7.861726e-06  4.839748e-03  3.194972e-06  4.086021e-03
   10   16  7.861726e-06  4.839748e-03  3.194972e-06  4.086021e-03
   11   16  7.861726e-06  4.839748e-03  3.194972e-06  4.086021e-03
   12   16  1.146996e-05  4.743659e-03  4.511272e-06  4.004896e-03
   13   16  7.397146e-05  4.800528e-03  4.511272e-06  4.004896e-03
   14   16  5.084570e-05  7.638095e-03  4.747027e-06  4.466809e-03
   15   16  3.008414e-05  8.473481e-03  5.347702e-06  5.689469e-03
   16   16  2.664624e-05  9.613802e-03  6.030865e-06  6.852528e-03
#
    1   17  5.862000e-06  5.459888e-03  5.047768e-06  5.459888e-03
    2   17  5.047768e-06  5.459888e-03  5.047768e-06  5.459888e-03
    3   17  6.448200e-06  5.459888e-03  6.594750e-06  5.459888e-03
    4   17  6.448200e-06  5.459888e-03  6.594750e-06  5.459888e-03
    5   17  9.514026e-06  5.873168e-03  9.514026e-06  5.873168e-03
    6   17  8.927826e-06  5.666528e-03  7.626462e-06  5.666528e-03
    7   17  8.927826e-06  5.666528e-03  7.626462e-06  5.666528e-03
    8   17  8.927826e-06  5.666528e-03  7.626462e-06  5.666528e-03
    9   17  8.927826e-06  5.666528e-03  7.626462e-06  5.666528e-03
   10   17  8.927826e-06  5.666528e-03  7.626462e-06  5.666528e-03
   11   17  8.927826e-06  5.666528e-03  7.626462e-06  5.666528e-03
   12   17  1.302536e-05  5.554024e-03  1.076849e-05  5.554024e-03
   13   17  8.400246e-05  5.620608e-03  1.076849e-05  5.554024e-03
   14   17  5.774070e-05  8.942920e-03  1.133125e-05  6.194608e-03
   15   17  3.416374e-05  9.921016e-03  1.276507e-05  7.890204e-03
   16   17  3.025964e-05  1.125614e-02  1.439579e-05  9.503144e-03
   17   17  3.436304e-05  1.317904e-02  3.436304e-05  1.317904e-02
#
    1   18  5.297000e-06  4.073038e-03  1.875128e-06  3.268799e-03
    2   18  4.561247e-06  4.073038e-03  1.875128e-06  3.268799e-03
    3   18  5.826700e-06  4.073038e-03  2.449796e-06  3.268799e-03
    4   18  5.826700e-06  4.073038e-03  2.449796e-06  3.268799e-03
    5   18  8.597031e-06  4.381342e-03  3.534239e-06  3.516227e-03
    6   18  8.067331e-06  4.227190e-03  2.833053e-06  3.392513e-03
    7   18  8.067331e-06  4.227190e-03  2.833053e-06  3.392513e-03
    8   18  8.067331e-06  4.227190e-03  2.833053e-06  3.392513e-03
    9   18  8.067331e-06  4.227190e-03  2.833053e-06  3.392513e-03
   10   18  8.067331e-06  4.227190e-03  2.833053e-06  3.392513e-03
   11   18  8.067331e-06  4.227190e-03  2.833053e-06  3.392513e-03
   12   18  1.176993e-05  4.143263e-03  4.000245e-06  3.325157e-03
   13   18  7.590601e-05  4.192934e-03  4.000245e-06  3.325157e-03
   14   18  5.217545e-05  6.671356e-03  4.209294e-06  3.708671e-03
   15   18  3.087092e-05  7.401009e-03  4.741926e-06  4.723813e-03
   16   18  2.734311e-05  8.397002e-03  5.347702e-06  5.689469e-03
   17   18  3.105101e-05  9.831472e-03  1.276507e-05  7.890204e-03
   18   18  2.805821e-05  7.334210e-03  4.741926e-06  4.723813e-03
#
    1   19  3.888000e-06  3.531330e-03  2.485135e-06  3.536086e-03
    2   19  3.347957e-06  3.531330e-03  2.485135e-06  3.536086e-03
    3   19  4.276800e-06  3.531330e-03  3.246750e-06  3.536086e-03
    4   19  4.276800e-06  3.531330e-03  3.246750e-06  3.536086e-03
    5   19  6.310224e-06  3.798630e-03  4.683978e-06  3.803746e-03
    6   19  5.921424e-06  3.664980e-03  3.754686e-06  3.669916e-03
    7   19  5.921424e-06  3.664980e-03  3.754686e-06  3.669916e-03
    8   19  5.921424e-06  3.664980e-03  3.754686e-06  3.669916e-03
    9   19  5.921424e-06  3.664980e-03  3.754686e-06  3.669916e-03
   10   19  5.921424e-06  3.664980e-03  3.754686e-06  3.669916e-03
   11   19  5.921424e-06  3.664980e-03  3.754686e-06  3.669916e-03
   12   19  8.639136e-06  3.592215e-03  5.301582e-06  3.597053e-03
   13   19  5.571504e-05  3.635280e-03  5.301582e-06  3.597053e-03
   14   19  3.829680e-05  5.784075e-03  5.578638e-06  4.011926e-03
   15   19  2.265926e-05  6.416685e-03  6.284543e-06  5.110076e-03
   16   19  2.006986e-05  7.280212e-03  7.087387e-06  6.154693e-03
   17   19  2.279146e-05  8.523900e-03  1.691773e-05  8.535380e-03
   18   19  2.059474e-05  6.358770e-03  6.284543e-06  5.110076e-03
   19   19  1.511654e-05  5.513062e-03  8.328996e-06  5.527922e-03
#
    1   20  1.230000e-07  4.375520e-04  1.059153e-07  4.375520e-04
    2   20  1.059153e-07  4.375520e-04  1.059153e-07  4.375520e-04
    3   20  1.353000e-07  4.375520e-04  1.383750e-07  4.375520e-04
    4   20  1.353000e-07  4.375520e-04  1.383750e-07  4.375520e-04
    5   20  1.996290e-07  4.706720e-04  1.996290e-07  4.706720e-04
    6   20  1.873290e-07  4.541120e-04  1.600230e-07  4.541120e-04
    7   20  1.873290e-07  4.541120e-04  1.600230e-07  4.541120e-04
    8   20  1.873290e-07  4.541120e-04  1.600230e-07  4.541120e-04
    9   20  1.873290e-07  4.541120e-04  1.600230e-07  4.541120e-04
   10   20  1.873290e-07  4.541120e-04  1.600230e-07  4.541120e-04
   11   20  1.873290e-07  4.541120e-04  1.600230e-07  4.541120e-04
   12   20  2.733060e-07  4.450960e-04  2.259510e-07  4.450960e-04
   13   20  1.762590e-06  4.504320e-04  2.259510e-07  4.450960e-04
   14   20  1.211550e-06  7.166800e-04  2.377590e-07  4.964320e-04
   15   20  7.168440e-07  7.950640e-04  2.678444e-07  6.323160e-04
   16   20  6.349260e-07  9.020600e-04  3.020612e-07  7.615760e-04
   17   20  7.210260e-07  1.056160e-03  7.210260e-07  1.056160e-03
   18   20  6.515310e-07  7.878880e-04  2.678444e-07  6.323160e-04
   19   20  4.782240e-07  6.831000e-04  3.549780e-07  6.840200e-04
   20   20  1.512900e-08  8.464000e-05  1.512900e-08  8.464000e-05
#
    1   21  0.000000e+00  0.000000e+00  0.000000e+00  0.000000e+00
    2   21  0.000000e+00  0.000000e+00  0.000000e+00  0.000000e+00
    3   21  0.000000e+00  0.000000e+00  0.000000e+00  0.000000e+00
    4   21  0.000000e+00  0.000000e+00  0.000000e+00  0.000000e+00
    5   21  0.000000e+00  0.000000e+00  0.000000e+00  0.000000e+00
    6   21  0.000000e+00  0.000000e+00  0.000000e+00  0.000000e+00
    7   21  0.000000e+00  0.000000e+00  0.000000e+00  0.000000e+00
    8   21  0.000000e+00  0.000000e+00  0.000000e+00  0.000000e+00
    9   21  0.000000e+00  0.000000e+00  0.000000e+00  0.000000e+00
   10   21  0.000000e+00  0.000000e+00  0.000000e+00  0.000000e+00
   11   21  0.000000e+00  0.000000e+00  0.000000e+00  0.000000e+00
   12   21  0.000000e+00  0.000000e+00  0.000000e+00  0.000000e+00
   13   21  0.000000e+00  0.000000e+00  0.000000e+00  0.000000e+00
   14   21  0.000000e+00  0.000000e+00  0.000000e+00  0.000000e+00
   15   21  0.000000e+00  0.000000e+00  0.000000e+00  0.000000e+00
   16   21  0.000000e+00  0.000000e+00  0.000000e+00  0.000000e+00
   17   21  0.000000e+00  0.000000e+00  0.000000e+00  0.000000e+00
   18   21  0.000000e+00  0.000000e+00  0.000000e+00  0.000000e+00
   19   21  0.000000e+00  0.000000e+00  0.000000e+00  0.000000e+00
   20   21  0.000000e+00  0.000000e+00  0.000000e+00  0.000000e+00
   21   21  0.000000e+00  0.000000e+00  0.000000e+00  0.000000e+00
#
    1   22  0.000000e+00  0.000000e+00  0.000000e+00  0.000000e+00
    2   22  0.000000e+00  0.000000e+00  0.000000e+00  0.000000e+00
    3   22  0.000000e+00  0.000000e+00  0.000000e+00  0.000000e+00
    4   22  0.000000e+00  0.000000e+00  0.000000e+00  0.000000e+00
    5   22  0.000000e+00  0.000000e+00  0.000000e+00  0.000000e+00
    6   22  0.000000e+00  0.000000e+00  0.000000e+00  0.000000e+00
    7   22  0.000000e+00  0.000000e+00  0.000000e+00  0.000000e+00
    8   22  0.000000e+00  0.000000e+00  0.000000e+00  0.000000e+00
    9   22  0.000000e+00  0.000000e+00  0.000000e+00  0.000000e+00
   10   22  0.000000e+00  0.000000e+00  0.000000e+00  0.000000e+00
   11   22  0.000000e+00  0.000000e+00  0.000000e+00  0.000000e+00
   12   22  0.000000e+00  0.000000e+00  0.000000e+00  0.000000e+00
   13   22  0.000000e+00  0.000000e+00  0.000000e+00  0.000000e+00
   14   22  0.000000e+00  0.000000e+00  0.000000e+00  0.000000e+00
   15   22  0.000000e+00  0.000000e+00  0.000000e+00  0.000000e+00
   16   22  0.000000e+00  0.000000e+00  0.000000e+00  0.000000e+00
   17   22  0.000000e+00  0.000000e+00  0.000000e+00  0.000000e+00
   18   22  0.000000e+00  0.000000e+00  0.000000e+00  0.000000e+00
   19   22  0.000000e+00  0.000000e+00  0.000000e+00  0.000000e+00
   20   22  0.000000e+00  0.000000e+00  0.000000e+00  0.000000e+00
   21   22  0.000000e+00  0.000000e+00  0.000000e+00  0.000000e+00
   22   22  0.000000e+00  0.000000e+00  0.000000e+00  0.000000e+00
#
    1   23  3.616000e-06  4.752195e-03  3.113738e-06  4.752195e-03
    2   23  3.113738e-06  4.752195e-03  3.113738e-06  4.752195e-03
    3   23  3.977600e-06  4.752195e-03  4.068000e-06  4.752195e-03
    4   23  3.977600e-06  4.752195e-03  4.068000e-06  4.752195e-03
    5   23  5.868768e-06  5.111907e-03  5.868768e-06  5.111907e-03
    6   23  5.507168e-06  4.932051e-03  4.704416e-06  4.932051e-03
    7   23  5.507168e-06  4.932051e-03  4.704416e-06  4.932051e-03
    8   23  5.507168e-06  4.932051e-03  4.704416e-06  4.932051e-03
    9   23  5.507168e-06  4.932051e-03  4.704416e-06  4.932051e-03
   10   23  5.507168e-06  4.932051e-03  4.704416e-06  4.932051e-03
   11   23  5.507168e-06  4.932051e-03  4.704416e-06  4.932051e-03
   12   23  8.034752e-06  4.834130e-03  6.642592e-06  4.834130e-03
   13   23  5.181728e-05  4.892083e-03  6.642592e-06  4.834130e-03
   14   23  3.561760e-05  7.783768e-03  6.989728e-06  5.391683e-03
   15   23  2.107405e-05  8.635086e-03  7.874189e-06  6.867502e-03
   16   23  1.866579e-05  9.797156e-03  8.880108e-06  8.271378e-03
   17   23  2.119699e-05  1.147082e-02  2.119699e-05  1.147082e-02
   18   23  1.915395e-05  8.557149e-03  7.874189e-06  6.867502e-03
   19   23  1.405901e-05  7.419060e-03  1.043578e-05  7.429052e-03
   20   23  4.447680e-07  9.192640e-04  4.447680e-07  9.192640e-04
   21   23  0.000000e+00  0.000000e+00  0.000000e+00  0.000000e+00
   22   23  0.000000e+00  0.000000e+00  0.000000e+00  0.000000e+00
   23   23  1.307546e-05  9.984006e-03  1.307546e-05  9.984006e-03
#
    1   24  2.542500e-07  9.726020e-04  6.164615e-08  9.726020e-04
    2   24  6.903000e-07  9.726020e-04  6.164615e-08  9.726020e-04
    3   24  2.760750e-07  9.726020e-04  8.053875e-08  9.726020e-04
    4   24  2.760750e-07  9.726020e-04  8.053875e-08  9.726020e-04
    5   24  3.651750e-07  1.046222e-03  1.161906e-07  1.046222e-03
    6   24  1.090316e-07  1.009412e-03  9.313859e-08  1.009412e-03
    7   24  1.090316e-07  1.009412e-03  9.313859e-08  1.009412e-03
    8   24  1.090316e-07  1.009412e-03  9.313859e-08  1.009412e-03
    9   24  4.142250e-07  1.009412e-03  9.313859e-08  1.009412e-03
   10   24  1.090316e-07  1.009412e-03  9.313859e-08  1.009412e-03
   11   24  1.090316e-07  1.009412e-03  9.313859e-08  1.009412e-03
   12   24  1.590730e-07  9.893710e-04  1.315108e-07  9.893710e-04
   13   24  1.025885e-06  1.001232e-03  1.315108e-07  9.893710e-04
   14   24  7.051615e-07  1.593055e-03  1.383835e-07  1.103482e-03
   15   24  4.172265e-07  1.767289e-03  1.558941e-07  1.405529e-03
   16   24  3.695476e-07  2.005122e-03  1.758094e-07  1.692851e-03
   17   24  4.196606e-07  2.347660e-03  4.196606e-07  2.347660e-03
   18   24  3.792122e-07  1.751338e-03  1.558941e-07  1.405529e-03
   19   24  2.783419e-07  1.518412e-03  2.066087e-07  1.520457e-03
   20   24  8.805570e-09  1.881400e-04  8.805570e-09  1.881400e-04
   21   24  0.000000e+00  0.000000e+00  0.000000e+00  0.000000e+00
   22   24  0.000000e+00  0.000000e+00  0.000000e+00  0.000000e+00
   23   24  2.588694e-07  2.043364e-03  2.588694e-07  2.043364e-03
   24   24  5.125128e-09  4.182025e-04  5.125128e-09  4.182025e-04
#
    1   25  4.622830e-07  9.726020e-04  6.164615e-08  9.726020e-04
    2   25  1.255119e-06  9.726020e-04  6.164615e-08  9.726020e-04
    3   25  5.019657e-07  9.726020e-04  8.053875e-08  9.726020e-04
    4   25  5.019657e-07  9.726020e-04  8.053875e-08  9.726020e-04
    5   25  6.639693e-07  1.046222e-03  1.161906e-07  1.046222e-03
    6   25  1.090316e-07  1.009412e-03  9.313859e-08  1.009412e-03
    7   25  1.090316e-07  1.009412e-03  9.313859e-08  1.009412e-03
    8   25  1.090316e-07  1.009412e-03  9.313859e-08  1.009412e-03
    9   25  7.531531e-07  1.009412e-03  9.313859e-08  1.009412e-03
   10   25  1.090316e-07  1.009412e-03  9.313859e-08  1.009412e-03
   11   25  1.090316e-07  1.009412e-03  9.313859e-08  1.009412e-03
   12   25  1.590730e-07  9.893710e-04  1.315108e-07  9.893710e-04
   13   25  1.025885e-06  1.001232e-03  1.315108e-07  9.893710e-04
   14   25  7.051615e-07  1.593055e-03  1.383835e-07  1.103482e-03
   15   25  4.172265e-07  1.767289e-03  1.558941e-07  1.405529e-03
   16   25  3.695476e-07  2.005122e-03  1.758094e-07  1.692851e-03
   17   25  4.196606e-07  2.347660e-03  4.196606e-07  2.347660e-03
   18   25  3.792122e-07  1.751338e-03  1.558941e-07  1.405529e-03
   19   25  2.783419e-07  1.518412e-03  2.066087e-07  1.520457e-03
   20   25  8.805570e-09  1.881400e-04  8.805570e-09  1.881400e-04
   21   25  0.000000e+00  0.000000e+00  0.000000e+00  0.000000e+00
   22   25  0.000000e+00  0.000000e+00  0.000000e+00  0.000000e+00
   23   25  2.588694e-07  2.043364e-03  2.588694e-07  2.043364e-03
   24   25  5.125128e-09  4.182025e-04  5.125128e-09  4.182025e-04
   25   25  5.125128e-09  4.182025e-04  5.125128e-09  4.182025e-04
#
    1   26  0.000000e+00  0.000000e+00  0.000000e+00  0.000000e+00
    2   26  0.000000e+00  0.000000e+00  0.000000e+00  0.000000e+00
    3   26  0.000000e+00  0.000000e+00  0.000000e+00  0.000000e+00
    4   26  0.000000e+00  0.000000e+00  0.000000e+00  0.000000e+00
    5   26  0.000000e+00  0.000000e+00  0.000000e+00  0.000000e+00
    6   26  0.000000e+00  0.000000e+00  0.000000e+00  0.000000e+00
    7   26  0.000000e+00  0.000000e+00  0.000000e+00  0.000000e+00
    8   26  0.000000e+00  0.000000e+00  0.000000e+00  0.000000e+00
    9   26  0.000000e+00  0.000000e+00  0.000000e+00  0.000000e+00
   10   26  0.000000e+00  0.000000e+00  0.000000e+00  0.000000e+00
   11   26  0.000000e+00  0.000000e+00  0.000000e+00  0.000000e+00
   12   26  0.000000e+00  0.000000e+00  0.000000e+00  0.000000e+00
   13   26  0.000000e+00  0.000000e+00  0.000000e+00  0.000000e+00
   14   26  0.000000e+00  0.000000e+00  0.000000e+00  0.000000e+00
   15   26  0.000000e+00  0.000000e+00  0.000000e+00  0.000000e+00
   16   26  0.000000e+00  0.000000e+00  0.000000e+00  0.000000e+00
   17   26  0.000000e+00  0.000000e+00  0.000000e+00  0.000000e+00
   18   26  0.000000e+00  0.000000e+00  0.000000e+00  0.000000e+00
   19   26  0.000000e+00  0.000000e+00  0.000000e+00  0.000000e+00
   20   26  0.000000e+00  0.000000e+00  0.000000e+00  0.000000e+00
   21   26  0.000000e+00  0.000000e+00  0.000000e+00  0.000000e+00
   22   26  0.000000e+00  0.000000e+00  0.000000e+00  0.000000e+00
   23   26  0.000000e+00  0.000000e+00  0.000000e+00  0.000000e+00
   24   26  0.000000e+00  0.000000e+00  0.000000e+00  0.000000e+00
   25   26  0.000000e+00  0.000000e+00  0.000000e+00  0.000000e+00
   26   26  0.000000e+00  0.000000e+00  0.000000e+00  0.000000e+00
#
    1   27  1.097908e-07  9.726020e-04  8.366448e-08  9.726020e-04
    2   27  2.980869e-07  9.726020e-04  8.366448e-08  9.726020e-04
    3   27  1.192153e-07  9.726020e-04  1.093050e-07  9.726020e-04
    4   27  1.192153e-07  9.726020e-04  1.093050e-07  9.726020e-04
    5   27  1.576907e-07  1.046222e-03  1.576907e-07  1.046222e-03
    6   27  1.479747e-07  1.009412e-03  1.264052e-07  1.009412e-03
    7   27  1.479747e-07  1.009412e-03  1.264052e-07  1.009412e-03
    8   27  1.479747e-07  1.009412e-03  1.264052e-07  1.009412e-03
    9   27  1.788716e-07  1.009412e-03  1.264052e-07  1.009412e-03
   10   27  1.479747e-07  1.009412e-03  1.264052e-07  1.009412e-03
   11   27  1.479747e-07  1.009412e-03  1.264052e-07  1.009412e-03
   12   27  2.158895e-07  9.893710e-04  1.784829e-07  9.893710e-04
   13   27  1.392303e-06  1.001232e-03  1.784829e-07  9.893710e-04
   14   27  9.570260e-07  1.593055e-03  1.878103e-07  1.103482e-03
   15   27  5.662485e-07  1.767289e-03  2.115753e-07  1.405529e-03
   16   27  5.015399e-07  2.005122e-03  2.386038e-07  1.692851e-03
   17   27  5.695519e-07  2.347660e-03  5.695519e-07  2.347660e-03
   18   27  5.146565e-07  1.751338e-03  2.115753e-07  1.405529e-03
   19   27  3.777581e-07  1.518412e-03  2.804038e-07  1.520457e-03
   20   27  1.195068e-08  1.881400e-04  1.195068e-08  1.881400e-04
   21   27  0.000000e+00  0.000000e+00  0.000000e+00  0.000000e+00
   22   27  0.000000e+00  0.000000e+00  0.000000e+00  0.000000e+00
   23   27  3.513306e-07  2.043364e-03  3.513306e-07  2.043364e-03
   24   27  6.955684e-09  4.182025e-04  6.955684e-09  4.182025e-04
   25   27  6.955684e-09  4.182025e-04  6.955684e-09  4.182025e-04
   26   27  0.000000e+00  0.000000e+00  0.000000e+00  0.000000e+00
   27   27  9.440066e-09  4.182025e-04  9.440066e-09  4.182025e-04
#
    1   28  6.596940e-08  3.842848e-04  5.027102e-08  3.842848e-04
    2   28  1.791098e-07  3.842848e-04  5.027102e-08  3.842848e-04
    3   28  7.163226e-08  3.842848e-04  6.567750e-08  3.842848e-04
    4   28  7.163226e-08  3.842848e-04  6.567750e-08  3.842848e-04
    5   28  9.475074e-08  4.133728e-04  9.475074e-08  4.133728e-04
    6   28  8.891274e-08  3.988288e-04  7.595238e-08  3.988288e-04
    7   28  8.891274e-08  3.988288e-04  7.595238e-08  3.988288e-04
    8   28  8.891274e-08  3.988288e-04  7.595238e-08  3.988288e-04
    9   28  1.074776e-07  3.988288e-04  7.595238e-08  3.988288e-04
   10   28  8.891274e-08  3.988288e-04  7.595238e-08  3.988288e-04
   11   28  8.891274e-08  3.988288e-04  7.595238e-08  3.988288e-04
   12   28  1.297204e-07  3.909104e-04  1.072441e-07  3.909104e-04
   13   28  8.365854e-07  3.955968e-04  1.072441e-07  3.909104e-04
   14   28  5.750430e-07  6.294320e-04  1.128485e-07  4.359968e-04
   15   28  3.402386e-07  6.982736e-04  1.271281e-07  5.553384e-04
   16   28  3.013576e-07  7.922440e-04  1.433686e-07  6.688624e-04
   17   28  3.422236e-07  9.275840e-04  3.422236e-07  9.275840e-04
   18   28  3.092389e-07  6.919712e-04  1.271281e-07  5.553384e-04
   19   28  2.269814e-07  5.999400e-04  1.684847e-07  6.007480e-04
   20   28  7.180740e-09  7.433600e-05  7.180740e-09  7.433600e-05
   21   28  0.000000e+00  0.000000e+00  0.000000e+00  0.000000e+00
   22   28  0.000000e+00  0.000000e+00  0.000000e+00  0.000000e+00
   23   28  2.111021e-07  8.073536e-04  2.111021e-07  8.073536e-04
   24   28  4.179424e-09  1.652360e-04  4.179424e-09  1.652360e-04
   25   28  4.179424e-09  1.652360e-04  4.179424e-09  1.652360e-04
   26   28  0.000000e+00  0.000000e+00  0.000000e+00  0.000000e+00
   27   28  5.672201e-09  1.652360e-04  5.672201e-09  1.652360e-04
   28   28  3.408224e-09  6.528640e-05  3.408224e-09  6.528640e-05
#
    1   29  7.974410e-07  1.507652e-03  6.076783e-07  1.507652e-03
    2   29  2.165088e-06  1.507652e-03  6.076783e-07  1.507652e-03
    3   29  8.658939e-07  1.507652e-03  7.939125e-07  1.507652e-03
    4   29  8.658939e-07  1.507652e-03  7.939125e-07  1.507652e-03
    5   29  1.145351e-06  1.621772e-03  1.145351e-06  1.621772e-03
    6   29  1.074781e-06  1.564712e-03  9.181157e-07  1.564712e-03
    7   29  1.074781e-06  1.564712e-03  9.181157e-07  1.564712e-03
    8   29  1.074781e-06  1.564712e-03  9.181157e-07  1.564712e-03
    9   29  1.299194e-06  1.564712e-03  9.181157e-07  1.564712e-03
   10   29  1.074781e-06  1.564712e-03  9.181157e-07  1.564712e-03
   11   29  1.074781e-06  1.564712e-03  9.181157e-07  1.564712e-03
   12   29  1.568065e-06  1.533646e-03  1.296371e-06  1.533646e-03
   13   29  1.011268e-05  1.552032e-03  1.296371e-06  1.533646e-03
   14   29  6.951145e-06  2.469430e-03  1.364118e-06  1.710532e-03
   15   29  4.112820e-06  2.739514e-03  1.536730e-06  2.178741e-03
   16   29  3.642823e-06  3.108185e-03  1.733045e-06  2.624126e-03
   17   29  4.136813e-06  3.639160e-03  4.136813e-06  3.639160e-03
   18   29  3.738093e-06  2.714788e-03  1.536730e-06  2.178741e-03
   19   29  2.743762e-06  2.353725e-03  2.036650e-06  2.356895e-03
   20   29  8.680110e-08  2.916400e-04  8.680110e-08  2.916400e-04
   21   29  0.000000e+00  0.000000e+00  0.000000e+00  0.000000e+00
   22   29  0.000000e+00  0.000000e+00  0.000000e+00  0.000000e+00
   23   29  2.551811e-06  3.167464e-03  2.551811e-06  3.167464e-03
   24   29  5.052106e-08  6.482650e-04  5.052106e-08  6.482650e-04
   25   29  5.052106e-08  6.482650e-04  5.052106e-08  6.482650e-04
   26   29  0.000000e+00  0.000000e+00  0.000000e+00  0.000000e+00
   27   29  6.856581e-08  6.482650e-04  6.856581e-08  6.482650e-04
   28   29  4.119877e-08  2.561360e-04  4.119877e-08  2.561360e-04
   29   29  4.980125e-07  1.004890e-03  4.980125e-07  1.004890e-03
#
    1   30  5.323430e-06  5.773784e-03  4.056642e-06  5.773784e-03
    2   30  1.445335e-05  5.773784e-03  4.056642e-06  5.773784e-03
    3   30  5.780397e-06  5.773784e-03  5.299875e-06  5.773784e-03
    4   30  5.780397e-06  5.773784e-03  5.299875e-06  5.773784e-03
    5   30  7.645953e-06  6.210824e-03  7.645953e-06  6.210824e-03
    6   30  7.174853e-06  5.992304e-03  6.129011e-06  5.992304e-03
    7   30  7.174853e-06  5.992304e-03  6.129011e-06  5.992304e-03
    8   30  7.174853e-06  5.992304e-03  6.129011e-06  5.992304e-03
    9   30  8.672951e-06  5.992304e-03  6.129011e-06  5.992304e-03
   10   30  7.174853e-06  5.992304e-03  6.129011e-06  5.992304e-03
   11   30  7.174853e-06  5.992304e-03  6.129011e-06  5.992304e-03
   12   30  1.046784e-05  5.873332e-03  8.654107e-06  5.873332e-03
   13   30  6.750863e-05  5.943744e-03  8.654107e-06  5.873332e-03
   14   30  4.640335e-05  9.457060e-03  9.106363e-06  6.550744e-03
   15   30  2.745571e-05  1.049139e-02  1.025866e-05  8.343822e-03
   16   30  2.431818e-05  1.190327e-02  1.156919e-05  1.004949e-02
   17   30  2.761588e-05  1.393672e-02  2.761588e-05  1.393672e-02
   18   30  2.495417e-05  1.039670e-02  1.025866e-05  8.343822e-03
   19   30  1.831637e-05  9.013950e-03  1.359595e-05  9.026090e-03
   20   30  5.794530e-07  1.116880e-03  5.794530e-07  1.116880e-03
   21   30  0.000000e+00  0.000000e+00  0.000000e+00  0.000000e+00
   22   30  0.000000e+00  0.000000e+00  0.000000e+00  0.000000e+00
   23   30  1.703498e-05  1.213029e-02  1.703498e-05  1.213029e-02
   24   30  3.372605e-07  2.482630e-03  3.372605e-07  2.482630e-03
   25   30  3.372605e-07  2.482630e-03  3.372605e-07  2.482630e-03
   26   30  0.000000e+00  0.000000e+00  0.000000e+00  0.000000e+00
   27   30  4.577208e-07  2.482630e-03  4.577208e-07  2.482630e-03
   28   30  2.750282e-07  9.809120e-04  2.750282e-07  9.809120e-04
   29   30  3.324553e-06  3.848380e-03  3.324553e-06  3.848380e-03
   30   30  2.219352e-05  1.473796e-02  2.219352e-05  1.473796e-02
#
    1   31  3.138000e-06  3.764374e-03  2.702132e-06  3.764374e-03
    2   31  2.702132e-06  3.764374e-03  2.702132e-06  3.764374e-03
    3   31  3.451800e-06  3.764374e-03  3.530250e-06  3.764374e-03
    4   31  3.451800e-06  3.764374e-03  3.530250e-06  3.764374e-03
    5   31  5.092974e-06  4.049314e-03  5.092974e-06  4.049314e-03
    6   31  4.779174e-06  3.906844e-03  4.082538e-06  3.906844e-03
    7   31  4.779174e-06  3.906844e-03  4.082538e-06  3.906844e-03
    8   31  4.779174e-06  3.906844e-03  4.082538e-06  3.906844e-03
    9   31  4.779174e-06  3.906844e-03  4.082538e-06  3.906844e-03
   10   31  4.779174e-06  3.906844e-03  4.082538e-06  3.906844e-03
   11   31  4.779174e-06  3.906844e-03  4.082538e-06  3.906844e-03
   12   31  6.972636e-06  3.829277e-03  5.764506e-06  3.829277e-03
   13   31  4.496754e-05  3.875184e-03  5.764506e-06  3.829277e-03
   14   31  3.090930e-05  6.165785e-03  6.065754e-06  4.270934e-03
   15   31  1.828826e-05  6.840143e-03  6.833298e-06  5.439979e-03
   16   31  1.619836e-05  7.760657e-03  7.706244e-06  6.552037e-03
   17   31  1.839496e-05  9.086420e-03  1.839496e-05  9.086420e-03
   18   31  1.662199e-05  6.778406e-03  6.833298e-06  5.439979e-03
   19   31  1.220054e-05  5.876887e-03  9.056268e-06  5.884802e-03
   20   31  3.859740e-07  7.281800e-04  3.859740e-07  7.281800e-04
   21   31  0.000000e+00  0.000000e+00  0.000000e+00  0.000000e+00
   22   31  0.000000e+00  0.000000e+00  0.000000e+00  0.000000e+00
   23   31  1.134701e-05  7.908668e-03  1.134701e-05  7.908668e-03
   24   31  2.246494e-07  1.618617e-03  2.246494e-07  1.618617e-03
   25   31  2.246494e-07  1.618617e-03  2.246494e-07  1.618617e-03
   26   31  0.000000e+00  0.000000e+00  0.000000e+00  0.000000e+00
   27   31  3.048881e-07  1.618617e-03  3.048881e-07  1.618617e-03
   28   31  1.831964e-07  6.395320e-04  1.831964e-07  6.395320e-04
   29   31  2.214487e-06  2.509055e-03  2.214487e-06  2.509055e-03
   30   31  1.478312e-05  9.608810e-03  1.478312e-05  9.608810e-03
   31   31  9.847044e-06  6.264723e-03  9.847044e-06  6.264723e-03
#
    1   32  8.722000e-07  1.632259e-03  7.510514e-07  1.632259e-03
    2   32  7.510514e-07  1.632259e-03  7.510514e-07  1.632259e-03
    3   32  1.505529e-06  1.632259e-03  9.812250e-07  1.632259e-03
    4   32  9.594200e-07  1.632259e-03  9.812250e-07  1.632259e-03
    5   32  1.991421e-06  1.755811e-03  1.415581e-06  1.755811e-03
    6   32  2.384061e-06  1.694035e-03  1.134732e-06  1.694035e-03
    7   32  2.760750e-06  1.694035e-03  1.134732e-06  1.694035e-03
    8   32  2.472405e-06  1.694035e-03  1.134732e-06  1.694035e-03
    9   32  2.258907e-06  1.694035e-03  1.134732e-06  1.694035e-03
   10   32  2.635596e-06  1.694035e-03  1.134732e-06  1.694035e-03
   11   32  2.434368e-06  1.694035e-03  1.134732e-06  1.694035e-03
   12   32  1.938028e-06  1.660402e-03  1.602231e-06  1.660402e-03
   13   32  1.249863e-05  1.680307e-03  1.602231e-06  1.660402e-03
   14   32  8.591170e-06  2.673528e-03  1.685963e-06  1.851907e-03
   15   32  5.083182e-06  2.965934e-03  1.899300e-06  2.358814e-03
   16   32  4.502296e-06  3.365076e-03  2.141933e-06  2.841010e-03
   17   32  5.112836e-06  3.939936e-03  5.112836e-06  3.939936e-03
   18   32  4.620043e-06  2.939165e-03  1.899300e-06  2.358814e-03
   19   32  3.391114e-06  2.548260e-03  2.517169e-06  2.551692e-03
   20   32  1.072806e-07  3.157440e-04  1.072806e-07  3.157440e-04
   21   32  0.000000e+00  0.000000e+00  0.000000e+00  0.000000e+00
   22   32  0.000000e+00  0.000000e+00  0.000000e+00  0.000000e+00
   23   32  3.153875e-06  3.429254e-03  3.153875e-06  3.429254e-03
   24   32  2.760750e-07  7.018440e-04  6.244080e-08  7.018440e-04
   25   32  5.019657e-07  7.018440e-04  6.244080e-08  7.018440e-04
   26   32  0.000000e+00  0.000000e+00  0.000000e+00  0.000000e+00
   27   32  1.192153e-07  7.018440e-04  8.474295e-08  7.018440e-04
   28   32  7.163226e-08  2.773056e-04  5.091904e-08  2.773056e-04
   29   32  8.658939e-07  1.087944e-03  6.155115e-07  1.087944e-03
   30   32  5.780397e-06  4.166448e-03  4.108934e-06  4.166448e-03
   31   32  2.736964e-06  2.716428e-03  2.736964e-06  2.716428e-03
   32   32  7.607328e-07  1.177862e-03  7.607328e-07  1.177862e-03
#
    1   33  3.911000e-06  4.452567e-03  3.367762e-06  4.452567e-03
    2   33  3.367762e-06  4.452567e-03  3.367762e-06  4.452567e-03
    3   33  4.798797e-06  4.452567e-03  4.399875e-06  4.452567e-03
    4   33  4.302100e-06  4.452567e-03  4.399875e-06  4.452567e-03
    5   33  6.347553e-06  4.789599e-03  6.347553e-06  4.789599e-03
    6   33  7.599073e-06  4.621083e-03  5.088211e-06  4.621083e-03
    7   33  8.799750e-06  4.621083e-03  5.088211e-06  4.621083e-03
    8   33  7.880665e-06  4.621083e-03  5.088211e-06  4.621083e-03
    9   33  7.200151e-06  4.621083e-03  5.088211e-06  4.621083e-03
   10   33  8.400828e-06  4.621083e-03  5.088211e-06  4.621083e-03
   11   33  7.759424e-06  4.621083e-03  5.088211e-06  4.621083e-03
   12   33  8.690242e-06  4.529336e-03  7.184507e-06  4.529336e-03
   13   33  5.604463e-05  4.583635e-03  7.184507e-06  4.529336e-03
   14   33  3.852335e-05  7.292998e-03  7.559963e-06  5.051735e-03
   15   33  2.279331e-05  8.090640e-03  8.516580e-06  6.434503e-03
   16   33  2.018858e-05  9.179441e-03  9.604563e-06  7.749864e-03
   17   33  2.292628e-05  1.074758e-02  2.292628e-05  1.074758e-02
   18   33  2.071657e-05  8.017617e-03  8.516580e-06  6.434503e-03
   19   33  1.520597e-05  6.951285e-03  1.128715e-05  6.960647e-03
   20   33  4.810530e-07  8.613040e-04  4.810530e-07  8.613040e-04
   21   33  0.000000e+00  0.000000e+00  0.000000e+00  0.000000e+00
   22   33  0.000000e+00  0.000000e+00  0.000000e+00  0.000000e+00
   23   33  1.414218e-05  9.354510e-03  1.414218e-05  9.354510e-03
   24   33  8.799750e-07  1.914529e-03  2.799885e-07  1.914529e-03
   25   33  1.599990e-06  1.914529e-03  2.799885e-07  1.914529e-03
   26   33  0.000000e+00  0.000000e+00  0.000000e+00  0.000000e+00
   27   33  3.799928e-07  1.914529e-03  3.799928e-07  1.914529e-03
   28   33  2.283242e-07  7.564496e-04  2.283242e-07  7.564496e-04
   29   33  2.759993e-06  2.967754e-03  2.759993e-06  2.967754e-03
   30   33  1.842472e-05  1.136547e-02  1.842472e-05  1.136547e-02
   31   33  1.227272e-05  7.410023e-03  1.227272e-05  7.410023e-03
   32   33  3.411174e-06  3.213038e-03  3.411174e-06  3.213038e-03
   33   33  1.529592e-05  8.764704e-03  1.529592e-05  8.764704e-03
#
    1   34  8.092000e-06  7.909228e-03  6.968021e-06  7.909228e-03
    2   34  6.968021e-06  7.909228e-03  6.968021e-06  7.909228e-03
    3   34  9.928884e-06  7.909228e-03  9.103500e-06  7.909228e-03
    4   34  8.901200e-06  7.909228e-03  9.103500e-06  7.909228e-03
    5   34  1.313332e-05  8.507908e-03  1.313332e-05  8.507908e-03
    6   34  1.572276e-05  8.208568e-03  1.052769e-05  8.208568e-03
    7   34  1.820700e-05  8.208568e-03  1.052769e-05  8.208568e-03
    8   34  1.630538e-05  8.208568e-03  1.052769e-05  8.208568e-03
    9   34  1.489737e-05  8.208568e-03  1.052769e-05  8.208568e-03
   10   34  1.738162e-05  8.208568e-03  1.052769e-05  8.208568e-03
   11   34  1.605453e-05  8.208568e-03  1.052769e-05  8.208568e-03
   12   34  1.798042e-05  8.045594e-03  1.486500e-05  8.045594e-03
   13   34  1.159584e-04  8.142048e-03  1.486500e-05  8.045594e-03
   14   34  7.970620e-05  1.295477e-02  1.564184e-05  8.973548e-03
   15   34  4.716018e-05  1.437165e-02  1.762111e-05  1.142980e-02
   16   34  4.177090e-05  1.630571e-02  1.987219e-05  1.376631e-02
   17   34  4.743530e-05  1.909124e-02  4.743530e-05  1.909124e-02
   18   34  4.286332e-05  1.424193e-02  1.762111e-05  1.142980e-02
   19   34  3.146170e-05  1.234778e-02  2.335351e-05  1.236441e-02
   20   34  9.953160e-07  1.529960e-03  9.953160e-07  1.529960e-03
   21   34  0.000000e+00  0.000000e+00  0.000000e+00  0.000000e+00
   22   34  0.000000e+00  0.000000e+00  0.000000e+00  0.000000e+00
   23   34  2.926067e-05  1.661670e-02  2.926067e-05  1.661670e-02
   24   34  1.820700e-06  3.400835e-03  5.793063e-07  3.400835e-03
   25   34  3.310437e-06  3.400835e-03  5.793063e-07  3.400835e-03
   26   34  0.000000e+00  0.000000e+00  0.000000e+00  0.000000e+00
   27   34  7.862187e-07  3.400835e-03  7.862187e-07  3.400835e-03
   28   34  4.724110e-07  1.343704e-03  4.724110e-07  1.343704e-03
   29   34  5.710524e-06  5.271710e-03  5.710524e-06  5.271710e-03
   30   34  3.812141e-05  2.018882e-02  3.812141e-05  2.018882e-02
   31   34  2.539270e-05  1.316265e-02  2.539270e-05  1.316265e-02
   32   34  7.057842e-06  5.707416e-03  7.057842e-06  5.707416e-03
   33   34  3.164781e-05  1.556901e-02  3.164781e-05  1.556901e-02
   34   34  6.548046e-05  2.765569e-02  6.548046e-05  2.765569e-02
#
    1   35  4.400000e-06  4.480628e-03  3.788840e-06  4.480628e-03
    2   35  3.788840e-06  4.480628e-03  3.788840e-06  4.480628e-03
    3   35  4.840000e-06  4.480628e-03  4.950000e-06  4.480628e-03
    4   35  4.840000e-06  4.480628e-03  4.950000e-06  4.480628e-03
    5   35  7.141200e-06  4.819784e-03  7.141200e-06  4.819784e-03
    6   35  6.701200e-06  4.650206e-03  5.724400e-06  4.650206e-03
    7   35  6.701200e-06  4.650206e-03  5.724400e-06  4.650206e-03
    8   35  6.701200e-06  4.650206e-03  5.724400e-06  4.650206e-03
    9   35  6.701200e-06  4.650206e-03  5.724400e-06  4.650206e-03
   10   35  6.701200e-06  4.650206e-03  5.724400e-06  4.650206e-03
   11   35  6.701200e-06  4.650206e-03  5.724400e-06  4.650206e-03
   12   35  9.776800e-06  4.557880e-03  8.082800e-06  4.557880e-03
   13   35  6.305200e-05  4.612522e-03  8.082800e-06  4.557880e-03
   14   35  4.334000e-05  7.338959e-03  8.505200e-06  5.083572e-03
   15   35  2.564320e-05  8.141628e-03  9.581424e-06  6.475053e-03
   16   35  2.271280e-05  9.237291e-03  1.080544e-05  7.798704e-03
   17   35  2.579280e-05  1.081531e-02  2.579280e-05  1.081531e-02
   18   35  2.330680e-05  8.068144e-03  9.581424e-06  6.475053e-03
   19   35  1.710720e-05  6.995093e-03  1.269840e-05  7.004514e-03
   20   35  5.412000e-07  8.667320e-04  5.412000e-07  8.667320e-04
   21   35  0.000000e+00  0.000000e+00  0.000000e+00  0.000000e+00
   22   35  0.000000e+00  0.000000e+00  0.000000e+00  0.000000e+00
   23   35  1.591040e-05  9.413463e-03  1.591040e-05  9.413463e-03
   24   35  3.149960e-07  1.926594e-03  3.149960e-07  1.926594e-03
   25   35  3.149960e-07  1.926594e-03  3.149960e-07  1.926594e-03
   26   35  0.000000e+00  0.000000e+00  0.000000e+00  0.000000e+00
   27   35  4.275040e-07  1.926594e-03  4.275040e-07  1.926594e-03
   28   35  2.568720e-07  7.612168e-04  2.568720e-07  7.612168e-04
   29   35  3.105080e-06  2.986457e-03  3.105080e-06  2.986457e-03
   30   35  2.072840e-05  1.143709e-02  2.072840e-05  1.143709e-02
   31   35  1.380720e-05  7.456722e-03  1.380720e-05  7.456722e-03
   32   35  3.837680e-06  3.233287e-03  3.837680e-06  3.233287e-03
   33   35  1.720840e-05  8.819940e-03  1.720840e-05  8.819940e-03
   34   35  3.560480e-05  1.566712e-02  3.560480e-05  1.566712e-02
   35   35  1.936000e-05  8.875524e-03  1.936000e-05  8.875524e-03
#
    1   36  1.723250e-06  2.261954e-03  1.313178e-06  2.261954e-03
    2   36  2.807525e-06  2.261954e-03  1.313178e-06  2.261954e-03
    3   36  1.871175e-06  2.261954e-03  1.715625e-06  2.261954e-03
    4   36  1.871175e-06  2.261954e-03  1.715625e-06  2.261954e-03
    5   36  2.475075e-06  2.433170e-03  2.475075e-06  2.433170e-03
    6   36  2.963075e-06  2.347562e-03  1.984025e-06  2.347562e-03
    7   36  3.431250e-06  2.347562e-03  1.984025e-06  2.347562e-03
    8   36  3.072875e-06  2.347562e-03  1.984025e-06  2.347562e-03
    9   36  2.807525e-06  2.347562e-03  1.984025e-06  2.347562e-03
   10   36  3.275700e-06  2.347562e-03  1.984025e-06  2.347562e-03
   11   36  3.025600e-06  2.347562e-03  1.984025e-06  2.347562e-03
   12   36  3.388550e-06  2.300953e-03  2.801425e-06  2.300953e-03
   13   36  2.185325e-05  2.328538e-03  2.801425e-06  2.300953e-03
   14   36  1.502125e-05  3.704924e-03  2.947825e-06  2.566338e-03
   15   36  8.887700e-06  4.110135e-03  3.320835e-06  3.268799e-03
   16   36  7.872050e-06  4.663258e-03  3.745068e-06  3.937017e-03
   17   36  8.939550e-06  5.459888e-03  8.939550e-06  5.459888e-03
   18   36  8.077925e-06  4.073038e-03  3.320835e-06  3.268799e-03
   19   36  5.929200e-06  3.531330e-03  4.401150e-06  3.536086e-03
   20   36  1.875750e-07  4.375520e-04  1.875750e-07  4.375520e-04
   21   36  0.000000e+00  0.000000e+00  0.000000e+00  0.000000e+00
   22   36  0.000000e+00  0.000000e+00  0.000000e+00  0.000000e+00
   23   36  5.514400e-06  4.752195e-03  5.514400e-06  4.752195e-03
   24   36  3.431250e-07  9.726020e-04  1.091748e-07  9.726020e-04
   25   36  6.238775e-07  9.726020e-04  1.091748e-07  9.726020e-04
   26   36  0.000000e+00  0.000000e+00  0.000000e+00  0.000000e+00
   27   36  1.481690e-07  9.726020e-04  1.481690e-07  9.726020e-04
   28   36  8.902950e-08  3.842848e-04  8.902950e-08  3.842848e-04
   29   36  1.076193e-06  1.507652e-03  1.076193e-06  1.507652e-03
   30   36  7.184275e-06  5.773784e-03  7.184275e-06  5.773784e-03
   31   36  4.785450e-06  3.764374e-03  4.785450e-06  3.764374e-03
   32   36  1.871175e-06  1.632259e-03  1.330105e-06  1.632259e-03
   33   36  5.964275e-06  4.452567e-03  5.964275e-06  4.452567e-03
   34   36  1.234030e-05  7.909228e-03  1.234030e-05  7.909228e-03
   35   36  6.710000e-06  4.480628e-03  6.710000e-06  4.480628e-03
   36   36  2.325625e-06  2.261954e-03  2.325625e-06  2.261954e-03
#
    1   37  3.051000e-07  4.222948e-04  2.324970e-07  4.222948e-04
    2   37  8.283600e-07  4.222948e-04  2.324970e-07  4.222948e-04
    3   37  3.312900e-07  4.222948e-04  3.037500e-07  4.222948e-04
    4   37  3.312900e-07  4.222948e-04  3.037500e-07  4.222948e-04
    5   37  4.382100e-07  4.542599e-04  4.382100e-07  4.542599e-04
    6   37  4.112100e-07  4.382773e-04  3.512700e-07  4.382773e-04
    7   37  4.112100e-07  4.382773e-04  3.512700e-07  4.382773e-04
    8   37  4.112100e-07  4.382773e-04  3.512700e-07  4.382773e-04
    9   37  4.970700e-07  4.382773e-04  3.512700e-07  4.382773e-04
   10   37  4.112100e-07  4.382773e-04  3.512700e-07  4.382773e-04
   11   37  4.112100e-07  4.382773e-04  3.512700e-07  4.382773e-04
   12   37  5.999400e-07  4.295757e-04  4.959900e-07  4.295757e-04
   13   37  3.869100e-06  4.347256e-04  4.959900e-07  4.295757e-04
   14   37  2.659500e-06  6.916897e-04  5.219100e-07  4.791216e-04
   15   37  1.573560e-06  7.673405e-04  5.879510e-07  6.102674e-04
   16   37  1.393740e-06  8.706056e-04  6.630611e-07  7.350202e-04
   17   37  1.582740e-06  1.019332e-03  1.582740e-06  1.019332e-03
   18   37  1.430190e-06  7.604147e-04  5.879510e-07  6.102674e-04
   19   37  1.049760e-06  6.592806e-04  7.792200e-07  6.601685e-04
   20   37  3.321000e-08  8.168864e-05  3.321000e-08  8.168864e-05
   21   37  0.000000e+00  0.000000e+00  0.000000e+00  0.000000e+00
   22   37  0.000000e+00  0.000000e+00  0.000000e+00  0.000000e+00
   23   37  9.763200e-07  8.872097e-04  9.763200e-07  8.872097e-04
   24   37  1.932930e-08  1.815796e-04  1.932930e-08  1.815796e-04
   25   37  1.932930e-08  1.815796e-04  1.932930e-08  1.815796e-04
   26   37  0.000000e+00  0.000000e+00  0.000000e+00  0.000000e+00
   27   37  2.623320e-08  1.815796e-04  2.623320e-08  1.815796e-04
   28   37  1.576260e-08  7.174394e-05  1.576260e-08  7.174394e-05
   29   37  1.905390e-07  2.814706e-04  1.905390e-07  2.814706e-04
   30   37  1.271970e-06  1.077935e-03  1.271970e-06  1.077935e-03
   31   37  8.472600e-07  7.027887e-04  8.472600e-07  7.027887e-04
   32   37  3.312900e-07  3.047341e-04  2.354940e-07  3.047341e-04
   33   37  1.055970e-06  8.312707e-04  1.055970e-06  8.312707e-04
   34   37  2.184840e-06  1.476611e-03  2.184840e-06  1.476611e-03
   35   37  1.188000e-06  8.365094e-04  1.188000e-06  8.365094e-04
   36   37  4.117500e-07  4.222948e-04  4.117500e-07  4.222948e-04
   37   37  7.290000e-08  7.884019e-05  7.290000e-08  7.884019e-05
#
    1   38  7.776000e-06  5.382841e-03  6.695914e-06  5.382841e-03
    2   38  6.695914e-06  5.382841e-03  6.695914e-06  5.382841e-03
    3   38  9.541152e-06  5.382841e-03  8.748000e-06  5.382841e-03
    4   38  8.553600e-06  5.382841e-03  8.748000e-06  5.382841e-03
    5   38  1.262045e-05  5.790289e-03  1.262045e-05  5.790289e-03
    6   38  1.510877e-05  5.586565e-03  1.011658e-05  5.586565e-03
    7   38  1.749600e-05  5.586565e-03  1.011658e-05  5.586565e-03
    8   38  1.566864e-05  5.586565e-03  1.011658e-05  5.586565e-03
    9   38  1.431562e-05  5.586565e-03  1.011658e-05  5.586565e-03
   10   38  1.670285e-05  5.586565e-03  1.011658e-05  5.586565e-03
   11   38  1.542758e-05  5.586565e-03  1.011658e-05  5.586565e-03
   12   38  1.727827e-05  5.475648e-03  1.428451e-05  5.475648e-03
   13   38  1.114301e-04  5.541293e-03  1.428451e-05  5.475648e-03
   14   38  7.659360e-05  8.816722e-03  1.503101e-05  6.107193e-03
   15   38  4.531853e-05  9.781016e-03  1.693299e-05  7.778861e-03
   16   38  4.013971e-05  1.109730e-02  1.909616e-05  9.369040e-03
   17   38  4.558291e-05  1.299306e-02  4.558291e-05  1.299306e-02
   18   38  4.118947e-05  9.692735e-03  1.693299e-05  7.778861e-03
   19   38  3.023309e-05  8.403615e-03  2.244154e-05  8.414933e-03
   20   38  9.564480e-07  1.041256e-03  9.564480e-07  1.041256e-03
   21   38  0.000000e+00  0.000000e+00  0.000000e+00  0.000000e+00
   22   38  0.000000e+00  0.000000e+00  0.000000e+00  0.000000e+00
   23   38  2.811802e-05  1.130895e-02  2.811802e-05  1.130895e-02
   24   38  1.749600e-06  2.314531e-03  5.566838e-07  2.314531e-03
   25   38  3.181162e-06  2.314531e-03  5.566838e-07  2.314531e-03
   26   38  0.000000e+00  0.000000e+00  0.000000e+00  0.000000e+00
   27   38  7.555162e-07  2.314531e-03  7.555162e-07  2.314531e-03
   28   38  4.539629e-07  9.144944e-04  4.539629e-07  9.144944e-04
   29   38  5.487523e-06  3.587806e-03  5.487523e-06  3.587806e-03
   30   38  3.663274e-05  1.374005e-02  3.663274e-05  1.374005e-02
   31   38  2.440109e-05  8.958197e-03  2.440109e-05  8.958197e-03
   32   38  6.782227e-06  3.884338e-03  6.782227e-06  3.884338e-03
   33   38  3.041194e-05  1.059591e-02  3.041194e-05  1.059591e-02
   34   38  6.292339e-05  1.882183e-02  6.292339e-05  1.882183e-02
   35   38  3.421440e-05  1.066269e-02  3.421440e-05  1.066269e-02
   36   38  1.185840e-05  5.382841e-03  1.185840e-05  5.382841e-03
   37   38  2.099520e-06  1.004948e-03  2.099520e-06  1.004948e-03
   38   38  6.046618e-05  1.280971e-02  6.046618e-05  1.280971e-02
#
    1   39  2.016000e-06  2.439448e-03  1.735978e-06  2.439448e-03
    2   39  1.735978e-06  2.439448e-03  1.735978e-06  2.439448e-03
    3   39  2.217600e-06  2.439448e-03  2.268000e-06  2.439448e-03
    4   39  2.217600e-06  2.439448e-03  2.268000e-06  2.439448e-03
    5   39  3.271968e-06  2.624099e-03  3.271968e-06  2.624099e-03
    6   39  3.070368e-06  2.531773e-03  2.622816e-06  2.531773e-03
    7   39  3.070368e-06  2.531773e-03  2.622816e-06  2.531773e-03
    8   39  3.070368e-06  2.531773e-03  2.622816e-06  2.531773e-03
    9   39  3.070368e-06  2.531773e-03  2.622816e-06  2.531773e-03
   10   39  3.070368e-06  2.531773e-03  2.622816e-06  2.531773e-03
   11   39  3.070368e-06  2.531773e-03  2.622816e-06  2.531773e-03
   12   39  4.479552e-06  2.481507e-03  3.703392e-06  2.481507e-03
   13   39  2.888928e-05  2.511256e-03  3.703392e-06  2.481507e-03
   14   39  1.985760e-05  3.995647e-03  3.896928e-06  2.767716e-03
   15   39  1.174925e-05  4.432655e-03  4.390034e-06  3.525299e-03
   16   39  1.040659e-05  5.029181e-03  4.950857e-06  4.245952e-03
   17   39  1.181779e-05  5.888322e-03  1.181779e-05  5.888322e-03
   18   39  1.067875e-05  4.392647e-03  4.390034e-06  3.525299e-03
   19   39  7.838208e-06  3.808431e-03  5.818176e-06  3.813560e-03
   20   39  2.479680e-07  4.718864e-04  2.479680e-07  4.718864e-04
   21   39  0.000000e+00  0.000000e+00  0.000000e+00  0.000000e+00
   22   39  0.000000e+00  0.000000e+00  0.000000e+00  0.000000e+00
   23   39  7.289856e-06  5.125097e-03  7.289856e-06  5.125097e-03
   24   39  1.443254e-07  1.048921e-03  1.443254e-07  1.048921e-03
   25   39  1.443254e-07  1.048921e-03  1.443254e-07  1.048921e-03
   26   39  0.000000e+00  0.000000e+00  0.000000e+00  0.000000e+00
   27   39  1.958746e-07  1.048921e-03  1.958746e-07  1.048921e-03
   28   39  1.176941e-07  4.144394e-04  1.176941e-07  4.144394e-04
   29   39  1.422691e-06  1.625956e-03  1.422691e-06  1.625956e-03
   30   39  9.497376e-06  6.226849e-03  9.497376e-06  6.226849e-03
   31   39  6.326208e-06  4.059762e-03  6.326208e-06  4.059762e-03
   32   39  1.758355e-06  1.760341e-03  1.758355e-06  1.760341e-03
   33   39  7.884576e-06  4.801957e-03  7.884576e-06  4.801957e-03
   34   39  1.631347e-05  8.529860e-03  1.631347e-05  8.529860e-03
   35   39  8.870400e-06  4.832219e-03  8.870400e-06  4.832219e-03
   36   39  3.074400e-06  2.439448e-03  3.074400e-06  2.439448e-03
   37   39  5.443200e-07  4.554319e-04  5.443200e-07  4.554319e-04
   38   39  1.567642e-05  5.805229e-03  1.567642e-05  5.805229e-03
   39   39  4.064256e-06  2.630869e-03  4.064256e-06  2.630869e-03
#
    1   40  3.710100e-06  4.334666e-03  3.194767e-06  4.334666e-03
    2   40  3.194767e-06  4.334666e-03  3.194767e-06  4.334666e-03
    3   40  4.081110e-06  4.334666e-03  4.173862e-06  4.334666e-03
    4   40  4.081110e-06  4.334666e-03  4.173862e-06  4.334666e-03
    5   40  6.021492e-06  4.662774e-03  6.021492e-06  4.662774e-03
    6   40  5.650482e-06  4.498720e-03  4.826840e-06  4.498720e-03
    7   40  5.650482e-06  4.498720e-03  4.826840e-06  4.498720e-03
    8   40  5.650482e-06  4.498720e-03  4.826840e-06  4.498720e-03
    9   40  5.650482e-06  4.498720e-03  4.826840e-06  4.498720e-03
   10   40  5.650482e-06  4.498720e-03  4.826840e-06  4.498720e-03
   11   40  5.650482e-06  4.498720e-03  4.826840e-06  4.498720e-03
   12   40  8.243842e-06  4.409402e-03  6.815454e-06  4.409402e-03
   13   40  5.316573e-05  4.462263e-03  6.815454e-06  4.409402e-03
   14   40  3.654449e-05  7.099884e-03  7.171623e-06  4.917968e-03
   15   40  2.162246e-05  7.876405e-03  8.079100e-06  6.264121e-03
   16   40  1.915154e-05  8.936375e-03  9.111197e-06  7.544652e-03
   17   40  2.174861e-05  1.046299e-02  2.174861e-05  1.046299e-02
   18   40  1.965240e-05  7.805315e-03  8.079100e-06  6.264121e-03
   19   40  1.442487e-05  6.767219e-03  1.070735e-05  6.776333e-03
   20   40  4.563423e-07  8.384972e-04  4.563423e-07  8.384972e-04
   21   40  0.000000e+00  0.000000e+00  0.000000e+00  0.000000e+00
   22   40  0.000000e+00  0.000000e+00  0.000000e+00  0.000000e+00
   23   40  1.341572e-05  9.106809e-03  1.341572e-05  9.106809e-03
   24   40  2.656061e-07  1.863833e-03  2.656061e-07  1.863833e-03
   25   40  2.656061e-07  1.863833e-03  2.656061e-07  1.863833e-03
   26   40  0.000000e+00  0.000000e+00  0.000000e+00  0.000000e+00
   27   40  3.604733e-07  1.863833e-03  3.604733e-07  1.863833e-03
   28   40  2.165956e-07  7.364193e-04  2.165956e-07  7.364193e-04
   29   40  2.618218e-06  2.889170e-03  2.618218e-06  2.889170e-03
   30   40  1.747828e-05  1.106452e-02  1.747828e-05  1.106452e-02
   31   40  1.164229e-05  7.213810e-03  1.164229e-05  7.213810e-03
   32   40  3.235949e-06  3.127959e-03  3.235949e-06  3.127959e-03
   33   40  1.451020e-05  8.532620e-03  1.451020e-05  8.532620e-03
   34   40  3.002213e-05  1.515675e-02  3.002213e-05  1.515675e-02
   35   40  1.632444e-05  8.586394e-03  1.632444e-05  8.586394e-03
   36   40  5.657903e-06  4.334666e-03  5.657903e-06  4.334666e-03
   37   40  1.001727e-06  8.092592e-04  1.001727e-06  8.092592e-04
   38   40  2.884974e-05  1.031534e-02  2.884974e-05  1.031534e-02
   39   40  7.481300e-06  4.675400e-03  7.481300e-06  4.675400e-03
   40   40  1.376484e-05  8.306682e-03  1.376484e-05  8.306682e-03
#
    1   41  6.557400e-08  2.920184e-04  5.646577e-08  2.920184e-04
    2   41  5.646577e-08  2.920184e-04  5.646577e-08  2.920184e-04
    3   41  7.213140e-08  2.920184e-04  7.377075e-08  2.920184e-04
    4   41  7.213140e-08  2.920184e-04  7.377075e-08  2.920184e-04
    5   41  1.064266e-07  3.141224e-04  1.064266e-07  3.141224e-04
    6   41  9.986920e-08  3.030704e-04  8.531177e-08  3.030704e-04
    7   41  9.986920e-08  3.030704e-04  8.531177e-08  3.030704e-04
    8   41  9.986920e-08  3.030704e-04  8.531177e-08  3.030704e-04
    9   41  9.986920e-08  3.030704e-04  8.531177e-08  3.030704e-04
   10   41  9.986920e-08  3.030704e-04  8.531177e-08  3.030704e-04
   11   41  9.986920e-08  3.030704e-04  8.531177e-08  3.030704e-04
   12   41  1.457054e-07  2.970532e-04  1.204594e-07  2.970532e-04
   13   41  9.396754e-07  3.006144e-04  1.204594e-07  2.970532e-04
   14   41  6.459039e-07  4.783060e-04  1.267545e-07  3.313144e-04
   15   41  3.821653e-07  5.306188e-04  1.427937e-07  4.220022e-04
   16   41  3.384930e-07  6.020270e-04  1.610354e-07  5.082692e-04
   17   41  3.843948e-07  7.048720e-04  3.843948e-07  7.048720e-04
   18   41  3.473455e-07  5.258296e-04  1.427937e-07  4.220022e-04
   19   41  2.549517e-07  4.558950e-04  1.892466e-07  4.565090e-04
   20   41  8.065602e-09  5.648800e-05  8.065602e-09  5.648800e-05
   21   41  0.000000e+00  0.000000e+00  0.000000e+00  0.000000e+00
   22   41  0.000000e+00  0.000000e+00  0.000000e+00  0.000000e+00
   23   41  2.371156e-07  6.135088e-04  2.371156e-07  6.135088e-04
   24   41  4.694443e-09  1.255630e-04  4.694443e-09  1.255630e-04
   25   41  4.694443e-09  1.255630e-04  4.694443e-09  1.255630e-04
   26   41  0.000000e+00  0.000000e+00  0.000000e+00  0.000000e+00
   27   41  6.371170e-09  1.255630e-04  6.371170e-09  1.255630e-04
   28   41  3.828210e-09  4.961120e-05  3.828210e-09  4.961120e-05
   29   41  4.627557e-08  1.946380e-04  4.627557e-08  1.946380e-04
   30   41  3.089191e-07  7.453960e-04  3.089191e-07  7.453960e-04
   31   41  2.057712e-07  4.859810e-04  2.057712e-07  4.859810e-04
   32   41  5.719364e-08  2.107248e-04  5.719364e-08  2.107248e-04
   33   41  2.564599e-07  5.748268e-04  2.564599e-07  5.748268e-04
   34   41  5.306248e-07  1.021082e-03  5.306248e-07  1.021082e-03
   35   41  2.885256e-07  5.784494e-04  2.885256e-07  5.784494e-04
   36   41  1.000004e-07  2.920184e-04  1.000004e-07  2.920184e-04
   37   41  1.770498e-08  5.451829e-05  1.770498e-08  5.451829e-05
   38   41  5.099034e-07  6.949252e-04  5.099034e-07  6.949252e-04
   39   41  1.745000e-07  3.622000e-04  1.745000e-07  3.622000e-04
   40   41  3.266000e-07  6.493000e-04  3.266000e-07  6.493000e-04
   41   41  4.299949e-09  3.769960e-05  4.299949e-09  3.769960e-05
#
    1   42  4.636600e-06  4.887741e-03  3.992576e-06  4.887741e-03
    2   42  3.992576e-06  4.887741e-03  3.992576e-06  4.887741e-03
    3   42  5.100260e-06  4.887741e-03  5.216175e-06  4.887741e-03
    4   42  5.100260e-06  4.887741e-03  5.216175e-06  4.887741e-03
    5   42  7.525202e-06  5.257713e-03  7.525202e-06  5.257713e-03
    6   42  7.061542e-06  5.072727e-03  6.032217e-06  5.072727e-03
    7   42  7.061542e-06  5.072727e-03  6.032217e-06  5.072727e-03
    8   42  7.061542e-06  5.072727e-03  6.032217e-06  5.072727e-03
    9   42  7.061542e-06  5.072727e-03  6.032217e-06  5.072727e-03
   10   42  7.061542e-06  5.072727e-03  6.032217e-06  5.072727e-03
   11   42  7.061542e-06  5.072727e-03  6.032217e-06  5.072727e-03
   12   42  1.030253e-05  4.972013e-03  8.517434e-06  4.972013e-03
   13   42  6.644248e-05  5.031619e-03  8.517434e-06  4.972013e-03
   14   42  4.567051e-05  8.005783e-03  8.962548e-06  5.545469e-03
   15   42  2.702210e-05  8.881383e-03  1.009664e-05  7.063382e-03
   16   42  2.393413e-05  1.007660e-02  1.138648e-05  8.507301e-03
   17   42  2.717975e-05  1.179800e-02  2.717975e-05  1.179800e-02
   18   42  2.456007e-05  8.801223e-03  1.009664e-05  7.063382e-03
   19   42  1.802710e-05  7.630672e-03  1.338123e-05  7.640949e-03
   20   42  5.703018e-07  9.454840e-04  5.703018e-07  9.454840e-04
   21   42  0.000000e+00  0.000000e+00  0.000000e+00  0.000000e+00
   22   42  0.000000e+00  0.000000e+00  0.000000e+00  0.000000e+00
   23   42  1.676595e-05  1.026878e-02  1.676595e-05  1.026878e-02
   24   42  3.319342e-07  2.101647e-03  3.319342e-07  2.101647e-03
   25   42  3.319342e-07  2.101647e-03  3.319342e-07  2.101647e-03
   26   42  0.000000e+00  0.000000e+00  0.000000e+00  0.000000e+00
   27   42  4.504921e-07  2.101647e-03  4.504921e-07  2.101647e-03
   28   42  2.706847e-07  8.303816e-04  2.706847e-07  8.303816e-04
   29   42  3.272049e-06  3.257809e-03  3.272049e-06  3.257809e-03
   30   42  2.184302e-05  1.247628e-02  2.184302e-05  1.247628e-02
   31   42  1.454965e-05  8.134245e-03  1.454965e-05  8.134245e-03
   32   42  4.044043e-06  3.527066e-03  4.044043e-06  3.527066e-03
   33   42  1.813374e-05  9.621327e-03  1.813374e-05  9.621327e-03
   34   42  3.751937e-05  1.709065e-02  3.751937e-05  1.709065e-02
   35   42  2.040104e-05  9.681962e-03  2.040104e-05  9.681962e-03
   36   42  7.070815e-06  4.887741e-03  7.070815e-06  4.887741e-03
   37   42  1.251882e-06  9.125154e-04  1.251882e-06  9.125154e-04
   38   42  3.605420e-05  1.163151e-02  3.605420e-05  1.163151e-02
   39   42  9.347386e-06  5.271279e-03  9.347386e-06  5.271279e-03
   40   42  1.720225e-05  9.366561e-03  1.720225e-05  9.366561e-03
   41   42  3.040404e-07  6.310078e-04  3.040404e-07  6.310078e-04
   42   42  2.149806e-05  1.056167e-02  2.149806e-05  1.056167e-02
#
    1   43  5.162000e-06  4.663258e-03  4.444998e-06  4.663258e-03
    2   43  4.444998e-06  4.663258e-03  4.444998e-06  4.663258e-03
    3   43  5.678200e-06  4.663258e-03  5.807250e-06  4.663258e-03
    4   43  5.678200e-06  4.663258e-03  5.807250e-06  4.663258e-03
    5   43  8.377926e-06  5.016238e-03  8.377926e-06  5.016238e-03
    6   43  7.861726e-06  4.839748e-03  6.715762e-06  4.839748e-03
    7   43  7.861726e-06  4.839748e-03  6.715762e-06  4.839748e-03
    8   43  7.861726e-06  4.839748e-03  6.715762e-06  4.839748e-03
    9   43  7.861726e-06  4.839748e-03  6.715762e-06  4.839748e-03
   10   43  7.861726e-06  4.839748e-03  6.715762e-06  4.839748e-03
   11   43  7.861726e-06  4.839748e-03  6.715762e-06  4.839748e-03
   12   43  1.146996e-05  4.743659e-03  9.482594e-06  4.743659e-03
   13   43  7.397146e-05  4.800528e-03  9.482594e-06  4.743659e-03
   14   43  5.084570e-05  7.638095e-03  9.978146e-06  5.290778e-03
   15   43  3.008414e-05  8.473481e-03  1.124075e-05  6.738976e-03
   16   43  2.664624e-05  9.613802e-03  1.267675e-05  8.116579e-03
   17   43  3.025964e-05  1.125614e-02  3.025964e-05  1.125614e-02
   18   43  2.734311e-05  8.397002e-03  1.124075e-05  6.738976e-03
   19   43  2.006986e-05  7.280212e-03  1.489753e-05  7.290017e-03
   20   43  6.349260e-07  9.020600e-04  6.349260e-07  9.020600e-04
   21   43  0.000000e+00  0.000000e+00  0.000000e+00  0.000000e+00
   22   43  0.000000e+00  0.000000e+00  0.000000e+00  0.000000e+00
   23   43  1.866579e-05  9.797156e-03  1.866579e-05  9.797156e-03
   24   43  3.695476e-07  2.005122e-03  3.695476e-07  2.005122e-03
   25   43  3.695476e-07  2.005122e-03  3.695476e-07  2.005122e-03
   26   43  0.000000e+00  0.000000e+00  0.000000e+00  0.000000e+00
   27   43  5.015399e-07  2.005122e-03  5.015399e-07  2.005122e-03
   28   43  3.013576e-07  7.922440e-04  3.013576e-07  7.922440e-04
   29   43  3.642823e-06  3.108185e-03  3.642823e-06  3.108185e-03
   30   43  2.431818e-05  1.190327e-02  2.431818e-05  1.190327e-02
   31   43  1.619836e-05  7.760657e-03  1.619836e-05  7.760657e-03
   32   43  4.502296e-06  3.365076e-03  4.502296e-06  3.365076e-03
   33   43  2.018858e-05  9.179441e-03  2.018858e-05  9.179441e-03
   34   43  4.177090e-05  1.630571e-02  4.177090e-05  1.630571e-02
   35   43  2.271280e-05  9.237291e-03  2.271280e-05  9.237291e-03
   36   43  7.872050e-06  4.663258e-03  7.872050e-06  4.663258e-03
   37   43  1.393740e-06  8.706056e-04  1.393740e-06  8.706056e-04
   38   43  4.013971e-05  1.109730e-02  4.013971e-05  1.109730e-02
   39   43  1.040659e-05  5.029181e-03  1.040659e-05  5.029181e-03
   40   43  1.915154e-05  8.936375e-03  1.915154e-05  8.936375e-03
   41   43  3.384930e-07  6.020270e-04  3.384930e-07  6.020270e-04
   42   43  2.393413e-05  1.007660e-02  2.393413e-05  1.007660e-02
   43   43  2.664624e-05  9.613802e-03  2.664624e-05  9.613802e-03
#
    1   44  8.668600e-07  2.266329e-03  7.464531e-07  2.266329e-03
    2   44  7.464531e-07  2.266329e-03  7.464531e-07  2.266329e-03
    3   44  1.380375e-06  2.266329e-03  9.752175e-07  2.266329e-03
    4   44  9.535460e-07  2.266329e-03  9.752175e-07  2.266329e-03
    5   44  1.825875e-06  2.437876e-03  1.406914e-06  2.437876e-03
    6   44  2.185875e-06  2.352103e-03  1.127785e-06  2.352103e-03
    7   44  2.531250e-06  2.352103e-03  1.127785e-06  2.352103e-03
    8   44  2.266875e-06  2.352103e-03  1.127785e-06  2.352103e-03
    9   44  2.071125e-06  2.352103e-03  1.127785e-06  2.352103e-03
   10   44  2.416500e-06  2.352103e-03  1.127785e-06  2.352103e-03
   11   44  2.232000e-06  2.352103e-03  1.127785e-06  2.352103e-03
   12   44  1.926163e-06  2.305404e-03  1.592422e-06  2.305404e-03
   13   44  1.242210e-05  2.333042e-03  1.592422e-06  2.305404e-03
   14   44  8.538571e-06  3.712091e-03  1.675640e-06  2.571302e-03
   15   44  5.052060e-06  4.118086e-03  1.887671e-06  3.275122e-03
   16   44  4.474731e-06  4.672279e-03  2.128819e-06  3.944633e-03
   17   44  5.081533e-06  5.470450e-03  5.081533e-06  5.470450e-03
   18   44  4.591757e-06  4.080917e-03  1.887671e-06  3.275122e-03
   19   44  3.370352e-06  3.538161e-03  2.501758e-06  3.542926e-03
   20   44  1.066238e-07  4.383984e-04  1.066238e-07  4.383984e-04
   21   44  0.000000e+00  0.000000e+00  0.000000e+00  0.000000e+00
   22   44  0.000000e+00  0.000000e+00  0.000000e+00  0.000000e+00
   23   44  3.134566e-06  4.761388e-03  3.134566e-06  4.761388e-03
   24   44  2.531250e-07  9.744834e-04  6.205851e-08  9.744834e-04
   25   44  4.602375e-07  9.744834e-04  6.205851e-08  9.744834e-04
   26   44  0.000000e+00  0.000000e+00  0.000000e+00  0.000000e+00
   27   44  1.093050e-07  9.744834e-04  8.422412e-08  9.744834e-04
   28   44  6.567750e-08  3.850282e-04  5.060729e-08  3.850282e-04
   29   44  7.939125e-07  1.510568e-03  6.117431e-07  1.510568e-03
   30   44  5.299875e-06  5.784953e-03  4.083777e-06  5.784953e-03
   31   44  2.720207e-06  3.771656e-03  2.720207e-06  3.771656e-03
   32   44  7.560753e-07  1.635417e-03  7.560753e-07  1.635417e-03
   33   44  3.390289e-06  4.461180e-03  3.390289e-06  4.461180e-03
   34   44  7.014631e-06  7.924528e-03  7.014631e-06  7.924528e-03
   35   44  3.814184e-06  4.489295e-03  3.814184e-06  4.489295e-03
   36   44  1.715625e-06  2.266329e-03  1.321962e-06  2.266329e-03
   37   44  3.037500e-07  4.231116e-04  2.340522e-07  4.231116e-04
   38   44  6.740703e-06  5.393253e-03  6.740703e-06  5.393253e-03
   39   44  1.747590e-06  2.444166e-03  1.747590e-06  2.444166e-03
   40   44  3.216137e-06  4.343051e-03  3.216137e-06  4.343051e-03
   41   44  5.684348e-08  2.925833e-04  5.684348e-08  2.925833e-04
   42   44  4.019283e-06  4.897196e-03  4.019283e-06  4.897196e-03
   43   44  4.474731e-06  4.672279e-03  4.474731e-06  4.672279e-03
   44   44  7.514463e-07  2.270713e-03  7.514463e-07  2.270713e-03
#
    1   45  2.756800e-06  2.439448e-03  2.373880e-06  2.439448e-03
    2   45  2.373880e-06  2.439448e-03  2.373880e-06  2.439448e-03
    3   45  3.032480e-06  2.439448e-03  3.101400e-06  2.439448e-03
    4   45  3.032480e-06  2.439448e-03  3.101400e-06  2.439448e-03
    5   45  4.474286e-06  2.624099e-03  4.474286e-06  2.624099e-03
    6   45  4.198606e-06  2.531773e-03  3.586597e-06  2.531773e-03
    7   45  4.198606e-06  2.531773e-03  3.586597e-06  2.531773e-03
    8   45  4.198606e-06  2.531773e-03  3.586597e-06  2.531773e-03
    9   45  4.198606e-06  2.531773e-03  3.586597e-06  2.531773e-03
   10   45  4.198606e-06  2.531773e-03  3.586597e-06  2.531773e-03
   11   45  4.198606e-06  2.531773e-03  3.586597e-06  2.531773e-03
   12   45  6.125610e-06  2.481507e-03  5.064242e-06  2.481507e-03
   13   45  3.950494e-05  2.511256e-03  5.064242e-06  2.481507e-03
   14   45  2.715448e-05  3.995647e-03  5.328894e-06  2.767716e-03
   15   45  1.606663e-05  4.432655e-03  6.003198e-06  3.525299e-03
   16   45  1.423060e-05  5.029181e-03  6.770100e-06  4.245952e-03
   17   45  1.616036e-05  5.888322e-03  1.616036e-05  5.888322e-03
   18   45  1.460277e-05  4.392647e-03  6.003198e-06  3.525299e-03
   19   45  1.071844e-05  3.808431e-03  7.956125e-06  3.813560e-03
   20   45  3.390864e-07  4.718864e-04  3.390864e-07  4.718864e-04
   21   45  0.000000e+00  0.000000e+00  0.000000e+00  0.000000e+00
   22   45  0.000000e+00  0.000000e+00  0.000000e+00  0.000000e+00
   23   45  9.968589e-06  5.125097e-03  9.968589e-06  5.125097e-03
   24   45  1.973593e-07  1.048921e-03  1.973593e-07  1.048921e-03
   25   45  1.973593e-07  1.048921e-03  1.973593e-07  1.048921e-03
   26   45  0.000000e+00  0.000000e+00  0.000000e+00  0.000000e+00
   27   45  2.678507e-07  1.048921e-03  2.678507e-07  1.048921e-03
   28   45  1.609420e-07  4.144394e-04  1.609420e-07  4.144394e-04
   29   45  1.945474e-06  1.625956e-03  1.945474e-06  1.625956e-03
   30   45  1.298728e-05  6.226849e-03  1.298728e-05  6.226849e-03
   31   45  8.650838e-06  4.059762e-03  8.650838e-06  4.059762e-03
   32   45  2.404481e-06  1.760341e-03  2.404481e-06  1.760341e-03
   33   45  1.078184e-05  4.801957e-03  1.078184e-05  4.801957e-03
   34   45  2.230803e-05  8.529860e-03  2.230803e-05  8.529860e-03
   35   45  1.212992e-05  4.832219e-03  1.212992e-05  4.832219e-03
   36   45  4.204120e-06  2.439448e-03  4.204120e-06  2.439448e-03
   37   45  7.443360e-07  4.554319e-04  7.443360e-07  4.554319e-04
   38   45  2.143688e-05  5.805229e-03  2.143688e-05  5.805229e-03
   39   45  5.557709e-06  2.630869e-03  5.557709e-06  2.630869e-03
   40   45  1.022800e-05  4.674804e-03  1.022800e-05  4.674804e-03
   41   45  1.807744e-07  3.149329e-04  1.807744e-07  3.149329e-04
   42   45  1.278218e-05  5.271279e-03  1.278218e-05  5.271279e-03
   43   45  1.423060e-05  5.029181e-03  1.423060e-05  5.029181e-03
   44   45  2.389760e-06  2.444166e-03  2.389760e-06  2.444166e-03
   45   45  7.599946e-06  2.630869e-03  7.599946e-06  2.630869e-03
#
    1   46  3.573200e-06  4.147280e-03  3.076883e-06  4.147280e-03
    2   46  3.076883e-06  4.147280e-03  3.076883e-06  4.147280e-03
    3   46  3.930520e-06  4.147280e-03  4.019850e-06  4.147280e-03
    4   46  3.930520e-06  4.147280e-03  4.019850e-06  4.147280e-03
    5   46  5.799304e-06  4.461203e-03  5.799304e-06  4.461203e-03
    6   46  5.441984e-06  4.304241e-03  4.648733e-06  4.304241e-03
    7   46  5.441984e-06  4.304241e-03  4.648733e-06  4.304241e-03
    8   46  5.441984e-06  4.304241e-03  4.648733e-06  4.304241e-03
    9   46  5.441984e-06  4.304241e-03  4.648733e-06  4.304241e-03
   10   46  5.441984e-06  4.304241e-03  4.648733e-06  4.304241e-03
   11   46  5.441984e-06  4.304241e-03  4.648733e-06  4.304241e-03
   12   46  7.939650e-06  4.218784e-03  6.563968e-06  4.218784e-03
   13   46  5.120396e-05  4.269361e-03  6.563968e-06  4.218784e-03
   14   46  3.519602e-05  6.792958e-03  6.906996e-06  4.705366e-03
   15   46  2.082461e-05  7.535910e-03  7.780987e-06  5.993325e-03
   16   46  1.844486e-05  8.550058e-03  8.775000e-06  7.218499e-03
   17   46  2.094610e-05  1.001067e-02  2.094610e-05  1.001067e-02
   18   46  1.892724e-05  7.467894e-03  7.780987e-06  5.993325e-03
   19   46  1.389260e-05  6.474674e-03  1.031226e-05  6.483394e-03
   20   46  4.395036e-07  8.022492e-04  4.395036e-07  8.022492e-04
   21   46  0.000000e+00  0.000000e+00  0.000000e+00  0.000000e+00
   22   46  0.000000e+00  0.000000e+00  0.000000e+00  0.000000e+00
   23   46  1.292069e-05  8.713124e-03  1.292069e-05  8.713124e-03
   24   46  2.558054e-07  1.783260e-03  2.558054e-07  1.783260e-03
   25   46  2.558054e-07  1.783260e-03  2.558054e-07  1.783260e-03
   26   46  0.000000e+00  0.000000e+00  0.000000e+00  0.000000e+00
   27   46  3.471721e-07  1.783260e-03  3.471721e-07  1.783260e-03
   28   46  2.086034e-07  7.045841e-04  2.086034e-07  7.045841e-04
   29   46  2.521607e-06  2.764272e-03  2.521607e-06  2.764272e-03
   30   46  1.683335e-05  1.058620e-02  1.683335e-05  1.058620e-02
   31   46  1.121270e-05  6.901959e-03  1.121270e-05  6.901959e-03
   32   46  3.116545e-06  2.992738e-03  3.116545e-06  2.992738e-03
   33   46  1.397479e-05  8.163758e-03  1.397479e-05  8.163758e-03
   34   46  2.891433e-05  1.450153e-02  2.891433e-05  1.450153e-02
   35   46  1.572208e-05  8.215206e-03  1.572208e-05  8.215206e-03
   36   46  5.449130e-06  4.147280e-03  5.449130e-06  4.147280e-03
   37   46  9.647640e-07  7.742751e-04  9.647640e-07  7.742751e-04
   38   46  2.778520e-05  9.869409e-03  2.778520e-05  9.869409e-03
   39   46  7.203571e-06  4.472714e-03  7.203571e-06  4.472714e-03
   40   46  1.325693e-05  7.947586e-03  1.325693e-05  7.947586e-03
   41   46  2.343090e-07  5.354141e-04  2.343090e-07  5.354141e-04
   42   46  1.656750e-05  8.961647e-03  1.656750e-05  8.961647e-03
   43   46  1.844486e-05  8.550058e-03  1.844486e-05  8.550058e-03
   44   46  3.097464e-06  4.155302e-03  3.097464e-06  4.155302e-03
   45   46  9.850598e-06  4.472714e-03  9.850598e-06  4.472714e-03
   46   46  1.276776e-05  7.604014e-03  1.276776e-05  7.604014e-03
#
    1   47  1.000000e-06  1.632259e-03  8.611000e-07  1.632259e-03
    2   47  8.611000e-07  1.632259e-03  8.611000e-07  1.632259e-03
    3   47  1.227000e-06  1.632259e-03  1.125000e-06  1.632259e-03
    4   47  1.100000e-06  1.632259e-03  1.125000e-06  1.632259e-03
    5   47  1.623000e-06  1.755811e-03  1.623000e-06  1.755811e-03
    6   47  1.943000e-06  1.694035e-03  1.301000e-06  1.694035e-03
    7   47  2.250000e-06  1.694035e-03  1.301000e-06  1.694035e-03
    8   47  2.015000e-06  1.694035e-03  1.301000e-06  1.694035e-03
    9   47  1.841000e-06  1.694035e-03  1.301000e-06  1.694035e-03
   10   47  2.148000e-06  1.694035e-03  1.301000e-06  1.694035e-03
   11   47  1.984000e-06  1.694035e-03  1.301000e-06  1.694035e-03
   12   47  2.222000e-06  1.660402e-03  1.837000e-06  1.660402e-03
   13   47  1.433000e-05  1.680307e-03  1.837000e-06  1.660402e-03
   14   47  9.850000e-06  2.673528e-03  1.933000e-06  1.851907e-03
   15   47  5.828000e-06  2.965934e-03  2.177596e-06  2.358814e-03
   16   47  5.162000e-06  3.365076e-03  2.455782e-06  2.841010e-03
   17   47  5.862000e-06  3.939936e-03  5.862000e-06  3.939936e-03
   18   47  5.297000e-06  2.939165e-03  2.177596e-06  2.358814e-03
   19   47  3.888000e-06  2.548260e-03  2.886000e-06  2.551692e-03
   20   47  1.230000e-07  3.157440e-04  1.230000e-07  3.157440e-04
   21   47  0.000000e+00  0.000000e+00  0.000000e+00  0.000000e+00
   22   47  0.000000e+00  0.000000e+00  0.000000e+00  0.000000e+00
   23   47  3.616000e-06  3.429254e-03  3.616000e-06  3.429254e-03
   24   47  2.250000e-07  7.018440e-04  7.159000e-08  7.018440e-04
   25   47  4.091000e-07  7.018440e-04  7.159000e-08  7.018440e-04
   26   47  0.000000e+00  0.000000e+00  0.000000e+00  0.000000e+00
   27   47  9.716000e-08  7.018440e-04  9.716000e-08  7.018440e-04
   28   47  5.838000e-08  2.773056e-04  5.838000e-08  2.773056e-04
   29   47  7.057000e-07  1.087944e-03  7.057000e-07  1.087944e-03
   30   47  4.711000e-06  4.166448e-03  4.711000e-06  4.166448e-03
   31   47  3.138000e-06  2.716428e-03  3.138000e-06  2.716428e-03
   32   47  8.722000e-07  1.177862e-03  8.722000e-07  1.177862e-03
   33   47  3.911000e-06  3.213038e-03  3.911000e-06  3.213038e-03
   34   47  8.092000e-06  5.707416e-03  8.092000e-06  5.707416e-03
   35   47  4.400000e-06  3.233287e-03  4.400000e-06  3.233287e-03
   36   47  1.525000e-06  1.632259e-03  1.525000e-06  1.632259e-03
   37   47  2.700000e-07  3.047341e-04  2.700000e-07  3.047341e-04
   38   47  7.776000e-06  3.884338e-03  7.776000e-06  3.884338e-03
   39   47  2.016000e-06  1.760341e-03  2.016000e-06  1.760341e-03
   40   47  3.710100e-06  3.127959e-03  3.710100e-06  3.127959e-03
   41   47  6.557400e-08  2.107248e-04  6.557400e-08  2.107248e-04
   42   47  4.636600e-06  3.527066e-03  4.636600e-06  3.527066e-03
   43   47  5.162000e-06  3.365076e-03  5.162000e-06  3.365076e-03
   44   47  8.668600e-07  1.635417e-03  8.668600e-07  1.635417e-03
   45   47  2.756800e-06  1.760341e-03  2.756800e-06  1.760341e-03
   46   47  3.573200e-06  2.992738e-03  3.573200e-06  2.992738e-03
   47   47  1.000000e-06  1.177862e-03  1.000000e-06  1.177862e-03
#
    1   48  1.837000e-06  2.300953e-03  1.581841e-06  2.300953e-03
    2   48  1.581841e-06  2.300953e-03  1.581841e-06  2.300953e-03
    3   48  2.020700e-06  2.300953e-03  2.066625e-06  2.300953e-03
    4   48  2.020700e-06  2.300953e-03  2.066625e-06  2.300953e-03
    5   48  2.981451e-06  2.475121e-03  2.981451e-06  2.475121e-03
    6   48  2.797751e-06  2.388037e-03  2.389937e-06  2.388037e-03
    7   48  2.797751e-06  2.388037e-03  2.389937e-06  2.388037e-03
    8   48  2.797751e-06  2.388037e-03  2.389937e-06  2.388037e-03
    9   48  2.797751e-06  2.388037e-03  2.389937e-06  2.388037e-03
   10   48  2.797751e-06  2.388037e-03  2.389937e-06  2.388037e-03
   11   48  2.797751e-06  2.388037e-03  2.389937e-06  2.388037e-03
   12   48  4.081814e-06  2.340624e-03  3.374569e-06  2.340624e-03
   13   48  2.632421e-05  2.368685e-03  3.374569e-06  2.340624e-03
   14   48  1.809445e-05  3.768802e-03  3.550921e-06  2.610585e-03
   15   48  1.070604e-05  4.181000e-03  4.000245e-06  3.325157e-03
   16   48  9.482594e-06  4.743659e-03  4.511272e-06  4.004896e-03
   17   48  1.076849e-05  5.554024e-03  1.076849e-05  5.554024e-03
   18   48  9.730589e-06  4.143263e-03  4.000245e-06  3.325157e-03
   19   48  7.142256e-06  3.592215e-03  5.301582e-06  3.597053e-03
   20   48  2.259510e-07  4.450960e-04  2.259510e-07  4.450960e-04
   21   48  0.000000e+00  0.000000e+00  0.000000e+00  0.000000e+00
   22   48  0.000000e+00  0.000000e+00  0.000000e+00  0.000000e+00
   23   48  6.642592e-06  4.834130e-03  6.642592e-06  4.834130e-03
   24   48  1.315108e-07  9.893710e-04  1.315108e-07  9.893710e-04
   25   48  1.315108e-07  9.893710e-04  1.315108e-07  9.893710e-04
   26   48  0.000000e+00  0.000000e+00  0.000000e+00  0.000000e+00
   27   48  1.784829e-07  9.893710e-04  1.784829e-07  9.893710e-04
   28   48  1.072441e-07  3.909104e-04  1.072441e-07  3.909104e-04
   29   48  1.296371e-06  1.533646e-03  1.296371e-06  1.533646e-03
   30   48  8.654107e-06  5.873332e-03  8.654107e-06  5.873332e-03
   31   48  5.764506e-06  3.829277e-03  5.764506e-06  3.829277e-03
   32   48  1.602231e-06  1.660402e-03  1.602231e-06  1.660402e-03
   33   48  7.184507e-06  4.529336e-03  7.184507e-06  4.529336e-03
   34   48  1.486500e-05  8.045594e-03  1.486500e-05  8.045594e-03
   35   48  8.082800e-06  4.557880e-03  8.082800e-06  4.557880e-03
   36   48  2.801425e-06  2.300953e-03  2.801425e-06  2.300953e-03
   37   48  4.959900e-07  4.295757e-04  4.959900e-07  4.295757e-04
   38   48  1.428451e-05  5.475648e-03  1.428451e-05  5.475648e-03
   39   48  3.703392e-06  2.481507e-03  3.703392e-06  2.481507e-03
   40   48  6.815454e-06  4.409402e-03  6.815454e-06  4.409402e-03
   41   48  1.204594e-07  2.970532e-04  1.204594e-07  2.970532e-04
   42   48  8.517434e-06  4.972013e-03  8.517434e-06  4.972013e-03
   43   48  9.482594e-06  4.743659e-03  9.482594e-06  4.743659e-03
   44   48  1.592422e-06  2.305404e-03  1.592422e-06  2.305404e-03
   45   48  5.064242e-06  2.481507e-03  5.064242e-06  2.481507e-03
   46   48  6.563968e-06  4.218784e-03  6.563968e-06  4.218784e-03
   47   48  1.837000e-06  1.660402e-03  1.837000e-06  1.660402e-03
   48   48  3.374569e-06  2.340624e-03  3.374569e-06  2.340624e-03
#
    1   49  5.077000e-06  4.008832e-03  4.371805e-06  4.008832e-03
    2   49  4.371805e-06  4.008832e-03  4.371805e-06  4.008832e-03
    3   49  5.584700e-06  4.008832e-03  5.711625e-06  4.008832e-03
    4   49  5.584700e-06  4.008832e-03  5.711625e-06  4.008832e-03
    5   49  8.239971e-06  4.312276e-03  8.239971e-06  4.312276e-03
    6   49  7.732271e-06  4.160554e-03  6.605177e-06  4.160554e-03
    7   49  7.732271e-06  4.160554e-03  6.605177e-06  4.160554e-03
    8   49  7.732271e-06  4.160554e-03  6.605177e-06  4.160554e-03
    9   49  7.732271e-06  4.160554e-03  6.605177e-06  4.160554e-03
   10   49  7.732271e-06  4.160554e-03  6.605177e-06  4.160554e-03
   11   49  7.732271e-06  4.160554e-03  6.605177e-06  4.160554e-03
   12   49  1.128109e-05  4.077950e-03  9.326449e-06  4.077950e-03
   13   49  7.275341e-05  4.126838e-03  9.326449e-06  4.077950e-03
   14   49  5.000845e-05  6.566191e-03  9.813841e-06  4.548288e-03
   15   49  2.958876e-05  7.284342e-03  1.105566e-05  5.793252e-03
   16   49  2.620747e-05  8.264634e-03  1.246801e-05  6.977526e-03
   17   49  2.976137e-05  9.676492e-03  2.976137e-05  9.676492e-03
   18   49  2.689287e-05  7.218596e-03  1.105566e-05  5.793252e-03
   19   49  1.973938e-05  6.258533e-03  1.465222e-05  6.266962e-03
   20   49  6.244710e-07  7.754680e-04  6.244710e-07  7.754680e-04
   21   49  0.000000e+00  0.000000e+00  0.000000e+00  0.000000e+00
   22   49  0.000000e+00  0.000000e+00  0.000000e+00  0.000000e+00
   23   49  1.835843e-05  8.422257e-03  1.835843e-05  8.422257e-03
   24   49  3.634624e-07  1.723731e-03  3.634624e-07  1.723731e-03
   25   49  3.634624e-07  1.723731e-03  3.634624e-07  1.723731e-03
   26   49  0.000000e+00  0.000000e+00  0.000000e+00  0.000000e+00
   27   49  4.932813e-07  1.723731e-03  4.932813e-07  1.723731e-03
   28   49  2.963953e-07  6.810632e-04  2.963953e-07  6.810632e-04
   29   49  3.582839e-06  2.671993e-03  3.582839e-06  2.671993e-03
   30   49  2.391775e-05  1.023281e-02  2.391775e-05  1.023281e-02
   31   49  1.593163e-05  6.671553e-03  1.593163e-05  6.671553e-03
   32   49  4.428159e-06  2.892833e-03  4.428159e-06  2.892833e-03
   33   49  1.985615e-05  7.891230e-03  1.985615e-05  7.891230e-03
   34   49  4.108308e-05  1.401743e-02  4.108308e-05  1.401743e-02
   35   49  2.233880e-05  7.940961e-03  2.233880e-05  7.940961e-03
   36   49  7.742425e-06  4.008832e-03  7.742425e-06  4.008832e-03
   37   49  1.370790e-06  7.484278e-04  1.370790e-06  7.484278e-04
   38   49  3.947875e-05  9.539942e-03  3.947875e-05  9.539942e-03
   39   49  1.023523e-05  4.323403e-03  1.023523e-05  4.323403e-03
   40   49  1.883618e-05  7.682275e-03  1.883618e-05  7.682275e-03
   41   49  3.329192e-07  5.175406e-04  3.329192e-07  5.175406e-04
   42   49  2.354002e-05  8.662483e-03  2.354002e-05  8.662483e-03
   43   49  2.620747e-05  8.264634e-03  2.620747e-05  8.264634e-03
   44   49  4.401048e-06  4.016587e-03  4.401048e-06  4.016587e-03
   45   49  1.399627e-05  4.323403e-03  1.399627e-05  4.323403e-03
   46   49  1.814114e-05  7.350172e-03  1.814114e-05  7.350172e-03
   47   49  5.077000e-06  2.892833e-03  5.077000e-06  2.892833e-03
   48   49  9.326449e-06  4.077950e-03  9.326449e-06  4.077950e-03
   49   49  2.577593e-05  7.104804e-03  2.577593e-05  7.104804e-03
#
    1   50  1.227000e-06  2.261954e-03  1.056570e-06  2.261954e-03
    2   50  1.056570e-06  2.261954e-03  1.056570e-06  2.261954e-03
    3   50  1.505529e-06  2.261954e-03  1.380375e-06  2.261954e-03
    4   50  1.349700e-06  2.261954e-03  1.380375e-06  2.261954e-03
    5   50  1.991421e-06  2.433170e-03  1.991421e-06  2.433170e-03
    6   50  1.868721e-06  2.347562e-03  1.596327e-06  2.347562e-03
    7   50  2.760750e-06  2.347562e-03  1.596327e-06  2.347562e-03
    8   50  1.868721e-06  2.347562e-03  1.596327e-06  2.347562e-03
    9   50  2.258907e-06  2.347562e-03  1.596327e-06  2.347562e-03
   10   50  1.868721e-06  2.347562e-03  1.596327e-06  2.347562e-03
   11   50  1.868721e-06  2.347562e-03  1.596327e-06  2.347562e-03
   12   50  2.726394e-06  2.300953e-03  2.253999e-06  2.300953e-03
   13   50  1.758291e-05  2.328538e-03  2.253999e-06  2.300953e-03
   14   50  1.208595e-05  3.704924e-03  2.371791e-06  2.566338e-03
   15   50  7.150956e-06  4.110135e-03  2.671911e-06  3.268799e-03
   16   50  6.333774e-06  4.663258e-03  3.013245e-06  3.937017e-03
   17   50  7.192674e-06  5.459888e-03  7.192674e-06  5.459888e-03
   18   50  6.499419e-06  4.073038e-03  2.671911e-06  3.268799e-03
   19   50  4.770576e-06  3.531330e-03  3.541122e-06  3.536086e-03
   20   50  1.509210e-07  4.375520e-04  1.509210e-07  4.375520e-04
   21   50  0.000000e+00  0.000000e+00  0.000000e+00  0.000000e+00
   22   50  0.000000e+00  0.000000e+00  0.000000e+00  0.000000e+00
   23   50  4.436832e-06  4.752195e-03  4.436832e-06  4.752195e-03
   24   50  8.784093e-08  9.726020e-04  8.784093e-08  9.726020e-04
   25   50  8.784093e-08  9.726020e-04  8.784093e-08  9.726020e-04
   26   50  0.000000e+00  0.000000e+00  0.000000e+00  0.000000e+00
   27   50  1.192153e-07  9.726020e-04  1.192153e-07  9.726020e-04
   28   50  7.163226e-08  3.842848e-04  7.163226e-08  3.842848e-04
   29   50  8.658939e-07  1.507652e-03  8.658939e-07  1.507652e-03
   30   50  5.780397e-06  5.773784e-03  5.780397e-06  5.773784e-03
   31   50  3.850326e-06  3.764374e-03  3.850326e-06  3.764374e-03
   32   50  1.070189e-06  1.632259e-03  1.070189e-06  1.632259e-03
   33   50  4.798797e-06  4.452567e-03  4.798797e-06  4.452567e-03
   34   50  9.928884e-06  7.909228e-03  9.928884e-06  7.909228e-03
   35   50  5.398800e-06  4.480628e-03  5.398800e-06  4.480628e-03
   36   50  1.871175e-06  2.261954e-03  1.871175e-06  2.261954e-03
   37   50  3.312900e-07  4.222948e-04  3.312900e-07  4.222948e-04
   38   50  9.541152e-06  5.382841e-03  9.541152e-06  5.382841e-03
   39   50  2.473632e-06  2.439448e-03  2.473632e-06  2.439448e-03
   40   50  4.552293e-06  4.334666e-03  4.552293e-06  4.334666e-03
   41   50  8.045930e-08  2.920184e-04  8.045930e-08  2.920184e-04
   42   50  5.689108e-06  4.887741e-03  5.689108e-06  4.887741e-03
   43   50  6.333774e-06  4.663258e-03  6.333774e-06  4.663258e-03
   44   50  1.380375e-06  2.266329e-03  1.063637e-06  2.266329e-03
   45   50  3.382594e-06  2.439448e-03  3.382594e-06  2.439448e-03
   46   50  4.384316e-06  4.147280e-03  4.384316e-06  4.147280e-03
   47   50  1.227000e-06  1.632259e-03  1.227000e-06  1.632259e-03
   48   50  2.253999e-06  2.300953e-03  2.253999e-06  2.300953e-03
   49   50  6.229479e-06  4.008832e-03  6.229479e-06  4.008832e-03
   50   50  1.505529e-06  2.261954e-03  1.505529e-06  2.261954e-03
#
    1   51  3.686400e-06  3.324729e-03  3.174359e-06  3.324729e-03
    2   51  3.174359e-06  3.324729e-03  3.174359e-06  3.324729e-03
    3   51  4.055040e-06  3.324729e-03  4.147200e-06  3.324729e-03
    4   51  4.055040e-06  3.324729e-03  4.147200e-06  3.324729e-03
    5   51  5.983027e-06  3.576391e-03  5.983027e-06  3.576391e-03
    6   51  5.614387e-06  3.450560e-03  4.796006e-06  3.450560e-03
    7   51  5.614387e-06  3.450560e-03  4.796006e-06  3.450560e-03
    8   51  5.614387e-06  3.450560e-03  4.796006e-06  3.450560e-03
    9   51  5.614387e-06  3.450560e-03  4.796006e-06  3.450560e-03
   10   51  5.614387e-06  3.450560e-03  4.796006e-06  3.450560e-03
   11   51  5.614387e-06  3.450560e-03  4.796006e-06  3.450560e-03
   12   51  8.191181e-06  3.382052e-03  6.771917e-06  3.382052e-03
   13   51  5.282611e-05  3.422598e-03  6.771917e-06  3.382052e-03
   14   51  3.631104e-05  5.445677e-03  7.125811e-06  3.772128e-03
   15   51  2.148434e-05  6.041277e-03  8.027491e-06  4.804639e-03
   16   51  1.902920e-05  6.854283e-03  9.052995e-06  5.786819e-03
   17   51  2.160968e-05  8.025209e-03  2.160968e-05  8.025209e-03
   18   51  1.952686e-05  5.986750e-03  8.027491e-06  4.804639e-03
   19   51  1.433272e-05  5.190520e-03  1.063895e-05  5.197511e-03
   20   51  4.534272e-07  6.431352e-04  4.534272e-07  6.431352e-04
   21   51  0.000000e+00  0.000000e+00  0.000000e+00  0.000000e+00
   22   51  0.000000e+00  0.000000e+00  0.000000e+00  0.000000e+00
   23   51  1.333002e-05  6.985008e-03  1.333002e-05  6.985008e-03
   24   51  2.639094e-07  1.429578e-03  2.639094e-07  1.429578e-03
   25   51  2.639094e-07  1.429578e-03  2.639094e-07  1.429578e-03
   26   51  0.000000e+00  0.000000e+00  0.000000e+00  0.000000e+00
   27   51  3.581706e-07  1.429578e-03  3.581706e-07  1.429578e-03
   28   51  2.152120e-07  5.648405e-04  2.152120e-07  5.648405e-04
   29   51  2.601492e-06  2.216020e-03  2.601492e-06  2.216020e-03
   30   51  1.736663e-05  8.486588e-03  1.736663e-05  8.486588e-03
   31   51  1.156792e-05  5.533060e-03  1.156792e-05  5.533060e-03
   32   51  3.215278e-06  2.399174e-03  3.215278e-06  2.399174e-03
   33   51  1.441751e-05  6.544600e-03  1.441751e-05  6.544600e-03
   34   51  2.983035e-05  1.162537e-02  2.983035e-05  1.162537e-02
   35   51  1.622016e-05  6.585844e-03  1.622016e-05  6.585844e-03
   36   51  5.621760e-06  3.324729e-03  5.621760e-06  3.324729e-03
   37   51  9.953280e-07  6.207094e-04  9.953280e-07  6.207094e-04
   38   51  2.866545e-05  7.911961e-03  2.866545e-05  7.911961e-03
   39   51  7.431782e-06  3.585619e-03  7.431782e-06  3.585619e-03
   40   51  1.367691e-05  6.371303e-03  1.367691e-05  6.371303e-03
   41   51  2.417320e-07  4.292228e-04  2.417320e-07  4.292228e-04
   42   51  1.709236e-05  7.184240e-03  1.709236e-05  7.184240e-03
   43   51  1.902920e-05  6.854283e-03  1.902920e-05  6.854283e-03
   44   51  3.195593e-06  3.331161e-03  3.195593e-06  3.331161e-03
   45   51  1.016267e-05  3.585619e-03  1.016267e-05  3.585619e-03
   46   51  1.317224e-05  6.095873e-03  1.317224e-05  6.095873e-03
   47   51  3.686400e-06  2.399174e-03  3.686400e-06  2.399174e-03
   48   51  6.771917e-06  3.382052e-03  6.771917e-06  3.382052e-03
   49   51  1.871585e-05  5.892377e-03  1.871585e-05  5.892377e-03
   50   51  4.523213e-06  3.324729e-03  4.523213e-06  3.324729e-03
   51   51  1.358954e-05  4.886849e-03  1.358954e-05  4.886849e-03
#
    1   52  1.260900e-06  2.312367e-03  1.085761e-06  2.312367e-03
    2   52  1.085761e-06  2.312367e-03  1.085761e-06  2.312367e-03
    3   52  1.547124e-06  2.312367e-03  1.418512e-06  2.312367e-03
    4   52  1.386990e-06  2.312367e-03  1.418512e-06  2.312367e-03
    5   52  2.046441e-06  2.487399e-03  2.046441e-06  2.487399e-03
    6   52  2.449929e-06  2.399883e-03  1.640431e-06  2.399883e-03
    7   52  2.837025e-06  2.399883e-03  1.640431e-06  2.399883e-03
    8   52  2.540713e-06  2.399883e-03  1.640431e-06  2.399883e-03
    9   52  2.321317e-06  2.399883e-03  1.640431e-06  2.399883e-03
   10   52  2.708413e-06  2.399883e-03  1.640431e-06  2.399883e-03
   11   52  2.501626e-06  2.399883e-03  1.640431e-06  2.399883e-03
   12   52  2.801720e-06  2.352236e-03  2.316273e-06  2.352236e-03
   13   52  1.806870e-05  2.380435e-03  2.316273e-06  2.352236e-03
   14   52  1.241986e-05  3.787498e-03  2.437320e-06  2.623535e-03
   15   52  7.348525e-06  4.201740e-03  2.745731e-06  3.341653e-03
   16   52  6.508766e-06  4.767191e-03  3.096496e-06  4.024764e-03
   17   52  7.391396e-06  5.581576e-03  7.391396e-06  5.581576e-03
   18   52  6.678987e-06  4.163817e-03  2.745731e-06  3.341653e-03
   19   52  4.902379e-06  3.610035e-03  3.638957e-06  3.614897e-03
   20   52  1.550907e-07  4.473040e-04  1.550907e-07  4.473040e-04
   21   52  0.000000e+00  0.000000e+00  0.000000e+00  0.000000e+00
   22   52  0.000000e+00  0.000000e+00  0.000000e+00  0.000000e+00
   23   52  4.559414e-06  4.858110e-03  4.559414e-06  4.858110e-03
   24   52  2.837025e-07  9.942790e-04  9.026783e-08  9.942790e-04
   25   52  5.158342e-07  9.942790e-04  9.026783e-08  9.942790e-04
   26   52  0.000000e+00  0.000000e+00  0.000000e+00  0.000000e+00
   27   52  1.225090e-07  9.942790e-04  1.225090e-07  9.942790e-04
   28   52  7.361134e-08  3.928496e-04  7.361134e-08  3.928496e-04
   29   52  8.898171e-07  1.541254e-03  8.898171e-07  1.541254e-03
   30   52  5.940100e-06  5.902468e-03  5.940100e-06  5.902468e-03
   31   52  3.956704e-06  3.848273e-03  3.956704e-06  3.848273e-03
   32   52  1.099757e-06  1.668638e-03  1.099757e-06  1.668638e-03
   33   52  4.931380e-06  4.551804e-03  4.931380e-06  4.551804e-03
   34   52  1.020320e-05  8.085506e-03  1.020320e-05  8.085506e-03
   35   52  5.547960e-06  4.580490e-03  5.547960e-06  4.580490e-03
   36   52  1.922873e-06  2.312367e-03  1.922873e-06  2.312367e-03
   37   52  3.404430e-07  4.317067e-04  3.404430e-07  4.317067e-04
   38   52  9.804758e-06  5.502812e-03  9.804758e-06  5.502812e-03
   39   52  2.541974e-06  2.493817e-03  2.541974e-06  2.493817e-03
   40   52  4.678065e-06  4.431275e-03  4.678065e-06  4.431275e-03
   41   52  8.268226e-08  2.985268e-04  8.268226e-08  2.985268e-04
   42   52  5.846289e-06  4.996677e-03  5.846289e-06  4.996677e-03
   43   52  6.508766e-06  4.767191e-03  6.508766e-06  4.767191e-03
   44   52  1.093024e-06  2.316840e-03  1.093024e-06  2.316840e-03
   45   52  3.476049e-06  2.493817e-03  3.476049e-06  2.493817e-03
   46   52  4.505448e-06  4.239713e-03  4.505448e-06  4.239713e-03
   47   52  1.260900e-06  1.668638e-03  1.260900e-06  1.668638e-03
   48   52  2.316273e-06  2.352236e-03  2.316273e-06  2.352236e-03
   49   52  6.401589e-06  4.098180e-03  6.401589e-06  4.098180e-03
   50   52  1.547124e-06  2.312367e-03  1.547124e-06  2.312367e-03
   51   52  4.648182e-06  3.398830e-03  4.648182e-06  3.398830e-03
   52   52  1.589869e-06  2.363904e-03  1.589869e-06  2.363904e-03
#
    1   53  2.246101e-06  2.753867e-03  1.711608e-06  2.753867e-03
    2   53  3.659356e-06  2.753867e-03  1.711608e-06  2.753867e-03
    3   53  2.438908e-06  2.753867e-03  2.236162e-06  2.753867e-03
    4   53  2.438908e-06  2.753867e-03  2.236162e-06  2.753867e-03
    5   53  3.226037e-06  2.962317e-03  3.226037e-06  2.962317e-03
    6   53  3.862101e-06  2.858092e-03  2.585998e-06  2.858092e-03
    7   53  4.472325e-06  2.858092e-03  2.585998e-06  2.858092e-03
    8   53  4.005215e-06  2.858092e-03  2.585998e-06  2.858092e-03
    9   53  3.659356e-06  2.858092e-03  2.585998e-06  2.858092e-03
   10   53  4.269580e-06  2.858092e-03  2.585998e-06  2.858092e-03
   11   53  3.943597e-06  2.858092e-03  2.585998e-06  2.858092e-03
   12   53  4.416669e-06  2.801347e-03  3.651405e-06  2.801347e-03
   13   53  2.848374e-05  2.834931e-03  3.651405e-06  2.801347e-03
   14   53  1.957884e-05  4.510644e-03  3.842224e-06  3.124446e-03
   15   53  1.158432e-05  5.003977e-03  4.328408e-06  3.979673e-03
   16   53  1.026051e-05  5.677389e-03  4.881358e-06  4.793210e-03
   17   53  1.165190e-05  6.647264e-03  1.165190e-05  6.647264e-03
   18   53  1.052885e-05  4.958813e-03  4.328408e-06  3.979673e-03
   19   53  7.728178e-06  4.299298e-03  5.736502e-06  4.305088e-03
   20   53  2.444871e-07  5.327076e-04  2.444871e-07  5.327076e-04
   21   53  0.000000e+00  0.000000e+00  0.000000e+00  0.000000e+00
   22   53  0.000000e+00  0.000000e+00  0.000000e+00  0.000000e+00
   23   53  7.187523e-06  5.785668e-03  7.187523e-06  5.785668e-03
   24   53  1.422994e-07  1.184116e-03  1.422994e-07  1.184116e-03
   25   53  1.422994e-07  1.184116e-03  1.422994e-07  1.184116e-03
   26   53  0.000000e+00  0.000000e+00  0.000000e+00  0.000000e+00
   27   53  1.931249e-07  1.184116e-03  1.931249e-07  1.184116e-03
   28   53  1.160419e-07  4.678562e-04  1.160419e-07  4.678562e-04
   29   53  1.402720e-06  1.835525e-03  1.402720e-06  1.835525e-03
   30   53  9.364055e-06  7.029424e-03  9.364055e-06  7.029424e-03
   31   53  6.237403e-06  4.583022e-03  6.237403e-06  4.583022e-03
   32   53  2.438908e-06  1.987231e-03  1.733672e-06  1.987231e-03
   33   53  7.773895e-06  5.420879e-03  7.773895e-06  5.420879e-03
   34   53  1.608447e-05  9.629269e-03  1.608447e-05  9.629269e-03
   35   53  8.745880e-06  5.455042e-03  8.745880e-06  5.455042e-03
   36   53  3.031242e-06  2.753867e-03  3.031242e-06  2.753867e-03
   37   53  5.366790e-07  5.141323e-04  5.366790e-07  5.141323e-04
   38   53  1.545636e-05  6.553462e-03  1.545636e-05  6.553462e-03
   39   53  4.007203e-06  2.969961e-03  4.007203e-06  2.969961e-03
   40   53  7.374566e-06  5.277337e-03  7.374566e-06  5.277337e-03
   41   53  1.303414e-07  3.555244e-04  1.303414e-07  3.555244e-04
   42   53  9.216170e-06  5.950691e-03  9.216170e-06  5.950691e-03
   43   53  1.026051e-05  5.677389e-03  1.026051e-05  5.677389e-03
   44   53  2.236162e-06  2.759194e-03  1.723058e-06  2.759194e-03
   45   53  5.479691e-06  2.969961e-03  5.479691e-06  2.969961e-03
   46   53  7.102450e-06  5.049200e-03  7.102450e-06  5.049200e-03
   47   53  1.987700e-06  1.987231e-03  1.987700e-06  1.987231e-03
   48   53  3.651405e-06  2.801347e-03  3.651405e-06  2.801347e-03
   49   53  1.009155e-05  4.880644e-03  1.009155e-05  4.880644e-03
   50   53  2.438908e-06  2.753867e-03  2.438908e-06  2.753867e-03
   51   53  7.327457e-06  4.047767e-03  7.327457e-06  4.047767e-03
   52   53  2.506291e-06  2.815244e-03  2.506291e-06  2.815244e-03
   53   53  3.950951e-06  3.352757e-03  3.950951e-06  3.352757e-03
#
    1   54  8.050000e-06  4.663258e-03  2.114674e-06  3.937017e-03
    2   54  6.931855e-06  4.663258e-03  2.114674e-06  3.937017e-03
    3   54  8.855000e-06  4.663258e-03  2.762755e-06  3.937017e-03
    4   54  8.855000e-06  4.663258e-03  2.762755e-06  3.937017e-03
    5   54  1.306515e-05  5.016238e-03  3.985734e-06  4.235025e-03
    6   54  1.226015e-05  4.839748e-03  3.194972e-06  4.086021e-03
    7   54  1.226015e-05  4.839748e-03  3.194972e-06  4.086021e-03
    8   54  1.226015e-05  4.839748e-03  3.194972e-06  4.086021e-03
    9   54  1.226015e-05  4.839748e-03  3.194972e-06  4.086021e-03
   10   54  1.226015e-05  4.839748e-03  3.194972e-06  4.086021e-03
   11   54  1.226015e-05  4.839748e-03  3.194972e-06  4.086021e-03
   12   54  1.788710e-05  4.743659e-03  4.511272e-06  4.004896e-03
   13   54  1.153565e-04  4.800528e-03  4.511272e-06  4.004896e-03
   14   54  7.929250e-05  7.638095e-03  4.747027e-06  4.466809e-03
   15   54  4.691540e-05  8.473481e-03  5.347702e-06  5.689469e-03
   16   54  4.155410e-05  9.613802e-03  6.030865e-06  6.852528e-03
   17   54  4.718910e-05  1.125614e-02  1.439579e-05  9.503144e-03
   18   54  4.264085e-05  8.397002e-03  5.347702e-06  5.689469e-03
   19   54  3.129840e-05  7.280212e-03  7.087387e-06  6.154693e-03
   20   54  9.901500e-07  9.020600e-04  3.020612e-07  7.615760e-04
   21   54  0.000000e+00  0.000000e+00  0.000000e+00  0.000000e+00
   22   54  0.000000e+00  0.000000e+00  0.000000e+00  0.000000e+00
   23   54  2.910880e-05  9.797156e-03  8.880108e-06  8.271378e-03
   24   54  5.762995e-07  2.005122e-03  1.758094e-07  1.692851e-03
   25   54  5.762995e-07  2.005122e-03  1.758094e-07  1.692851e-03
   26   54  0.000000e+00  0.000000e+00  0.000000e+00  0.000000e+00
   27   54  7.821380e-07  2.005122e-03  2.386038e-07  1.692851e-03
   28   54  4.699590e-07  7.922440e-04  1.433686e-07  6.688624e-04
   29   54  5.680885e-06  3.108185e-03  1.733045e-06  2.624126e-03
   30   54  3.792355e-05  1.190327e-02  1.156919e-05  1.004949e-02
   31   54  2.526090e-05  7.760657e-03  7.706244e-06  6.552037e-03
   32   54  7.021210e-06  3.365076e-03  2.141933e-06  2.841010e-03
   33   54  3.148355e-05  9.179441e-03  9.604563e-06  7.749864e-03
   34   54  6.514060e-05  1.630571e-02  1.987219e-05  1.376631e-02
   35   54  3.542000e-05  9.237291e-03  1.080544e-05  7.798704e-03
   36   54  1.227625e-05  4.663258e-03  3.745068e-06  3.937017e-03
   37   54  2.173500e-06  8.706056e-04  6.630611e-07  7.350202e-04
   38   54  6.259680e-05  1.109730e-02  1.909616e-05  9.369040e-03
   39   54  1.622880e-05  5.029181e-03  4.950857e-06  4.245952e-03
   40   54  2.986630e-05  8.936375e-03  9.111197e-06  7.544652e-03
   41   54  5.278707e-07  6.020270e-04  1.610354e-07  5.082692e-04
   42   54  3.732463e-05  1.007660e-02  1.138648e-05  8.507301e-03
   43   54  4.155410e-05  9.613802e-03  1.267675e-05  8.116579e-03
   44   54  6.978223e-06  4.672279e-03  2.128819e-06  3.944633e-03
   45   54  2.219224e-05  5.029181e-03  6.770100e-06  4.245952e-03
   46   54  2.876426e-05  8.550058e-03  8.775000e-06  7.218499e-03
   47   54  8.050000e-06  3.365076e-03  2.455782e-06  2.841010e-03
   48   54  1.478785e-05  4.743659e-03  4.511272e-06  4.004896e-03
   49   54  4.086985e-05  8.264634e-03  1.246801e-05  6.977526e-03
   50   54  9.877350e-06  4.663258e-03  3.013245e-06  3.937017e-03
   51   54  2.967552e-05  6.854283e-03  9.052995e-06  5.786819e-03
   52   54  1.015024e-05  4.767191e-03  3.096496e-06  4.024764e-03
   53   54  1.600098e-05  5.677389e-03  4.881358e-06  4.793210e-03
   54   54  6.480250e-05  9.613802e-03  6.030865e-06  6.852528e-03
#
END
SOLUTEMOLECULES
# NSPM: number of separate molecules in solute block
# NSP[1...NSPM]: atom sequence number of last atom
#                of the successive submolecules
#      NSPM  NSP[1...NSPM]
         1
     1
END
TEMPERATUREGROUPS
# NSTM: number of temperature atom groups
# NST[1...NSTM]: atom sequence number of last atom
#                of the successive temperature atom groups
#      NSTM  NST[1...NSTM]
         1
     1
END
PRESSUREGROUPS
# NSVM: number of pressure atom groups
# NSV[1...NSVM]: atom sequence number of last atom
#                of the successive pressure atom groups
#      NSVM  NSV[1...NSVM]
         1
     1
END
LJEXCEPTIONS
# This block defines special LJ-interactions based on atom numbers
# This overrules the normal LJ-parameters (including 1-4 interactions)
# NEX: number of exceptions
0
# AT1  AT2           C12            C6
END
SOLVENTATOM
#  NRAM: number of atoms per solvent molecule
3
#     I: solvent atom sequence number
#  IACS: integer (van der Waals) atom type code
#  ANMS: atom name of solvent atom
#  MASS: mass of solvent atom
#   CGS: charge of solvent atom
#  I  ANMS IACS      MASS        CGS
   1    OW   5   15.99940   -0.82000
   2   HW1  21    1.00800    0.41000
   3   HW2  21    1.00800    0.41000
END
SOLVENTCONSTR
#  NCONS: number of constraints
3
#  ICONS, JCONS: atom sequence numbers forming constraint
#   CONS constraint length
#ICONS JCONS         CONS
    1    2      0.1000000
    1    3      0.1000000
    2    3      0.1632990
END
# end of topology file
