# Supplementary material for: Accelerated Enveloping Distribution Sampling (AEDS) Allows for Efficient Sampling of Orthogonal Degrees of Freedom
Source: J Chem Inf Model. 2022 Dec 13;63(1):197–207. doi: 10.1021/acs.jcim.2c01272 (PMC9832482; doi:10.1021/acs.jcim.2c01272)
Supplement: Supplementary file 2 — ci2c01272_si_002.zip [file ci2c01272_si_002.zip › Accelerated_Enveloping_Distribution_Sampling_AEDS_allows_for_efficient_sampling_of_orthogonal_degrees_of_freedom/topologies/N3P_I4B_N4B.ptp]

TITLE
EDS by pairs scripted
END
MPERTATOM
21 4
	PYJ	N3P	I4B	N4B
2        dMe1        15        0.00000        15        0.00000        15        0.00000        15        0.00000        1.00        1.00        
3        CE1        22        0.00000        22        0.00000        22        0.00000        22        0.00000        1.00        1.00        
6        F1        12        -0.11500        12        -0.11500        12        -0.11500        12        -0.11500        1.00        1.00        
7        dH3        20        0.11500        20        0.11500        20        0.11500        20        0.11500        1.00        1.00        
8        CD1        22        0.00000        22        0.00000        22        0.00000        22        0.00000        1.00        1.00        
9        HD1        22        0.00000        22        0.00000        22        0.00000        22        0.00000        1.00        1.00        
10        CG        22        0.00000        22        0.00000        22        0.00000        22        0.00000        1.00        1.00        
11        HG        22        0.00000        22        0.00000        22        0.00000        22        0.00000        1.00        1.00        
22        d3Me        16        0.00000        15        0.00000        14        0.00000        15        0.00000        1.00        1.00        
23        d4Me        22        0.00000        16        0.00000        16        0.00000        15        0.00000        1.00        1.00        
25        dC10        22        0.00000        22        0.00000        22        0.00000        16        0.00000        1.00        1.00        
4        dHE1        22        0.00000        22        0.00000        22        0.00000        22        0.00000        1.00        1.00        
1        F2        12        0.00000        12        0.00000        12        0.00000        12        0.00000        1.00        1.00        
5        dH4        22        0.00000        22        0.00000        22        0.00000        22        0.00000        1.00        1.00        
14        CZ2        12        -0.11500        12        -0.11500        12        -0.11500        12        -0.11500        1.00        1.00        
15        HZ2        20        0.11500        20        0.11500        20        0.11500        20        0.11500        1.00        1.00        
16        dMe2        22        0.00000        22        0.00000        22        0.00000        22        0.00000        1.00        1.00        
17        CZ3        12        -0.11500        12        -0.11500        12        -0.11500        12        -0.11500        1.00        1.00        
18        HZ3        20        0.11500        20        0.11500        20        0.11500        20        0.11500        1.00        1.00        
19        d2Me        22        0.00000        22        0.00000        22        0.00000        22        0.00000        1.00        1.00        
24        d5Me        22        0.00000        22        0.00000        16        0.00000        22        0.00000        1.00        1.00        
END
