# Supplementary material for: Accelerated Enveloping Distribution Sampling (AEDS) Allows for Efficient Sampling of Orthogonal Degrees of Freedom
Source: J Chem Inf Model. 2022 Dec 13;63(1):197–207. doi: 10.1021/acs.jcim.2c01272 (PMC9832482; doi:10.1021/acs.jcim.2c01272)
Supplement: Supplementary file 2 — ci2c01272_si_002.zip [file ci2c01272_si_002.zip › Accelerated_Enveloping_Distribution_Sampling_AEDS_allows_for_efficient_sampling_of_orthogonal_degrees_of_freedom/topologies/EDSR_11.ptp]

TITLE
EDS ptp
END
MPERTATOM
   21    11
                        DEN            IND            BZP            BEN            OXY            PXY            TOL            N3P            PYJ            I4B            N4B
     2  dMe1  22    0.00000  22    0.00000  22    0.00000  22    0.00000  16    0.00000  16    0.00000  16    0.00000  15    0.00000  15    0.00000  15    0.00000  15    0.00000     1.00     1.00
     3   CE1  18    0.00000   9   -0.31000  12   -0.11500  22    0.00000  22    0.00000  22    0.00000  22    0.00000  22    0.00000  22    0.00000  22    0.00000  22    0.00000     1.00     1.00
     6    F1  12    0.00000  12    0.00000  12    0.04400  12   -0.11500  12   -0.11500  12   -0.11500  12   -0.11500  12   -0.11500  12   -0.11500  12   -0.11500  12   -0.11500     1.00     1.00
     7   dH3  22    0.00000  22    0.00000  22    0.00000  20    0.11500  20    0.11500  20    0.11500  20    0.11500  20    0.11500  20    0.11500  20    0.11500  20    0.11500     1.00     1.00
     8   CD1  12   -0.11500  12   -0.11500  12    0.11500  22    0.00000  22    0.00000  22    0.00000  22    0.00000  22    0.00000  22    0.00000  22    0.00000  22    0.00000     1.00     1.00
     9   HD1  20    0.11500  20    0.11500  20    0.11500  22    0.00000  22    0.00000  22    0.00000  22    0.00000  22    0.00000  22    0.00000  22    0.00000  22    0.00000     1.00     1.00
    10    CG  12   -0.11500  12   -0.11500   4   -0.32400  22    0.00000  22    0.00000  22    0.00000  22    0.00000  22    0.00000  22    0.00000  22    0.00000  22    0.00000     1.00     1.00
    11    HG  20    0.11500  20    0.11500  22    0.00000  22    0.00000  22    0.00000  22    0.00000  22    0.00000  22    0.00000  22    0.00000  22    0.00000  22    0.00000     1.00     1.00
    22  d3Me  22    0.00000  22    0.00000  22    0.00000  22    0.00000  22    0.00000  22    0.00000  22    0.00000  15    0.00000  16    0.00000  14    0.00000  15    0.00000     1.00     1.00
    23  d4Me  22    0.00000  22    0.00000  22    0.00000  22    0.00000  22    0.00000  22    0.00000  22    0.00000  16    0.00000  22    0.00000  16    0.00000  15    0.00000     1.00     1.00
    25  dC10  22    0.00000  22    0.00000  22    0.00000  22    0.00000  22    0.00000  22    0.00000  22    0.00000  22    0.00000  22    0.00000  22    0.00000  16    0.00000     1.00     1.00
     4  dHE1  22    0.00000  21    0.31000  20    0.11500  22    0.00000  22    0.00000  22    0.00000  22    0.00000  22    0.00000  22    0.00000  22    0.00000  22    0.00000     1.00     1.00
     1    F2  12    0.00000  12    0.00000  12    0.00000  12   -0.11500  12    0.00000  12    0.00000  12    0.00000  12    0.00000  12    0.00000  12    0.00000  12    0.00000     1.00     1.00
     5   dH4  22    0.00000  22    0.00000  22    0.00000  20    0.11500  22    0.00000  22    0.00000  22    0.00000  22    0.00000  22    0.00000  22    0.00000  22    0.00000     1.00     1.00
    14   CZ2  12   -0.11500  12   -0.11500  12   -0.11500  12   -0.11500  12    0.00000  12   -0.11500  12   -0.11500  12   -0.11500  12   -0.11500  12   -0.11500  12   -0.11500     1.00     1.00
    15   HZ2  20    0.11500  20    0.11500  20    0.11500  20    0.11500  22    0.00000  20    0.11500  20    0.11500  20    0.11500  20    0.11500  20    0.11500  20    0.11500     1.00     1.00
    16  dMe2  22    0.00000  22    0.00000  22    0.00000  22    0.00000  16    0.00000  22    0.00000  22    0.00000  22    0.00000  22    0.00000  22    0.00000  22    0.00000     1.00     1.00
    17   CZ3  12   -0.11500  12   -0.11500  12   -0.11500  12   -0.11500  12   -0.11500  12    0.00000  12   -0.11500  12   -0.11500  12   -0.11500  12   -0.11500  12   -0.11500     1.00     1.00
    18   HZ3  20    0.11500  20    0.11500  20    0.11500  20    0.11500  20    0.11500  22    0.00000  20    0.11500  20    0.11500  20    0.11500  20    0.11500  20    0.11500     1.00     1.00
    19  d2Me  22    0.00000  22    0.00000  22    0.00000  22    0.00000  22    0.00000  16    0.00000  22    0.00000  22    0.00000  22    0.00000  22    0.00000  22    0.00000     1.00     1.00
    24  d5Me  22    0.00000  22    0.00000  22    0.00000  22    0.00000  22    0.00000  22    0.00000  22    0.00000  22    0.00000  22    0.00000  16    0.00000  22    0.00000     1.00     1.00
END
