# Supplementary material for: Accelerated Enveloping Distribution Sampling (AEDS) Allows for Efficient Sampling of Orthogonal Degrees of Freedom
Source: J Chem Inf Model. 2022 Dec 13;63(1):197–207. doi: 10.1021/acs.jcim.2c01272 (PMC9832482; doi:10.1021/acs.jcim.2c01272)
Supplement: Supplementary file 2 — ci2c01272_si_002.zip [file ci2c01272_si_002.zip › Accelerated_Enveloping_Distribution_Sampling_AEDS_allows_for_efficient_sampling_of_orthogonal_degrees_of_freedom/MD/README.txt]

MD runs for protein without ligand, multiple runs were performe duntil the desired length was reached

Parameters: md_holo.imd
Input configurationi for each replica: box_holo_repl1_2.cnf,  box_holo_repl2_2.cnf,  box_holo_repl3_2.cnf,  box_holo_repl4_2.cnf
Topologies: T4L_prot_54a8_cl.top

MD runs for protein with para-xylene bound, multiple runs were performe duntil the desired length was reached

Parameters: md_PXY.imd
Input configurationi for each replica: box_PXY_repl1_2.cnf,  box_PXY_repl2_2.cnf,  box_PXY_repl3_2.cnf,  box_PXY_repl4_2.cnf
Topologies: T4L_PXY_cl.top
