# Supplementary material for: Accelerated Enveloping Distribution Sampling (AEDS) Allows for Efficient Sampling of Orthogonal Degrees of Freedom
Source: J Chem Inf Model. 2022 Dec 13;63(1):197–207. doi: 10.1021/acs.jcim.2c01272 (PMC9832482; doi:10.1021/acs.jcim.2c01272)
Supplement: Supplementary file 2 — ci2c01272_si_002.zip [file ci2c01272_si_002.zip › Accelerated_Enveloping_Distribution_Sampling_AEDS_allows_for_efficient_sampling_of_orthogonal_degrees_of_freedom/pythonscripts/README.txt]

Scripts used to analyze the runs
    calculate_offset.py : estimates offsets based on production run
    compute_prevalence.py: computes sampling times of each state based on energy contributions, minimum energy and number of frames contributing to the free energy
    helixFaligment.py: computes the RMSD of the helixF respect to the reference pdbs
    prepare_AEDS_eq.py: provides information about the search run, including the offset obtained diving de trajectory by blocks.
                        Each subsequent block contains 1/5th less simulation time (from the beggining of the trajectory).
