# Supplementary material for: Accelerated Enveloping Distribution Sampling (AEDS) Allows for Efficient Sampling of Orthogonal Degrees of Freedom
Source: J Chem Inf Model. 2022 Dec 13;63(1):197–207. doi: 10.1021/acs.jcim.2c01272 (PMC9832482; doi:10.1021/acs.jcim.2c01272)
Supplement: Supplementary file 2 — ci2c01272_si_002.zip [file ci2c01272_si_002.zip › Accelerated_Enveloping_Distribution_Sampling_AEDS_allows_for_efficient_sampling_of_orthogonal_degrees_of_freedom/pythonscripts/prepare_AEDS_eq.py]

import glob
import os
import numpy as np

# Scripts extracts information from AEDS search runs. 
# Expected files: emax time series: eds_emax.dat
#                 emin time series: eds_emin.dat
#                 offsets for each state: e1r.dat, e2r.dat ....

def extract_last_value(file_name):
    with open(file_name) as in_file:
        last_value = in_file.read().split("\n")[-2].split(" ")[-1]
    return last_value

def read_energy_file(file_name):
    values_array = []
    with open(file_name) as in_file:
        #skip first line
        in_file.readline()
        for line in in_file:
            line = line.rstrip()
            value = float(line.split(" ")[-1]) 
            values_array.append(value)
    return np.array(values_array, dtype=np.float64)
            
def compute_offset(np_array):
    mean = -1
    std = 0
    std_0 = 0
    index = 0
    inverted_nparray = np_array[::-1]
    for i in range(0,len(inverted_nparray)+1,100):
        if i ==0:
            mean = np.mean(inverted_nparray[:100])
            std = np.std(inverted_nparray[:100])
            std_0 = std
            continue
        tmp_mean = np.mean(inverted_nparray[index:i])
        tmp_std = np.std(inverted_nparray[index:i])
        if abs(tmp_mean-mean) <= std*1.5 and tmp_std <= std_0 * 1.6:
            mean = np.mean(inverted_nparray[:i])
            std = np.std(inverted_nparray[:i])
            index = i
        else:
            break
    return i, mean, std
    

def cumavg(np_array):
    cumsum = np.cumsum(np_array)
    cumavg = [cumsum[i]/(i+1) for i in range(len(cumsum))]
    return cumavg

def write_acum_avg(np_array, name):
    inv_array = np_array[::-1]
    acumavg = cumavg(np_array)
    inv_cumavg = cumavg(inv_array)
    cumfile = open("%s_cumavg.dat" % name,"w")
    inv_cumfile = open("%s_inv_cumavg.dat" % name, "w")
    for i in range(len(acumavg)):
        cumfile.write("%s	%s\n" % (i, acumavg[i]))
        inv_cumfile.write("%s       %s\n" % (i, inv_cumavg[i]))
    cumfile.close()
    inv_cumfile.close()

def main():
    emax = extract_last_value("eds_emax.dat")
    emin = extract_last_value("eds_emin.dat")
    print("emax: %s, emin: %s," % (emax, emin))
    offsets_set = glob.glob("e*[0-9]r.dat")
    for offset in offsets_set:
        num = offset.split(".")[0][1:-1]
        offset_array = read_energy_file(offset)
        write_acum_avg(offset_array, offset.split(".")[0])
        step, offset_val, offset_std = compute_offset(offset_array)
        write_acum_avg(offset_array[len(offset_array)-step:], "%s_2" % offset.split(".")[0])
        print("Offset for %s is %s  (step %s  std %s)" % (num, offset_val, step, offset_std))
     
    
main()        
