# Supplementary material for: Accelerated Enveloping Distribution Sampling (AEDS) Allows for Efficient Sampling of Orthogonal Degrees of Freedom
Source: J Chem Inf Model. 2022 Dec 13;63(1):197–207. doi: 10.1021/acs.jcim.2c01272 (PMC9832482; doi:10.1021/acs.jcim.2c01272)
Supplement: Supplementary file 2 — ci2c01272_si_002.zip [file ci2c01272_si_002.zip › Accelerated_Enveloping_Distribution_Sampling_AEDS_allows_for_efficient_sampling_of_orthogonal_degrees_of_freedom/pythonscripts/helixFaligment.py]

import gzip 
import mdtraj as md
import glob
import numpy as np

# Script to compute RMSD of helixF to references.
# traj_string should be a glob string matching the trajectories
# topology should be a pdb matching the atoms of the trajectory

# reference sturctures for the loops
ref_open = "4w59.pdb"
ref_inter = "4w57.pdb"
ref_closed = "4w52.pdb"
traj_string = "F*.trc" # NO SOLVENT
topology = "FRAME_00001.pdb" # NO SOLVENT
fhelix_resSeq_ref = [x for x in range(107,116)]
fhelix_resSeq_top = [x for x in range(107,116)]

# trajectory files glob string
traj_files = glob.glob(traj_string)
traj_files = sorted(traj_files, key=lambda x: int(x.split("_")[-1].split(".")[0]))

# open the references
open_traj = md.load(ref_open).center_coordinates()
inter_traj = md.load(ref_inter).center_coordinates()
closed_traj = md.load(ref_closed).center_coordinates()
topo = md.load(topology)

# variable holders
rmsd_open = np.array([])
rmsd_inter = np.array([])
rmsd_closed = np.array([])

# funciton definitions
def read_gromos_traj(traj_file, topology):

    from mdtraj.core.trajectory import Trajectory
    data_holder = []
    positions = False
    frames = 0
    atoms = 0
    atoms_done = False
    #with gzip.open(traj_file, "rt") as inn:
    with open(traj_file, "r") as inn:
        for line in inn:
            if line.startswith("END"):
                if positions:
                    atoms_done = True
                    frames += 1
                positions = False
            
            elif line.startswith("POSITIONRED"):
                positions = True

            elif positions and not line.startswith("#"):
                line.rstrip()
                fields = line.split()
                data_holder.append(float(fields[0]))
                data_holder.append(float(fields[1]))
                data_holder.append(float(fields[2]))
                if not atoms_done:
                    atoms += 1
    xyz = np.ndarray((frames, atoms, 3), buffer=np.array(data_holder))
    md_traj = Trajectory(xyz=xyz, topology=topology, time=None, unitcell_lengths=None, unitcell_angles=None)
    return md_traj

def get_CAs(trajectory, fhelix_resSeq):
    indexes_prot  = []
    indexes_f = []
    for residue in trajectory.topology.residues:
        if residue.resSeq not in fhelix_resSeq:
            for atom in residue.atoms:
                if atom.name == "CA":
                    indexes_prot.append(atom.index)
        else:
            for atom in residue.atoms:
                if atom.name == "CA":
                    indexes_f.append(atom.index)
    return indexes_prot, indexes_f


# Open and load gromos traj into memory using mdtraj, they are asumed to be dehidratated
for traj_f in traj_files:
    print("Processing %s" % traj_f)
    md_traj = read_gromos_traj(traj_f, topo.topology)
    #md_traj.center_coordinates()
    print("Trajectories loaded")
    # Align CA not of F helix
    CA_ref_index, helixF_ref_indexes = get_CAs(closed_traj, fhelix_resSeq_ref)
    CA_traj_index, helixF_traj_indexes = get_CAs(topo, fhelix_resSeq_top)
    md_traj.superpose(closed_traj, frame=0, atom_indices=CA_traj_index, ref_atom_indices=CA_ref_index, parallel=True)
    # get helix F heavy atoms indexes
    #helixF_ref_indexes = get_helixFs(closed_traj, fhelix_resSeq_ref)
    #helixF_traj_indexes = get_helixFs(topo, fhelix_resSeq_top)

    # calculate rmsds
    rmsd_open_t = md.rmsd(md_traj, open_traj, frame=0, atom_indices=helixF_traj_indexes,
                          ref_atom_indices=helixF_ref_indexes, parallel=True)

    rmsd_inter_t = md.rmsd(md_traj, inter_traj, frame=0, atom_indices=helixF_traj_indexes,
                           ref_atom_indices=helixF_ref_indexes, parallel=True)

    rmsd_closed_t = md.rmsd(md_traj, closed_traj, frame=0, atom_indices=helixF_traj_indexes,
                            ref_atom_indices=helixF_ref_indexes, parallel=True)

    rmsd_open = np.concatenate([rmsd_open, rmsd_open_t])
    rmsd_inter = np.concatenate([rmsd_inter, rmsd_inter_t])
    rmsd_closed = np.concatenate([rmsd_closed, rmsd_closed_t])

with open("rmsf_open_helxF.dat", "w") as inn:
    for rmsd in rmsd_open:
        inn.write("%s\n" % round(rmsd,3))

with open("rmsf_inter_helxF.dat", "w") as inn:
    for rmsd in rmsd_inter:
        inn.write("%s\n" % round(rmsd,3))

with open("rmsf_closed_helxF.dat", "w") as inn:
    for rmsd in rmsd_closed:
        inn.write("%s\n" % round(rmsd,3))
    
    
