# Supplementary material for: Accelerated Enveloping Distribution Sampling (AEDS) Allows for Efficient Sampling of Orthogonal Degrees of Freedom
Source: J Chem Inf Model. 2022 Dec 13;63(1):197–207. doi: 10.1021/acs.jcim.2c01272 (PMC9832482; doi:10.1021/acs.jcim.2c01272)
Supplement: Supplementary file 2 — ci2c01272_si_002.zip [file ci2c01272_si_002.zip › Accelerated_Enveloping_Distribution_Sampling_AEDS_allows_for_efficient_sampling_of_orthogonal_degrees_of_freedom/pythonscripts/calculate_offset.py]

import glob
import os
import math
import numpy as np

# Script that recomputes the offset from a production run
# Emax, Emin and the offsets should be matched to the ones used on the production run
# CONSTANT VARIABLES
temp = 300
boltzman = 0.00831441
BETA = 1.0/(temp * boltzman)
EMAX = 14
EMIN = -69
OFFSETS = [0, -23.33, -10.69, -30.37, -32.37]


def read_energy_file(file_name):
    values_array = []
    with open(file_name) as in_file:
        #skip first line
        in_file.readline()
        for line in in_file:
            line = line.rstrip()
            value = float(line.split(" ")[-1]) 
            values_array.append(value)
    return np.array(values_array, dtype=np.float64)

def accelerate_hamiltonian(hi, emin, emax):
    ahi = []
    for e in hi:
        if (e <= emin):
            ahi.append(e)
        elif (e >= emax):
            ahi.append(e - 0.5 * (emax - emin))
        else:
            edemix = e - emin
            ekfac = 1.0 / (emax - emin)
            ahi.append((e - (0.5 * ekfac * edemix * edemix)))
    return np.array(ahi, dtype=np.float64)

def main():
    #read files
    endstates_files = glob.glob("e*[0-9].dat")
    endstates_files = sorted(endstates_files, key=lambda x: x.split(".")[0][1:], reverse=False)
    endstates_e = [read_energy_file(x) for x in endstates_files]
    vr_e = read_energy_file("eds_vr.dat")
    endstates_fren = []
    for i,hi in enumerate(endstates_e):
        r_emin = EMIN + OFFSETS[i]
        r_emax = EMAX + OFFSETS[i]
        # accelerate hamiltonian
        ahi = accelerate_hamiltonian(hi, r_emin, r_emax)
        # calculate the exponential term
        de = (ahi - vr_e) * BETA * -1.0
        # calculate free energy difference respect to reference
        expde = np.exp(de)
        endstate_fren = np.log(np.sum(expde)/len(expde))
        endstate_fren *= (-1.0/BETA)
        endstates_fren.append(endstate_fren)
    # print calculated offsets
    for i, fren in enumerate(endstates_fren):
        print("Offset for state %s is %s" % (i+1, (fren - endstates_fren[0])))
 
if __name__ == "__main__":        
    main()      
