# Supplementary material for: Accelerated Enveloping Distribution Sampling (AEDS) Allows for Efficient Sampling of Orthogonal Degrees of Freedom
Source: J Chem Inf Model. 2022 Dec 13;63(1):197–207. doi: 10.1021/acs.jcim.2c01272 (PMC9832482; doi:10.1021/acs.jcim.2c01272)
Supplement: Supplementary file 2 — ci2c01272_si_002.zip [file ci2c01272_si_002.zip › Accelerated_Enveloping_Distribution_Sampling_AEDS_allows_for_efficient_sampling_of_orthogonal_degrees_of_freedom/ion/T4L_holo_54a8_cl.cnf]

TITLE
9 negative ions (CL-)
Solvent molecules were selected according to the highest / lowest
electrostatic potential
END
POSITION
    1 MET   H1         1    4.963098687    5.187166310    8.313357954
    1 MET   H2         2    5.043218317    5.184332308    8.455291951
    1 MET   N          3    5.053027758    5.177521942    8.356001569
    1 MET   H3         4    5.087484266    5.084981801    8.340187217
    1 MET   CA         5    5.151288598    5.279195083    8.315827029
    1 MET   CB         6    5.236381465    5.230943676    8.198198797
    1 MET   CG         7    5.358272444    5.322088876    8.182554395
    1 MET   SD         8    5.446788581    5.357208120    8.338838882
    1 MET   CE         9    5.525657210    5.201061237    8.371750838
    1 MET   C         10    5.081413129    5.413510265    8.293813278
    1 MET   O         11    4.972101763    5.417518272    8.237582872
    2 ASN   N         12    5.145744741    5.517485140    8.346179971
    2 ASN   H         13    5.238721831    5.505488156    8.380984422
    2 ASN   CA        14    5.101771597    5.657339052    8.357092583
    2 ASN   CB        15    4.975048321    5.670461729    8.441842610
    2 ASN   CG        16    4.987425970    5.601441507    8.577815247
    2 ASN   OD1       17    5.074662496    5.628701630    8.660117571
    2 ASN   ND2       18    4.890497944    5.514873055    8.606059293
    2 ASN   HD21      19    4.911471255    5.448470969    8.677835203
    2 ASN   HD22      20    4.801698970    5.515467978    8.560084982
    2 ASN   C         21    5.214590619    5.740885399    8.417927983
    2 ASN   O         22    5.314197683    5.683386156    8.461559165
    3 ILE   N         23    5.194194936    5.871074204    8.436022134
    3 ILE   H         24    5.109470002    5.914916954    8.406020878
    3 ILE   CA        25    5.294529607    5.963021040    8.491621533
    3 ILE   CB        26    5.250166357    6.108994574    8.479919751
    3 ILE   CG1       27    5.361902200    6.206061362    8.518705604
    3 ILE   CG2       28    5.123536668    6.141673969    8.559343360
    3 ILE   CD        29    5.485010852    6.191552984    8.429000236
    3 ILE   C         30    5.345887271    5.925033759    0.009582200
    3 ILE   O         31    5.466473127    5.906712182    0.025444547
    4 PHE   N         32    5.254965746    5.888689323    0.099600666
    4 PHE   H         33    5.157706603    5.906968689    0.085242634
    4 PHE   CA        34    5.289106952    5.838612826    0.233528560
    4 PHE   CB        35    5.162645422    5.814417519    0.316188768
    4 PHE   CG        36    5.084607861    5.943288605    0.342853434
    4 PHE   CD1       37    5.123959976    6.025700025    0.447626081
    4 PHE   HD1       38    5.210405019    5.996792076    0.507387295
    4 PHE   CD2       39    4.974071577    5.978703355    0.266396637
    4 PHE   HD2       40    4.935654078    5.909376886    0.191579001
    4 PHE   CE1       41    5.053992785    6.142781291    0.474441874
    4 PHE   HE1       42    5.079273160    6.206789108    0.558975578
    4 PHE   CE2       43    4.905361153    6.096717294    0.292379124
    4 PHE   HE2       44    4.818754568    6.124190183    0.232171391
    4 PHE   CZ        45    4.945034535    6.179800044    0.396497543
    4 PHE   HZ        46    4.890856158    6.270687085    0.422697533
    4 PHE   C         47    5.375732444    5.712495443    0.231560223
    4 PHE   O         48    5.488582679    5.716344277    0.280318649
    5 GLU   N         49    5.333697160    5.612283344    0.154876159
    5 GLU   H         50    5.244227347    5.616516175    0.110388182
    5 GLU   CA        51    5.409825204    5.488757411    0.131262747
    5 GLU   CB        52    5.327646842    5.388767796    0.049653744
    5 GLU   CG        53    5.211047646    5.326817055    0.126964623
    5 GLU   CD        54    5.134065195    5.225077409    0.042526977
    5 GLU   OE1       55    5.195838615    5.129908551   -0.009909789
    5 GLU   OE2       56    5.016306990    5.254807686    0.012994559
    5 GLU   C         57    5.546586941    5.508787397    0.065645800
    5 GLU   O         58    5.647154970    5.462290284    0.119080219
    6 MET   N         59    5.550955265    5.595836339    8.586250362
    6 MET   H         60    5.466036751    5.630537365    8.546430345
    6 MET   CA        61    5.672082821    5.638065947    8.514458701
    6 MET   CB        62    5.630397471    5.738009545    8.406359510
    6 MET   CG        63    5.746189598    5.781995612    8.316565861
    6 MET   SD        64    5.699569575    5.919422503    8.205083596
    6 MET   CE        65    5.831881914    5.907365207    8.086620135
    6 MET   C         66    5.775881850    5.701995545    8.606934708
    6 MET   O         67    5.884088121    5.646766012    8.626155888
    7 LEU   N         68    5.735031489    5.807671422    0.055523869
    7 LEU   H         69    5.644035879    5.846854535    0.041880904
    7 LEU   CA        70    5.819563897    5.876813525    0.153934141
    7 LEU   CB        71    5.753920789    6.006561722    0.201528799
    7 LEU   CG        72    5.762388525    6.119716376    0.098911013
    7 LEU   CD1       73    5.674474778    6.236518033    0.144015253
    7 LEU   CD2       74    5.906852695    6.167714405    0.083724502
    7 LEU   C         75    5.859168452    5.790196881    0.273693847
    7 LEU   O         76    5.976387454    5.788083699    0.310860150
    8 ARG   N         77    5.768383807    5.703700877    0.318046635
    8 ARG   H         78    5.671734854    5.711758167    0.293672794
    8 ARG   CA        79    5.797522521    5.601924675    0.420055168
    8 ARG   CB        80    5.669144179    5.528335425    0.458994739
    8 ARG   CG        81    5.686918617    5.426828515    0.572095322
    8 ARG   CD        82    5.743673986    5.492704602    0.697993172
    8 ARG   NE        83    5.778513122    5.393118301    0.800366779
    8 ARG   HE        84    5.724469777    5.400795639    0.884163237
    8 ARG   CZ        85    5.876525509    5.302218479    0.791158157
    8 ARG   NH1       86    5.959470711    5.296695486    0.686060314
    8 ARG   HH11      87    6.030880538    5.227698096    0.674245180
    8 ARG   HH12      88    5.958533573    5.370507391    0.618604522
    8 ARG   NH2       89    5.903301894    5.220149613    0.893639925
    8 ARG   HH21      90    5.975023737    5.152075769    0.878761784
    8 ARG   HH22      91    5.857106695    5.224833335    0.982206694
    8 ARG   C         92    5.907919287    5.504743568    0.377849855
    8 ARG   O         93    5.985852312    5.467312814    0.465325634
    9 ILE   N         94    5.913081804    5.463760088    0.251417611
    9 ILE   H         95    5.835488653    5.476956277    0.189732954
    9 ILE   CA        96    6.026767488    5.389819113    0.194665443
    9 ILE   CB        97    5.989508717    5.327894066    0.059804595
    9 ILE   CG1       98    5.878121112    5.224512958    0.077636091
    9 ILE   CG2       99    6.107433424    5.261640623   -0.011701851
    9 ILE   CD       100    5.825423188    5.170348113   -0.055414132
    9 ILE   C        101    0.081223846    5.477667884    0.188510428
    9 ILE   O        102    0.180101348    5.448623749    0.255637048
   10 ASP   N        103    0.072746960    5.594111228    0.124795552
   10 ASP   H        104   -0.011485792    5.620057838    0.077549699
   10 ASP   CA       105    0.185247350    5.686965250    0.106527276
   10 ASP   CB       106    0.143732107    5.807568686    0.022011126
   10 ASP   CG       107    0.114751340    5.773412130   -0.124295779
   10 ASP   OD1      108    0.192630245    5.698117971   -0.186656055
   10 ASP   OD2      109    0.012607089    5.819123276   -0.179971755
   10 ASP   C        110    0.255949210    5.736252945    0.232955103
   10 ASP   O        111    0.378731529    5.731181733    0.238076427
   11 GLU   N        112    0.179924318    5.773908517    0.335398415
   11 GLU   H        113    0.081034129    5.782936418    0.323542431
   11 GLU   CA       114    0.231327796    5.827053173    0.462456217
   11 GLU   CB       115    0.138098316    5.933992333    0.519763216
   11 GLU   CG       116    0.083119718    6.039980443    0.424082724
   11 GLU   CD       117    0.181879080    6.141764124    0.366659391
   11 GLU   OE1      118    0.304907597    6.129213135    0.384823273
   11 GLU   OE2      119    0.133112211    6.231275495    0.294323824
   11 GLU   C        120    0.253825042    5.726807927    0.575837585
   11 GLU   O        121    0.330892715    5.752242141    0.668264422
   12 GLY   N        122    0.180842170    5.615629379    0.573657592
   12 GLY   H        123    0.131675240    5.587164816    0.491362970
   12 GLY   CA       124    0.177253675    5.521912610    0.686854790
   12 GLY   C        125    0.084463578    5.564067669    0.800980482
   12 GLY   O        126   -0.033373694    5.591417744    0.778771013
   13 LEU   N        127    0.135911013    5.542893705    0.921798024
   13 LEU   H        128    0.231798801    5.515345536    0.928732485
   13 LEU   CA       129    0.070480682    5.571040261    1.050394861
   13 LEU   CB       130   -0.052553567    5.482967165    1.073169365
   13 LEU   CG       131    5.944593634    5.499088475    1.206382326
   13 LEU   CD1      132    5.890220799    5.640502925    1.227699897
   13 LEU   CD2      133    5.830693214    5.397275260    1.214673846
   13 LEU   C        134    0.168464275    5.552804711    1.166486426
   13 LEU   O        135    0.223186876    5.444288480    1.185444619
   14 ARG   N        136    0.202939447    5.665284481    1.228541529
   14 ARG   H        137    0.177538344    5.753876696    1.189713247
   14 ARG   CA       138    0.294212046    5.671779768    1.343600249
   14 ARG   CB       139    0.431927117    5.716023761    1.293752170
   14 ARG   CG       140    0.496190010    5.617694309    1.195730033
   14 ARG   CD       141    0.635083696    5.661639669    1.148981691
   14 ARG   NE       142    0.734203526    5.636708862    1.254620968
   14 ARG   HE       143    0.696377117    5.620058702    1.345688058
   14 ARG   CZ       144    0.865394178    5.662794158    1.246676188
   14 ARG   NH1      145    0.910429751    5.716096904    1.132291321
   14 ARG   HH11     146    1.006643915    5.743143486    1.128953146
   14 ARG   HH12     147    0.853186227    5.735630054    1.052666343
   14 ARG   NH2      148    0.949652377    5.638665211    1.348038936
   14 ARG   HH21     149    1.047787345    5.656534691    1.340960208
   14 ARG   HH22     150    0.917059926    5.609141824    1.437847533
   14 ARG   C        151    0.246307294    5.762105443    1.457427279
   14 ARG   O        152    0.262589757    5.884021050    1.456349343
   15 LEU   N        153    0.196270128    5.698315373    1.562859210
   15 LEU   H        154    0.189373614    5.598663356    1.558058899
   15 LEU   CA       155    0.137828159    5.759140422    1.683250943
   15 LEU   CB       156    0.061942147    5.651675449    1.761365795
   15 LEU   CG       157    6.024963023    5.585535715    1.675089874
   15 LEU   CD1      158    5.959063114    5.475927526    1.759057954
   15 LEU   CD2      159    5.918878142    5.683915280    1.625337141
   15 LEU   C        160    0.229809040    5.831932369    1.781500891
   15 LEU   O        161    0.188018587    5.881023296    1.886262814
   16 LYSH  N        162    0.352219433    5.856253753    1.735539709
   16 LYSH  H        163    0.366358250    5.857809149    1.636548538
   16 LYSH  CA       164    0.464292574    5.912236820    1.812465658
   16 LYSH  CB       165    0.559806991    5.797613151    1.846363897
   16 LYSH  CG       166    0.673938033    5.835711170    1.940867007
   16 LYSH  CD       167    0.616514712    5.872541115    2.077816301
   16 LYSH  CE       168    0.724506639    5.932789860    2.167889858
   16 LYSH  NZ       169    0.655368788    6.009243666    2.272674186
   16 LYSH  HZ1      170    0.613725850    5.948330468    2.340165606
   16 LYSH  HZ2      171    0.583078307    6.065915708    2.233143870
   16 LYSH  HZ3      172    0.717611565    6.070589683    2.321285040
   16 LYSH  C        173    0.536017701    6.011807514    1.721084542
   16 LYSH  O        174    0.551333181    5.981556765    1.602848367
   17 ILE   N        175    0.573691286    6.128080913    1.773556645
   17 ILE   H        176    0.542064432    6.156493468    1.864065820
   17 ILE   CA       177    0.645798854    6.230416364    1.696486076
   17 ILE   CB       178    0.683402929    6.354609411    1.777571781
   17 ILE   CG1      179    0.562114893    6.416525835    1.847328938
   17 ILE   CG2      180    0.751533191    6.460314059    1.690416150
   17 ILE   CD       181    0.598490137    6.532187777    1.940669022
   17 ILE   C        182    0.770565486    6.170390234    1.631350727
   17 ILE   O        183    0.860679847    6.121674237    1.699443491
   18 TYR   N        184    0.768565852    6.177257065    1.498549896
   18 TYR   H        185    0.694519742    6.224149415    1.450387449
   18 TYR   CA       186    0.874112976    6.126615552    1.409641122
   18 TYR   CB       187    0.822655672    6.007366326    1.328752670
   18 TYR   CG       188    0.712726338    6.034589291    1.225855566
   18 TYR   CD1      189    0.578748460    6.023692885    1.261217233
   18 TYR   HD1      190    0.549975502    6.022776315    1.366346954
   18 TYR   CD2      191    0.744745640    6.050945104    1.091584622
   18 TYR   HD2      192    0.849090253    6.060514083    1.061577188
   18 TYR   CE1      193    0.479454822    6.024670766    1.163950639
   18 TYR   HE1      194    0.375223091    6.012309173    1.193333743
   18 TYR   CE2      195    0.645769185    6.054314867    0.994044874
   18 TYR   HE2      196    0.674368084    6.072219133    0.890401369
   18 TYR   CZ       197    0.512268711    6.039280808    1.029682525
   18 TYR   OH       198    0.413423147    6.035162072    0.936362578
   18 TYR   HH       199    0.454000096    6.047716504    0.845823615
   18 TYR   C        200    0.924979254    6.237757581    1.317595663
   18 TYR   O        201    0.877536152    6.351204258    1.320582982
   19 LYSH  N        202    1.033856928    6.204080592    1.249048221
   19 LYSH  H        203    1.084316792    6.119430028    1.265983789
   19 LYSH  CA       204    1.086588120    6.289221476    1.141456738
   19 LYSH  CB       205    1.237568635    6.309218861    1.155966217
   19 LYSH  CG       206    1.256811431    6.405474820    1.273322094
   19 LYSH  CD       207    1.390323224    6.476002450    1.248672191
   19 LYSH  CE       208    1.425068858    0.077046407    1.358062503
   19 LYSH  NZ       209    1.537679386    0.153396027    1.302401707
   19 LYSH  HZ1      210    1.511393919    0.187935460    1.212314317
   19 LYSH  HZ2      211    1.621083801    0.098427521    1.297831396
   19 LYSH  HZ3      212    1.555490070    0.231865100    1.361778445
   19 LYSH  C        213    1.054918663    6.235567806    1.001718641
   19 LYSH  O        214    1.055103752    6.114464961    0.980264218
   20 ASP   N        215    1.000116693    6.326951997    0.922143282
   20 ASP   H        216    0.983151695    6.420686261    0.952585764
   20 ASP   CA       217    0.971661096    6.306610093    0.779373592
   20 ASP   CB       218    0.879459065    6.418120909    0.729632297
   20 ASP   CG       219    0.931369078    6.556051749    0.770695320
   20 ASP   OD1      220    1.035455852    6.597429883    0.715215379
   20 ASP   OD2      221    0.876031100    6.606627836    0.870705531
   20 ASP   C        222    1.096683815    6.297436833    0.691631343
   20 ASP   O        223    1.208515779    6.312088949    0.740717354
   21 THR   N        224    1.075038651    6.288770499    0.560693185
   21 THR   H        225    0.983468116    6.296086485    0.521169184
   21 THR   CA       226    1.181828434    6.279286197    0.460105403
   21 THR   CB       227    1.123272264    6.248633955    0.322129476
   21 THR   OG1      228    1.022749204    6.346739786    0.295376162
   21 THR   HG1      229    1.064683665    6.413984188    0.234384117
   21 THR   CG2      230    1.068732135    6.106257744    0.309487559
   21 THR   C        231    1.276931870    6.398548889    0.448132131
   21 THR   O        232    1.387108049    6.384021475    0.395414179
   22 GLU   N        233    1.230582715    0.015500618    0.490975136
   22 GLU   H        234    1.141630859    0.022495511    0.536143929
   22 GLU   CA       235    1.308920153    0.139859557    0.494072591
   22 GLU   CB       236    1.218077649    0.258106067    0.459779329
   22 GLU   CG       237    1.151901548    0.251104451    0.322007647
   22 GLU   CD       238    1.242921574    0.291700836    0.205902336
   22 GLU   OE1      239    1.253869129    0.413774399    0.181381171
   22 GLU   OE2      240    1.292471646    0.202179177    0.134093726
   22 GLU   C        241    1.374422839    0.166017064    0.629848448
   22 GLU   O        242    1.457464338    0.255249760    0.646313726
   23 GLY   N        243    1.323317796    0.099069218    0.732769012
   23 GLY   H        244    1.235273651    0.052389417    0.724392013
   23 GLY   CA       245    1.377614065    0.104126166    0.869271298
   23 GLY   C        246    1.310402352    0.197550761    0.970094278
   23 GLY   O        247    1.370060427    0.229881208    1.072691750
   24 TYR   N        248    1.186016929    0.234096081    0.940452941
   24 TYR   H        249    1.135955563    0.193203863    0.864147300
   24 TYR   CA       250    1.100679069    0.316708902    1.027081772
   24 TYR   CB       251    1.002804600    0.399283495    0.943332235
   24 TYR   CG       252    1.063307664    0.472015417    0.823085163
   24 TYR   CD1      253    1.150289492    0.579393192    0.838072514
   24 TYR   HD1      254    1.197767990    0.600527882    0.933878318
   24 TYR   CD2      255    1.010200235    0.443854771    0.697755664
   24 TYR   HD2      256    0.956035475    0.350429047    0.682940465
   24 TYR   CE1      257    1.179521473    0.660755274    0.729244971
   24 TYR   HE1      258    1.255658965    0.737843918    0.741098680
   24 TYR   CE2      259    1.038476505    0.525271547    0.588707469
   24 TYR   HE2      260    1.010212491    0.488693082    0.489994957
   24 TYR   CZ       261    1.120988535    0.635834262    0.605657891
   24 TYR   OH       262    1.123445537    0.734715532    0.512335698
   24 TYR   HH       263    1.180746511    0.698765461    0.438683252
   24 TYR   C        264    1.024023857    0.228292169    1.125653481
   24 TYR   O        265    1.049320715    0.108240279    1.134390510
   25 TYR   N        266    0.941651945    0.287433998    1.211728586
   25 TYR   H        267    0.924539320    0.385944998    1.209901190
   25 TYR   CA       268    0.859840487    0.207395147    1.303986509
   25 TYR   CB       269    0.857120277    0.261235937    1.447168695
   25 TYR   CG       270    0.996171569    0.258603438    1.510907603
   25 TYR   CD1      271    1.055076012    0.139587331    1.551960481
   25 TYR   HD1      272    1.004847805    0.044334166    1.535128211
   25 TYR   CD2      273    1.063575021    0.379124378    1.526676108
   25 TYR   HD2      274    1.019407717    0.471786364    1.489998067
   25 TYR   CE1      275    1.182501378    0.141691390    1.607432827
   25 TYR   HE1      276    1.219754663    0.049173086    1.651399987
   25 TYR   CE2      277    1.191044254    0.380689170    1.582053442
   25 TYR   HE2      278    1.236292893    0.478125730    1.600469827
   25 TYR   CZ       279    1.251989833    0.261481060    1.619383288
   25 TYR   OH       280    1.387385747    0.258705803    1.631793880
   25 TYR   HH       281    1.413559799    0.349096751    1.665650574
   25 TYR   C        282    0.716605858    0.186051123    1.254634750
   25 TYR   O        283    0.635930210    0.278893047    1.253650077
   26 THR   N        284    0.684273457    0.057131607    1.249883326
   26 THR   H        285    0.752419774   -0.011689394    1.274787240
   26 THR   CA       286    0.559770389    0.003056826    1.193436931
   26 THR   CB       287    0.588213213    6.463817411    1.048334029
   26 THR   OG1      288    0.609926292    6.585633527    0.976663092
   26 THR   HG1      289    0.704490331    6.589141878    0.944306791
   26 THR   CG2      290    0.475431533    6.390211052    0.975745762
   26 THR   C        291    0.504323894    6.387694515    1.277107060
   26 THR   O        292    0.579964838    6.318997326    1.345585672
   27 ILE   N        293    0.371895569    6.376645199    1.282839156
   27 ILE   H        294    0.313950912    6.440455013    1.232130649
   27 ILE   CA       295    0.300984607    6.269349319    1.354032715
   27 ILE   CB       296    0.277895596    6.310825630    1.499491712
   27 ILE   CG1      297    0.253050366    6.192855615    1.593694377
   27 ILE   CG2      298    0.160987232    6.408062992    1.516345616
   27 ILE   CD       299    0.239820452    6.233834425    1.740511038
   27 ILE   C        300    0.178177724    6.217148625    1.279154719
   27 ILE   O        301    0.144744293    6.265549767    1.171128593
   28 GLY   N        302    0.124046845    6.104897295    1.325609722
   28 GLY   H        303    0.171086275    6.051066728    1.395540729
   28 GLY   CA       304    0.002035037    6.042125284    1.272847125
   28 GLY   C        305    0.023368009    5.986734047    1.131825061
   28 GLY   O        306    0.107523156    5.899323122    1.111616701
   29 ILE   N        307    6.007651100    6.032408458    1.041594409
   29 ILE   H        308    5.932904407    6.093350877    1.068033001
   29 ILE   CA       309    6.015689003    6.004590898    0.897469088
   29 ILE   CB       310    5.880973352    5.953859492    0.845600514
   29 ILE   CG1      311    5.830585229    5.834325327    0.926746746
   29 ILE   CG2      312    5.889859721    5.914459173    0.698018777
   29 ILE   CD       313    5.684852546    5.798770719    0.896706601
   29 ILE   C        314    6.053017918    6.135812234    0.828206542
   29 ILE   O        315    5.969691699    6.226144460    0.823109117
   30 GLY   N        316    0.112834252    6.158350230    0.815590748
   30 GLY   H        317    0.180026696    6.094983224    0.853951383
   30 GLY   CA       318    0.171514926    6.273682646    0.745846938
   30 GLY   C        319    0.152983663    6.413614650    0.804894698
   30 GLY   O        320    0.211006923    6.510637690    0.756401307
   31 HISH  N        321    0.077132216    6.424662384    0.913597666
   31 HISH  H        322    0.020932114    6.347531869    0.943448732
   31 HISH  CA       323    0.051306222    0.052402254    0.981376178
   31 HISH  CB       324   -0.062499156    0.037094420    1.082471444
   31 HISH  CG       325    5.964628415    0.171335682    1.141607249
   31 HISH  ND1      326    5.861124183    0.242468469    1.097867892
   31 HISH  HD1      327    5.790441366    0.207999569    1.036096155
   31 HISH  CD2      328    6.031341491    0.254097304    1.221538797
   31 HISH  HD2      329    6.119527523    0.228642655    1.280320178
   31 HISH  CE1      330    5.866462570    0.367139255    1.143882965
   31 HISH  HE1      331    5.801878406    0.448021746    1.109731258
   31 HISH  NE2      332    5.974237289    0.374206785    1.221481126
   31 HISH  HE2      333    6.020844046    0.457969429    1.249992245
   31 HISH  C        334    0.175615687    0.116036145    1.043896956
   31 HISH  O        335    0.217134965    0.083849431    1.155124413
   32 LEU   N        336    0.227794926    0.211012195    0.966808127
   32 LEU   H        337    0.216233666    0.203142857    0.867790836
   32 LEU   CA       338    0.332340368    0.305444492    1.008830928
   32 LEU   CB       339    0.367636872    0.392320875    0.887934465
   32 LEU   CG       340    0.489086257    0.482413375    0.911195955
   32 LEU   CD1      341    0.620158018    0.405904930    0.930541590
   32 LEU   CD2      342    0.506445936    0.575731662    0.791210026
   32 LEU   C        343    0.292433884    0.390630938    1.129513202
   32 LEU   O        344    0.178700789    0.435471097    1.143102454
   33 LEU   N        345    0.380982747    0.387571109    1.228698884
   33 LEU   H        346    0.461526209    0.328631281    1.222353479
   33 LEU   CA       347    0.371308341    0.469183322    1.350595045
   33 LEU   CB       348    0.420509727    0.392652777    1.473605999
   33 LEU   CG       349    0.345371196    0.262000547    1.499908734
   33 LEU   CD1      350    0.410788825    0.188969919    1.617361012
   33 LEU   CD2      351    0.197123197    0.287488998    1.527788193
   33 LEU   C        352    0.451340300    0.599089225    1.339147199
   33 LEU   O        353    0.395073027    0.707490443    1.353632019
   34 THR   N        354    0.580404083    0.586667146    1.309495020
   34 THR   H        355    0.618255044    0.497775225    1.283704533
   34 THR   CA       356    0.673879689    0.699784478    1.300683366
   34 THR   CB       357    0.712388409    0.757068301    1.437237669
   34 THR   OG1      358    0.792593719    0.874735657    1.424219347
   34 THR   HG1      359    0.732077579    0.953425728    1.412071636
   34 THR   CG2      360    0.797684492    0.663749408    1.523406218
   34 THR   C        361    0.800314238    0.674738258    1.218218744
   34 THR   O        362    0.857964310    0.566154807    1.222295473
   35 LYSH  N        363    0.841116219    0.778602583    1.145855739
   35 LYSH  H        364    0.777469982    0.852084414    1.122376016
   35 LYSH  CA       365    0.970780236    0.784652703    1.076856924
   35 LYSH  CB       366    0.970990870    0.876752226    0.954679483
   35 LYSH  CG       367    0.871911979    0.832815215    0.846692076
   35 LYSH  CD       368    0.896757852    0.908155328    0.715878986
   35 LYSH  CE       369    0.821351863    0.836986031    0.603390381
   35 LYSH  NZ       370    0.881126435    0.863938162    0.471833601
   35 LYSH  HZ1      371    0.887165162    0.962132256    0.453945447
   35 LYSH  HZ2      372    0.829090196    0.818578854    0.399483336
   35 LYSH  HZ3      373    0.972614240    0.823571133    0.473009878
   35 LYSH  C        374    1.088599872    0.821703889    1.167167310
   35 LYSH  O        375    1.204485017    0.806467265    1.128878065
   36 SER   N        376    1.059598898    0.861465275    1.290718785
   36 SER   H        377    0.964480394    0.875145455    1.318401799
   36 SER   CA       378    1.159517418    0.895328737    1.393088833
   36 SER   CB       379    1.093752802    0.946962263    1.521210799
   36 SER   OG       380    1.195779783    0.970693588    1.618577566
   36 SER   HG       381    1.177456154    1.060763998    1.657974616
   36 SER   C        382    1.239029635    0.771763513    1.435702475
   36 SER   O        383    1.177237361    0.669192846    1.463831332
   37 PRO   N        384    1.369568644    0.787260711    1.455938811
   37 PRO   CA       385    1.454707950    0.685728912    1.519616261
   37 PRO   CB       386    1.594791468    0.747232551    1.520504918
   37 PRO   CG       387    1.592432302    0.830271031    1.392021478
   37 PRO   CD       388    1.451801094    0.890496420    1.391205317
   37 PRO   C        389    1.414516703    0.646239490    1.661874012
   37 PRO   O        390    1.440244310    0.533076971    1.702656632
   38 SER   N        391    1.335373996    0.731588584    1.726222919
   38 SER   H        392    1.297816659    0.813506198    1.682857561
   38 SER   CA       393    1.284011221    0.707029586    1.861742563
   38 SER   CB       394    1.244237296    0.836858272    1.932229501
   38 SER   OG       395    1.195168167    0.804331194    2.062536554
   38 SER   HG       396    1.188541829    0.892559719    2.109148486
   38 SER   C        397    1.171789467    0.603840483    1.874738990
   38 SER   O        398    1.056655911    0.628860923    1.839421298
   39 LEU   N        399    1.207116418    0.491920778    1.937327469
   39 LEU   H        400    1.303839008    0.467003716    1.942308111
   39 LEU   CA       401    1.111176678    0.389760308    1.981728288
   39 LEU   CB       402    1.187153555    0.269558945    2.038191080
   39 LEU   CG       403    1.100397580    0.148458376    2.073096373
   39 LEU   CD1      404    1.034089332    0.089885728    1.948283394
   39 LEU   CD2      405    1.182878126    0.040232626    2.143037595
   39 LEU   C        406    1.007442440    0.442023258    2.081328163
   39 LEU   O        407    0.890012781    0.406456149    2.072667173
   40 ASN   N        408    1.046040485    0.540416251    2.162080338
   40 ASN   H        409    1.142567091    0.563580474    2.174172084
   40 ASN   CA       410    0.954574063    0.610040094    2.253715396
   40 ASN   CB       411    1.030443230    0.700247601    2.351240269
   40 ASN   CG       412    1.131926953    0.617565477    2.430430986
   40 ASN   OD1      413    1.122861192    0.495728031    2.444626185
   40 ASN   ND2      414    1.236654407    0.683486167    2.479171270
   40 ASN   HD21     415    1.301600236    0.622670695    2.524811849
   40 ASN   HD22     416    1.256078126    0.781119427    2.469674781
   40 ASN   C        417    0.848244381    0.694496303    2.183183771
   40 ASN   O        418    0.730109086    0.687825090    2.216753751
   41 ALA   N        419    0.888672287    0.758606612    2.073891886
   41 ALA   H        420    0.986045613    0.768547785    2.053369789
   41 ALA   CA       421    0.795866429    0.825672116    1.981699622
   41 ALA   CB       422    0.874309612    0.898936412    1.872669982
   41 ALA   C        423    0.697842077    0.728149861    1.916188450
   41 ALA   O        424    0.577525746    0.753689096    1.915557438
   42 ALA   N        425    0.748324812    0.612701628    1.873584940
   42 ALA   H        426    0.847237424    0.601783273    1.863674132
   42 ALA   CA       427    0.667393949    0.501140155    1.822438882
   42 ALA   CB       428    0.758584344    0.387157484    1.776624899
   42 ALA   C        429    0.564440844    0.446846236    1.921748385
   42 ALA   O        430    0.447182372    0.433780297    1.886955257
   43 LYSH  N        431    0.607734485    0.429323021    2.046285523
   43 LYSH  H        432    0.705814381    0.429126496    2.065788908
   43 LYSH  CA       433    0.521480115    0.396698918    2.160768369
   43 LYSH  CB       434    0.605117004    0.385178900    2.288360007
   43 LYSH  CG       435    0.684546746    0.254648903    2.296023797
   43 LYSH  CD       436    0.796782330    0.272970240    2.398373017
   43 LYSH  CE       437    0.830789477    0.142621654    2.470909675
   43 LYSH  NZ       438    0.716574318    0.091846383    2.548258521
   43 LYSH  HZ1      439    0.674437867    0.166614907    2.599589390
   43 LYSH  HZ2      440    0.743254419    0.022234510    2.614910068
   43 LYSH  HZ3      441    0.648865910    0.048746700    2.488610070
   43 LYSH  C        442    0.411498555    0.500745398    2.182873606
   43 LYSH  O        443    0.294291651    0.466654570    2.167707737
   44 SER   N        444    0.449257672    0.628237196    2.185908402
   44 SER   H        445    0.545753973    0.651593091    2.197865275
   44 SER   CA       446    0.355732604    0.741032707    2.197842331
   44 SER   CB       447    0.428963313    0.875286490    2.202862831
   44 SER   OG       448    0.332610232    0.980421826    2.213298737
   44 SER   HG       449    0.377499157    1.067326318    2.234117818
   44 SER   C        450    0.251220978    0.744954865    2.086158360
   44 SER   O        451    0.132850586    0.728225043    2.115124115
   45 GLU   N        452    0.298634758    0.734432940    1.962335963
   45 GLU   H        453    0.396682453    0.743191719    1.944721460
   45 GLU   CA       454    0.213302002    0.724743372    1.843020535
   45 GLU   CB       455    0.295589952    0.717522183    1.714219577
   45 GLU   CG       456    0.358300712    0.851113581    1.673808641
   45 GLU   CD       457    0.254713559    0.960744950    1.648106368
   45 GLU   OE1      458    0.160024330    0.937536940    1.569884566
   45 GLU   OE2      459    0.260243330    1.063086379    1.719663609
   45 GLU   C        460    0.114033162    0.608359150    1.846524272
   45 GLU   O        461   -0.006107888    0.631979039    1.834840723
   46 LEU   N        462    0.161723440    0.488868861    1.880268088
   46 LEU   H        463    0.259821849    0.474687204    1.893552734
   46 LEU   CA       464    0.079040025    0.368463221    1.896953646
   46 LEU   CB       465    0.170110387    0.246590405    1.913164564
   46 LEU   CG       466    0.094268763    0.114215773    1.924876232
   46 LEU   CD1      467    0.020149228    0.077743455    1.796104107
   46 LEU   CD2      468    0.192162211    0.002635565    1.961943727
   46 LEU   C        469    6.049489461    0.376371603    2.012296578
   46 LEU   O        470    5.929110779    0.367247722    1.988731295
   47 ASP   N        471    0.027562970    0.407772334    2.132000353
   47 ASP   H        472    0.126139968    0.410124312    2.148667510
   47 ASP   CA       473    6.016773856    0.420363539    2.253732594
   47 ASP   CB       474    0.034291376    0.433972419    2.378035719
   47 ASP   CG       475    0.115676769    0.311372518    2.419958661
   47 ASP   OD1      476    0.156011152    0.228061303    2.335942492
   47 ASP   OD2      477    0.133295940    0.289208557    2.541711887
   47 ASP   C        478    5.908960468    0.528204516    2.241132042
   47 ASP   O        479    5.794101994    0.504994870    2.278526080
   48 LYSH  N        480    5.939854792    0.634543811    2.167448340
   48 LYSH  H        481    6.035735434    0.656501405    2.149401310
   48 LYSH  CA       482    5.845514228    0.734729461    2.115722842
   48 LYSH  CB       483    5.925306166    0.851617031    2.057573188
   48 LYSH  CG       484    5.846457556    0.963172277    1.988667090
   48 LYSH  CD       485    5.925891458    1.092804397    1.971376149
   48 LYSH  CE       486    6.057467160    1.077652461    1.894797817
   48 LYSH  NZ       487    6.036952332    1.045439457    1.752853637
   48 LYSH  HZ1      488    5.988503748    0.958854774    1.740439619
   48 LYSH  HZ2      489    6.127807276    1.032659682    1.713071361
   48 LYSH  HZ3      490    5.993981207    1.120975440    1.703390495
   48 LYSH  C        491    5.746342051    0.680126356    2.012785117
   48 LYSH  O        492    5.626342647    0.679537448    2.039738509
   49 ALA   N        493    5.794774890    0.621178049    1.903835197
   49 ALA   H        494    5.893367302    0.613146963    1.889161273
   49 ALA   CA       495    5.711814448    0.569650999    1.793949538
   49 ALA   CB       496    5.802701744    0.527478075    1.678331041
   49 ALA   C        497    5.612144774    0.458463154    1.827331088
   49 ALA   O        498    5.514357905    0.439933731    1.755048029
   50 ILE   N        499    5.646269000    0.376818775    1.926635271
   50 ILE   H        500    5.742099563    0.369021604    1.954155606
   50 ILE   CA       501    5.555789943    0.278499051    1.987929460
   50 ILE   CB       502    5.637428129    0.161594163    2.043415607
   50 ILE   CG1      503    5.721909714    0.092904199    1.935918352
   50 ILE   CG2      504    5.551490240    0.057374861    2.115262397
   50 ILE   CD       505    5.641280932    0.027936163    1.823272038
   50 ILE   C        506    5.461459555    0.338516399    2.092388748
   50 ILE   O        507    5.343728189    0.303181161    2.097077323
   51 GLY   N        508    5.507613026    0.441395025    2.162925335
   51 GLY   H        509    5.583436382    0.496599178    2.128239453
   51 GLY   CA       510    5.435565017    0.505031341    2.274149644
   51 GLY   C        511    5.447932913    0.439272797    2.411749922
   51 GLY   O        512    5.355723207    0.449436078    2.492515039
   52 ARG   N        513    5.564298364    0.381739315    2.440712983
   52 ARG   H        514    5.641378502    0.390101900    2.377553647
   52 ARG   CA       515    5.596441957    0.314291327    2.567309109
   52 ARG   CB       516    5.520340795    0.182653356    2.584339916
   52 ARG   CG       517    5.558389572    0.074466262    2.483057148
   52 ARG   CD       518    5.524608603    6.434257750    2.533780570
   52 ARG   NE       519    5.584466517    6.335925601    2.442371354
   52 ARG   HE       520    5.532310776    6.319154775    2.358706728
   52 ARG   CZ       521    5.695427236    6.262734604    2.459276995
   52 ARG   NH1      522    5.770142388    6.269815179    2.570274801
   52 ARG   HH11     523    5.849365740    6.209960555    2.582123738
   52 ARG   HH12     524    5.754491753    6.343366727    2.636196657
   52 ARG   NH2      525    5.740670213    6.186133750    2.359088090
   52 ARG   HH21     526    5.824664913    6.131897998    2.360597489
   52 ARG   HH22     527    5.683599935    6.176924444    2.277483415
   52 ARG   C        528    5.746153266    0.284556571    2.578067386
   52 ARG   O        529    5.814750762    0.277161788    2.476254660
   53 ASN   N        530    5.796650156    0.267678929    2.699957855
   53 ASN   H        531    5.749886019    0.299924604    2.782248103
   53 ASN   CA       532    5.932739674    0.216183025    2.720886552
   53 ASN   CB       533    5.973350516    0.224560976    2.868149614
   53 ASN   CG       534    0.002036302    0.336565007    2.899690417
   53 ASN   OD1      535   -0.018216332    0.417222483    2.990310804
   53 ASN   ND2      536    0.108342269    0.354548315    2.821815426
   53 ASN   HD21     537    0.177225563    0.419893050    2.853189559
   53 ASN   HD22     538    0.113530824    0.320882602    2.727798538
   53 ASN   C        539    5.953528082    0.073872395    2.668658139
   53 ASN   O        540    5.900982643   -0.023999282    2.721476099
   54 THR   N        541    6.022918835    0.065678498    2.555499571
   54 THR   H        542    6.058714597    0.149355919    2.514047368
   54 THR   CA       543    6.060802282    6.439490214    2.490519799
   54 THR   CB       544    6.046022501    6.435102276    2.338290962
   54 THR   OG1      545    6.167357732    6.469688034    2.270963990
   54 THR   HG1      546    6.179230172    6.568140558    2.283899425
   54 THR   CG2      547    5.927822089    0.016515822    2.285464964
   54 THR   C        548    0.131775638    6.393680286    2.525916357
   54 THR   O        549    0.163655835    6.276090610    2.508988160
   55 ASN   N        550    0.220438411    6.489510556    2.551355437
   55 ASN   H        551    0.193499332    6.585509751    2.543657810
   55 ASN   CA       552    0.364753371    6.470902101    2.572305500
   55 ASN   CB       553    0.385129354    6.385715249    2.697770546
   55 ASN   CG       554    0.526917471    6.349075184    2.742077547
   55 ASN   OD1      555    0.626588277    6.418768385    2.723735339
   55 ASN   ND2      556    0.541937401    6.237150421    2.812333697
   55 ASN   HD21     557    0.630768647    6.209592845    2.849063469
   55 ASN   HD22     558    0.460273065    6.198715050    2.855402596
   55 ASN   C        559    0.435480171    6.416186715    2.448153841
   55 ASN   O        560    0.557268435    6.399118062    2.446145595
   56 GLY   N        561    0.367348534    6.421134876    2.334038321
   56 GLY   H        562    0.280870252    6.471038496    2.328348452
   56 GLY   CA       563    0.411009057    6.361675199    2.206896232
   56 GLY   C        564    0.366034542    6.217502684    2.182322417
   56 GLY   O        565    0.449852068    6.139423363    2.137540464
   57 VAL   N        566    0.248929617    6.177619678    2.231173003
   57 VAL   H        567    0.193964996    6.237526627    2.289411425
   57 VAL   CA       568    0.187768657    6.046820735    2.203587805
   57 VAL   CB       569    0.201833227    5.945305452    2.317194690
   57 VAL   CG1      570    0.172650775    5.802873108    2.269569355
   57 VAL   CG2      571    0.344116537    5.944307733    2.373407337
   57 VAL   C        572    0.036965630    6.064919643    2.185083962
   57 VAL   O        573   -0.033091292    6.105712616    2.277593415
   58 ILE   N        574    6.058508228    6.016524756    2.071369466
   58 ILE   H        575    6.113013467    5.958778516    2.010580498
   58 ILE   CA       576    5.916664077    6.027836024    2.034442032
   58 ILE   CB       577    5.893129036    6.128758901    1.921865926
   58 ILE   CG1      578    5.969644029    6.093949568    1.794024297
   58 ILE   CG2      579    5.921930847    6.270232223    1.972543838
   58 ILE   CD       580    5.933343564    6.186478398    1.677704186
   58 ILE   C        581    5.855667007    5.892503920    1.997357787
   58 ILE   O        582    5.926790898    5.797617870    1.964692786
   59 THR   N        583    5.724209479    5.881840893    2.014460066
   59 THR   H        584    5.669450382    5.960161427    2.043922486
   59 THR   CA       585    5.646866455    5.761255682    1.981450575
   59 THR   CB       586    5.507206891    5.769803695    2.043334619
   59 THR   OG1      587    5.428522484    5.860473535    1.965653607
   59 THR   HG1      588    5.334072134    5.832015118    1.982099956
   59 THR   CG2      589    5.505327370    5.802929606    2.192697217
   59 THR   C        590    5.631053972    5.743717436    1.830274357
   59 THR   O        591    5.652545904    5.835862163    1.751683160
   60 LYSH  N        592    5.574470002    5.629481607    1.792348498
   60 LYSH  H        593    5.529838639    5.571020648    1.860114064
   60 LYSH  CA       594    5.545778199    5.597124821    1.651848475
   60 LYSH  CB       595    5.501309867    5.450895870    1.645033279
   60 LYSH  CG       596    5.456008087    5.412034777    1.504160951
   60 LYSH  CD       597    5.392482018    5.273011410    1.510864235
   60 LYSH  CE       598    5.297352719    5.244474790    1.394495850
   60 LYSH  NZ       599    5.368856602    5.262259039    1.267302950
   60 LYSH  HZ1      600    5.393208600    5.357889813    1.251102585
   60 LYSH  HZ2      601    5.308203070    5.236486364    1.192090701
   60 LYSH  HZ3      602    5.451251995    5.205936856    1.261063358
   60 LYSH  C        603    5.441153582    5.691466874    1.592126028
   60 LYSH  O        604    5.464913225    5.761438415    1.493809581
   61 ASP   N        605    5.330614566    5.703939784    1.665011410
   61 ASP   H        606    5.318738118    5.651198120    1.749149191
   61 ASP   CA       607    5.214418186    5.791631909    1.644501829
   61 ASP   CB       608    5.103832552    5.753265391    1.743039082
   61 ASP   CG       609    5.157150839    5.717367920    1.881885462
   61 ASP   OD1      610    5.215146079    5.607449566    1.895323010
   61 ASP   OD2      611    5.161698884    5.808273856    1.967546307
   61 ASP   C        612    5.247611541    5.940974108    1.647067686
   61 ASP   O        613    5.208452262    6.009263973    1.552571539
   62 GLU   N        614    5.336880037    5.987680556    1.733905858
   62 GLU   H        615    5.359743639    5.936327410    1.816617768
   62 GLU   CA       616    5.392946845    6.123473176    1.728641521
   62 GLU   CB       617    5.480670792    6.155500485    1.849846960
   62 GLU   CG       618    5.403205928    6.171994811    1.980768977
   62 GLU   CD       619    5.498001198    6.190852429    2.099385015
   62 GLU   OE1      620    5.603581589    6.124387573    2.107032068
   62 GLU   OE2      621    5.462048660    6.267560190    2.191286940
   62 GLU   C        622    5.475131209    6.150073417    1.602358048
   62 GLU   O        623    5.445316786    6.243115738    1.527619118
   63 ALA   N        624    5.564652276    6.057696031    1.568555186
   63 ALA   H        625    5.586205756    5.982665591    1.631067883
   63 ALA   CA       626    5.646209443    6.063102978    1.446363145
   63 ALA   CB       627    5.745551246    5.946748331    1.445219315
   63 ALA   C        628    5.564419393    6.060354857    1.317084982
   63 ALA   O        629    5.580079757    6.144768015    1.228992202
   64 GLU   N        630    5.470588471    5.966362666    1.310133004
   64 GLU   H        631    5.465933366    5.893957324    1.378951344
   64 GLU   CA       632    5.375847996    5.953645853    1.198445871
   64 GLU   CB       633    5.325564038    5.809244760    1.192811121
   64 GLU   CG       634    5.437684096    5.714133875    1.150436079
   64 GLU   CD       635    5.407743405    5.564227371    1.157053393
   64 GLU   OE1      636    5.289382739    5.525236096    1.166809248
   64 GLU   OE2      637    5.504604437    5.485259123    1.154094889
   64 GLU   C        638    5.269836822    6.063835040    1.193051463
   64 GLU   O        639    5.218890221    6.094947873    1.085499692
   65 LYSH  N        640    5.239622748    6.129045286    1.304964657
   65 LYSH  H        641    5.242918549    6.083018584    1.393687745
   65 LYSH  CA       642    5.162725198    6.254328515    1.307005631
   65 LYSH  CB       643    5.116810266    6.289692107    1.448590236
   65 LYSH  CG       644    5.010152230    6.399102374    1.440749670
   65 LYSH  CD       645    4.997960039    6.472050147    1.574685747
   65 LYSH  CE       646    4.900987279    0.089188878    1.558809507
   65 LYSH  NZ       647    4.905239569    0.173579106    1.679082538
   65 LYSH  HZ1      648    4.896443804    0.123258730    1.765048465
   65 LYSH  HZ2      649    4.834515087    0.244084803    1.673775421
   65 LYSH  HZ3      650    4.992743371    0.221874807    1.675771802
   65 LYSH  C        651    5.240630789    6.372535119    1.248955902
   65 LYSH  O        652    5.185257207    6.443202354    1.164882016
   66 LEU   N        653    5.367918774    6.386637157    1.284886317
   66 LEU   H        654    5.405306302    6.335184744    1.362057668
   66 LEU   CA       655    5.457991138    6.486551207    1.225611040
   66 LEU   CB       656    5.601665707    6.474338513    1.276782000
   66 LEU   CG       657    5.619704357    0.030806979    1.417776265
   66 LEU   CD1      658    5.757373294   -0.011373291    1.469473094
   66 LEU   CD2      659    5.608321357    0.183378366    1.419107230
   66 LEU   C        660    5.462244589    6.477378168    1.072942936
   66 LEU   O        661    5.406492653    6.565998962    1.008374882
   67 PHE   N        662    5.480620089    6.353470582    1.028224393
   67 PHE   H        663    5.510511107    6.281799557    1.091233178
   67 PHE   CA       664    5.482297180    6.314319943    0.886531632
   67 PHE   CB       665    5.497580933    6.162157422    0.881625610
   67 PHE   CG       666    5.520955866    6.096477645    0.745427218
   67 PHE   CD1      667    5.601153684    6.155271528    0.648288877
   67 PHE   HD1      668    5.658172048    6.245633945    0.669821838
   67 PHE   CD2      669    5.454353244    5.977982413    0.716371493
   67 PHE   HD2      670    5.383049075    5.938712329    0.788862873
   67 PHE   CE1      671    5.614515771    6.095973374    0.523292391
   67 PHE   HE1      672    5.678873350    6.142488729    0.448624588
   67 PHE   CE2      673    5.467629335    5.918272859    0.591547306
   67 PHE   HE2      674    5.416691854    5.825448901    0.565662297
   67 PHE   CZ       675    5.547890200    5.977390066    0.494676200
   67 PHE   HZ       676    5.558036258    5.930040135    0.397033823
   67 PHE   C        677    5.357985636    6.362567849    0.811494470
   67 PHE   O        678    5.371965610    6.427532709    0.707986141
   68 ASN   N        679    5.240389283    6.339363924    0.869158425
   68 ASN   H        680    5.232203812    6.283790170    0.951887780
   68 ASN   CA       681    5.113327207    6.388590413    0.813977725
   68 ASN   CB       682    4.995354458    6.350508603    0.903666753
   68 ASN   CG       683    4.937513647    6.211704620    0.875509628
   68 ASN   OD1      684    4.870101660    6.183721461    0.776513976
   68 ASN   ND2      685    4.971220744    6.112104360    0.956946534
   68 ASN   HD21     686    4.923045325    6.026028061    0.940526548
   68 ASN   HD22     687    5.049332534    6.116553688    1.019228150
   68 ASN   C        688    5.114735023    0.039422678    0.789076328
   68 ASN   O        689    5.119187082    0.085787710    0.675227940
   69 GLN   N        690    5.147445053    0.113291601    0.894719082
   69 GLN   H        691    5.184221799    0.069275311    0.976639153
   69 GLN   CA       692    5.151881973    0.260221321    0.892978917
   69 GLN   CB       693    5.187251036    0.313038475    1.032145316
   69 GLN   CG       694    5.097103868    0.257214477    1.142464651
   69 GLN   CD       695    5.149783164    0.291313995    1.281991256
   69 GLN   OE1      696    5.078120732    0.300691268    1.381505677
   69 GLN   NE2      697    5.281934125    0.304132541    1.289658491
   69 GLN   HE21     698    5.317794735    0.333674933    1.378211808
   69 GLN   HE22     699    5.344879350    0.288118089    1.213627278
   69 GLN   C        700    5.251136366    0.315201673    0.790320601
   69 GLN   O        701    5.217188410    0.400392383    0.708363918
   70 ASP   N        702    5.368257564    0.252353845    0.785795963
   70 ASP   H        703    5.395259889    0.190924679    0.859947203
   70 ASP   CA       704    5.476978454    0.284537994    0.692220679
   70 ASP   CB       705    5.603977449    0.208942718    0.731832894
   70 ASP   CG       706    5.643665358    0.220635757    0.879142479
   70 ASP   OD1      707    5.629274990    0.327126243    0.943001575
   70 ASP   OD2      708    5.692693819    0.118549735    0.932032637
   70 ASP   C        709    5.443446822    0.258229276    0.545265818
   70 ASP   O        710    5.457968441    0.348563041    0.463046107
   71 VAL   N        711    5.384028500    0.143665114    0.513100497
   71 VAL   H        712    5.373405656    0.070856846    0.580832103
   71 VAL   CA       713    5.336134141    0.111626773    0.377863250
   71 VAL   CB       714    5.292657160   -0.034448363    0.364276707
   71 VAL   CG1      715    5.236632245   -0.068945463    0.226145076
   71 VAL   CG2      716    5.412001562   -0.126946449    0.388955253
   71 VAL   C        717    5.226243132    0.207089207    0.330728162
   71 VAL   O        718    5.237895446    0.266463313    0.223630950
   72 ASP   N        719    5.128518693    0.233020132    0.417139971
   72 ASP   H        720    5.120879455    0.181745364    0.502663070
   72 ASP   CA       721    5.021309290    0.330930408    0.394103978
   72 ASP   CB       722    4.923138670    0.319372278    0.510901045
   72 ASP   CG       723    4.818877515    0.430913925    0.520554284
   72 ASP   OD1      724    4.775075523    0.485175435    0.416809875
   72 ASP   OD2      725    4.804323197    0.475046314    0.636593617
   72 ASP   C        726    5.071271650    0.473838538    0.371948715
   72 ASP   O        727    5.045723866    0.534111782    0.267807253
   73 ALA   N        728    5.169109968    0.513414797    0.452892949
   73 ALA   H        729    5.187138533    0.465606961    0.538855703
   73 ALA   CA       730    5.243032408    0.639336936    0.435820925
   73 ALA   CB       731    5.343324463    0.653728358    0.550458678
   73 ALA   C        732    5.319167148    0.650726005    0.303598560
   73 ALA   O        733    5.309702050    0.754019067    0.237502235
   74 ALA   N        734    5.386138721    0.543161107    0.263168862
   74 ALA   H        735    5.402105039    0.467317161    0.326362763
   74 ALA   CA       736    5.454353137    0.531797712    0.133438052
   74 ALA   CB       737    5.528957103    0.398508767    0.124578382
   74 ALA   C        738    5.362063292    0.548021799    0.012472972
   74 ALA   O        739    5.387299784    0.633935614   -0.071863021
   75 VAL   N        740    5.246260400    0.482740146    0.016620268
   75 VAL   H        741    5.228509613    0.414005464    0.087052666
   75 VAL   CA       742    5.142459613    0.496041831    8.534455148
   75 VAL   CB       743    5.032294256    0.391913903    8.555281739
   75 VAL   CG1      744    4.930363848    0.393921564    8.441208806
   75 VAL   CG2      745    5.088051556    0.250006202    8.567960586
   75 VAL   C        746    5.084678782    0.637578335    8.528159166
   75 VAL   O        747    5.086089300    0.700931178    8.422730744
   76 ARG   N        748    5.052991523    0.693752833    0.023397821
   76 ARG   H        749    5.044085169    0.638651738    0.106371304
   76 ARG   CA       750    5.013238485    0.834525714    0.038025228
   76 ARG   CB       751    4.953078801    0.855016841    0.177191972
   76 ARG   CG       752    4.807239318    0.809048268    0.182092012
   76 ARG   CD       753    4.733581610    0.843587049    0.311654132
   76 ARG   NE       754    4.793155032    0.770778019    0.424590155
   76 ARG   HE       755    4.783931491    0.671224146    0.422537958
   76 ARG   CZ       756    4.859453953    0.823471850    0.528425866
   76 ARG   NH1      757    4.878823290    0.955424963    0.541313849
   76 ARG   HH11     758    4.932054214    0.990158744    0.618513100
   76 ARG   HH12     759    4.842677888    1.015988298    0.470428512
   76 ARG   NH2      760    4.890196407    0.742079731    0.630324165
   76 ARG   HH21     761    4.952558573    0.769662680    0.703480273
   76 ARG   HH22     762    4.859742596    0.646829965    0.630725719
   76 ARG   C        763    5.121880552    0.938460959    0.009652865
   76 ARG   O        764    5.094004631    1.058169497    0.005227064
   77 GLY   N        765    5.247488719    0.894860517    0.013209770
   77 GLY   H        766    5.270773368    0.818575772    0.073541366
   77 GLY   CA       767    5.363878974    0.965892926    8.579353239
   77 GLY   C        768    5.354250827    0.986238952    8.428014467
   77 GLY   O        769    5.313770183    1.093664343    8.383845217
   78 ILE   N        770    5.348490968    0.872262365    8.359694079
   78 ILE   H        771    5.359436528    0.784851680    8.407029495
   78 ILE   CA       772    5.336858218    0.863656740    8.213404361
   78 ILE   CB       773    5.327943554    0.717662513    8.168476713
   78 ILE   CG1      774    5.441517014    0.632041664    8.224854410
   78 ILE   CG2      775    5.327018067    0.708150436    8.015763966
   78 ILE   CD       776    5.415573938    0.482730141    8.203816907
   78 ILE   C        777    5.216319211    0.940942345    8.159492792
   78 ILE   O        778    5.233216677    1.029706326    8.076049171
   79 LEU   N        779    5.101029779    0.923756259    8.223562010
   79 LEU   H        780    5.091189546    0.851587148    8.292077870
   79 LEU   CA       781    4.977411035    0.994961292    8.188056136
   79 LEU   CB       782    4.855452867    0.932968131    8.256579503
   79 LEU   CG       783    4.823587660    0.795989228    8.196304838
   79 LEU   CD1      784    4.709205651    0.726676828    8.270603857
   79 LEU   CD2      785    4.772835746    0.805780285    8.052309229
   79 LEU   C        786    4.977224186    1.147342862    8.201824397
   79 LEU   O        787    4.900295840    1.213062077    8.131885253
   80 ARG   N        788    5.057587993    1.201499635    8.292927886
   80 ARG   H        789    5.113548736    1.144397660    8.353006252
   80 ARG   CA       790    5.083055906    1.345929579    8.303017847
   80 ARG   CB       791    5.142158277    1.382284273    8.439375007
   80 ARG   CG       792    5.045062442    1.381189362    8.557606820
   80 ARG   CD       793    5.120088837    1.414218751    0.065713848
   80 ARG   NE       794    5.194742273    1.297259252    0.114225333
   80 ARG   HE       795    5.138605058    1.215052075    0.123818722
   80 ARG   CZ       796    5.326469157    1.276716752    0.100842784
   80 ARG   NH1      797    5.402353080    1.349275439    0.017590227
   80 ARG   HH11     798    5.496950763    1.319318555    0.005155717
   80 ARG   HH12     799    5.371613723    1.425914656   -0.038797490
   80 ARG   NH2      800    5.390230090    1.194022753    0.184811735
   80 ARG   HH21     801    5.487013200    1.177877750    0.165467073
   80 ARG   HH22     802    5.351877142    1.152638667    0.267366045
   80 ARG   C        803    5.183132459    1.397846549    8.199567872
   80 ARG   O        804    5.175038622    1.512544753    8.155903244
   81 ASN   N        805    5.286132738    1.317524208    8.174557716
   81 ASN   H        806    5.291593071    1.225326083    8.212902591
   81 ASN   CA       807    5.402418816    1.355609494    8.093087607
   81 ASN   CB       808    5.511811614    1.251505732    8.117626789
   81 ASN   CG       809    5.647879042    1.307117003    8.075187835
   81 ASN   OD1      810    5.672983136    1.338682405    7.958998714
   81 ASN   ND2      811    5.730378450    1.336778317    8.175186091
   81 ASN   HD21     812    5.820883671    1.371370784    8.150414024
   81 ASN   HD22     813    5.704645709    1.321943134    8.270676845
   81 ASN   C        814    5.374765814    1.373659016    7.943683898
   81 ASN   O        815    5.360893615    1.278682757    7.866787465
   82 ALA   N        816    5.387456359    1.499079635    7.901295302
   82 ALA   H        817    5.391480640    1.571880902    7.969738854
   82 ALA   CA       818    5.377480105    1.548913639    7.763356002
   82 ALA   CB       819    5.364069765    1.701257561    7.767684210
   82 ALA   C        820    5.484717767    1.508256576    7.662072056
   82 ALA   O        821    5.508083886    1.578860867    7.564102312
   83 LYSH  N        822    5.569367045    1.413667547    7.701758603
   83 LYSH  H        823    5.590766337    1.399923228    7.798475880
   83 LYSH  CA       824    5.649027382    1.332886746    7.608272498
   83 LYSH  CB       825    5.796090602    1.330820246    7.650428241
   83 LYSH  CG       826    5.881227756    1.439181963    7.583965144
   83 LYSH  CD       827    5.842714380    1.575466442    7.641828707
   83 LYSH  CE       828    5.892801226    1.680649682    7.542655908
   83 LYSH  NZ       829    5.832771962    1.664014433    7.409508791
   83 LYSH  HZ1      830    5.833275385    1.570998247    7.372814090
   83 LYSH  HZ2      831    5.874501345    1.727315642    7.344296513
   83 LYSH  HZ3      832    5.737863532    1.694438070    7.417722734
   83 LYSH  C        833    5.600581246    1.187858183    7.602915358
   83 LYSH  O        834    5.561731598    1.140420525    7.496288152
   84 LEU   N        835    5.581990568    1.131323785    7.721870479
   84 LEU   H        836    5.605092542    1.179325487    7.806491091
   84 LEU   CA       837    5.541606377    0.991213544    7.740612408
   84 LEU   CB       838    5.573640652    0.942727940    7.882137813
   84 LEU   CG       839    5.722985684    0.944568333    7.915297653
   84 LEU   CD1      840    5.741157610    0.918567043    8.064972200
   84 LEU   CD2      841    5.801923637    0.839781364    7.836583506
   84 LEU   C        842    5.400368541    0.950076186    7.698551633
   84 LEU   O        843    5.382076949    0.851059958    7.627904265
   85 LYSH  N        844    5.305067884    1.038277468    7.727309141
   85 LYSH  H        845    5.324942927    1.120261474    7.781019279
   85 LYSH  CA       846    5.162670008    1.013532851    7.700417602
   85 LYSH  CB       847    5.074025257    1.119818223    7.765675927
   85 LYSH  CG       848    4.928894110    1.071508413    7.769131442
   85 LYSH  CD       849    4.833277133    1.180437033    7.818105035
   85 LYSH  CE       850    4.688729316    1.130382014    7.815308425
   85 LYSH  NZ       851    4.644775440    1.091506594    7.680530723
   85 LYSH  HZ1      852    4.647232038    1.164994232    7.612754001
   85 LYSH  HZ2      853    4.552307256    1.053777776    7.685634299
   85 LYSH  HZ3      854    4.700410571    1.016946140    7.643838225
   85 LYSH  C        855    5.124412589    0.979807494    7.556158247
   85 LYSH  O        856    5.083256487    0.865122261    7.539358617
   86 PRO   N        857    5.161677040    1.056015385    7.453714893
   86 PRO   CA       858    5.129829000    1.023092709    7.314026629
   86 PRO   CB       859    5.197313411    1.131023275    7.229158379
   86 PRO   CG       860    5.197918650    1.251567328    7.323370956
   86 PRO   CD       861    5.223761704    1.189093106    7.460613581
   86 PRO   C        862    5.180083056    0.885632334    7.269401720
   86 PRO   O        863    5.104308744    0.804992603    7.215686216
   87 VAL   N        864    5.303103061    0.853460308    7.308424169
   87 VAL   H        865    5.363265963    0.920673726    7.351593839
   87 VAL   CA       866    5.364110166    0.722303525    7.282229266
   87 VAL   CB       867    5.513064891    0.722867228    7.317201813
   87 VAL   CG1      868    5.582741085    0.591330216    7.281782329
   87 VAL   CG2      869    5.586431115    0.839524596    7.250706312
   87 VAL   C        870    5.288370910    0.609572877    7.352707776
   87 VAL   O        871    5.231700752    0.525289835    7.283312451
   88 TYR   N        872    5.261724557    0.625496175    7.482042991
   88 TYR   H        873    5.296413341    0.704728173    7.532235824
   88 TYR   CA       874    5.183597596    0.531680851    7.563939438
   88 TYR   CB       875    5.186090934    0.581175018    7.708701622
   88 TYR   CG       876    5.119765742    0.487248672    7.809639951
   88 TYR   CD1      877    5.195945863    0.387793252    7.869853204
   88 TYR   HD1      878    5.300845022    0.374950028    7.843196835
   88 TYR   CD2      879    4.987579027    0.506065348    7.848310736
   88 TYR   HD2      880    4.929650338    0.587926622    7.805624288
   88 TYR   CE1      881    5.139109975    0.306478606    7.967199867
   88 TYR   HE1      882    5.198371755    0.226693537    8.011951343
   88 TYR   CE2      883    4.930528542    0.426451856    7.946929696
   88 TYR   HE2      884    4.835101032    0.456849203    7.989953186
   88 TYR   CZ       885    5.006460103    0.325123667    8.004272228
   88 TYR   OH       886    4.949031926    0.229583259    8.082159189
   88 TYR   HH       887    4.869194773    0.268274229    8.128317932
   88 TYR   C        888    5.039520593    0.512723465    7.516043215
   88 TYR   O        889    4.992671445    0.399553183    7.504714943
   89 ASP   N        890    4.973743527    0.621442789    7.476772182
   89 ASP   H        891    5.005650319    0.712248042    7.503943264
   89 ASP   CA       892    4.841175142    0.621014081    7.413233855
   89 ASP   CB       893    4.793419899    0.762017736    7.377929676
   89 ASP   CG       894    4.774407716    0.858009215    7.495550585
   89 ASP   OD1      895    4.726367309    0.817300229    7.603534914
   89 ASP   OD2      896    4.807503388    0.976961969    7.476064561
   89 ASP   C        897    4.839363837    0.537582653    7.284984778
   89 ASP   O        898    4.760580186    0.443626507    7.275249786
   90 SER   N        899    4.938652738    0.557018246    7.198642791
   90 SER   H        900    5.000541898    0.634648394    7.210644355
   90 SER   CA       901    4.956148721    0.479054536    7.075244025
   90 SER   CB       902    5.059977467    0.539186781    6.980292565
   90 SER   OG       903    5.193334652    0.497182405    7.010307001
   90 SER   HG       904    5.215077655    0.529633695    7.102367351
   90 SER   C        905    4.990459459    0.331330664    7.095496592
   90 SER   O        906    4.968349820    0.247611455    7.008143547
   91 LEU   N        907    5.064290212    0.298537926    7.201141107
   91 LEU   H        908    5.103110055    0.368596418    7.261013140
   91 LEU   CA       909    5.102788121    0.159909719    7.231353765
   91 LEU   CB       910    5.215784811    0.155450045    7.334415055
   91 LEU   CG       911    5.348925780    0.214261619    7.287249727
   91 LEU   CD1      912    5.448043208    0.215983139    7.403784444
   91 LEU   CD2      913    5.409172922    0.135036542    7.171052074
   91 LEU   C        914    4.987702075    0.071589580    7.280001790
   91 LEU   O        915    4.891423177    0.116340372    7.342119159
   92 ASP   N        916    5.000429863    6.444066815    7.244885973
   92 ASP   H        917    5.077568561    6.410930248    7.190555975
   92 ASP   CA       918    4.917830540    6.331106769    7.289914500
   92 ASP   CB       919    4.942001139    6.211705672    7.197341562
   92 ASP   CG       920    5.091785972    6.183981717    7.183146899
   92 ASP   OD1      921    5.150938323    6.249730062    7.094794670
   92 ASP   OD2      922    5.146867223    6.118055312    7.273950482
   92 ASP   C        923    4.946052261    6.291690973    7.435031836
   92 ASP   O        924    5.046442660    6.332556806    7.493183627
   93 ALA   N        925    4.861941759    6.204045246    7.489201125
   93 ALA   H        926    4.784124890    6.168647303    7.437321826
   93 ALA   CA       927    4.869401164    6.161111569    7.629604385
   93 ALA   CB       928    4.759425745    6.057950619    7.655441760
   93 ALA   C        929    5.003467791    6.104388043    7.676726737
   93 ALA   O        930    5.056242570    6.147716392    7.779037521
   94 VAL   N        931    5.067387088    6.024436091    7.591793066
   94 VAL   H        932    5.044400072    6.022648775    7.494487716
   94 VAL   CA       933    5.193276570    5.956860108    7.626390694
   94 VAL   CB       934    5.213623058    5.831903389    7.540454849
   94 VAL   CG1      935    5.334972739    5.751229769    7.587062265
   94 VAL   CG2      936    5.091990767    5.739162087    7.544304631
   94 VAL   C        937    5.312447432    6.052683914    7.621086762
   94 VAL   O        938    5.386356495    6.066342988    7.718440780
   95 ARG   N        939    5.318378406    6.136446699    7.517943275
   95 ARG   H        940    5.261863569    6.123783148    7.436414984
   95 ARG   CA       941    5.417118757    6.244808418    7.506979491
   95 ARG   CB       942    5.418704449    6.299086006    7.363942382
   95 ARG   CG       943    5.476957632    6.194057638    7.269173712
   95 ARG   CD       944    5.463228639    6.245399431    7.125707027
   95 ARG   NE       945    5.525017662    6.149621769    7.032886047
   95 ARG   HE       946    5.624936747    6.150081596    7.028788404
   95 ARG   CZ       947    5.460080303    6.053909548    6.965247775
   95 ARG   NH1      948    5.328002602    6.038803622    6.982002304
   95 ARG   HH11     949    5.282127190    5.962346382    6.936713599
   95 ARG   HH12     950    5.272074581    6.099446868    7.038527020
   95 ARG   NH2      951    5.525264467    5.974066483    6.879621751
   95 ARG   HH21     952    5.473206739    5.902957316    6.832352572
   95 ARG   HH22     953    5.621314538    5.985874468    6.854432449
   95 ARG   C        954    5.400767291    6.358802500    7.607718491
   95 ARG   O        955    5.499831266    6.415454708    7.653624600
   96 ARG   N        956    5.277334561    6.386095345    7.649070227
   96 ARG   H        957    5.197767371    6.356575583    7.596176155
   96 ARG   CA       958    5.248286758    6.475026708    7.762460866
   96 ARG   CB       959    5.097957895    6.495204654    7.782442519
   96 ARG   CG       960    5.040798268    6.594674131    7.681225902
   96 ARG   CD       961    4.890649148    0.110631478    7.705782908
   96 ARG   NE       962    4.828796703    0.206149584    7.612729447
   96 ARG   HE       963    4.895443620    0.257738906    7.558909846
   96 ARG   CZ       964    4.698498569    0.235900478    7.603141366
   96 ARG   NH1      965    4.607067027    0.183507629    7.685897443
   96 ARG   HH11     966    4.510143338    0.207531534    7.680481467
   96 ARG   HH12     967    4.636165610    0.124885817    7.761505892
   96 ARG   NH2      968    4.656209886    0.306619902    7.497470742
   96 ARG   HH21     969    4.561912379    0.338427065    7.487740981
   96 ARG   HH22     970    4.719752333    0.330891262    7.424163306
   96 ARG   C        971    5.308966258    6.427183386    7.894529409
   96 ARG   O        972    5.371913067    6.505637580    7.965324334
   97 ALA   N        973    5.302303584    6.296748893    7.919704919
   97 ALA   H        974    5.245851293    6.235764409    7.864079510
   97 ALA   CA       975    5.369339522    6.233880255    8.034451599
   97 ALA   CB       976    5.326380314    6.087329176    8.043787574
   97 ALA   C        977    5.521693137    6.247799067    8.032374918
   97 ALA   O        978    5.580772991    6.291976512    8.130805848
   98 ALA   N        979    5.581215425    6.231885153    7.914502376
   98 ALA   H        980    5.534289967    6.182055762    7.841588504
   98 ALA   CA       981    5.723986955    6.257417816    7.890492822
   98 ALA   CB       982    5.760115325    6.214091184    7.748264230
   98 ALA   C        983    5.767071056    6.401985520    7.916083112
   98 ALA   O        984    5.865590622    6.425480000    7.985875089
   99 ALA   N        985    5.681774370    6.496082361    7.876569899
   99 ALA   H        986    5.613261612    6.475212525    7.806775677
   99 ALA   CA       987    5.695266566    0.138435615    7.910188668
   99 ALA   CB       988    5.588509096    0.219756030    7.836686943
   99 ALA   C        989    5.691626341    0.167970884    8.060274242
   99 ALA   O        990    5.788322690    0.221948779    8.113814937
  100 ILE   N        991    5.594005112    0.111691226    8.130926098
  100 ILE   H        992    5.519020651    0.064428294    8.084618719
  100 ILE   CA       993    5.581725674    0.123968381    8.276909905
  100 ILE   CB       994    5.450427283    0.066469888    8.330465080
  100 ILE   CG1      995    5.329080050    0.124718258    8.257704528
  100 ILE   CG2      996    5.435301486    0.094791066    8.480069311
  100 ILE   CD       997    5.202472659    0.041268605    8.278108200
  100 ILE   C        998    5.701716069    0.064321653    8.350780434
  100 ILE   O        999    5.757081651    0.129724589    8.439021041
  101 ASN   N       1000    5.753532191    6.451768638    8.302701651
  101 ASN   H       1001    5.703050755    6.397583565    8.235503260
  101 ASN   CA      1002    5.875225212    6.387591069    8.354491706
  101 ASN   CB      1003    5.899296405    6.262074412    8.270387858
  101 ASN   CG      1004    5.999079015    6.164898829    8.333687604
  101 ASN   OD1     1005    6.117279655    6.189471089    8.357200528
  101 ASN   ND2     1006    5.947283044    6.043855980    8.352459524
  101 ASN   HD21    1007    6.006629677    5.972992416    8.390628402
  101 ASN   HD22    1008    5.854659764    6.019144805    8.324009452
  101 ASN   C       1009    5.998744999    6.477805121    8.350824478
  101 ASN   O       1010    6.065619983    6.494341459    8.452726445
  102 MET   N       1011    6.019617981    0.044738041    8.237863901
  102 MET   H       1012    5.968725639    0.021429427    8.154999711
  102 MET   CA      1013    0.055499237    0.144567782    8.220734523
  102 MET   CB      1014    0.071194287    0.185895337    8.074251618
  102 MET   CG      1015    0.149718497    0.080923684    7.995368850
  102 MET   SD      1016    0.181352884    0.114821754    7.818356077
  102 MET   CE      1017    0.328559246    0.213589813    7.834419715
  102 MET   C       1018    0.039042073    0.268951558    8.308302076
  102 MET   O       1019    0.132988625    0.310310344    8.376082294
  103 VAL   N       1020    5.986749235    0.319168668    8.315471732
  103 VAL   H       1021    5.915000014    0.285846123    8.254301021
  103 VAL   CA      1022    5.949600863    0.432090393    8.401970000
  103 VAL   CB      1023    5.809157603    0.483197094    8.369199188
  103 VAL   CG1     1024    5.768786228    0.604280872    8.453589160
  103 VAL   CG2     1025    5.798412871    0.521969422    8.221577184
  103 VAL   C       1026    5.965813937    0.399814509    8.550652007
  103 VAL   O       1027    6.011861869    0.485118854    8.626358935
  104 PHE   N       1028    5.934268334    0.277588798    8.592542479
  104 PHE   H       1029    5.878779060    0.216950301    8.535576182
  104 PHE   CA      1030    5.960182463    0.227453881    0.107207557
  104 PHE   CB      1031    5.895336762    0.089659490    0.121977395
  104 PHE   CG      1032    5.886922334    0.035361103    0.264783947
  104 PHE   CD1     1033    5.991180643    6.459704853    0.316814240
  104 PHE   HD1     1034    6.085607050    6.449355210    0.263336543
  104 PHE   CD2     1035    5.769703933    0.048437722    0.338337564
  104 PHE   HD2     1036    5.687377705    0.108149365    0.299107244
  104 PHE   CE1     1037    5.978684338    6.398353861    0.440907925
  104 PHE   HE1     1038    6.063756790    6.343440920    0.481258968
  104 PHE   CE2     1039    5.756675133    6.486622628    0.462101797
  104 PHE   HE2     1040    5.663260866    6.494180356    0.517741192
  104 PHE   CZ      1041    5.861537847    6.411909265    0.514464180
  104 PHE   HZ      1042    5.855717607    6.369760820    0.614818622
  104 PHE   C       1043    0.039238284    0.224051642    0.138551081
  104 PHE   O       1044    0.083623744    0.298906851    0.225470244
  105 GLN   N       1045    0.117718197    0.162720039    0.050406846
  105 GLN   H       1046    0.077581005    0.110394856   -0.024775217
  105 GLN   CA      1047    0.263405572    0.148658604    0.064138877
  105 GLN   CB      1048    0.313594992    0.057977610   -0.048428350
  105 GLN   CG      1049    0.445863106   -0.010476957   -0.013369427
  105 GLN   CD      1050    0.514828413    6.418577492    8.491081785
  105 GLN   OE1     1051    0.458016734    6.387472761    8.386528130
  105 GLN   NE2     1052    0.644102533    6.390410675    8.504630233
  105 GLN   HE21    1053    0.698410307    6.344783634    8.434140233
  105 GLN   HE22    1054    0.689094072    6.429039450    8.585157451
  105 GLN   C       1055    0.344404265    0.278454538    0.066001688
  105 GLN   O       1056    0.442061916    0.289880176    0.139907749
  106 MET   N       1057    0.307023311    0.375529480    8.604192540
  106 MET   H       1058    0.236906546    0.358137996    8.535046924
  106 MET   CA      1059    0.382013878    0.501340834    8.591584518
  106 MET   CB      1060    0.462896318    0.498199840    8.461738238
  106 MET   CG      1061    0.379743821    0.511909884    8.334049229
  106 MET   SD      1062    0.476220663    0.490990193    8.179955723
  106 MET   CE      1063    0.479136661    0.313010317    8.179405469
  106 MET   C       1064    0.311889535    0.636419787    8.607295692
  106 MET   O       1065    0.373552023    0.741480280    8.590294657
  107 GLY   N       1066    0.184045792    0.636107935    0.022924698
  107 GLY   H       1067    0.137138800    0.552312958    0.050846685
  107 GLY   CA      1068    0.100674813    0.756989523    0.029897691
  107 GLY   C       1069    0.064566703    0.816233699    8.514598017
  107 GLY   O       1070    0.133757413    0.795229774    8.415087227
  108 GLU   N       1071    6.031097517    0.898985321    8.514100919
  108 GLU   H       1072    5.974020345    0.911308349    8.595287669
  108 GLU   CA      1073    5.982964760    0.966390656    8.392641771
  108 GLU   CB      1074    5.846948926    1.033959976    8.411189074
  108 GLU   CG      1075    5.841914498    1.153485117    8.506558267
  108 GLU   CD      1076    5.702636342    1.210588293    8.534014985
  108 GLU   OE1     1077    5.642039178    1.175963588    8.637725750
  108 GLU   OE2     1078    5.658561829    1.295300321    8.453365807
  108 GLU   C       1079    0.014269320    1.054878670    8.320642243
  108 GLU   O       1080    0.027620972    1.049828569    8.198474413
  109 THR   N       1081    0.106303809    1.112859007    8.397157319
  109 THR   H       1082    0.103432351    1.103998408    8.496729726
  109 THR   CA      1083    0.221817777    1.190275830    8.349475088
  109 THR   CB      1084    0.290192914    1.262908228    8.465466549
  109 THR   OG1     1085    0.287544719    1.174523876    8.577849752
  109 THR   HG1     1086    0.354221032    1.209522766    8.643655971
  109 THR   CG2     1087    0.222708568    1.394884964    8.503315669
  109 THR   C       1088    0.328034879    1.110326108    8.273720735
  109 THR   O       1089    0.371304669    1.153184140    8.166858550
  110 GLY   N       1090    0.357831623    0.989952243    8.321821397
  110 GLY   H       1091    0.324032928    0.960687185    8.411272783
  110 GLY   CA      1092    0.448919679    0.895700199    8.255250567
  110 GLY   C       1093    0.399132219    0.854527562    8.116554954
  110 GLY   O       1094    0.463178597    0.883248746    8.015538893
  111 VAL   N       1095    0.276258791    0.803798571    8.112116249
  111 VAL   H       1096    0.224578874    0.786612742    8.195987111
  111 VAL   CA      1097    0.209320305    0.766164540    7.986761255
  111 VAL   CB      1098    0.082953198    0.682086528    8.006103962
  111 VAL   CG1     1099    0.111312518    0.545708329    8.069385106
  111 VAL   CG2     1100   -0.017216050    0.748773320    8.100574097
  111 VAL   C       1101    0.183686231    0.879250060    7.886923221
  111 VAL   O       1102    0.205417959    0.861356491    7.767184981
  112 ALA   N       1103    0.162751965    0.999595730    7.939513102
  112 ALA   H       1104    0.131222303    1.010562928    8.033779078
  112 ALA   CA      1105    0.153759411    1.122940628    7.860034824
  112 ALA   CB      1106    0.123015050    1.238267615    7.955752327
  112 ALA   C       1107    0.272917196    1.157872810    7.770629610
  112 ALA   O       1108    0.255535845    1.214944472    7.663068289
  113 GLY   N       1109    0.390153168    1.110214993    7.811534631
  113 GLY   H       1110    0.400359938    1.071467309    7.903155874
  113 GLY   CA      1111    0.513554984    1.117604625    7.731989671
  113 GLY   C       1112    0.508092685    1.039329066    7.600625972
  113 GLY   O       1113    0.549125178    1.090410358    7.496541429
  114 PHE   N       1114    0.434887280    0.928281472    7.599665752
  114 PHE   H       1115    0.372772150    0.908467086    7.675489989
  114 PHE   CA      1116    0.423170162    0.834298392    7.487233878
  114 PHE   CB      1117    0.379076057    0.697633306    7.540036133
  114 PHE   CG      1118    0.485909791    0.620022792    7.617338076
  114 PHE   CD1     1119    0.511007104    0.648823418    7.750977740
  114 PHE   HD1     1120    0.461773059    0.733622290    7.798599138
  114 PHE   CD2     1121    0.539400139    0.504401355    7.561765430
  114 PHE   HD2     1122    0.528152399    0.486524234    7.454822946
  114 PHE   CE1     1123    0.585565146    0.560769760    7.828484742
  114 PHE   HE1     1124    0.583649212    0.573115826    7.936765482
  114 PHE   CE2     1125    0.613698580    0.416051557    7.639192241
  114 PHE   HE2     1126    0.653554555    0.325050164    7.594355911
  114 PHE   CZ      1127    0.635843027    0.443354618    7.773664324
  114 PHE   HZ      1128    0.680492313    0.367470841    7.837917911
  114 PHE   C       1129    0.337110890    0.875996970    7.367788322
  114 PHE   O       1130    0.275300430    0.794190747    7.299841443
  115 THR   N       1131    0.348289962    1.003258505    7.330797147
  115 THR   H       1132    0.403766010    1.063947614    7.387719869
  115 THR   CA      1133    0.273732578    1.071375685    7.223966657
  115 THR   CB      1134    0.332612274    1.211292423    7.204783700
  115 THR   OG1     1135    0.329762404    1.285258089    7.327134625
  115 THR   HG1     1136    0.423660452    1.290911611    7.361070531
  115 THR   CG2     1137    0.249244404    1.293336614    7.106165146
  115 THR   C       1138    0.271590975    0.998838595    7.089268136
  115 THR   O       1139    0.166928281    0.986772807    7.025772545
  116 ASN   N       1140    0.384855899    0.940359479    7.051298519
  116 ASN   H       1141    0.463043800    0.936357498    7.113507251
  116 ASN   CA      1142    0.395868079    0.861979474    6.927419055
  116 ASN   CB      1143    0.542683958    0.840655826    6.890038438
  116 ASN   CG      1144    0.603505447    0.967039662    6.828932878
  116 ASN   OD1     1145    0.556734993    1.024254369    6.730608345
  116 ASN   ND2     1146    0.717168033    1.010734962    6.882386666
  116 ASN   HD21    1147    0.756576438    1.091419321    6.838364809
  116 ASN   HD22    1148    0.764967277    0.963531944    6.956463753
  116 ASN   C       1149    0.317759283    0.730404541    6.928147514
  116 ASN   O       1150    0.231778965    0.710680100    6.842429813
  117 SER   N       1151    0.338362651    0.650206744    7.032237249
  117 SER   H       1152    0.427560537    0.645766763    7.077239721
  117 SER   CA      1153    0.257258907    0.531800657    7.064093215
  117 SER   CB      1154    0.299042149    0.469958192    7.197657924
  117 SER   OG      1155    0.441604340    0.460861703    7.204084148
  117 SER   HG      1156    0.466948664    0.374597356    7.247870752
  117 SER   C       1157    0.107398957    0.560754891    7.074913213
  117 SER   O       1158    0.029880530    0.499555354    7.001606161
  118 LEU   N       1159    0.070343674    0.667254206    7.145438252
  118 LEU   H       1160    0.136009303    0.716232585    7.202797894
  118 LEU   CA      1161    6.001619402    0.712436621    7.157341459
  118 LEU   CB      1162    5.991199082    0.833751369    7.249998213
  118 LEU   CG      1163    6.027887535    0.797188941    7.393955088
  118 LEU   CD1     1164    6.030473889    0.917261193    7.488726087
  118 LEU   CD2     1165    5.932286692    0.689786221    7.446215941
  118 LEU   C       1166    5.933689180    0.742213522    7.023506618
  118 LEU   O       1167    5.831728853    0.681169950    6.991773767
  119 ARG   N       1168    6.008568589    0.808187080    6.935572357
  119 ARG   H       1169    6.085643997    0.862471706    6.968947667
  119 ARG   CA      1170    5.965082567    0.838749992    6.798510348
  119 ARG   CB      1171    6.063368907    0.937110614    6.734666900
  119 ARG   CG      1172    6.006439046    1.001540576    6.608110547
  119 ARG   CD      1173    0.036972401    1.097327740    6.544943374
  119 ARG   NE      1174    0.143888721    1.025986289    6.473605264
  119 ARG   HE      1175    0.118666546    0.992173845    6.382937416
  119 ARG   CZ      1176    0.270456163    1.016492216    6.516565749
  119 ARG   NH1     1177    0.311684642    1.070225394    6.632178691
  119 ARG   HH11    1178    0.406490756    1.062872948    6.663142352
  119 ARG   HH12    1179    0.252335399    1.126112749    6.690100725
  119 ARG   NH2     1180    0.369389399    0.955215056    6.450155909
  119 ARG   HH21    1181    0.463067665    0.951865805    6.484993994
  119 ARG   HH22    1182    0.347844509    0.911675147    6.362737525
  119 ARG   C       1183    5.946341416    0.713669638    6.712434804
  119 ARG   O       1184    5.852797745    0.704347795    6.633128664
  120 MET   N       1185    6.038157701    0.618496383    6.726532076
  120 MET   H       1186    6.117826741    0.632385020    6.785368164
  120 MET   CA      1187    6.027823066    0.487728140    6.660185149
  120 MET   CB      1188    6.162400875    0.415307166    6.667436524
  120 MET   CG      1189    0.198437469    0.484563219    6.582419723
  120 MET   SD      1190    0.368692814    0.439736993    6.632316619
  120 MET   CE      1191    0.455420771    0.582465150    6.570780335
  120 MET   C       1192    5.914129182    0.400120082    6.713193054
  120 MET   O       1193    5.834498940    0.350493091    6.633651902
  121 LEU   N       1194    5.895510244    0.396871232    6.844843235
  121 LEU   H       1195    5.964494279    0.434403894    6.906757276
  121 LEU   CA      1196    5.784096766    0.328508232    6.912124367
  121 LEU   CB      1197    5.798101441    0.334078385    7.064380172
  121 LEU   CG      1198    5.906487054    0.241971747    7.120731857
  121 LEU   CD1     1199    5.929153981    0.276755358    7.267985817
  121 LEU   CD2     1200    5.866044059    0.094929105    7.108501657
  121 LEU   C       1201    5.645944570    0.382606268    6.874739589
  121 LEU   O       1202    5.559716472    0.305486854    6.832960787
  122 GLN   N       1203    5.629899296    0.514622258    6.872617872
  122 GLN   H       1204    5.697739781    0.575089229    6.914365546
  122 GLN   CA      1205    5.504447149    0.579747014    6.832206801
  122 GLN   CB      1206    5.512534360    0.729613473    6.861942609
  122 GLN   CG      1207    5.373567366    0.793607063    6.864268292
  122 GLN   CD      1208    5.377458518    0.941742087    6.902298326
  122 GLN   OE1     1209    5.461320624    0.992722910    6.976420688
  122 GLN   NE2     1210    5.280385739    1.018451619    6.853499401
  122 GLN   HE21    1211    5.278055976    1.116009378    6.875363696
  122 GLN   HE22    1212    5.204974533    0.982888082    6.798284000
  122 GLN   C       1213    5.465249415    0.551990887    6.686926240
  122 GLN   O       1214    5.357802496    0.497337811    6.662475248
  123 GLN   N       1215    5.562668210    0.561078706    6.596837054
  123 GLN   H       1216    5.650237388    0.603627909    6.619666105
  123 GLN   CA      1217    5.549114670    0.521687882    6.455857997
  123 GLN   CB      1218    5.668965766    0.570243826    6.374096904
  123 GLN   CG      1219    5.686823049    0.720396921    6.350823615
  123 GLN   CD      1220    5.821683325    0.736967844    6.280496497
  123 GLN   OE1     1221    5.835906550    0.727089063    6.158733117
  123 GLN   NE2     1222    5.929990984    0.732680308    6.357545621
  123 GLN   HE21    1223    6.018774099    0.737596902    6.311811987
  123 GLN   HE22    1224    5.914940529    0.720723367    6.455690942
  123 GLN   C       1225    5.539047255    0.371417377    6.428839711
  123 GLN   O       1226    5.532778831    0.330526514    6.313001142
  124 LYSH  N       1227    5.552412815    0.290930856    6.533889711
  124 LYSH  H       1228    5.557846840    0.329795800    6.625868067
  124 LYSH  CA      1229    5.546380285    0.144056505    6.534718725
  124 LYSH  CB      1230    5.405659817    0.100044122    6.493879834
  124 LYSH  CG      1231    5.299465569    0.156725072    6.588316202
  124 LYSH  CD      1232    5.169006693    0.079592510    6.567413618
  124 LYSH  CE      1233    5.067967740    0.128675117    6.671271351
  124 LYSH  NZ      1234    5.111701190    0.121907342    6.811448499
  124 LYSH  HZ1     1235    5.196609542    0.174021878    6.820099539
  124 LYSH  HZ2     1236    5.131807469    0.029610747    6.844254439
  124 LYSH  HZ3     1237    5.051658857    0.173086709    6.872899926
  124 LYSH  C       1238    5.655285399    0.064712590    6.462211429
  124 LYSH  O       1239    5.642787876   -0.051950616    6.425296450
  125 ARG   N       1240    5.774453606    0.123426861    6.468427229
  125 ARG   H       1241    5.786061547    0.207659153    6.521068872
  125 ARG   CA      1242    5.896885208    0.072244181    6.405151774
  125 ARG   CB      1243    5.976767495    0.190944127    6.350937804
  125 ARG   CG      1244    5.888496826    0.282965539    6.266373494
  125 ARG   CD      1245    5.958185744    0.413696815    6.228188832
  125 ARG   NE      1246    6.030983696    0.392055967    6.102337022
  125 ARG   HE      1247    6.116986287    0.342239984    6.113388858
  125 ARG   CZ      1248    6.000597945    0.438444129    5.980354639
  125 ARG   NH1     1249    5.898272699    0.523092746    5.962547235
  125 ARG   HH11    1250    5.871417235    0.556219283    5.872087537
  125 ARG   HH12    1251    5.858617973    0.569661378    6.041662902
  125 ARG   NH2     1252    6.071694584    0.392519165    5.876469741
  125 ARG   HH21    1253    6.055903485    0.421709229    5.782139475
  125 ARG   HH22    1254    6.143477067    0.326117123    5.897417184
  125 ARG   C       1255    5.977715128    6.491088787    6.506496711
  125 ARG   O       1256    6.083022155    6.531823170    6.555297856
  126 TRP   N       1257    5.923042303    6.374385973    6.539334802
  126 TRP   H       1258    5.836442750    6.345669478    6.498376691
  126 TRP   CA      1259    5.967339917    6.289163768    6.650630617
  126 TRP   CB      1260    5.880171502    6.163546128    6.656198846
  126 TRP   CG      1261    5.729578363    6.190217030    6.660876728
  126 TRP   CD1     1262    5.644439499    6.130227739    6.578171406
  126 TRP   HD1     1263    5.669141215    6.052461235    6.505905508
  126 TRP   CD2     1264    5.656234074    6.280442835    6.737063429
  126 TRP   NE1     1265    5.522309783    6.179141795    6.597659946
  126 TRP   HE1     1266    5.443644175    6.159422932    6.539159296
  126 TRP   CE2     1267    5.524020916    6.268902996    6.695787184
  126 TRP   CE3     1268    5.688016404    6.374248810    6.834580948
  126 TRP   HE3     1269    5.789188127    6.378531459    6.874909450
  126 TRP   CZ2     1270    5.423550501    6.346163266    6.752857162
  126 TRP   HZ2     1271    5.319221505    6.325386530    6.729115365
  126 TRP   CZ3     1272    5.589069750    6.456030585    6.887863967
  126 TRP   HZ3     1273    5.615954128    6.534813273    6.958226648
  126 TRP   CH2     1274    5.456470958    6.440968330    6.849013449
  126 TRP   HH2     1275    5.378069640    6.493856145    6.903202764
  126 TRP   C       1276    0.045054069    6.252263861    6.656259932
  126 TRP   O       1277    0.113517914    6.288314236    6.751878207
  127 ASP   N       1278    0.094835319    6.182745937    6.554393273
  127 ASP   H       1279    0.038447172    6.114489311    6.507882616
  127 ASP   CA      1280    0.237690672    6.151011165    6.540313293
  127 ASP   CB      1281    0.257026035    6.051361475    6.425821540
  127 ASP   CG      1282    0.183892233    5.921061802    6.458748118
  127 ASP   OD1     1283    0.059118622    5.918514730    6.451622968
  127 ASP   OD2     1284    0.252648411    5.826690687    6.503345030
  127 ASP   C       1285    0.332739806    6.270586421    6.531565813
  127 ASP   O       1286    0.431455731    6.272310923    6.604929229
  128 GLU   N       1287    0.288784897    6.378746534    6.467842985
  128 GLU   H       1288    0.210293556    6.373801175    6.406077609
  128 GLU   CA      1289    0.357437984    0.008498518    6.473356930
  128 GLU   CB      1290    0.286667294    0.116120102    6.390768249
  128 GLU   CG      1291    0.295787232    0.103551997    6.238557904
  128 GLU   CD      1292    0.231039665    0.222651605    6.167601974
  128 GLU   OE1     1293    0.224498994    0.333088865    6.225769845
  128 GLU   OE2     1294    0.182567592    0.204253982    6.053867554
  128 GLU   C       1295    0.373529721    0.063449724    6.615249242
  128 GLU   O       1296    0.484357763    0.087989931    6.662647986
  129 ALA   N       1297    0.261484881    0.062841196    6.686914198
  129 ALA   H       1298    0.174189190    0.044014442    6.641912586
  129 ALA   CA      1299    0.250342101    0.101077359    6.828418665
  129 ALA   CB      1300    0.103473168    0.097364198    6.871124203
  129 ALA   C       1301    0.333513206    0.013843336    6.922671312
  129 ALA   O       1302    0.408384891    0.067518124    7.004160338
  130 ALA   N       1303    0.334833084    6.383153116    6.898687455
  130 ALA   H       1304    0.264783322    6.342520723    6.840005912
  130 ALA   CA      1305    0.421193353    6.287411485    6.969300095
  130 ALA   CB      1306    0.388430754    6.146045878    6.920825732
  130 ALA   C       1307    0.571012574    6.314884743    6.954730277
  130 ALA   O       1308    0.640361701    6.336483825    7.053990146
  131 VAL   N       1309    0.613631494    6.335440561    6.830420761
  131 VAL   H       1310    0.553084740    6.317211003    6.752948164
  131 VAL   CA      1311    0.750539290    6.375767344    6.795191496
  131 VAL   CB      1312    0.769803907    6.365530864    6.643751286
  131 VAL   CG1     1313    0.910113246    6.404698021    6.596988781
  131 VAL   CG2     1314    0.742191019    6.223657977    6.593557748
  131 VAL   C       1315    0.787630129    0.013102475    6.851256127
  131 VAL   O       1316    0.905429014    0.040921179    6.873130530
  132 ASN   N       1317    0.690843580    0.103223648    6.865494564
  132 ASN   H       1318    0.604560809    0.094264963    6.815734073
  132 ASN   CA      1319    0.709513260    0.230475667    6.936700175
  132 ASN   CB      1320    0.600636066    0.330791776    6.898077406
  132 ASN   CG      1321    0.658206929    0.472540567    6.897057572
  132 ASN   OD1     1322    0.636271898    0.556399306    6.984309691
  132 ASN   ND2     1323    0.725930708    0.506501072    6.787754711
  132 ASN   HD21    1324    0.769638192    0.596437762    6.788729299
  132 ASN   HD22    1325    0.727572902    0.445818997    6.708289735
  132 ASN   C       1326    0.719812241    0.216270256    7.088700313
  132 ASN   O       1327    0.825956540    0.245051252    7.143766719
  133 LEU   N       1328    0.625414617    0.146573463    7.151313875
  133 LEU   H       1329    0.545826424    0.113796196    7.100407706
  133 LEU   CA      1330    0.623261314    0.115758583    7.295041266
  133 LEU   CB      1331    0.503694035    0.026184574    7.328080619
  133 LEU   CG      1332    0.370834525    0.101224928    7.339126622
  133 LEU   CD1     1333    0.255904159    0.000222498    7.340417482
  133 LEU   CD2     1334    0.371212736    0.187129442    7.465730792
  133 LEU   C       1335    0.748054431    0.045254708    7.348585627
  133 LEU   O       1336    0.794067383    0.073147248    7.459204072
  134 ALA   N       1337    0.802234210    6.456756134    7.265506256
  134 ALA   H       1338    0.748816244    6.419720179    7.189502561
  134 ALA   CA      1339    0.930623241    6.388810200    7.288069751
  134 ALA   CB      1340    0.961111940    6.296102684    7.170241014
  134 ALA   C       1341    1.051145285    6.481713856    7.303963901
  134 ALA   O       1342    1.143533669    6.449197725    7.378367117
  135 LYSH  N       1343    1.049034125    0.096923100    7.237770674
  135 LYSH  H       1344    0.965842345    0.129336624    7.192714597
  135 LYSH  CA      1345    1.156923720    0.196728796    7.240780811
  135 LYSH  CB      1346    1.158512860    0.274209814    7.108869603
  135 LYSH  CG      1347    1.198031080    0.177983127    6.996694710
  135 LYSH  CD      1348    1.176316628    0.246103132    6.861444953
  135 LYSH  CE      1349    1.228204563    0.148818700    6.755375040
  135 LYSH  NZ      1350    1.214118816    0.211343349    6.623088168
  135 LYSH  HZ1     1351    1.258461017    0.300437579    6.613291898
  135 LYSH  HZ2     1352    1.116824092    0.227772426    6.606796967
  135 LYSH  HZ3     1353    1.240243060    0.151131608    6.547643381
  135 LYSH  C       1354    1.151538282    0.290401281    7.361636678
  135 LYSH  O       1355    1.155004091    0.412818379    7.350277656
  136 SER   N       1356    1.144112913    0.229020269    7.479384640
  136 SER   H       1357    1.166727717    0.131976414    7.487851344
  136 SER   CA      1358    1.128277277    0.299861839    7.607205172
  136 SER   CB      1359    0.979810537    0.298311427    7.644088431
  136 SER   OG      1360    0.934637669    0.170261051    7.688904961
  136 SER   HG      1361    0.892103081    0.128196967    7.608763630
  136 SER   C       1362    1.210085652    0.243068673    7.723367669
  136 SER   O       1363    1.225329158    0.122042255    7.739153372
  137 ARG   N       1364    1.240055435    0.331974143    7.817648486
  137 ARG   H       1365    1.240360464    0.430047906    7.798095840
  137 ARG   CA      1366    1.299774007    0.292225148    7.945956320
  137 ARG   CB      1367    1.329942272    0.415377343    8.031570651
  137 ARG   CG      1368    1.420391042    0.370586278    8.146544960
  137 ARG   CD      1369    1.421298974    0.473909322    8.259380991
  137 ARG   NE      1370    1.493191379    0.418947031    8.375226487
  137 ARG   HE      1371    1.571489938    0.359523782    8.356789476
  137 ARG   CZ      1372    1.439590350    0.408757319    8.497605536
  137 ARG   NH1     1373    1.311720552    0.442412212    8.519288864
  137 ARG   HH11    1374    1.280917257    0.429773856    8.613585541
  137 ARG   HH12    1375    1.247971930    0.469185468    8.447053199
  137 ARG   NH2     1376    1.506771884    0.354104572    8.599844240
  137 ARG   HH21    1377    1.456629618    0.344475896    8.685838250
  137 ARG   HH22    1378    1.598644795    0.315269955    8.592675907
  137 ARG   C       1379    1.212266641    0.194484464    8.024713263
  137 ARG   O       1380    1.262768138    0.099928732    8.085024761
  138 TRP   N       1381    1.080665955    0.209416278    8.012557633
  138 TRP   H       1382    1.043449687    0.285874686    7.959928936
  138 TRP   CA      1383    0.980306944    0.117674650    8.068435919
  138 TRP   CB      1384    0.843666418    0.174421190    8.029417500
  138 TRP   CG      1385    0.726718440    0.079468561    8.056094527
  138 TRP   CD1     1386    0.685233558    0.036246498    8.174831902
  138 TRP   HD1     1387    0.726908692    0.062019527    8.272192525
  138 TRP   CD2     1388    0.644632357    0.022546990    7.959449858
  138 TRP   NE1     1389    0.580125327   -0.043320628    8.157237856
  138 TRP   HE1     1390    0.526246615   -0.080858492    8.232668047
  138 TRP   CE2     1391    0.551626708   -0.054861104    8.027851273
  138 TRP   CE3     1392    0.639485968    0.031352389    7.820827056
  138 TRP   HE3     1393    0.710478282    0.093942521    7.766763631
  138 TRP   CZ2     1394    0.452416153    6.377245541    7.958215571
  138 TRP   HZ2     1395    0.377279285    6.319652178    8.012251116
  138 TRP   CZ3     1396    0.540616116    6.462948430    7.751193310
  138 TRP   HZ3     1397    0.533170260    6.474064426    7.643022206
  138 TRP   CH2     1398    0.446839489    6.386499117    7.819641437
  138 TRP   HH2     1399    0.362333294    6.343371374    7.765989206
  138 TRP   C       1400    0.997955937    6.472528868    8.023755068
  138 TRP   O       1401    1.008651284    6.383861407    8.108339518
  139 TYR   N       1402    1.015643321    6.453586368    7.893298676
  139 TYR   H       1403    0.997554620    6.526701105    7.827512091
  139 TYR   CA      1404    1.051102327    6.324649325    7.832229972
  139 TYR   CB      1405    1.045328021    6.334066130    7.679624562
  139 TYR   CG      1406    1.084785897    6.205282623    7.607034714
  139 TYR   CD1     1407    0.991617258    6.104733339    7.584061621
  139 TYR   HD1     1408    0.888102732    6.118320604    7.615380022
  139 TYR   CD2     1409    1.214676881    6.189164969    7.560260766
  139 TYR   HD2     1410    1.286389543    6.270595389    7.570688792
  139 TYR   CE1     1411    1.027891616    5.989086421    7.516015719
  139 TYR   HE1     1412    0.949151723    5.922615792    7.480494974
  139 TYR   CE2     1413    1.252254055    6.072845081    7.494113373
  139 TYR   HE2     1414    1.355469470    6.064022845    7.460196349
  139 TYR   CZ      1415    1.158956197    5.971991112    7.473033262
  139 TYR   OH      1416    1.197499993    5.851273923    7.423678835
  139 TYR   HH      1417    1.272912226    5.872309127    7.361461126
  139 TYR   C       1418    1.186697206    6.271693191    7.879373625
  139 TYR   O       1419    1.194086260    6.158071031    7.925869301
  140 ASN   N       1420    1.289794051    6.355711932    7.880233363
  140 ASN   H       1421    1.287825263    6.440336073    7.826984492
  140 ASN   CA      1422    1.422016354    6.316415976    7.931085347
  140 ASN   CB      1423    1.526961952    6.422649988    7.897737629
  140 ASN   CG      1424    1.558283322    6.417133989    7.748091710
  140 ASN   OD1     1425    1.481607511    6.460951013    7.662493670
  140 ASN   ND2     1426    1.666139693    6.349384885    7.709827287
  140 ASN   HD21    1427    1.669596704    6.339564430    7.610369226
  140 ASN   HD22    1428    1.720745618    6.294865286    7.773418857
  140 ASN   C       1429    1.426923279    6.278498347    8.079241473
  140 ASN   O       1430    1.484541929    6.174999871    8.112325912
  141 GLN   N       1431    1.366153330    6.358618757    8.166296266
  141 GLN   H       1432    1.332212123    6.447923850    8.136726243
  141 GLN   CA      1433    1.357611735    6.332146985    8.310640668
  141 GLN   CB      1434    1.310602345    6.454527751    8.389524582
  141 GLN   CG      1435    1.394648088    6.581486063    8.374570290
  141 GLN   CD      1436    1.535281748    0.082675999    8.434781982
  141 GLN   OE1     1437    1.616712220    0.165852347    8.395037111
  141 GLN   NE2     1438    1.555586438    0.025117151    8.552943108
  141 GLN   HE21    1439    1.649573054    0.017473718    8.586218832
  141 GLN   HE22    1440    1.479060746    0.005634043    8.614304132
  141 GLN   C       1441    1.265420824    6.216518274    8.349933988
  141 GLN   O       1442    1.301039459    6.137456547    8.437164461
  142 THR   N       1443    1.145911536    6.210807134    8.291836597
  142 THR   H       1444    1.121686626    6.275239981    8.219301599
  142 THR   CA      1445    1.044669823    6.109573919    8.325187951
  142 THR   CB      1446    0.922499517    6.166577508    8.397561044
  142 THR   OG1     1447    0.848323949    6.264602084    8.324479338
  142 THR   HG1     1448    0.905339605    6.305593965    8.253282126
  142 THR   CG2     1449    0.960110518    6.220507358    8.535707671
  142 THR   C       1450    1.004239778    6.015550741    8.211448388
  142 THR   O       1451    0.886101551    5.984732191    8.196455149
  143 PRO   N       1452    1.101033544    5.946660295    8.151660436
  143 PRO   CA      1453    1.084541607    5.880793296    8.021267040
  143 PRO   CB      1454    1.220337000    5.817782138    7.989711669
  143 PRO   CG      1455    1.278662899    5.787516852    8.127875522
  143 PRO   CD      1456    1.226507201    5.902510651    8.214261839
  143 PRO   C       1457    0.971267893    5.778482281    8.010902305
  143 PRO   O       1458    0.883558554    5.792861775    7.925889764
  144 ASN   N       1459    0.966301141    5.688981800    8.109143141
  144 ASN   H       1460    1.048920744    5.662416292    8.158824079
  144 ASN   CA      1461    0.861884719    5.585746499    8.115991120
  144 ASN   CB      1462    0.905024526    5.486016518    8.223708233
  144 ASN   CG      1463    1.037222443    5.415750528    8.192131106
  144 ASN   OD1     1464    1.115293875    5.448455128    8.102903897
  144 ASN   ND2     1465    1.086144326    5.336402130    8.286992251
  144 ASN   HD21    1466    1.172730843    5.292116932    8.263724089
  144 ASN   HD22    1467    1.038448004    5.319728433    8.373286692
  144 ASN   C       1468    0.716191979    5.632192983    8.121446496
  144 ASN   O       1469    0.635164856    5.603309440    8.033532790
  145 ARG   N       1470    0.694701724    5.731254516    8.207538918
  145 ARG   H       1471    0.768989232    5.769758941    8.262288657
  145 ARG   CA      1472    0.564146744    5.797990620    8.218161144
  145 ARG   CB      1473    0.565765251    5.890125134    8.340290802
  145 ARG   CG      1474    0.425331442    5.944019085    8.368269022
  145 ARG   CD      1475    0.441686019    6.073985078    8.447310414
  145 ARG   NE      1476    0.309198699    6.127201023    8.482253709
  145 ARG   HE      1477    0.242418993    6.138940399    8.408743316
  145 ARG   CZ      1478    0.272446253    6.158467499    8.607258631
  145 ARG   NH1     1479    0.354949670    6.141406159    8.711460812
  145 ARG   HH11    1480    0.319556075    6.161247485    8.802859143
  145 ARG   HH12    1481    0.450433947    6.112376196    8.705219234
  145 ARG   NH2     1482    0.157264156    6.224342380    8.625890308
  145 ARG   HH21    1483    0.132083752    6.244234777    8.720608253
  145 ARG   HH22    1484    0.096584192    6.252441499    8.551533482
  145 ARG   C       1485    0.531697408    5.880419490    8.093400821
  145 ARG   O       1486    0.425020620    5.864845021    8.034168343
  146 ALA   N       1487    0.629741069    5.957756032    8.047626550
  146 ALA   H       1488    0.712859481    5.973613894    8.100933445
  146 ALA   CA      1489    0.618395614    6.039400199    7.925894230
  146 ALA   CB      1490    0.749109420    6.115391647    7.902518837
  146 ALA   C       1491    0.581752035    5.958718353    7.801164456
  146 ALA   O       1492    0.476961058    5.983903343    7.741908902
  147 LYSH  N       1493    0.648667512    5.845448859    7.781675184
  147 LYSH  H       1494    0.727924861    5.821055892    7.837574917
  147 LYSH  CA      1495    0.619258485    5.751509029    7.672483872
  147 LYSH  CB      1496    0.726656255    5.642563003    7.670559517
  147 LYSH  CG      1497    0.865006411    5.693434225    7.629567616
  147 LYSH  CD      1498    0.965330112    5.577922275    7.629587011
  147 LYSH  CE      1499    1.099800172    5.629734916    7.680962170
  147 LYSH  NZ      1500    1.201605930    5.620463536    7.575343663
  147 LYSH  HZ1     1501    1.212323045    5.528144949    7.538446027
  147 LYSH  HZ2     1502    1.291046093    5.644619314    7.613008881
  147 LYSH  HZ3     1503    1.187355255    5.687725655    7.502724012
  147 LYSH  C       1504    0.479184960    5.690012343    7.675391095
  147 LYSH  O       1505    0.415856362    5.674782372    7.571043086
  148 ARG   N       1506    0.426788853    5.668128252    7.795666795
  148 ARG   H       1507    0.483682819    5.669658633    7.877890566
  148 ARG   CA      1508    0.286239031    5.631102092    7.817749282
  148 ARG   CB      1509    0.260088277    5.591567692    7.963211341
  148 ARG   CG      1510    0.318509364    5.454423718    7.997627723
  148 ARG   CD      1511    0.255033273    5.398604991    8.125143544
  148 ARG   NE      1512    0.292694556    5.477964265    8.243004761
  148 ARG   HE      1513    0.238168103    5.558939740    8.264723148
  148 ARG   CZ      1514    0.381876823    5.438559934    8.334915611
  148 ARG   NH1     1515    0.439415027    5.317606870    8.331180604
  148 ARG   HH11    1516    0.514949133    5.293060899    8.391942412
  148 ARG   HH12    1517    0.430786605    5.260664525    8.249432741
  148 ARG   NH2     1518    0.395575988    5.506832540    8.449398985
  148 ARG   HH21    1519    0.463110193    5.478859990    8.517630984
  148 ARG   HH22    1520    0.333339693    5.583021169    8.467386465
  148 ARG   C       1521    0.186524735    5.739449170    7.776165920
  148 ARG   O       1522    0.112420961    5.720151885    7.679918880
  149 VAL   N       1523    0.202804462    5.859584048    7.830866235
  149 VAL   H       1524    0.266208694    5.871712861    7.907245447
  149 VAL   CA      1525    0.120554586    5.977056152    7.798517410
  149 VAL   CB      1526    0.157921187    6.093828203    7.890047920
  149 VAL   CG1     1527    0.071426894    6.216996901    7.862526521
  149 VAL   CG2     1528    0.146725259    6.051193492    8.036570125
  149 VAL   C       1529    0.126395339    6.016924747    7.650905109
  149 VAL   O       1530    0.022326435    6.037799948    7.588738104
  150 ILE   N       1531    0.245403724    6.011036478    7.591790536
  150 ILE   H       1532    0.328646001    6.002450853    7.646548944
  150 ILE   CA      1533    0.267747836    6.030116810    7.447756582
  150 ILE   CB      1534    0.417777211    6.039748163    7.419287547
  150 ILE   CG1     1535    0.472219584    6.170015718    7.478263841
  150 ILE   CG2     1536    0.451350484    6.032506453    7.270190415
  150 ILE   CD      1537    0.624968482    6.175161542    7.485147283
  150 ILE   C       1538    0.195628523    5.924401604    7.363885484
  150 ILE   O       1539    0.120707425    5.956695366    7.271841330
  151 THR   N       1540    0.201009236    5.797274923    7.402598090
  151 THR   H       1541    0.258872199    5.767750114    7.478627983
  151 THR   CA      1542    0.125262327    5.692156330    7.333160745
  151 THR   CB      1543    0.166518361    5.551343693    7.376549794
  151 THR   OG1     1544    0.307074881    5.538357452    7.353692706
  151 THR   HG1     1545    0.352543922    5.566595627    7.438166877
  151 THR   CG2     1546    0.093224440    5.443070999    7.297090940
  151 THR   C       1547    6.044413010    5.711577088    7.341922012
  151 THR   O       1548    5.979173565    5.712715579    7.237662719
  152 THR   N       1549    5.994210416    5.746825890    7.459945502
  152 THR   H       1550    6.047035805    5.737065138    7.544292937
  152 THR   CA      1551    5.853453922    5.782713222    7.482555874
  152 THR   CB      1552    5.826276720    5.812181589    7.630226601
  152 THR   OG1     1553    5.877180364    5.706385265    7.711880886
  152 THR   HG1     1554    5.844685284    5.719194644    7.805577946
  152 THR   CG2     1555    5.676573884    5.829372852    7.656651740
  152 THR   C       1556    5.808852287    5.901460862    7.396981828
  152 THR   O       1557    5.712599734    5.887765622    7.321653480
  153 PHE   N       1558    5.888107758    6.008147066    7.391926656
  153 PHE   H       1559    5.963706021    6.020818486    7.456149570
  153 PHE   CA      1560    5.864296883    6.121315917    7.301157513
  153 PHE   CB      1561    5.964958633    6.234379245    7.323317105
  153 PHE   CG      1562    5.924882787    6.333811850    7.432470749
  153 PHE   CD1     1563    5.809335046    6.409894580    7.418962914
  153 PHE   HD1     1564    5.736208669    6.387184994    7.341396511
  153 PHE   CD2     1565    6.018157065    6.363576211    7.531130109
  153 PHE   HD2     1566    6.108879192    6.303908702    7.540650381
  153 PHE   CE1     1567    5.787273434    0.017550794    7.503906007
  153 PHE   HE1     1568    5.694799225    0.074887442    7.497413581
  153 PHE   CE2     1569    5.996277545    6.471424516    7.616028743
  153 PHE   HE2     1570    6.070152659    6.496969475    7.691995124
  153 PHE   CZ      1571    5.881252777    0.048004734    7.601686100
  153 PHE   HZ      1572    5.864089475    0.132783516    7.667993439
  153 PHE   C       1573    5.867392863    6.086623259    7.152167023
  153 PHE   O       1574    5.788068715    6.138858336    7.074025697
  154 ARG   N       1575    5.964296570    6.004196560    7.113400484
  154 ARG   H       1576    6.041890462    5.985745506    7.173736386
  154 ARG   CA      1577    5.981109150    5.956865622    6.975237879
  154 ARG   CB      1578    6.117408981    5.888127064    6.964937513
  154 ARG   CG      1579    6.168365897    5.884184283    6.820731856
  154 ARG   CD      1580    0.239084937    5.826069649    6.814220535
  154 ARG   NE      1581    0.238723969    5.685654581    6.857691960
  154 ARG   HE      1582    0.284316562    5.665991366    6.944492930
  154 ARG   CZ      1583    0.195910557    5.582532496    6.783607831
  154 ARG   NH1     1584    0.162091791    5.597147358    6.654782673
  154 ARG   HH11    1585    0.123194369    5.525514961    6.596838060
  154 ARG   HH12    1586    0.183064590    5.682474259    6.607021756
  154 ARG   NH2     1587    0.166696660    5.467300575    6.845427471
  154 ARG   HH21    1588    0.141914329    5.389713646    6.787396468
  154 ARG   HH22    1589    0.175347946    5.449327098    6.943411803
  154 ARG   C       1590    5.866309157    5.866793109    6.929218348
  154 ARG   O       1591    5.789485164    5.905944438    6.841509055
  155 THR   N       1592    5.844255307    5.753672364    6.995584371
  155 THR   H       1593    5.891831604    5.731343377    7.080666633
  155 THR   CA      1594    5.740496828    5.657746180    6.955033250
  155 THR   CB      1595    5.762716245    5.516831034    7.010306540
  155 THR   OG1     1596    5.753513382    5.520755475    7.152947818
  155 THR   HG1     1597    5.710921544    5.434132377    7.179105858
  155 THR   CG2     1598    5.899374937    5.462902399    6.967588001
  155 THR   C       1599    5.596470465    5.693756089    6.992020501
  155 THR   O       1600    5.507463510    5.676452989    6.908927266
  156 GLY   N       1601    5.579243184    5.755998620    7.108281239
  156 GLY   H       1602    5.656469818    5.791156336    7.161197713
  156 GLY   CA      1603    5.448272903    5.778772468    7.171058347
  156 GLY   C       1604    5.386918444    5.653835580    7.234607952
  156 GLY   O       1605    5.265797193    5.643948572    7.253546288
  157 THR   N       1606    5.473345482    5.559159555    7.270017377
  157 THR   H       1607    5.569842216    5.564015016    7.244195285
  157 THR   CA      1608    5.435248423    5.435204141    7.339260447
  157 THR   CB      1609    5.457061819    5.313571069    7.249049875
  157 THR   OG1     1610    5.594005992    5.313993724    7.207921359
  157 THR   HG1     1611    5.615901686    5.216546069    7.202849079
  157 THR   CG2     1612    5.363586591    5.312195622    7.127941541
  157 THR   C       1613    5.522463838    5.415849579    7.463458179
  157 THR   O       1614    5.640167040    5.451363822    7.467319870
  158 TRP   N       1615    5.462584244    5.350899870    7.562873937
  158 TRP   H       1616    5.363266692    5.339310623    7.563788334
  158 TRP   CA      1617    5.528810163    5.315956516    7.689379444
  158 TRP   CB      1618    5.417368128    5.280669816    7.788072242
  158 TRP   CG      1619    5.319764130    5.395378939    7.814917042
  158 TRP   CD1     1620    5.189024432    5.391591778    7.790824501
  158 TRP   HD1     1621    5.138758390    5.313360486    7.733956581
  158 TRP   CD2     1622    5.344169865    5.509583774    7.890275965
  158 TRP   NE1     1623    5.130006255    5.496278345    7.847821255
  158 TRP   HE1     1624    5.032719365    5.518224413    7.840413006
  158 TRP   CE2     1625    5.220808928    5.570193993    7.910914102
  158 TRP   CE3     1626    5.458706014    5.562492697    7.948594305
  158 TRP   HE3     1627    5.554556310    5.511977913    7.936642640
  158 TRP   CZ2     1628    5.211823229    5.682605987    7.992197767
  158 TRP   HZ2     1629    5.117023868    5.734618612    8.005880759
  158 TRP   CZ3     1630    5.448919716    5.674705355    8.030033432
  158 TRP   HZ3     1631    5.537755013    5.715845068    8.077954608
  158 TRP   CH2     1632    5.325442377    5.734036340    8.053556708
  158 TRP   HH2     1633    5.318101118    5.815731473    8.125342231
  158 TRP   C       1634    5.634279167    5.205161834    7.685592620
  158 TRP   O       1635    5.678961476    5.154790791    7.788531259
  159 ASP   N       1636    5.685018445    5.174875265    7.566453267
  159 ASP   H       1637    5.654059282    5.220599664    7.483079510
  159 ASP   CA      1638    5.777912810    5.063394924    7.542940528
  159 ASP   CB      1639    5.790949838    5.034677342    7.393233165
  159 ASP   CG      1640    5.658291390    5.009022066    7.321451210
  159 ASP   OD1     1641    5.559572885    4.964542202    7.383904497
  159 ASP   OD2     1642    5.650408983    5.044890405    7.201974360
  159 ASP   C       1643    5.916337847    5.075178488    7.607067076
  159 ASP   O       1644    6.002029705    4.989010417    7.588103365
  160 ALA   N       1645    5.949202974    5.194880052    7.654793456
  160 ALA   H       1646    5.902925141    5.276333788    7.619824263
  160 ALA   CA      1647    6.067188211    5.219257879    7.739037941
  160 ALA   CB      1648    6.104522410    5.366553764    7.721232722
  160 ALA   C       1649    6.050844127    5.186748821    7.887653674
  160 ALA   O       1650    6.146753903    5.198774969    7.963713127
  161 TYR   N       1651    5.928480064    5.156520572    7.930118289
  161 TYR   H       1652    5.854468466    5.139871125    7.864965981
  161 TYR   CA      1653    5.889037012    5.140819868    8.070865219
  161 TYR   CB      1654    5.811600322    5.265139541    8.115135011
  161 TYR   CG      1655    5.899104880    5.389832462    8.129275489
  161 TYR   CD1     1656    5.915967511    5.474838316    8.020584831
  161 TYR   HD1     1657    5.873195155    5.450549317    7.923317636
  161 TYR   CD2     1658    5.947082324    5.425258597    8.254824257
  161 TYR   HD2     1659    5.928970254    5.360696509    8.340748470
  161 TYR   CE1     1660    5.984408893    5.594739657    8.036647593
  161 TYR   HE1     1661    6.008056557    5.656945100    7.950319048
  161 TYR   CE2     1662    6.014349440    5.545639184    8.272208817
  161 TYR   HE2     1663    6.045213319    5.575769597    8.372322938
  161 TYR   CZ      1664    6.033444300    5.628483762    8.162243790
  161 TYR   OH      1665    6.108749093    5.741564023    8.168346148
  161 TYR   HH      1666    6.122130965    5.760482596    8.265634228
  161 TYR   C       1667    5.808793315    5.014900231    8.104305130
  161 TYR   O       1668    5.719207512    5.016829290    8.188570360
  162 LYSH  N       1669    5.848244071    4.902411729    8.045326646
  162 LYSH  H       1670    5.939564043    4.889900779    8.006549410
  162 LYSH  CA      1671    5.785153098    4.770702898    8.062171692
  162 LYSH  CB      1672    5.680271137    4.740487343    7.954973596
  162 LYSH  CG      1673    5.556121294    4.829818900    7.951317202
  162 LYSH  CD      1674    5.461255885    4.784920113    7.839995944
  162 LYSH  CE      1675    5.525125693    4.830367585    7.708605257
  162 LYSH  NZ      1676    5.449152413    4.787312935    7.590364358
  162 LYSH  HZ1     1677    5.353645735    4.816737882    7.593747948
  162 LYSH  HZ2     1678    5.460348886    4.688870161    7.576851416
  162 LYSH  HZ3     1679    5.494219579    4.831121923    7.512576052
  162 LYSH  C       1680    5.890491001    4.662546723    8.037319818
  162 LYSH  O1      1681    5.853748515    4.543080968    8.036425555
  162 LYSH  O2      1682    6.004884789    4.699132846    8.002675049
  163 CL-   CL-     1683    0.984957750    0.231495490    6.531707244
  164 CL-   CL-     1684    0.844037867    6.056043090    2.468366494
  165 CL-   CL-     1685    4.812426448    3.147848294    8.497654984
  166 CL-   CL-     1686    4.800541998    0.401868435    1.584689694
  167 CL-   CL-     1687    5.435025186    1.901039792    7.559838909
  168 CL-   CL-     1688    0.956874102    0.604583381    8.257543321
  169 CL-   CL-     1689    1.573086730    4.513222731    8.484962695
  170 CL-   CL-     1690    3.118227774    4.871714787    8.282500128
  171 CL-   CL-     1691    0.996562136    5.268545113    8.539980789
    1 SOLV  OW      1692    4.973971752    6.029882268    4.799839877
    1 SOLV  HW1     1693    4.902204918    5.960846056    4.790698401
    1 SOLV  HW2     1694    5.043678260    5.997213236    4.863666385
    2 SOLV  OW      1695    5.950208469    5.627930385    6.701480420
    2 SOLV  HW1     1696    6.047912974    5.638068637    6.720228825
    2 SOLV  HW2     1697    5.900132990    5.703309726    6.744032081
    3 SOLV  OW      1698    4.438614648    3.808481729    5.268621405
    3 SOLV  HW1     1699    4.472921016    3.747471938    5.340054757
    3 SOLV  HW2     1700    4.385726950    3.755606207    5.202222801
    4 SOLV  OW      1701    3.214440594    3.899671548    8.374336891
    4 SOLV  HW1     1702    3.221070716    3.853203242    8.462642107
    4 SOLV  HW2     1703    3.165681057    3.986220492    8.385832555
    5 SOLV  OW      1704    4.009651804    3.897050894    7.232337402
    5 SOLV  HW1     1705    3.998828560    3.800072144    7.254244003
    5 SOLV  HW2     1706    3.919567790    3.940042428    7.226155553
    6 SOLV  OW      1707    3.757375533    5.690442997    4.412299672
    6 SOLV  HW1     1708    3.668067829    5.654816571    4.384788276
    6 SOLV  HW2     1709    3.787135656    5.759923606    4.346813068
    7 SOLV  OW      1710    5.192606515    3.532075586    5.617544984
    7 SOLV  HW1     1711    5.128768614    3.576457355    5.554640680
    7 SOLV  HW2     1712    5.247412351    3.465011807    5.567538033
    8 SOLV  OW      1713    5.061732601    3.644901884    5.389600917
    8 SOLV  HW1     1714    5.014084446    3.610630363    5.308635740
    8 SOLV  HW2     1715    5.001486152    3.706823814    5.439978849
    9 SOLV  OW      1716    4.407276836    3.504275328    6.922421990
    9 SOLV  HW1     1717    4.412789920    3.549243448    6.833272337
    9 SOLV  HW2     1718    4.324114501    3.448893787    6.926697632
   10 SOLV  OW      1719    3.790357618    4.069840138    7.250123642
   10 SOLV  HW1     1720    3.697655151    4.084384787    7.284703306
   10 SOLV  HW2     1721    3.855832156    4.080182289    7.325007996
   11 SOLV  OW      1722    3.567250600    5.801427120    5.414744330
   11 SOLV  HW1     1723    3.533464256    5.893569813    5.433984184
   11 SOLV  HW2     1724    3.631749445    5.774040022    5.486087898
   12 SOLV  OW      1725    5.833839270    3.928596668    5.281807181
   12 SOLV  HW1     1726    5.887870405    3.959415365    5.360117673
   12 SOLV  HW2     1727    5.863901413    3.837208524    5.254488139
   13 SOLV  OW      1728    4.659394823    4.050112165    5.676224354
   13 SOLV  HW1     1729    4.573381366    4.054523926    5.625406594
   13 SOLV  HW2     1730    4.655069057    3.975440532    5.742611700
   14 SOLV  OW      1731    5.346404392    4.620719110    7.061580308
   14 SOLV  HW1     1732    5.382473722    4.607660339    7.153930085
   14 SOLV  HW2     1733    5.318545287    4.532368822    7.023903633
   15 SOLV  OW      1734    3.426072899    5.063730292    6.930522634
   15 SOLV  HW1     1735    3.330073055    5.089890157    6.940600281
   15 SOLV  HW2     1736    3.432514099    4.982267696    6.872882142
   16 SOLV  OW      1737    4.469417986    6.322020951    7.650880292
   16 SOLV  HW1     1738    4.565339049    6.336148601    7.675406049
   16 SOLV  HW2     1739    4.454485160    6.225590324    7.629011411
   17 SOLV  OW      1740    4.595013733    4.691815975    6.556495899
   17 SOLV  HW1     1741    4.651021332    4.742314253    6.490812044
   17 SOLV  HW2     1742    4.515938948    4.652511936    6.509547254
   18 SOLV  OW      1743    4.926756119    3.656549294    6.878433760
   18 SOLV  HW1     1744    4.898931181    3.717391367    6.804108094
   18 SOLV  HW2     1745    4.855848147    3.587622764    6.893369486
   19 SOLV  OW      1746    3.919609632    5.529395638    5.932565330
   19 SOLV  HW1     1747    3.901980007    5.452767819    5.994361619
   19 SOLV  HW2     1748    3.890041955    5.614572613    5.975834401
   20 SOLV  OW      1749    4.054192360    5.338240761    6.319418857
   20 SOLV  HW1     1750    4.145508594    5.307867710    6.346630173
   20 SOLV  HW2     1751    4.005616358    5.262578610    6.275630488
   21 SOLV  OW      1752    4.109405727    3.405647685    7.187139845
   21 SOLV  HW1     1753    4.091401023    3.383688268    7.091253097
   21 SOLV  HW2     1754    4.207181773    3.422527412    7.199647170
   22 SOLV  OW      1755    4.982050633    4.783739313    5.071940517
   22 SOLV  HW1     1756    5.065149882    4.762760704    5.020402124
   22 SOLV  HW2     1757    4.988107165    4.742831107    5.162998851
   23 SOLV  OW      1758    4.344203818    6.209392407    6.346098300
   23 SOLV  HW1     1759    4.347790689    6.132621129    6.410078995
   23 SOLV  HW2     1760    4.435451819    6.249215943    6.336713058
   24 SOLV  OW      1761    3.337507738    5.821577538    4.383855149
   24 SOLV  HW1     1762    3.321741530    5.841473762    4.480579579
   24 SOLV  HW2     1763    3.296850061    5.733111438    4.360992516
   25 SOLV  OW      1764    3.941353663    4.277372974    4.399910347
   25 SOLV  HW1     1765    3.846946856    4.307623548    4.413038787
   25 SOLV  HW2     1766    3.999308162    4.317309490    4.470951347
   26 SOLV  OW      1767    3.824860984    3.541002547    5.883446988
   26 SOLV  HW1     1768    3.787398694    3.450234184    5.902405689
   26 SOLV  HW2     1769    3.794527777    3.571354697    5.793120849
   27 SOLV  OW      1770    3.944628824    3.375267644    6.182827448
   27 SOLV  HW1     1771    3.914091358    3.305704868    6.117785635
   27 SOLV  HW2     1772    3.868408332    3.401117675    6.242189166
   28 SOLV  OW      1773    4.450488682    5.927262018    7.043664864
   28 SOLV  HW1     1774    4.392274159    5.924070036    6.962406976
   28 SOLV  HW2     1775    4.529366684    5.867212563    7.030485756
   29 SOLV  OW      1776    4.298550938    5.731687113    8.595963301
   29 SOLV  HW1     1777    4.203430083    5.702278192    8.605394575
   29 SOLV  HW2     1778    4.301200826    5.824374844    8.558518284
   30 SOLV  OW      1779    5.107929034    3.327655632    8.283526497
   30 SOLV  HW1     1780    5.045315475    3.376039097    8.344676172
   30 SOLV  HW2     1781    5.198007783    3.321122012    8.326465897
   31 SOLV  OW      1782    4.416233838    5.330056537    5.757371871
   31 SOLV  HW1     1783    4.465996192    5.403968672    5.802785501
   31 SOLV  HW2     1784    4.318282576    5.340216373    5.774805307
   32 SOLV  OW      1785    4.331119816    4.694127070    4.950043426
   32 SOLV  HW1     1786    4.305433102    4.646680362    5.034251464
   32 SOLV  HW2     1787    4.415781578    4.654807632    4.914152634
   33 SOLV  OW      1788    3.485495134    5.276558326    7.947855300
   33 SOLV  HW1     1789    3.552507916    5.294079806    7.875728014
   33 SOLV  HW2     1790    3.533159603    5.256603875    8.033471434
   34 SOLV  OW      1791    4.165661395    5.306974576    7.332556157
   34 SOLV  HW1     1792    4.185745175    5.396719025    7.371832249
   34 SOLV  HW2     1793    4.068718246    5.302093067    7.308471873
   35 SOLV  OW      1794    4.272917781    4.209152865    8.040442988
   35 SOLV  HW1     1795    4.309846705    4.221336128    7.948304233
   35 SOLV  HW2     1796    4.279485388    4.295415513    8.090616290
   36 SOLV  OW      1797    3.504784157    4.451388740    7.475518109
   36 SOLV  HW1     1798    3.528710332    4.412941335    7.564677366
   36 SOLV  HW2     1799    3.504290959    4.551227028    7.481348717
   37 SOLV  OW      1800    4.418915326    3.552698701    4.545926282
   37 SOLV  HW1     1801    4.513174795    3.534438437    4.573912138
   37 SOLV  HW2     1802    4.368945784    3.466355922    4.538917083
   38 SOLV  OW      1803    4.202325774    6.287618671    8.346114822
   38 SOLV  HW1     1804    4.128791074    6.228531588    8.312899158
   38 SOLV  HW2     1805    4.180900988    6.318534253    8.438778465
   39 SOLV  OW      1806    3.841071688    6.374001166    6.195169929
   39 SOLV  HW1     1807    3.891228873    6.310704874    6.254143716
   39 SOLV  HW2     1808    3.821293579    6.329547973    6.107794366
   40 SOLV  OW      1809    4.465220853    5.187332145    7.779622963
   40 SOLV  HW1     1810    4.390304060    5.245951164    7.748765984
   40 SOLV  HW2     1811    4.433359363    5.092699819    7.785133977
   41 SOLV  OW      1812    5.130769784    4.880560866    6.206727881
   41 SOLV  HW1     1813    5.109139364    4.924153567    6.119359203
   41 SOLV  HW2     1814    5.211701145    4.822808241    6.195984738
   42 SOLV  OW      1815    4.566103994    5.180059658    7.448580458
   42 SOLV  HW1     1816    4.609928738    5.098043907    7.485362198
   42 SOLV  HW2     1817    4.495931834    5.211792287    7.512381558
   43 SOLV  OW      1818    4.416374705    3.977001206    8.129949985
   43 SOLV  HW1     1819    4.360837269    4.046392290    8.084103321
   43 SOLV  HW2     1820    4.477201016    4.021225949    8.195874107
   44 SOLV  OW      1821    3.612423296    4.831723208    6.683352947
   44 SOLV  HW1     1822    3.691631293    4.890009557    6.665210023
   44 SOLV  HW2     1823    3.639731404    4.735692647    6.677628014
   45 SOLV  OW      1824    4.468893042    3.372211167    7.826812678
   45 SOLV  HW1     1825    4.476926593    3.322973772    7.913481843
   45 SOLV  HW2     1826    4.516300511    3.459978010    7.833849244
   46 SOLV  OW      1827    5.120269398    5.865061314    6.331240052
   46 SOLV  HW1     1828    5.214785194    5.832404129    6.329741538
   46 SOLV  HW2     1829    5.080963806    5.849158338    6.421816803
   47 SOLV  OW      1830    5.342357771    4.198211305    8.167300161
   47 SOLV  HW1     1831    5.274228056    4.178972096    8.237928985
   47 SOLV  HW2     1832    5.341321590    4.295855890    8.145744118
   48 SOLV  OW      1833    3.933145750    3.693386721    7.950805341
   48 SOLV  HW1     1834    3.962659799    3.780025491    7.991110598
   48 SOLV  HW2     1835    3.947513968    3.619437965    8.016583734
   49 SOLV  OW      1836    4.210557625    3.814932545    6.694877527
   49 SOLV  HW1     1837    4.233978120    3.911629888    6.704938659
   49 SOLV  HW2     1838    4.219276296    3.769170568    6.783374550
   50 SOLV  OW      1839    5.880911605    4.823734835    6.947477147
   50 SOLV  HW1     1840    5.927428997    4.750254127    6.996858478
   50 SOLV  HW2     1841    5.785195174    4.827745646    6.976152889
   51 SOLV  OW      1842    0.038108357    3.605454045    4.700197505
   51 SOLV  HW1     1843    0.058697930    3.664548769    4.778199883
   51 SOLV  HW2     1844   -0.033175428    3.540148286    4.725801692
   52 SOLV  OW      1845    5.980124407    3.658302266    7.102646424
   52 SOLV  HW1     1846    6.021742453    3.657730594    7.011713208
   52 SOLV  HW2     1847    5.884889297    3.687981355    7.095487180
   53 SOLV  OW      1848    2.931404175    5.161012905    8.186229264
   53 SOLV  HW1     1849    2.908763826    5.222089778    8.110353455
   53 SOLV  HW2     1850    3.028539850    5.137576894    8.182274469
   54 SOLV  OW      1851    3.920831047    5.319374279    4.836380097
   54 SOLV  HW1     1852    3.829516669    5.327334095    4.876382708
   54 SOLV  HW2     1853    3.989658624    5.328948235    4.908303442
   55 SOLV  OW      1854    3.883976573    5.517528966    6.411793935
   55 SOLV  HW1     1855    3.896357731    5.510607374    6.510791929
   55 SOLV  HW2     1856    3.943281837    5.451226608    6.366090089
   56 SOLV  OW      1857    5.226628688    6.188602509    4.328495656
   56 SOLV  HW1     1858    5.322694550    6.161523975    4.322279034
   56 SOLV  HW2     1859    5.169937408    6.107334509    4.342035703
   57 SOLV  OW      1860    6.031212814    3.657558857    6.181537927
   57 SOLV  HW1     1861    6.092917009    3.620273468    6.112226317
   57 SOLV  HW2     1862    6.030796623    3.757384479    6.175497761
   58 SOLV  OW      1863    5.304793146    4.761412918    5.329107769
   58 SOLV  HW1     1864    5.392085371    4.808593083    5.316615883
   58 SOLV  HW2     1865    5.314469205    4.691725618    5.400174219
   59 SOLV  OW      1866    4.786131168    6.222558785    5.872794262
   59 SOLV  HW1     1867    4.876681599    6.248626048    5.839282011
   59 SOLV  HW2     1868    4.726454751    6.202243388    5.795155614
   60 SOLV  OW      1869    4.063537264    5.680323291    8.284617862
   60 SOLV  HW1     1870    4.076949113    5.776618888    8.261197305
   60 SOLV  HW2     1871    4.044760096    5.628122252    8.201406961
   61 SOLV  OW      1872    3.645502456    4.563057523    5.764747958
   61 SOLV  HW1     1873    3.706100977    4.564827427    5.685210135
   61 SOLV  HW2     1874    3.663954567    4.481006466    5.818868477
   62 SOLV  OW      1875    3.443907178    4.489302967    7.754228956
   62 SOLV  HW1     1876    3.413709541    4.436571097    7.833659053
   62 SOLV  HW2     1877    3.387199701    4.465956017    7.675228158
   63 SOLV  OW      1878    4.229456166    5.094135500    5.458884402
   63 SOLV  HW1     1879    4.201550052    5.113161484    5.364760713
   63 SOLV  HW2     1880    4.282341070    5.171322428    5.494198625
   64 SOLV  OW      1881    3.707461033    5.498729622    7.125398576
   64 SOLV  HW1     1882    3.717746402    5.417562964    7.067898807
   64 SOLV  HW2     1883    3.700234780    5.579911670    7.067439899
   65 SOLV  OW      1884    5.009234342    5.180177027    6.197785199
   65 SOLV  HW1     1885    5.101562173    5.213783084    6.179152020
   65 SOLV  HW2     1886    5.010293420    5.080242290    6.201486924
   66 SOLV  OW      1887    4.808076619    3.251237020    5.710134250
   66 SOLV  HW1     1888    4.851381259    3.340947866    5.718907940
   66 SOLV  HW2     1889    4.859975934    3.195395769    5.645404819
   67 SOLV  OW      1890    3.270789816    4.546668920    6.845231831
   67 SOLV  HW1     1891    3.247183066    4.604056663    6.923662351
   67 SOLV  HW2     1892    3.288278551    4.604616979    6.765631191
   68 SOLV  OW      1893    5.740377152    4.642252387    8.488125901
   68 SOLV  HW1     1894    5.672406658    4.569128746    8.493896509
   68 SOLV  HW2     1895    5.757724458    4.664093881    8.392086734
   69 SOLV  OW      1896    3.160146453    3.736399070    7.901168773
   69 SOLV  HW1     1897    3.104967758    3.709919702    7.980259822
   69 SOLV  HW2     1898    3.250924563    3.695097642    7.908569036
   70 SOLV  OW      1899    4.487975670    4.923579944    5.438318997
   70 SOLV  HW1     1900    4.507991395    4.925904460    5.536275516
   70 SOLV  HW2     1901    4.405255136    4.976706282    5.419968323
   71 SOLV  OW      1902    5.104634557    4.348448970    5.945373742
   71 SOLV  HW1     1903    5.113576509    4.441296209    5.981445272
   71 SOLV  HW2     1904    5.100482709    4.283486673    6.021285965
   72 SOLV  OW      1905    3.932103241    6.320101096    6.865968257
   72 SOLV  HW1     1906    4.011396990    6.358023558    6.818276412
   72 SOLV  HW2     1907    3.878244976    6.394547743    6.905451205
   73 SOLV  OW      1908    5.050099422    4.921381837    8.002705338
   73 SOLV  HW1     1909    5.016933479    5.009388710    7.968701502
   73 SOLV  HW2     1910    5.033654364    4.915370940    8.101169039
   74 SOLV  OW      1911    4.720747791    4.117892529    7.216826130
   74 SOLV  HW1     1912    4.648336664    4.144020977    7.280667728
   74 SOLV  HW2     1913    4.768255561    4.037065168    7.251626322
   75 SOLV  OW      1914    3.936179097    3.877443632    5.046918606
   75 SOLV  HW1     1915    3.946516682    3.778048149    5.050627010
   75 SOLV  HW2     1916    3.969631734    3.911147495    4.958912519
   76 SOLV  OW      1917    3.870118070    5.472094787    8.385848719
   76 SOLV  HW1     1918    3.959571177    5.429836608    8.371213225
   76 SOLV  HW2     1919    3.809249703    5.406574105    8.430595829
   77 SOLV  OW      1920    0.008443068    4.922945640    6.249146505
   77 SOLV  HW1     1921   -0.061516125    4.860005978    6.215314974
   77 SOLV  HW2     1922    0.011563725    5.003902963    6.190525592
   78 SOLV  OW      1923    5.156489095    3.510830016    5.882673704
   78 SOLV  HW1     1924    5.060576810    3.485965488    5.869156367
   78 SOLV  HW2     1925    5.201623431    3.518983408    5.793800919
   79 SOLV  OW      1926    5.175901240    5.884850449    4.917317738
   79 SOLV  HW1     1927    5.223364390    5.867964084    5.003712201
   79 SOLV  HW2     1928    5.114899067    5.808173085    4.897308176
   80 SOLV  OW      1929    4.094200722    4.705276682    5.177913966
   80 SOLV  HW1     1930    4.118003617    4.726404030    5.083106498
   80 SOLV  HW2     1931    4.172703069    4.663170238    5.223365932
   81 SOLV  OW      1932    3.599782406    5.951582116    6.585005180
   81 SOLV  HW1     1933    3.527727354    6.019028825    6.601127247
   81 SOLV  HW2     1934    3.684018971    5.981474344    6.629866770
   82 SOLV  OW      1935    4.903638674    4.517292350    7.822659901
   82 SOLV  HW1     1936    4.934686941    4.610192553    7.802520656
   82 SOLV  HW2     1937    4.976839331    4.466932752    7.868565492
   83 SOLV  OW      1938    4.196326616    5.689022972    5.113247141
   83 SOLV  HW1     1939    4.142004891    5.723594194    5.036723873
   83 SOLV  HW2     1940    4.154714249    5.718047324    5.199421549
   84 SOLV  OW      1941    3.101844715    5.651629544    5.472653356
   84 SOLV  HW1     1942    3.177581162    5.680278509    5.531343794
   84 SOLV  HW2     1943    3.126371504    5.666747382    5.376886472
   85 SOLV  OW      1944    3.497609091    5.613058714    7.336939522
   85 SOLV  HW1     1945    3.558130716    5.681165583    7.295702090
   85 SOLV  HW2     1946    3.512609142    5.524372862    7.293219911
   86 SOLV  OW      1947    5.808403931    3.754419491    5.992741134
   86 SOLV  HW1     1948    5.773425668    3.662026873    6.008263586
   86 SOLV  HW2     1949    5.737524021    3.821143708    6.015653504
   87 SOLV  OW      1950    4.776460012    5.786606563    5.375921290
   87 SOLV  HW1     1951    4.740025934    5.715598338    5.436177910
   87 SOLV  HW2     1952    4.841307491    5.745735134    5.311697113
   88 SOLV  OW      1953    5.491572921    6.062152375    6.324238336
   88 SOLV  HW1     1954    5.404194163    6.031521046    6.286465666
   88 SOLV  HW2     1955    5.544304755    6.108388733    6.252942747
   89 SOLV  OW      1956    5.383506443    3.836524710    6.862966175
   89 SOLV  HW1     1957    5.354443444    3.745232268    6.891620542
   89 SOLV  HW2     1958    5.462019554    3.828728595    6.801513461
   90 SOLV  OW      1959    5.515942129    6.323000406    4.283365732
   90 SOLV  HW1     1960    5.490228912    6.407538523    4.330190396
   90 SOLV  HW2     1961    5.514031719    6.247024099    4.348359627
   91 SOLV  OW      1962    4.236218298    3.577703043    8.002678599
   91 SOLV  HW1     1963    4.219367910    3.590114877    7.904883134
   91 SOLV  HW2     1964    4.310150311    3.638470086    8.031717509
   92 SOLV  OW      1965    5.093230599    3.807566316    7.567206803
   92 SOLV  HW1     1966    5.122381510    3.902001495    7.551903049
   92 SOLV  HW2     1967    5.015434917    3.786696275    7.507925743
   93 SOLV  OW      1968    3.618313464    5.394020391    6.454927976
   93 SOLV  HW1     1969    3.700029200    5.338574157    6.439160739
   93 SOLV  HW2     1970    3.567930351    5.357550672    6.533242172
   94 SOLV  OW      1971    4.672661582    6.113978399    6.721805727
   94 SOLV  HW1     1972    4.772617376    6.110779197    6.721918664
   94 SOLV  HW2     1973    4.640967158    6.167357163    6.800205072
   95 SOLV  OW      1974    5.668868398    5.324116467    6.430519444
   95 SOLV  HW1     1975    5.646721603    5.275624969    6.515125710
   95 SOLV  HW2     1976    5.731930299    5.399087226    6.450626149
   96 SOLV  OW      1977    5.003344959    4.127167511    8.201313091
   96 SOLV  HW1     1978    5.007924214    4.168172942    8.292411592
   96 SOLV  HW2     1979    5.005412645    4.199361450    8.132138286
   97 SOLV  OW      1980    5.427372566    4.062149780    7.509877454
   97 SOLV  HW1     1981    5.409528656    4.110850287    7.595384648
   97 SOLV  HW2     1982    5.506407920    4.102966977    7.464171420
   98 SOLV  OW      1983    5.931654426    5.735184119    4.679791457
   98 SOLV  HW1     1984    5.933823738    5.820366297    4.627435739
   98 SOLV  HW2     1985    5.925111331    5.756221284    4.777339329
   99 SOLV  OW      1986    3.560056260    5.298179026    5.226856997
   99 SOLV  HW1     1987    3.555724669    5.397991319    5.231398242
   99 SOLV  HW2     1988    3.472047753    5.259726040    5.254712300
  100 SOLV  OW      1989    5.557328902    3.354162604    5.053954406
  100 SOLV  HW1     1990    5.619041319    3.418039085    5.099925401
  100 SOLV  HW2     1991    5.478489338    3.404075929    5.017969790
  101 SOLV  OW      1992    3.708474058    3.507911090    7.396701715
  101 SOLV  HW1     1993    3.696166654    3.604152424    7.420947366
  101 SOLV  HW2     1994    3.688816075    3.450727314    7.476350194
  102 SOLV  OW      1995    4.041561164    6.463773620    5.433010000
  102 SOLV  HW1     1996    4.053199566    6.366694339    5.412018034
  102 SOLV  HW2     1997    4.128763199    6.501893717    5.463717534
  103 SOLV  OW      1998    5.338727929    4.896690914    8.129716263
  103 SOLV  HW1     1999    5.298901015    4.987757179    8.118681210
  103 SOLV  HW2     2000    5.354242837    4.878668000    8.226853121
  104 SOLV  OW      2001    3.745104367    4.258734426    7.794948155
  104 SOLV  HW1     2002    3.742152556    4.209522213    7.881958939
  104 SOLV  HW2     2003    3.676706571    4.220567144    7.732771615
  105 SOLV  OW      2004    4.266114442    5.142045097    4.537031565
  105 SOLV  HW1     2005    4.238413013    5.129439090    4.441768560
  105 SOLV  HW2     2006    4.329314817    5.069108521    4.563254066
  106 SOLV  OW      2007    4.145922694    3.291205616    5.597278265
  106 SOLV  HW1     2008    4.202276184    3.241889487    5.663565100
  106 SOLV  HW2     2009    4.205037025    3.341411601    5.534146057
  107 SOLV  OW      2010    3.825605727    4.760804979    5.920471046
  107 SOLV  HW1     2011    3.925599207    4.759976719    5.921998918
  107 SOLV  HW2     2012    3.792487739    4.683846187    5.865876554
  108 SOLV  OW      2013    4.636422000    5.254347319    5.994606016
  108 SOLV  HW1     2014    4.672603373    5.327543505    5.936860300
  108 SOLV  HW2     2015    4.571060702    5.292664366    6.059885320
  109 SOLV  OW      2016    3.990933978    4.675058714    7.456919473
  109 SOLV  HW1     2017    4.031233980    4.586363120    7.434321581
  109 SOLV  HW2     2018    4.062701565    4.744661516    7.459133428
  110 SOLV  OW      2019    4.355527247    5.246237026    8.312161929
  110 SOLV  HW1     2020    4.373851379    5.330507585    8.362801411
  110 SOLV  HW2     2021    4.439775209    5.214593727    8.268543364
  111 SOLV  OW      2022    3.142686627    3.545654442    7.456624436
  111 SOLV  HW1     2023    3.087399712    3.534815650    7.539250604
  111 SOLV  HW2     2024    3.222343442    3.485403425    7.461722681
  112 SOLV  OW      2025    3.742158982    5.269957589    8.507169441
  112 SOLV  HW1     2026    3.813878938    5.264800544    8.576678781
  112 SOLV  HW2     2027    3.659522309    5.225082238    8.541190162
  113 SOLV  OW      2028    5.028301452    6.209105318    4.600526677
  113 SOLV  HW1     2029    5.083336545    6.150058774    4.541479507
  113 SOLV  HW2     2030    4.997897036    6.157256173    4.680457605
  114 SOLV  OW      2031    4.996977888    3.316596969    5.067149449
  114 SOLV  HW1     2032    5.076356406    3.321466044    5.127787850
  114 SOLV  HW2     2033    4.982530556    3.405656252    5.024007614
  115 SOLV  OW      2034    4.649312807    6.307549350    8.125368439
  115 SOLV  HW1     2035    4.608195186    6.225457626    8.165018196
  115 SOLV  HW2     2036    4.631937480    6.385736882    8.185242238
  116 SOLV  OW      2037    5.140606950    4.373573330    7.891477857
  116 SOLV  HW1     2038    5.226563233    4.329619766    7.917580005
  116 SOLV  HW2     2039    5.152349516    4.420230996    7.803810410
  117 SOLV  OW      2040    4.281534213    4.601878990    7.172728605
  117 SOLV  HW1     2041    4.187186813    4.571128722    7.160285266
  117 SOLV  HW2     2042    4.286374879    4.700848289    7.159186059
  118 SOLV  OW      2043    5.922968232    6.101012588    5.097910295
  118 SOLV  HW1     2044    5.865280948    6.182368983    5.105332649
  118 SOLV  HW2     2045    6.001263353    6.120963678    5.038986368
  119 SOLV  OW      2046    4.653877840    3.657941042    7.425290135
  119 SOLV  HW1     2047    4.693152627    3.675183546    7.515632766
  119 SOLV  HW2     2048    4.565285995    3.703793743    7.418173974
  120 SOLV  OW      2049    4.471989870    6.275564559    4.995156613
  120 SOLV  HW1     2050    4.442325761    6.292151269    5.089204679
  120 SOLV  HW2     2051    4.491374849    6.178214402    4.983024706
  121 SOLV  OW      2052    3.979827684    5.387301907    5.453625600
  121 SOLV  HW1     2053    3.896153164    5.397399973    5.507450268
  121 SOLV  HW2     2054    3.997084757    5.290249905    5.436787552
  122 SOLV  OW      2055    5.646863023    3.312495846    7.496709375
  122 SOLV  HW1     2056    5.617901327    3.408177216    7.493862607
  122 SOLV  HW2     2057    5.706161620    3.297984261    7.575924801
  123 SOLV  OW      2058    6.021518656    4.148882516    8.217088320
  123 SOLV  HW1     2059    6.116902648    4.141963732    8.246341538
  123 SOLV  HW2     2060    5.968318354    4.195553431    8.287739483
  124 SOLV  OW      2061    4.096580885    3.632496806    6.318891706
  124 SOLV  HW1     2062    4.079674348    3.546944805    6.367850388
  124 SOLV  HW2     2063    4.177514506    3.677234943    6.356971086
  125 SOLV  OW      2064    4.641550835    4.756960774    8.291852349
  125 SOLV  HW1     2065    4.544928562    4.749703266    8.316614307
  125 SOLV  HW2     2066    4.698025669    4.737437664    8.372045901
  126 SOLV  OW      2067    3.219066126    6.391281663    6.640533498
  126 SOLV  HW1     2068    3.123701268    6.398986357    6.611415300
  126 SOLV  HW2     2069    3.229940470    6.433571528    6.730498942
  127 SOLV  OW      2070    4.542033213    3.343855794    5.688161889
  127 SOLV  HW1     2071    4.586219271    3.427596320    5.720365794
  127 SOLV  HW2     2072    4.471739605    3.367035501    5.620917460
  128 SOLV  OW      2073    3.147612419    4.890088395    4.681203092
  128 SOLV  HW1     2074    3.143192444    4.801415214    4.635166209
  128 SOLV  HW2     2075    3.243275361    4.916498389    4.693500295
  129 SOLV  OW      2076    4.423223869    4.018557274    7.064359359
  129 SOLV  HW1     2077    4.487393327    4.047181519    6.993194069
  129 SOLV  HW2     2078    4.470236703    4.016144643    7.152595962
  130 SOLV  OW      2079    5.071007229    4.921153842    8.309151334
  130 SOLV  HW1     2080    5.143928433    4.895788180    8.372718597
  130 SOLV  HW2     2081    5.022968843    4.838793839    8.278997127
  131 SOLV  OW      2082    5.461378936    5.848913385    5.600896312
  131 SOLV  HW1     2083    5.519862075    5.802907573    5.667715331
  131 SOLV  HW2     2084    5.378115770    5.795286636    5.587018166
  132 SOLV  OW      2085    3.230528588    5.763167234    5.247344621
  132 SOLV  HW1     2086    3.251684021    5.847524183    5.197978377
  132 SOLV  HW2     2087    3.197059871    5.694384434    5.182924218
  133 SOLV  OW      2088    3.625356908    4.437355918    7.166360450
  133 SOLV  HW1     2089    3.596289540    4.505865237    7.099551056
  133 SOLV  HW2     2090    3.720982137    4.453270729    7.190941241
  134 SOLV  OW      2091    3.531636488    4.398904684    8.123693688
  134 SOLV  HW1     2092    3.476186104    4.384818747    8.041664725
  134 SOLV  HW2     2093    3.490092670    4.350471049    8.200689517
  135 SOLV  OW      2094    4.965934782    3.378695957    4.454907211
  135 SOLV  HW1     2095    4.960934493    3.455778403    4.391393079
  135 SOLV  HW2     2096    4.914299654    3.301532282    4.417758516
  136 SOLV  OW      2097    4.888195520    4.088314026    6.246588864
  136 SOLV  HW1     2098    4.859200803    4.097922803    6.151358031
  136 SOLV  HW2     2099    4.852969956    4.002344535    6.283600192
  137 SOLV  OW      2100    5.157646257    4.233653314    6.217696578
  137 SOLV  HW1     2101    5.134735933    4.275469811    6.305598061
  137 SOLV  HW2     2102    5.085601459    4.169401169    6.191595427
  138 SOLV  OW      2103    4.342747059    5.901704682    6.771835164
  138 SOLV  HW1     2104    4.343314794    5.810320300    6.731209298
  138 SOLV  HW2     2105    4.250972951    5.940772226    6.764666633
  139 SOLV  OW      2106    5.444927280    6.069083455    5.414368970
  139 SOLV  HW1     2107    5.413163667    6.120827071    5.334899392
  139 SOLV  HW2     2108    5.366793147    6.025762852    5.459314986
  140 SOLV  OW      2109    5.715686919    4.068438310    8.453174017
  140 SOLV  HW1     2110    5.714181067    4.158196704    8.497251201
  140 SOLV  HW2     2111    5.624320597    4.046672412    8.418824890
  141 SOLV  OW      2112    5.352465572    3.313615985    5.713711503
  141 SOLV  HW1     2113    5.346383714    3.233958387    5.773871224
  141 SOLV  HW2     2114    5.279610153    3.378208994    5.736517417
  142 SOLV  OW      2115    5.936011901    4.671752461    5.137789741
  142 SOLV  HW1     2116    5.920612865    4.722961849    5.053288199
  142 SOLV  HW2     2117    5.998508256    4.595780911    5.119781749
  143 SOLV  OW      2118    3.415412791    5.671936708    8.207039545
  143 SOLV  HW1     2119    3.358645352    5.616246591    8.267685665
  143 SOLV  HW2     2120    3.357251686    5.717959894    8.139953881
  144 SOLV  OW      2121    5.257228397    3.713953367    6.418987170
  144 SOLV  HW1     2122    5.265929644    3.771601694    6.337729585
  144 SOLV  HW2     2123    5.160752563    3.706294007    6.444200083
  145 SOLV  OW      2124    3.954289410    3.665418825    4.643272752
  145 SOLV  HW1     2125    4.034106942    3.605189273    4.644993101
  145 SOLV  HW2     2126    3.895300455    3.644768207    4.721336311
  146 SOLV  OW      2127    5.769520612    5.658929148    4.440679480
  146 SOLV  HW1     2128    5.849464734    5.605207840    4.413756924
  146 SOLV  HW2     2129    5.781829776    5.692429801    4.534093917
  147 SOLV  OW      2130    3.138476083    3.375823258    6.658947588
  147 SOLV  HW1     2131    3.146240817    3.276504405    6.650148592
  147 SOLV  HW2     2132    3.218670873    3.411371417    6.706962696
  148 SOLV  OW      2133    4.552249960    4.721049202    7.445673533
  148 SOLV  HW1     2134    4.579878856    4.628401096    7.471261083
  148 SOLV  HW2     2135    4.503319418    4.763455380    7.521881472
  149 SOLV  OW      2136    3.529470033    4.952764629    7.899111754
  149 SOLV  HW1     2137    3.535220474    4.879809512    7.830946874
  149 SOLV  HW2     2138    3.620464674    4.991341764    7.914354893
  150 SOLV  OW      2139    4.771192205    3.964996088    5.246957502
  150 SOLV  HW1     2140    4.776423826    4.048385444    5.301917180
  150 SOLV  HW2     2141    4.729840595    3.891882392    5.301235805
  151 SOLV  OW      2142    5.340930360    5.729393665    6.669539864
  151 SOLV  HW1     2143    5.365098379    5.633531534    6.684635203
  151 SOLV  HW2     2144    5.371437286    5.757490549    6.578538305
  152 SOLV  OW      2145    3.977977444    5.934658870    8.020335440
  152 SOLV  HW1     2146    3.932901607    5.989284256    7.949725333
  152 SOLV  HW2     2147    4.030098030    5.860985692    7.977238053
  153 SOLV  OW      2148    4.493746346    5.316282170    4.566818666
  153 SOLV  HW1     2149    4.443503845    5.393990874    4.528887811
  153 SOLV  HW2     2150    4.444450218    5.231666664    4.546540003
  154 SOLV  OW      2151    3.587404613    5.690715117    4.792302174
  154 SOLV  HW1     2152    3.507755543    5.747629959    4.812762694
  154 SOLV  HW2     2153    3.564150946    5.625642917    4.720017926
  155 SOLV  OW      2154    3.314584556    5.114066570    4.808220918
  155 SOLV  HW1     2155    3.322723273    5.099729306    4.906861340
  155 SOLV  HW2     2156    3.361589706    5.040236376    4.759849460
  156 SOLV  OW      2157    3.439502829    3.997215204    6.686823508
  156 SOLV  HW1     2158    3.352344192    3.960774230    6.654021836
  156 SOLV  HW2     2159    3.482109946    4.051701570    6.614591207
  157 SOLV  OW      2160    4.819243308    5.342330205    7.330462394
  157 SOLV  HW1     2161    4.746491593    5.283296681    7.365439039
  157 SOLV  HW2     2162    4.887645213    5.286572574    7.283419158
  158 SOLV  OW      2163    4.011899401    6.073300139    8.353632799
  158 SOLV  HW1     2164    3.953760864    6.048763833    8.431208559
  158 SOLV  HW2     2165    3.955132180    6.108971434    8.279436627
  159 SOLV  OW      2166    3.268203537    5.993015144    5.818192576
  159 SOLV  HW1     2167    3.245312975    5.958306194    5.727235254
  159 SOLV  HW2     2168    3.253385189    6.091885685    5.820819263
  160 SOLV  OW      2169    3.725047120    4.185984052    7.011649039
  160 SOLV  HW1     2170    3.652006210    4.186477645    6.943338690
  160 SOLV  HW2     2171    3.699922986    4.245877653    7.087691831
  161 SOLV  OW      2172    4.090115022    5.327886224    8.362919750
  161 SOLV  HW1     2173    4.173743347    5.293519272    8.320176572
  161 SOLV  HW2     2174    4.111071841    5.361708262    8.454672637
  162 SOLV  OW      2175    4.508829171    5.628420887    7.738596121
  162 SOLV  HW1     2176    4.461837854    5.655752886    7.654660145
  162 SOLV  HW2     2177    4.469843444    5.542671603    7.772175948
  163 SOLV  OW      2178    5.926696613    5.407085072    5.021579379
  163 SOLV  HW1     2179    5.920391360    5.344350488    5.099210274
  163 SOLV  HW2     2180    5.835635791    5.442088746    4.999584135
  164 SOLV  OW      2181    4.174374773    4.384396509    6.895692608
  164 SOLV  HW1     2182    4.238016417    4.362994197    6.969811674
  164 SOLV  HW2     2183    4.101332384    4.316111200    6.893745485
  165 SOLV  OW      2184    5.674385274    3.443724437    0.046148118
  165 SOLV  HW1     2185    5.723820837    3.424121370   -0.038547819
  165 SOLV  HW2     2186    5.610948654    3.519513310    0.030892520
  166 SOLV  OW      2187    5.366808747    5.105437504    5.443947670
  166 SOLV  HW1     2188    5.357890369    5.017755148    5.396690979
  166 SOLV  HW2     2189    5.323100216    5.099487045    5.533702913
  167 SOLV  OW      2190    4.615220592    6.326416514    6.384749107
  167 SOLV  HW1     2191    4.704939563    6.320631149    6.428548354
  167 SOLV  HW2     2192    4.617836552    6.278439394    6.297040358
  168 SOLV  OW      2193    5.030070080    4.343161886    8.360382977
  168 SOLV  HW1     2194    5.120316859    4.348082731    8.403197915
  168 SOLV  HW2     2195    4.964303470    4.394752088    8.415276040
  169 SOLV  OW      2196    5.971870318    5.142761208    6.409932330
  169 SOLV  HW1     2197    5.991543181    5.065154233    6.350002987
  169 SOLV  HW2     2198    5.878669863    5.174949538    6.393222091
  170 SOLV  OW      2199    3.963746251    4.138739384    6.325831368
  170 SOLV  HW1     2200    3.955175777    4.238371083    6.324613389
  170 SOLV  HW2     2201    3.994064802    4.109036380    6.416382772
  171 SOLV  OW      2202    5.986814678    4.917166893    4.989320592
  171 SOLV  HW1     2203    5.919449187    4.897984324    5.060704244
  171 SOLV  HW2     2204    5.975708706    5.011311537    4.957485048
  172 SOLV  OW      2205    4.056812746    3.783149489    7.534888297
  172 SOLV  HW1     2206    3.992418496    3.775518990    7.611026201
  172 SOLV  HW2     2207    4.044646755    3.705491475    7.473072218
  173 SOLV  OW      2208    5.745851842    4.314814478    7.032303709
  173 SOLV  HW1     2209    5.720584004    4.347412646    7.123410568
  173 SOLV  HW2     2210    5.741153717    4.214946382    7.030185267
  174 SOLV  OW      2211    0.030918310    4.021335744    6.334981777
  174 SOLV  HW1     2212   -0.040072366    3.950899612    6.335303755
  174 SOLV  HW2     2213    0.009745410    4.090265882    6.404275486
  175 SOLV  OW      2214    3.565884663    3.952385982    5.107505413
  175 SOLV  HW1     2215    3.603935358    3.946252735    5.015222162
  175 SOLV  HW2     2216    3.623812883    4.011608677    5.163530927
  176 SOLV  OW      2217    5.818740562    5.336593628    4.305818012
  176 SOLV  HW1     2218    5.816520042    5.265359682    4.375966668
  176 SOLV  HW2     2219    5.913476100    5.363935559    4.289106849
  177 SOLV  OW      2220    3.790525620    6.125409638    7.493939271
  177 SOLV  HW1     2221    3.806987092    6.220571274    7.519887731
  177 SOLV  HW2     2222    3.706372451    6.119612647    7.440212180
  178 SOLV  OW      2223    4.012314505    3.531440957    8.187860849
  178 SOLV  HW1     2224    4.108355301    3.559236105    8.185538436
  178 SOLV  HW2     2225    4.000592160    3.457702467    8.254384088
  179 SOLV  OW      2226    3.436518383    5.985524142    5.158947731
  179 SOLV  HW1     2227    3.497025610    5.918919175    5.202588225
  179 SOLV  HW2     2228    3.491431286    6.056408333    5.114655820
  180 SOLV  OW      2229    3.409683867    4.333007692    5.050411630
  180 SOLV  HW1     2230    3.376501969    4.422124165    5.019468818
  180 SOLV  HW2     2231    3.343930043    4.293415394    5.114526856
  181 SOLV  OW      2232    5.769572659    4.696632771    4.918166958
  181 SOLV  HW1     2233    5.690788564    4.755282134    4.936991491
  181 SOLV  HW2     2234    5.811344047    4.723790843    4.831459555
  182 SOLV  OW      2235    4.843809221    4.689137045    4.527028385
  182 SOLV  HW1     2236    4.941456886    4.667552663    4.527353505
  182 SOLV  HW2     2237    4.822850547    4.749746051    4.603765020
  183 SOLV  OW      2238    5.511042827    3.641501926    4.839152061
  183 SOLV  HW1     2239    5.460732287    3.603527434    4.761509772
  183 SOLV  HW2     2240    5.596879381    3.591541566    4.850879286
  184 SOLV  OW      2241    3.863114073    4.632619281    0.086206999
  184 SOLV  HW1     2242    3.764050641    4.640356536    0.074873947
  184 SOLV  HW2     2243    3.908332471    4.705204859    0.034370182
  185 SOLV  OW      2244    3.128440428    6.458592894    8.242534164
  185 SOLV  HW1     2245    3.155326826    6.415764558    8.156260959
  185 SOLV  HW2     2246    3.208442303    6.466887370    8.301955803
  186 SOLV  OW      2247    3.217464430    5.975216404    5.499672626
  186 SOLV  HW1     2248    3.139988271    5.912080835    5.496141126
  186 SOLV  HW2     2249    3.209676947    6.041673618    5.425347099
  187 SOLV  OW      2250    5.230971966    3.854637538    4.742512437
  187 SOLV  HW1     2251    5.189994993    3.925032964    4.684486500
  187 SOLV  HW2     2252    5.312405966    3.817777840    4.697671096
  188 SOLV  OW      2253    5.830952765    3.484039127    4.705131133
  188 SOLV  HW1     2254    5.834254484    3.388200167    4.733486921
  188 SOLV  HW2     2255    5.816869847    3.542047483    4.785372472
  189 SOLV  OW      2256    0.026943328    3.491079284    8.596796488
  189 SOLV  HW1     2257    0.034818461    3.520173938    8.501445545
  189 SOLV  HW2     2258   -0.030837767    3.555690898    8.646666898
  190 SOLV  OW      2259    5.726647413    5.291080964    4.770836634
  190 SOLV  HW1     2260    5.703325736    5.353311454    4.696102518
  190 SOLV  HW2     2261    5.682451748    5.322083675    4.855023476
  191 SOLV  OW      2262    5.639253755    5.364629776    6.005030578
  191 SOLV  HW1     2263    5.633219837    5.272115763    6.042528791
  191 SOLV  HW2     2264    5.635264952    5.431117593    6.079619779
  192 SOLV  OW      2265    5.405942306    4.136428848    5.892510527
  192 SOLV  HW1     2266    5.382303656    4.051437773    5.939612083
  192 SOLV  HW2     2267    5.487665152    4.121963551    5.836716937
  193 SOLV  OW      2268    3.574804744    6.020472211    5.973408958
  193 SOLV  HW1     2269    3.598463158    6.077554764    5.894784048
  193 SOLV  HW2     2270    3.658348013    5.983350321    6.013960318
  194 SOLV  OW      2271    3.737201725    3.422714555    4.485066488
  194 SOLV  HW1     2272    3.815462027    3.482856969    4.501183008
  194 SOLV  HW2     2273    3.754232447    3.333780131    4.527519923
  195 SOLV  OW      2274    3.071234570    4.481871895    5.514283682
  195 SOLV  HW1     2275    3.036658955    4.575688800    5.516425350
  195 SOLV  HW2     2276    3.133982302    4.471260278    5.437145862
  196 SOLV  OW      2277    3.544820226    5.642684380    5.134832575
  196 SOLV  HW1     2278    3.458022949    5.667717584    5.177741742
  196 SOLV  HW2     2279    3.533232518    5.639668232    5.035546517
  197 SOLV  OW      2280    3.760447276    5.110751383    6.526397358
  197 SOLV  HW1     2281    3.679901180    5.055005699    6.506234853
  197 SOLV  HW2     2282    3.823437990    5.107572678    6.448782665
  198 SOLV  OW      2283    4.082737061    5.326399183    6.622743461
  198 SOLV  HW1     2284    4.075108343    5.422991039    6.647480170
  198 SOLV  HW2     2285    4.061627052    5.269835077    6.702461737
  199 SOLV  OW      2286    5.854966356    4.890163506    5.269088252
  199 SOLV  HW1     2287    5.809914352    4.838566932    5.341945387
  199 SOLV  HW2     2288    5.901310738    4.826781232    5.207146321
  200 SOLV  OW      2289    4.606430709    6.345131868    7.354952935
  200 SOLV  HW1     2290    4.512123372    6.345795726    7.388209629
  200 SOLV  HW2     2291    4.649570485    6.433004249    7.375385311
  201 SOLV  OW      2292    5.562847922    3.301672202    8.057487687
  201 SOLV  HW1     2293    5.470889103    3.270794297    8.033194125
  201 SOLV  HW2     2294    5.563586360    3.401382443    8.065059484
  202 SOLV  OW      2295    5.824092817    5.238571537    5.824220610
  202 SOLV  HW1     2296    5.763975259    5.243752655    5.903972538
  202 SOLV  HW2     2297    5.873867887    5.324745382    5.814388862
  203 SOLV  OW      2298    5.931455440    3.366387072    6.896347939
  203 SOLV  HW1     2299    5.876895993    3.374905436    6.979727952
  203 SOLV  HW2     2300    5.885405535    3.304640261    6.832564834
  204 SOLV  OW      2301    3.864281672    5.017700825    6.004979731
  204 SOLV  HW1     2302    3.851083675    4.925361697    5.968907240
  204 SOLV  HW2     2303    3.897190232    5.077587273    5.931961081
  205 SOLV  OW      2304    3.850480541    6.183182251    7.080956107
  205 SOLV  HW1     2305    3.916517682    6.246952166    7.120612508
  205 SOLV  HW2     2306    3.842991972    6.102371607    7.139396342
  206 SOLV  OW      2307    3.838242812    5.419897007    5.203243612
  206 SOLV  HW1     2308    3.878427752    5.404381505    5.293499692
  206 SOLV  HW2     2309    3.810828929    5.515722312    5.195032522
  207 SOLV  OW      2310    5.767773981    4.562157934    5.863477976
  207 SOLV  HW1     2311    5.864325120    4.586471465    5.854080241
  207 SOLV  HW2     2312    5.758080176    4.462652923    5.860975869
  208 SOLV  OW      2313    5.535675669    4.819254019    4.984903447
  208 SOLV  HW1     2314    5.518709117    4.916700981    4.970173589
  208 SOLV  HW2     2315    5.477398132    4.765697066    4.923776076
  209 SOLV  OW      2316    4.413309214    5.676575345    4.659554849
  209 SOLV  HW1     2317    4.325756012    5.666183573    4.612353843
  209 SOLV  HW2     2318    4.452266439    5.586283813    4.677758199
  210 SOLV  OW      2319    5.058899922    4.654940714    5.303734332
  210 SOLV  HW1     2320    5.036145192    4.559562520    5.323366213
  210 SOLV  HW2     2321    5.024771332    4.713189486    5.377510091
  211 SOLV  OW      2322    3.749185411    3.328813885    6.702349393
  211 SOLV  HW1     2323    3.721620606    3.311300769    6.796866524
  211 SOLV  HW2     2324    3.841655361    3.293707677    6.687571831
  212 SOLV  OW      2325    4.647386341    4.414979077    8.488897064
  212 SOLV  HW1     2326    4.615272707    4.478164114    8.559440656
  212 SOLV  HW2     2327    4.571068700    4.358442358    8.457573654
  213 SOLV  OW      2328    5.026748157    4.321603237    4.524341865
  213 SOLV  HW1     2329    5.004836155    4.332917796    4.427420259
  213 SOLV  HW2     2330    4.944229255    4.335863797    4.579013941
  214 SOLV  OW      2331    5.671150529    4.143995623    7.855903449
  214 SOLV  HW1     2332    5.765664189    4.111587652    7.860213762
  214 SOLV  HW2     2333    5.642105110    4.174129013    7.946724056
  215 SOLV  OW      2334    5.522719453    5.118229440    4.496966210
  215 SOLV  HW1     2335    5.622482528    5.120898006    4.503436399
  215 SOLV  HW2     2336    5.484362028    5.090383711    4.585019661
  216 SOLV  OW      2337    3.625119444    3.389937416    7.644521090
  216 SOLV  HW1     2338    3.567176240    3.309153764    7.633669735
  216 SOLV  HW2     2339    3.570656822    3.465260608    7.681428000
  217 SOLV  OW      2340    5.539370243    3.361489995    6.648873773
  217 SOLV  HW1     2341    5.483997083    3.290667966    6.605077892
  217 SOLV  HW2     2342    5.571199680    3.426376496    6.579748580
  218 SOLV  OW      2343    4.074882706    4.966681556    5.020025151
  218 SOLV  HW1     2344    4.030221928    5.055984326    5.025712098
  218 SOLV  HW2     2345    4.086041888    4.929097401    5.112028530
  219 SOLV  OW      2346    3.934474275    6.494933191    6.465068041
  219 SOLV  HW1     2347    3.975249121    6.465356227    6.551463618
  219 SOLV  HW2     2348    4.006958605    6.514197052    6.398913521
  220 SOLV  OW      2349    5.343921610    4.733562256    4.799212981
  220 SOLV  HW1     2350    5.250852073    4.727287171    4.763174787
  220 SOLV  HW2     2351    5.404146329    4.673560360    4.746541349
  221 SOLV  OW      2352    6.014250854    4.653750193    6.381621368
  221 SOLV  HW1     2353    5.928499606    4.602702100    6.388134207
  221 SOLV  HW2     2354    6.069798326    4.616237626    6.307399530
  222 SOLV  OW      2355    3.812031840    4.800372101    5.449299932
  222 SOLV  HW1     2356    3.823749804    4.715266751    5.500496607
  222 SOLV  HW2     2357    3.794954032    4.779249531    5.353053140
  223 SOLV  OW      2358    5.545027562    4.048390143    4.791823781
  223 SOLV  HW1     2359    5.548656929    3.961414958    4.841040749
  223 SOLV  HW2     2360    5.552535951    4.123871512    4.856988225
  224 SOLV  OW      2361    4.964328428    4.329056888    7.170782769
  224 SOLV  HW1     2362    4.873310016    4.296092277    7.195895202
  224 SOLV  HW2     2363    5.023884372    4.251049667    7.151596576
  225 SOLV  OW      2364    4.757191463    4.421185027    6.551246789
  225 SOLV  HW1     2365    4.720849986    4.513011182    6.535465054
  225 SOLV  HW2     2366    4.681497244    4.356258059    6.558786500
  226 SOLV  OW      2367    5.722912391    4.607820609    5.475282581
  226 SOLV  HW1     2368    5.737550483    4.543041014    5.400507734
  226 SOLV  HW2     2369    5.810256787    4.627607342    5.519793925
  227 SOLV  OW      2370    3.383169297    4.608677555    5.656758543
  227 SOLV  HW1     2371    3.413744700    4.701052315    5.633691261
  227 SOLV  HW2     2372    3.461669394    4.553835207    5.685575696
  228 SOLV  OW      2373    3.270318171    4.751621755    7.860605252
  228 SOLV  HW1     2374    3.302864275    4.658481030    7.876961768
  228 SOLV  HW2     2375    3.174526321    4.748876623    7.832014719
  229 SOLV  OW      2376    5.179521067    4.476608865    8.149513513
  229 SOLV  HW1     2377    5.110846304    4.549061289    8.155382647
  229 SOLV  HW2     2378    5.209859162    4.467069950    8.054695056
  230 SOLV  OW      2379    5.286385305    5.641329710    5.952908380
  230 SOLV  HW1     2380    5.309462498    5.652025408    5.856187748
  230 SOLV  HW2     2381    5.289576674    5.544412393    5.977375942
  231 SOLV  OW      2382    4.591851065    4.662622365    7.961623217
  231 SOLV  HW1     2383    4.611369749    4.752124949    8.001748373
  231 SOLV  HW2     2384    4.553582689    4.674804491    7.870033571
  232 SOLV  OW      2385    3.733702445    5.387465245    5.560823335
  232 SOLV  HW1     2386    3.734309461    5.473686674    5.510154280
  232 SOLV  HW2     2387    3.645159020    5.375926320    5.605851878
  233 SOLV  OW      2388    5.354977123    3.524533819    5.212279644
  233 SOLV  HW1     2389    5.279507190    3.537867837    5.148027436
  233 SOLV  HW2     2390    5.368483233    3.608064220    5.265582162
  234 SOLV  OW      2391    3.937610315    3.695125647    6.960919786
  234 SOLV  HW1     2392    3.847445487    3.731874091    6.938087633
  234 SOLV  HW2     2393    3.966102633    3.729924692    7.050244813
  235 SOLV  OW      2394    5.888247287    3.553246830    5.836265561
  235 SOLV  HW1     2395    5.906604800    3.473158962    5.893265456
  235 SOLV  HW2     2396    5.858717751    3.629266050    5.894150165
  236 SOLV  OW      2397    4.812720243    5.363654041    5.349208369
  236 SOLV  HW1     2398    4.794879063    5.265357610    5.344611548
  236 SOLV  HW2     2399    4.735977351    5.413371240    5.308707370
  237 SOLV  OW      2400    5.404245603    4.550239645    6.263421067
  237 SOLV  HW1     2401    5.430589101    4.497899018    6.182375573
  237 SOLV  HW2     2402    5.453266290    4.637397899    6.264156370
  238 SOLV  OW      2403    4.482779099    5.023715474    5.750940651
  238 SOLV  HW1     2404    4.514501566    5.086380971    5.679750143
  238 SOLV  HW2     2405    4.509353755    5.059044361    5.840645917
  239 SOLV  OW      2406    4.752754842    5.102025323    6.447911445
  239 SOLV  HW1     2407    4.666580357    5.059520958    6.420175395
  239 SOLV  HW2     2408    4.743302238    5.139334387    6.540208341
  240 SOLV  OW      2409    3.546283514    3.660426064    4.345568751
  240 SOLV  HW1     2410    3.470916509    3.610067331    4.387826114
  240 SOLV  HW2     2411    3.630768956    3.607675428    4.354598956
  241 SOLV  OW      2412    5.784290810    6.203052173    5.808119298
  241 SOLV  HW1     2413    5.853175821    6.243298743    5.747826144
  241 SOLV  HW2     2414    5.707274190    6.170203257    5.753438701
  242 SOLV  OW      2415    0.002446132    5.497487469    4.714407313
  242 SOLV  HW1     2416   -0.046369919    5.580271478    4.686736296
  242 SOLV  HW2     2417    0.031370407    5.506166666    4.809747837
  243 SOLV  OW      2418    3.231461986    4.828417556    5.151626847
  243 SOLV  HW1     2419    3.306317720    4.766149314    5.174442173
  243 SOLV  HW2     2420    3.161162446    4.823372260    5.222575347
  244 SOLV  OW      2421    4.792285620    0.021691059    4.344210229
  244 SOLV  HW1     2422    4.836124942    0.030463775    4.254756921
  244 SOLV  HW2     2423    4.854102002   -0.025471860    4.407104384
  245 SOLV  OW      2424    6.054836767    4.776130796    7.736438155
  245 SOLV  HW1     2425    6.002621504    4.698526438    7.771807074
  245 SOLV  HW2     2426    6.150827958    4.766512538    7.762742719
  246 SOLV  OW      2427    4.064150776    4.918312787    4.686531901
  246 SOLV  HW1     2428    4.000996611    4.995839447    4.688310855
  246 SOLV  HW2     2429    4.150734957    4.946828924    4.645420852
  247 SOLV  OW      2430    4.954108765    3.942817538    6.895228860
  247 SOLV  HW1     2431    5.020230552    3.987507679    6.955484944
  247 SOLV  HW2     2432    4.919107022    3.860299699    6.939566268
  248 SOLV  OW      2433    5.101672084    3.595711180    5.092879905
  248 SOLV  HW1     2434    5.112273821    3.603010794    4.993702349
  248 SOLV  HW2     2435    5.051046429    3.674977889    5.126870463
  249 SOLV  OW      2436    5.302260313    6.465440526    5.183921060
  249 SOLV  HW1     2437    5.307876935    6.375190430    5.141198503
  249 SOLV  HW2     2438    5.278268192    6.455160821    5.280464188
  250 SOLV  OW      2439    3.983937578    5.190139052    5.141059118
  250 SOLV  HW1     2440    4.071054200    5.226069332    5.174523561
  250 SOLV  HW2     2441    3.910674170    5.254542789    5.163113180
  251 SOLV  OW      2442    3.545733522    4.288372274    6.839837302
  251 SOLV  HW1     2443    3.452346228    4.323960477    6.836199919
  251 SOLV  HW2     2444    3.556502452    4.216082504    6.771578588
  252 SOLV  OW      2445    5.614396265    5.603257654    6.280754281
  252 SOLV  HW1     2446    5.521900852    5.567602599    6.267519965
  252 SOLV  HW2     2447    5.667774344    5.538175709    6.334762841
  253 SOLV  OW      2448    3.632941005    3.637550418    4.804514334
  253 SOLV  HW1     2449    3.623666734    3.572319196    4.729287940
  253 SOLV  HW2     2450    3.612611400    3.729697173    4.771388310
  254 SOLV  OW      2451    4.173747943    5.105401323    8.056161100
  254 SOLV  HW1     2452    4.084670212    5.064774447    8.035788530
  254 SOLV  HW2     2453    4.166442491    5.205080187    8.052796691
  255 SOLV  OW      2454    3.698177726    4.179420734    6.162539839
  255 SOLV  HW1     2455    3.769397964    4.216229711    6.222326816
  255 SOLV  HW2     2456    3.719196873    4.084175426    6.140452199
  256 SOLV  OW      2457    0.009359951    4.867101741    7.343382160
  256 SOLV  HW1     2458    0.066052566    4.871115871    7.261092189
  256 SOLV  HW2     2459   -0.061785079    4.937192648    7.338264073
  257 SOLV  OW      2460    4.195946760    5.042054330    5.891103573
  257 SOLV  HW1     2461    4.244338921    5.052240637    5.978029750
  257 SOLV  HW2     2462    4.260609206    5.052590224    5.815543639
  258 SOLV  OW      2463    6.066201611    4.574506344    7.396210164
  258 SOLV  HW1     2464    6.067751325    4.669186738    7.428356550
  258 SOLV  HW2     2465    5.979386752    4.556458406    7.349957379
  259 SOLV  OW      2466    4.714309090    4.691690295    5.124170666
  259 SOLV  HW1     2467    4.690924213    4.708074142    5.028325200
  259 SOLV  HW2     2468    4.808645542    4.720417871    5.140801918
  260 SOLV  OW      2469    3.428085629    6.163487221    6.680199668
  260 SOLV  HW1     2470    3.502433314    6.220525692    6.645259979
  260 SOLV  HW2     2471    3.351137080    6.221611976    6.706699767
  261 SOLV  OW      2472    3.330923205    4.342358731    8.365974969
  261 SOLV  HW1     2473    3.381806986    4.257247071    8.352997582
  261 SOLV  HW2     2474    3.237554618    4.330857796    8.332037281
  262 SOLV  OW      2475    4.159542234    5.425413795    4.979935877
  262 SOLV  HW1     2476    4.143294128    5.515228796    5.020792598
  262 SOLV  HW2     2477    4.199725831    5.436928044    4.889082747
  263 SOLV  OW      2478    5.775475961    5.920221673    4.292361322
  263 SOLV  HW1     2479    5.801022706    5.995634867    4.352864356
  263 SOLV  HW2     2480    5.808616768    5.834031517    4.330750693
  264 SOLV  OW      2481    3.988336230    6.137779295    6.322524324
  264 SOLV  HW1     2482    3.978217703    6.070690985    6.395993685
  264 SOLV  HW2     2483    3.953800742    6.099013590    6.237047266
  265 SOLV  OW      2484    3.474701914    4.769599039    8.337438564
  265 SOLV  HW1     2485    3.410211163    4.806544682    8.270530467
  265 SOLV  HW2     2486    3.568027194    4.793037466    8.310194380
  266 SOLV  OW      2487    5.049755463    5.394145717    6.381768239
  266 SOLV  HW1     2488    5.022239179    5.313387878    6.329586970
  266 SOLV  HW2     2489    5.119035245    5.368270482    6.449093401
  267 SOLV  OW      2490    4.924734559    5.078838291    4.673017578
  267 SOLV  HW1     2491    4.884160196    5.081137146    4.581637891
  267 SOLV  HW2     2492    4.857234552    5.109332955    4.740215497
  268 SOLV  OW      2493    3.395726819    6.132781578    8.157455678
  268 SOLV  HW1     2494    3.480578571    6.123224390    8.105391935
  268 SOLV  HW2     2495    3.326299461    6.176499994    8.100269971
  269 SOLV  OW      2496    3.576882507    4.646223348    4.552378860
  269 SOLV  HW1     2497    3.665003719    4.688733179    4.573091065
  269 SOLV  HW2     2498    3.587568870    4.583223652    4.475448371
  270 SOLV  OW      2499    5.810999942    6.375463288    5.114577290
  270 SOLV  HW1     2500    5.743598202    6.443922985    5.142333131
  270 SOLV  HW2     2501    5.805142123    6.361112755    5.015778568
  271 SOLV  OW      2502    3.126448178    4.325026268    6.792176286
  271 SOLV  HW1     2503    3.161667600    4.321980307    6.698624540
  271 SOLV  HW2     2504    3.153098112    4.411391274    6.834985874
  272 SOLV  OW      2505    3.387481177    5.697550340    8.519528585
  272 SOLV  HW1     2506    3.346708046    5.724280235    8.606849505
  272 SOLV  HW2     2507    3.315561812    5.688213610    8.450672932
  273 SOLV  OW      2508    5.141639604    4.633339022    5.730876704
  273 SOLV  HW1     2509    5.230891346    4.674721002    5.748819198
  273 SOLV  HW2     2510    5.134095236    4.547282046    5.781253926
  274 SOLV  OW      2511    3.144117177    6.252847248    6.050647771
  274 SOLV  HW1     2512    3.134644618    6.168692337    5.997457396
  274 SOLV  HW2     2513    3.180383363    6.231061936    6.141263039
  275 SOLV  OW      2514    5.146659912    3.485961231    7.394986983
  275 SOLV  HW1     2515    5.136236601    3.543483897    7.313842632
  275 SOLV  HW2     2516    5.220898405    3.420608279    7.380179197
  276 SOLV  OW      2517    5.174987651    5.896210792    5.889854759
  276 SOLV  HW1     2518    5.230067710    5.819908780    5.923708678
  276 SOLV  HW2     2519    5.120420587    5.865817032    5.811759079
  277 SOLV  OW      2520    5.046006535    5.062063165    5.255957553
  277 SOLV  HW1     2521    5.100848622    4.980760188    5.236358309
  277 SOLV  HW2     2522    4.964593728    5.062097036    5.197881292
  278 SOLV  OW      2523    3.865281172    5.953433410    7.243096171
  278 SOLV  HW1     2524    3.869942886    5.966233527    7.342173163
  278 SOLV  HW2     2525    3.776980876    5.913255838    7.218828135
  279 SOLV  OW      2526    3.392123520    3.779621255    6.428678678
  279 SOLV  HW1     2527    3.343732294    3.809550541    6.346433239
  279 SOLV  HW2     2528    3.490565531    3.791237980    6.415478751
  280 SOLV  OW      2529    4.479338845    6.441085637    5.678833456
  280 SOLV  HW1     2530    4.543795058    6.482932149    5.614838310
  280 SOLV  HW2     2531    4.523411224    6.429829276    5.767893762
  281 SOLV  OW      2532    3.884534761    6.042052741    6.090226329
  281 SOLV  HW1     2533    3.821969664    5.964103237    6.086874888
  281 SOLV  HW2     2534    3.975478044    6.013081448    6.060363026
  282 SOLV  OW      2535    4.604358499    4.804659065    5.938027995
  282 SOLV  HW1     2536    4.665053028    4.866280494    5.988235549
  282 SOLV  HW2     2537    4.568619410    4.851600209    5.857284628
  283 SOLV  OW      2538    4.401474487    6.039059569    5.840880770
  283 SOLV  HW1     2539    4.407952877    6.011971844    5.936933504
  283 SOLV  HW2     2540    4.396965410    5.957316271    5.783452636
  284 SOLV  OW      2541    4.674413286    3.993160169    6.008508465
  284 SOLV  HW1     2542    4.640823235    3.899264524    6.001039312
  284 SOLV  HW2     2543    4.600784641    4.052360765    6.041288833
  285 SOLV  OW      2544    5.637360170    6.015865287    5.120968482
  285 SOLV  HW1     2545    5.711693316    5.970494815    5.071797601
  285 SOLV  HW2     2546    5.596142469    5.951667932    5.185625641
  286 SOLV  OW      2547    3.725276522    4.068296540    4.886208849
  286 SOLV  HW1     2548    3.640962341    4.063118255    4.832671354
  286 SOLV  HW2     2549    3.799776520    4.025232172    4.835264851
  287 SOLV  OW      2550    5.539452710    4.215917920    5.018257069
  287 SOLV  HW1     2551    5.627764531    4.177371400    5.045001126
  287 SOLV  HW2     2552    5.503060244    4.271049956    5.093340958
  288 SOLV  OW      2553    4.460628393    5.485609536    7.317036826
  288 SOLV  HW1     2554    4.396582503    5.493553487    7.240638264
  288 SOLV  HW2     2555    4.477118840    5.388963193    7.336746118
  289 SOLV  OW      2556    4.380239240    3.976077153    4.848869936
  289 SOLV  HW1     2557    4.416262677    3.965690372    4.941576566
  289 SOLV  HW2     2558    4.436847478    3.923830284    4.785092444
  290 SOLV  OW      2559    3.141398563    3.866548746    6.506301623
  290 SOLV  HW1     2560    3.110809203    3.773893075    6.484370295
  290 SOLV  HW2     2561    3.233608470    3.880582260    6.470233672
  291 SOLV  OW      2562    5.517385644    4.522285768    5.628686972
  291 SOLV  HW1     2563    5.461493476    4.483085045    5.555613164
  291 SOLV  HW2     2564    5.601751057    4.559356702    5.589848970
  292 SOLV  OW      2565    4.574108126    6.428925967    6.794901616
  292 SOLV  HW1     2566    4.639602684    6.466372337    6.729261938
  292 SOLV  HW2     2567    4.489433090    6.404883839    6.747442457
  293 SOLV  OW      2568    3.972366574    5.895838358    6.482431969
  293 SOLV  HW1     2569    4.049611151    5.952501012    6.511128023
  293 SOLV  HW2     2570    3.929971421    5.854144329    6.562836916
  294 SOLV  OW      2571    3.230612535    3.552465076    6.999425000
  294 SOLV  HW1     2572    3.240331223    3.651970598    6.996939957
  294 SOLV  HW2     2573    3.259442585    3.513993088    6.911739247
  295 SOLV  OW      2574    4.069634491    3.564014349    5.512708646
  295 SOLV  HW1     2575    4.081543258    3.534001649    5.607362109
  295 SOLV  HW2     2576    4.091926562    3.661239090    5.505552061
  296 SOLV  OW      2577    4.927095858    4.077009948    5.517319618
  296 SOLV  HW1     2578    4.919549952    4.095669702    5.615283196
  296 SOLV  HW2     2579    5.023609376    4.069764503    5.492128045
  297 SOLV  OW      2580    4.268500086    3.954500324    7.321604207
  297 SOLV  HW1     2581    4.169453454    3.944479220    7.331146856
  297 SOLV  HW2     2582    4.298333253    3.911007214    7.236638182
  298 SOLV  OW      2583    4.736762215    5.726414060    4.620363776
  298 SOLV  HW1     2584    4.755029153    5.679230409    4.534104206
  298 SOLV  HW2     2585    4.714287584    5.659237066    4.690961137
  299 SOLV  OW      2586    3.702698781    3.385866404    6.315653242
  299 SOLV  HW1     2587    3.636985461    3.405472494    6.388448696
  299 SOLV  HW2     2588    3.670557158    3.426254971    6.229994448
  300 SOLV  OW      2589    3.147219968    4.190989541    5.537743999
  300 SOLV  HW1     2590    3.173698016    4.143822934    5.621861230
  300 SOLV  HW2     2591    3.217368524    4.176534661    5.467956444
  301 SOLV  OW      2592    4.862310931    3.893645499    7.400909912
  301 SOLV  HW1     2593    4.883247346    3.845572003    7.315750740
  301 SOLV  HW2     2594    4.776599750    3.858639806    7.438706630
  302 SOLV  OW      2595    4.863938085    5.024509302    5.842332247
  302 SOLV  HW1     2596    4.878817312    5.118787358    5.872188990
  302 SOLV  HW2     2597    4.838152909    5.023861650    5.745707613
  303 SOLV  OW      2598    4.414191816    4.910939687    4.524331044
  303 SOLV  HW1     2599    4.423652953    4.922124019    4.623258587
  303 SOLV  HW2     2600    4.467394222    4.831669812    4.494548000
  304 SOLV  OW      2601    4.100164416    4.755290504    5.950264798
  304 SOLV  HW1     2602    4.114547816    4.854242551    5.952090634
  304 SOLV  HW2     2603    4.155475501    4.714928080    5.877371129
  305 SOLV  OW      2604    4.832249820    4.197956842    5.967293596
  305 SOLV  HW1     2605    4.765375837    4.272024277    5.973793096
  305 SOLV  HW2     2606    4.784803033    4.109952984    5.969595610
  306 SOLV  OW      2607    3.329070974    4.963190660    8.115521507
  306 SOLV  HW1     2608    3.279667237    4.888784966    8.070524857
  306 SOLV  HW2     2609    3.414336583    4.981055300    8.066406440
  307 SOLV  OW      2610    4.754278052    5.985776396    6.250771785
  307 SOLV  HW1     2611    4.800684232    5.900037410    6.228474531
  307 SOLV  HW2     2612    4.802558582    6.031277752    6.325606790
  308 SOLV  OW      2613    5.726266047    5.835296497    6.123976001
  308 SOLV  HW1     2614    5.692654591    5.805613025    6.213359028
  308 SOLV  HW2     2615    5.822634518    5.810242090    6.114629765
  309 SOLV  OW      2616    5.998444275    4.603198792    7.079510892
  309 SOLV  HW1     2617    5.988470115    4.533701936    7.150732203
  309 SOLV  HW2     2618    5.985387078    4.561039441    6.989767144
  310 SOLV  OW      2619    3.458693586    4.885808531    4.733090074
  310 SOLV  HW1     2620    3.533244718    4.832466592    4.773072737
  310 SOLV  HW2     2621    3.477925762    4.902660869    4.636414474
  311 SOLV  OW      2622    3.619045523    5.208289100    8.188504982
  311 SOLV  HW1     2623    3.640766263    5.113170609    8.166544631
  311 SOLV  HW2     2624    3.703412649    5.257708476    8.209518548
  312 SOLV  OW      2625    5.873444278    5.248757154    5.534827342
  312 SOLV  HW1     2626    5.860629384    5.345736353    5.514032706
  312 SOLV  HW2     2627    5.788832140    5.211378337    5.572822472
  313 SOLV  OW      2628    4.900025586    4.767084774    5.716332904
  313 SOLV  HW1     2629    4.993489540    4.731509520    5.715520996
  313 SOLV  HW2     2630    4.842848344    4.709157303    5.774429731
  314 SOLV  OW      2631    5.285120915    5.602077214    4.613153823
  314 SOLV  HW1     2632    5.284316726    5.556080716    4.701944875
  314 SOLV  HW2     2633    5.311702087    5.697697805    4.625417531
  315 SOLV  OW      2634    4.967919518    4.249557664    6.460500541
  315 SOLV  HW1     2635    5.037428001    4.308299011    6.501962062
  315 SOLV  HW2     2636    4.930220483    4.188374156    6.530049774
  316 SOLV  OW      2637    3.762498195    5.750836615    6.363593399
  316 SOLV  HW1     2638    3.825731500    5.813708197    6.408876356
  316 SOLV  HW2     2639    3.800879905    5.658494437    6.364677134
  317 SOLV  OW      2640    4.454187992    5.832590211    4.893486286
  317 SOLV  HW1     2641    4.446533473    5.756407084    4.829161788
  317 SOLV  HW2     2642    4.380086084    5.897683716    4.876987533
  318 SOLV  OW      2643    4.481956335    5.502407277    6.892329395
  318 SOLV  HW1     2644    4.545833579    5.427782740    6.911062894
  318 SOLV  HW2     2645    4.399456988    5.490279543    6.947528706
  319 SOLV  OW      2646    5.268229786    3.493098855    4.557318068
  319 SOLV  HW1     2647    5.188970318    3.508352445    4.498280563
  319 SOLV  HW2     2648    5.271717781    3.396828142    4.584182887
  320 SOLV  OW      2649    3.844945214    5.058986857    7.992162446
  320 SOLV  HW1     2650    3.823450029    5.142504129    7.941525173
  320 SOLV  HW2     2651    3.888263000    4.993022978    7.930732285
  321 SOLV  OW      2652    5.568777063    5.144305560    6.605814920
  321 SOLV  HW1     2653    5.565306079    5.048361972    6.577836559
  321 SOLV  HW2     2654    5.652644525    5.160856005    6.657721017
  322 SOLV  OW      2655    5.597416069    6.268442490    5.292002776
  322 SOLV  HW1     2656    5.588337813    6.296831970    5.196547613
  322 SOLV  HW2     2657    5.614765143    6.170039092    5.295978091
  323 SOLV  OW      2658    6.022277383    5.450595247    6.017433618
  323 SOLV  HW1     2659    5.995628090    5.538309076    5.977468165
  323 SOLV  HW2     2660    6.041075611    5.385024124    5.944309493
  324 SOLV  OW      2661    5.545082391    4.468432876    8.379615737
  324 SOLV  HW1     2662    5.497664548    4.429254398    8.458473432
  324 SOLV  HW2     2663    5.509735899    4.427185295    8.295650048
  325 SOLV  OW      2664    5.984271793    3.707847475    4.475507266
  325 SOLV  HW1     2665    5.996376398    3.807056732    4.479100782
  325 SOLV  HW2     2666    6.009993895    3.667940450    4.563527427
  326 SOLV  OW      2667    4.109941008    3.746186335    5.928072554
  326 SOLV  HW1     2668    4.026189697    3.771879247    5.976298097
  326 SOLV  HW2     2669    4.179895049    3.719854063    5.994518027
  327 SOLV  OW      2670    3.180936821    4.732099985    6.283293721
  327 SOLV  HW1     2671    3.182954860    4.661348767    6.212639296
  327 SOLV  HW2     2672    3.206806832    4.819971508    6.243175730
  328 SOLV  OW      2673    4.270496592    3.799352961    6.986696128
  328 SOLV  HW1     2674    4.328506536    3.728089895    7.026149534
  328 SOLV  HW2     2675    4.313390533    3.888637696    7.000485772
  329 SOLV  OW      2676    4.736483840    5.584260189    7.150939232
  329 SOLV  HW1     2677    4.638521760    5.564789628    7.155986103
  329 SOLV  HW2     2678    4.787604911    5.508692231    7.191900576
  330 SOLV  OW      2679    5.520834435    5.055636967    4.780425966
  330 SOLV  HW1     2680    5.548620775    5.148805533    4.756991041
  330 SOLV  HW2     2681    5.533252433    5.040867152    4.878548109
  331 SOLV  OW      2682    5.023483511    4.103108318    5.790693714
  331 SOLV  HW1     2683    5.078528202    4.179393338    5.824642964
  331 SOLV  HW2     2684    4.930072491    4.111405992    5.825434834
  332 SOLV  OW      2685    5.237846879    5.285948199    6.545493391
  332 SOLV  HW1     2686    5.310076770    5.249458840    6.604242125
  332 SOLV  HW2     2687    5.149170087    5.273326467    6.589978541
  333 SOLV  OW      2688    3.575681830    6.206028552    4.815631281
  333 SOLV  HW1     2689    3.587267310    6.239634240    4.722161137
  333 SOLV  HW2     2690    3.612155761    6.113153604    4.822397175
  334 SOLV  OW      2691    3.389419188    5.336482318    5.495141567
  334 SOLV  HW1     2692    3.330528386    5.303153823    5.568770482
  334 SOLV  HW2     2693    3.336204560    5.344172052    5.410823748
  335 SOLV  OW      2694    3.814233581    0.039361996    5.309736195
  335 SOLV  HW1     2695    3.723551909    0.024757624    5.349280505
  335 SOLV  HW2     2696    3.884170693    0.012306606    5.375894731
  336 SOLV  OW      2697    3.458421459    6.205439313    6.309268224
  336 SOLV  HW1     2698    3.505149934    6.234918049    6.392630954
  336 SOLV  HW2     2699    3.525254660    6.194753553    6.235643473
  337 SOLV  OW      2700    3.687558714    4.332256949    5.889530120
  337 SOLV  HW1     2701    3.685207387    4.310510102    5.987117848
  337 SOLV  HW2     2702    3.748822005    4.268579446    5.842699293
  338 SOLV  OW      2703    4.879624502    3.277831412    8.148287119
  338 SOLV  HW1     2704    4.973290128    3.303218532    8.172456515
  338 SOLV  HW2     2705    4.867997846    3.179102646    8.159203022
  339 SOLV  OW      2706    5.632605057    4.307290399    7.637393764
  339 SOLV  HW1     2707    5.722578898    4.349669243    7.626871837
  339 SOLV  HW2     2708    5.633402199    4.246746374    7.716990635
  340 SOLV  OW      2709    5.921512530    4.532288959    4.618761999
  340 SOLV  HW1     2710    5.881009761    4.467896775    4.553852274
  340 SOLV  HW2     2711    5.898143751    4.504718461    4.712004830
  341 SOLV  OW      2712    5.587866173    3.891364944    7.339797160
  341 SOLV  HW1     2713    5.621671323    3.933097431    7.255432507
  341 SOLV  HW2     2714    5.627238072    3.938817327    7.418536366
  342 SOLV  OW      2715    5.472005859    6.160738038    4.495468939
  342 SOLV  HW1     2716    5.402915917    6.153155040    4.567377872
  342 SOLV  HW2     2717    5.511463647    6.070608526    4.477543686
  343 SOLV  OW      2718    6.005024981    3.585588866    7.633402831
  343 SOLV  HW1     2719    6.015573024    3.488654325    7.655631779
  343 SOLV  HW2     2720    5.921489734    3.620593409    7.675806801
  344 SOLV  OW      2721    5.641343022    3.422912524    4.278456718
  344 SOLV  HW1     2722    5.573790761    3.474155909    4.331490659
  344 SOLV  HW2     2723    5.729363324    3.424832785    4.325897450
  345 SOLV  OW      2724    5.795642354    5.877599402    4.912873503
  345 SOLV  HW1     2725    5.875798478    5.835170913    4.955017123
  345 SOLV  HW2     2726    5.797369700    5.976145471    4.929787146
  346 SOLV  OW      2727    4.591155277    4.619914685    4.385251831
  346 SOLV  HW1     2728    4.601383742    4.676500853    4.303428564
  346 SOLV  HW2     2729    4.674936710    4.624578871    4.439650954
  347 SOLV  OW      2730    5.427532470    3.741779223    4.458558565
  347 SOLV  HW1     2731    5.481860515    3.796185156    4.522501244
  347 SOLV  HW2     2732    5.408807178    3.795742769    4.376468321
  348 SOLV  OW      2733    3.798868613    4.660744624    5.153828584
  348 SOLV  HW1     2734    3.733415879    4.586089503    5.141820082
  348 SOLV  HW2     2735    3.749410514    4.747021910    5.164353356
  349 SOLV  OW      2736    3.447903054    4.807192615    7.365597562
  349 SOLV  HW1     2737    3.412220061    4.887990274    7.318693133
  349 SOLV  HW2     2738    3.371700681    4.750938544    7.397697979
  350 SOLV  OW      2739    5.043114169    6.420642695    4.422793913
  350 SOLV  HW1     2740    5.096846302    6.364957796    4.359439598
  350 SOLV  HW2     2741    5.032069341    6.371509222    4.509198657
  351 SOLV  OW      2742    4.486427019    4.328540530    4.277208961
  351 SOLV  HW1     2743    4.556522993    4.315967622    4.347425993
  351 SOLV  HW2     2744    4.400757173    4.356842660    4.320355059
  352 SOLV  OW      2745    4.017508090    4.246438296    6.644022912
  352 SOLV  HW1     2746    3.982761119    4.152940360    6.636809804
  352 SOLV  HW2     2747    4.106576743    4.245441596    6.689489043
  353 SOLV  OW      2748    3.456614664    5.035322469    6.232265326
  353 SOLV  HW1     2749    3.488248989    5.016388640    6.139298942
  353 SOLV  HW2     2750    3.466521663    5.132950149    6.251567174
  354 SOLV  OW      2751    3.978963886    4.371389368    5.190106030
  354 SOLV  HW1     2752    4.006506674    4.460434842    5.226332550
  354 SOLV  HW2     2753    3.937577671    4.383502515    5.099871480
  355 SOLV  OW      2754    5.909133536    5.420652716    7.450520875
  355 SOLV  HW1     2755    5.968117224    5.500453465    7.438085665
  355 SOLV  HW2     2756    5.813441503    5.448209758    7.441316639
  356 SOLV  OW      2757    3.687513525    4.368859136    4.421808352
  356 SOLV  HW1     2758    3.595573310    4.388988391    4.455616951
  356 SOLV  HW2     2759    3.688341530    4.278235424    4.379524129
  357 SOLV  OW      2760    5.816181271    5.156964661    6.733606059
  357 SOLV  HW1     2761    5.861133786    5.238239647    6.770675015
  357 SOLV  HW2     2762    5.880774560    5.080625045    6.732814498
  358 SOLV  OW      2763    4.383139637    6.171941701    5.359567711
  358 SOLV  HW1     2764    4.436348375    6.209104888    5.435645954
  358 SOLV  HW2     2765    4.424563866    6.086342442    5.328633147
  359 SOLV  OW      2766    3.172206729    5.278149319    6.429890799
  359 SOLV  HW1     2767    3.252502040    5.325117683    6.466609965
  359 SOLV  HW2     2768    3.132295151    5.332959417    6.356379854
  360 SOLV  OW      2769    3.309509546    4.357164615    7.952298266
  360 SOLV  HW1     2770    3.312786809    4.294265148    7.874614510
  360 SOLV  HW2     2771    3.267634633    4.311208088    8.030621841
  361 SOLV  OW      2772    3.504253497    6.190089126    0.037189109
  361 SOLV  HW1     2773    3.472157254    6.284772252    0.034896141
  361 SOLV  HW2     2774    3.448403893    6.134494147   -0.024383686
  362 SOLV  OW      2775    4.422322050    5.386022554    6.644201575
  362 SOLV  HW1     2776    4.458346131    5.430084609    6.726436754
  362 SOLV  HW2     2777    4.357640244    5.447518860    6.599074979
  363 SOLV  OW      2778    3.662105268    3.848495491    8.014400783
  363 SOLV  HW1     2779    3.618914491    3.758759408    8.023562273
  363 SOLV  HW2     2780    3.761220193    3.838832546    8.023504257
  364 SOLV  OW      2781    3.977606302    5.830443577    5.003810897
  364 SOLV  HW1     2782    3.920485885    5.749451482    4.990424983
  364 SOLV  HW2     2783    3.967160845    5.891873701    4.925587331
  365 SOLV  OW      2784    4.903608152    4.481786142    8.556130073
  365 SOLV  HW1     2785    4.902335903    4.574901755    8.592571233
  365 SOLV  HW2     2786    4.809872680    4.451427222    8.539035488
  366 SOLV  OW      2787    3.331506757    4.046750025    5.742579907
  366 SOLV  HW1     2788    3.268526060    3.975970693    5.710553564
  366 SOLV  HW2     2789    3.381273908    4.013309966    5.822612375
  367 SOLV  OW      2790    4.717202323    4.227619781    5.428246098
  367 SOLV  HW1     2791    4.805175251    4.191580955    5.459292098
  367 SOLV  HW2     2792    4.644930648    4.197052199    5.490248756
  368 SOLV  OW      2793    4.565896341    5.549583607    5.042097369
  368 SOLV  HW1     2794    4.632527706    5.511931246    4.977725548
  368 SOLV  HW2     2795    4.482551304    5.574696468    4.992860349
  369 SOLV  OW      2796    5.096173820    4.133486775    0.018136229
  369 SOLV  HW1     2797    5.006540995    4.106101263   -0.016761860
  369 SOLV  HW2     2798    5.164272877    4.064887636   -0.007513404
  370 SOLV  OW      2799    4.069786376    5.634991719    7.868606105
  370 SOLV  HW1     2800    4.147329000    5.695129616    7.887890838
  370 SOLV  HW2     2801    4.022281418    5.667145568    7.786683601
  371 SOLV  OW      2802    5.291148752    5.982653138    6.170036642
  371 SOLV  HW1     2803    5.244261434    6.058049195    6.124004319
  371 SOLV  HW2     2804    5.225163626    5.930411015    6.224043703
  372 SOLV  OW      2805    5.132270920    3.814606872    5.756100457
  372 SOLV  HW1     2806    5.226869494    3.847007609    5.757652294
  372 SOLV  HW2     2807    5.131263598    3.714639027    5.758783750
  373 SOLV  OW      2808    4.660988399    3.611865864    7.862743796
  373 SOLV  HW1     2809    4.735898658    3.585310238    7.923436483
  373 SOLV  HW2     2810    4.593910333    3.665403850    7.914087846
  374 SOLV  OW      2811    3.330121491    5.780043813    7.136805893
  374 SOLV  HW1     2812    3.230255866    5.774854823    7.138147280
  374 SOLV  HW2     2813    3.368351396    5.687991044    7.144920908
  375 SOLV  OW      2814    3.848811889    4.891658555    7.189385141
  375 SOLV  HW1     2815    3.784937812    4.931799609    7.123741058
  375 SOLV  HW2     2816    3.798283795    4.835650801    7.255037036
  376 SOLV  OW      2817    3.421636149    3.841953886    5.966922230
  376 SOLV  HW1     2818    3.497502137    3.904320092    5.948048414
  376 SOLV  HW2     2819    3.457717310    3.751384644    5.989212513
  377 SOLV  OW      2820    4.179359430    3.430635250    4.750918484
  377 SOLV  HW1     2821    4.093347071    3.389067373    4.780508154
  377 SOLV  HW2     2822    4.254557685    3.394349926    4.805967583
  378 SOLV  OW      2823    3.673272654    4.545127671    8.295660404
  378 SOLV  HW1     2824    3.633226293    4.636225725    8.305531425
  378 SOLV  HW2     2825    3.601997839    4.480077185    8.269421637
  379 SOLV  OW      2826    4.837154632    4.795846192    4.805552444
  379 SOLV  HW1     2827    4.742251417    4.764350504    4.804042595
  379 SOLV  HW2     2828    4.840295561    4.893203437    4.782917130
  380 SOLV  OW      2829    3.683682036    4.864314639    8.186441365
  380 SOLV  HW1     2830    3.711972925    4.808904928    8.108150593
  380 SOLV  HW2     2831    3.764263692    4.905727593    8.228790514
  381 SOLV  OW      2832    3.700803392    3.801795710    6.777303925
  381 SOLV  HW1     2833    3.788750993    3.844584986    6.756439511
  381 SOLV  HW2     2834    3.626641457    3.861241767    6.746193922
  382 SOLV  OW      2835    4.819979052    3.611975673    5.156265168
  382 SOLV  HW1     2836    4.749591716    3.612768814    5.227294748
  382 SOLV  HW2     2837    4.836459853    3.517856126    5.126761633
  383 SOLV  OW      2838    3.530637024    3.939301847    4.749458046
  383 SOLV  HW1     2839    3.465017245    3.902462116    4.683588778
  383 SOLV  HW2     2840    3.481412093    3.977528602    4.827671778
  384 SOLV  OW      2841    5.139796885    3.552931598    6.736604211
  384 SOLV  HW1     2842    5.200696999    3.632261078    6.736699447
  384 SOLV  HW2     2843    5.061276391    3.571169411    6.795797981
  385 SOLV  OW      2844    4.082568326    5.840892832    6.027686829
  385 SOLV  HW1     2845    4.171144510    5.882219325    6.048847188
  385 SOLV  HW2     2846    4.066260037    5.763764583    6.089224333
  386 SOLV  OW      2847    3.779595804    5.815275424    5.609631589
  386 SOLV  HW1     2848    3.822805133    5.741356501    5.661311203
  386 SOLV  HW2     2849    3.829624605    5.829891011    5.524281117
  387 SOLV  OW      2850    5.079527325    3.334906065    6.927443897
  387 SOLV  HW1     2851    5.021952355    3.294473322    6.998519657
  387 SOLV  HW2     2852    5.022289604    3.364087214    6.850802439
  388 SOLV  OW      2853    4.031583637    4.443068241    7.802155253
  388 SOLV  HW1     2854    3.986900220    4.498441897    7.872426396
  388 SOLV  HW2     2855    4.001299102    4.348109706    7.810336576
  389 SOLV  OW      2856    5.837578433    5.521634860    6.467846922
  389 SOLV  HW1     2857    5.858569738    5.564269299    6.555834017
  389 SOLV  HW2     2858    5.921353702    5.484082459    6.428202275
  390 SOLV  OW      2859    4.362666574    5.586014763    5.415386257
  390 SOLV  HW1     2860    4.373138658    5.659726488    5.482160346
  390 SOLV  HW2     2861    4.267333314    5.555864450    5.413746519
  391 SOLV  OW      2862    5.699425569    4.911706618    5.532887059
  391 SOLV  HW1     2863    5.781602544    4.864853290    5.565325619
  391 SOLV  HW2     2864    5.715428697    5.010415916    5.532244199
  392 SOLV  OW      2865    5.325630276    5.080028498    7.460368693
  392 SOLV  HW1     2866    5.359685268    5.055486143    7.551140088
  392 SOLV  HW2     2867    5.226031052    5.088571653    7.463353490
  393 SOLV  OW      2868    3.555094718    5.017364391    4.202045041
  393 SOLV  HW1     2869    3.593884099    5.069342645    4.278174103
  393 SOLV  HW2     2870    3.507187533    4.937075633    4.237547249
  394 SOLV  OW      2871    4.909891624    5.563266937    4.935905134
  394 SOLV  HW1     2872    4.911229041    5.587900185    5.032815127
  394 SOLV  HW2     2873    5.003618125    5.550139893    4.903583203
  395 SOLV  OW      2874    3.729887553    3.638710704    5.623111135
  395 SOLV  HW1     2875    3.786266825    3.587517448    5.558291556
  395 SOLV  HW2     2876    3.633688755    3.614965365    5.609563288
  396 SOLV  OW      2877    4.408062853    4.693898022    5.320507565
  396 SOLV  HW1     2878    4.435069094    4.697477139    5.224284518
  396 SOLV  HW2     2879    4.419677571    4.784264171    5.361738203
  397 SOLV  OW      2880    4.666776739    6.452951315    8.378661227
  397 SOLV  HW1     2881    4.679175798    6.353782976    8.382376296
  397 SOLV  HW2     2882    4.740559549    6.497665638    8.429242352
  398 SOLV  OW      2883    4.915662905    5.840075479    4.437876544
  398 SOLV  HW1     2884    4.876768379    5.918284096    4.389167169
  398 SOLV  HW2     2885    4.842910952    5.791445580    4.486274098
  399 SOLV  OW      2886    5.749933085    3.569413927    4.941034888
  399 SOLV  HW1     2887    5.787406145    3.537526690    5.028093779
  399 SOLV  HW2     2888    5.708145266    3.659384212    4.953715011
  400 SOLV  OW      2889    3.890391704    3.988414439    4.659020375
  400 SOLV  HW1     2890    3.810859743    3.968149904    4.601884779
  400 SOLV  HW2     2891    3.950184226    3.908331529    4.662481040
  401 SOLV  OW      2892    4.014926256    5.020698433    7.355922194
  401 SOLV  HW1     2893    4.007022932    4.957726121    7.433210970
  401 SOLV  HW2     2894    3.952929642    4.991830627    7.282953300
  402 SOLV  OW      2895    3.124053706    3.692747837    5.886450229
  402 SOLV  HW1     2896    3.070706529    3.616167677    5.922368507
  402 SOLV  HW2     2897    3.199385118    3.657660813    5.830812148
  403 SOLV  OW      2898    5.083984272    4.059612061    7.134704701
  403 SOLV  HW1     2899    5.177328939    4.095017827    7.128935850
  403 SOLV  HW2     2900    5.078045523    3.993363834    7.209389285
  404 SOLV  OW      2901    5.222729621    4.935224481    6.844606983
  404 SOLV  HW1     2902    5.179896961    4.912593827    6.757114132
  404 SOLV  HW2     2903    5.205051245    4.861904095    6.910280415
  405 SOLV  OW      2904    5.612416933    4.107376758    5.572280681
  405 SOLV  HW1     2905    5.527863627    4.145168299    5.534546548
  405 SOLV  HW2     2906    5.604344341    4.007925578    5.579012371
  406 SOLV  OW      2907    5.029649780    4.515205291    6.568817679
  406 SOLV  HW1     2908    5.043575083    4.570791916    6.486864326
  406 SOLV  HW2     2909    4.934819840    4.483615964    6.571919767
  407 SOLV  OW      2910    4.699296010    5.094371258    5.274699487
  407 SOLV  HW1     2911    4.611732865    5.059352947    5.307989985
  407 SOLV  HW2     2912    4.767088140    5.089698811    5.348064396
  408 SOLV  OW      2913    5.846798367    3.753715376    6.682696001
  408 SOLV  HW1     2914    5.892618780    3.826413801    6.631538812
  408 SOLV  HW2     2915    5.907275538    3.720813377    6.755233266
  409 SOLV  OW      2916    4.989105222    3.892747133    5.047833065
  409 SOLV  HW1     2917    4.921447742    3.842449807    4.994034992
  409 SOLV  HW2     2918    4.944571528    3.933709207    5.127450523
  410 SOLV  OW      2919    3.422861270    3.452547790    6.117162874
  410 SOLV  HW1     2920    3.334776701    3.440527732    6.162957150
  410 SOLV  HW2     2921    3.417429833    3.415752479    6.024334653
  411 SOLV  OW      2922    3.772332484    3.523158066    5.023664222
  411 SOLV  HW1     2923    3.738469921    3.539643359    4.931027232
  411 SOLV  HW2     2924    3.755016855    3.603742222    5.080288985
  412 SOLV  OW      2925    3.193776019    5.200248802    8.141820819
  412 SOLV  HW1     2926    3.249993639    5.254556392    8.204194337
  412 SOLV  HW2     2927    3.244817906    5.119251359    8.112939150
  413 SOLV  OW      2928    3.901083311    5.890717453    4.699482049
  413 SOLV  HW1     2929    3.888062451    5.979600650    4.743433677
  413 SOLV  HW2     2930    3.918902300    5.904058840    4.601980846
  414 SOLV  OW      2931    3.651963517    5.011589345    5.020739419
  414 SOLV  HW1     2932    3.734946225    4.993958205    4.967777678
  414 SOLV  HW2     2933    3.619992895    5.104586721    5.002548318
  415 SOLV  OW      2934    3.452836384    5.955246593    7.804891063
  415 SOLV  HW1     2935    3.476489319    5.897350849    7.726855507
  415 SOLV  HW2     2936    3.363717743    5.997751749    7.789013007
  416 SOLV  OW      2937    4.311582348    6.290069176    4.298335938
  416 SOLV  HW1     2938    4.359704509    6.256856208    4.379464542
  416 SOLV  HW2     2939    4.318598342    6.389730687    4.293919116
  417 SOLV  OW      2940    4.683960313    6.185704039    5.577510094
  417 SOLV  HW1     2941    4.734774346    6.117776289    5.524553829
  417 SOLV  HW2     2942    4.707154603    6.277398072    5.545039833
  418 SOLV  OW      2943    3.550982493    5.973107463    4.493576242
  418 SOLV  HW1     2944    3.568818230    5.905683879    4.565245667
  418 SOLV  HW2     2945    3.522359258    5.926149687    4.410054501
  419 SOLV  OW      2946    3.268316182    3.349446365    5.575906666
  419 SOLV  HW1     2947    3.278789125    3.446264988    5.598640448
  419 SOLV  HW2     2948    3.172640753    3.330616225    5.553689085
  420 SOLV  OW      2949    4.408259128    4.306879789    7.775845419
  420 SOLV  HW1     2950    4.386270661    4.241164315    7.703748244
  420 SOLV  HW2     2951    4.366310601    4.395101173    7.754420752
  421 SOLV  OW      2952    3.230065036    5.553334962    5.064305687
  421 SOLV  HW1     2953    3.243782572    5.456271745    5.084068753
  421 SOLV  HW2     2954    3.135726476    5.578685699    5.085739299
  422 SOLV  OW      2955    5.033357847    6.197202523    5.717659872
  422 SOLV  HW1     2956    5.120117912    6.169488365    5.758968704
  422 SOLV  HW2     2957    5.032287105    6.170427328    5.621316203
  423 SOLV  OW      2958    3.351128085    5.477157300    6.485436563
  423 SOLV  HW1     2959    3.437212477    5.426361036    6.482311343
  423 SOLV  HW2     2960    3.369938186    5.575066014    6.477574496
  424 SOLV  OW      2961    4.630371167    3.744814122    8.258827168
  424 SOLV  HW1     2962    4.689724056    3.669467924    8.230530837
  424 SOLV  HW2     2963    4.686227810    3.819310617    8.295312658
  425 SOLV  OW      2964    3.286344021    3.604587029    5.655676617
  425 SOLV  HW1     2965    3.214277146    3.673916488    5.656403701
  425 SOLV  HW2     2966    3.342342396    3.615629347    5.573558828
  426 SOLV  OW      2967    4.638248754    3.589514787    5.726963909
  426 SOLV  HW1     2968    4.570468544    3.644766035    5.678448920
  426 SOLV  HW2     2969    4.644043184    3.619862065    5.822074021
  427 SOLV  OW      2970    5.308065098    5.870003346    4.661657331
  427 SOLV  HW1     2971    5.240548797    5.871510471    4.735409053
  427 SOLV  HW2     2972    5.395774541    5.903509543    4.696101196
  428 SOLV  OW      2973    5.962094359    5.055799391    7.121672077
  428 SOLV  HW1     2974    5.882934585    5.102761264    7.082558875
  428 SOLV  HW2     2975    5.943695260    4.957609523    7.126180691
  429 SOLV  OW      2976    3.357574730    4.492151948    8.600929552
  429 SOLV  HW1     2977    3.308260139    4.567591279    8.557604028
  429 SOLV  HW2     2978    3.369346793    4.417855771    8.535035764
  430 SOLV  OW      2979    4.508735321    4.940693691    5.080928631
  430 SOLV  HW1     2980    4.558846708    5.010837296    5.131628333
  430 SOLV  HW2     2981    4.423571756    4.979513186    5.045685754
  431 SOLV  OW      2982    5.981964001    3.816309798    7.952938461
  431 SOLV  HW1     2983    5.933332229    3.902997986    7.941955247
  431 SOLV  HW2     2984    5.920710173    3.740637613    7.930070730
  432 SOLV  OW      2985    3.713144842    6.098261915    8.472615932
  432 SOLV  HW1     2986    3.699933291    5.999248128    8.467798139
  432 SOLV  HW2     2987    3.635019145    6.140079494    8.518976857
  433 SOLV  OW      2988    4.655085067    5.546631326    6.439845030
  433 SOLV  HW1     2989    4.717418953    5.597033749    6.380046274
  433 SOLV  HW2     2990    4.685977589    5.554770994    6.534604952
  434 SOLV  OW      2991    5.999524041    3.483489560    8.045751103
  434 SOLV  HW1     2992    6.005587553    3.433910747    7.959112815
  434 SOLV  HW2     2993    6.041509362    3.428971132    8.118322217
  435 SOLV  OW      2994    3.901563416    5.086734398    6.288500636
  435 SOLV  HW1     2995    3.916996632    5.024093608    6.212082019
  435 SOLV  HW2     2996    3.848243845    5.165248551    6.256969638
  436 SOLV  OW      2997    4.241426872    4.208097177    7.548068158
  436 SOLV  HW1     2998    4.282351604    4.146470417    7.480782392
  436 SOLV  HW2     2999    4.207425983    4.154883856    7.625618534
  437 SOLV  OW      3000    3.368596411    4.833438930    6.794082249
  437 SOLV  HW1     3001    3.318171203    4.825255711    6.708115083
  437 SOLV  HW2     3002    3.466460930    4.822839192    6.776428083
  438 SOLV  OW      3003    4.701550411    3.476130183    6.916594073
  438 SOLV  HW1     3004    4.716263056    3.408437163    6.988713444
  438 SOLV  HW2     3005    4.609192871    3.513673083    6.924483879
  439 SOLV  OW      3006    4.907427999    6.245872385    5.206458285
  439 SOLV  HW1     3007    4.956593420    6.283577160    5.127962668
  439 SOLV  HW2     3008    4.853894295    6.166606462    5.177283098
  440 SOLV  OW      3009    4.670793477    5.228277526    8.010380545
  440 SOLV  HW1     3010    4.663385123    5.130470708    8.029889640
  440 SOLV  HW2     3011    4.602622909    5.253828259    7.941812696
  441 SOLV  OW      3012    5.457379788    3.806381864    8.138810510
  441 SOLV  HW1     3013    5.406197009    3.863192691    8.203268311
  441 SOLV  HW2     3014    5.552087415    3.797933927    8.169781548
  442 SOLV  OW      3015    3.604674811    6.414314765    8.485603444
  442 SOLV  HW1     3016    3.684117483    6.417607476    8.546262875
  442 SOLV  HW2     3017    3.609814732    6.332418690    8.428433710
  443 SOLV  OW      3018    3.202331888    4.364451682    7.624723593
  443 SOLV  HW1     3019    3.157085115    4.314730028    7.550686009
  443 SOLV  HW2     3020    3.133341138    4.402468176    7.686334523
  444 SOLV  OW      3021    4.560826911    3.754398250    5.968895992
  444 SOLV  HW1     3022    4.463375340    3.748662359    5.990585314
  444 SOLV  HW2     3023    4.609972903    3.681758677    6.016941392
  445 SOLV  OW      3024    5.037492177    3.610840301    8.071075312
  445 SOLV  HW1     3025    5.001636078    3.703062419    8.085550113
  445 SOLV  HW2     3026    5.058021376    3.597942496    7.974048593
  446 SOLV  OW      3027    4.277285163    5.650871700    6.595488744
  446 SOLV  HW1     3028    4.195281966    5.644767049    6.538577784
  446 SOLV  HW2     3029    4.353101735    5.686589676    6.540929435
  447 SOLV  OW      3030    3.872925611    4.344780855    8.258443896
  447 SOLV  HW1     3031    3.802372436    4.414070158    8.243509294
  447 SOLV  HW2     3032    3.878027857    4.322929979    8.355902434
  448 SOLV  OW      3033    5.063565305    3.651789930    6.093790883
  448 SOLV  HW1     3034    5.080484838    3.578825503    6.160048579
  448 SOLV  HW2     3035    5.084617191    3.618752002    6.001773524
  449 SOLV  OW      3036    3.768900184    4.745203639    6.220642868
  449 SOLV  HW1     3037    3.695505963    4.681833790    6.196170434
  449 SOLV  HW2     3038    3.824310290    4.764819185    6.139737651
  450 SOLV  OW      3039    4.630737279    4.150498177    7.620924996
  450 SOLV  HW1     3040    4.668480651    4.195078451    7.702101750
  450 SOLV  HW2     3041    4.623667834    4.052083559    7.637240074
  451 SOLV  OW      3042    3.307935895    5.013785097    7.666341012
  451 SOLV  HW1     3043    3.305707067    5.101348589    7.714605528
  451 SOLV  HW2     3044    3.305451653    4.939076455    7.732768341
  452 SOLV  OW      3045    3.281496318    5.250263561    5.943733424
  452 SOLV  HW1     3046    3.211960901    5.186130050    5.976179487
  452 SOLV  HW2     3047    3.365620578    5.237568406    5.996297180
  453 SOLV  OW      3048    6.067098006    6.305095266    6.234416122
  453 SOLV  HW1     3049    6.101012508    6.385144122    6.184993678
  453 SOLV  HW2     3050    5.992766432    6.262920363    6.182480416
  454 SOLV  OW      3051    4.514784474    6.021841095    5.073442437
  454 SOLV  HW1     3052    4.504182087    5.972089861    4.987335937
  454 SOLV  HW2     3053    4.491905216    5.961482608    5.149819233
  455 SOLV  OW      3054    4.285467223    4.537832153    7.672841714
  455 SOLV  HW1     3055    4.235068177    4.573961452    7.594390049
  455 SOLV  HW2     3056    4.220911215    4.501784590    7.740170019
  456 SOLV  OW      3057    4.890137180    4.839471633    5.446533651
  456 SOLV  HW1     3058    4.918631075    4.816914285    5.539705740
  456 SOLV  HW2     3059    4.798772980    4.802422894    5.429748009
  457 SOLV  OW      3060    4.617910422    5.018582870    4.223599681
  457 SOLV  HW1     3061    4.685534101    5.064494201    4.281228372
  457 SOLV  HW2     3062    4.569999179    4.949177358    4.277345043
  458 SOLV  OW      3063    4.992865734    3.448732686    7.621348755
  458 SOLV  HW1     3064    4.907561382    3.458817370    7.570131106
  458 SOLV  HW2     3065    5.070486610    3.458734302    7.559086169
  459 SOLV  OW      3066    5.775787853    4.488216953    6.339269647
  459 SOLV  HW1     3067    5.802884083    4.394326215    6.318018310
  459 SOLV  HW2     3068    5.676095338    4.495560706    6.336409808
  460 SOLV  OW      3069    3.603568351    3.813968057    7.161897845
  460 SOLV  HW1     3070    3.631297084    3.844815520    7.252892171
  460 SOLV  HW2     3071    3.618299829    3.715355706    7.154238125
  461 SOLV  OW      3072    3.838729013    4.638543137    6.674672607
  461 SOLV  HW1     3073    3.884016134    4.552047729    6.696331336
  461 SOLV  HW2     3074    3.778655668    4.664542811    6.750281116
  462 SOLV  OW      3075    3.324889183    4.847143613    5.821104663
  462 SOLV  HW1     3076    3.369494760    4.758203007    5.811104846
  462 SOLV  HW2     3077    3.390240998    4.913211447    5.858050892
  463 SOLV  OW      3078    5.456129887    5.088774150    5.845275673
  463 SOLV  HW1     3079    5.417453302    5.102944392    5.936404466
  463 SOLV  HW2     3080    5.524099565    5.015510170    5.848976337
  464 SOLV  OW      3081    3.592687746    4.132374091    7.461277674
  464 SOLV  HW1     3082    3.577528722    4.229621510    7.443529597
  464 SOLV  HW2     3083    3.515950940    4.079523279    7.424946518
  465 SOLV  OW      3084    3.918333422    3.962799484    8.483986779
  465 SOLV  HW1     3085    3.862542880    3.964394856    8.566962426
  465 SOLV  HW2     3086    4.014301363    3.949206643    8.508628864
  466 SOLV  OW      3087    4.748315871    3.645610686    4.649786744
  466 SOLV  HW1     3088    4.847713887    3.648941903    4.639270109
  466 SOLV  HW2     3089    4.724169352    3.665744211    4.744726290
  467 SOLV  OW      3090    5.823077637    3.471837232    6.634674135
  467 SOLV  HW1     3091    5.887727763    3.503230823    6.565130023
  467 SOLV  HW2     3092    5.809239055    3.373244587    6.625210917
  468 SOLV  OW      3093    3.085834070    5.513558394    7.810006311
  468 SOLV  HW1     3094    3.138970712    5.429512604    7.820706116
  468 SOLV  HW2     3095    3.134532784    5.589485520    7.853196177
  469 SOLV  OW      3096    4.832765976    5.402490743    6.763424640
  469 SOLV  HW1     3097    4.743043193    5.358784524    6.757019138
  469 SOLV  HW2     3098    4.903448319    5.332287857    6.772227079
  470 SOLV  OW      3099    6.024552401    3.656566745    5.026753394
  470 SOLV  HW1     3100    6.100952633    3.712115880    5.059598751
  470 SOLV  HW2     3101    5.940849392    3.711290130    5.027529158
  471 SOLV  OW      3102    5.375405935    4.638231395    7.339728680
  471 SOLV  HW1     3103    5.347127887    4.628914058    7.435194608
  471 SOLV  HW2     3104    5.385204803    4.735146132    7.317146814
  472 SOLV  OW      3105    3.788639067    4.318693622    6.462866346
  472 SOLV  HW1     3106    3.711218795    4.372295462    6.429181060
  472 SOLV  HW2     3107    3.805488931    4.341222546    6.558835502
  473 SOLV  OW      3108    2.964821111    6.245830787    8.260799714
  473 SOLV  HW1     3109    2.988695630    6.173568400    8.325683691
  473 SOLV  HW2     3110    3.044439327    6.304335732    8.245313385
  474 SOLV  OW      3111    4.782100386    3.545919750    8.173781606
  474 SOLV  HW1     3112    4.848246369    3.606447306    8.129496058
  474 SOLV  HW2     3113    4.817744532    3.452481069    8.174530856
  475 SOLV  OW      3114    5.267142615    6.131841382    6.489164051
  475 SOLV  HW1     3115    5.183924965    6.144080300    6.543257110
  475 SOLV  HW2     3116    5.260851946    6.046627293    6.437202519
  476 SOLV  OW      3117    3.828992660    3.404041722    7.057150339
  476 SOLV  HW1     3118    3.806150762    3.489282944    7.010096174
  476 SOLV  HW2     3119    3.745986510    3.364357133    7.096354901
  477 SOLV  OW      3120    3.420384534    5.593089337    6.202421202
  477 SOLV  HW1     3121    3.409988776    5.678466820    6.151385915
  477 SOLV  HW2     3122    3.465857635    5.611679006    6.289533187
  478 SOLV  OW      3123    4.602139395    5.183776265    6.675455402
  478 SOLV  HW1     3124    4.540187247    5.261199102    6.688469687
  478 SOLV  HW2     3125    4.598738489    5.124497699    6.755931445
  479 SOLV  OW      3126    5.211549026    5.755115120    5.175490857
  479 SOLV  HW1     3127    5.238647312    5.660209429    5.191623284
  479 SOLV  HW2     3128    5.285804763    5.816125058    5.203157876
  480 SOLV  OW      3129    3.681210417    5.738742693    7.939319484
  480 SOLV  HW1     3130    3.636576404    5.826900233    7.923896897
  480 SOLV  HW2     3131    3.770600742    5.753620406    7.981613420
  481 SOLV  OW      3132    3.550380733    4.075579747    6.436534819
  481 SOLV  HW1     3133    3.599125768    4.096462238    6.351742558
  481 SOLV  HW2     3134    3.455549489    4.106411210    6.428901459
  482 SOLV  OW      3135    3.119562986    4.626460446    6.528085765
  482 SOLV  HW1     3136    3.034109649    4.580714728    6.503469653
  482 SOLV  HW2     3137    3.173351587    4.643232859    6.445462566
  483 SOLV  OW      3138    4.836915433    4.425530846    6.852158276
  483 SOLV  HW1     3139    4.757844966    4.472369107    6.891602393
  483 SOLV  HW2     3140    4.822250301    4.412245214    6.754126130
  484 SOLV  OW      3141    4.770668841    3.749820890    4.919513112
  484 SOLV  HW1     3142    4.672345395    3.748888944    4.901253650
  484 SOLV  HW2     3143    4.789240593    3.700474943    5.004494364
  485 SOLV  OW      3144    3.150217978    5.099667043    7.453105496
  485 SOLV  HW1     3145    3.213396646    5.068982366    7.524289413
  485 SOLV  HW2     3146    3.177187325    5.190665339    7.421606894
  486 SOLV  OW      3147    5.574142867    6.469163287    6.009430226
  486 SOLV  HW1     3148    5.525091145    6.524359553    6.076864326
  486 SOLV  HW2     3149    5.511961958    6.401260626    5.970382637
  487 SOLV  OW      3150    3.184047220    4.229195631    5.207918388
  487 SOLV  HW1     3151    3.150784666    4.140668268    5.175398768
  487 SOLV  HW2     3152    3.177257148    4.232736625    5.307628302
  488 SOLV  OW      3153    4.025793487    3.447497261    6.867565004
  488 SOLV  HW1     3154    3.951684840    3.395476321    6.910011816
  488 SOLV  HW2     3155    4.034255079    3.536320182    6.912736994
  489 SOLV  OW      3156    4.976213615    3.708348759    6.428325476
  489 SOLV  HW1     3157    4.992501422    3.618253969    6.468563818
  489 SOLV  HW2     3158    4.916414707    3.761369841    6.488444981
  490 SOLV  OW      3159    5.388102580    4.292713676    7.274483879
  490 SOLV  HW1     3160    5.342851277    4.381081525    7.286535523
  490 SOLV  HW2     3161    5.470887036    4.289785470    7.330512247
  491 SOLV  OW      3162    4.655017233    4.809460911    7.225191396
  491 SOLV  HW1     3163    4.611930169    4.899701741    7.226639393
  491 SOLV  HW2     3164    4.625761828    4.757296938    7.305342944
  492 SOLV  OW      3165    4.975760438    3.886973809    5.982748090
  492 SOLV  HW1     3166    4.967170267    3.984262734    5.961231518
  492 SOLV  HW2     3167    5.047217665    3.846447618    5.925724630
  493 SOLV  OW      3168    3.194073650    4.929364617    7.203121138
  493 SOLV  HW1     3169    3.099662107    4.955463866    7.182950176
  493 SOLV  HW2     3170    3.236155312    4.890559065    7.121114910
  494 SOLV  OW      3171    3.426376096    5.507720883    4.589396114
  494 SOLV  HW1     3172    3.413343202    5.482614723    4.685319567
  494 SOLV  HW2     3173    3.362394221    5.456077574    4.532471436
  495 SOLV  OW      3174    3.789629150    6.254379100    5.938866250
  495 SOLV  HW1     3175    3.883005686    6.290179838    5.937905468
  495 SOLV  HW2     3176    3.782745852    6.177564551    5.875197527
  496 SOLV  OW      3177    4.912248825    6.372638629    5.437856289
  496 SOLV  HW1     3178    4.858521224    6.453254958    5.413060862
  496 SOLV  HW2     3179    4.908430461    6.305907340    5.363468308
  497 SOLV  OW      3180    3.948384924    5.219543904    7.152910820
  497 SOLV  HW1     3181    3.915255517    5.191656370    7.062771304
  497 SOLV  HW2     3182    3.964404525    5.138375954    7.209084136
  498 SOLV  OW      3183    5.704692034    4.678158265    6.644977005
  498 SOLV  HW1     3184    5.605740123    4.687784763    6.634199839
  498 SOLV  HW2     3185    5.724603459    4.595135984    6.697059275
  499 SOLV  OW      3186    5.567592684    5.901185454    4.522320380
  499 SOLV  HW1     3187    5.556079194    5.881578135    4.619708686
  499 SOLV  HW2     3188    5.563026667    5.815831842    4.470407958
  500 SOLV  OW      3189    4.946249717    6.297184958    6.402633404
  500 SOLV  HW1     3190    4.924539583    6.210576584    6.447668307
  500 SOLV  HW2     3191    5.003029210    6.352913621    6.463222337
  501 SOLV  OW      3192    4.019887429    5.261471362    5.835855831
  501 SOLV  HW1     3193    3.979419929    5.215740976    5.756653971
  501 SOLV  HW2     3194    4.086209407    5.200480382    5.879233403
  502 SOLV  OW      3195    4.037405815    5.810861592    7.641271605
  502 SOLV  HW1     3196    4.124721032    5.826556153    7.595103979
  502 SOLV  HW2     3197    3.977021296    5.758308181    7.581338465
  503 SOLV  OW      3198    4.744184399    5.970014953    7.159024963
  503 SOLV  HW1     3199    4.783459001    5.894373829    7.211345627
  503 SOLV  HW2     3200    4.705836255    6.037637594    7.221928950
  504 SOLV  OW      3201    3.192504598    6.291367288    5.502953802
  504 SOLV  HW1     3202    3.285922935    6.294105630    5.467354499
  504 SOLV  HW2     3203    3.128495502    6.277159194    5.427448355
  505 SOLV  OW      3204    3.296551495    4.368381180    4.706595109
  505 SOLV  HW1     3205    3.289097895    4.445347276    4.770004205
  505 SOLV  HW2     3206    3.281444322    4.282833800    4.756127622
  506 SOLV  OW      3207    3.097910979    3.704512106    5.151597745
  506 SOLV  HW1     3208    3.059607535    3.627960803    5.203314853
  506 SOLV  HW2     3209    3.187803808    3.728023212    5.188572049
  507 SOLV  OW      3210    3.220655622    5.220124328    5.669195537
  507 SOLV  HW1     3211    3.130222687    5.261743529    5.678750955
  507 SOLV  HW2     3212    3.256882205    5.198045327    5.759758956
  508 SOLV  OW      3213    4.348327400    6.428775169    4.823192129
  508 SOLV  HW1     3214    4.404078645    6.363629897    4.874654422
  508 SOLV  HW2     3215    4.271531970    6.458859143    4.879755068
  509 SOLV  OW      3216    3.567990251    3.437913456    8.297599404
  509 SOLV  HW1     3217    3.518856310    3.506812813    8.350889072
  509 SOLV  HW2     3218    3.502277170    3.376164837    8.254359770
  510 SOLV  OW      3219    5.531457769    5.349819272    5.398189420
  510 SOLV  HW1     3220    5.469506561    5.273613124    5.379308940
  510 SOLV  HW2     3221    5.570114955    5.339390705    5.489823936
  511 SOLV  OW      3222    3.979171328    5.069656842    5.637165937
  511 SOLV  HW1     3223    3.951395939    4.985750424    5.590375627
  511 SOLV  HW2     3224    4.061944739    5.105855867    5.594274031
  512 SOLV  OW      3225    3.087009194    3.429058090    8.520650695
  512 SOLV  HW1     3226    3.084508179    3.498105086    8.448345305
  512 SOLV  HW2     3227    3.001029065    3.377993753    8.520928712
  513 SOLV  OW      3228    4.252893069    6.022861239    4.837176679
  513 SOLV  HW1     3229    4.190485437    5.994701254    4.764281075
  513 SOLV  HW2     3230    4.311328536    6.097021621    4.804206827
  514 SOLV  OW      3231    3.348905961    4.106019293    7.803535154
  514 SOLV  HW1     3232    3.314726267    4.025944206    7.852743129
  514 SOLV  HW2     3233    3.299642303    4.115458298    7.717013919
  515 SOLV  OW      3234    4.652982219    5.901750264    7.941175879
  515 SOLV  HW1     3235    4.572042055    5.898190133    7.999808893
  515 SOLV  HW2     3236    4.728579476    5.853843917    7.985806263
  516 SOLV  OW      3237    3.184135785    4.651741353    4.562114236
  516 SOLV  HW1     3238    3.210601303    4.596206384    4.483264060
  516 SOLV  HW2     3239    3.234281385    4.620835846    4.642933829
  517 SOLV  OW      3240    3.206357247    5.717532852    7.976101370
  517 SOLV  HW1     3241    3.297558492    5.697065326    7.940530996
  517 SOLV  HW2     3242    3.188059297    5.815382932    7.966500298
  518 SOLV  OW      3243    4.286277062    4.464767295    6.160512197
  518 SOLV  HW1     3244    4.289008793    4.367088057    6.139227400
  518 SOLV  HW2     3245    4.194938334    4.489195233    6.193105325
  519 SOLV  OW      3246    3.117407769    4.169101998    6.008067888
  519 SOLV  HW1     3247    3.057698654    4.148084954    5.930640139
  519 SOLV  HW2     3248    3.207188408    4.197292953    5.974206067
  520 SOLV  OW      3249    5.992106759    4.173295822    6.543257337
  520 SOLV  HW1     3250    5.931515311    4.116304925    6.598776977
  520 SOLV  HW2     3251    6.020422693    4.253239240    6.596252177
  521 SOLV  OW      3252    4.175443300    3.927157747    6.299520466
  521 SOLV  HW1     3253    4.122151554    3.916601316    6.383476529
  521 SOLV  HW2     3254    4.270249164    3.900357010    6.316658562
  522 SOLV  OW      3255    5.649796882    4.531722795    5.121485474
  522 SOLV  HW1     3256    5.694342350    4.602292919    5.066374415
  522 SOLV  HW2     3257    5.552880075    4.553976869    5.132075674
  523 SOLV  OW      3258    5.127018009    3.314720830    7.871776134
  523 SOLV  HW1     3259    5.212442019    3.281084505    7.832116496
  523 SOLV  HW2     3260    5.144539882    3.399765662    7.921395208
  524 SOLV  OW      3261    4.356885936    4.513040531    8.066169375
  524 SOLV  HW1     3262    4.368545693    4.538891387    8.162069008
  524 SOLV  HW2     3263    4.414928347    4.570849750    8.008807959
  525 SOLV  OW      3264    5.185561359    5.972208534    5.476549607
  525 SOLV  HW1     3265    5.108774016    6.009020165    5.424109776
  525 SOLV  HW2     3266    5.159175672    5.884791055    5.517325011
  526 SOLV  OW      3267    3.204866155    4.027565700    7.587707334
  526 SOLV  HW1     3268    3.132490861    4.085446965    7.550112693
  526 SOLV  HW2     3269    3.257730758    3.987512544    7.512866185
  527 SOLV  OW      3270    4.452007419    6.422079314    8.581718029
  527 SOLV  HW1     3271    4.470164666    6.331476383    8.619972123
  527 SOLV  HW2     3272    4.532526314    6.453800831    8.531595955
  528 SOLV  OW      3273    3.859103628    4.845441974    4.872602423
  528 SOLV  HW1     3274    3.904332142    4.872641635    4.957541716
  528 SOLV  HW2     3275    3.920402838    4.862213645    4.795381475
  529 SOLV  OW      3276    3.863743296    4.739886777    4.554286387
  529 SOLV  HW1     3277    3.925855863    4.815568449    4.574681892
  529 SOLV  HW2     3278    3.916630233    4.660784509    4.523505832
  530 SOLV  OW      3279    3.572132908    4.824024289    5.629385326
  530 SOLV  HW1     3280    3.557476930    4.922887217    5.632984445
  530 SOLV  HW2     3281    3.659833104    4.804951787    5.585266936
  531 SOLV  OW      3282    5.286603787    4.306247257    4.663995297
  531 SOLV  HW1     3283    5.191740760    4.297434266    4.633601961
  531 SOLV  HW2     3284    5.291590177    4.290400363    4.762607204
  532 SOLV  OW      3285    3.622302713    6.403553444    8.120449288
  532 SOLV  HW1     3286    3.579255599    6.471194143    8.060672391
  532 SOLV  HW2     3287    3.704620580    6.442886481    8.161414059
  533 SOLV  OW      3288    3.687326487    3.932799810    5.849824955
  533 SOLV  HW1     3289    3.714575169    3.863129359    5.916197672
  533 SOLV  HW2     3290    3.751502087    4.009398818    5.853718965
  534 SOLV  OW      3291    5.686453275    4.747338794    7.472397942
  534 SOLV  HW1     3292    5.739592949    4.710142305    7.396280998
  534 SOLV  HW2     3293    5.741202757    4.743977011    7.556017860
  535 SOLV  OW      3294    3.348207815    3.411947688    7.214125183
  535 SOLV  HW1     3295    3.335769004    3.490962596    7.274143872
  535 SOLV  HW2     3296    3.293921852    3.424359069    7.131054810
  536 SOLV  OW      3297    3.072072117    4.828556930    5.668139546
  536 SOLV  HW1     3298    3.048714779    4.925547215    5.675149387
  536 SOLV  HW2     3299    3.158492846    4.811594077    5.715526438
  537 SOLV  OW      3300    5.145483065    3.862779715    6.664267635
  537 SOLV  HW1     3301    5.219240751    3.894777492    6.723747715
  537 SOLV  HW2     3302    5.182397664    3.841965468    6.573690892
  538 SOLV  OW      3303    4.587097167    4.962706236    8.064154081
  538 SOLV  HW1     3304    4.497740115    4.995822503    8.094464883
  538 SOLV  HW2     3305    4.620176088    4.893079582    8.127870063
  539 SOLV  OW      3306    4.650002331    5.645882693    6.099942275
  539 SOLV  HW1     3307    4.704427599    5.684752658    6.174291991
  539 SOLV  HW2     3308    4.671998667    5.692902345    6.014466252
  540 SOLV  OW      3309    3.415152496    6.168034288    7.074859752
  540 SOLV  HW1     3310    3.329589838    6.208135286    7.107585055
  540 SOLV  HW2     3311    3.476370192    6.240818746    7.043936743
  541 SOLV  OW      3312    3.667270223    3.533795379    8.608867130
  541 SOLV  HW1     3313    3.612081373    3.474374037    8.667390819
  541 SOLV  HW2     3314    3.662550579    3.501227152    8.514436537
  542 SOLV  OW      3315    3.106752284    4.213649791    7.177533765
  542 SOLV  HW1     3316    3.128227111    4.309347416    7.197095337
  542 SOLV  HW2     3317    3.157556246    4.183972411    7.096673949
  543 SOLV  OW      3318    3.714999429    3.241535181    5.146512602
  543 SOLV  HW1     3319    3.628658583    3.277475681    5.181933406
  543 SOLV  HW2     3320    3.755983472    3.308449067    5.084510728
  544 SOLV  OW      3321    3.545182912    5.118104599    5.637309584
  544 SOLV  HW1     3322    3.495721843    5.183632179    5.580200544
  544 SOLV  HW2     3323    3.497530584    5.107349583    5.724565601
  545 SOLV  OW      3324    5.842611692    3.989934239    5.813628230
  545 SOLV  HW1     3325    5.809943237    3.951733552    5.900085426
  545 SOLV  HW2     3326    5.870443896    3.915616954    5.752770053
  546 SOLV  OW      3327    5.583496021    6.379041100    5.541142721
  546 SOLV  HW1     3328    5.595585670    6.338705325    5.450430591
  546 SOLV  HW2     3329    5.538732908    6.312878866    5.601315153
  547 SOLV  OW      3330    5.129771151    3.979396859    4.452378313
  547 SOLV  HW1     3331    5.174616564    4.066325986    4.431568007
  547 SOLV  HW2     3332    5.120901326    3.925589423    4.368545386
  548 SOLV  OW      3333    4.181118333    3.832287236    8.310678162
  548 SOLV  HW1     3334    4.268121375    3.881581511    8.309275961
  548 SOLV  HW2     3335    4.198136914    3.735181310    8.327483309
  549 SOLV  OW      3336    5.304729025    4.619548113    5.077811546
  549 SOLV  HW1     3337    5.296364797    4.676529454    5.159563143
  549 SOLV  HW2     3338    5.331956800    4.676437208    5.000205268
  550 SOLV  OW      3339    3.087261206    5.022024446    6.005844009
  550 SOLV  HW1     3340    3.102656978    5.037187978    6.103490871
  550 SOLV  HW2     3341    3.029633847    5.095200799    5.969441983
  551 SOLV  OW      3342    5.368318636    4.089131046    6.624719548
  551 SOLV  HW1     3343    5.382110557    4.115667849    6.529286730
  551 SOLV  HW2     3344    5.328667221    4.165807013    6.675220748
  552 SOLV  OW      3345    5.965519191    4.754358923    6.705949954
  552 SOLV  HW1     3346    5.884147112    4.735595627    6.650934448
  552 SOLV  HW2     3347    5.937873701    4.780850923    6.798338282
  553 SOLV  OW      3348    4.319153051    3.715278973    6.460447680
  553 SOLV  HW1     3349    4.396160953    3.664545935    6.499127945
  553 SOLV  HW2     3350    4.262691605    3.751696889    6.534515065
  554 SOLV  OW      3351    3.344161193    3.506480506    7.740564554
  554 SOLV  HW1     3352    3.382905017    3.430454993    7.792727821
  554 SOLV  HW2     3353    3.246724413    3.514945472    7.761426637
  555 SOLV  OW      3354    3.466939731    4.163078245    4.521756087
  555 SOLV  HW1     3355    3.370166844    4.172621102    4.498404751
  555 SOLV  HW2     3356    3.498610226    4.071833661    4.495809314
  556 SOLV  OW      3357    4.440505155    5.797129781    5.228667869
  556 SOLV  HW1     3358    4.430410668    5.731119981    5.303104594
  556 SOLV  HW2     3359    4.379541201    5.772092196    5.153446089
  557 SOLV  OW      3360    3.982638954    4.553715426    7.067040292
  557 SOLV  HW1     3361    3.963059645    4.511659193    7.155637661
  557 SOLV  HW2     3362    4.003889190    4.482365814    7.000262253
  558 SOLV  OW      3363    3.822133138    4.545798621    5.555823925
  558 SOLV  HW1     3364    3.811065676    4.461290113    5.503518496
  558 SOLV  HW2     3365    3.918281994    4.557082972    5.580919628
  559 SOLV  OW      3366    3.731805466    5.877428280    7.575130899
  559 SOLV  HW1     3367    3.754483437    5.969645463    7.543768659
  559 SOLV  HW2     3368    3.633086309    5.870462356    7.589483938
  560 SOLV  OW      3369    5.562199117    4.499285035    7.479817709
  560 SOLV  HW1     3370    5.608669727    4.423289336    7.525278610
  560 SOLV  HW2     3371    5.492496378    4.536993975    7.540817792
  561 SOLV  OW      3372    4.891547672    4.218103467    7.475818565
  561 SOLV  HW1     3373    4.884129736    4.317784781    7.478947449
  561 SOLV  HW2     3374    4.815963708    4.177459622    7.527165368
  562 SOLV  OW      3375    3.121773495    5.036115027    6.908747129
  562 SOLV  HW1     3376    3.136526637    5.062646997    6.813459104
  562 SOLV  HW2     3377    3.047511156    4.969310119    6.913614206
  563 SOLV  OW      3378    4.404808530    4.173655508    4.577182786
  563 SOLV  HW1     3379    4.316524604    4.131960062    4.555561772
  563 SOLV  HW2     3380    4.392704436    4.241653035    4.649512807
  564 SOLV  OW      3381    5.494514827    3.434497762    7.148842275
  564 SOLV  HW1     3382    5.408355177    3.417835870    7.100891977
  564 SOLV  HW2     3383    5.507152579    3.532898493    7.161405584
  565 SOLV  OW      3384    5.839899127    3.311213504    5.450280644
  565 SOLV  HW1     3385    5.782357618    3.392951942    5.447178218
  565 SOLV  HW2     3386    5.865095421    3.291791809    5.545095767
  566 SOLV  OW      3387    5.552948904    3.500752975    4.539965530
  566 SOLV  HW1     3388    5.455851090    3.476848468    4.541533854
  566 SOLV  HW2     3389    5.562783017    3.599061133    4.524466261
  567 SOLV  OW      3390    3.798650775    6.061445621    5.371694878
  567 SOLV  HW1     3391    3.821581153    6.082233242    5.466792556
  567 SOLV  HW2     3392    3.829279198    6.136340839    5.312921603
  568 SOLV  OW      3393    5.279433963    4.549582231    7.646558707
  568 SOLV  HW1     3394    5.192536871    4.586487103    7.679540911
  568 SOLV  HW2     3395    5.261723592    4.478212040    7.578784184
  569 SOLV  OW      3396    4.111777286    3.889097162    4.508198216
  569 SOLV  HW1     3397    4.191375731    3.829408768    4.518344013
  569 SOLV  HW2     3398    4.124586317    3.948495748    4.428767063
  570 SOLV  OW      3399    4.831460144    6.112574589    8.043861541
  570 SOLV  HW1     3400    4.774400343    6.041080727    8.003429980
  570 SOLV  HW2     3401    4.776763537    6.195209309    8.057331683
  571 SOLV  OW      3402    5.942632288    4.437734906    5.307345457
  571 SOLV  HW1     3403    5.913634594    4.345340561    5.282395890
  571 SOLV  HW2     3404    5.909251049    4.502703576    5.239032736
  572 SOLV  OW      3405    3.154435621    6.382442977    7.057579967
  572 SOLV  HW1     3406    3.118776294    6.289018472    7.056166377
  572 SOLV  HW2     3407    3.177886742    6.407732395    7.151453222
  573 SOLV  OW      3408    3.185198329    5.203888761    8.514545087
  573 SOLV  HW1     3409    3.159829581    5.295885001    8.484641371
  573 SOLV  HW2     3410    3.275213147    5.180557734    8.477741073
  574 SOLV  OW      3411    4.453086367    6.099614985    7.460566558
  574 SOLV  HW1     3412    4.534235866    6.129960513    7.410626294
  574 SOLV  HW2     3413    4.395032123    6.045288781    7.399909396
  575 SOLV  OW      3414    4.268133431    5.028444132    6.841834526
  575 SOLV  HW1     3415    4.318062378    5.108907068    6.809694793
  575 SOLV  HW2     3416    4.308481501    4.946089864    6.801947778
  576 SOLV  OW      3417    3.642765759    5.058251653    5.368914856
  576 SOLV  HW1     3418    3.638301886    5.140753762    5.312565161
  576 SOLV  HW2     3419    3.641377578    5.083832549    5.465579108
  577 SOLV  OW      3420    5.577288635    4.442685472    6.818155990
  577 SOLV  HW1     3421    5.649859595    4.400658328    6.872643644
  577 SOLV  HW2     3422    5.488304169    4.411703799    6.851660896
  578 SOLV  OW      3423    4.402225535    3.424984230    5.155663626
  578 SOLV  HW1     3424    4.396758542    3.325604483    5.145963221
  578 SOLV  HW2     3425    4.480150097    3.448546454    5.213754139
  579 SOLV  OW      3426    4.486205306    5.907465927    7.721642644
  579 SOLV  HW1     3427    4.488519701    5.810791878    7.696170755
  579 SOLV  HW2     3428    4.556119617    5.925346761    7.790881963
  580 SOLV  OW      3429    5.542342653    4.887124053    6.485104902
  580 SOLV  HW1     3430    5.535826918    4.808159770    6.546130013
  580 SOLV  HW2     3431    5.636799992    4.897399142    6.453892771
  581 SOLV  OW      3432    5.657303021    5.535145642    8.164604763
  581 SOLV  HW1     3433    5.702818058    5.620452487    8.139052846
  581 SOLV  HW2     3434    5.720329050    5.458593842    8.151636522
  582 SOLV  OW      3435    4.443416192    6.031108134    6.532781602
  582 SOLV  HW1     3436    4.402306416    5.976030208    6.605421025
  582 SOLV  HW2     3437    4.526075555    6.075513111    6.567385357
  583 SOLV  OW      3438    5.393397398    3.571167636    6.177187611
  583 SOLV  HW1     3439    5.333188667    3.628122405    6.233143625
  583 SOLV  HW2     3440    5.471012219    3.540562185    6.232334700
  584 SOLV  OW      3441    4.644990191    4.968511552    7.639877646
  584 SOLV  HW1     3442    4.717061300    4.949355734    7.573240525
  584 SOLV  HW2     3443    4.646946740    4.899175147    7.711921722
  585 SOLV  OW      3444    5.213354133    4.322993464    6.598895675
  585 SOLV  HW1     3445    5.296249056    4.378498579    6.605925041
  585 SOLV  HW2     3446    5.133795414    4.382926225    6.589928742
  586 SOLV  OW      3447    3.859582867    3.654999058    7.698233428
  586 SOLV  HW1     3448    3.827239174    3.560730058    7.689917854
  586 SOLV  HW2     3449    3.898952422    3.668809446    7.789115858
  587 SOLV  OW      3450    4.806108630    5.040392783    8.474683665
  587 SOLV  HW1     3451    4.735531963    5.100427236    8.437065594
  587 SOLV  HW2     3452    4.830473981    5.071187867    8.566652889
  588 SOLV  OW      3453    4.837705135    3.914593954    8.304004499
  588 SOLV  HW1     3454    4.851470131    4.012019698    8.286149492
  588 SOLV  HW2     3455    4.920531278    3.876182169    8.344803730
  589 SOLV  OW      3456    4.181220052    6.466999446    5.095072761
  589 SOLV  HW1     3457    4.141651805    6.518362483    5.018936233
  589 SOLV  HW2     3458    4.115013958    6.399516942    5.127702208
  590 SOLV  OW      3459    5.418923857    4.638777298    6.599502934
  590 SOLV  HW1     3460    5.426629634    4.625594002    6.500674062
  590 SOLV  HW2     3461    5.332069017    4.683709028    6.620436003
  591 SOLV  OW      3462    3.786820685    5.786943051    6.064362832
  591 SOLV  HW1     3463    3.762713017    5.758850621    6.157268957
  591 SOLV  HW2     3464    3.731248649    5.735969773    5.998683749
  592 SOLV  OW      3465    3.918698661    4.261515396    5.477623064
  592 SOLV  HW1     3466    3.850506064    4.207798616    5.527275726
  592 SOLV  HW2     3467    3.896696379    4.261249707    5.380063775
  593 SOLV  OW      3468    4.640276422    4.141524961    6.903904194
  593 SOLV  HW1     3469    4.650159433    4.239519915    6.921260724
  593 SOLV  HW2     3470    4.726631181    4.105011992    6.869097494
  594 SOLV  OW      3471    3.177386183    5.894545621    7.642347754
  594 SOLV  HW1     3472    3.132978747    5.897268575    7.731914745
  594 SOLV  HW2     3473    3.111539477    5.864236535    7.573446171
  595 SOLV  OW      3474    4.797454837    5.590181748    7.664545302
  595 SOLV  HW1     3475    4.698318743    5.592199182    7.677560986
  595 SOLV  HW2     3476    4.819692953    5.623253428    7.572820777
  596 SOLV  OW      3477    3.068843303    4.760419976    5.390754620
  596 SOLV  HW1     3478    3.102271671    4.764586184    5.484919071
  596 SOLV  HW2     3479    3.047500200    4.852774771    5.358865586
  597 SOLV  OW      3480    4.547409037    4.242946487    4.939682989
  597 SOLV  HW1     3481    4.477016067    4.227593357    5.009042100
  597 SOLV  HW2     3482    4.535573229    4.177339555    4.865141669
  598 SOLV  OW      3483    5.527448475    3.774075040    7.707428465
  598 SOLV  HW1     3484    5.432060426    3.802822296    7.716107460
  598 SOLV  HW2     3485    5.566696945    3.813529746    7.624333899
  599 SOLV  OW      3486    5.499136540    5.117070101    8.022577153
  599 SOLV  HW1     3487    5.465183337    5.024173308    8.007771758
  599 SOLV  HW2     3488    5.544842423    5.122071557    8.111390861
  600 SOLV  OW      3489    3.443542928    3.990060385    7.036261097
  600 SOLV  HW1     3490    3.495586562    3.926102926    7.092854703
  600 SOLV  HW2     3491    3.499625299    4.070535013    7.016763633
  601 SOLV  OW      3492    4.196592709    5.943978837    8.202100621
  601 SOLV  HW1     3493    4.137549539    5.980709933    8.273979063
  601 SOLV  HW2     3494    4.146642360    5.942517680    8.115481256
  602 SOLV  OW      3495    3.291946277    6.343456666    4.674527085
  602 SOLV  HW1     3496    3.383650106    6.324770013    4.709772264
  602 SOLV  HW2     3497    3.242224254    6.257353837    4.663769025
  603 SOLV  OW      3498    4.806602275    3.791885016    6.631973766
  603 SOLV  HW1     3499    4.711466304    3.821903920    6.625027201
  603 SOLV  HW2     3500    4.861686009    3.864877953    6.672465510
  604 SOLV  OW      3501    3.289843020    4.573005357    4.890322818
  604 SOLV  HW1     3502    3.217989185    4.527029398    4.942525851
  604 SOLV  HW2     3503    3.290032751    4.670484201    4.912636417
  605 SOLV  OW      3504    3.585454872    4.962478501    7.129466221
  605 SOLV  HW1     3505    3.517178878    4.966703408    7.056510681
  605 SOLV  HW2     3506    3.587170380    5.049598282    7.178539929
  606 SOLV  OW      3507    5.615638040    3.951751432    6.620964912
  606 SOLV  HW1     3508    5.590718669    3.911372337    6.708999771
  606 SOLV  HW2     3509    5.544387172    4.015825366    6.592339916
  607 SOLV  OW      3510    5.414291548    4.059775438    7.132403107
  607 SOLV  HW1     3511    5.463569097    4.012732943    7.205617906
  607 SOLV  HW2     3512    5.400510260    4.155535358    7.157708607
  608 SOLV  OW      3513    5.982788975    5.912558201    5.814255173
  608 SOLV  HW1     3514    5.945606752    5.975975515    5.746455443
  608 SOLV  HW2     3515    5.983049955    5.956333765    5.904171920
  609 SOLV  OW      3516    5.635547423    5.790382644    5.812933251
  609 SOLV  HW1     3517    5.605516953    5.884361471    5.829292264
  609 SOLV  HW2     3518    5.662684017    5.748540090    5.899619220
  610 SOLV  OW      3519    3.800701145    5.694287964    5.260782235
  610 SOLV  HW1     3520    3.758748081    5.756871514    5.326547365
  610 SOLV  HW2     3521    3.733878414    5.670264414    5.190358995
  611 SOLV  OW      3522    5.948367965    3.524637773    6.403933914
  611 SOLV  HW1     3523    5.997085267    3.555205464    6.322124061
  611 SOLV  HW2     3524    5.885101276    3.596138181    6.433684148
  612 SOLV  OW      3525    4.707154789    5.231437462    8.292009369
  612 SOLV  HW1     3526    4.656209020    5.203468149    8.210631462
  612 SOLV  HW2     3527    4.761549427    5.312677867    8.270967679
  613 SOLV  OW      3528    3.688889396    3.792962573    7.436868358
  613 SOLV  HW1     3529    3.769225378    3.800833374    7.495909687
  613 SOLV  HW2     3530    3.606587769    3.814094623    7.489607080
  614 SOLV  OW      3531    5.192738908    6.427973057    5.429933661
  614 SOLV  HW1     3532    5.187132966    6.465734596    5.522360365
  614 SOLV  HW2     3533    5.106288585    6.383266394    5.406921953
  615 SOLV  OW      3534    4.913497519    4.191456868    4.742612614
  615 SOLV  HW1     3535    4.972119008    4.143273951    4.807746223
  615 SOLV  HW2     3536    4.874209586    4.125774344    4.678247116
  616 SOLV  OW      3537    5.983248133    6.027087392    5.363198962
  616 SOLV  HW1     3538    5.966716559    6.058879471    5.269830018
  616 SOLV  HW2     3539    5.963277448    6.100976266    5.427566632
  617 SOLV  OW      3540    3.154503068    5.289482475    6.708855255
  617 SOLV  HW1     3541    3.153744365    5.295751403    6.609052719
  617 SOLV  HW2     3542    3.169290379    5.380382481    6.747826129
  618 SOLV  OW      3543    3.500353729    4.758593958    7.660811820
  618 SOLV  HW1     3544    3.444162899    4.692177405    7.710133176
  618 SOLV  HW2     3545    3.441141120    4.820755186    7.609526678
  619 SOLV  OW      3546    4.461934549    4.236008722    5.967350814
  619 SOLV  HW1     3547    4.488179885    4.272748558    6.056579392
  619 SOLV  HW2     3548    4.457320422    4.310456100    5.900730699
  620 SOLV  OW      3549    5.926668844    3.280463792    5.697252180
  620 SOLV  HW1     3550    5.997824041    3.347729692    5.717602663
  620 SOLV  HW2     3551    5.914314933    3.220157968    5.776070369
  621 SOLV  OW      3552    4.189042640    3.884886144    5.706131079
  621 SOLV  HW1     3553    4.245084248    3.954696981    5.750694703
  621 SOLV  HW2     3554    4.147387852    3.826260428    5.775617806
  622 SOLV  OW      3555    4.852066918    4.874850330    7.488634300
  622 SOLV  HW1     3556    4.946492433    4.850917693    7.465986233
  622 SOLV  HW2     3557    4.791621563    4.845664866    7.414504018
  623 SOLV  OW      3558    3.240206795    6.324842499    8.026792879
  623 SOLV  HW1     3559    3.169954147    6.271658516    7.979489580
  623 SOLV  HW2     3560    3.257699251    6.409324432    7.976215069
  624 SOLV  OW      3561    4.806925201    5.027841273    6.772250075
  624 SOLV  HW1     3562    4.715867069    5.003365210    6.738940785
  624 SOLV  HW2     3563    4.865623570    4.946875686    6.771251123
  625 SOLV  OW      3564    5.360603447    3.874584882    5.008944718
  625 SOLV  HW1     3565    5.337090471    3.865737221    4.912143940
  625 SOLV  HW2     3566    5.281944166    3.910503963    5.059186171
  626 SOLV  OW      3567    4.906172940    5.756437959    7.906797883
  626 SOLV  HW1     3568    4.969240301    5.812822380    7.853465528
  626 SOLV  HW2     3569    4.839421824    5.714097796    7.845541182
  627 SOLV  OW      3570    3.634400578    5.488580241    8.138667456
  627 SOLV  HW1     3571    3.577924767    5.569442486    8.155203189
  627 SOLV  HW2     3572    3.602518776    5.413343883    8.196316976
  628 SOLV  OW      3573    5.087367703    4.727600913    7.759864419
  628 SOLV  HW1     3574    5.164295007    4.787819938    7.738485822
  628 SOLV  HW2     3575    5.033162436    4.767770200    7.833688250
  629 SOLV  OW      3576    3.998061461    5.845947921    5.376467924
  629 SOLV  HW1     3577    3.953851709    5.935410273    5.369983825
  629 SOLV  HW2     3578    3.946231410    5.779222298    5.322960258
  630 SOLV  OW      3579    4.497589348    4.182624233    7.371831210
  630 SOLV  HW1     3580    4.517915800    4.122960094    7.449473234
  630 SOLV  HW2     3581    4.497697201    4.277919636    7.402143936
  631 SOLV  OW      3582    5.467301283    3.431427173    8.371641122
  631 SOLV  HW1     3583    5.440796244    3.496915128    8.300854339
  631 SOLV  HW2     3584    5.404603804    3.439024979    8.449181773
  632 SOLV  OW      3585    4.652121608    3.715211872    5.405687470
  632 SOLV  HW1     3586    4.581718573    3.721480752    5.476427782
  632 SOLV  HW2     3587    4.741442532    3.735840138    5.445665412
  633 SOLV  OW      3588    5.958659977    4.420147748    6.795351637
  633 SOLV  HW1     3589    5.910131823    4.498899685    6.757347233
  633 SOLV  HW2     3590    6.054505847    4.444262742    6.810591957
  634 SOLV  OW      3591    4.145345558    3.478214620    6.565523276
  634 SOLV  HW1     3592    4.103979415    3.387279866    6.560904349
  634 SOLV  HW2     3593    4.112785192    3.525504039    6.647409285
  635 SOLV  OW      3594    4.865955210    5.113482476    5.535947548
  635 SOLV  HW1     3595    4.956802540    5.144297034    5.507700361
  635 SOLV  HW2     3596    4.860936692    5.013843022    5.529010125
  636 SOLV  OW      3597    3.962059654    6.070225743    7.736613967
  636 SOLV  HW1     3598    3.864318229    6.050901371    7.727961528
  636 SOLV  HW2     3599    4.014427447    5.997982967    7.691445053
  637 SOLV  OW      3600    3.014072490    4.024814418    4.950275481
  637 SOLV  HW1     3601    3.111185253    4.034040308    4.928241622
  637 SOLV  HW2     3602    3.000715005    3.945102896    5.009165019
  638 SOLV  OW      3603    3.971018597    5.563679648    6.722990343
  638 SOLV  HW1     3604    3.927533054    5.642740215    6.766100162
  638 SOLV  HW2     3605    3.900603033    5.500669282    6.690257978
  639 SOLV  OW      3606    4.506765106    4.993278264    6.410704296
  639 SOLV  HW1     3607    4.464969660    5.075996216    6.448280738
  639 SOLV  HW2     3608    4.439942936    4.918878650    6.411546696
  640 SOLV  OW      3609    3.609701412    6.346942800    6.535706858
  640 SOLV  HW1     3610    3.659957870    6.286899077    6.597924294
  640 SOLV  HW2     3611    3.672902947    6.385904894    6.468716860
  641 SOLV  OW      3612    4.448440612    5.775941146    6.368325307
  641 SOLV  HW1     3613    4.457440706    5.858612260    6.423867641
  641 SOLV  HW2     3614    4.537821102    5.732018367    6.359250389
  642 SOLV  OW      3615    4.895907996    5.533693487    4.460843840
  642 SOLV  HW1     3616    4.963388687    5.607476766    4.462866857
  642 SOLV  HW2     3617    4.896209246    5.490742213    4.370527427
  643 SOLV  OW      3618    3.080193785    5.053078620    6.279158066
  643 SOLV  HW1     3619    3.156254330    5.102504889    6.321264484
  643 SOLV  HW2     3620    2.994936911    5.102565732    6.295996701
  644 SOLV  OW      3621    4.239928539    4.625125681    4.523808075
  644 SOLV  HW1     3622    4.305857682    4.693477957    4.555159901
  644 SOLV  HW2     3623    4.238507879    4.548359264    4.587889649
  645 SOLV  OW      3624    4.942873152    4.504507811    7.494151724
  645 SOLV  HW1     3625    4.930039529    4.600007062    7.520924486
  645 SOLV  HW2     3626    4.881716602    4.482727936    7.418079444
  646 SOLV  OW      3627    5.879539608    4.427256477    7.620703724
  646 SOLV  HW1     3628    5.923872561    4.399675005    7.705999819
  646 SOLV  HW2     3629    5.945818150    4.423295572    7.545915325
  647 SOLV  OW      3630    4.913190693    3.426468236    8.486872473
  647 SOLV  HW1     3631    4.844147879    3.371578081    8.439746310
  647 SOLV  HW2     3632    4.957094244    3.371135118    8.557672243
  648 SOLV  OW      3633    5.800500373    3.671547775    7.803127015
  648 SOLV  HW1     3634    5.760195262    3.626453280    7.882774311
  648 SOLV  HW2     3635    5.727877630    3.698707364    7.739958831
  649 SOLV  OW      3636    4.378174680    5.788446013    5.643135348
  649 SOLV  HW1     3637    4.282212260    5.811666471    5.659026078
  649 SOLV  HW2     3638    4.409613322    5.726005135    5.714641716
  650 SOLV  OW      3639    4.427622415    4.374401040    6.622570371
  650 SOLV  HW1     3640    4.403776430    4.298652818    6.683353821
  650 SOLV  HW2     3641    4.422883965    4.343602944    6.527544296
  651 SOLV  OW      3642    3.698697731    6.016561317    7.913323764
  651 SOLV  HW1     3643    3.690014499    6.115339237    7.900365176
  651 SOLV  HW2     3644    3.618470201    5.970769798    7.875020331
  652 SOLV  OW      3645    4.745240743    4.985842860    6.110832298
  652 SOLV  HW1     3646    4.835000070    5.011961810    6.075320235
  652 SOLV  HW2     3647    4.682682619    5.063538962    6.103637138
  653 SOLV  OW      3648    4.813470859    5.644852141    6.889188196
  653 SOLV  HW1     3649    4.831606910    5.560645498    6.838372229
  653 SOLV  HW2     3650    4.795428288    5.622694492    6.985028698
  654 SOLV  OW      3651    5.267934428    3.984727652    7.992025209
  654 SOLV  HW1     3652    5.279564930    4.064334501    8.051431910
  654 SOLV  HW2     3653    5.334665082    3.914541996    8.016948106
  655 SOLV  OW      3654    3.203527085    5.944451217    6.080755193
  655 SOLV  HW1     3655    3.235424864    5.974180768    5.990759657
  655 SOLV  HW2     3656    3.161162668    5.854203840    6.072931619
  656 SOLV  OW      3657    3.519681998    6.491724639    4.903823419
  656 SOLV  HW1     3658    3.539829099    6.539167223    4.818130188
  656 SOLV  HW2     3659    3.561086897    6.400705814    4.902036693
  657 SOLV  OW      3660    3.636805573    5.287401263    5.887729378
  657 SOLV  HW1     3661    3.636965927    5.292779231    5.787864443
  657 SOLV  HW2     3662    3.716015832    5.336625092    5.923844609
  658 SOLV  OW      3663    4.475946735    5.182417681    7.190428023
  658 SOLV  HW1     3664    4.386513869    5.140213689    7.205347297
  658 SOLV  HW2     3665    4.530819248    5.174468304    7.273656468
  659 SOLV  OW      3666    4.644538524    4.625277419    5.540357095
  659 SOLV  HW1     3667    4.697174938    4.555535593    5.491720773
  659 SOLV  HW2     3668    4.569770219    4.657218198    5.482122624
  660 SOLV  OW      3669    3.345363761    3.772297693    6.859532822
  660 SOLV  HW1     3670    3.347195433    3.836330854    6.782739091
  660 SOLV  HW2     3671    3.391557218    3.813308423    6.938184996
  661 SOLV  OW      3672    5.376302513    5.387782925    6.265791641
  661 SOLV  HW1     3673    5.317425301    5.356136655    6.340179311
  661 SOLV  HW2     3674    5.347431010    5.479096241    6.237009197
  662 SOLV  OW      3675    0.000554760    3.404091127    5.144130908
  662 SOLV  HW1     3676   -0.005772071    3.495253307    5.103511962
  662 SOLV  HW2     3677   -0.090642460    3.373330158    5.171285739
  663 SOLV  OW      3678    4.332255257    3.421132128    7.578768347
  663 SOLV  HW1     3679    4.243132202    3.378106889    7.593181621
  663 SOLV  HW2     3680    4.390390656    3.404851340    7.658498507
  664 SOLV  OW      3681    3.684647254    5.672235106    6.860266622
  664 SOLV  HW1     3682    3.660545016    5.733602295    6.935463794
  664 SOLV  HW2     3683    3.614612805    5.677669207    6.789079716
  665 SOLV  OW      3684    4.239725736    5.966518095    7.599411412
  665 SOLV  HW1     3685    4.179369225    6.045626066    7.609439745
  665 SOLV  HW2     3686    4.324973944    5.995029814    7.555574641
  666 SOLV  OW      3687    3.199320415    4.700265940    7.441327471
  666 SOLV  HW1     3688    3.152680426    4.786437237    7.421328761
  666 SOLV  HW2     3689    3.136043684    4.638078781    7.487474181
  667 SOLV  OW      3690    4.434102200    5.626855803    5.867260866
  667 SOLV  HW1     3691    4.371232275    5.677129383    5.926602015
  667 SOLV  HW2     3692    4.514966184    5.599971056    5.919597804
  668 SOLV  OW      3693    4.256343518    6.277795852    7.954151937
  668 SOLV  HW1     3694    4.203851476    6.277314379    8.039269219
  668 SOLV  HW2     3695    4.350292919    6.249039711    7.972808310
  669 SOLV  OW      3696    3.607765746    4.414737693    4.813195339
  669 SOLV  HW1     3697    3.644190586    4.485725201    4.752906502
  669 SOLV  HW2     3698    3.521681519    4.380228432    4.775791041
  670 SOLV  OW      3699    4.700745779    4.442221424    5.240377043
  670 SOLV  HW1     3700    4.608156455    4.413232248    5.216121074
  670 SOLV  HW2     3701    4.720983095    4.529574462    5.196090261
  671 SOLV  OW      3702    3.337270473    5.744538077    5.650749704
  671 SOLV  HW1     3703    3.408491910    5.749337531    5.580704685
  671 SOLV  HW2     3704    3.323938337    5.835129995    5.690962913
  672 SOLV  OW      3705    5.972065335    4.921155826    5.694432442
  672 SOLV  HW1     3706    6.003920588    4.958865715    5.607454250
  672 SOLV  HW2     3707    5.990561300    4.822904112    5.696885205
  673 SOLV  OW      3708    5.550580039    3.966121083    4.528570860
  673 SOLV  HW1     3709    5.649751940    3.976866628    4.521536564
  673 SOLV  HW2     3710    5.519309141    4.002239434    4.616430982
  674 SOLV  OW      3711    3.731444609    5.965941434    6.971333818
  674 SOLV  HW1     3712    3.636607721    5.962385090    6.939801223
  674 SOLV  HW2     3713    3.762879383    6.060873700    6.971699842
  675 SOLV  OW      3714    3.366559590    5.736066665    6.723529622
  675 SOLV  HW1     3715    3.355598669    5.761792447    6.627517231
  675 SOLV  HW2     3716    3.402210133    5.814022919    6.775032609
  676 SOLV  OW      3717    4.024172002    5.649640920    8.589574329
  676 SOLV  HW1     3718    4.031623375    5.700522499    8.503800123
  676 SOLV  HW2     3719    3.963510484    5.571194186    8.576610800
  677 SOLV  OW      3720    3.128093961    4.490081158    7.223871972
  677 SOLV  HW1     3721    3.223069550    4.458761006    7.223107854
  677 SOLV  HW2     3722    3.115652863    4.556936259    7.297203613
  678 SOLV  OW      3723    3.152682825    6.288126198    7.335980932
  678 SOLV  HW1     3724    3.070050778    6.235628646    7.356423654
  678 SOLV  HW2     3725    3.170154816    6.352924623    7.410116485
  679 SOLV  OW      3726    4.803448374    6.078790276    4.359574001
  679 SOLV  HW1     3727    4.885416336    6.099130754    4.413138042
  679 SOLV  HW2     3728    4.725962939    6.130118473    4.396476719
  680 SOLV  OW      3729    5.497315848    5.408940366    4.558987649
  680 SOLV  HW1     3730    5.549498358    5.326509161    4.537028701
  680 SOLV  HW2     3731    5.401349286    5.384765815    4.573352700
  681 SOLV  OW      3732    4.511049413    3.732435744    4.847617439
  681 SOLV  HW1     3733    4.522361031    3.642072769    4.888951133
  681 SOLV  HW2     3734    4.447291804    3.726192369    4.770819203
  682 SOLV  OW      3735    3.022002277    5.114107427    4.795717555
  682 SOLV  HW1     3736    3.114194723    5.128652278    4.831641327
  682 SOLV  HW2     3737    3.026753722    5.056512132    4.714098001
  683 SOLV  OW      3738    3.236644210    5.270386392    7.842414542
  683 SOLV  HW1     3739    3.334574018    5.290288074    7.838471078
  683 SOLV  HW2     3740    3.210212647    5.251810314    7.937062844
  684 SOLV  OW      3741    5.264663048    6.155754925    5.874322498
  684 SOLV  HW1     3742    5.231328441    6.065115801    5.900271812
  684 SOLV  HW2     3743    5.359587672    6.148810652    5.843644375
  685 SOLV  OW      3744    5.979858682    3.977792557    5.523961435
  685 SOLV  HW1     3745    5.997079304    4.074843484    5.540832268
  685 SOLV  HW2     3746    5.978771811    3.928534832    5.610991889
  686 SOLV  OW      3747    4.446353418    3.739795670    5.622280493
  686 SOLV  HW1     3748    4.384355934    3.749018438    5.700209989
  686 SOLV  HW2     3749    4.429005150    3.813548060    5.557000514
  687 SOLV  OW      3750    3.986552559    4.822771718    6.377269152
  687 SOLV  HW1     3751    3.979261350    4.744850555    6.439529084
  687 SOLV  HW2     3752    3.907564027    4.823894839    6.315944243
  688 SOLV  OW      3753    5.917945270    4.116175721    7.655563570
  688 SOLV  HW1     3754    5.979341306    4.040984864    7.631521646
  688 SOLV  HW2     3755    5.927574283    4.137215004    7.752855605
  689 SOLV  OW      3756    3.159878806    4.085906315    6.662753874
  689 SOLV  HW1     3757    3.064846678    4.114871110    6.674219518
  689 SOLV  HW2     3758    3.162638663    4.000739255    6.610401876
  690 SOLV  OW      3759    5.480650963    6.200051678    5.001686069
  690 SOLV  HW1     3760    5.542234233    6.179191496    4.925698378
  690 SOLV  HW2     3761    5.460197624    6.297946319    5.002050073
  691 SOLV  OW      3762    3.455484735    3.694602000    7.554733363
  691 SOLV  HW1     3763    3.483352655    3.739135890    7.639826728
  691 SOLV  HW2     3764    3.389014623    3.622687090    7.575008179
  692 SOLV  OW      3765    3.547009682    4.093339624    7.997065930
  692 SOLV  HW1     3766    3.624123829    4.138517823    8.041943180
  692 SOLV  HW2     3767    3.569316463    3.997125180    7.981355171
  693 SOLV  OW      3768    3.484249459    5.285161553    7.132725144
  693 SOLV  HW1     3769    3.477936698    5.283077691    7.232504203
  693 SOLV  HW2     3770    3.575359938    5.316361027    7.105755529
  694 SOLV  OW      3771    4.558145947    6.124287694    8.310646440
  694 SOLV  HW1     3772    4.535749697    6.037607174    8.266081124
  694 SOLV  HW2     3773    4.490068509    6.144026228    8.381192242
  695 SOLV  OW      3774    3.085702307    4.980130666    6.606662567
  695 SOLV  HW1     3775    3.158133935    4.915488858    6.582652719
  695 SOLV  HW2     3776    3.062955969    5.035831303    6.526785123
  696 SOLV  OW      3777    5.400820710    5.567498076    5.241884717
  696 SOLV  HW1     3778    5.365972844    5.482756041    5.201806671
  696 SOLV  HW2     3779    5.463755320    5.545652585    5.316476578
  697 SOLV  OW      3780    5.537253599    3.813433524    5.623123110
  697 SOLV  HW1     3781    5.450905169    3.765659248    5.606949812
  697 SOLV  HW2     3782    5.584298022    3.827618073    5.536016554
  698 SOLV  OW      3783    5.116779995    4.632700224    4.557601629
  698 SOLV  HW1     3784    5.086847013    4.538431909    4.572401186
  698 SOLV  HW2     3785    5.182507400    4.635328485    4.482278027
  699 SOLV  OW      3786    4.041186233    4.139719383    7.927598850
  699 SOLV  HW1     3787    3.962579675    4.138988554    7.989410577
  699 SOLV  HW2     3788    4.119094110    4.182637932    7.973299426
  700 SOLV  OW      3789    3.109083709    6.154618176    5.275038622
  700 SOLV  HW1     3790    3.029269014    6.122564373    5.224009935
  700 SOLV  HW2     3791    3.162893178    6.216204710    5.217478183
  701 SOLV  OW      3792    5.491464233    4.310965940    6.117067814
  701 SOLV  HW1     3793    5.577761347    4.274517744    6.152058372
  701 SOLV  HW2     3794    5.454489194    4.248645166    6.048152443
  702 SOLV  OW      3795    3.177180058    6.129006630    6.326961193
  702 SOLV  HW1     3796    3.260381643    6.183172197    6.339026583
  702 SOLV  HW2     3797    3.200767416    6.039930473    6.288112648
  703 SOLV  OW      3798    4.650581802    5.127768887    4.799870674
  703 SOLV  HW1     3799    4.654616231    5.075375658    4.884952420
  703 SOLV  HW2     3800    4.666067236    5.224580619    4.819610134
  704 SOLV  OW      3801    6.005475635    4.258277292    7.343253229
  704 SOLV  HW1     3802    6.055142289    4.235963080    7.259375916
  704 SOLV  HW2     3803    5.910094497    4.278556503    7.321089775
  705 SOLV  OW      3804    5.281156877    3.840770453    6.152122200
  705 SOLV  HW1     3805    5.262088855    3.743938651    6.135993185
  705 SOLV  HW2     3806    5.214492978    3.896539333    6.102651878
  706 SOLV  OW      3807    4.353019836    5.439879178    6.146901560
  706 SOLV  HW1     3808    4.424249354    5.445954968    6.216838567
  706 SOLV  HW2     3809    4.333723083    5.343734619    6.127269684
  707 SOLV  OW      3810    4.242396658    4.249351144    7.180548129
  707 SOLV  HW1     3811    4.340636023    4.237651026    7.195152565
  707 SOLV  HW2     3812    4.196639765    4.160876521    7.189483049
  708 SOLV  OW      3813    4.958829385    5.178792960    7.961392394
  708 SOLV  HW1     3814    4.861313058    5.181515078    7.983416093
  708 SOLV  HW2     3815    4.974873711    5.227003250    7.875262259
  709 SOLV  OW      3816    4.122255559    4.214573400    8.371518831
  709 SOLV  HW1     3817    4.075573211    4.131650374    8.402265348
  709 SOLV  HW2     3818    4.215417919    4.215761767    8.407861723
  710 SOLV  OW      3819    4.268046441    3.711137782    7.735161401
  710 SOLV  HW1     3820    4.258623369    3.805669734    7.766407179
  710 SOLV  HW2     3821    4.198086627    3.691669220    7.666398838
  711 SOLV  OW      3822    4.557358128    4.547154951    7.080555898
  711 SOLV  HW1     3823    4.458698059    4.532282493    7.087405192
  711 SOLV  HW2     3824    4.581160811    4.633630736    7.124797411
  712 SOLV  OW      3825    4.319863244    5.967225177    8.448135009
  712 SOLV  HW1     3826    4.266888572    6.021250291    8.382738832
  712 SOLV  HW2     3827    4.308842120    6.005724619    8.539776425
  713 SOLV  OW      3828    5.565428941    3.571188472    7.477296305
  713 SOLV  HW1     3829    5.506841982    3.500439859    7.437751982
  713 SOLV  HW2     3830    5.512080647    3.654602516    7.491352312
  714 SOLV  OW      3831    5.620552190    5.543183380    4.222112227
  714 SOLV  HW1     3832    5.668541103    5.455912167    4.231104795
  714 SOLV  HW2     3833    5.663816732    5.611234206    4.281250007
  715 SOLV  OW      3834    3.252573863    5.499520194    6.847187842
  715 SOLV  HW1     3835    3.231745887    5.536888262    6.937575043
  715 SOLV  HW2     3836    3.275613529    5.574196905    6.784781561
  716 SOLV  OW      3837    3.506226798    5.481159001    5.701432236
  716 SOLV  HW1     3838    3.466831213    5.566321147    5.736008945
  716 SOLV  HW2     3839    3.444829521    5.441322929    5.633275998
  717 SOLV  OW      3840    5.553129733    3.565900329    6.450427770
  717 SOLV  HW1     3841    5.623852301    3.548232417    6.381971564
  717 SOLV  HW2     3842    5.588398384    3.629454011    6.519119248
  718 SOLV  OW      3843    4.622496517    3.829097443    7.657606634
  718 SOLV  HW1     3844    4.612506148    3.761309758    7.730442236
  718 SOLV  HW2     3845    4.707119384    3.880567695    7.671384810
  719 SOLV  OW      3846    4.690095417    3.396184490    7.573245979
  719 SOLV  HW1     3847    4.649438296    3.475764146    7.528345727
  719 SOLV  HW2     3848    4.623502164    3.355677645    7.635907288
  720 SOLV  OW      3849    4.760241496    5.810778709    6.623398708
  720 SOLV  HW1     3850    4.669881741    5.773680264    6.644863493
  720 SOLV  HW2     3851    4.804407511    5.841704219    6.707618692
  721 SOLV  OW      3852    4.667849951    5.422775080    4.374078415
  721 SOLV  HW1     3853    4.745312104    5.484336092    4.359556586
  721 SOLV  HW2     3854    4.582815825    5.470392335    4.351640031
  722 SOLV  OW      3855    3.677990716    4.416014823    5.115061842
  722 SOLV  HW1     3856    3.579681898    4.398503240    5.120587813
  722 SOLV  HW2     3857    3.705431242    4.421901251    5.019080556
  723 SOLV  OW      3858    4.014697956    4.468648359    4.628486026
  723 SOLV  HW1     3859    4.006820938    4.557115093    4.674438172
  723 SOLV  HW2     3860    3.970294860    4.398251924    4.683918524
  724 SOLV  OW      3861    4.114361371    6.090659928    5.586252031
  724 SOLV  HW1     3862    4.191436656    6.147828947    5.614381737
  724 SOLV  HW2     3863    4.122067219    6.000770013    5.629405188
  725 SOLV  OW      3864    3.455115943    5.607763284    7.850163694
  725 SOLV  HW1     3865    3.469917316    5.536820149    7.919083547
  725 SOLV  HW2     3866    3.526510000    5.677343632    7.858116431
  726 SOLV  OW      3867    5.098920885    0.006797142    5.722620748
  726 SOLV  HW1     3868    5.101790906   -0.085986658    5.685426127
  726 SOLV  HW2     3869    5.143875512    0.008273824    5.811940181
  727 SOLV  OW      3870    3.562829477    6.243378852    4.538542217
  727 SOLV  HW1     3871    3.472490680    6.283515435    4.523436741
  727 SOLV  HW2     3872    3.564857852    6.150776508    4.500849385
  728 SOLV  OW      3873    4.706199611    4.165204924    8.105454197
  728 SOLV  HW1     3874    4.717195555    4.251929065    8.056883900
  728 SOLV  HW2     3875    4.706613941    4.089896731    8.039647704
  729 SOLV  OW      3876    5.600196510    5.541797976    5.715826286
  729 SOLV  HW1     3877    5.548646739    5.494430141    5.787235712
  729 SOLV  HW2     3878    5.625830210    5.632902993    5.748126305
  730 SOLV  OW      3879    5.103105095    4.809112523    7.380382870
  730 SOLV  HW1     3880    5.176910326    4.870393508    7.352143093
  730 SOLV  HW2     3881    5.079298593    4.748474263    7.304499997
  731 SOLV  OW      3882    5.342990357    5.175030793    6.839713547
  731 SOLV  HW1     3883    5.319357022    5.079700272    6.820904008
  731 SOLV  HW2     3884    5.338004966    5.191775302    6.938176536
  732 SOLV  OW      3885    5.742312864    5.616397795    5.071000747
  732 SOLV  HW1     3886    5.748175771    5.661014051    5.160308449
  732 SOLV  HW2     3887    5.826462338    5.633367879    5.019708585
  733 SOLV  OW      3888    4.108549514    6.121721249    4.556404935
  733 SOLV  HW1     3889    4.010844759    6.134171958    4.539094105
  733 SOLV  HW2     3890    4.156142371    6.208604835    4.542690906
  734 SOLV  OW      3891    3.545315949    5.303816823    6.190469050
  734 SOLV  HW1     3892    3.519184846    5.361966592    6.267525684
  734 SOLV  HW2     3893    3.550604029    5.359111658    6.107314175
  735 SOLV  OW      3894    4.272983513    3.659775323    5.095647135
  735 SOLV  HW1     3895    4.318586888    3.671361905    5.007397096
  735 SOLV  HW2     3896    4.257901776    3.562420440    5.112816392
  736 SOLV  OW      3897    5.197372967    5.611711472    6.214301859
  736 SOLV  HW1     3898    5.211891128    5.588443536    6.118126070
  736 SOLV  HW2     3899    5.170777587    5.707836615    6.221670176
  737 SOLV  OW      3900    3.783225690    5.097153516    6.955577750
  737 SOLV  HW1     3901    3.712010304    5.031115275    6.979434577
  737 SOLV  HW2     3902    3.835616595    5.062924597    6.877570777
  738 SOLV  OW      3903    3.299326930    4.179336633    6.377879367
  738 SOLV  HW1     3904    3.234377545    4.212833210    6.309613059
  738 SOLV  HW2     3905    3.249949347    4.129717805    6.449295584
  739 SOLV  OW      3906    4.023935609    6.408192075    4.874268184
  739 SOLV  HW1     3907    3.942511094    6.457568432    4.904811094
  739 SOLV  HW2     3908    4.035148701    6.420256462    4.775624054
  740 SOLV  OW      3909    4.587385684    5.260031793    6.942741839
  740 SOLV  HW1     3910    4.525232337    5.261357308    7.021081335
  740 SOLV  HW2     3911    4.647851562    5.180660862    6.949532440
  741 SOLV  OW      3912    3.096975185    5.306324592    7.066364984
  741 SOLV  HW1     3913    3.096760847    5.207274836    7.052543100
  741 SOLV  HW2     3914    3.115379147    5.352056186    6.979359516
  742 SOLV  OW      3915    4.908323970    6.041867469    5.414177607
  742 SOLV  HW1     3916    4.843454637    5.973755020    5.380205456
  742 SOLV  HW2     3917    4.931230049    6.105630728    5.340618181
  743 SOLV  OW      3918    3.732238914    6.420826864    5.067399434
  743 SOLV  HW1     3919    3.732309347    6.475070595    5.151409266
  743 SOLV  HW2     3920    3.815706547    6.365899561    5.063144193
  744 SOLV  OW      3921    4.473718249    6.353103178    7.090054688
  744 SOLV  HW1     3922    4.512176069    6.346338909    7.182124110
  744 SOLV  HW2     3923    4.544540756    6.383981420    7.026553636
  745 SOLV  OW      3924    5.691742325    3.436558192    6.262468515
  745 SOLV  HW1     3925    5.745900579    3.399586179    6.186960792
  745 SOLV  HW2     3926    5.698699820    3.375572071    6.341419211
  746 SOLV  OW      3927    5.269550296    4.874855986    6.445029548
  746 SOLV  HW1     3928    5.228792439    4.880674602    6.353889354
  746 SOLV  HW2     3929    5.344950293    4.940170376    6.452021715
  747 SOLV  OW      3930    4.904609217    5.455177105    6.148533624
  747 SOLV  HW1     3931    4.813245577    5.416778116    6.161928009
  747 SOLV  HW2     3932    4.965501833    5.422182531    6.220680309
  748 SOLV  OW      3933    4.590013555    5.982673272    5.348732891
  748 SOLV  HW1     3934    4.520200311    5.925785615    5.305237548
  748 SOLV  HW2     3935    4.667837776    5.925635132    5.375003396
  749 SOLV  OW      3936    4.802875370    5.043856135    5.027861376
  749 SOLV  HW1     3937    4.798165504    4.943967305    5.027525846
  749 SOLV  HW2     3938    4.767161866    5.078597518    5.114575388
  750 SOLV  OW      3939    5.791364047    5.138253278    4.516982773
  750 SOLV  HW1     3940    5.810460033    5.187525160    4.601891328
  750 SOLV  HW2     3941    5.858366074    5.064955329    4.505226409
  751 SOLV  OW      3942    5.293140178    3.309306546    5.408306439
  751 SOLV  HW1     3943    5.288866210    3.399428190    5.365178622
  751 SOLV  HW2     3944    5.366088027    3.255556295    5.365985371
  752 SOLV  OW      3945    5.666450663    5.124577028    6.156654889
  752 SOLV  HW1     3946    5.667605382    5.024665095    6.152496832
  752 SOLV  HW2     3947    5.602739606    5.154207787    6.227820280
  753 SOLV  OW      3948    4.335347883    4.971022728    8.265971187
  753 SOLV  HW1     3949    4.338450462    5.048492877    8.329141598
  753 SOLV  HW2     3950    4.277819655    4.994274515    8.187540519
  754 SOLV  OW      3951    4.531837623    4.869527543    4.805891964
  754 SOLV  HW1     3952    4.482910855    4.783286468    4.818944508
  754 SOLV  HW2     3953    4.517520749    4.928309894    4.885518949
  755 SOLV  OW      3954    5.064866283    4.175416025    5.189461105
  755 SOLV  HW1     3955    5.127509135    4.253188249    5.194842622
  755 SOLV  HW2     3956    4.976817605    4.200750194    5.229544174
  756 SOLV  OW      3957    4.407241797    5.410200226    4.827980352
  756 SOLV  HW1     3958    4.394810834    5.382540965    4.732682190
  756 SOLV  HW2     3959    4.482058280    5.357591590    4.868430811
  757 SOLV  OW      3960    3.809611451    4.371046224    6.761581830
  757 SOLV  HW1     3961    3.889329998    4.323228213    6.724719400
  757 SOLV  HW2     3962    3.775413475    4.321921127    6.841693828
  758 SOLV  OW      3963    3.583680228    3.301236433    7.127238183
  758 SOLV  HW1     3964    3.512944463    3.361640257    7.163975906
  758 SOLV  HW2     3965    3.550964251    3.259318590    7.042536063
  759 SOLV  OW      3966    5.940561384    6.076741925    6.058126162
  759 SOLV  HW1     3967    5.850208743    6.114906504    6.038595184
  759 SOLV  HW2     3968    5.930910903    5.997413405    6.118254991
  760 SOLV  OW      3969    5.127721181    3.388654578    6.534217762
  760 SOLV  HW1     3970    5.190009937    3.430501617    6.468116621
  760 SOLV  HW2     3971    5.132929199    3.438250185    6.620905229
  761 SOLV  OW      3972    4.016176805    4.554932366    6.457949069
  761 SOLV  HW1     3973    3.941787769    4.580929314    6.519518476
  761 SOLV  HW2     3974    4.096507168    4.529317532    6.511734816
  762 SOLV  OW      3975    3.215797287    6.263548027    5.777668064
  762 SOLV  HW1     3976    3.122333119    6.275002699    5.811338444
  762 SOLV  HW2     3977    3.220510088    6.292371779    5.682027508
  763 SOLV  OW      3978    3.499931329    6.279637199    5.800301173
  763 SOLV  HW1     3979    3.420252827    6.328697337    5.765005891
  763 SOLV  HW2     3980    3.471445429    6.190060733    5.834438607
  764 SOLV  OW      3981    4.548490705    3.644061453    6.606274749
  764 SOLV  HW1     3982    4.646164973    3.641194640    6.627528584
  764 SOLV  HW2     3983    4.523103806    3.561933794    6.555162485
  765 SOLV  OW      3984    4.293792005    3.554029154    7.346289975
  765 SOLV  HW1     3985    4.316544081    3.485976714    7.415951664
  765 SOLV  HW2     3986    4.299407092    3.645605005    7.386089540
  766 SOLV  OW      3987    4.344223706    4.740387859    8.462874553
  766 SOLV  HW1     3988    4.324350839    4.802791389    8.387302941
  766 SOLV  HW2     3989    4.394188753    4.789411640    8.534290396
  767 SOLV  OW      3990    3.313635155    3.470727334    6.433507469
  767 SOLV  HW1     3991    3.240131074    3.487161356    6.367711906
  767 SOLV  HW2     3992    3.291560392    3.390315081    6.488703396
  768 SOLV  OW      3993    4.679198931    5.786817578    5.856639117
  768 SOLV  HW1     3994    4.609305694    5.848577791    5.892704122
  768 SOLV  HW2     3995    4.764520136    5.837253021    5.843281483
  769 SOLV  OW      3996    4.915354928    3.497215558    5.730245872
  769 SOLV  HW1     3997    4.904168654    3.584655938    5.777474984
  769 SOLV  HW2     3998    4.825883435    3.463507651    5.700917771
  770 SOLV  OW      3999    4.182305060    4.136157798    5.452815032
  770 SOLV  HW1     4000    4.199289072    4.131582588    5.354373818
  770 SOLV  HW2     4001    4.100707846    4.191370481    5.469999563
  771 SOLV  OW      4002    5.584023427    3.691674097    6.707806899
  771 SOLV  HW1     4003    5.670465078    3.741253031    6.699361842
  771 SOLV  HW2     4004    5.602165923    3.593374400    6.710926597
  772 SOLV  OW      4005    4.054429291    4.913968161    5.354462731
  772 SOLV  HW1     4006    3.977120190    4.873241517    5.403102050
  772 SOLV  HW2     4007    4.087679159    4.849928435    5.285222246
  773 SOLV  OW      4008    3.876835762    4.405619807    7.279413704
  773 SOLV  HW1     4009    3.833254819    4.318387520    7.257247937
  773 SOLV  HW2     4010    3.918650575    4.399872154    7.370079759
  774 SOLV  OW      4011    3.097272370    4.553096529    8.030201111
  774 SOLV  HW1     4012    3.042260580    4.479405984    7.990907621
  774 SOLV  HW2     4013    3.168058097    4.514053868    8.089082211
  775 SOLV  OW      4014    4.697643072    3.597996220    6.187759937
  775 SOLV  HW1     4015    4.687825672    3.500616448    6.167216942
  775 SOLV  HW2     4016    4.770917578    3.636623543    6.131728466
  776 SOLV  OW      4017    3.785060856    4.165526001    5.222251250
  776 SOLV  HW1     4018    3.860158889    4.231046087    5.213935168
  776 SOLV  HW2     4019    3.711290055    4.191311077    5.159845031
  777 SOLV  OW      4020    5.477940506    4.426552385    7.994527073
  777 SOLV  HW1     4021    5.552175615    4.491049714    7.976331136
  777 SOLV  HW2     4022    5.510217609    4.355342513    8.056889543
  778 SOLV  OW      4023    3.344156503    6.467745261    6.013185873
  778 SOLV  HW1     4024    3.417581997    6.420737319    5.964202915
  778 SOLV  HW2     4025    3.269008870    6.403887111    6.029811212
  779 SOLV  OW      4026    5.578486188    3.832279015    5.350076274
  779 SOLV  HW1     4027    5.537413967    3.800646238    5.264562789
  779 SOLV  HW2     4028    5.660721896    3.885474768    5.329846185
  780 SOLV  OW      4029    3.943793787    5.015283223    7.720849693
  780 SOLV  HW1     4030    3.882535553    4.936990296    7.731780818
  780 SOLV  HW2     4031    4.030256380    4.984624342    7.681022871
  781 SOLV  OW      4032    4.883646104    4.745393555    6.778343646
  781 SOLV  HW1     4033    4.895192157    4.661583473    6.831665645
  781 SOLV  HW2     4034    4.951367437    4.747657848    6.704788141
  782 SOLV  OW      4035    3.884337224    6.125267613    4.835878349
  782 SOLV  HW1     4036    3.949128637    6.096704786    4.906503895
  782 SOLV  HW2     4037    3.906380762    6.218155440    4.806081555
  783 SOLV  OW      4038    3.968040588    3.911664764    8.130076661
  783 SOLV  HW1     4039    4.025656153    3.867355384    8.198761675
  783 SOLV  HW2     4040    4.015396207    3.991826232    8.093579708
  784 SOLV  OW      4041    4.207064954    5.333951717    5.244437262
  784 SOLV  HW1     4042    4.305079250    5.347673162    5.258818008
  784 SOLV  HW2     4043    4.179742530    5.376662948    5.158234785
  785 SOLV  OW      4044    5.794660701    4.317055298    5.599089297
  785 SOLV  HW1     4045    5.752829078    4.231170532    5.569517407
  785 SOLV  HW2     4046    5.727108116    4.390592597    5.593697035
  786 SOLV  OW      4047    4.661232947    5.661824690    5.602216291
  786 SOLV  HW1     4048    4.676687277    5.710174696    5.688380218
  786 SOLV  HW2     4049    4.571260505    5.686222728    5.566005246
  787 SOLV  OW      4050    5.757619065    5.212475012    5.196154777
  787 SOLV  HW1     4051    5.708137755    5.238640741    5.279032930
  787 SOLV  HW2     4052    5.849388760    5.181171117    5.220655320
  788 SOLV  OW      4053    4.528201089    6.064226332    6.101991754
  788 SOLV  HW1     4054    4.588252346    6.015816365    6.165647391
  788 SOLV  HW2     4055    4.578007618    6.140473841    6.060681017
  789 SOLV  OW      4056    3.547757251    6.164713595    7.370914599
  789 SOLV  HW1     4057    3.483188891    6.091757974    7.393505823
  789 SOLV  HW2     4058    3.513668375    6.216144267    7.292210696
  790 SOLV  OW      4059    4.958009299    5.361511961    4.665689201
  790 SOLV  HW1     4060    4.913948001    5.279348343    4.629521672
  790 SOLV  HW2     4061    4.948249456    5.436226385    4.599928483
  791 SOLV  OW      4062    3.309934477    5.540133123    5.935810865
  791 SOLV  HW1     4063    3.241374325    5.562971248    6.004945128
  791 SOLV  HW2     4064    3.309680340    5.441385586    5.919987584
  792 SOLV  OW      4065    3.638232374    3.576172705    6.937113056
  792 SOLV  HW1     4066    3.688377156    3.617781331    6.861249101
  792 SOLV  HW2     4067    3.564856174    3.637590848    6.966194449
  793 SOLV  OW      4068    3.426257432    3.795775866    7.854667263
  793 SOLV  HW1     4069    3.465292593    3.810753648    7.945517965
  793 SOLV  HW2     4070    3.466352092    3.860738261    7.790069170
  794 SOLV  OW      4071    3.209855973    5.477529876    8.359042076
  794 SOLV  HW1     4072    3.171599816    5.473771190    8.266718398
  794 SOLV  HW2     4073    3.154900358    5.539231487    8.415375505
  795 SOLV  OW      4074    5.725876255    4.037931819    7.126482557
  795 SOLV  HW1     4075    5.825499025    4.031979998    7.132895141
  795 SOLV  HW2     4076    5.690788505    3.957827164    7.077968117
  796 SOLV  OW      4077    3.333597261    4.749857413    7.051035138
  796 SOLV  HW1     4078    3.415662735    4.806844473    7.046775752
  796 SOLV  HW2     4079    3.311853973    4.729841530    7.146562043
  797 SOLV  OW      4080    4.689228414    4.355082889    7.890101568
  797 SOLV  HW1     4081    4.632454476    4.430177289    7.923830157
  797 SOLV  HW2     4082    4.775021715    4.391763634    7.854104309
  798 SOLV  OW      4083    3.847709947    5.607703121    4.838439086
  798 SOLV  HW1     4084    3.826168549    5.510847158    4.850888419
  798 SOLV  HW2     4085    3.765415204    5.656695618    4.809667524
  799 SOLV  OW      4086    5.147625690    4.577236961    6.124075439
  799 SOLV  HW1     4087    5.241971084    4.553630641    6.147390877
  799 SOLV  HW2     4088    5.099528640    4.607389032    6.206401999
  800 SOLV  OW      4089    4.325019290    3.657969859    6.086695262
  800 SOLV  HW1     4090    4.303640644    3.561093854    6.074053493
  800 SOLV  HW2     4091    4.298648781    3.686128201    6.178954523
  801 SOLV  OW      4092    3.279686135    4.561285084    6.060511276
  801 SOLV  HW1     4093    3.269153362    4.567640375    5.961262268
  801 SOLV  HW2     4094    3.205310533    4.506235700    6.098448679
  802 SOLV  OW      4095    4.525263813    3.696380520    7.145764018
  802 SOLV  HW1     4096    4.497716781    3.661177709    7.235218132
  802 SOLV  HW2     4097    4.622042635    3.721440487    7.148192253
  803 SOLV  OW      4098    3.997288750    5.360265701    7.848492875
  803 SOLV  HW1     4099    4.023558922    5.454968570    7.829966560
  803 SOLV  HW2     4100    3.962947162    5.352933111    7.942134559
  804 SOLV  OW      4101    3.641427077    3.622437899    6.088133459
  804 SOLV  HW1     4102    3.556511887    3.570426013    6.097330813
  804 SOLV  HW2     4103    3.700585623    3.577983765    6.020860289
  805 SOLV  OW      4104    4.827005474    5.761285048    8.167882955
  805 SOLV  HW1     4105    4.835361232    5.667231446    8.200813335
  805 SOLV  HW2     4106    4.862056038    5.767079296    8.074404100
  806 SOLV  OW      4107    2.948032082    4.934450985    7.458688699
  806 SOLV  HW1     4108    3.024154839    4.997258073    7.474837222
  806 SOLV  HW2     4109    2.944763660    4.910322145    7.361697899
  807 SOLV  OW      4110    3.364393175    3.520973391    4.953814239
  807 SOLV  HW1     4111    3.433668338    3.556438924    4.891005289
  807 SOLV  HW2     4112    3.302138650    3.594786598    4.979844423
  808 SOLV  OW      4113    5.272615809    5.350824804    5.954410563
  808 SOLV  HW1     4114    5.173577134    5.361937116    5.946061696
  808 SOLV  HW2     4115    5.303773009    5.280692839    5.890281758
  809 SOLV  OW      4116    4.282800923    5.053009567    7.380178283
  809 SOLV  HW1     4117    4.260280548    5.150223128    7.373576435
  809 SOLV  HW2     4118    4.205589844    4.998635516    7.347274296
  810 SOLV  OW      4119    5.465256891    4.353346955    4.439989915
  810 SOLV  HW1     4120    5.397867210    4.347368444    4.366337162
  810 SOLV  HW2     4121    5.427588116    4.312261472    4.523024080
  811 SOLV  OW      4122    3.296399922    3.813025500    4.648036529
  811 SOLV  HW1     4123    3.281105519    3.723305163    4.606584478
  811 SOLV  HW2     4124    3.209193361    3.861299999    4.656083166
  812 SOLV  OW      4125    4.071574203    4.307017767    0.102743723
  812 SOLV  HW1     4126    4.058044112    4.239302963    0.030400008
  812 SOLV  HW2     4127    4.094524430    4.395333154    0.061832915
  813 SOLV  OW      4128    5.659624568    6.210829642    6.170598060
  813 SOLV  HW1     4129    5.680614634    6.308383183    6.177266535
  813 SOLV  HW2     4130    5.663709648    6.169592121    6.261610781
  814 SOLV  OW      4131    3.391272668    4.279608309    5.898631742
  814 SOLV  HW1     4132    3.326831768    4.343720534    5.856931222
  814 SOLV  HW2     4133    3.459945781    4.252751525    5.831081973
  815 SOLV  OW      4134    5.857645353    3.857574390    6.409981240
  815 SOLV  HW1     4135    5.794250005    3.866205414    6.333116755
  815 SOLV  HW2     4136    5.806733263    3.862960516    6.495891500
  816 SOLV  OW      4137    5.529240390    4.894107395    5.278229071
  816 SOLV  HW1     4138    5.601105275    4.850499650    5.224062420
  816 SOLV  HW2     4139    5.563576493    4.912701212    5.370300723
  817 SOLV  OW      4140    0.069626598    4.893670171    5.395565243
  817 SOLV  HW1     4141    0.062765934    4.993431268    5.396652076
  817 SOLV  HW2     4142   -0.014818718    4.854877613    5.358604410
  818 SOLV  OW      4143    3.555063605    3.537933465    6.517103772
  818 SOLV  HW1     4144    3.469801483    3.492341199    6.491537165
  818 SOLV  HW2     4145    3.544658453    3.636763465    6.505863041
  819 SOLV  OW      4146    5.631250363    4.631299229    4.345647700
  819 SOLV  HW1     4147    5.604981775    4.604931724    4.438463864
  819 SOLV  HW2     4148    5.611204469    4.728270746    4.331638844
  820 SOLV  OW      4149    4.137536082    4.529785915    8.572329641
  820 SOLV  HW1     4150    4.074135013    4.603894876    8.594458374
  820 SOLV  HW2     4151    4.231339643    4.564381909    8.574659500
  821 SOLV  OW      4152    5.106525432    6.202268427    6.149530577
  821 SOLV  HW1     4153    5.083512534    6.211034251    6.246460666
  821 SOLV  HW2     4154    5.028303151    6.230620769    6.094048313
  822 SOLV  OW      4155    5.500195123    4.548791142    5.968880974
  822 SOLV  HW1     4156    5.488911362    4.455921652    6.004207693
  822 SOLV  HW2     4157    5.590146119    4.557435473    5.926053662
  823 SOLV  OW      4158    3.517647614    4.302454092    5.352870309
  823 SOLV  HW1     4159    3.527198577    4.389261076    5.401606323
  823 SOLV  HW2     4160    3.589684833    4.294861507    5.283927845
  824 SOLV  OW      4161    4.680763987    5.933801442    8.556489809
  824 SOLV  HW1     4162    4.757111088    5.970768736    8.503524714
  824 SOLV  HW2     4163    4.620707921    5.881314702    8.496157850
  825 SOLV  OW      4164    4.080486949    6.095408037    5.047778523
  825 SOLV  HW1     4165    4.153214909    6.099383560    4.979245723
  825 SOLV  HW2     4166    4.076776254    6.003527770    5.087098304
  826 SOLV  OW      4167    3.083961485    3.389920902    4.462246790
  826 SOLV  HW1     4168    3.158176976    3.407673996    4.397603887
  826 SOLV  HW2     4169    3.102474728    3.304996933    4.511714767
  827 SOLV  OW      4170    5.384327224    4.219484891    7.766914250
  827 SOLV  HW1     4171    5.460619757    4.283588822    7.775381288
  827 SOLV  HW2     4172    5.395594494    4.145384756    7.833120200
  828 SOLV  OW      4173    3.527820512    3.406378467    5.488623662
  828 SOLV  HW1     4174    3.536654389    3.396522456    5.389503114
  828 SOLV  HW2     4175    3.434332299    3.383937053    5.516125628
  829 SOLV  OW      4176    5.381191009    5.586522305    4.340773964
  829 SOLV  HW1     4177    5.473876732    5.580100143    4.303782737
  829 SOLV  HW2     4178    5.379757738    5.549479056    4.433649883
  830 SOLV  OW      4179    3.644446591    3.844475370    6.313965258
  830 SOLV  HW1     4180    3.716884773    3.780381360    6.339362815
  830 SOLV  HW2     4181    3.658802284    3.931404378    6.361267078
  831 SOLV  OW      4182    4.464909981    4.054287339    5.156192950
  831 SOLV  HW1     4183    4.431723103    3.964878323    5.186302834
  831 SOLV  HW2     4184    4.564601961    4.057058175    5.163653868
  832 SOLV  OW      4185    3.259327310    5.495247979    7.194666543
  832 SOLV  HW1     4186    3.344015709    5.442474047    7.188009273
  832 SOLV  HW2     4187    3.185642782    5.445929819    7.148403234
  833 SOLV  OW      4188    5.324386961    3.730931131    5.405564799
  833 SOLV  HW1     4189    5.328235322    3.826280857    5.375639528
  833 SOLV  HW2     4190    5.231381090    3.696091323    5.393883106
  834 SOLV  OW      4191    3.590484025    5.160173486    7.591986648
  834 SOLV  HW1     4192    3.546330093    5.111108645    7.667118394
  834 SOLV  HW2     4193    3.641871429    5.095500192    7.535607555
  835 SOLV  OW      4194    5.103524282    3.663502412    7.810358839
  835 SOLV  HW1     4195    5.082921444    3.582686103    7.755180859
  835 SOLV  HW2     4196    5.100370009    3.745012834    7.752509468
  836 SOLV  OW      4197    4.391082799    5.302232801    5.494903879
  836 SOLV  HW1     4198    4.387779230    5.393327766    5.453761026
  836 SOLV  HW2     4199    4.400243121    5.310804060    5.594122077
  837 SOLV  OW      4200    4.348402870    3.269985139    6.572164836
  837 SOLV  HW1     4201    4.425867840    3.285150339    6.510766087
  837 SOLV  HW2     4202    4.289463581    3.350776729    6.571998415
  838 SOLV  OW      4203    0.043236566    3.620337664    7.385481861
  838 SOLV  HW1     4204   -0.013241445    3.564491514    7.324722186
  838 SOLV  HW2     4205    0.014540530    3.605953063    7.480200365
  839 SOLV  OW      4206    5.952347240    5.630554285    5.791711028
  839 SOLV  HW1     4207    5.928906454    5.725157308    5.814133516
  839 SOLV  HW2     4208    6.041445832    5.628190335    5.746348929
  840 SOLV  OW      4209    4.848486429    3.542672802    7.285078163
  840 SOLV  HW1     4210    4.751888548    3.516815540    7.285608677
  840 SOLV  HW2     4211    4.904947010    3.460789628    7.295518152
  841 SOLV  OW      4212    4.814099643    5.489100200    5.863499549
  841 SOLV  HW1     4213    4.784731531    5.583261007    5.846976297
  841 SOLV  HW2     4214    4.807612501    5.436782335    5.778514441
  842 SOLV  OW      4215    3.343660934    3.728626945    7.289369222
  842 SOLV  HW1     4216    3.273377553    3.712674263    7.358698128
  842 SOLV  HW2     4217    3.432169429    3.697368669    7.323868416
  843 SOLV  OW      4218    3.522609141    5.022059605    5.945396322
  843 SOLV  HW1     4219    3.605760693    4.966604005    5.948655648
  843 SOLV  HW2     4220    3.546844086    5.117391749    5.927330808
  844 SOLV  OW      4221    4.802947677    3.994414642    4.547300479
  844 SOLV  HW1     4222    4.784471335    3.967448975    4.452793958
  844 SOLV  HW2     4223    4.901768685    3.998302717    4.562114792
  845 SOLV  OW      4224    4.526381873    5.753824260    8.319413000
  845 SOLV  HW1     4225    4.441102293    5.719016162    8.358349637
  845 SOLV  HW2     4226    4.505668598    5.813737410    8.242070932
  846 SOLV  OW      4227    3.363450857    3.622251121    8.419415215
  846 SOLV  HW1     4228    3.331197288    3.714695997    8.399056663
  846 SOLV  HW2     4229    3.342760548    3.599987071    8.514689831
  847 SOLV  OW      4230    5.707343925    4.880980078    5.899624200
  847 SOLV  HW1     4231    5.633253323    4.817416006    5.877907070
  847 SOLV  HW2     4232    5.749946527    4.912664465    5.814872879
  848 SOLV  OW      4233    5.862809349    0.014419763    5.359506079
  848 SOLV  HW1     4234    5.826453432   -0.032299766    5.278901413
  848 SOLV  HW2     4235    5.962608401    0.008057007    5.359499833
  849 SOLV  OW      4236    5.906668739    5.748494279    5.303114740
  849 SOLV  HW1     4237    5.932586264    5.842865665    5.282517062
  849 SOLV  HW2     4238    5.858324926    5.745587740    5.390609353
  850 SOLV  OW      4239    5.526532250    4.581889699    4.616213059
  850 SOLV  HW1     4240    5.479080101    4.516645403    4.557112014
  850 SOLV  HW2     4241    5.589226307    4.532646782    4.676586610
  851 SOLV  OW      4242    4.344790178    6.385592858    6.651561217
  851 SOLV  HW1     4243    4.326612893    6.467519873    6.597175201
  851 SOLV  HW2     4244    4.342442155    6.305071000    6.592293891
  852 SOLV  OW      4245    3.832893039    3.749859743    5.285672037
  852 SOLV  HW1     4246    3.869549238    3.793188736    5.368007049
  852 SOLV  HW2     4247    3.864563799    3.799635627    5.204926913
  853 SOLV  OW      4248    5.859642470    4.793107247    6.123481284
  853 SOLV  HW1     4249    5.874255343    4.697244027    6.099026018
  853 SOLV  HW2     4250    5.813949430    4.840139096    6.047981601
  854 SOLV  OW      4251    5.212611159    5.563992137    4.907437354
  854 SOLV  HW1     4252    5.204453111    5.465712807    4.890820063
  854 SOLV  HW2     4253    5.285762737    5.580621343    4.973561491
  855 SOLV  OW      4254    5.401069508    3.544498659    6.849318460
  855 SOLV  HW1     4255    5.370724865    3.466768366    6.904429776
  855 SOLV  HW2     4256    5.453340864    3.511268513    6.770798562
  856 SOLV  OW      4257    4.001606782    4.130055080    5.715957412
  856 SOLV  HW1     4258    4.000147031    4.140227070    5.616478227
  856 SOLV  HW2     4259    4.096343692    4.123994970    5.747414635
  857 SOLV  OW      4260    5.033717811    5.542488715    6.633200154
  857 SOLV  HW1     4261    4.965842625    5.489630877    6.684194462
  857 SOLV  HW2     4262    5.046804428    5.501566888    6.542894507
  858 SOLV  OW      4263    4.032792107    4.440946907    5.866598523
  858 SOLV  HW1     4264    3.992612548    4.350954923    5.883580131
  858 SOLV  HW2     4265    4.089351812    4.467430744    5.944706570
  859 SOLV  OW      4266    4.428270036    3.924644815    8.532230584
  859 SOLV  HW1     4267    4.433195966    3.839353857    8.584217460
  859 SOLV  HW2     4268    4.519746136    3.949594191    8.500447403
  860 SOLV  OW      4269    4.948363063    5.976485795    8.350085837
  860 SOLV  HW1     4270    4.909017656    6.055553533    8.303172799
  860 SOLV  HW2     4271    4.943606980    5.896498772    8.290249604
  861 SOLV  OW      4272    4.729758900    4.424173522    4.696848922
  861 SOLV  HW1     4273    4.676413988    4.370777990    4.631240669
  861 SOLV  HW2     4274    4.803653562    4.367644750    4.733528373
  862 SOLV  OW      4275    4.875832485    3.772679486    7.133508341
  862 SOLV  HW1     4276    4.898887611    3.739651303    7.041975477
  862 SOLV  HW2     4277    4.869944598    3.695141307    7.196386744
  863 SOLV  OW      4278    5.332131049    3.799518036    7.383666039
  863 SOLV  HW1     4279    5.386556327    3.880454797    7.405777729
  863 SOLV  HW2     4280    5.243075171    3.805952039    7.428701057
  864 SOLV  OW      4281    5.440199115    4.008616936    8.411302662
  864 SOLV  HW1     4282    5.342619402    3.989217337    8.401207397
  864 SOLV  HW2     4283    5.475159445    3.962105110    8.492642653
  865 SOLV  OW      4284    4.323749156    4.706518663    5.724251260
  865 SOLV  HW1     4285    4.345547685    4.753424692    5.638656550
  865 SOLV  HW2     4286    4.250227544    4.640623076    5.708309663
  866 SOLV  OW      4287    3.729134260    4.669585002    7.457968605
  866 SOLV  HW1     4288    3.706789594    4.590955236    7.400362678
  866 SOLV  HW2     4289    3.828339133    4.675613416    7.469071038
  867 SOLV  OW      4290    4.813715539    6.010182883    5.111783980
  867 SOLV  HW1     4291    4.721649631    5.995404090    5.147916807
  867 SOLV  HW2     4292    4.818868108    5.974949497    5.018328475
  868 SOLV  OW      4293    4.530987032    5.399354226    5.271158355
  868 SOLV  HW1     4294    4.481798916    5.474976843    5.314321018
  868 SOLV  HW2     4295    4.554131107    5.424080767    5.177061122
  869 SOLV  OW      4296    3.753086625    4.041876585    6.590025893
  869 SOLV  HW1     4297    3.671534493    4.040013399    6.532169393
  869 SOLV  HW2     4298    3.800776816    4.128896636    6.577587738
  870 SOLV  OW      4299    3.503044601    3.878517189    8.474531630
  870 SOLV  HW1     4300    3.498773471    3.779527749    8.488054666
  870 SOLV  HW2     4301    3.580192470    3.900689557    8.414892223
  871 SOLV  OW      4302    4.863985521    3.872965015    8.593588911
  871 SOLV  HW1     4303    4.793772602    3.870463269    8.664763661
  871 SOLV  HW2     4304    4.837072406    3.937982384    8.522535596
  872 SOLV  OW      4305    3.755122476    6.169687150    6.694177594
  872 SOLV  HW1     4306    3.778089603    6.246963332    6.753362548
  872 SOLV  HW2     4307    3.832475509    6.106417664    6.690498354
  873 SOLV  OW      4308    3.958334437    4.896499052    8.296976386
  873 SOLV  HW1     4309    4.021917659    4.970888116    8.276369577
  873 SOLV  HW2     4310    4.002377772    4.808782490    8.277798642
  874 SOLV  OW      4311    5.693435343    3.820905842    8.315351656
  874 SOLV  HW1     4312    5.735798848    3.881453418    8.382727524
  874 SOLV  HW2     4313    5.764020386    3.765137516    8.271655214
  875 SOLV  OW      4314    4.121273371    4.541633731    5.619081199
  875 SOLV  HW1     4315    4.178831167    4.465783117    5.588521046
  875 SOLV  HW2     4316    4.076850658    4.517110369    5.705261523
  876 SOLV  OW      4317    3.876500483    4.569973932    4.879101627
  876 SOLV  HW1     4318    3.902712925    4.661529698    4.848592751
  876 SOLV  HW2     4319    3.825659959    4.576758402    4.964955630
  877 SOLV  OW      4320    5.783645052    4.193775954    5.164653638
  877 SOLV  HW1     4321    5.876763624    4.200182619    5.128739428
  877 SOLV  HW2     4322    5.776584554    4.114287823    5.224918271
  878 SOLV  OW      4323    3.677321773    5.322608399    4.949890156
  878 SOLV  HW1     4324    3.593436731    5.351289960    4.903618403
  878 SOLV  HW2     4325    3.664161425    5.327713848    5.048890544
  879 SOLV  OW      4326    3.136736954    3.861114494    5.657715333
  879 SOLV  HW1     4327    3.045153127    3.867751119    5.618112296
  879 SOLV  HW2     4328    3.131412732    3.815279437    5.746442278
  880 SOLV  OW      4329    4.154660186    3.295517241    8.590821547
  880 SOLV  HW1     4330    4.189310333    3.387182117    8.610791825
  880 SOLV  HW2     4331    4.223965628    3.243955216    8.540423942
  881 SOLV  OW      4332    6.035845014    6.323757890    7.015509506
  881 SOLV  HW1     4333    5.949331228    6.354754976    7.054937923
  881 SOLV  HW2     4334    6.024059700    6.308152693    6.917431771
  882 SOLV  OW      4335    3.888893054    4.959909862    6.729700044
  882 SOLV  HW1     4336    3.984771962    4.937828168    6.711821132
  882 SOLV  HW2     4337    3.849930901    5.006095306    6.650010550
  883 SOLV  OW      4338    4.241848169    4.875596893    7.102696936
  883 SOLV  HW1     4339    4.154625759    4.923247567    7.113795109
  883 SOLV  HW2     4340    4.286281299    4.906642910    7.018650718
  884 SOLV  OW      4341    4.196958041    4.726192430    8.243365215
  884 SOLV  HW1     4342    4.230908551    4.724239508    8.337409370
  884 SOLV  HW2     4343    4.172752540    4.633473795    8.214767038
  885 SOLV  OW      4344    5.764784369    4.317962573    4.509288705
  885 SOLV  HW1     4345    5.753499511    4.234546763    4.563292758
  885 SOLV  HW2     4346    5.690239248    4.325058642    4.443009223
  886 SOLV  OW      4347    4.601352673    0.117146588    6.331469204
  886 SOLV  HW1     4348    4.526753059    0.097189395    6.267931218
  886 SOLV  HW2     4349    4.662867223    0.038457389    6.336378321
  887 SOLV  OW      4350    4.125076783    6.250324397    7.603198133
  887 SOLV  HW1     4351    4.083159824    6.288125288    7.520648863
  887 SOLV  HW2     4352    4.059694590    6.190265168    7.649241098
  888 SOLV  OW      4353    3.486464735    5.241658523    6.640059384
  888 SOLV  HW1     4354    3.401514634    5.292868899    6.652799387
  888 SOLV  HW2     4355    3.478320903    5.152195600    6.684007310
  889 SOLV  OW      4356    4.325422435    5.910165755    7.293662759
  889 SOLV  HW1     4357    4.389754200    5.903692402    7.217376247
  889 SOLV  HW2     4358    4.232016018    5.900052783    7.259411045
  890 SOLV  OW      4359    4.542298715    4.539209587    4.889205068
  890 SOLV  HW1     4360    4.509017608    4.460255047    4.940779757
  890 SOLV  HW2     4361    4.621930721    4.512390659    4.834975876
  891 SOLV  OW      4362    3.864863052    3.813047680    6.061572512
  891 SOLV  HW1     4363    3.862440339    3.837596543    6.158482828
  891 SOLV  HW2     4364    3.816070765    3.726836200    6.047829385
  892 SOLV  OW      4365    5.798187837    4.570686670    7.311549457
  892 SOLV  HW1     4366    5.760165449    4.627645010    7.238666198
  892 SOLV  HW2     4367    5.725218856    4.544130902    7.374574551
  893 SOLV  OW      4368    3.158317229    5.536449147    6.221373326
  893 SOLV  HW1     4369    3.254170168    5.564194839    6.227945866
  893 SOLV  HW2     4370    3.100054918    5.617723291    6.221154138
  894 SOLV  OW      4371    5.402571768    3.765983989    5.853112624
  894 SOLV  HW1     4372    5.444136306    3.805882810    5.771368382
  894 SOLV  HW2     4373    5.464944009    3.698546319    5.892644154
  895 SOLV  OW      4374    5.135263690    5.362937722    5.585417548
  895 SOLV  HW1     4375    5.141558265    5.291515237    5.655138584
  895 SOLV  HW2     4376    5.183357045    5.333268247    5.502914103
  896 SOLV  OW      4377    4.900594164    4.093957602    6.672187466
  896 SOLV  HW1     4378    4.897250129    4.072613709    6.769835361
  896 SOLV  HW2     4379    4.989387168    4.066653121    6.635143719
  897 SOLV  OW      4380    3.582452990    4.819476844    5.221559139
  897 SOLV  HW1     4381    3.603221715    4.862403590    5.133652234
  897 SOLV  HW2     4382    3.594077869    4.886456234    5.294898431
  898 SOLV  OW      4383    3.494335747    5.716621003    6.443723082
  898 SOLV  HW1     4384    3.487842671    5.812346305    6.471942931
  898 SOLV  HW2     4385    3.588957621    5.695464818    6.419206926
  899 SOLV  OW      4386    5.565955197    4.787368268    6.201554169
  899 SOLV  HW1     4387    5.658575300    4.776476624    6.165444149
  899 SOLV  HW2     4388    5.570587483    4.822605457    6.295030995
  900 SOLV  OW      4389    5.571338543    5.428516583    4.960722459
  900 SOLV  HW1     4390    5.509711666    5.412127784    5.037763360
  900 SOLV  HW2     4391    5.625081773    5.511063828    4.978029669
  901 SOLV  OW      4392    4.322498735    5.128006707    4.984035781
  901 SOLV  HW1     4393    4.235920663    5.079281073    4.995475139
  901 SOLV  HW2     4394    4.304953782    5.218332899    4.944865624
  902 SOLV  OW      4395    5.189512148    3.690791015    8.311868933
  902 SOLV  HW1     4396    5.265624342    3.662112544    8.253682237
  902 SOLV  HW2     4397    5.110890457    3.631153238    8.295641955
  903 SOLV  OW      4398    4.078466536    3.835617475    5.455453106
  903 SOLV  HW1     4399    4.125205081    3.920676104    5.479587969
  903 SOLV  HW2     4400    3.996808353    3.825207102    5.512245594
  904 SOLV  OW      4401    4.914562805    5.280722908    7.665410035
  904 SOLV  HW1     4402    4.935351142    5.299772814    7.569461618
  904 SOLV  HW2     4403    4.838861748    5.338860161    7.695254149
  905 SOLV  OW      4404    6.024463660    4.155371508    6.046788057
  905 SOLV  HW1     4405    5.985877687    4.176540554    5.956984275
  905 SOLV  HW2     4406    6.069710684    4.236608807    6.083595595
  906 SOLV  OW      4407    4.467304254    3.716716674    8.032791100
  906 SOLV  HW1     4408    4.531296200    3.699795064    8.107749655
  906 SOLV  HW2     4409    4.429011592    3.808654413    8.041801143
  907 SOLV  OW      4410    5.279444769    4.328433632    5.748032881
  907 SOLV  HW1     4411    5.215340983    4.360646768    5.817709972
  907 SOLV  HW2     4412    5.335671517    4.254937658    5.785952526
  908 SOLV  OW      4413    3.848427452    6.091431735    5.661219306
  908 SOLV  HW1     4414    3.825954405    5.994124232    5.655921796
  908 SOLV  HW2     4415    3.947431258    6.103215083    5.653462390
  909 SOLV  OW      4416    3.565509736    4.487546759    6.404480512
  909 SOLV  HW1     4417    3.573162486    4.479553566    6.305087009
  909 SOLV  HW2     4418    3.531371297    4.578548043    6.428034134
  910 SOLV  OW      4419    4.436588628    4.008624806    5.521745634
  910 SOLV  HW1     4420    4.345892758    4.048945158    5.534010554
  910 SOLV  HW2     4421    4.457255950    4.002186204    5.424107629
  911 SOLV  OW      4422    5.827148373    5.515315734    5.547315716
  911 SOLV  HW1     4423    5.737585165    5.516068913    5.591808151
  911 SOLV  HW2     4424    5.893002415    5.564642391    5.604166264
  912 SOLV  OW      4425    5.573302701    4.919680000    4.286579949
  912 SOLV  HW1     4426    5.492888627    4.875197144    4.326036709
  912 SOLV  HW2     4427    5.605150954    4.991671112    4.348248574
  913 SOLV  OW      4428    4.366466212    3.444420452    5.494254474
  913 SOLV  HW1     4429    4.379816697    3.418648400    5.398550537
  913 SOLV  HW2     4430    4.292268384    3.511164917    5.500721025
  914 SOLV  OW      4431    5.806521201    3.406348962    8.394980664
  914 SOLV  HW1     4432    5.797516917    3.312836507    8.429275880
  914 SOLV  HW2     4433    5.743003144    3.420203809    8.318991187
  915 SOLV  OW      4434    4.215309890    4.867272261    6.194861895
  915 SOLV  HW1     4435    4.135109962    4.844054413    6.249912384
  915 SOLV  HW2     4436    4.216651219    4.810663546    6.112438014
  916 SOLV  OW      4437    5.887335608    6.467084860    5.694830900
  916 SOLV  HW1     4438    5.813752304    6.415852839    5.739123622
  916 SOLV  HW2     4439    5.900493111    6.554155337    5.742236211
  917 SOLV  OW      4440    5.249207597    6.403974956    5.979262995
  917 SOLV  HW1     4441    5.277009797    6.318169617    5.936063698
  917 SOLV  HW2     4442    5.204629409    6.384379672    6.066616125
  918 SOLV  OW      4443    4.605387856    3.375518108    6.025802244
  918 SOLV  HW1     4444    4.560260804    3.306602578    6.082497317
  918 SOLV  HW2     4445    4.558677169    3.381864156    5.937599495
  919 SOLV  OW      4446    5.188101171    4.426086250    7.402221908
  919 SOLV  HW1     4447    5.171285632    4.370908988    7.320523717
  919 SOLV  HW2     4448    5.101675514    4.464264740    7.435003962
  920 SOLV  OW      4449    3.790464040    6.162917894    8.172405916
  920 SOLV  HW1     4450    3.725287978    6.238642075    8.176786481
  920 SOLV  HW2     4451    3.783769634    6.118341598    8.083135809
  921 SOLV  OW      4452    5.441705874    4.107059451    6.876081193
  921 SOLV  HW1     4453    5.454702302    4.113894901    6.975004902
  921 SOLV  HW2     4454    5.407769961    4.015820251    6.853163586
  922 SOLV  OW      4455    3.321540736    4.378547469    6.581438509
  922 SOLV  HW1     4456    3.293441093    4.311509258    6.512750819
  922 SOLV  HW2     4457    3.401012576    4.429210931    6.547983035
  923 SOLV  OW      4458    4.315061535    6.374468571    7.382871871
  923 SOLV  HW1     4459    4.296467882    6.336271881    7.473400159
  923 SOLV  HW2     4460    4.298318247    6.473057518    7.384236219
  924 SOLV  OW      4461    5.291389700    4.329108366    7.002228119
  924 SOLV  HW1     4462    5.332862887    4.243989708    6.970030535
  924 SOLV  HW2     4463    5.200116759    4.338779247    6.962522966
  925 SOLV  OW      4464    4.249624703    5.868071545    7.903823072
  925 SOLV  HW1     4465    4.340515539    5.856103267    7.863860096
  925 SOLV  HW2     4466    4.194100648    5.925498973    7.843648967
  926 SOLV  OW      4467    4.183561025    4.166696213    6.088297354
  926 SOLV  HW1     4468    4.227256444    4.092824555    6.139633599
  926 SOLV  HW2     4469    4.111450088    4.207852842    6.144044332
  927 SOLV  OW      4470    3.028586107    3.739297406    6.141202583
  927 SOLV  HW1     4471    3.085009869    3.808116491    6.186829318
  927 SOLV  HW2     4472    3.072663977    3.711293388    6.055911652
  928 SOLV  OW      4473    5.947484175    4.092395066    7.923980547
  928 SOLV  HW1     4474    6.011046252    4.016098690    7.935839077
  928 SOLV  HW2     4475    5.948534816    4.149676551    8.005952470
  929 SOLV  OW      4476    3.901910506    3.814759017    6.437002008
  929 SOLV  HW1     4477    3.845681763    3.750151767    6.488619440
  929 SOLV  HW2     4478    3.981295004    3.767070761    6.399264148
  930 SOLV  OW      4479    4.602429739    3.466268740    5.321581235
  930 SOLV  HW1     4480    4.595043023    3.405427873    5.400600216
  930 SOLV  HW2     4481    4.625943804    3.558403621    5.352567927
  931 SOLV  OW      4482    5.338712286    4.923246620    8.398053856
  931 SOLV  HW1     4483    5.429691344    4.892181959    8.425613359
  931 SOLV  HW2     4484    5.300066406    4.981037501    8.469934131
  932 SOLV  OW      4485    4.699166172    5.390370265    4.848317310
  932 SOLV  HW1     4486    4.761879914    5.440846754    4.907654408
  932 SOLV  HW2     4487    4.740717572    5.378816689    4.758084869
  933 SOLV  OW      4488    5.275235862    6.132659297    5.179209412
  933 SOLV  HW1     4489    5.371005186    6.135334668    5.150528636
  933 SOLV  HW2     4490    5.217139436    6.115260733    5.099696700
  934 SOLV  OW      4491    5.593580199    3.568372722    7.998362861
  934 SOLV  HW1     4492    5.673612556    3.555389138    8.056897950
  934 SOLV  HW2     4493    5.536946455    3.642079539    8.035245918
  935 SOLV  OW      4494    4.107264085    5.514389923    6.978555639
  935 SOLV  HW1     4495    4.073958887    5.581589157    7.044713939
  935 SOLV  HW2     4496    4.061592269    5.528640394    6.890732250
  936 SOLV  OW      4497    3.919684334    5.646521732    7.469473397
  936 SOLV  HW1     4498    3.916705295    5.558932175    7.421310823
  936 SOLV  HW2     4499    3.827121434    5.672612835    7.496896582
  937 SOLV  OW      4500    4.114074961    3.876687649    4.807996432
  937 SOLV  HW1     4501    4.110210467    3.868947073    4.708365557
  937 SOLV  HW2     4502    4.209492680    3.883239576    4.837213762
  938 SOLV  OW      4503    0.020470254    5.009562080    6.791399326
  938 SOLV  HW1     4504    0.070809697    4.970415165    6.714360355
  938 SOLV  HW2     4505   -0.051474048    4.946183819    6.819840804
  939 SOLV  OW      4506    4.428585459    4.630271061    6.341403917
  939 SOLV  HW1     4507    4.380912739    4.713105896    6.311953274
  939 SOLV  HW2     4508    4.397665446    4.552693374    6.286384892
  940 SOLV  OW      4509    5.372067723    6.339644522    6.364030678
  940 SOLV  HW1     4510    5.448656202    6.298328722    6.314764188
  940 SOLV  HW2     4511    5.325894303    6.269657023    6.418544314
  941 SOLV  OW      4512    5.528806639    3.693359587    7.166953366
  941 SOLV  HW1     4513    5.581612261    3.751135941    7.229193634
  941 SOLV  HW2     4514    5.431229241    3.704807093    7.185603836
  942 SOLV  OW      4515    4.172695507    6.263614071    6.145443079
  942 SOLV  HW1     4516    4.090187351    6.221003466    6.182573205
  942 SOLV  HW2     4517    4.250431039    6.243080189    6.204903780
  943 SOLV  OW      4518    5.955528242    6.243880820    5.538537105
  943 SOLV  HW1     4519    5.914315798    6.277364201    5.453794077
  943 SOLV  HW2     4520    5.944106016    6.312420730    5.610463431
  944 SOLV  OW      4521    4.772124984    4.511527623    7.272767419
  944 SOLV  HW1     4522    4.782637653    4.414131744    7.252642753
  944 SOLV  HW2     4523    4.690743931    4.546538851    7.226366602
  945 SOLV  OW      4524    3.359872289    3.342053104    7.505830891
  945 SOLV  HW1     4525    3.305883337    3.266600022    7.468500401
  945 SOLV  HW2     4526    3.452515841    3.338436808    7.468348279
  946 SOLV  OW      4527    4.483684061    3.971592617    6.655766145
  946 SOLV  HW1     4528    4.548875089    4.039679063    6.622368047
  946 SOLV  HW2     4529    4.457353013    3.911049187    6.580655669
  947 SOLV  OW      4530    4.965162631    6.306595066    6.712603391
  947 SOLV  HW1     4531    4.958542477    6.370129919    6.789550634
  947 SOLV  HW2     4532    4.999616413    6.218487775    6.745032606
  948 SOLV  OW      4533    4.463307349    4.739896015    7.722664080
  948 SOLV  HW1     4534    4.397374054    4.666589278    7.705947751
  948 SOLV  HW2     4535    4.415098950    4.821300686    7.755056218
  949 SOLV  OW      4536    5.131310311    4.064847235    7.478530762
  949 SOLV  HW1     4537    5.039806555    4.105153961    7.476842670
  949 SOLV  HW2     4538    5.199784041    4.137362680    7.471231161
  950 SOLV  OW      4539    5.797998965    4.671144645    7.691852151
  950 SOLV  HW1     4540    5.800489881    4.670126504    7.791818201
  950 SOLV  HW2     4541    5.842251599    4.588689748    7.656594655
  951 SOLV  OW      4542    4.311183626    4.963287973    7.785361084
  951 SOLV  HW1     4543    4.268838244    5.043702450    7.827102689
  951 SOLV  HW2     4544    4.277150734    4.880645004    7.830237148
  952 SOLV  OW      4545    3.937344852    5.246751653    7.575993975
  952 SOLV  HW1     4546    3.925876789    5.221885502    7.479809390
  952 SOLV  HW2     4547    3.941840267    5.163719682    7.631557633
  953 SOLV  OW      4548    4.024579821    5.630786949    5.584761657
  953 SOLV  HW1     4549    4.002638208    5.551275080    5.528210816
  953 SOLV  HW2     4550    4.079451610    5.601768934    5.663165116
  954 SOLV  OW      4551    5.726190716    3.383833242    7.779629134
  954 SOLV  HW1     4552    5.684283002    3.409183383    7.866817776
  954 SOLV  HW2     4553    5.765535605    3.292187845    7.786991859
  955 SOLV  OW      4554    3.989540771    3.967544635    6.673029697
  955 SOLV  HW1     4555    3.936007286    3.914979656    6.606908811
  955 SOLV  HW2     4556    4.057134587    3.907794220    6.716172925
  956 SOLV  OW      4557    4.010699401    5.747031885    7.091612702
  956 SOLV  HW1     4558    4.058838627    5.826526101    7.054667510
  956 SOLV  HW2     4559    3.947749814    5.776639921    7.163451254
  957 SOLV  OW      4560    4.849623216    4.743226396    7.067070944
  957 SOLV  HW1     4561    4.942897088    4.752170067    7.102002073
  957 SOLV  HW2     4562    4.793772015    4.693626488    7.133562157
  958 SOLV  OW      4563    5.129272753    5.667744517    4.392454633
  958 SOLV  HW1     4564    5.146868106    5.665404377    4.490876145
  958 SOLV  HW2     4565    5.213587970    5.646541996    4.343027288
  959 SOLV  OW      4566    5.311084404    3.543303022    8.037127135
  959 SOLV  HW1     4567    5.363601465    3.575927435    7.958523783
  959 SOLV  HW2     4568    5.225393896    3.594464236    8.043479664
  960 SOLV  OW      4569    3.324440903    5.789944059    4.816644024
  960 SOLV  HW1     4570    3.302020730    5.856441764    4.887897331
  960 SOLV  HW2     4571    3.241373984    5.741761187    4.788715972
  961 SOLV  OW      4572    4.680663765    3.380635641    4.619936033
  961 SOLV  HW1     4573    4.701380148    3.473113322    4.651882081
  961 SOLV  HW2     4574    4.764298665    3.337632621    4.585936514
  962 SOLV  OW      4575    5.996467204    3.893753129    7.314558799
  962 SOLV  HW1     4576    6.025473642    3.807877927    7.356818497
  962 SOLV  HW2     4577    5.986555859    3.880628314    7.215911284
  963 SOLV  OW      4578    0.036456887    5.268189353    7.005745350
  963 SOLV  HW1     4579   -0.045936182    5.231130086    7.048637513
  963 SOLV  HW2     4580    0.112092143    5.265551814    7.071108586
  964 SOLV  OW      4581    0.038291833    3.529415308    6.766685963
  964 SOLV  HW1     4582   -0.039226175    3.545779790    6.705653460
  964 SOLV  HW2     4583    0.007591150    3.477192835    6.846261159
  965 SOLV  OW      4584    3.210559708    5.370906402    7.460969207
  965 SOLV  HW1     4585    3.205868574    5.418220646    7.372987922
  965 SOLV  HW2     4586    3.305068241    5.370715572    7.493672743
  966 SOLV  OW      4587    5.228094334    5.132961968    5.695037462
  966 SOLV  HW1     4588    5.316019888    5.114328855    5.738882679
  966 SOLV  HW2     4589    5.158395082    5.072122719    5.732998803
  967 SOLV  OW      4590    4.558329220    5.736953612    6.803528021
  967 SOLV  HW1     4591    4.491294379    5.668707052    6.832662177
  967 SOLV  HW2     4592    4.648902406    5.711147459    6.837154165
  968 SOLV  OW      4593    4.628666061    4.547241395    6.059738826
  968 SOLV  HW1     4594    4.559255608    4.527628116    5.990473767
  968 SOLV  HW2     4595    4.645673486    4.645744028    6.062884036
  969 SOLV  OW      4596    5.865077263    4.306546598    8.457425062
  969 SOLV  HW1     4597    5.791791031    4.374539733    8.454669032
  969 SOLV  HW2     4598    5.943604347    4.340076141    8.405356380
  970 SOLV  OW      4599    3.959082569    6.319009238    5.143806316
  970 SOLV  HW1     4600    4.005971172    6.316414660    5.232094652
  970 SOLV  HW2     4601    3.986881029    6.240110867    5.088995738
  971 SOLV  OW      4602    4.105132467    5.904550254    4.363911539
  971 SOLV  HW1     4603    4.100217208    5.986403424    4.421155910
  971 SOLV  HW2     4604    4.193148277    5.902317668    4.316485107
  972 SOLV  OW      4605    4.897593899    3.851216574    8.029044210
  972 SOLV  HW1     4606    4.941795579    3.923125476    7.975405781
  972 SOLV  HW2     4607    4.863942170    3.889699491    8.114990499
  973 SOLV  OW      4608    5.806406379    4.040822785    4.561123466
  973 SOLV  HW1     4609    5.870413685    3.998505041    4.625264174
  973 SOLV  HW2     4610    5.853110714    4.113222766    4.510342224
  974 SOLV  OW      4611    5.639516832    3.819559361    5.022921443
  974 SOLV  HW1     4612    5.609344998    3.749556390    4.958184838
  974 SOLV  HW2     4613    5.560561896    3.872564563    5.053852937
  975 SOLV  OW      4614    4.858799951    4.501878726    5.902326723
  975 SOLV  HW1     4615    4.770244881    4.532530924    5.937246784
  975 SOLV  HW2     4616    4.907065286    4.451249406    5.973797399
  976 SOLV  OW      4617    5.577062630    5.938796755    7.921923506
  976 SOLV  HW1     4618    5.677013648    5.935762454    7.921290850
  976 SOLV  HW2     4619    5.543823432    5.922175912    8.014768692
  977 SOLV  OW      4620    4.355394023    6.167434884    6.925800238
  977 SOLV  HW1     4621    4.393802306    6.075515445    6.934592320
  977 SOLV  HW2     4622    4.412713120    6.232408158    6.975747118
  978 SOLV  OW      4623    4.492536310    3.463793335    4.876382295
  978 SOLV  HW1     4624    4.458408917    3.440434086    4.967439673
  978 SOLV  HW2     4625    4.549200062    3.388979106    4.841852148
  979 SOLV  OW      4626    5.525392846    4.337032539    5.342069702
  979 SOLV  HW1     4627    5.454241338    4.380680744    5.286985945
  979 SOLV  HW2     4628    5.484953135    4.300747915    5.426031968
  980 SOLV  OW      4629    5.742247301    3.355316081    7.086146539
  980 SOLV  HW1     4630    5.645381137    3.374030347    7.069810812
  980 SOLV  HW2     4631    5.774083342    3.409830269    7.163704027
  981 SOLV  OW      4632    4.414785488    3.777943117    7.464982222
  981 SOLV  HW1     4633    4.382977763    3.781972074    7.559703925
  981 SOLV  HW2     4634    4.363379130    3.843591320    7.409760191
  982 SOLV  OW      4635    3.615063782    5.571874609    5.992646856
  982 SOLV  HW1     4636    3.609078143    5.517695202    5.908797548
  982 SOLV  HW2     4637    3.523049283    5.588964961    6.027903657
  983 SOLV  OW      4638    3.656083949    5.814175371    8.494053964
  983 SOLV  HW1     4639    3.567746937    5.781189474    8.527369866
  983 SOLV  HW2     4640    3.663702021    5.795791887    8.396045987
  984 SOLV  OW      4641    5.654073834    4.241084038    8.134642888
  984 SOLV  HW1     4642    5.633350662    4.183549096    8.213774810
  984 SOLV  HW2     4643    5.736642610    4.294446635    8.152981378
  985 SOLV  OW      4644    5.553192198    5.824346811    5.293120721
  985 SOLV  HW1     4645    5.544016136    5.764374914    5.372626513
  985 SOLV  HW2     4646    5.515651309    5.914451098    5.314866471
  986 SOLV  OW      4647    4.244099133    4.842089478    6.501240156
  986 SOLV  HW1     4648    4.167087876    4.862658593    6.440842987
  986 SOLV  HW2     4649    4.221439596    4.763248445    6.558429718
  987 SOLV  OW      4650    3.248185887    4.707289864    8.473383412
  987 SOLV  HW1     4651    3.185801565    4.756898050    8.412974840
  987 SOLV  HW2     4652    3.341516049    4.714680520    8.438219256
  988 SOLV  OW      4653    5.004868750    5.256820688    5.892898664
  988 SOLV  HW1     4654    4.975091016    5.266580472    5.987871779
  988 SOLV  HW2     4655    4.959692835    5.326015578    5.836569054
  989 SOLV  OW      4656    5.927756321    3.902757216    8.513596477
  989 SOLV  HW1     4657    5.843373882    3.952461008    8.493327944
  989 SOLV  HW2     4658    5.992010530    3.963759966    8.559972708
  990 SOLV  OW      4659    3.415826227    5.400037116    4.856351056
  990 SOLV  HW1     4660    3.373631022    5.311300639    4.837718075
  990 SOLV  HW2     4661    3.350929077    5.458104866    4.905511858
  991 SOLV  OW      4662    3.171865333    6.288610279    5.034663461
  991 SOLV  HW1     4663    3.123484390    6.375576885    5.024818713
  991 SOLV  HW2     4664    3.228906886    6.272922381    4.954036877
  992 SOLV  OW      4665    4.655877923    4.227056866    4.484273251
  992 SOLV  HW1     4666    4.564248026    4.228561091    4.524295265
  992 SOLV  HW2     4667    4.690950254    4.133409861    4.484868478
  993 SOLV  OW      4668    5.109189104    5.560099261    7.018919016
  993 SOLV  HW1     4669    5.050434265    5.498054088    6.966960686
  993 SOLV  HW2     4670    5.205068554    5.538330875    7.000615114
  994 SOLV  OW      4671    5.630510680    3.424043712    5.705794219
  994 SOLV  HW1     4672    5.543938593    3.375864422    5.692221217
  994 SOLV  HW2     4673    5.636744149    3.455268990    5.800590239
  995 SOLV  OW      4674    3.586859529    6.267186890    7.843608699
  995 SOLV  HW1     4675    3.605709404    6.296074566    7.749746109
  995 SOLV  HW2     4676    3.522777069    6.331242797    7.885938055
  996 SOLV  OW      4677    3.092255709    0.021131728    4.580508851
  996 SOLV  HW1     4678    3.133990927   -0.058246050    4.624768773
  996 SOLV  HW2     4679    3.123827198    0.026889851    4.485789734
  997 SOLV  OW      4680    4.889298158    5.477917607    5.599436091
  997 SOLV  HW1     4681    4.858881021    5.479080569    5.504172947
  997 SOLV  HW2     4682    4.968814999    5.417926116    5.608273132
  998 SOLV  OW      4683    3.578343850    4.568077878    6.112163359
  998 SOLV  HW1     4684    3.605130761    4.504852244    6.039453078
  998 SOLV  HW2     4685    3.482580999    4.594207617    6.099982242
  999 SOLV  OW      4686    3.308383492    4.833925927    6.525040267
  999 SOLV  HW1     4687    3.400284484    4.850478529    6.489236163
  999 SOLV  HW2     4688    3.257042913    4.777637891    6.460264220
 1000 SOLV  OW      4689    4.228006267    3.396958891    6.183344760
 1000 SOLV  HW1     4690    4.130046742    3.416637642    6.187618576
 1000 SOLV  HW2     4691    4.242451972    3.298199289    6.189633126
 1001 SOLV  OW      4692    5.504812038    6.139102596    5.705709613
 1001 SOLV  HW1     4693    5.465553017    6.154630079    5.615051850
 1001 SOLV  HW2     4694    5.503977484    6.041181852    5.726023207
 1002 SOLV  OW      4695    4.327613066    3.304316576    5.908574720
 1002 SOLV  HW1     4696    4.270804132    3.371270596    5.860717260
 1002 SOLV  HW2     4697    4.269324136    3.244177764    5.963220532
 1003 SOLV  OW      4698    4.490166222    4.459764165    5.816855482
 1003 SOLV  HW1     4699    4.569325061    4.476507125    5.758078104
 1003 SOLV  HW2     4700    4.422158654    4.531647845    5.802396010
 1004 SOLV  OW      4701    3.689087361    4.954310217    7.446103015
 1004 SOLV  HW1     4702    3.593348680    4.927551168    7.435226003
 1004 SOLV  HW2     4703    3.746268312    4.872391045    7.450532977
 1005 SOLV  OW      4704    5.425851930    5.486774913    6.558411433
 1005 SOLV  HW1     4705    5.347217588    5.425060024    6.555312987
 1005 SOLV  HW2     4706    5.493805132    5.450937068    6.622441168
 1006 SOLV  OW      4707    5.279498293    4.309506066    5.032772815
 1006 SOLV  HW1     4708    5.234015678    4.222240528    5.014966527
 1006 SOLV  HW2     4709    5.372252822    4.306928825    4.995472298
 1007 SOLV  OW      4710    5.992653795    5.219601981    4.797460580
 1007 SOLV  HW1     4711    5.896936183    5.246475287    4.808317499
 1007 SOLV  HW2     4712    6.045465051    5.297469052    4.763581285
 1008 SOLV  OW      4713    3.376426916    4.462814713    4.417403640
 1008 SOLV  HW1     4714    3.362284855    4.387746331    4.481953749
 1008 SOLV  HW2     4715    3.333952708    4.439873965    4.329826474
 1009 SOLV  OW      4716    4.722688483    3.863934797    6.300040839
 1009 SOLV  HW1     4717    4.788004849    3.833125929    6.369211609
 1009 SOLV  HW2     4718    4.713139467    3.793605298    6.229581502
 1010 SOLV  OW      4719    5.785056098    3.577937105    5.209942222
 1010 SOLV  HW1     4720    5.873073736    3.584790985    5.256928610
 1010 SOLV  HW2     4721    5.711366466    3.575333623    5.277497386
 1011 SOLV  OW      4722    4.794505730    6.286308583    6.146160192
 1011 SOLV  HW1     4723    4.812338198    6.230396344    6.065192084
 1011 SOLV  HW2     4724    4.750444542    6.371742168    6.118596358
 1012 SOLV  OW      4725    5.840560962    6.067294069    4.508064568
 1012 SOLV  HW1     4726    5.872795105    6.151106403    4.464038238
 1012 SOLV  HW2     4727    5.918870543    6.015560029    4.542578501
 1013 SOLV  OW      4728    3.615683590    3.554865377    8.027821749
 1013 SOLV  HW1     4729    3.594152838    3.540850137    8.124471982
 1013 SOLV  HW2     4730    3.598987276    3.470151406    7.977356709
 1014 SOLV  OW      4731    5.313460177    5.124810913    6.106411311
 1014 SOLV  HW1     4732    5.287558639    5.202550345    6.049089191
 1014 SOLV  HW2     4733    5.360342539    5.157960947    6.188295905
 1015 SOLV  OW      4734    5.252602629    5.237576287    4.596722949
 1015 SOLV  HW1     4735    5.239384175    5.164595082    4.529638406
 1015 SOLV  HW2     4736    5.164340419    5.279348733    4.618310924
 1016 SOLV  OW      4737    5.324371442    5.983858916    6.694688620
 1016 SOLV  HW1     4738    5.353929182    5.888837896    6.684810965
 1016 SOLV  HW2     4739    5.329816543    6.029816333    6.606037659
 1017 SOLV  OW      4740    4.198471081    4.548472040    6.669484938
 1017 SOLV  HW1     4741    4.276560637    4.496020727    6.635557462
 1017 SOLV  HW2     4742    4.170273951    4.512469160    6.758416242
 1018 SOLV  OW      4743    4.539364231    3.422802734    8.217206197
 1018 SOLV  HW1     4744    4.617151302    3.485602257    8.219875828
 1018 SOLV  HW2     4745    4.563858673    3.341665952    8.164116548
 1019 SOLV  OW      4746    3.390502542    0.011190447    8.325868129
 1019 SOLV  HW1     4747    3.442758384   -0.007657610    8.242706154
 1019 SOLV  HW2     4748    3.440026513   -0.024424223    8.405119371
 1020 SOLV  OW      4749    3.335075709    5.959593989    7.341922919
 1020 SOLV  HW1     4750    3.330379381    5.897022090    7.264047136
 1020 SOLV  HW2     4751    3.355604905    5.907873710    7.425022194
 1021 SOLV  OW      4752    4.007343173    4.173913348    6.995111263
 1021 SOLV  HW1     4753    4.034479526    4.087200673    7.036897772
 1021 SOLV  HW2     4754    3.908685776    4.186508325    7.005583890
 1022 SOLV  OW      4755    5.610130650    3.531657056    5.971102622
 1022 SOLV  HW1     4756    5.653005024    3.453914358    6.017139350
 1022 SOLV  HW2     4757    5.524172504    3.554235170    6.016965448
 1023 SOLV  OW      4758    4.264175067    0.023035832    7.692412760
 1023 SOLV  HW1     4759    4.217202579   -0.010295598    7.774170313
 1023 SOLV  HW2     4760    4.330284300   -0.045445867    7.661726315
 1024 SOLV  OW      4761    3.058870049    3.849354847    6.894297672
 1024 SOLV  HW1     4762    3.154784552    3.828362692    6.913279602
 1024 SOLV  HW2     4763    3.044983251    3.948302683    6.898444431
 1025 SOLV  OW      4764    4.029392771    3.477177648    7.528491185
 1025 SOLV  HW1     4765    4.121874689    3.486481137    7.491580023
 1025 SOLV  HW2     4766    3.972334604    3.427343981    7.463214311
 1026 SOLV  OW      4767    4.354331953    5.856637773    6.058886338
 1026 SOLV  HW1     4768    4.361275293    5.802459552    6.142657636
 1026 SOLV  HW2     4769    4.407607059    5.940660900    6.069064564
 1027 SOLV  OW      4770    5.685112826    6.387088507    4.837064596
 1027 SOLV  HW1     4771    5.771106790    6.418923179    4.797168940
 1027 SOLV  HW2     4772    5.660895838    6.298445716    4.797613689
 1028 SOLV  OW      4773    4.309880604    4.258833447    5.113159136
 1028 SOLV  HW1     4774    4.216748230    4.222564805    5.109834957
 1028 SOLV  HW2     4775    4.373083215    4.185962884    5.139563137
 1029 SOLV  OW      4776    5.936232144    3.358489220    6.113809372
 1029 SOLV  HW1     4777    6.016267988    3.362947537    6.054019481
 1029 SOLV  HW2     4778    5.960640587    3.392276902    6.204708915
 1030 SOLV  OW      4779    3.034823000    5.922994909    7.353603898
 1030 SOLV  HW1     4780    3.134355550    5.926478455    7.344528888
 1030 SOLV  HW2     4781    3.003761424    5.999962757    7.409392252
 1031 SOLV  OW      4782    3.601430441    4.054513966    5.509552568
 1031 SOLV  HW1     4783    3.534665405    4.037612094    5.582068003
 1031 SOLV  HW2     4784    3.682961146    3.998897346    5.525713688
 1032 SOLV  OW      4785    5.767089703    4.074706998    7.431680009
 1032 SOLV  HW1     4786    5.786331443    4.103457193    7.525514697
 1032 SOLV  HW2     4787    5.851101709    4.040740615    7.389374569
 1033 SOLV  OW      4788    4.304914253    4.388752287    4.755383935
 1033 SOLV  HW1     4789    4.207147634    4.373246670    4.769610743
 1033 SOLV  HW2     4790    4.334704847    4.466503756    4.810773288
 1034 SOLV  OW      4791    5.222503699    5.802517953    6.932723741
 1034 SOLV  HW1     4792    5.144041921    5.855996170    6.901349206
 1034 SOLV  HW2     4793    5.190978801    5.729688290    6.993570081
 1035 SOLV  OW      4794    3.716795243    6.396065411    7.612017465
 1035 SOLV  HW1     4795    3.626495551    6.415126480    7.573488213
 1035 SOLV  HW2     4796    3.783389894    6.460354436    7.574163835
 1036 SOLV  OW      4797    4.362302414    3.795755219    4.424476926
 1036 SOLV  HW1     4798    4.369406667    3.698885881    4.448302634
 1036 SOLV  HW2     4799    4.431880678    3.847505917    4.474301939
 1037 SOLV  OW      4800    5.160253299    4.953796537    4.423032038
 1037 SOLV  HW1     4801    5.137448550    4.920354929    4.331580917
 1037 SOLV  HW2     4802    5.082413538    4.939379523    4.484144913
 1038 SOLV  OW      4803    4.693039008    6.342565654    4.856842399
 1038 SOLV  HW1     4804    4.775778667    6.320619015    4.908540354
 1038 SOLV  HW2     4805    4.612563946    6.316119598    4.909987735
 1039 SOLV  OW      4806    4.554860225    3.873969918    4.603610421
 1039 SOLV  HW1     4807    4.631097795    3.932470102    4.575906350
 1039 SOLV  HW2     4808    4.589930649    3.795737226    4.655099415
 1040 SOLV  OW      4809    4.098865138    4.174365171    4.638276053
 1040 SOLV  HW1     4810    4.013979350    4.128692028    4.611646821
 1040 SOLV  HW2     4811    4.145972469    4.119475777    4.707340247
 1041 SOLV  OW      4812    3.449550222    5.883654455    6.194354724
 1041 SOLV  HW1     4813    3.521347914    5.937971492    6.150809759
 1041 SOLV  HW2     4814    3.361876002    5.902894766    6.150252952
 1042 SOLV  OW      4815    4.285217359    3.540301786    8.269034329
 1042 SOLV  HW1     4816    4.282042578    3.564345280    8.172019694
 1042 SOLV  HW2     4817    4.366830534    3.485392391    8.287091596
 1043 SOLV  OW      4818    5.563157356    5.363818014    6.784265106
 1043 SOLV  HW1     4819    5.589081272    5.348685096    6.879654017
 1043 SOLV  HW2     4820    5.535734608    5.276944910    6.743019346
 1044 SOLV  OW      4821    6.054118541    3.870546356    7.649921174
 1044 SOLV  HW1     4822    6.079314630    3.855534061    7.554316469
 1044 SOLV  HW2     4823    6.024151575    3.784152544    7.690417424
 1045 SOLV  OW      4824    3.305121797    3.683875901    5.362949005
 1045 SOLV  HW1     4825    3.383761340    3.741107262    5.339663368
 1045 SOLV  HW2     4826    3.318877017    3.591868273    5.326269255
 1046 SOLV  OW      4827    5.860701233    3.458379834    4.429835118
 1046 SOLV  HW1     4828    5.831547197    3.428932464    4.520845678
 1046 SOLV  HW2     4829    5.901545559    3.549464768    4.435794092
 1047 SOLV  OW      4830    5.109024795    4.783894792    7.097246442
 1047 SOLV  HW1     4831    5.203612709    4.751477935    7.095664005
 1047 SOLV  HW2     4832    5.051671398    4.721902550    7.043696346
 1048 SOLV  OW      4833    5.243576318    4.401859347    5.270625181
 1048 SOLV  HW1     4834    5.242286594    4.499695573    5.249971800
 1048 SOLV  HW2     4835    5.264231049    4.350509772    5.187327268
 1049 SOLV  OW      4836    4.686418708    6.251966632    4.567563624
 1049 SOLV  HW1     4837    4.586478644    6.251060041    4.563970440
 1049 SOLV  HW2     4838    4.716209352    6.283851520    4.657551393
 1050 SOLV  OW      4839    4.455246155    5.926523755    8.116031615
 1050 SOLV  HW1     4840    4.378336997    5.944558919    8.177348258
 1050 SOLV  HW2     4841    4.421401149    5.915056764    8.022625318
 1051 SOLV  OW      4842    2.944901160    4.295546888    5.703118120
 1051 SOLV  HW1     4843    2.910114394    4.348673131    5.625859096
 1051 SOLV  HW2     4844    3.008780331    4.226203046    5.669787928
 1052 SOLV  OW      4845    3.721822273    3.906701356    8.306240110
 1052 SOLV  HW1     4846    3.770753415    3.913498903    8.393194861
 1052 SOLV  HW2     4847    3.787554494    3.893972574    8.231955322
 1053 SOLV  OW      4848    5.163921934    3.424211185    6.211539810
 1053 SOLV  HW1     4849    5.185323595    3.326554419    6.214149960
 1053 SOLV  HW2     4850    5.247121955    3.476015192    6.191685554
 1054 SOLV  OW      4851    5.262383422    4.983358200    7.719450307
 1054 SOLV  HW1     4852    5.356022806    4.986419798    7.754413706
 1054 SOLV  HW2     4853    5.212100991    5.063499211    7.751856488
 1055 SOLV  OW      4854    4.753780086    4.798293946    6.353962244
 1055 SOLV  HW1     4855    4.750615509    4.879933233    6.411640160
 1055 SOLV  HW2     4856    4.729691243    4.822888195    6.260066397
 1056 SOLV  OW      4857    3.967369906    4.673193558    8.056135652
 1056 SOLV  HW1     4858    3.883424323    4.628494722    8.025197973
 1056 SOLV  HW2     4859    4.013488561    4.614840696    8.122979401
 1057 SOLV  OW      4860    5.091361764    5.009405031    4.890521629
 1057 SOLV  HW1     4861    5.040574601    4.926735360    4.914738182
 1057 SOLV  HW2     4862    5.049529983    5.051863812    4.810214618
 1058 SOLV  OW      4863    3.477222088    3.471750718    4.609426820
 1058 SOLV  HW1     4864    3.378279853    3.457847315    4.605088546
 1058 SOLV  HW2     4865    3.523327230    3.383003355    4.609742040
 1059 SOLV  OW      4866    3.369954609    3.447851735    6.770489003
 1059 SOLV  HW1     4867    3.371983453    3.493100921    6.681324735
 1059 SOLV  HW2     4868    3.449078774    3.476843112    6.824342987
 1060 SOLV  OW      4869    3.888175080    5.128000221    4.620952152
 1060 SOLV  HW1     4870    3.891297245    5.169120523    4.712062868
 1060 SOLV  HW2     4871    3.900259393    5.199248018    4.551817455
 1061 SOLV  OW      4872    5.596848382    4.894937861    8.545632803
 1061 SOLV  HW1     4873    5.643523635    4.814170093    8.509577990
 1061 SOLV  HW2     4874    5.549005485    4.870837768    8.630084096
 1062 SOLV  OW      4875    3.219456208    3.368066183    4.745532505
 1062 SOLV  HW1     4876    3.257707262    3.440797896    4.802526039
 1062 SOLV  HW2     4877    3.198070723    3.288793500    4.802619925
 1063 SOLV  OW      4878    0.003797416    5.142214592    6.093916262
 1063 SOLV  HW1     4879    0.032642179    5.111069665    6.003366103
 1063 SOLV  HW2     4880   -0.075982650    5.201822845    6.084773248
 1064 SOLV  OW      4881    3.815638729    4.767145994    7.755094214
 1064 SOLV  HW1     4882    3.777713864    4.742554994    7.665885338
 1064 SOLV  HW2     4883    3.812023335    4.687788877    7.815835229
 1065 SOLV  OW      4884    4.543552701    4.652696694    4.647834881
 1065 SOLV  HW1     4885    4.544910732    4.595008906    4.729511344
 1065 SOLV  HW2     4886    4.604709423    4.614084852    4.578771782
 1066 SOLV  OW      4887    4.878739816    3.228559334    7.774944722
 1066 SOLV  HW1     4888    4.869675770    3.292993543    7.698997662
 1066 SOLV  HW2     4889    4.965493485    3.244582723    7.822050201
 1067 SOLV  OW      4890    5.584578510    3.934606191    6.298739916
 1067 SOLV  HW1     4891    5.560445712    3.914260192    6.393635377
 1067 SOLV  HW2     4892    5.533546419    4.014890926    6.267890101
 1068 SOLV  OW      4893    5.664484385    4.293643555    7.313228123
 1068 SOLV  HW1     4894    5.710317548    4.214156987    7.352998273
 1068 SOLV  HW2     4895    5.647768682    4.361631221    7.384633826
 1069 SOLV  OW      4896    5.771532043    5.863660158    5.569499388
 1069 SOLV  HW1     4897    5.721302131    5.786553014    5.530342361
 1069 SOLV  HW2     4898    5.743445590    5.876872460    5.664561393
 1070 SOLV  OW      4899    4.275493341    5.368511037    7.698111730
 1070 SOLV  HW1     4900    4.234486976    5.448368476    7.742182645
 1070 SOLV  HW2     4901    4.206786813    5.322640754    7.641749131
 1071 SOLV  OW      4902    4.206795151    4.000255382    7.738198922
 1071 SOLV  HW1     4903    4.194716322    4.056513498    7.819997325
 1071 SOLV  HW2     4904    4.119894196    3.956778307    7.714540393
 1072 SOLV  OW      4905    3.915517345    4.140439588    7.488489245
 1072 SOLV  HW1     4906    4.015257803    4.133110075    7.488659464
 1072 SOLV  HW2     4907    3.882172638    4.143353275    7.582721656
 1073 SOLV  OW      4908    4.138052869    3.630432698    0.006354376
 1073 SOLV  HW1     4909    4.078019963    3.627436176   -0.073570283
 1073 SOLV  HW2     4910    4.173457661    3.723240007    0.017944480
 1074 SOLV  OW      4911    4.887693292    5.901336791    6.906598608
 1074 SOLV  HW1     4912    4.850225967    5.929891978    6.994807897
 1074 SOLV  HW2     4913    4.877902598    5.802307090    6.896736189
 1075 SOLV  OW      4914    5.957040636    6.388108443    4.766076861
 1075 SOLV  HW1     4915    5.915070010    6.478098041    4.754158239
 1075 SOLV  HW2     4916    6.016805870    6.368657165    4.688286587
 1076 SOLV  OW      4917    5.032347641    3.640243223    4.795113573
 1076 SOLV  HW1     4918    5.089805630    3.568394867    4.755913941
 1076 SOLV  HW2     4919    5.076257831    3.729076781    4.781612418
 1077 SOLV  OW      4920    3.379163147    6.092473308    8.442624777
 1077 SOLV  HW1     4921    3.305756615    6.024771825    8.437172767
 1077 SOLV  HW2     4922    3.394480793    6.132356722    8.352201367
 1078 SOLV  OW      4923    3.686206564    0.007298299    5.838824532
 1078 SOLV  HW1     4924    3.762465561   -0.055907022    5.852662066
 1078 SOLV  HW2     4925    3.602772703   -0.044708789    5.820505111
 1079 SOLV  OW      4926    3.565534380    6.053381970    5.594585507
 1079 SOLV  HW1     4927    3.638962709    6.096664368    5.542285786
 1079 SOLV  HW2     4928    3.524422129    6.120600417    5.656175198
 1080 SOLV  OW      4929    4.517732556    4.903822456    6.760743632
 1080 SOLV  HW1     4930    4.527197615    4.819754673    6.814076395
 1080 SOLV  HW2     4931    4.517765776    4.881576319    6.663242824
 1081 SOLV  OW      4932    4.730990115    5.901588503    4.850341168
 1081 SOLV  HW1     4933    4.633585893    5.893289487    4.871442184
 1081 SOLV  HW2     4934    4.750700909    5.853890851    4.764678578
 1082 SOLV  OW      4935    4.120643714    3.480491716    5.809604182
 1082 SOLV  HW1     4936    4.123517872    3.559544623    5.870794406
 1082 SOLV  HW2     4937    4.025878873    3.450643010    5.798202106
 1083 SOLV  OW      4938    3.608209428    4.584212465    6.903795567
 1083 SOLV  HW1     4939    3.617037227    4.492058055    6.865963648
 1083 SOLV  HW2     4940    3.511346785    4.607361829    6.912838631
 1084 SOLV  OW      4941    4.754608624    6.396305266    6.983011351
 1084 SOLV  HW1     4942    4.813000195    6.469481064    6.947833634
 1084 SOLV  HW2     4943    4.681250837    6.377874198    6.917596867
 1085 SOLV  OW      4944    5.338975439    4.140298489    5.504237169
 1085 SOLV  HW1     4945    5.297819135    4.225763579    5.472554080
 1085 SOLV  HW2     4946    5.331398818    4.134588026    5.603786619
 1086 SOLV  OW      4947    4.290591193    4.272441420    5.688108751
 1086 SOLV  HW1     4948    4.375980821    4.311448030    5.653653423
 1086 SOLV  HW2     4949    4.310986876    4.205614762    5.759664028
 1087 SOLV  OW      4950    4.877543100    3.770568995    5.558346076
 1087 SOLV  HW1     4951    4.942571033    3.734401282    5.625164852
 1087 SOLV  HW2     4952    4.872010961    3.869983603    5.567708495
 1088 SOLV  OW      4953    4.565404212    4.326628800    6.208662305
 1088 SOLV  HW1     4954    4.555034391    4.412589502    6.158612525
 1088 SOLV  HW2     4955    4.641987163    4.334308930    6.272513451
 1089 SOLV  OW      4956    3.583591952    3.960077466    7.692405647
 1089 SOLV  HW1     4957    3.608808882    4.010514022    7.609809779
 1089 SOLV  HW2     4958    3.503118087    4.002422380    7.734030642
 1090 SOLV  OW      4959    4.293828776    5.153704819    6.146684969
 1090 SOLV  HW1     4960    4.352234001    5.153947003    6.227866139
 1090 SOLV  HW2     4961    4.237166257    5.071297783    6.146685215
 1091 SOLV  OW      4962    4.533782346    5.461349580    8.377612127
 1091 SOLV  HW1     4963    4.523629457    5.497317967    8.470373126
 1091 SOLV  HW2     4964    4.568370046    5.533434130    8.317548851
 1092 SOLV  OW      4965    4.284383185    4.132004228    6.766324454
 1092 SOLV  HW1     4966    4.348604201    4.080321863    6.709702082
 1092 SOLV  HW2     4967    4.315650815    4.131250970    6.861316360
 1093 SOLV  OW      4968    4.364534483    4.220053593    8.522065006
 1093 SOLV  HW1     4969    4.423771474    4.226367551    8.441734176
 1093 SOLV  HW2     4970    4.385127729    4.135951140    8.572111711
 1094 SOLV  OW      4971    5.375790488    5.815817690    6.417090384
 1094 SOLV  HW1     4972    5.389407011    5.888796909    6.350080276
 1094 SOLV  HW2     4973    5.464649295    5.780507450    6.446385416
 1095 SOLV  OW      4974    3.047219994    3.873535644    8.151819294
 1095 SOLV  HW1     4975    3.115674741    3.905422064    8.217387282
 1095 SOLV  HW2     4976    3.038599862    3.774123286    8.158368091
 1096 SOLV  OW      4977    3.870336865    4.859122078    8.562365630
 1096 SOLV  HW1     4978    3.911390056    4.939818967    8.604845669
 1096 SOLV  HW2     4979    3.894863503    4.856378990    8.465449605
 1097 SOLV  OW      4980    3.831478761    3.899655213    5.574355388
 1097 SOLV  HW1     4981    3.800116723    3.804991567    5.566808338
 1097 SOLV  HW2     4982    3.824668896    3.929503750    5.669553570
 1098 SOLV  OW      4983    4.451049659    3.878070475    6.308007951
 1098 SOLV  HW1     4984    4.548519916    3.862113361    6.292354358
 1098 SOLV  HW2     4985    4.416281482    3.810584076    6.373098860
 1099 SOLV  OW      4986    4.394627354    6.222024387    4.608183693
 1099 SOLV  HW1     4987    4.350100197    6.291832087    4.552108779
 1099 SOLV  HW2     4988    4.399567613    6.253585196    4.702952753
 1100 SOLV  OW      4989    3.766694973    4.514250412    7.981451227
 1100 SOLV  HW1     4990    3.693960525    4.497553998    8.048027959
 1100 SOLV  HW2     4991    3.758971337    4.448505795    7.906497947
 1101 SOLV  OW      4992    5.986815803    3.749557342    5.666526619
 1101 SOLV  HW1     4993    5.915532743    3.735251532    5.597854455
 1101 SOLV  HW2     4994    5.973889836    3.685095784    5.741887322
 1102 SOLV  OW      4995    4.183527097    6.306909377    7.148273285
 1102 SOLV  HW1     4996    4.217618941    6.301194358    7.242117336
 1102 SOLV  HW2     4997    4.260248438    6.300079767    7.084484697
 1103 SOLV  OW      4998    4.750243645    5.149615877    4.448867888
 1103 SOLV  HW1     4999    4.666696860    5.146635828    4.503756250
 1103 SOLV  HW2     5000    4.760655470    5.240727311    4.408966255
 1104 SOLV  OW      5001    4.142660710    4.871149161    7.563217558
 1104 SOLV  HW1     5002    4.224012276    4.851493562    7.617963262
 1104 SOLV  HW2     5003    4.162200288    4.946486292    7.500417061
 1105 SOLV  OW      5004    3.887631179    4.130401990    5.952286029
 1105 SOLV  HW1     5005    3.925322340    4.140506412    5.860203635
 1105 SOLV  HW2     5006    3.953199260    4.081647570    6.009954881
 1106 SOLV  OW      5007    5.825934783    4.056887951    6.781354166
 1106 SOLV  HW1     5008    5.820149144    4.064050000    6.880931585
 1106 SOLV  HW2     5009    5.733942181    4.047624464    6.743232652
 1107 SOLV  OW      5010    5.018893880    4.068904969    7.882194201
 1107 SOLV  HW1     5011    5.043326428    4.164946746    7.868743193
 1107 SOLV  HW2     5012    5.097946476    4.019101483    7.917861919
 1108 SOLV  OW      5013    5.723157750    4.189560384    6.208109397
 1108 SOLV  HW1     5014    5.752291991    4.125316954    6.278989818
 1108 SOLV  HW2     5015    5.797512035    4.202784921    6.142548082
 1109 SOLV  OW      5016    4.200362564    4.787569693    7.950629111
 1109 SOLV  HW1     5017    4.103618750    4.765306791    7.962747886
 1109 SOLV  HW2     5018    4.252606979    4.752493324    8.028359961
 1110 SOLV  OW      5019    3.491781854    5.330234767    7.393652979
 1110 SOLV  HW1     5020    3.526373593    5.413376034    7.437139917
 1110 SOLV  HW2     5021    3.520653514    5.250465279    7.446616044
 1111 SOLV  OW      5022    3.128728187    5.616807339    4.420549663
 1111 SOLV  HW1     5023    3.149503639    5.566561051    4.336615569
 1111 SOLV  HW2     5024    3.056270442    5.569443246    4.470634738
 1112 SOLV  OW      5025    4.772305445    3.254336894    5.185185839
 1112 SOLV  HW1     5026    4.804628778    3.251864164    5.279785961
 1112 SOLV  HW2     5027    4.850256683    3.266031943    5.123648013
 1113 SOLV  OW      5028    3.557301037    3.694422924    5.234488412
 1113 SOLV  HW1     5029    3.547591253    3.772617954    5.172899157
 1113 SOLV  HW2     5030    3.648308216    3.695785858    5.275935101
 1114 SOLV  OW      5031    5.074748238    5.832907628    6.602733387
 1114 SOLV  HW1     5032    5.017920364    5.752466308    6.620055854
 1114 SOLV  HW2     5033    5.168795019    5.813947310    6.630945884
 1115 SOLV  OW      5034    0.047234509    6.153602306    4.433103692
 1115 SOLV  HW1     5035   -0.013269147    6.164344934    4.354200124
 1115 SOLV  HW2     5036    0.065226300    6.243200188    4.473729203
 1116 SOLV  OW      5037    3.455271537    6.265305871    5.369868525
 1116 SOLV  HW1     5038    3.437876599    6.339792192    5.305445951
 1116 SOLV  HW2     5039    3.480037352    6.182653663    5.319312343
 1117 SOLV  OW      5040    4.591234946    5.322209385    6.278409595
 1117 SOLV  HW1     5041    4.610808752    5.407038058    6.327629823
 1117 SOLV  HW2     5042    4.628142271    5.244674273    6.329673355
 1118 SOLV  OW      5043    4.803767156    4.143190148    8.489978124
 1118 SOLV  HW1     5044    4.862112186    4.153143621    8.570590260
 1118 SOLV  HW2     5045    4.747706062    4.225290825    8.479088840
 1119 SOLV  OW      5046    4.503267446    3.446215051    6.398962615
 1119 SOLV  HW1     5047    4.581727619    3.386186827    6.383441043
 1119 SOLV  HW2     5048    4.481093205    3.494605476    6.314305993
 1120 SOLV  OW      5049    4.712746457    5.025489950    7.045049968
 1120 SOLV  HW1     5050    4.719964267    4.938544308    7.093934788
 1120 SOLV  HW2     5051    4.733923082    5.011183516    6.948363291
 1121 SOLV  OW      5052    4.266675900    6.272595706    5.762653309
 1121 SOLV  HW1     5053    4.345732475    6.332220802    5.748627087
 1121 SOLV  HW2     5054    4.295972838    6.188642361    5.808427775
 1122 SOLV  OW      5055    3.623219045    5.803355437    7.181160822
 1122 SOLV  HW1     5056    3.523952067    5.814931592    7.177422372
 1122 SOLV  HW2     5057    3.666038047    5.860165817    7.110879826
 1123 SOLV  OW      5058    3.710867858    5.312648640    7.801124131
 1123 SOLV  HW1     5059    3.790285291    5.358552302    7.840957581
 1123 SOLV  HW2     5060    3.737826661    5.267098846    7.716270436
 1124 SOLV  OW      5061    4.182458136    5.488823836    5.786419685
 1124 SOLV  HW1     5062    4.144732612    5.396538403    5.778544760
 1124 SOLV  HW2     5063    4.133012684    5.539053884    5.857369520
 1125 SOLV  OW      5064    5.004362513    6.301194487    4.941463392
 1125 SOLV  HW1     5065    5.009693662    6.234504430    4.867127614
 1125 SOLV  HW2     5066    5.074095745    6.371611189    4.928090986
 1126 SOLV  OW      5067    5.772262020    6.446837557    4.488587369
 1126 SOLV  HW1     5068    5.807105825    6.421433541    4.398360674
 1126 SOLV  HW2     5069    5.673315971    6.432599260    4.491297755
 1127 SOLV  OW      5070    3.251020276    3.900598969    6.212269871
 1127 SOLV  HW1     5071    3.264101084    3.999400774    6.204073236
 1127 SOLV  HW2     5072    3.311308866    3.853566739    6.147808901
 1128 SOLV  OW      5073    5.245263613    4.348495666    8.531428242
 1128 SOLV  HW1     5074    5.191527813    4.266634613    8.551710993
 1128 SOLV  HW2     5075    5.338677673    4.336160889    8.564948285
 1129 SOLV  OW      5076    5.621062191    5.205755631    5.624559228
 1129 SOLV  HW1     5077    5.690292498    5.229126289    5.692843372
 1129 SOLV  HW2     5078    5.540799474    5.167410019    5.670269878
 1130 SOLV  OW      5079    4.805763607    3.671296942    5.929175109
 1130 SOLV  HW1     5080    4.723967138    3.728244333    5.937418668
 1130 SOLV  HW2     5081    4.887256464    3.728396904    5.939197640
 1131 SOLV  OW      5082    5.810963181    4.277425660    5.888727682
 1131 SOLV  HW1     5083    5.811767010    4.182767579    5.920964723
 1131 SOLV  HW2     5084    5.806959262    4.278546832    5.788804763
 1132 SOLV  OW      5085    5.689837485    6.116306541    4.756584529
 1132 SOLV  HW1     5086    5.632125635    6.075763556    4.685680530
 1132 SOLV  HW2     5087    5.782655721    6.128075814    4.721256949
 1133 SOLV  OW      5088    3.964694396    4.027421592    4.300185414
 1133 SOLV  HW1     5089    3.983945985    3.996385007    4.393286543
 1133 SOLV  HW2     5090    3.952088198    4.126633054    4.300081192
 1134 SOLV  OW      5091    5.424905594    4.753898768    5.781405718
 1134 SOLV  HW1     5092    5.453101300    4.702500679    5.700391052
 1134 SOLV  HW2     5093    5.442564784    4.699288671    5.863306556
 1135 SOLV  OW      5094    5.055691318    4.529848418    6.991165761
 1135 SOLV  HW1     5095    4.989906516    4.507354608    6.919287854
 1135 SOLV  HW2     5096    5.042061363    4.468701431    7.069112558
 1136 SOLV  OW      5097    3.907937535    5.881929239    6.760235072
 1136 SOLV  HW1     5098    3.820621335    5.917720375    6.793346480
 1136 SOLV  HW2     5099    3.965353692    5.856867340    6.838188652
 1137 SOLV  OW      5100    3.174329744    6.098042280    4.719947650
 1137 SOLV  HW1     5101    3.184549351    5.999733051    4.704751934
 1137 SOLV  HW2     5102    3.091890626    6.130519586    4.673571876
 1138 SOLV  OW      5103    3.657557860    6.132801537    5.076514058
 1138 SOLV  HW1     5104    3.695433206    6.123268667    4.984447712
 1138 SOLV  HW2     5105    3.675548325    6.225109923    5.110521856
 1139 SOLV  OW      5106    4.310800109    5.181726607    6.488129205
 1139 SOLV  HW1     5107    4.219827609    5.196806082    6.526815776
 1139 SOLV  HW2     5108    4.376952900    5.240534377    6.534681946
 1140 SOLV  OW      5109    4.115974432    4.478767304    8.205539010
 1140 SOLV  HW1     5110    4.171097081    4.403426382    8.241398600
 1140 SOLV  HW2     5111    4.019768837    4.463277155    8.228015129
 1141 SOLV  OW      5112    4.773635996    6.490728316    7.941284557
 1141 SOLV  HW1     5113    4.819088047    6.490041471    8.030365101
 1141 SOLV  HW2     5114    4.674752099    6.483401543    7.954287850
 1142 SOLV  OW      5115    5.149719348    3.947900490    8.434234332
 1142 SOLV  HW1     5116    5.171664038    3.883773573    8.360694340
 1142 SOLV  HW2     5117    5.109878728    3.897970861    8.511174438
 1143 SOLV  OW      5118    3.164445991    4.155950720    8.133931590
 1143 SOLV  HW1     5119    3.152769039    4.056792151    8.128342814
 1143 SOLV  HW2     5120    3.074976428    4.200360157    8.128988750
 1144 SOLV  OW      5121    5.533817018    5.097588890    5.057437549
 1144 SOLV  HW1     5122    5.610292577    5.155401943    5.085882935
 1144 SOLV  HW2     5123    5.523065445    5.022268469    5.122334133
 1145 SOLV  OW      5124    3.334851343    4.053464813    5.368113519
 1145 SOLV  HW1     5125    3.367734513    4.138218699    5.326434796
 1145 SOLV  HW2     5126    3.412536296    4.001627246    5.403876164
 1146 SOLV  OW      5127    4.318692808    5.399894799    7.092249852
 1146 SOLV  HW1     5128    4.268375094    5.340588315    7.155117176
 1146 SOLV  HW2     5129    4.254032513    5.448997728    7.033856805
 1147 SOLV  OW      5130    3.938490170    6.412485892    7.854164334
 1147 SOLV  HW1     5131    4.004644504    6.371264291    7.791505010
 1147 SOLV  HW2     5132    3.852292016    6.361988186    7.849516387
 1148 SOLV  OW      5133    3.874166578    5.407675415    7.338451650
 1148 SOLV  HW1     5134    3.893660413    5.325217463    7.285330845
 1148 SOLV  HW2     5135    3.817211676    5.469496367    7.284272885
 1149 SOLV  OW      5136    3.178494616    5.966996520    6.943353867
 1149 SOLV  HW1     5137    3.110264138    5.974812762    6.870662421
 1149 SOLV  HW2     5138    3.171297672    5.876939693    6.986247766
 1150 SOLV  OW      5139    3.443366242    4.105764940    6.102667879
 1150 SOLV  HW1     5140    3.542184270    4.120506878    6.107064775
 1150 SOLV  HW2     5141    3.402238720    4.173609340    6.041780518
 1151 SOLV  OW      5142    3.367411148    4.367596311    7.245426690
 1151 SOLV  HW1     5143    3.379332562    4.394354954    7.341039977
 1151 SOLV  HW2     5144    3.453586754    4.380275556    7.196299990
 1152 SOLV  OW      5145    4.324017188    4.029762516    5.874767022
 1152 SOLV  HW1     5146    4.260702977    4.028414943    5.952158970
 1152 SOLV  HW2     5147    4.395250578    4.098012519    5.891189569
 1153 SOLV  OW      5148    4.840793755    5.719415742    6.295477217
 1153 SOLV  HW1     5149    4.867045625    5.648022811    6.230562443
 1153 SOLV  HW2     5150    4.921190759    5.748390449    6.347424422
 1154 SOLV  OW      5151    5.673381474    5.803336648    6.466473421
 1154 SOLV  HW1     5152    5.763226513    5.783044684    6.505431914
 1154 SOLV  HW2     5153    5.647044058    5.730173368    6.403584640
 1155 SOLV  OW      5154    3.818670160    3.582844153    6.545031954
 1155 SOLV  HW1     5155    3.818807569    3.522503108    6.624785527
 1155 SOLV  HW2     5156    3.742042494    3.558973113    6.485363955
 1156 SOLV  OW      5157    3.079421635    3.893460757    4.418646510
 1156 SOLV  HW1     5158    3.016027145    3.962930923    4.384635233
 1156 SOLV  HW2     5159    3.032605266    3.805228106    4.423644532
 1157 SOLV  OW      5160    3.460822257    5.815964880    7.566201004
 1157 SOLV  HW1     5161    3.475999692    5.744095635    7.634069486
 1157 SOLV  HW2     5162    3.455071070    5.775086177    7.475110120
 1158 SOLV  OW      5163    3.910352417    5.437137137    4.557066390
 1158 SOLV  HW1     5164    3.881060870    5.496423391    4.482046329
 1158 SOLV  HW2     5165    3.892808130    5.482721297    4.644331412
 1159 SOLV  OW      5166    3.626502141    6.333960631    6.998409601
 1159 SOLV  HW1     5167    3.672627729    6.422597070    6.994277941
 1159 SOLV  HW2     5168    3.691209058    6.264152895    7.029099307
 1160 SOLV  OW      5169    5.063340952    5.763561592    5.648642323
 1160 SOLV  HW1     5170    4.994358385    5.818045410    5.600955374
 1160 SOLV  HW2     5171    5.022762457    5.677148697    5.678439619
 1161 SOLV  OW      5172    4.957105233    5.611712813    5.239867963
 1161 SOLV  HW1     5173    5.043695778    5.651008588    5.270847031
 1161 SOLV  HW2     5174    4.961741933    5.511991783    5.245856677
 1162 SOLV  OW      5175    4.973964502    5.094317829    7.229748281
 1162 SOLV  HW1     5176    4.899161578    5.061156278    7.172259760
 1162 SOLV  HW2     5177    5.054782183    5.037153867    7.215508693
 1163 SOLV  OW      5178    5.827684335    4.410040372    4.852770834
 1163 SOLV  HW1     5179    5.815539017    4.325029506    4.904025326
 1163 SOLV  HW2     5180    5.789037041    4.486148304    4.904879899
 1164 SOLV  OW      5181    5.784020383    3.592623853    8.184036014
 1164 SOLV  HW1     5182    5.798306479    3.562941722    8.278464150
 1164 SOLV  HW2     5183    5.866692624    3.574824002    8.130650992
 1165 SOLV  OW      5184    5.085799504    5.350547737    5.289147921
 1165 SOLV  HW1     5185    5.031548199    5.267278326    5.277983460
 1165 SOLV  HW2     5186    5.182917997    5.328473716    5.280159094
 1166 SOLV  OW      5187    5.737007680    3.591921083    5.503160349
 1166 SOLV  HW1     5188    5.728097577    3.524568733    5.576544700
 1166 SOLV  HW2     5189    5.661083969    3.656813558    5.508119618
 1167 SOLV  OW      5190    3.999703322    6.295905931    7.355056208
 1167 SOLV  HW1     5191    4.083995491    6.326562839    7.310821306
 1167 SOLV  HW2     5192    3.932066579    6.369517936    7.352495744
 1168 SOLV  OW      5193    4.423926895    5.674949463    4.362743339
 1168 SOLV  HW1     5194    4.433899654    5.677934801    4.462195107
 1168 SOLV  HW2     5195    4.430960006    5.767598443    4.325754177
 1169 SOLV  OW      5196    4.957608165    4.416181105    5.370047377
 1169 SOLV  HW1     5197    4.889761710    4.439904188    5.300509541
 1169 SOLV  HW2     5198    4.914135583    4.361761153    5.441811196
 1170 SOLV  OW      5199    5.147616414    5.975864478    4.466489364
 1170 SOLV  HW1     5200    5.206048316    5.894759455    4.463592143
 1170 SOLV  HW2     5201    5.051654771    5.947745020    4.467669921
 1171 SOLV  OW      5202    5.032004359    5.196448143    6.744760392
 1171 SOLV  HW1     5203    4.947720015    5.143663915    6.734198214
 1171 SOLV  HW2     5204    5.100060533    5.141238890    6.792930189
 1172 SOLV  OW      5205    4.637551079    3.241821611    6.712425115
 1172 SOLV  HW1     5206    4.579619404    3.301722968    6.767720359
 1172 SOLV  HW2     5207    4.718773575    3.292097010    6.682808982
 1173 SOLV  OW      5208    3.896037946    3.477125292    5.314020935
 1173 SOLV  HW1     5209    3.879744370    3.567548643    5.274525239
 1173 SOLV  HW2     5210    3.956960800    3.485716834    5.392865901
 1174 SOLV  OW      5211    5.406221379    4.160918216    6.373741314
 1174 SOLV  HW1     5212    5.308533358    4.172753848    6.355888909
 1174 SOLV  HW2     5213    5.458555466    4.222456263    6.314783606
 1175 SOLV  OW      5214    3.331020695    3.332849539    5.893731529
 1175 SOLV  HW1     5215    3.365874901    3.242228780    5.869768851
 1175 SOLV  HW2     5216    3.307381920    3.382576544    5.810248034
 1176 SOLV  OW      5217    3.581049506    4.945686237    8.556489476
 1176 SOLV  HW1     5218    3.583087202    4.857828294    8.604215718
 1176 SOLV  HW2     5219    3.579095938    4.929911808    8.457759002
 1177 SOLV  OW      5220    5.523627338    5.904011817    4.808281478
 1177 SOLV  HW1     5221    5.524857499    5.889908796    4.907283148
 1177 SOLV  HW2     5222    5.602326074    5.959644427    4.781576854
 1178 SOLV  OW      5223    3.412291151    5.263282773    8.362330775
 1178 SOLV  HW1     5224    3.462965915    5.309713047    8.434971039
 1178 SOLV  HW2     5225    3.475137089    5.238107367    8.288730629
 1179 SOLV  OW      5226    5.241683797    5.287329613    4.920484992
 1179 SOLV  HW1     5227    5.175447013    5.219069662    4.951387211
 1179 SOLV  HW2     5228    5.277235560    5.261003043    4.830792010
 1180 SOLV  OW      5229    3.892198336    4.299505727    4.861183424
 1180 SOLV  HW1     5230    3.792828789    4.309925940    4.856840528
 1180 SOLV  HW2     5231    3.919084192    4.216145988    4.812916177
 1181 SOLV  OW      5232    4.006648067    3.242282978    5.199104482
 1181 SOLV  HW1     5233    3.917042876    3.249202668    5.155229570
 1181 SOLV  HW2     5234    4.020134564    3.320593304    5.259814834
 1182 SOLV  OW      5235    4.553424109    4.174778846    8.339387309
 1182 SOLV  HW1     5236    4.632171911    4.153413938    8.397208398
 1182 SOLV  HW2     5237    4.583467559    4.184577199    8.244502779
 1183 SOLV  OW      5238    3.204588699    4.464069904    5.803453361
 1183 SOLV  HW1     5239    3.147759408    4.443343899    5.723822348
 1183 SOLV  HW2     5240    3.280958374    4.522318506    5.775614849
 1184 SOLV  OW      5241    5.389492706    4.805837449    4.462626009
 1184 SOLV  HW1     5242    5.392361065    4.812348540    4.562381367
 1184 SOLV  HW2     5243    5.303609088    4.844663470    4.429185867
 1185 SOLV  OW      5244    5.235962033    3.980529382    5.303562517
 1185 SOLV  HW1     5245    5.281469923    4.031024082    5.376909362
 1185 SOLV  HW2     5246    5.170124875    4.040322668    5.257839740
 1186 SOLV  OW      5247    5.093696744    4.810225754    6.633574455
 1186 SOLV  HW1     5248    5.046253755    4.752293510    6.567280122
 1186 SOLV  HW2     5249    5.166990804    4.860343821    6.587572411
 1187 SOLV  OW      5250    4.143167580    5.633064054    6.259216331
 1187 SOLV  HW1     5251    4.218145849    5.585828166    6.212860832
 1187 SOLV  HW2     5252    4.084634927    5.565978848    6.304752346
 1188 SOLV  OW      5253    5.639986515    4.710333150    7.104792744
 1188 SOLV  HW1     5254    5.566072287    4.658971314    7.061201355
 1188 SOLV  HW2     5255    5.607423555    4.801852059    7.128567300
 1189 SOLV  OW      5256    3.999139909    6.343641440    5.786505504
 1189 SOLV  HW1     5257    4.020642481    6.426302924    5.838530952
 1189 SOLV  HW2     5258    4.083436119    6.293180133    5.767805443
 1190 SOLV  OW      5259    4.151155950    0.103276293    7.063741750
 1190 SOLV  HW1     5260    4.184555501    0.030853405    7.124085368
 1190 SOLV  HW2     5261    4.098704044    0.062707397    6.988888590
 1191 SOLV  OW      5262    5.570295506    3.892867105    6.031651755
 1191 SOLV  HW1     5263    5.576091438    3.908852682    6.130205461
 1191 SOLV  HW2     5264    5.484928082    3.845223241    6.010608269
 1192 SOLV  OW      5265    3.262187540    5.313136577    5.232486792
 1192 SOLV  HW1     5266    3.291660233    5.251879199    5.159135403
 1192 SOLV  HW2     5267    3.176574780    5.279416222    5.271668258
 1193 SOLV  OW      5268    6.042633408    4.242688893    5.641826122
 1193 SOLV  HW1     5269    6.094509422    4.234526456    5.556716502
 1193 SOLV  HW2     5270    5.948704595    4.270047248    5.621080228
 1194 SOLV  OW      5271    6.011248791    4.762590897    8.410335156
 1194 SOLV  HW1     5272    6.009358514    4.769138124    8.310560382
 1194 SOLV  HW2     5273    5.919465130    4.778927247    8.446538219
 1195 SOLV  OW      5274    5.301527571    5.615615776    5.655077145
 1195 SOLV  HW1     5275    5.210155254    5.652472001    5.637925608
 1195 SOLV  HW2     5276    5.307131623    5.522446028    5.619173285
 1196 SOLV  OW      5277    5.125611400    4.936625924    5.918659740
 1196 SOLV  HW1     5278    5.048774675    4.999752417    5.908084520
 1196 SOLV  HW2     5279    5.105075137    4.850948587    5.871348886
 1197 SOLV  OW      5280    5.277262146    4.451345812    5.517149648
 1197 SOLV  HW1     5281    5.246574668    4.489764955    5.604237034
 1197 SOLV  HW2     5282    5.205347638    4.462643245    5.448586325
 1198 SOLV  OW      5283    5.801363115    4.880437474    6.422361380
 1198 SOLV  HW1     5284    5.877081641    4.927879424    6.467274408
 1198 SOLV  HW2     5285    5.831729804    4.789891002    6.392679255
 1199 SOLV  OW      5286    3.901543678    5.396741609    8.094726405
 1199 SOLV  HW1     5287    3.816538767    5.448029332    8.082672003
 1199 SOLV  HW2     5288    3.928757830    5.399495736    8.190921671
 1200 SOLV  OW      5289    3.836432792    5.329898266    6.149358314
 1200 SOLV  HW1     5290    3.737850887    5.342379382    6.160620803
 1200 SOLV  HW2     5291    3.884274147    5.370849256    6.227041298
 1201 SOLV  OW      5292    4.343046248    5.706123993    7.522962474
 1201 SOLV  HW1     5293    4.357930169    5.709008245    7.424117710
 1201 SOLV  HW2     5294    4.314922620    5.796571380    7.555059043
 1202 SOLV  OW      5295    4.611016590    4.466125229    7.547612238
 1202 SOLV  HW1     5296    4.684178398    4.464951476    7.615775048
 1202 SOLV  HW2     5297    4.529286148    4.422912818    7.585733250
 1203 SOLV  OW      5298    4.172974909    3.291789884    7.960084347
 1203 SOLV  HW1     5299    4.203003501    3.358662187    7.892055199
 1203 SOLV  HW2     5300    4.145070932    3.339392446    8.043495083
 1204 SOLV  OW      5301    4.373424322    4.213294151    6.369017702
 1204 SOLV  HW1     5302    4.447983859    4.154194874    6.399837133
 1204 SOLV  HW2     5303    4.406462299    4.273321335    6.296169409
 1205 SOLV  OW      5304    4.001133142    4.405986125    6.221516153
 1205 SOLV  HW1     5305    4.039357471    4.435037104    6.309247968
 1205 SOLV  HW2     5306    3.906395945    4.437240974    6.214469300
 1206 SOLV  OW      5307    3.187231354    6.016595609    6.619414443
 1206 SOLV  HW1     5308    3.178530887    6.054010757    6.527076397
 1206 SOLV  HW2     5309    3.263651829    6.060956919    6.666249806
 1207 SOLV  OW      5310    3.915235233    3.643223447    7.254092777
 1207 SOLV  HW1     5311    3.913688466    3.574125951    7.181809011
 1207 SOLV  HW2     5312    3.863913393    3.609853536    7.333177945
 1208 SOLV  OW      5313    4.923157079    6.044173292    6.499731109
 1208 SOLV  HW1     5314    4.836310665    6.002037634    6.525867124
 1208 SOLV  HW2     5315    4.998784764    5.990827261    6.537623682
 1209 SOLV  OW      5316    3.679854153    3.873107392    4.499885836
 1209 SOLV  HW1     5317    3.643913527    3.780887888    4.485549967
 1209 SOLV  HW2     5318    3.645130222    3.933860778    4.428436871
 1210 SOLV  OW      5319    5.033442215    6.265743585    8.161446345
 1210 SOLV  HW1     5320    5.090359665    6.277042209    8.080004601
 1210 SOLV  HW2     5321    4.949565891    6.217089360    8.136964294
 1211 SOLV  OW      5322    3.267981773    3.444828833    8.191986527
 1211 SOLV  HW1     5323    3.251601897    3.397954369    8.105182122
 1211 SOLV  HW2     5324    3.184902753    3.492904933    8.220067384
 1212 SOLV  OW      5325    5.017533953    4.678734549    6.357299396
 1212 SOLV  HW1     5326    5.060220846    4.736046155    6.287347189
 1212 SOLV  HW2     5327    4.923500731    4.709206101    6.372501543
 1213 SOLV  OW      5328    4.902477406    5.959219157    5.922323759
 1213 SOLV  HW1     5329    4.974228802    5.916464582    5.977313309
 1213 SOLV  HW2     5330    4.939693490    6.039383287    5.875520079
 1214 SOLV  OW      5331    4.102309577    6.211887729    5.341027362
 1214 SOLV  HW1     5332    4.086441389    6.158685668    5.424201989
 1214 SOLV  HW2     5333    4.195851696    6.196685767    5.309105274
 1215 SOLV  OW      5334    5.796008034    3.530203413    7.294197480
 1215 SOLV  HW1     5335    5.778705030    3.488915191    7.383618462
 1215 SOLV  HW2     5336    5.738867803    3.611575785    7.283463288
 1216 SOLV  OW      5337    5.591970707    6.039604509    5.947765843
 1216 SOLV  HW1     5338    5.643804157    6.095890521    5.883369433
 1216 SOLV  HW2     5339    5.593859520    6.082183092    6.038237773
 1217 SOLV  OW      5340    4.046978070    3.743297154    4.251086627
 1217 SOLV  HW1     5341    4.068613748    3.783797724    4.339924728
 1217 SOLV  HW2     5342    4.013239854    3.650088422    4.264310582
 1218 SOLV  OW      5343    5.339751770    5.306734217    5.188727440
 1218 SOLV  HW1     5344    5.416834306    5.243088095    5.191462899
 1218 SOLV  HW2     5345    5.287118655    5.291716901    5.105025672
 1219 SOLV  OW      5346    4.114379939    5.988597403    6.990164707
 1219 SOLV  HW1     5347    4.194173460    6.047449035    7.003233870
 1219 SOLV  HW2     5348    4.032141018    6.036802876    7.020403013
 1220 SOLV  OW      5349    5.139735134    4.099719450    4.926868737
 1220 SOLV  HW1     5350    5.098014396    4.010011066    4.941478088
 1220 SOLV  HW2     5351    5.110915372    4.162075409    4.999544871
 1221 SOLV  OW      5352    3.353686089    5.089239847    5.083708709
 1221 SOLV  HW1     5353    3.446821192    5.066680531    5.112324074
 1221 SOLV  HW2     5354    3.293514180    5.011430612    5.101786661
 1222 SOLV  OW      5355    4.557162499    4.568589955    6.810213177
 1222 SOLV  HW1     5356    4.549196020    4.572230976    6.909829050
 1222 SOLV  HW2     5357    4.471396609    4.535164080    6.771136037
 1223 SOLV  OW      5358    3.422244612    4.852855594    4.407772349
 1223 SOLV  HW1     5359    3.505357031    4.809482870    4.442578061
 1223 SOLV  HW2     5360    3.348029506    4.785849392    4.405789366
 1224 SOLV  OW      5361    6.000417699    5.785576601    6.117502737
 1224 SOLV  HW1     5362    6.049497666    5.793142164    6.030695338
 1224 SOLV  HW2     5363    6.057863440    5.738150160    6.184229369
 1225 SOLV  OW      5364    3.596024474    0.005487083    5.472051447
 1225 SOLV  HW1     5365    3.533438638    0.031556626    5.545569248
 1225 SOLV  HW2     5366    3.559586180   -0.074321578    5.424044024
 1226 SOLV  OW      5367    3.478798393    5.930588381    6.897144647
 1226 SOLV  HW1     5368    3.480755706    6.021828238    6.938047300
 1226 SOLV  HW2     5369    3.385928923    5.893835466    6.902171998
 1227 SOLV  OW      5370    3.621906936    5.109406258    4.456851770
 1227 SOLV  HW1     5371    3.713775988    5.127412909    4.421671321
 1227 SOLV  HW2     5372    3.621060965    5.122465259    4.555993823
 1228 SOLV  OW      5373    4.137385122    4.453286396    7.403060593
 1228 SOLV  HW1     5374    4.206569911    4.422334951    7.468308347
 1228 SOLV  HW2     5375    4.140602028    4.395773313    7.321307350
 1229 SOLV  OW      5376    3.453685402    3.380881243    5.222036516
 1229 SOLV  HW1     5377    3.362630692    3.343665280    5.204009194
 1229 SOLV  HW2     5378    3.473161611    3.454247160    5.156921959
 1230 SOLV  OW      5379    4.873508737    3.398929924    6.696278724
 1230 SOLV  HW1     5380    4.957667037    3.450939990    6.681693707
 1230 SOLV  HW2     5381    4.873248039    3.318612813    6.636700212
 1231 SOLV  OW      5382    3.197245513    5.955930525    5.023793810
 1231 SOLV  HW1     5383    3.167661016    6.040201387    5.068795608
 1231 SOLV  HW2     5384    3.295868923    5.944593314    5.035864268
 1232 SOLV  OW      5385    0.016196947    5.403047221    5.709933092
 1232 SOLV  HW1     5386    0.038192923    5.312735168    5.746831655
 1232 SOLV  HW2     5387   -0.063019959    5.395876129    5.649311632
 1233 SOLV  OW      5388    4.402304416    6.482815820    6.181953918
 1233 SOLV  HW1     5389    4.382624989    6.384801159    6.179473526
 1233 SOLV  HW2     5390    4.317844340    6.533301654    6.199822298
 1234 SOLV  OW      5391    5.427964821    5.116788678    6.360406011
 1234 SOLV  HW1     5392    5.382421216    5.197633576    6.397712135
 1234 SOLV  HW2     5393    5.505839878    5.092712774    6.418352196
 1235 SOLV  OW      5394    4.666208165    5.275115962    5.656563431
 1235 SOLV  HW1     5395    4.737234842    5.295424305    5.589155554
 1235 SOLV  HW2     5396    4.578702944    5.311622650    5.624759012
 1236 SOLV  OW      5397    0.033877630    3.177947768    7.197057159
 1236 SOLV  HW1     5398    0.080884942    3.265696479    7.187525685
 1236 SOLV  HW2     5399   -0.035615959    3.169466714    7.125638354
 1237 SOLV  OW      5400    5.071365047    5.097462706    7.521914738
 1237 SOLV  HW1     5401    5.013596138    5.154653738    7.580165312
 1237 SOLV  HW2     5402    5.016756462    5.022814856    7.483880366
 1238 SOLV  OW      5403    3.428288301    4.100758421    8.269726656
 1238 SOLV  HW1     5404    3.429945805    4.018024204    8.325889144
 1238 SOLV  HW2     5405    3.458471319    4.078668069    8.176984852
 1239 SOLV  OW      5406    3.676456407    5.340879480    6.883908886
 1239 SOLV  HW1     5407    3.717683032    5.251864046    6.903360597
 1239 SOLV  HW2     5408    3.600316892    5.329109680    6.820143232
 1240 SOLV  OW      5409    5.873485375    4.787552515    4.555711330
 1240 SOLV  HW1     5410    5.812186393    4.794266568    4.476979553
 1240 SOLV  HW2     5411    5.896234443    4.691558821    4.572130301
 1241 SOLV  OW      5412    4.088763256    4.104371902    5.168816046
 1241 SOLV  HW1     5413    4.006872471    4.161697132    5.171749474
 1241 SOLV  HW2     5414    4.067458072    4.018207514    5.122737179
 1242 SOLV  OW      5415    3.806614963    4.141426487    8.081008667
 1242 SOLV  HW1     5416    3.815282234    4.228950450    8.128614305
 1242 SOLV  HW2     5417    3.817561362    4.066650082    8.146510125
 1243 SOLV  OW      5418    4.298585719    4.517009158    5.156241869
 1243 SOLV  HW1     5419    4.201610939    4.492837413    5.152578425
 1243 SOLV  HW2     5420    4.352115436    4.436299597    5.181186719
 1244 SOLV  OW      5421    3.620181700    5.547746667    7.601931992
 1244 SOLV  HW1     5422    3.577520386    5.566757885    7.690358069
 1244 SOLV  HW2     5423    3.687130942    5.474200904    7.612381002
 1245 SOLV  OW      5424    3.204643342    4.103108410    6.948434055
 1245 SOLV  HW1     5425    3.208974378    4.052202785    6.862469686
 1245 SOLV  HW2     5426    3.192822906    4.200473105    6.928925589
 1246 SOLV  OW      5427    3.545734945    4.823678351    6.380433930
 1246 SOLV  HW1     5428    3.619949125    4.783982356    6.326411686
 1246 SOLV  HW2     5429    3.515059119    4.908647771    6.337526517
 1247 SOLV  OW      5430    4.625028750    4.142635576    6.486487875
 1247 SOLV  HW1     5431    4.654526300    4.096857801    6.402608855
 1247 SOLV  HW2     5432    4.701091723    4.195612294    6.524022543
 1248 SOLV  OW      5433    4.124352591    5.867868850    5.745931635
 1248 SOLV  HW1     5434    4.027635492    5.892157366    5.753533486
 1248 SOLV  HW2     5435    4.156287064    5.830623950    5.833071343
 1249 SOLV  OW      5436    3.419308095    4.638081859    5.347397325
 1249 SOLV  HW1     5437    3.424963953    4.644341771    5.447049984
 1249 SOLV  HW2     5438    3.484963412    4.701326397    5.306277463
 1250 SOLV  OW      5439    4.840561738    3.968796973    7.700375099
 1250 SOLV  HW1     5440    4.893072125    4.003884844    7.777912488
 1250 SOLV  HW2     5441    4.902855721    3.946046770    7.625528197
 1251 SOLV  OW      5442    4.816814868    5.774613255    7.368016696
 1251 SOLV  HW1     5443    4.912118222    5.745201921    7.360742602
 1251 SOLV  HW2     5444    4.758811953    5.713105945    7.314598485
 1252 SOLV  OW      5445    5.736595360    3.783525651    7.019945876
 1252 SOLV  HW1     5446    5.672511942    3.743376892    7.085391668
 1252 SOLV  HW2     5447    5.707012101    3.762000991    6.926868788
 1253 SOLV  OW      5448    4.956974439    4.659129528    8.228224000
 1253 SOLV  HW1     5449    4.982554083    4.570173120    8.266078351
 1253 SOLV  HW2     5450    4.857645413    4.669872206    8.232613090
 1254 SOLV  OW      5451    4.131271558    6.058495723    6.686717655
 1254 SOLV  HW1     5452    4.092608451    6.060070311    6.778938220
 1254 SOLV  HW2     5453    4.213658189    6.115126493    6.684183575
 1255 SOLV  OW      5454    3.907557688    3.932741764    7.757156731
 1255 SOLV  HW1     5455    3.823430801    3.984665923    7.772262324
 1255 SOLV  HW2     5456    3.891511680    3.836389341    7.778616926
 1256 SOLV  OW      5457    3.848141873    6.163987210    4.463685031
 1256 SOLV  HW1     5458    3.875683390    6.200704560    4.374829699
 1256 SOLV  HW2     5459    3.751169709    6.183029460    4.478984857
 1257 SOLV  OW      5460    5.203948509    3.550167081    7.103187034
 1257 SOLV  HW1     5461    5.229324473    3.592948905    7.016431296
 1257 SOLV  HW2     5462    5.142989807    3.472857942    7.085614886
 1258 SOLV  OW      5463    5.916656930    4.435285057    4.331936605
 1258 SOLV  HW1     5464    5.850420321    4.390304755    4.391852396
 1258 SOLV  HW2     5465    6.002888287    4.384658537    4.333666582
 1259 SOLV  OW      5466    3.357484548    4.016691243    7.352913955
 1259 SOLV  HW1     5467    3.341165914    3.918394614    7.344353799
 1259 SOLV  HW2     5468    3.345343616    4.060342762    7.263756169
 1260 SOLV  OW      5469    4.250853971    6.497458678    8.138779546
 1260 SOLV  HW1     5470    4.226829161    6.578530204    8.192167976
 1260 SOLV  HW2     5471    4.237610320    6.415619811    8.194716684
 1261 SOLV  OW      5472    4.253823327    5.478017268    4.520102811
 1261 SOLV  HW1     5473    4.263552819    5.509116105    4.425560079
 1261 SOLV  HW2     5474    4.156970146    5.464113922    4.540787820
 1262 SOLV  OW      5475    3.302313612    4.038169369    4.963269064
 1262 SOLV  HW1     5476    3.365964649    4.009449949    5.034862391
 1262 SOLV  HW2     5477    3.293950976    4.137815444    4.964155851
 1263 SOLV  OW      5478    5.383073453    3.333173987    7.368957960
 1263 SOLV  HW1     5479    5.440530444    3.293122532    7.440334658
 1263 SOLV  HW2     5480    5.439032033    3.353351286    7.288562623
 1264 SOLV  OW      5481    5.077645676    6.045240229    6.796815418
 1264 SOLV  HW1     5482    5.119951541    5.972764927    6.742430032
 1264 SOLV  HW2     5483    5.008940402    6.005462868    6.857621749
 1265 SOLV  OW      5484    2.990698084    4.710005879    4.368701015
 1265 SOLV  HW1     5485    3.023669900    4.671856823    4.455059003
 1265 SOLV  HW2     5486    3.056467951    4.689839788    4.296109434
 1266 SOLV  OW      5487    5.880666116    4.983631771    0.732729203
 1266 SOLV  HW1     5488    5.810309250    5.050799947    0.709523976
 1266 SOLV  HW2     5489    5.883495685    4.912682219    0.662301358
 1267 SOLV  OW      5490    6.019738480    5.545686205    3.570337287
 1267 SOLV  HW1     5491    6.114558311    5.569739344    3.591090384
 1267 SOLV  HW2     5492    5.958768840    5.616066208    3.606822133
 1268 SOLV  OW      5493    4.437222149    3.809987694    2.144605663
 1268 SOLV  HW1     5494    4.472824248    3.748342349    2.214849451
 1268 SOLV  HW2     5495    4.385023682    3.757371832    2.077458769
 1269 SOLV  OW      5496    3.922488118    5.202083367    0.120224385
 1269 SOLV  HW1     5497    3.883557211    5.271527763    0.180737830
 1269 SOLV  HW2     5498    3.920442110    5.113147570    0.165919883
 1270 SOLV  OW      5499    3.956583054    3.853511124    4.013979909
 1270 SOLV  HW1     5500    3.982873878    3.800813593    4.094800871
 1270 SOLV  HW2     5501    3.882839321    3.916662642    4.037935123
 1271 SOLV  OW      5502    3.813768776    5.572302581    1.288791661
 1271 SOLV  HW1     5503    3.716605417    5.585940833    1.269423254
 1271 SOLV  HW2     5504    3.866610942    5.646818181    1.248094870
 1272 SOLV  OW      5505    5.130125903    3.367747605    1.043851871
 1272 SOLV  HW1     5506    5.171063704    3.412923908    0.964574821
 1272 SOLV  HW2     5507    5.030713863    3.365390287    1.033198356
 1273 SOLV  OW      5508    5.193390136    3.531776284    2.493422113
 1273 SOLV  HW1     5509    5.129587139    3.576475689    2.430709715
 1273 SOLV  HW2     5510    5.247995697    3.464735096    2.443185137
 1274 SOLV  OW      5511    5.062737487    3.645777403    2.267855949
 1274 SOLV  HW1     5512    5.017505779    3.610973367    2.185739948
 1274 SOLV  HW2     5513    5.001060486    3.708084509    2.315977153
 1275 SOLV  OW      5514    4.414680796    3.503302923    3.807041905
 1275 SOLV  HW1     5515    4.417575535    3.551113053    3.719259097
 1275 SOLV  HW2     5516    4.332805354    3.446029634    3.811090382
 1276 SOLV  OW      5517    3.796712939    4.061420729    4.101723528
 1276 SOLV  HW1     5518    3.707522624    4.085730978    4.139861590
 1276 SOLV  HW2     5519    3.861915366    4.046892673    4.176139586
 1277 SOLV  OW      5520    3.567670716    5.801582300    2.286252487
 1277 SOLV  HW1     5521    3.533157734    5.893305598    2.306184536
 1277 SOLV  HW2     5522    3.631648171    5.773782494    2.357913270
 1278 SOLV  OW      5523    5.835988309    3.929426136    2.154720006
 1278 SOLV  HW1     5524    5.889390088    3.959203973    2.233849997
 1278 SOLV  HW2     5525    5.864445242    3.837336793    2.128076956
 1279 SOLV  OW      5526    4.659288664    4.050341279    2.550147807
 1279 SOLV  HW1     5527    4.573354302    4.054802164    2.499198429
 1279 SOLV  HW2     5528    4.655089179    3.975194775    2.616006279
 1280 SOLV  OW      5529    5.356037189    4.609199385    3.916584219
 1280 SOLV  HW1     5530    5.384291136    4.599752028    4.012049864
 1280 SOLV  HW2     5531    5.325043289    4.520582527    3.882111459
 1281 SOLV  OW      5532    3.415995648    5.074393691    3.796390519
 1281 SOLV  HW1     5533    3.318333584    5.092913805    3.807395806
 1281 SOLV  HW2     5534    3.428222842    4.991569230    3.741702539
 1282 SOLV  OW      5535    4.596826944    4.691340318    3.426188734
 1282 SOLV  HW1     5536    4.651511007    4.742413769    3.359835480
 1282 SOLV  HW2     5537    4.516890325    4.652317041    3.380485838
 1283 SOLV  OW      5538    4.926813468    3.662802938    3.762415560
 1283 SOLV  HW1     5539    4.900867940    3.719712949    3.684389293
 1283 SOLV  HW2     5540    4.858166603    3.591317308    3.775797202
 1284 SOLV  OW      5541    3.079885492    5.134924899    0.788542345
 1284 SOLV  HW1     5542    3.110705243    5.057245054    0.733619616
 1284 SOLV  HW2     5543    3.121713328    5.218890565    0.753895133
 1285 SOLV  OW      5544    3.606851289    5.998942819    0.221986854
 1285 SOLV  HW1     5545    3.574181475    6.028653439    0.132256983
 1285 SOLV  HW2     5546    3.564338548    6.054931959    0.293110319
 1286 SOLV  OW      5547    3.919041124    5.529433807    2.805756711
 1286 SOLV  HW1     5548    3.901584699    5.452812964    2.867610903
 1286 SOLV  HW2     5549    3.889903616    5.614653554    2.849232871
 1287 SOLV  OW      5550    4.053113671    5.337928540    3.191988129
 1287 SOLV  HW1     5551    4.144539575    5.308270310    3.219622292
 1287 SOLV  HW2     5552    4.005184519    5.261787750    3.148336602
 1288 SOLV  OW      5553    4.124578813    3.430893397    4.102510207
 1288 SOLV  HW1     5554    4.077283013    3.393561592    4.022690132
 1288 SOLV  HW2     5555    4.223391813    3.422483064    4.089607826
 1289 SOLV  OW      5556    4.982518205    4.780729931    1.941818864
 1289 SOLV  HW1     5557    5.066621330    4.760621027    1.891578816
 1289 SOLV  HW2     5558    4.987865563    4.740447537    2.033192718
 1290 SOLV  OW      5559    4.336768077    6.209765190    3.216660865
 1290 SOLV  HW1     5560    4.340566111    6.131776034    3.279149535
 1290 SOLV  HW2     5561    4.427836699    6.250248572    3.208334876
 1291 SOLV  OW      5562    3.355059529    5.798916638    1.269472075
 1291 SOLV  HW1     5563    3.334588363    5.827681858    1.363042492
 1291 SOLV  HW2     5564    3.298810739    5.719649337    1.245942717
 1292 SOLV  OW      5565    3.962797071    4.301523318    1.268918180
 1292 SOLV  HW1     5566    3.865169306    4.318717398    1.282151688
 1292 SOLV  HW2     5567    4.014132226    4.340380117    1.345435476
 1293 SOLV  OW      5568    5.338651305    5.115490640    1.057790508
 1293 SOLV  HW1     5569    5.375337647    5.206746572    1.039683833
 1293 SOLV  HW2     5570    5.288288634    5.083338321    0.977596118
 1294 SOLV  OW      5571    3.581005780    4.141323345    0.474376677
 1294 SOLV  HW1     5572    3.602329645    4.229837922    0.515736905
 1294 SOLV  HW2     5573    3.665316143    4.098728138    0.441526013
 1295 SOLV  OW      5574    3.824268359    3.541102723    2.757423309
 1295 SOLV  HW1     5575    3.786983376    3.450210409    2.776136393
 1295 SOLV  HW2     5576    3.794348249    3.571396388    2.666939885
 1296 SOLV  OW      5577    3.944944005    3.374047517    3.058066828
 1296 SOLV  HW1     5578    3.914246434    3.305584971    2.991942881
 1296 SOLV  HW2     5579    3.868357500    3.400380624    3.116727962
 1297 SOLV  OW      5580    4.721745542    4.046627407    0.143494797
 1297 SOLV  HW1     5581    4.671246047    3.960927904    0.153764283
 1297 SOLV  HW2     5582    4.668878056    4.121448328    0.183599143
 1298 SOLV  OW      5583    4.662616726    3.333524903    0.718622054
 1298 SOLV  HW1     5584    4.710461469    3.246283202    0.708550755
 1298 SOLV  HW2     5585    4.670677583    3.385910314    0.633819871
 1299 SOLV  OW      5586    4.447761832    5.924774242    3.902634146
 1299 SOLV  HW1     5587    4.394545377    5.919709151    3.818109963
 1299 SOLV  HW2     5588    4.527249934    5.864498040    3.895590298
 1300 SOLV  OW      5589    3.443781717    4.026541358    0.098966144
 1300 SOLV  HW1     5590    3.510015868    3.971845467    0.047753444
 1300 SOLV  HW2     5591    3.357854539    4.031078916    0.048008582
 1301 SOLV  OW      5592    3.248563676    5.792225043    0.149000463
 1301 SOLV  HW1     5593    3.256653580    5.890312915    0.166748976
 1301 SOLV  HW2     5594    3.231070007    5.744152662    0.234935292
 1302 SOLV  OW      5595    4.886551744    4.567610663    0.409868484
 1302 SOLV  HW1     5596    4.822365149    4.576001131    0.333635646
 1302 SOLV  HW2     5597    4.840118712    4.591183730    0.495241817
 1303 SOLV  OW      5598    4.410519100    5.330626507    2.631709431
 1303 SOLV  HW1     5599    4.463193284    5.402756198    2.676691116
 1303 SOLV  HW2     5600    4.313181393    5.343814873    2.650502967
 1304 SOLV  OW      5601    4.633691255    5.931507047    0.544689969
 1304 SOLV  HW1     5602    4.671119722    5.972053350    0.628090532
 1304 SOLV  HW2     5603    4.618173387    5.833786482    0.559238915
 1305 SOLV  OW      5604    4.324635035    4.696532953    1.822046518
 1305 SOLV  HW1     5605    4.300264748    4.649799574    1.907039991
 1305 SOLV  HW2     5606    4.409356122    4.657686843    1.785782030
 1306 SOLV  OW      5607    4.165268493    5.301472027    4.191428237
 1306 SOLV  HW1     5608    4.179815375    5.392187016    4.230915810
 1306 SOLV  HW2     5609    4.068074177    5.289063932    4.171397498
 1307 SOLV  OW      5610    4.408104395    3.554685497    1.451565417
 1307 SOLV  HW1     5611    4.505675430    3.537732766    1.465446841
 1307 SOLV  HW2     5612    4.363511164    3.470222903    1.421935751
 1308 SOLV  OW      5613    5.832322513    3.917119730    0.223013703
 1308 SOLV  HW1     5614    5.760195253    3.925398422    0.291796837
 1308 SOLV  HW2     5615    5.920190931    3.902552692    0.268478763
 1309 SOLV  OW      5616    3.839282560    6.373983126    3.066700614
 1309 SOLV  HW1     5617    3.889804948    6.311687847    3.126423813
 1309 SOLV  HW2     5618    3.820574155    6.328696803    2.979518556
 1310 SOLV  OW      5619    5.132061873    4.879398336    3.082186065
 1310 SOLV  HW1     5620    5.109187160    4.923067041    2.995180318
 1310 SOLV  HW2     5621    5.213159907    4.822081319    3.070378227
 1311 SOLV  OW      5622    5.221202604    3.677920997    1.116656238
 1311 SOLV  HW1     5623    5.190277571    3.607759131    1.052446639
 1311 SOLV  HW2     5624    5.250937306    3.634466085    1.201678849
 1312 SOLV  OW      5625    3.610663224    4.830381092    3.555549467
 1312 SOLV  HW1     5626    3.689202861    4.890037379    3.539002743
 1312 SOLV  HW2     5627    3.639728013    4.734837987    3.550270941
 1313 SOLV  OW      5628    4.367177976    5.749109738    0.689517762
 1313 SOLV  HW1     5629    4.455196622    5.789619776    0.714288346
 1313 SOLV  HW2     5630    4.293229786    5.802301638    0.730798683
 1314 SOLV  OW      5631    5.122660283    5.854709672    3.204152587
 1314 SOLV  HW1     5632    5.217780165    5.823850477    3.203942170
 1314 SOLV  HW2     5633    5.084080979    5.843100514    3.295677950
 1315 SOLV  OW      5634    4.412781496    3.341086776    0.390851666
 1315 SOLV  HW1     5635    4.358920384    3.372007485    0.312474674
 1315 SOLV  HW2     5636    4.353797153    3.334662393    0.471348080
 1316 SOLV  OW      5637    4.209931379    3.812566186    3.569892118
 1316 SOLV  HW1     5638    4.232576809    3.909552256    3.578982459
 1316 SOLV  HW2     5639    4.221372080    3.767255688    3.658309187
 1317 SOLV  OW      5640    3.036473483    5.618313599    0.609800557
 1317 SOLV  HW1     5641    3.030426027    5.522449718    0.637631423
 1317 SOLV  HW2     5642    3.077051046    5.624012977    0.518580076
 1318 SOLV  OW      5643    5.882238269    4.842699280    3.837474352
 1318 SOLV  HW1     5644    5.931924334    4.767657820    3.881081381
 1318 SOLV  HW2     5645    5.784743691    4.834610520    3.858239018
 1319 SOLV  OW      5646    0.051883275    3.596823209    1.577488035
 1319 SOLV  HW1     5647    0.068889502    3.659020258    1.653924771
 1319 SOLV  HW2     5648   -0.029374782    3.541813868    1.596754657
 1320 SOLV  OW      5649    5.984592553    3.677804993    3.948890064
 1320 SOLV  HW1     5650    6.014151920    3.662935028    3.854522536
 1320 SOLV  HW2     5651    5.885415178    3.690481009    3.951119180
 1321 SOLV  OW      5652    3.919759802    5.332526879    1.708932278
 1321 SOLV  HW1     5653    3.828452072    5.334464616    1.749688860
 1321 SOLV  HW2     5654    3.988624390    5.332803116    1.781455017
 1322 SOLV  OW      5655    3.882236969    5.516740556    3.283586248
 1322 SOLV  HW1     5656    3.895410634    5.511603252    3.382590990
 1322 SOLV  HW2     5657    3.942034806    5.450437016    3.238546895
 1323 SOLV  OW      5658    6.030918973    3.657748072    3.055107157
 1323 SOLV  HW1     5659    6.092689001    3.620305434    2.985939252
 1323 SOLV  HW2     5660    6.030608610    3.757566974    3.048962498
 1324 SOLV  OW      5661    5.303151219    4.753104778    2.201065116
 1324 SOLV  HW1     5662    5.388705248    4.803197166    2.187935191
 1324 SOLV  HW2     5663    5.314241419    4.687146887    2.275417410
 1325 SOLV  OW      5664    4.777141773    6.224781163    2.742633874
 1325 SOLV  HW1     5665    4.870269697    6.246441497    2.713314608
 1325 SOLV  HW2     5666    4.720869487    6.204438781    2.662501667
 1326 SOLV  OW      5667    3.645352193    4.562283617    2.637254892
 1326 SOLV  HW1     5668    3.706242891    4.564175606    2.557943411
 1326 SOLV  HW2     5669    3.664134736    4.480544735    2.691732827
 1327 SOLV  OW      5670    4.968075426    5.453021021    0.776993502
 1327 SOLV  HW1     5671    5.041681307    5.520019283    0.786746816
 1327 SOLV  HW2     5672    4.945071147    5.415525637    0.866808926
 1328 SOLV  OW      5673    4.227217279    5.092595264    2.330532334
 1328 SOLV  HW1     5674    4.200182234    5.112567342    2.236350434
 1328 SOLV  HW2     5675    4.279685309    5.169462944    2.367141184
 1329 SOLV  OW      5676    3.701750475    5.497391706    4.000472147
 1329 SOLV  HW1     5677    3.710029405    5.416178679    3.942705962
 1329 SOLV  HW2     5678    3.696348673    5.578887856    3.942766425
 1330 SOLV  OW      5679    5.011469341    5.178471195    3.077676035
 1330 SOLV  HW1     5680    5.102025127    5.213337297    3.053506056
 1330 SOLV  HW2     5681    5.013083447    5.078480827    3.077273756
 1331 SOLV  OW      5682    4.808647049    3.251705504    2.586719413
 1331 SOLV  HW1     5683    4.851880809    3.341672850    2.592938026
 1331 SOLV  HW2     5684    4.858632739    3.195201311    2.521071224
 1332 SOLV  OW      5685    4.469158934    4.049298185    0.804632691
 1332 SOLV  HW1     5686    4.458063257    4.126837230    0.866814485
 1332 SOLV  HW2     5687    4.385998410    4.038063627    0.750226320
 1333 SOLV  OW      5688    3.263892422    4.543217325    3.715067181
 1333 SOLV  HW1     5689    3.244460863    4.604428715    3.791731610
 1333 SOLV  HW2     5690    3.281559614    4.597364194    3.632871716
 1334 SOLV  OW      5691    5.093981133    3.729222059    0.038815473
 1334 SOLV  HW1     5692    5.046203891    3.643565936    0.019266473
 1334 SOLV  HW2     5693    5.030091779    3.805692097    0.030317205
 1335 SOLV  OW      5694    4.340136452    3.706043136    0.929664930
 1335 SOLV  HW1     5695    4.272742360    3.649803449    0.977578875
 1335 SOLV  HW2     5696    4.346303950    3.795532636    0.973883424
 1336 SOLV  OW      5697    4.484293262    4.920233297    2.312080436
 1336 SOLV  HW1     5698    4.506779882    4.924891493    2.409415727
 1336 SOLV  HW2     5699    4.402703197    4.975198970    2.294089237
 1337 SOLV  OW      5700    4.294502056    4.313735349    0.275133250
 1337 SOLV  HW1     5701    4.238282658    4.330766009    0.356061916
 1337 SOLV  HW2     5702    4.237370266    4.318894311    0.193210478
 1338 SOLV  OW      5703    5.104448679    4.347699694    2.819451609
 1338 SOLV  HW1     5704    5.113520939    4.440628942    2.855278811
 1338 SOLV  HW2     5705    5.100359637    4.282929673    2.895531381
 1339 SOLV  OW      5706    3.937183741    6.310288318    3.744506134
 1339 SOLV  HW1     5707    4.013790523    6.347709370    3.692230517
 1339 SOLV  HW2     5708    3.879774673    6.385148674    3.777697585
 1340 SOLV  OW      5709    3.770694430    6.332169811    0.494099352
 1340 SOLV  HW1     5710    3.833921279    6.386887345    0.439233794
 1340 SOLV  HW2     5711    3.757533067    6.243029586    0.450711862
 1341 SOLV  OW      5712    4.696025487    4.138799411    4.131604007
[truncated: 1,867,039 more chars]
