# Supplementary material for: Accelerated Enveloping Distribution Sampling (AEDS) Allows for Efficient Sampling of Orthogonal Degrees of Freedom
Source: J Chem Inf Model. 2022 Dec 13;63(1):197–207. doi: 10.1021/acs.jcim.2c01272 (PMC9832482; doi:10.1021/acs.jcim.2c01272)
Supplement: Supplementary file 2 — ci2c01272_si_002.zip [file ci2c01272_si_002.zip › Accelerated_Enveloping_Distribution_Sampling_AEDS_allows_for_efficient_sampling_of_orthogonal_degrees_of_freedom/ion/EDSR_T4L_prot_cl.cnf]

TITLE
ion has replaced 9 solvent molecules in ../solv/prot/EDSR_apo_prot_solv_min.cnf by
9 negative ions (CL-)
Solvent molecules were selected according to the highest / lowest
electrostatic potential
END
POSITION
    1 MET   H1         1    5.034852300    5.154435177    8.291527513
    1 MET   H2         2    5.110514754    5.132270488    8.435319242
    1 MET   N          3    5.122942276    5.139211150    8.336337988
    1 MET   H3         4    5.156654253    5.049458211    8.307915719
    1 MET   CA         5    5.223105143    5.243917330    8.311588652
    1 MET   CB         6    5.317340841    5.208290234    8.196454349
    1 MET   CG         7    5.441035835    5.297741139    8.206860951
    1 MET   SD         8    5.520099094    5.295344981    8.371871278
    1 MET   CE         9    5.596396805    5.134531854    8.372020461
    1 MET   C         10    5.145840693    5.373652162    8.286957465
    1 MET   O         11    5.041950595    5.373621034    8.221119693
    2 ASN   N         12    5.188979660    5.471204660    8.366390349
    2 ASN   H         13    5.264051076    5.454727290    8.430373481
    2 ASN   CA        14    5.137121952    5.608483641    8.375094382
    2 ASN   CB        15    5.011479759    5.615424245    8.462140954
    2 ASN   CG        16    5.031399332    5.543908675    8.595917696
    2 ASN   OD1       17    5.115006609    5.576943377    8.679867834
    2 ASN   ND2       18    4.947173771    5.443011320    8.616215186
    2 ASN   HD21      19    4.975970130    5.375618803    8.684258782
    2 ASN   HD22      20    4.853343735    5.436844556    8.582202796
    2 ASN   C         21    5.248331903    5.693044950    8.437492346
    2 ASN   O         22    5.348878768    5.638946386    8.483270228
    3 ILE   N         23    5.221441750    5.822084907    8.455168816
    3 ILE   H         24    5.136403082    5.864835302    8.424490978
    3 ILE   CA        25    5.322820062    5.913507859    8.509703677
    3 ILE   CB        26    5.270923292    6.057323270    8.504355454
    3 ILE   CG1       27    5.379227355    6.161114665    8.534443504
    3 ILE   CG2       28    5.142038169    6.081583298    8.583126562
    3 ILE   CD        29    5.495608140    6.149104773    8.435874804
    3 ILE   C         30    5.376491216    5.880182942    0.024118687
    3 ILE   O         31    5.498140586    5.872516652    0.040560343
    4 PHE   N         32    5.286933518    5.840603798    0.114137085
    4 PHE   H         33    5.189050724    5.854328383    0.098934761
    4 PHE   CA        34    5.324556049    5.795767277    0.248996148
    4 PHE   CB        35    5.200451895    5.768783769    0.334309559
    4 PHE   CG        36    5.119190804    5.895862347    0.359883812
    4 PHE   CD1       37    5.156282656    5.982685203    0.461894276
    4 PHE   HD1       38    5.241510157    5.960454706    0.526087652
    4 PHE   CD2       39    5.008540635    5.924441012    0.280750082
    4 PHE   HD2       40    4.973836998    5.853294620    0.205821428
    4 PHE   CE1       41    5.083193886    6.098781576    0.484266191
    4 PHE   HE1       42    5.106791572    6.162834668    0.569253525
    4 PHE   CE2       43    4.936273542    6.041154741    0.302565482
    4 PHE   HE2       44    4.850237615    6.063649278    0.239543416
    4 PHE   CZ        45    4.973520673    6.128378400    0.404182585
    4 PHE   HZ        46    4.915797395    6.218510334    0.424820903
    4 PHE   C         47    5.419218859    5.675562137    0.248328457
    4 PHE   O         48    5.533331240    5.689053148    0.292196078
    5 GLU   N         49    5.381617700    5.572902619    0.172591264
    5 GLU   H         50    5.291165454    5.571940032    0.129939837
    5 GLU   CA        51    5.464115910    5.453467633    0.149320771
    5 GLU   CB        52    5.381040646    5.347738746    0.076301419
    5 GLU   CG        53    5.271881306    5.290076958    0.166691268
    5 GLU   CD        54    5.162358490    5.215729840    0.089963591
    5 GLU   OE1       55    5.191969950    5.150459923   -0.012445568
    5 GLU   OE2       56    5.045478230    5.224593245    0.133364157
    5 GLU   C         57    5.596734801    5.480687044    0.078032354
    5 GLU   O         58    5.701239045    5.442476315    0.130457919
    6 MET   N         59    5.594378014    5.568272857    8.602897567
    6 MET   H         60    5.507027886    5.599618848    8.565654006
    6 MET   CA        61    5.711728856    5.616455897    8.528598562
    6 MET   CB        62    5.665017147    5.713165143    8.419614405
    6 MET   CG        63    5.777103413    5.762530266    8.327912161
    6 MET   SD        64    5.724082486    5.900946349    8.220579485
    6 MET   CE        65    5.847027003    5.893021450    8.092099384
    6 MET   C         66    5.813688030    5.686268249    8.618841159
    6 MET   O         67    5.925113543    5.637493106    8.637105386
    7 LEU   N         68    5.768912121    5.790506352    0.063294753
    7 LEU   H         69    5.675973839    5.825456934    0.051343065
    7 LEU   CA        70    5.852802060    5.864022805    0.159051306
    7 LEU   CB        71    5.780708271    5.988755816    0.210548107
    7 LEU   CG        72    5.784485973    6.104548729    0.110615242
    7 LEU   CD1       73    5.697594555    6.210657813    0.178406027
    7 LEU   CD2       74    5.925477484    6.160748210    0.091328570
    7 LEU   C         75    5.898834316    5.782515197    0.280076640
    7 LEU   O         76    6.015563828    5.791023546    0.317887231
    8 ARG   N         77    5.813575868    5.692300689    0.327838672
    8 ARG   H         78    5.716082860    5.695864949    0.305873381
    8 ARG   CA        79    5.850740323    5.593384923    0.430041172
    8 ARG   CB        80    5.726969887    5.511721189    0.467793725
    8 ARG   CG        81    5.751364366    5.407624920    0.577232274
    8 ARG   CD        82    5.802882129    5.474128086    0.705020922
    8 ARG   NE        83    5.852446901    5.373441364    0.799963891
    8 ARG   HE        84    5.805383686    5.371743565    0.888181563
    8 ARG   CZ        85    5.959559743    5.295086236    0.781479880
    8 ARG   NH1       86    6.041394540    5.303760676    0.675734617
    8 ARG   HH11      87    6.116152879    5.239717729    0.658088596
    8 ARG   HH12      88    6.034636606    5.380533758    0.612009463
    8 ARG   NH2       89    5.991096700    5.209636325    0.879746900
    8 ARG   HH21      90    6.071886923    5.154475277    0.858966662
    8 ARG   HH22      91    5.943440839    5.194999787    0.966429732
    8 ARG   C         92    5.967779897    5.504854677    0.386727201
    8 ARG   O         93    6.057725427    5.481828820    0.467414338
    9 ILE   N         94    5.970151761    5.459798183    0.261607400
    9 ILE   H         95    5.890358458    5.468308162    0.201936712
    9 ILE   CA        96    0.010353542    5.389443288    0.203101393
    9 ILE   CB        97    6.047893466    5.325713774    0.069104166
    9 ILE   CG1       98    5.941610060    5.217716447    0.090345369
    9 ILE   CG2       99    6.168106804    5.268389502   -0.006223542
    9 ILE   CD       100    5.882825044    5.166237701   -0.041196537
    9 ILE   C        101    0.133068496    5.480257353    0.192861881
    9 ILE   O        102    0.237278213    5.446096263    0.248543125
   10 ASP   N        103    0.116961069    5.599116093    0.135372281
   10 ASP   H        104    0.031909831    5.621531692    0.087786293
   10 ASP   CA       105    0.224936930    5.697362584    0.118068107
   10 ASP   CB       106    0.178810022    5.815681628    0.032723650
   10 ASP   CG       107    0.158732651    5.781413934   -0.115044376
   10 ASP   OD1      108    0.243354370    5.710546568   -0.173706913
   10 ASP   OD2      109    0.057319993    5.823817366   -0.174546051
   10 ASP   C        110    0.292055339    5.748887882    0.245542395
   10 ASP   O        111    0.414660808    5.743816068    0.253977834
   11 GLU   N        112    0.213654793    5.787273391    0.345895680
   11 GLU   H        113    0.114713188    5.793169947    0.332563345
   11 GLU   CA       114    0.261646285    5.843962889    0.472761876
   11 GLU   CB       115    0.162598314    5.947036616    0.527320243
   11 GLU   CG       116    0.110860609    6.053295181    0.430150433
   11 GLU   CD       117    0.209425486    6.160854487    0.384022827
   11 GLU   OE1      118    0.331952580    6.149779536    0.406128645
   11 GLU   OE2      119    0.161790956    6.253528554    0.314986486
   11 GLU   C        120    0.290299839    5.746418030    0.587115152
   11 GLU   O        121    0.366703034    5.776604157    0.678666993
   12 GLY   N        122    0.220535363    5.633178397    0.588243638
   12 GLY   H        123    0.162369836    5.607442653    0.511078196
   12 GLY   CA       124    0.224360937    5.536907922    0.699278506
   12 GLY   C        125    0.131145180    5.572881845    0.815154351
   12 GLY   O        126    0.012850574    5.598120133    0.792818963
   13 LEU   N        127    0.180745940    5.551750659    0.936748492
   13 LEU   H        128    0.277125666    5.526719292    0.945896779
   13 LEU   CA       129    0.111296186    5.574228084    1.064359008
   13 LEU   CB       130   -0.006492999    5.478522789    1.083794636
   13 LEU   CG       131    5.991055764    5.488669671    1.215446174
   13 LEU   CD1      132    5.928877883    5.626595864    1.238261517
   13 LEU   CD2      133    5.881817968    5.381585588    1.218233202
   13 LEU   C        134    0.207916191    5.561333065    1.182290270
   13 LEU   O        135    0.268278582    5.455962908    1.201899060
   14 ARG   N        136    0.237918856    5.675834395    1.242948392
   14 ARG   H        137    0.207768244    5.762834256    1.203917355
   14 ARG   CA       138    0.329602642    5.687525259    1.357266052
   14 ARG   CB       139    0.463990898    5.740317420    1.306665391
   14 ARG   CG       140    0.531580229    5.646149664    1.206793165
   14 ARG   CD       141    0.663855478    5.703633476    1.155760044
   14 ARG   NE       142    0.771254259    5.681523914    1.253658579
   14 ARG   HE       143    0.739842880    5.658527137    1.345769838
   14 ARG   CZ       144    0.901341152    5.709697895    1.238222265
   14 ARG   NH1      145    0.938116514    5.761218016    1.120130496
   14 ARG   HH11     146    1.032411844    5.793574625    1.112255781
   14 ARG   HH12     147    0.872408927    5.782994166    1.047961684
   14 ARG   NH2      148    0.989598603    5.690171853    1.337137272
   14 ARG   HH21     149    1.087032467    5.710681283    1.327862508
   14 ARG   HH22     150    0.961176804    5.656164146    1.426785505
   14 ARG   C        151    0.277099324    5.774206709    1.471901082
   14 ARG   O        152    0.285951579    5.896887720    1.471248280
   15 LEU   N        153    0.232876039    5.706999350    1.577811026
   15 LEU   H        154    0.230190718    5.607166045    1.572578544
   15 LEU   CA       155    0.171364052    5.765596487    1.697790392
   15 LEU   CB       156    0.102790136    5.655448131    1.778847648
   15 LEU   CG       157    6.071462349    5.581337235    1.697364929
   15 LEU   CD1      158    6.019386573    5.466443742    1.783936377
   15 LEU   CD2      159    5.958572558    5.671904682    1.647765731
   15 LEU   C        160    0.259057222    5.846302409    1.793758759
   15 LEU   O        161    0.212705472    5.899862878    1.894311579
   16 LYSH  N        162    0.384854862    5.864070875    1.754440674
   16 LYSH  H        163    0.407028942    5.854403989    1.657400364
   16 LYSH  CA       164    0.489799398    5.931941873    1.831852217
   16 LYSH  CB       165    0.595331697    5.827790576    1.869630683
   16 LYSH  CG       166    0.708122779    5.876941370    1.960567456
   16 LYSH  CD       167    0.649484029    5.905363196    2.098990908
   16 LYSH  CE       168    0.749451741    5.985234916    2.182844629
   16 LYSH  NZ       169    0.671077973    6.058233489    2.283524612
   16 LYSH  HZ1      170    0.637893482    5.996451204    2.354812739
   16 LYSH  HZ2      171    0.591962335    6.103024036    2.241873170
   16 LYSH  HZ3      172    0.725372477    6.128371517    2.329698385
   16 LYSH  C        173    0.554139475    6.034836938    1.738655132
   16 LYSH  O        174    0.572882872    6.003268002    1.621251617
   17 ILE   N        175    0.584761147    6.153533363    1.790283152
   17 ILE   H        176    0.551683175    6.180834963    1.880614569
   17 ILE   CA       177    0.651821328    6.258576616    1.712311876
   17 ILE   CB       178    0.680278759    6.386668769    1.791026529
   17 ILE   CG1      179    0.553996715    6.443587885    1.856014560
   17 ILE   CG2      180    0.745996646    6.494096330    1.704129682
   17 ILE   CD       181    0.582009783    6.562522476    1.948113107
   17 ILE   C        182    0.781226524    6.205093174    1.650617839
   17 ILE   O        183    0.874274540    6.163488807    1.719470584
   18 TYR   N        184    0.781734556    6.212349734    1.517829074
   18 TYR   H        185    0.705803044    6.254571641    1.468307489
   18 TYR   CA       186    0.892054887    6.167396900    1.431702448
   18 TYR   CB       187    0.849429547    6.043541338    1.352607540
   18 TYR   CG       188    0.740508925    6.063620550    1.247031413
   18 TYR   CD1      189    0.606038661    6.051461464    1.280021263
   18 TYR   HD1      190    0.575405324    6.051199908    1.384626890
   18 TYR   CD2      191    0.775322380    6.080285733    1.113507651
   18 TYR   HD2      192    0.880294559    6.087260366    1.084994263
   18 TYR   CE1      193    0.508395325    6.051708072    1.181104863
   18 TYR   HE1      194    0.403661509    6.039453661    1.208688606
   18 TYR   CE2      195    0.677422408    6.084889405    1.014945319
   18 TYR   HE2      196    0.708355659    6.106508261    0.912685938
   18 TYR   CZ       197    0.543443609    6.067386620    1.047521538
   18 TYR   OH       198    0.447447914    6.055023294    0.951996784
   18 TYR   HH       199    0.486773726    6.072488572    0.861728930
   18 TYR   C        200    0.937353600    6.279998338    1.338534018
   18 TYR   O        201    0.881172528    6.389422044    1.338270724
   19 LYSH  N        202    1.052127054    6.255316565    1.276032788
   19 LYSH  H        203    1.108348236    6.175107887    1.296175946
   19 LYSH  CA       204    1.100278743    6.341690079    1.167278672
   19 LYSH  CB       205    1.249500917    6.372761517    1.180517988
   19 LYSH  CG       206    1.266183119    6.476367629    1.291853780
   19 LYSH  CD       207    1.405779836    6.537945113    1.280643643
   19 LYSH  CE       208    1.426716613    0.140603975    1.385602529
   19 LYSH  NZ       209    1.546715198    0.218213068    1.351196664
   19 LYSH  HZ1      210    1.533639286    0.252922926    1.258325907
   19 LYSH  HZ2      211    1.627645311    0.159603582    1.355186995
   19 LYSH  HZ3      212    1.553875064    0.294015044    1.416021564
   19 LYSH  C        213    1.070171427    6.285857506    1.028051029
   19 LYSH  O        214    1.082970887    6.165708136    1.005107615
   20 ASP   N        215    1.008395383    6.371694581    0.947399907
   20 ASP   H        216    0.987953567    6.465111947    0.976638474
   20 ASP   CA       217    0.978524447    6.345066906    0.805947872
   20 ASP   CB       218    0.877103079    6.448389999    0.756439225
   20 ASP   CG       219    0.919989656    6.592687243    0.783784011
   20 ASP   OD1      220    1.030467430    6.631063085    0.739653844
   20 ASP   OD2      221    0.849059276    6.655409745    0.865376926
   20 ASP   C        222    1.103651125    6.344281958    0.717901749
   20 ASP   O        223    1.215423256    6.362273983    0.765997018
   21 THR   N        224    1.082777926    6.334783317    0.586890249
   21 THR   H        225    0.991058472    6.339197242    0.547293013
   21 THR   CA       226    1.189831488    6.330181996    0.486246302
   21 THR   CB       227    1.130438089    6.298144879    0.348934122
   21 THR   OG1      228    1.027947655    6.393377245    0.319287710
   21 THR   HG1      229    1.067703749    6.463555133    0.260166199
   21 THR   CG2      230    1.080083574    6.154086091    0.338086552
   21 THR   C        231    1.278952277    6.453903653    0.473454730
   21 THR   O        232    1.388867382    6.445293708    0.418912917
   22 GLU   N        233    1.226057804    0.061496226    0.516330125
   22 GLU   H        234    1.136943362    0.062673461    0.561690715
   22 GLU   CA       235    1.294715915    0.191477746    0.518113610
   22 GLU   CB       236    1.193275483    0.301735267    0.487055326
   22 GLU   CG       237    1.118172828    0.284287599    0.354897281
   22 GLU   CD       238    1.197107527    0.326514543    0.230818602
   22 GLU   OE1      239    1.240815228    0.443509370    0.225767622
   22 GLU   OE2      240    1.201458411    0.247523353    0.134047836
   22 GLU   C        241    1.361650082    0.222464577    0.652177015
   22 GLU   O        242    1.436367806    0.319031821    0.667067476
   23 GLY   N        243    1.316638566    0.153207929    0.756404503
   23 GLY   H        244    1.232287473    0.100113996    0.748218298
   23 GLY   CA       245    1.371304824    0.162223858    0.892571760
   23 GLY   C        246    1.292413391    0.244483059    0.994656633
   23 GLY   O        247    1.346328636    0.277980449    1.100019082
   24 TYR   N        248    1.166209529    0.273164741    0.964022474
   24 TYR   H        249    1.119683030    0.230187693    0.886628934
   24 TYR   CA       250    1.075132226    0.350170693    1.049977739
   24 TYR   CB       251    0.974092829    0.428774066    0.966171147
   24 TYR   CG       252    1.031705078    0.504195861    0.846181356
   24 TYR   CD1      253    1.118183886    0.611663723    0.863201113
   24 TYR   HD1      254    1.162613263    0.632793531    0.960463846
   24 TYR   CD2      255    0.978302345    0.477013282    0.720774872
   24 TYR   HD2      256    0.923723362    0.383927433    0.705302944
   24 TYR   CE1      257    1.146478407    0.694934729    0.755570954
   24 TYR   HE1      258    1.217206401    0.776166811    0.772298881
   24 TYR   CE2      259    1.006617571    0.559738660    0.612735023
   24 TYR   HE2      260    0.983372609    0.521992707    0.513159950
   24 TYR   CZ       261    1.087760598    0.670955360    0.631884380
   24 TYR   OH       262    1.087658131    0.769740795    0.538424333
   24 TYR   HH       263    1.182015270    0.777964058    0.506319974
   24 TYR   C        264    0.995682981    0.256109756    1.140823355
   24 TYR   O        265    1.003897276    0.133899047    1.129604341
   25 TYR   N        266    0.924402579    0.313690382    1.237215875
   25 TYR   H        267    0.907253596    0.412212418    1.238124140
   25 TYR   CA       268    0.844307806    0.232081686    1.329600584
   25 TYR   CB       269    0.839886913    0.287784136    1.472016711
   25 TYR   CG       270    0.979714827    0.292117448    1.533954480
   25 TYR   CD1      271    1.045016425    0.176333423    1.574551886
   25 TYR   HD1      272    0.999707681    0.078532367    1.558341552
   25 TYR   CD2      273    1.040791127    0.416059488    1.549027738
   25 TYR   HD2      274    0.990679336    0.506621768    1.514843439
   25 TYR   CE1      275    1.172278955    0.185477765    1.629679307
   25 TYR   HE1      276    1.214311436    0.096112902    1.675806105
   25 TYR   CE2      277    1.168388202    0.424523975    1.603494165
   25 TYR   HE2      278    1.207678858    0.524220623    1.623434970
   25 TYR   CZ       279    1.235495997    0.308740642    1.641022240
   25 TYR   OH       280    1.370344888    0.313726260    1.657929689
   25 TYR   HH       281    1.393540463    0.407668197    1.683202465
   25 TYR   C        282    0.702223552    0.206259067    1.279069360
   25 TYR   O        283    0.618277374    0.296152427    1.277618523
   26 THR   N        284    0.675781384    0.076203751    1.270563577
   26 THR   H        285    0.747433930    0.009928718    1.292357760
   26 THR   CA       286    0.553416894    0.018188097    1.213343863
   26 THR   CB       287    0.583079685    6.489900074    1.067362782
   26 THR   OG1      288    0.594885751    6.615379465    0.999822691
   26 THR   HG1      289    0.684167395    6.622826567    0.955392073
   26 THR   CG2      290    0.474686303    6.410950186    0.993716435
   26 THR   C        291    0.502410818    6.406297959    1.295528212
   26 THR   O        292    0.580290378    6.340147919    1.364013679
   27 ILE   N        293    0.370370591    6.390981508    1.300159665
   27 ILE   H        294    0.310736213    6.454106733    1.250571429
   27 ILE   CA       295    0.301095900    6.282895040    1.371771046
   27 ILE   CB       296    0.262238316    6.331436035    1.511579983
   27 ILE   CG1      297    0.252944247    6.212584714    1.607503030
   27 ILE   CG2      298    0.134696400    6.415942062    1.510592119
   27 ILE   CD       299    0.239519846    6.250935234    1.755007820
   27 ILE   C        300    0.184946927    6.222142195    1.292834444
   27 ILE   O        301    0.149041481    6.269576297    1.185172006
   28 GLY   N        302    0.134173860    6.108689830    1.340155933
   28 GLY   H        303    0.182557710    6.057118127    1.410871556
   28 GLY   CA       304    0.015373241    6.040987350    1.286154939
   28 GLY   C        305    0.040309831    5.987080576    1.145149710
   28 GLY   O        306    0.129322815    5.904497426    1.125505775
   29 ILE   N        307    6.027871222    6.029125168    1.054048774
   29 ILE   H        308    5.949842183    6.086233888    1.079566519
   29 ILE   CA       309    6.039009817    6.001858598    0.910020853
   29 ILE   CB       310    5.908253733    5.943228427    0.856369618
   29 ILE   CG1      311    5.863816790    5.820932577    0.936875649
   29 ILE   CG2      312    5.921692479    5.904873421    0.708860587
   29 ILE   CD       313    5.722206101    5.774724631    0.901998125
   29 ILE   C        314    6.069904765    6.134745662    0.840763478
   29 ILE   O        315    5.981438905    6.219742637    0.831982084
   30 GLY   N        316    0.124270354    6.164226439    0.829636731
   30 GLY   H        317    0.194500987    6.101828430    0.863896916
   30 GLY   CA       318    0.177038320    6.283849751    0.762412841
   30 GLY   C        319    0.148220432    6.421867689    0.821846171
   30 GLY   O        320    0.198031319    6.522330763    0.771275603
   31 HISH  N        321    0.079585302    6.427119423    0.935653188
   31 HISH  H        322    0.045409951    6.343407938    0.978360597
   31 HISH  CA       323    0.043763466    0.045754432    1.003690267
   31 HISH  CB       324   -0.063784709    0.023875299    1.110304795
   31 HISH  CG       325    5.956996721    0.156082659    1.165155770
   31 HISH  ND1      326    5.858802799    0.227085333    1.110350076
   31 HISH  HD1      327    5.791985347    0.192539641    1.044442495
   31 HISH  CD2      328    6.017068343    0.239058579    1.249974260
   31 HISH  HD2      329    6.103706411    0.213409203    1.310928924
   31 HISH  CE1      330    5.860830734    0.352432262    1.154761897
   31 HISH  HE1      331    5.796139560    0.432107596    1.118066608
   31 HISH  NE2      332    5.961791097    0.359700357    1.241031502
   31 HISH  HE2      333    6.006564204    0.444637370    1.268996636
   31 HISH  C        334    0.165250174    0.118379679    1.061820600
   31 HISH  O        335    0.212185082    0.088307276    1.171469770
   32 LEU   N        336    0.213750204    0.213017506    0.981958375
   32 LEU   H        337    0.203563871    0.201775851    0.883108392
   32 LEU   CA       338    0.314320602    0.312368257    1.022305027
   32 LEU   CB       339    0.345795552    0.399145140    0.900269693
   32 LEU   CG       340    0.463890189    0.494153928    0.921160156
   32 LEU   CD1      341    0.598112879    0.423645819    0.941693552
   32 LEU   CD2      342    0.477218928    0.586962699    0.800274222
   32 LEU   C        343    0.270911623    0.396764310    1.142324264
   32 LEU   O        344    0.155355038    0.436977365    1.154926145
   33 LEU   N        345    0.358841855    0.397644915    1.242109799
   33 LEU   H        346    0.441221048    0.341126848    1.237694776
   33 LEU   CA       347    0.344341752    0.479434752    1.363393018
   33 LEU   CB       348    0.395808522    0.406453976    1.487643585
   33 LEU   CG       349    0.325440794    0.273104687    1.513595548
   33 LEU   CD1      350    0.393346614    0.201927257    1.630769770
   33 LEU   CD2      351    0.176466099    0.293084212    1.542164528
   33 LEU   C        352    0.415704407    0.614200167    1.350929893
   33 LEU   O        353    0.350669063    0.718027114    1.361804784
   34 THR   N        354    0.545595248    0.610106117    1.322576595
   34 THR   H        355    0.590332088    0.523369959    1.300734392
   34 THR   CA       356    0.628906369    0.730319359    1.307835757
   34 THR   CB       357    0.665403709    0.795342359    1.441446827
   34 THR   OG1      358    0.729232836    0.921674395    1.421005077
   34 THR   HG1      359    0.662498655    0.992929251    1.442695727
   34 THR   CG2      360    0.753715755    0.708653267    1.531421177
   34 THR   C        361    0.758332265    0.706039083    1.229935758
   34 THR   O        362    0.822171244    0.601374481    1.240016469
   35 LYSH  N        363    0.797110166    0.811906968    1.159395937
   35 LYSH  H        364    0.733196983    0.887042050    1.142927924
   35 LYSH  CA       365    0.929169322    0.821259011    1.095475202
   35 LYSH  CB       366    0.926775509    0.905151488    0.967560358
   35 LYSH  CG       367    0.823517713    0.850752215    0.868631855
   35 LYSH  CD       368    0.844022203    0.916895450    0.732208370
   35 LYSH  CE       369    0.767037513    0.828883117    0.633542555
   35 LYSH  NZ       370    0.827565010    0.832303647    0.499639467
   35 LYSH  HZ1      371    0.923866383    0.806642717    0.507868887
   35 LYSH  HZ2      372    0.817715948    0.921456694    0.455435988
   35 LYSH  HZ3      373    0.785859939    0.761910810    0.442140932
   35 LYSH  C        374    1.043884540    0.867316616    1.185655966
   35 LYSH  O        375    1.158947651    0.872440864    1.142498725
   36 SER   N        376    1.013527867    0.900934459    1.310708679
   36 SER   H        377    0.917799990    0.908997313    1.338507845
   36 SER   CA       378    1.112019420    0.938374258    1.413223092
   36 SER   CB       379    1.045004406    0.991120777    1.540254634
   36 SER   OG       380    1.142161874    1.013236852    1.642826360
   36 SER   HG       381    1.115598034    1.095678940    1.692805587
   36 SER   C        382    1.198051752    0.818252373    1.452992611
   36 SER   O        383    1.142215249    0.712304062    1.481052818
   37 PRO   N        384    1.327769267    0.840216254    1.472573866
   37 PRO   CA       385    1.418623359    0.741263591    1.532266914
   37 PRO   CB       386    1.556028917    0.808540741    1.532373852
   37 PRO   CG       387    1.545929151    0.889797729    1.403140863
   37 PRO   CD       388    1.404833235    0.948561917    1.409863046
   37 PRO   C        389    1.382546978    0.696606707    1.674101577
   37 PRO   O        390    1.416937783    0.585059745    1.712890711
   38 SER   N        391    1.299044640    0.774910229    1.741814150
   38 SER   H        392    1.255241541    0.855047977    1.701078933
   38 SER   CA       393    1.252025324    0.743206258    1.877425409
   38 SER   CB       394    1.213673272    0.870032167    1.953910943
   38 SER   OG       395    1.170518441    0.831531475    2.084681429
   38 SER   HG       396    1.156601615    0.919278126    2.130601838
   38 SER   C        397    1.140577040    0.639219871    1.890738692
   38 SER   O        398    1.024613153    0.664317529    1.858271448
   39 LEU   N        399    1.175745803    0.528643829    1.955738891
   39 LEU   H        400    1.273236164    0.508515482    1.965320752
   39 LEU   CA       401    1.082315209    0.424047579    1.999820648
   39 LEU   CB       402    1.157615276    0.309527393    2.067815009
   39 LEU   CG       403    1.077703713    0.181636459    2.093727520
   39 LEU   CD1      404    1.020759238    0.123578435    1.964139606
   39 LEU   CD2      405    1.165452883    0.075176044    2.159841624
   39 LEU   C        406    0.975428738    0.474067087    2.097210448
   39 LEU   O        407    0.859878992    0.432537450    2.089970284
   40 ASN   N        408    1.011445156    0.573035636    2.178429252
   40 ASN   H        409    1.106077060    0.604638207    2.185253472
   40 ASN   CA       410    0.917300091    0.636726622    2.271643424
   40 ASN   CB       411    0.991587148    0.729443119    2.368046561
   40 ASN   CG       412    1.099482715    0.652098394    2.444079290
   40 ASN   OD1      413    1.090554648    0.531240565    2.465121465
   40 ASN   ND2      414    1.206908482    0.723217350    2.477071753
   40 ASN   HD21     415    1.273446385    0.661989749    2.519776783
   40 ASN   HD22     416    1.229359506    0.818588475    2.457061927
   40 ASN   C        417    0.809999838    0.719058222    2.200111838
   40 ASN   O        418    0.690988883    0.702492167    2.226391950
   41 ALA   N        419    0.850392894    0.786480195    2.092828746
   41 ALA   H        420    0.947649005    0.797552488    2.072338650
   41 ALA   CA       421    0.756520174    0.851656547    2.000347945
   41 ALA   CB       422    0.835182977    0.925676594    1.892002884
   41 ALA   C        423    0.661761549    0.752336580    1.932760033
   41 ALA   O        424    0.541082519    0.775665269    1.927973680
   42 ALA   N        425    0.716734012    0.638831288    1.890492888
   42 ALA   H        426    0.816154936    0.630677106    1.883495947
   42 ALA   CA       427    0.640619418    0.525151282    1.836693005
   42 ALA   CB       428    0.736570331    0.414148720    1.793376906
   42 ALA   C        429    0.537230325    0.467413813    1.933590996
   42 ALA   O        430    0.420976587    0.452334352    1.896347747
   43 LYSH  N        431    0.577508219    0.448631384    2.058954764
   43 LYSH  H        432    0.674618279    0.450597381    2.082778473
   43 LYSH  CA       433    0.486432729    0.409752392    2.167605204
   43 LYSH  CB       434    0.559804252    0.383428336    2.299253631
   43 LYSH  CG       435    0.646532816    0.257706554    2.290415471
   43 LYSH  CD       436    0.675528668    0.215559160    2.434604481
   43 LYSH  CE       437    0.783335442    0.108331401    2.451465069
   43 LYSH  NZ       438    0.799663390    0.072224288    2.593033725
   43 LYSH  HZ1      439    0.808148751    0.152746019    2.651716422
   43 LYSH  HZ2      440    0.878997990    0.012452781    2.604559840
   43 LYSH  HZ3      441    0.719853346    0.021804291    2.626021645
   43 LYSH  C        442    0.375863730    0.512290594    2.193549864
   43 LYSH  O        443    0.258765385    0.477007520    2.180502275
   44 SER   N        444    0.411901602    0.640230505    2.198292561
   44 SER   H        445    0.507961017    0.664800734    2.211295803
   44 SER   CA       446    0.316194559    0.750938778    2.212231503
   44 SER   CB       447    0.387320740    0.886245902    2.218729057
   44 SER   OG       448    0.289045500    0.988997752    2.233920398
   44 SER   HG       449    0.320083588    1.052309793    2.304838702
   44 SER   C        450    0.211769204    0.754561732    2.100448358
   44 SER   O        451    0.093327125    0.738329622    2.129398921
   45 GLU   N        452    0.259450373    0.744855623    1.976663708
   45 GLU   H        453    0.357152534    0.756819761    1.958983022
   45 GLU   CA       454    0.174687976    0.731445065    1.857313095
   45 GLU   CB       455    0.258000499    0.729529887    1.728992754
   45 GLU   CG       456    0.307239490    0.868073010    1.686649789
   45 GLU   CD       457    0.194208634    0.963222730    1.646889783
   45 GLU   OE1      458    0.099113839    0.920569574    1.577868520
   45 GLU   OE2      459    0.195400606    1.078034139    1.696302991
   45 GLU   C        460    0.081344743    0.610240909    1.859993937
   45 GLU   O        461   -0.039774070    0.627059571    1.846744885
   46 LEU   N        462    0.134232583    0.493063409    1.894103838
   46 LEU   H        463    0.232901495    0.483380027    1.907170365
   46 LEU   CA       464    0.057316513    0.368757866    1.909767069
   46 LEU   CB       465    0.154132739    0.251853028    1.928988734
   46 LEU   CG       466    0.085922613    0.115391666    1.940622013
   46 LEU   CD1      467    0.015188528    0.073872471    1.811470257
   46 LEU   CD2      468    0.190000293    0.009576605    1.977712087
   46 LEU   C        469    6.028780439    0.372185290    2.022493357
   46 LEU   O        470    5.909792767    0.354461185    1.996824821
   47 ASP   N        471    6.072103891    0.410066631    2.142400318
   47 ASP   H        472    6.169975983    0.416704983    2.161844812
   47 ASP   CA       473    5.986881332    0.421638938    2.261628231
   47 ASP   CB       474    6.071378720    0.445477661    2.386942146
   47 ASP   CG       475    6.158712075    0.329193054    2.434480598
   47 ASP   OD1      476    6.202384248    0.243510214    2.354613719
   47 ASP   OD2      477    6.179354737    0.316750440    2.557136684
   47 ASP   C        478    5.874230474    0.523513998    2.243128819
   47 ASP   O        479    5.759000981    0.493356924    2.273813317
   48 LYSH  N        480    5.903520100    0.631045335    2.170528152
   48 LYSH  H        481    5.998801024    0.657648572    2.155906397
   48 LYSH  CA       482    5.806633039    0.727179583    2.115920148
   48 LYSH  CB       483    5.884104400    0.845981481    2.058500671
   48 LYSH  CG       484    5.802478978    0.955514643    1.989583805
   48 LYSH  CD       485    5.878595794    1.087063915    1.971854040
   48 LYSH  CE       486    6.007383222    1.075984556    1.890022791
   48 LYSH  NZ       487    5.982054242    1.052134085    1.747207541
   48 LYSH  HZ1      488    5.929133908    0.968791227    1.731305498
   48 LYSH  HZ2      489    6.071596461    1.036825472    1.705394778
   48 LYSH  HZ3      490    5.941968589    1.132136423    1.702575612
   48 LYSH  C        491    5.712551448    0.667567781    2.011012038
   48 LYSH  O        492    5.591244927    0.673869679    2.030275735
   49 ALA   N        493    5.764869710    0.601652961    1.908012357
   49 ALA   H        494    5.863951051    0.598060757    1.894959360
   49 ALA   CA       495    5.685868081    0.540929016    1.799917160
   49 ALA   CB       496    5.780525205    0.497186939    1.687960683
   49 ALA   C        497    5.591285517    0.426695150    1.837564823
   49 ALA   O        498    5.493852274    0.402191462    1.766604319
   50 ILE   N        499    5.630122997    0.348762064    1.938103525
   50 ILE   H        500    5.726382413    0.346426358    1.965115752
   50 ILE   CA       501    5.545624005    0.245954058    2.000579763
   50 ILE   CB       502    5.633596191    0.133960792    2.056531771
   50 ILE   CG1      503    5.721193703    0.069346439    1.948995659
   50 ILE   CG2      504    5.553578223    0.025698162    2.129248245
   50 ILE   CD       505    5.643928796    0.000930533    1.836039224
   50 ILE   C        506    5.448692610    0.301849667    2.104944494
   50 ILE   O        507    5.332311817    0.262281103    2.109264135
   51 GLY   N        508    5.491730540    0.403650234    2.178933615
   51 GLY   H        509    5.576779766    0.451413551    2.156895440
   51 GLY   CA       510    5.413669836    0.465148696    2.287265243
   51 GLY   C        511    5.428204783    0.402584060    2.426145591
   51 GLY   O        512    5.337855018    0.414310664    2.508779488
   52 ARG   N        513    5.547420618    0.351139830    2.454962155
   52 ARG   H        514    5.622887373    0.359118512    2.389823697
   52 ARG   CA       515    5.584045775    0.286454908    2.581783702
   52 ARG   CB       516    5.512025573    0.152436168    2.598080065
   52 ARG   CG       517    5.554292580    0.046959904    2.495613835
   52 ARG   CD       518    5.517770590    6.412080754    2.540773734
   52 ARG   NE       519    5.583169493    6.316465632    2.450278533
   52 ARG   HE       520    5.531601765    6.294886753    2.367350846
   52 ARG   CZ       521    5.699823502    6.252604050    2.466597433
   52 ARG   NH1      522    5.776762921    6.268922974    2.575071367
   52 ARG   HH11     523    5.860913816    6.216066895    2.586255871
   52 ARG   HH12     524    5.757139841    6.342376143    2.640042896
   52 ARG   NH2      525    5.748660757    6.176868382    2.367425781
   52 ARG   HH21     526    5.835817188    6.127887848    2.369151549
   52 ARG   HH22     527    5.691774966    6.162877425    2.286380530
   52 ARG   C        528    5.734905551    0.262035097    2.589312802
   52 ARG   O        529    5.800715109    0.256651808    2.485535736
   53 ASN   N        530    5.789537751    0.248646855    2.709832526
   53 ASN   H        531    5.742994495    0.277273233    2.793580776
   53 ASN   CA       532    5.928894328    0.205001829    2.726748045
   53 ASN   CB       533    5.977751732    0.220194682    2.870937836
   53 ASN   CG       534    6.032745935    0.359311141    2.903083897
   53 ASN   OD1      535    5.999979711    0.421366915    3.004088614
   53 ASN   ND2      536    6.121333883    0.414867137    2.820911171
   53 ASN   HD21     537    6.157240440    0.505862467    2.841638973
   53 ASN   HD22     538    6.141635570    0.373932591    2.731950350
   53 ASN   C        539    5.957827577    0.063924411    2.675045330
   53 ASN   O        540    5.908082147   -0.035999111    2.726710318
   54 THR   N        541    6.035640600    0.057976647    2.567346794
   54 THR   H        542    6.070149366    0.142632265    2.526803916
   54 THR   CA       543    0.000076067    6.439111842    2.501682800
   54 THR   CB       544    6.065723085    6.438444176    2.348960868
   54 THR   OG1      545    6.186628921    6.485776319    2.289014912
   54 THR   HG1      546    6.187014656    6.584896845    2.302316494
   54 THR   CG2      547    5.943336601    0.005621845    2.294368325
   54 THR   C        548    0.140001151    6.389577203    2.538806449
   54 THR   O        549    0.170836164    6.272533540    2.516883001
   55 ASN   N        550    0.229571177    6.482967875    2.569558714
   55 ASN   H        551    0.202769783    6.579301313    2.570798630
   55 ASN   CA       552    0.373591482    6.460204139    2.588255477
   55 ASN   CB       553    0.397012274    6.374332145    2.712715252
   55 ASN   CG       554    0.539449811    6.344284532    2.759848716
   55 ASN   OD1      555    0.642143904    6.398728641    2.719620964
   55 ASN   ND2      556    0.557552208    6.241048295    2.841703796
   55 ASN   HD21     557    0.646461368    6.216218503    2.880144385
   55 ASN   HD22     558    0.475267016    6.203778628    2.884607468
   55 ASN   C        559    0.442667864    6.406939539    2.462549299
   55 ASN   O        560    0.560120682    6.370541827    2.459611907
   56 GLY   N        561    0.377607485    6.427726270    2.348437319
   56 GLY   H        562    0.292143078    6.479638582    2.346862161
   56 GLY   CA       563    0.417676079    6.375668741    2.216943322
   56 GLY   C        564    0.375877744    6.231554614    2.187018081
   56 GLY   O        565    0.459459784    6.157496682    2.135481629
   57 VAL   N        566    0.263958242    6.184565988    2.241384057
   57 VAL   H        567    0.211270995    6.237777693    2.307662426
   57 VAL   CA       568    0.206406382    6.053374334    2.208374234
   57 VAL   CB       569    0.225641112    5.947904294    2.317529182
   57 VAL   CG1      570    0.197121955    5.807280123    2.264444490
   57 VAL   CG2      571    0.370314336    5.946985350    2.367300193
   57 VAL   C        572    0.055006155    6.067496587    2.191343783
   57 VAL   O        573   -0.014616968    6.109643328    2.283578059
   58 ILE   N        574    0.005721100    6.015113989    2.079482361
   58 ILE   H        575    0.062375747    5.960749164    2.017545856
   58 ILE   CA       576    5.937877603    6.020167360    2.044504622
   58 ILE   CB       577    5.909002300    6.119744546    1.931989639
   58 ILE   CG1      578    5.984146994    6.086305637    1.802972323
   58 ILE   CG2      579    5.934483788    6.262364989    1.981201203
   58 ILE   CD       580    5.942744010    6.176925454    1.686856661
   58 ILE   C        581    5.882060068    5.882324664    2.008522872
   58 ILE   O        582    5.956745334    5.789506132    1.977971862
   59 THR   N        583    5.750969867    5.866973981    2.024873339
   59 THR   H        584    5.693503630    5.943516743    2.053867198
   59 THR   CA       585    5.678038123    5.743561166    1.992284331
   59 THR   CB       586    5.538005931    5.745731448    2.053888473
   59 THR   OG1      587    5.455152449    5.830978737    1.974410888
   59 THR   HG1      588    5.361713381    5.799773993    1.991643344
   59 THR   CG2      589    5.534675749    5.783526301    2.202111978
   59 THR   C        590    5.663264492    5.724722873    1.841157290
   59 THR   O        591    5.681834591    5.817042542    1.762028790
   60 LYSH  N        592    5.610712084    5.608363792    1.803867557
   60 LYSH  H        593    5.567840549    5.548337757    1.871389956
   60 LYSH  CA       594    5.583544990    5.574086864    1.663517775
   60 LYSH  CB       595    5.544909964    5.426161943    1.657799145
   60 LYSH  CG       596    5.502816556    5.384617986    1.516695931
   60 LYSH  CD       597    5.467238185    5.235824028    1.517418663
   60 LYSH  CE       598    5.403899818    5.189557022    1.386070811
   60 LYSH  NZ       599    5.481627755    5.238078543    1.271132412
   60 LYSH  HZ1      600    5.576924183    5.258950030    1.293064208
   60 LYSH  HZ2      601    5.439655617    5.322587370    1.237990105
   60 LYSH  HZ3      602    5.472806531    5.171717406    1.196841346
   60 LYSH  C        603    5.475091655    5.663305775    1.602795353
   60 LYSH  O        604    5.495369320    5.732344540    1.503037092
   61 ASP   N        605    5.364079843    5.671734521    1.675552437
   61 ASP   H        606    5.353558266    5.618760877    1.759718729
   61 ASP   CA       607    5.244851071    5.754694350    1.652925085
   61 ASP   CB       608    5.134926591    5.712067446    1.750454655
   61 ASP   CG       609    5.187777174    5.681808030    1.890816537
   61 ASP   OD1      610    5.250013197    5.574685393    1.907430881
   61 ASP   OD2      611    5.186427375    5.775246597    1.973829713
   61 ASP   C        612    5.272770593    5.905126327    1.653626047
   61 ASP   O        613    5.233018309    5.969216127    1.556459439
   62 GLU   N        614    5.359525398    5.955768508    1.740800722
   62 GLU   H        615    5.384237710    5.905856316    1.823856205
   62 GLU   CA       616    5.411150616    6.093278883    1.734652568
   62 GLU   CB       617    5.497158205    6.128878592    1.856083175
   62 GLU   CG       618    5.417785711    6.140495473    1.986366609
   62 GLU   CD       619    5.509894941    6.164789724    2.106102442
   62 GLU   OE1      620    5.618859030    6.104254788    2.115291012
   62 GLU   OE2      621    5.467943371    6.240576874    2.196217079
   62 GLU   C        622    5.493655806    6.121345431    1.608890614
   62 GLU   O        623    5.462519848    6.213556720    1.533670019
   63 ALA   N        624    5.585924375    6.031247257    1.576352919
   63 ALA   H        625    5.609459301    5.957551325    1.639730434
   63 ALA   CA       626    5.668006987    6.038061582    1.454580123
   63 ALA   CB       627    5.769355726    5.923448752    1.454041812
   63 ALA   C        628    5.586493468    6.033603480    1.325175711
   63 ALA   O        629    5.599658416    6.118919887    1.237542739
   64 GLU   N        630    5.495294766    5.937053558    1.318227199
   64 GLU   H        631    5.492977559    5.863723326    1.386188862
   64 GLU   CA       632    5.400581970    5.922779187    1.206702200
   64 GLU   CB       633    5.355072125    5.776777327    1.201788368
   64 GLU   CG       634    5.466943071    5.690296342    1.143330037
   64 GLU   CD       635    5.457391115    5.538146836    1.156385807
   64 GLU   OE1      636    5.349058016    5.482393927    1.184360984
   64 GLU   OE2      637    5.562850028    5.473456105    1.138550764
   64 GLU   C        638    5.293834093    6.032227784    1.200494672
   64 GLU   O        639    5.247534330    6.065236714    1.091416383
   65 LYSH  N        640    5.259511894    6.095555890    1.312307249
   65 LYSH  H        641    5.265405027    6.050832069    1.401554534
   65 LYSH  CA       642    5.180079759    6.219244043    1.314017156
   65 LYSH  CB       643    5.129629388    6.252409425    1.454613561
   65 LYSH  CG       644    5.026463361    6.365077126    1.446281599
   65 LYSH  CD       645    4.990424697    6.420893423    1.584092701
   65 LYSH  CE       646    4.911724179    0.043124210    1.559598987
   65 LYSH  NZ       647    4.871936526    0.107762886    1.685503671
   65 LYSH  HZ1      648    4.832562645    0.040756126    1.748435614
   65 LYSH  HZ2      649    4.798706762    0.172972893    1.665857358
   65 LYSH  HZ3      650    4.951181435    0.154567304    1.724592485
   65 LYSH  C        651    5.254997627    6.339629274    1.256512928
   65 LYSH  O        652    5.197951635    6.408656727    1.172188838
   66 LEU   N        653    5.381901409    6.356936190    1.292358656
   66 LEU   H        654    5.420189312    6.306916834    1.370036729
   66 LEU   CA       655    5.469337971    6.459359648    1.233413985
   66 LEU   CB       656    5.612779973    6.451920250    1.286160769
   66 LEU   CG       657    5.632328532    0.002278950    1.426787766
   66 LEU   CD1      658    5.774564572   -0.030058144    1.472946795
   66 LEU   CD2      659    5.609453911    0.153552733    1.429155684
   66 LEU   C        660    5.474466008    6.449687265    1.080793611
   66 LEU   O        661    5.417795920    6.536768956    1.014962287
   67 PHE   N        662    5.495845376    6.326326458    1.035881908
   67 PHE   H        663    5.525753154    6.255138040    1.099435244
   67 PHE   CA       664    5.498746632    6.287193984    0.894215967
   67 PHE   CB       665    5.521318778    6.135945292    0.889284847
   67 PHE   CG       666    5.538558037    6.075812651    0.749646350
   67 PHE   CD1      667    5.620237583    6.135395182    0.654255346
   67 PHE   HD1      668    5.677530506    6.225144500    0.677573840
   67 PHE   CD2      669    5.475254639    5.955310835    0.721488273
   67 PHE   HD2      670    5.410417624    5.911077726    0.797114537
   67 PHE   CE1      671    5.637507326    6.075060160    0.530237297
   67 PHE   HE1      672    5.698961893    6.124865042    0.455242231
   67 PHE   CE2      673    5.494784997    5.893706752    0.598414102
   67 PHE   HE2      674    5.451998614    5.795938390    0.576262581
   67 PHE   CZ       675    5.574946864    5.954127335    0.502284895
   67 PHE   HZ       676    5.586031100    5.907753664    0.404276494
   67 PHE   C        677    5.373559913    6.326966529    0.815752983
   67 PHE   O        678    5.384666832    6.398607419    0.716378279
   68 ASN   N        679    5.256571240    6.297583828    0.871800212
   68 ASN   H        680    5.249630360    6.235330491    0.949749324
   68 ASN   CA       681    5.128015628    6.343038447    0.816856888
   68 ASN   CB       682    5.015985089    6.297485764    0.910590492
   68 ASN   CG       683    4.971699482    6.152918284    0.887240566
   68 ASN   OD1      684    4.950207905    6.102232346    0.777249966
   68 ASN   ND2      685    4.966942592    6.075346698    0.995156282
   68 ASN   HD21     686    4.927448360    5.984761469    0.979857957
   68 ASN   HD22     687    5.012299190    6.099496646    1.080942215
   68 ASN   C        688    5.121826897    6.494383223    0.795269725
   68 ASN   O        689    5.107947147    6.540775982    0.682192072
   69 GLN   N        690    5.157244125    0.062022653    0.899747648
   69 GLN   H        691    5.195658355    0.019454311    0.981675804
   69 GLN   CA       692    5.157809389    0.209027491    0.899685918
   69 GLN   CB       693    5.190301971    0.265537460    1.038104743
   69 GLN   CG       694    5.097283092    0.213355127    1.147809556
   69 GLN   CD       695    5.143376275    0.255042153    1.287610369
   69 GLN   OE1      696    5.067692127    0.263750738    1.384161790
   69 GLN   NE2      697    5.274128623    0.275634301    1.300584347
   69 GLN   HE21     698    5.306713324    0.310177051    1.388589803
   69 GLN   HE22     699    5.339617445    0.262915480    1.226098447
   69 GLN   C        700    5.251268236    0.269819070    0.794908208
   69 GLN   O        701    5.211395618    0.353138683    0.713682569
   70 ASP   N        702    5.371011529    0.212261792    0.788827803
   70 ASP   H        703    5.401073092    0.151509191    0.862349751
   70 ASP   CA       704    5.476714125    0.249674635    0.693767764
   70 ASP   CB       705    5.607814340    0.181239217    0.733029258
   70 ASP   CG       706    5.648490038    0.202632504    0.878976993
   70 ASP   OD1      707    5.636677764    0.313934930    0.934613845
   70 ASP   OD2      708    5.694986481    0.103654216    0.939524130
   70 ASP   C        709    5.442309667    0.220596444    0.547537730
   70 ASP   O        710    5.452435420    0.310397053    0.464096045
   71 VAL   N        711    5.384293252    0.104469607    0.518543468
   71 VAL   H        712    5.379551714    0.030984289    0.586200902
   71 VAL   CA       713    5.333404474    0.069070567    0.385246317
   71 VAL   CB       714    5.287553682   -0.076880143    0.382367773
   71 VAL   CG1      715    5.219517613   -0.115491518    0.250868330
   71 VAL   CG2      716    5.406966755   -0.167662955    0.412536821
   71 VAL   C        717    5.221654049    0.162574862    0.338558115
   71 VAL   O        718    5.229629384    0.221093481    0.230652592
   72 ASP   N        719    5.124426835    0.185291913    0.426420947
   72 ASP   H        720    5.120154153    0.133301811    0.511745898
   72 ASP   CA       721    5.014550527    0.280749768    0.405763704
   72 ASP   CB       722    4.919984248    0.268347687    0.525411128
   72 ASP   CG       723    4.811931503    0.376162165    0.535808167
   72 ASP   OD1      724    4.760525406    0.423700115    0.432248631
   72 ASP   OD2      725    4.797849945    0.422301292    0.651115672
   72 ASP   C        726    5.061654151    0.424401079    0.382178960
   72 ASP   O        727    5.032906629    0.483593853    0.278251774
   73 ALA   N        728    5.159546794    0.466755834    0.461633421
   73 ALA   H        729    5.180699570    0.418458907    0.546605547
   73 ALA   CA       730    5.229956002    0.594581605    0.443883823
   73 ALA   CB       731    5.329391171    0.613917757    0.558536430
   73 ALA   C        732    5.304328274    0.607929457    0.310842185
   73 ALA   O        733    5.294215981    0.712062629    0.246155834
   74 ALA   N        734    5.373078101    0.502148086    0.268725418
   74 ALA   H        735    5.392065338    0.426395383    0.331185439
   74 ALA   CA       736    5.440260802    0.493296588    0.138264367
   74 ALA   CB       737    5.519583052    0.362815343    0.128583385
   74 ALA   C        738    5.346359650    0.506758734    0.018219115
   74 ALA   O        739    5.368103261    0.593940309   -0.065791171
   75 VAL   N        740    5.233326958    0.436752928    0.021943738
   75 VAL   H        741    5.218037239    0.367584298    0.092526888
   75 VAL   CA       742    5.128914131    0.447193503    8.543928164
   75 VAL   CB       743    5.024611094    0.336422118    8.560053582
   75 VAL   CG1      744    4.920957246    0.336205665    8.447521392
   75 VAL   CG2      745    5.079583863    0.194967557    8.579418589
   75 VAL   C        746    5.066548534    0.586866530    8.540234793
   75 VAL   O        747    5.064050538    0.649894840    8.434629059
   76 ARG   N        748    5.035863434    0.643484944    0.031668348
   76 ARG   H        749    5.024750115    0.586784161    0.113287840
   76 ARG   CA       750    4.988264796    0.781663546    0.047610068
   76 ARG   CB       751    4.926983993    0.802811816    0.186196762
   76 ARG   CG       752    4.782847157    0.752080832    0.193831500
   76 ARG   CD       753    4.713324736    0.781161072    0.326972609
   76 ARG   NE       754    4.779824673    0.710922307    0.437652902
   76 ARG   HE       755    4.770618969    0.611354492    0.439242798
   76 ARG   CZ       756    4.850361232    0.767991514    0.536261459
   76 ARG   NH1      757    4.867117918    0.900796469    0.542187591
   76 ARG   HH11     758    4.924497141    0.937355404    0.615471927
   76 ARG   HH12     759    4.826265168    0.959492022    0.472294196
   76 ARG   NH2      760    4.891778001    0.690593737    0.637497743
   76 ARG   HH21     761    4.953632609    0.723276453    0.708961609
   76 ARG   HH22     762    4.860160614    0.595873114    0.642978928
   76 ARG   C        763    5.091909220    0.890454472    0.018721762
   76 ARG   O        764    5.058377851    1.008416260    0.009412670
   77 GLY   N        765    5.219122847    0.851935794    0.023423165
   77 GLY   H        766    5.244907658    0.776426042    0.083707081
   77 GLY   CA       767    5.332908268    0.927707690    8.594286924
   77 GLY   C        768    5.323521811    0.946791021    8.442771343
   77 GLY   O        769    5.280085676    1.052537068    8.397371781
   78 ILE   N        770    5.323510232    0.832732923    8.374353098
   78 ILE   H        771    5.338733559    0.746056281    8.421861366
   78 ILE   CA       772    5.312493451    0.823802460    8.228024749
   78 ILE   CB       773    5.308995169    0.677948867    8.181921065
   78 ILE   CG1      774    5.429172657    0.598431341    8.233317462
   78 ILE   CG2      775    5.302887176    0.668735360    8.029312169
   78 ILE   CD       776    5.412900070    0.448242290    8.209077609
   78 ILE   C        777    5.189646361    0.897505564    8.174275087
   78 ILE   O        778    5.203511794    0.984915799    8.088856734
   79 LEU   N        779    5.074297034    0.876081987    8.236927715
   79 LEU   H        780    5.066480878    0.803877744    8.305677477
   79 LEU   CA       781    4.948838455    0.943228494    8.200035360
   79 LEU   CB       782    4.828711067    0.879843428    8.270455431
   79 LEU   CG       783    4.799171717    0.739296738    8.217711818
   79 LEU   CD1      784    4.689276055    0.677540099    8.304402901
   79 LEU   CD2      785    4.763839530    0.736353325    8.068863088
   79 LEU   C        786    4.941299046    1.095329545    8.214847808
   79 LEU   O        787    4.855884584    1.158102240    8.152437299
   80 ARG   N        788    5.021557695    1.151051230    8.305095085
   80 ARG   H        789    5.081656623    1.095627864    8.362699412
   80 ARG   CA       790    5.041936897    1.296178743    8.316629343
   80 ARG   CB       791    5.100499749    1.333895579    8.452844475
   80 ARG   CG       792    5.000151321    1.338817217    8.568215903
   80 ARG   CD       793    5.073242447    1.375524217    0.072581556
   80 ARG   NE       794    5.141867521    1.257249822    0.126506010
   80 ARG   HE       795    5.082225896    1.178102620    0.139855480
   80 ARG   CZ       796    5.273286722    1.231885067    0.120054844
   80 ARG   NH1      797    5.355685505    1.301681123    0.040731634
   80 ARG   HH11     798    5.449468106    1.268825733    0.029538983
   80 ARG   HH12     799    5.327119236    1.376771589   -0.018800957
   80 ARG   NH2      800    5.329860166    1.150304918    0.210046056
   80 ARG   HH21     801    5.427377189    1.128745700    0.205047630
   80 ARG   HH22     802    5.275040031    1.112126854    0.284467323
   80 ARG   C        803    5.139369278    1.352355554    8.212889202
   80 ARG   O        804    5.122956902    1.465340677    8.167141827
   81 ASN   N        805    5.246520630    1.277722762    8.187632876
   81 ASN   H        806    5.260176996    1.188412071    8.230508149
   81 ASN   CA       807    5.357831003    1.322152005    8.102497151
   81 ASN   CB       808    5.476236431    1.227381704    8.122682601
   81 ASN   CG       809    5.605221980    1.296695804    8.078375108
   81 ASN   OD1      810    5.626003051    1.325191006    7.960545481
   81 ASN   ND2      811    5.682849249    1.343309453    8.175790384
   81 ASN   HD21     812    5.767877563    1.390877755    8.153274581
   81 ASN   HD22     813    5.652927393    1.329273630    8.270176137
   81 ASN   C        814    5.323245170    1.335643336    7.954060213
   81 ASN   O        815    5.313073105    1.237988553    7.879970298
   82 ALA   N        816    5.329833466    1.461060359    7.910285046
   82 ALA   H        817    5.335536946    1.535397589    7.976932668
   82 ALA   CA       818    5.309571733    1.505412320    7.771599059
   82 ALA   CB       819    5.317014863    1.658074504    7.764824106
   82 ALA   C        820    5.401340834    1.447145071    7.663917520
   82 ALA   O        821    5.382673741    1.477718870    7.546258789
   83 LYSH  N        822    5.511685866    1.384782390    7.704214304
   83 LYSH  H        823    5.543438121    1.387624783    7.798998081
   83 LYSH  CA       824    5.593744802    1.302548505    7.614133144
   83 LYSH  CB       825    5.740787210    1.306161156    7.656204618
   83 LYSH  CG       826    5.809991979    1.424502667    7.588282036
   83 LYSH  CD       827    5.778881820    1.561001710    7.649991453
   83 LYSH  CE       828    5.893003189    1.651658339    7.603448851
   83 LYSH  NZ       829    5.907893365    1.656945318    7.457305963
   83 LYSH  HZ1      830    5.926021272    1.567378164    7.416707860
   83 LYSH  HZ2      831    5.976121481    1.724187598    7.428607805
   83 LYSH  HZ3      832    5.820422101    1.690760010    7.422584915
   83 LYSH  C        833    5.552183587    1.155313122    7.612428861
   83 LYSH  O        834    5.515146539    1.102863883    7.507516855
   84 LEU   N        835    5.541889553    1.100919741    7.733372660
   84 LEU   H        836    5.561868236    1.154216933    7.815599475
   84 LEU   CA       837    5.514301761    0.958428151    7.756710774
   84 LEU   CB       838    5.557102083    0.913586132    7.896584820
   84 LEU   CG       839    5.704858538    0.938076031    7.927874954
   84 LEU   CD1      840    5.733018622    0.894371803    8.071767787
   84 LEU   CD2      841    5.800158876    0.865420200    7.832738544
   84 LEU   C        842    5.376369487    0.905614094    7.716747444
   84 LEU   O        843    5.363632917    0.804829131    7.647393746
   85 LYSH  N        844    5.275429111    0.987339390    7.745406145
   85 LYSH  H        845    5.290701271    1.072424020    7.795693312
   85 LYSH  CA       846    5.134735473    0.953928753    7.718934771
   85 LYSH  CB       847    5.043100731    1.056148428    7.786490184
   85 LYSH  CG       848    4.899519231    1.003344766    7.787313773
   85 LYSH  CD       849    4.801423069    1.112955194    7.829404511
   85 LYSH  CE       850    4.659735086    1.056991266    7.815346625
   85 LYSH  NZ       851    4.631648233    1.024913216    7.674668608
   85 LYSH  HZ1      852    4.637083879    1.104514012    7.614394722
   85 LYSH  HZ2      853    4.536996303    0.993073611    7.669280797
   85 LYSH  HZ3      854    4.686400732    0.950084408    7.637195210
   85 LYSH  C        855    5.098940656    0.924217350    7.573170824
   85 LYSH  O        856    5.065644218    0.807608021    7.552568072
   86 PRO   N        857    5.129238665    1.006295881    7.472996794
   86 PRO   CA       858    5.097419454    0.976302553    7.332639903
   86 PRO   CB       859    5.156723475    1.091540126    7.251317891
   86 PRO   CG       860    5.147840313    1.208874547    7.349096993
   86 PRO   CD       861    5.181666342    1.143261604    7.483100294
   86 PRO   C        862    5.153601837    0.843306771    7.281965850
   86 PRO   O        863    5.082690669    0.761989500    7.222904867
   87 VAL   N        864    5.277644874    0.814942028    7.320697311
   87 VAL   H        865    5.334597930    0.883297510    7.366359811
   87 VAL   CA       866    5.344390655    0.687793676    7.289227460
   87 VAL   CB       867    5.493766715    0.694625804    7.321663180
   87 VAL   CG1      868    5.571060161    0.570968914    7.275392705
   87 VAL   CG2      869    5.556776170    0.820483624    7.261690116
   87 VAL   C        870    5.276708694    0.568951801    7.357831475
   87 VAL   O        871    5.230177293    0.479484831    7.287398423
   88 TYR   N        872    5.248330647    0.581933938    7.487129325
   88 TYR   H        873    5.278348427    0.662806709    7.537719937
   88 TYR   CA       874    5.174834105    0.484146752    7.568654607
   88 TYR   CB       875    5.172445296    0.535308902    7.712834029
   88 TYR   CG       876    5.115742248    0.437054943    7.815485438
   88 TYR   CD1      877    5.197545295    0.340861988    7.873581682
   88 TYR   HD1      878    5.302374698    0.332613294    7.844879925
   88 TYR   CD2      879    4.983630619    0.449832956    7.856721084
   88 TYR   HD2      880    4.921242235    0.529159875    7.815529645
   88 TYR   CE1      881    5.146125047    0.256397013    7.971266494
   88 TYR   HE1      882    5.210174583    0.180411169    8.016027062
   88 TYR   CE2      883    4.931305051    0.364457858    7.953122758
   88 TYR   HE2      884    4.829050454    0.380968983    7.987047101
   88 TYR   CZ       885    5.012957447    0.267188464    8.009603889
   88 TYR   OH       886    4.962622581    0.171092371    8.091619188
   88 TYR   HH       887    4.878949780    0.204222139    8.135237614
   88 TYR   C        888    5.032664113    0.456648339    7.519248813
   88 TYR   O        889    4.996570039    0.340724915    7.499533819
   89 ASP   N        890    4.960323678    0.561745682    7.481651695
   89 ASP   H        891    4.986605208    0.653919078    7.510192500
   89 ASP   CA       892    4.827932309    0.553834453    7.418246609
   89 ASP   CB       893    4.770925731    0.690459809    7.379610091
   89 ASP   CG       894    4.747580630    0.781248791    7.500520168
   89 ASP   OD1      895    4.682522654    0.740487170    7.599165850
   89 ASP   OD2      896    4.810463800    0.889241320    7.503162681
   89 ASP   C        897    4.829362940    0.467791886    7.291736012
   89 ASP   O        898    4.754022298    0.371043448    7.282231812
   90 SER   N        899    4.931469685    0.487863274    7.208890906
   90 SER   H        900    4.992880857    0.565546420    7.222827796
   90 SER   CA       901    4.953312889    0.407636833    7.087658042
   90 SER   CB       902    5.055326405    0.471015261    6.992853758
   90 SER   OG       903    5.188508711    0.423848684    7.014866717
   90 SER   HG       904    5.216843790    0.456287525    7.105126014
   90 SER   C        905    4.988915070    0.260257915    7.108284746
   90 SER   O        906    4.966432686    0.177398481    7.020194767
   91 LEU   N        907    5.062518089    0.230772721    7.215052855
   91 LEU   H        908    5.086038163    0.300137367    7.283142623
   91 LEU   CA       909    5.109478056    0.094695248    7.244901171
   91 LEU   CB       910    5.220212727    0.096728552    7.350476513
   91 LEU   CG       911    5.349297191    0.167264822    7.308381610
   91 LEU   CD1      912    5.445174037    0.172324627    7.427492358
   91 LEU   CD2      913    5.416514422    0.099167563    7.188976786
   91 LEU   C        914    4.997897353    0.001400937    7.292424271
   91 LEU   O        915    4.901953749    0.042965109    7.357199709
   92 ASP   N        916    5.014794015    6.380865209    7.257457585
   92 ASP   H        917    5.093877638    6.350390321    7.204364474
   92 ASP   CA       918    4.934659204    6.265806594    7.301631526
   92 ASP   CB       919    4.968514444    6.146813065    7.211596889
   92 ASP   CG       920    5.119457698    6.122159273    7.207837029
   92 ASP   OD1      921    5.183399648    6.188386611    7.123280874
   92 ASP   OD2      922    5.170005457    6.058417554    7.302738094
   92 ASP   C        923    4.961242102    6.229914046    7.447976943
   92 ASP   O        924    5.058165981    6.276112136    7.507996188
   93 ALA   N        925    4.881592146    6.137293668    7.500593853
   93 ALA   H        926    4.808901909    6.094352573    7.446995948
   93 ALA   CA       927    4.889015832    6.094687922    7.641098422
   93 ALA   CB       928    4.783685501    5.986172876    7.664255607
   93 ALA   C        929    5.024962050    6.044208745    7.689903975
   93 ALA   O        930    5.072904605    6.086812698    7.794870474
   94 VAL   N        931    5.095103215    5.969001110    7.605549119
   94 VAL   H        932    5.076161352    5.969724615    7.507356714
   94 VAL   CA       933    5.223115909    5.906779370    7.642326972
   94 VAL   CB       934    5.250324122    5.783522005    7.555843493
   94 VAL   CG1      935    5.374754885    5.708258932    7.603411900
   94 VAL   CG2      936    5.132103792    5.686382182    7.556290179
   94 VAL   C        937    5.338126510    6.007654731    7.639803677
   94 VAL   O        938    5.411432356    6.022339943    7.737484684
   95 ARG   N        939    5.342244272    6.091587039    7.536705495
   95 ARG   H        940    5.286557515    6.076453338    7.455034731
   95 ARG   CA       941    5.435884139    6.204395015    7.525971069
   95 ARG   CB       942    5.436618264    6.258851817    7.382996381
   95 ARG   CG       943    5.501779114    6.157944170    7.288251050
   95 ARG   CD       944    5.493903158    6.212602131    7.145576160
   95 ARG   NE       945    5.561758993    6.121751619    7.052034585
   95 ARG   HE       946    5.661393706    6.129087465    7.047716876
   95 ARG   CZ       947    5.503823940    6.022518429    6.983097752
   95 ARG   NH1      948    5.373094053    5.999904335    7.001825023
   95 ARG   HH11     949    5.329673165    5.924255461    6.952907952
   95 ARG   HH12     950    5.312945903    6.058959548    7.055640458
   95 ARG   NH2      951    5.571693451    5.948736238    6.894198770
   95 ARG   HH21     952    5.525696500    5.873782868    6.846585135
   95 ARG   HH22     953    5.666970514    5.967152738    6.870045043
   95 ARG   C        954    5.412763104    6.317566721    7.626321844
   95 ARG   O        955    5.508433937    6.378780811    7.673532153
   96 ARG   N        956    5.287798225    6.338861395    7.666593992
   96 ARG   H        957    5.209739980    6.306729171    7.612965790
   96 ARG   CA       958    5.255045227    6.426561508    7.779943906
   96 ARG   CB       959    5.103954914    6.442108951    7.798342552
   96 ARG   CG       960    5.050246462    6.536570254    7.690640351
   96 ARG   CD       961    4.899700861    0.043053487    7.714554135
   96 ARG   NE       962    4.833859728    0.124579836    7.611479499
   96 ARG   HE       963    4.893344567    0.153803993    7.536593840
   96 ARG   CZ       964    4.704232687    0.158458922    7.609400774
   96 ARG   NH1      965    4.619547018    0.128083742    7.708698737
   96 ARG   HH11     966    4.523630043    0.156350154    7.708326645
   96 ARG   HH12     967    4.652092065    0.079922264    7.790079064
   96 ARG   NH2      968    4.664056686    0.219684166    7.497193140
   96 ARG   HH21     969    4.569814092    0.253125256    7.497787533
   96 ARG   HH22     970    4.722527339    0.252816664    7.423139809
   96 ARG   C        971    5.315820398    6.381390080    7.912898993
   96 ARG   O        972    5.370384663    6.463610131    7.986339379
   97 ALA   N        973    5.319909723    6.250056587    7.933521519
   97 ALA   H        974    5.265030677    6.186482124    7.879228569
   97 ALA   CA       975    5.392296025    6.189137465    8.046038485
   97 ALA   CB       976    5.361605388    6.039533598    8.055235068
   97 ALA   C        977    5.542900949    6.215708397    8.050958491
   97 ALA   O        978    5.594955635    6.269527371    8.148550982
   98 ALA   N        979    5.603991550    6.200946577    7.933755930
   98 ALA   H        980    5.557754624    6.153469288    7.858855796
   98 ALA   CA       981    5.744541126    6.237297849    7.910614813
   98 ALA   CB       982    5.783354131    6.195426716    7.768659613
   98 ALA   C        983    5.775587781    6.385191004    7.934558938
   98 ALA   O        984    5.873430326    6.418266921    8.001372158
   99 ALA   N        985    5.682788955    6.471779833    7.894806176
   99 ALA   H        986    5.614602196    6.444054654    7.827110547
   99 ALA   CA       987    5.685299904    0.109220449    7.923818658
   99 ALA   CB       988    5.568031952    0.176451861    7.852158571
   99 ALA   C        989    5.682833883    0.144261751    8.072746843
   99 ALA   O        990    5.772816406    0.211966283    8.122231017
  100 ILE   N        991    5.590673722    0.082392916    8.146027761
  100 ILE   H        992    5.517910297    0.028663365    8.103363786
  100 ILE   CA       993    5.581789212    0.096725671    8.292071554
  100 ILE   CB       994    5.453013879    0.033914043    8.345769527
  100 ILE   CG1      995    5.331584635    0.091749257    8.272825747
  100 ILE   CG2      996    5.435606007    0.067501588    8.494016935
  100 ILE   CD       997    5.199672182    0.019225206    8.300158012
  100 ILE   C        998    5.708651858    0.045878656    8.360845798
  100 ILE   O        999    5.761958669    0.116553774    8.446244125
  101 ASN   N       1000    5.766333468    6.443893016    8.310229498
  101 ASN   H       1001    5.714329774    6.382958147    8.250375357
  101 ASN   CA      1002    5.891856501    6.385750253    8.359968348
  101 ASN   CB      1003    5.917245887    6.255124521    8.284473830
  101 ASN   CG      1004    6.018969101    6.162934199    8.351997366
  101 ASN   OD1     1005    6.133783642    6.194942818    8.382366240
  101 ASN   ND2     1006    5.975861455    6.037507426    8.361825614
  101 ASN   HD21    1007    6.038566528    5.969687111    8.400147246
  101 ASN   HD22    1008    5.885055097    6.008372868    8.331738631
  101 ASN   C       1009    6.011566210    6.480965110    8.356864274
  101 ASN   O       1010    6.078097830    6.501711410    8.458224295
  102 MET   N       1011    6.022197429    0.044698075    8.244516750
  102 MET   H       1012    5.969640663    0.017723828    8.163819077
  102 MET   CA      1013    0.047094174    0.151007715    8.225633424
  102 MET   CB      1014    0.051075318    0.199482842    8.080560075
  102 MET   CG      1015    0.132090152    0.105392813    7.991174961
  102 MET   SD      1016    0.152955886    0.163299211    7.818845793
  102 MET   CE      1017    0.255249085    0.306633027    7.844939829
  102 MET   C       1018    0.027974323    0.269701282    8.320281651
  102 MET   O       1019    0.121233537    0.309573839    8.389877222
  103 VAL   N       1020    5.978153736    0.314688552    8.331334601
  103 VAL   H       1021    5.905538811    0.277933323    8.273220688
  103 VAL   CA      1022    5.938931809    0.424319105    8.421087101
  103 VAL   CB      1023    5.798493084    0.474580795    8.386993779
  103 VAL   CG1     1024    5.752784074    0.589597329    8.476948843
  103 VAL   CG2     1025    5.793261143    0.522727827    8.241853253
  103 VAL   C       1026    5.957404113    0.390284981    8.569118769
  103 VAL   O       1027    6.002697791    0.475786832    8.645048478
  104 PHE   N       1028    5.930973170    0.266065968    8.608615202
  104 PHE   H       1029    5.877665479    0.204261842    8.550828595
  104 PHE   CA      1030    5.960367303    0.213636553    0.117836418
  104 PHE   CB      1031    5.899460630    0.073898161    0.130975353
  104 PHE   CG      1032    5.891466107    0.018426364    0.273353106
  104 PHE   CD1     1033    5.999948151    6.457556821    0.328048741
  104 PHE   HD1     1034    6.096224524    6.454780914    0.277018873
  104 PHE   CD2     1035    5.771910173    0.022112926    0.344163411
  104 PHE   HD2     1036    5.685768048    0.074442014    0.302658074
  104 PHE   CE1     1037    5.989547134    6.395665767    0.452063466
  104 PHE   HE1     1038    6.078037064    6.348624967    0.494950761
  104 PHE   CE2     1039    5.760834907    6.465959147    0.467675345
  104 PHE   HE2     1040    5.665668879    6.465561586    0.520817487
  104 PHE   CZ      1041    5.870005947    6.399954338    0.522849626
  104 PHE   HZ      1042    5.865550124    6.358622694    0.623610069
  104 PHE   C       1043    0.035763855    0.213878219    0.146724823
  104 PHE   O       1044    0.079437624    0.290284737    0.232656845
  105 GLN   N       1045    0.115379473    0.153908475    0.058661406
  105 GLN   H       1046    0.076690068    0.102195601   -0.017684628
  105 GLN   CA      1047    0.261059168    0.142642506    0.074881293
  105 GLN   CB      1048    0.321399550    0.049630267   -0.030568125
  105 GLN   CG      1049    0.456234512   -0.004126517    0.017837154
  105 GLN   CD      1050    0.553815185    6.459696107    8.533007914
  105 GLN   OE1     1051    0.521776183    6.401158910    8.429685329
  105 GLN   NE2     1052    0.681734708    6.484557675    8.559556875
  105 GLN   HE21    1053    0.751830796    6.462118423    8.491848581
  105 GLN   HE22    1054    0.708269560    6.531578834    8.643725708
  105 GLN   C       1055    0.339849813    0.273805568    0.075194640
  105 GLN   O       1056    0.434032410    0.289302138    0.152785585
  106 MET   N       1057    0.306263084    0.366304900    8.610662147
  106 MET   H       1058    0.236764089    0.347385333    8.541287443
  106 MET   CA      1059    0.382124084    0.491353024    8.595883255
  106 MET   CB      1060    0.462669189    0.488528267    8.465818950
  106 MET   CG      1061    0.376914031    0.506599267    8.340411185
  106 MET   SD      1062    0.470817181    0.495325633    8.183750303
  106 MET   CE      1063    0.461427104    0.318744632    8.163475489
  106 MET   C       1064    0.310700634    0.625616599    8.612759999
  106 MET   O       1065    0.371593162    0.731510801    8.598262564
  107 GLY   N       1066    0.183111598    0.623074321    0.025274345
  107 GLY   H       1067    0.137097888    0.538491395    0.052299472
  107 GLY   CA      1068    0.100368887    0.743880067    0.038344691
  107 GLY   C       1069    0.057147854    0.808184580    8.531332371
  107 GLY   O       1070    0.126043785    0.802537759    8.429588762
  108 GLU   N       1071    6.028552151    0.890514017    8.545802781
  108 GLU   H       1072    5.985132104    0.900367656    8.635352005
  108 GLU   CA      1073    5.961331414    0.964306750    8.437881412
  108 GLU   CB      1074    5.856208410    1.052207047    8.505952367
  108 GLU   CG      1075    5.737586469    1.096929028    8.420270377
  108 GLU   CD      1076    5.636122244    1.178311705    8.500858657
  108 GLU   OE1     1077    5.598155220    1.135958780    8.612175818
  108 GLU   OE2     1078    5.590785389    1.281228203    8.446285761
  108 GLU   C       1079    6.056637583    1.047731420    8.352030032
  108 GLU   O       1080    6.069079631    1.023053459    8.232171849
  109 THR   N       1081    0.066841509    1.125782953    8.418094650
  109 THR   H       1082    0.049839382    1.152972239    8.512813511
  109 THR   CA      1083    0.172096384    1.208058350    8.356764259
  109 THR   CB      1084    0.246078210    1.289211452    8.463301859
  109 THR   OG1     1085    0.154051854    1.322619441    8.567527568
  109 THR   HG1     1086    0.175263251    1.412873118    8.605006176
  109 THR   CG2     1087    0.311567241    1.414214707    8.404199875
  109 THR   C       1088    0.277743668    1.128920500    8.279374121
  109 THR   O       1089    0.311977534    1.166778247    8.167461524
  110 GLY   N       1090    0.316562635    1.013119284    8.332039876
  110 GLY   H       1091    0.271586897    0.974490019    8.412568339
  110 GLY   CA      1092    0.416991079    0.925380961    8.270179122
  110 GLY   C       1093    0.370954282    0.874024882    8.133596578
  110 GLY   O       1094    0.432875954    0.903642266    8.031523549
  111 VAL   N       1095    0.249112273    0.820696059    8.132458537
  111 VAL   H       1096    0.198346716    0.806676375    8.217468860
  111 VAL   CA      1097    0.183718777    0.772114923    8.010090007
  111 VAL   CB      1098    0.058262400    0.689733217    8.039853388
  111 VAL   CG1     1099    0.011288452    0.618933801    7.912630350
  111 VAL   CG2     1100    0.083943186    0.583808671    8.147216342
  111 VAL   C       1101    0.150310750    0.883936954    7.911131284
  111 VAL   O       1102    0.180030293    0.870623514    7.792521805
  112 ALA   N       1103    0.107928439    0.999489315    7.961537862
  112 ALA   H       1104    0.077642873    1.007671433    8.056499087
  112 ALA   CA      1105    0.084958372    1.119823724    7.880289282
  112 ALA   CB      1106    0.035986165    1.229150070    7.975459562
  112 ALA   C       1107    0.206583097    1.168546918    7.801253930
  112 ALA   O       1108    0.198210314    1.245230186    7.705462765
  113 GLY   N       1109    0.326973142    1.130183609    7.842752486
  113 GLY   H       1110    0.340125594    1.098502434    7.936687267
  113 GLY   CA      1111    0.448650611    1.149521125    7.762563706
  113 GLY   C       1112    0.450445584    1.075361484    7.628743968
  113 GLY   O       1113    0.482602805    1.135082227    7.526131477
  114 PHE   N       1114    0.391302979    0.956239024    7.626979826
  114 PHE   H       1115    0.332942221    0.929174302    7.703550771
  114 PHE   CA      1116    0.387064424    0.858992739    7.516816851
  114 PHE   CB      1117    0.351576373    0.719588938    7.568961376
  114 PHE   CG      1118    0.461379218    0.645971271    7.646012094
  114 PHE   CD1     1119    0.487806965    0.678362496    7.778564986
  114 PHE   HD1     1120    0.447245425    0.769838352    7.821773247
  114 PHE   CD2     1121    0.516379151    0.529427035    7.593898170
  114 PHE   HD2     1122    0.498594272    0.503947885    7.489419914
  114 PHE   CE1     1123    0.564688902    0.594006773    7.857888804
  114 PHE   HE1     1124    0.574644749    0.617622756    7.963832062
  114 PHE   CE2     1125    0.594538100    0.445322623    7.672261609
  114 PHE   HE2     1126    0.633088765    0.352493222    7.630107772
  114 PHE   CZ      1127    0.618448524    0.477024981    7.805468720
  114 PHE   HZ      1128    0.671639250    0.406705465    7.869550865
  114 PHE   C       1129    0.305233715    0.892219609    7.391873567
  114 PHE   O       1130    0.254652863    0.805593729    7.320685542
  115 THR   N       1131    0.315457441    1.018361196    7.350981571
  115 THR   H       1132    0.371473589    1.079881272    7.406469343
  115 THR   CA      1133    0.240327669    1.082638551    7.242184485
  115 THR   CB      1134    0.291683780    1.225421935    7.222487677
  115 THR   OG1     1135    0.288232128    1.304574154    7.341519288
  115 THR   HG1     1136    0.364533867    1.279897774    7.401277605
  115 THR   CG2     1137    0.208276054    1.299886369    7.118070898
  115 THR   C       1138    0.242632659    1.007832073    7.108722483
  115 THR   O       1139    0.139336816    0.992166919    7.043804239
  116 ASN   N       1140    0.357519960    0.951019101    7.073193009
  116 ASN   H       1141    0.435869241    0.953504906    7.135291480
  116 ASN   CA      1142    0.372799978    0.870551526    6.951125431
  116 ASN   CB      1143    0.520712118    0.850536907    6.917480600
  116 ASN   CG      1144    0.578316595    0.976177679    6.851895333
  116 ASN   OD1     1145    0.528607553    1.028534611    6.752319440
  116 ASN   ND2     1146    0.690626107    1.025947743    6.902870437
  116 ASN   HD21    1147    0.726039990    1.108583560    6.859073238
  116 ASN   HD22    1148    0.734688840    0.987672270    6.984067514
  116 ASN   C       1149    0.296515019    0.737925366    6.952821328
  116 ASN   O       1150    0.206328894    0.717908722    6.871612373
  117 SER   N       1151    0.317137782    0.662196058    7.060203318
  117 SER   H       1152    0.395869048    0.676768667    7.120118743
  117 SER   CA      1153    0.246116148    0.537641062    7.092630473
  117 SER   CB      1154    0.292331076    0.481807388    7.227379076
  117 SER   OG      1155    0.429776305    0.512297129    7.252478794
  117 SER   HG      1156    0.487275050    0.474458688    7.179929424
  117 SER   C       1157    0.094829480    0.557990895    7.103052520
  117 SER   O       1158    0.020734368    0.493204147    7.029280949
  118 LEU   N       1159    0.052912598    0.663455177    7.172423496
  118 LEU   H       1160    0.116398846    0.715279791    7.229730402
  118 LEU   CA      1161    5.986903641    0.703959945    7.183764666
  118 LEU   CB      1162    5.973241147    0.829236150    7.270540448
  118 LEU   CG      1163    6.009099187    0.808539153    7.417830349
  118 LEU   CD1     1164    6.006385164    0.940749992    7.494757066
  118 LEU   CD2     1165    5.915933364    0.705230403    7.481492593
  118 LEU   C       1166    5.919771322    0.726184310    7.048081910
  118 LEU   O       1167    5.821644883    0.658713624    7.017278000
  119 ARG   N       1168    5.988588078    0.798270306    6.959991244
  119 ARG   H       1169    6.063934574    0.855107531    6.993059419
  119 ARG   CA      1170    5.943311210    0.829498816    6.823666085
  119 ARG   CB      1171    6.036342933    0.933894937    6.761539967
  119 ARG   CG      1172    5.976492976    1.001501216    6.638038510
  119 ARG   CD      1173    0.002934694    1.098157766    6.576374814
  119 ARG   NE      1174    0.103750960    1.027041161    6.496445561
  119 ARG   HE      1175    0.074497762    1.003417145    6.403779348
  119 ARG   CZ      1176    0.230843923    1.007443264    6.534106474
  119 ARG   NH1     1177    0.276894421    1.052508181    6.651587402
  119 ARG   HH11    1178    0.372188877    1.043299142    6.680495169
  119 ARG   HH12    1179    0.219747599    1.104958881    6.714713530
  119 ARG   NH2     1180    0.319049172    0.936510789    6.462384153
  119 ARG   HH21    1181    0.412858851    0.927013470    6.495698627
  119 ARG   HH22    1182    0.295238908    0.899452489    6.372602809
  119 ARG   C       1183    5.932126192    0.705240594    6.735122454
  119 ARG   O       1184    5.841374349    0.691372164    6.653280114
  120 MET   N       1185    6.029910981    0.616262245    6.749497753
  120 MET   H       1186    6.109347555    0.636834501    6.806656059
  120 MET   CA      1187    6.029617674    0.485636694    6.682052931
  120 MET   CB      1188    6.170400418    0.426457263    6.691395879
  120 MET   CG      1189    0.188481332    0.496224894    6.591896989
  120 MET   SD      1190    0.365017229    0.492993783    6.639963380
  120 MET   CE      1191    0.428000683    0.438603236    6.482619778
  120 MET   C       1192    5.921078863    0.389452405    6.730834710
  120 MET   O       1193    5.847240242    0.334727809    6.649076294
  121 LEU   N       1194    5.899568583    0.383394075    6.861950519
  121 LEU   H       1195    5.964084439    0.425329661    6.925821976
  121 LEU   CA      1196    5.792667371    0.305336162    6.925911927
  121 LEU   CB      1197    5.814074116    0.299941724    7.077318087
  121 LEU   CG      1198    5.924714827    0.200050828    7.111759367
  121 LEU   CD1     1199    5.994531130    0.239691681    7.241991394
  121 LEU   CD2     1200    5.867086418    0.059032481    7.125885822
  121 LEU   C       1201    5.649812298    0.350501158    6.894859576
  121 LEU   O       1202    5.565638749    0.266951431    6.862228949
  122 GLN   N       1203    5.625821525    0.481276803    6.891273717
  122 GLN   H       1204    5.690431357    0.546685412    6.930626941
  122 GLN   CA      1205    5.495617798    0.536425574    6.851043218
  122 GLN   CB      1206    5.492201038    0.687484606    6.875039243
  122 GLN   CG      1207    5.350032752    0.743458759    6.867181327
  122 GLN   CD      1208    5.336379815    0.892073143    6.900877571
  122 GLN   OE1     1209    5.427936458    0.970107860    6.926484259
  122 GLN   NE2     1210    5.214662781    0.945254604    6.894165074
  122 GLN   HE21    1211    5.208745981    1.043327845    6.912781760
  122 GLN   HE22    1212    5.136585550    0.896606761    6.854957767
  122 GLN   C       1213    5.458564648    0.504059817    6.706157528
  122 GLN   O       1214    5.356946778    0.439080050    6.682039923
  123 GLN   N       1215    5.555412960    0.523245077    6.617037910
  123 GLN   H       1216    5.636783817    0.576404405    6.640561154
  123 GLN   CA      1217    5.548957505    0.483450295    6.475672472
  123 GLN   CB      1218    5.669008663    0.543066725    6.401927537
  123 GLN   CG      1219    5.666235141    0.692900552    6.371125124
  123 GLN   CD      1220    5.798568296    0.724969447    6.301357830
  123 GLN   OE1     1221    5.814369636    0.710421587    6.180248056
  123 GLN   NE2     1222    5.906102056    0.737051123    6.378674281
  123 GLN   HE21    1223    5.994380498    0.752564456    6.334340360
  123 GLN   HE22    1224    5.892090732    0.726212648    6.477097139
  123 GLN   C       1225    5.550748429    0.333118796    6.447197769
  123 GLN   O       1226    5.554274585    0.292087359    6.331291117
  124 LYSH  N       1227    5.565869159    0.254219147    6.553198244
  124 LYSH  H       1228    5.565622978    0.293942383    6.644973290
  124 LYSH  CA      1229    5.567505324    0.107244190    6.555558057
  124 LYSH  CB      1230    5.428942433    0.055500069    6.516469042
  124 LYSH  CG      1231    5.319017701    0.117515106    6.602950371
  124 LYSH  CD      1232    5.190009075    0.035705246    6.594633078
  124 LYSH  CE      1233    5.092790779    0.097060454    6.695576172
  124 LYSH  NZ      1234    5.150920788    0.128748099    6.826836291
  124 LYSH  HZ1     1235    5.193348067    0.046246374    6.864147486
  124 LYSH  HZ2     1236    5.077590246    0.158474385    6.887985218
  124 LYSH  HZ3     1237    5.216304929    0.204175722    6.820712336
  124 LYSH  C       1238    5.679929180    0.033893050    6.482113085
  124 LYSH  O       1239    5.673785647   -0.083408548    6.445628594
  125 ARG   N       1240    5.794924145    0.100595129    6.485820382
  125 ARG   H       1241    5.801174480    0.186775338    6.536159448
  125 ARG   CA      1242    5.920284979    0.056258397    6.423125420
  125 ARG   CB      1243    5.995609309    0.179777523    6.373343124
  125 ARG   CG      1244    5.905691029    0.271060344    6.289705249
  125 ARG   CD      1245    5.971877152    0.403348312    6.250652902
  125 ARG   NE      1246    6.029639813    0.387386575    6.116429163
  125 ARG   HE      1247    6.117778811    0.340149181    6.116810481
  125 ARG   CZ      1248    5.979476929    0.427500598    5.998825260
  125 ARG   NH1     1249    5.866297323    0.498857974    5.991664534
  125 ARG   HH11    1250    5.821458857    0.523659379    5.905792578
  125 ARG   HH12    1251    5.829233447    0.538779055    6.075518931
  125 ARG   NH2     1252    6.042876092    0.393385942    5.885815519
  125 ARG   HH21    1253    6.009289045    0.421893373    5.796044505
  125 ARG   HH22    1254    6.126277789    0.338667936    5.892855541
  125 ARG   C       1255    6.002902969    6.481860778    6.523211251
  125 ARG   O       1256    6.108410972    6.523722456    6.570599764
  126 TRP   N       1257    5.951028590    6.364069895    6.556716470
  126 TRP   H       1258    5.864581875    6.333684682    6.516645937
  126 TRP   CA      1259    5.998222491    6.279567211    6.667360805
  126 TRP   CB      1260    5.914989849    6.151292632    6.672665882
  126 TRP   CG      1261    5.763471728    6.172230407    6.676507181
  126 TRP   CD1     1262    5.681426737    6.109383874    6.592807977
  126 TRP   HD1     1263    5.710203247    6.034785070    6.518732470
  126 TRP   CD2     1264    5.686172988    6.258326612    6.753542983
  126 TRP   NE1     1265    5.556867871    6.151821895    6.612101868
  126 TRP   HE1     1266    5.478545269    6.126272868    6.555418974
  126 TRP   CE2     1267    5.554992578    6.240478747    6.711224986
  126 TRP   CE3     1268    5.712216732    6.353194919    6.851741679
  126 TRP   HE3     1269    5.813362020    6.364117950    6.890869296
  126 TRP   CZ2     1270    5.450710571    6.312553394    6.768234790
  126 TRP   HZ2     1271    5.350437616    6.294680793    6.729439364
  126 TRP   CZ3     1272    5.608835587    6.428833978    6.905716638
  126 TRP   HZ3     1273    5.631535818    6.509674508    6.975202401
  126 TRP   CH2     1274    5.477236765    6.407188550    6.866523732
  126 TRP   HH2     1275    5.396133228    6.453798355    6.922456872
  126 TRP   C       1276    0.072962958    6.247942878    6.673102303
  126 TRP   O       1277    0.140426859    6.289584672    6.767156252
  127 ASP   N       1278    0.125596880    6.178425671    6.572679919
  127 ASP   H       1279    0.072677226    6.105736736    6.528905930
  127 ASP   CA      1280    0.269883872    6.153917591    6.558820488
  127 ASP   CB      1281    0.295397169    6.054591078    6.445269694
  127 ASP   CG      1282    0.236458305    5.918415003    6.482581051
  127 ASP   OD1     1283    0.112248416    5.904639309    6.485021577
  127 ASP   OD2     1284    0.316526414    5.830526863    6.521160704
  127 ASP   C       1285    0.359606423    6.277477790    6.549177779
  127 ASP   O       1286    0.456765018    6.285475744    6.624198592
  128 GLU   N       1287    0.311320751    6.382122019    6.482772371
  128 GLU   H       1288    0.232888062    6.372851998    6.421421118
  128 GLU   CA      1289    0.373988007    0.008410484    6.485543082
  128 GLU   CB      1290    0.295047958    0.112063469    6.405326981
  128 GLU   CG      1291    0.303661633    0.109344232    6.252580687
  128 GLU   CD      1292    0.236597553    0.232053330    6.190498860
  128 GLU   OE1     1293    0.229445924    0.338555346    6.255557362
  128 GLU   OE2     1294    0.187461824    0.220097756    6.076183364
  128 GLU   C       1295    0.390897883    0.065748409    6.626395560
  128 GLU   O       1296    0.500531377    0.099203550    6.671015678
  129 ALA   N       1297    0.279425051    0.062398163    6.698862994
  129 ALA   H       1298    0.193085701    0.037396175    6.655017732
  129 ALA   CA      1299    0.266463001    0.103504187    6.839409229
  129 ALA   CB      1300    0.119297959    0.094203557    6.880172087
  129 ALA   C       1301    0.351745732    0.021075510    6.936078574
  129 ALA   O       1302    0.424054099    0.079548300    7.016572993
  130 ALA   N       1303    0.357864578    6.396492793    6.915424944
  130 ALA   H       1304    0.289619166    6.351682765    6.857675290
  130 ALA   CA      1305    0.446747306    6.305848852    6.989545046
  130 ALA   CB      1306    0.418902266    6.162412108    6.944178660
  130 ALA   C       1307    0.595753501    6.337603953    6.975368714
  130 ALA   O       1308    0.663391976    6.365823658    7.074160511
  131 VAL   N       1309    0.638280457    6.355928155    6.850688494
  131 VAL   H       1310    0.578670883    6.333049358    6.773725627
  131 VAL   CA      1311    0.773790796    6.399590958    6.814085193
  131 VAL   CB      1312    0.791779186    6.386430003    6.662713220
  131 VAL   CG1     1313    0.931051196    6.425945454    6.613225859
  131 VAL   CG2     1314    0.766853729    6.242893630    6.615997309
  131 VAL   C       1315    0.806490533    0.033218784    6.865701443
  131 VAL   O       1316    0.923332372    0.069973000    6.876923048
  132 ASN   N       1317    0.705097895    0.117860723    6.881426537
  132 ASN   H       1318    0.618211660    0.103266221    6.834121567
  132 ASN   CA      1319    0.717790194    0.247151785    6.950223072
  132 ASN   CB      1320    0.604063559    0.339311799    6.905685437
  132 ASN   CG      1321    0.641853143    0.485312844    6.931452265
  132 ASN   OD1     1322    0.603931924    0.546228681    7.031338588
  132 ASN   ND2     1323    0.712324268    0.545830172    6.836266623
  132 ASN   HD21    1324    0.746390567    0.637608129    6.856628439
  132 ASN   HD22    1325    0.723163950    0.504342948    6.745929879
  132 ASN   C       1326    0.727327610    0.236311065    7.102553474
  132 ASN   O       1327    0.830714849    0.273248448    7.158001277
  133 LEU   N       1328    0.634184400    0.166692149    7.167113616
  133 LEU   H       1329    0.555646516    0.130149183    7.117148743
  133 LEU   CA      1330    0.630688366    0.140930405    7.311805852
  133 LEU   CB      1331    0.515034456    0.046400031    7.344985721
  133 LEU   CG      1332    0.378561677    0.115093996    7.352931710
  133 LEU   CD1     1333    0.269512348    0.007778743    7.350994245
  133 LEU   CD2     1334    0.373285481    0.200956114    7.479473487
  133 LEU   C       1335    0.757059252    0.077468287    7.370220052
  133 LEU   O       1336    0.800350483    0.111239165    7.480298505
  134 ALA   N       1337    0.816327426    6.495549734    7.290635978
  134 ALA   H       1338    0.765644188    6.453796752    7.215207347
  134 ALA   CA      1339    0.946951556    6.433601850    7.317266848
  134 ALA   CB      1340    0.983404013    6.337572277    7.203872446
  134 ALA   C       1341    1.062762844    0.025543821    7.333892398
  134 ALA   O       1342    1.155293757   -0.001408407    7.410304508
  135 LYSH  N       1343    1.056013609    0.141379122    7.268901264
  135 LYSH  H       1344    0.971854456    0.170968878    7.223695352
  135 LYSH  CA      1345    1.160081503    0.245128151    7.273166529
  135 LYSH  CB      1346    1.162875721    0.318820331    7.139124255
  135 LYSH  CG      1347    1.215187423    0.220716161    7.034016951
  135 LYSH  CD      1348    1.173033030    0.267514241    6.894593958
  135 LYSH  CE      1349    1.246159983    0.178959307    6.793512331
  135 LYSH  NZ      1350    1.193695881    0.209080622    6.659539812
  135 LYSH  HZ1     1351    1.194507008    0.307592279    6.642337580
  135 LYSH  HZ2     1352    1.096867015    0.184897429    6.653212491
  135 LYSH  HZ3     1353    1.239233934    0.162104527    6.583906545
  135 LYSH  C       1354    1.147472431    0.340560705    7.392089516
  135 LYSH  O       1355    1.129323491    0.461401505    7.378046822
  136 SER   N       1356    1.152521653    0.280659070    7.510724663
  136 SER   H       1357    1.179660833    0.184853442    7.519999585
  136 SER   CA      1358    1.125981092    0.351136695    7.636954207
  136 SER   CB      1359    0.975727633    0.342301313    7.664488557
  136 SER   OG      1360    0.935193570    0.214061152    7.713059402
  136 SER   HG      1361    0.892997630    0.169533760    7.634075942
  136 SER   C       1362    1.205180175    0.300558305    7.757702059
  136 SER   O       1363    1.229295760    0.180855671    7.772540177
  137 ARG   N       1364    1.230798077    0.391181706    7.851626990
  137 ARG   H       1365    1.221805699    0.489084378    7.833329336
  137 ARG   CA      1366    1.289562394    0.356125929    7.981741804
  137 ARG   CB      1367    1.309150118    0.479274409    8.070382553
  137 ARG   CG      1368    1.401820744    0.443660912    8.186796210
  137 ARG   CD      1369    1.388888975    0.543649615    8.301877908
  137 ARG   NE      1370    1.456125054    0.487874671    8.420099301
  137 ARG   HE      1371    1.548369453    0.451508915    8.407114779
  137 ARG   CZ      1372    1.393432757    0.458343098    8.534772695
  137 ARG   NH1     1373    1.260166331    0.466295381    8.546199280
  137 ARG   HH11    1374    1.224651628    0.438785791    8.635542492
  137 ARG   HH12    1375    1.196979016    0.490542090    8.472594133
  137 ARG   NH2     1376    1.460424567    0.409982106    8.640257406
  137 ARG   HH21    1377    1.407904461    0.395909480    8.724190854
  137 ARG   HH22    1378    1.557489751    0.385982895    8.639108696
  137 ARG   C       1379    1.207373901    0.252463422    8.058626524
  137 ARG   O       1380    1.263430162    0.160932663    8.118683983
  138 TRP   N       1381    1.075421377    0.259418030    8.043544529
  138 TRP   H       1382    1.034715801    0.333656649    7.990318359
  138 TRP   CA      1383    0.979906339    0.160241380    8.095042658
  138 TRP   CB      1384    0.841386531    0.203461626    8.046521010
  138 TRP   CG      1385    0.728019045    0.104643474    8.074638458
  138 TRP   CD1     1386    0.688615520    0.059476949    8.193363102
  138 TRP   HD1     1387    0.738778827    0.075055185    8.288859782
  138 TRP   CD2     1388    0.641529272    0.051722369    7.979561758
  138 TRP   NE1     1389    0.582336899   -0.018871458    8.177402310
  138 TRP   HE1     1390    0.536927448   -0.065388957    8.253399129
  138 TRP   CE2     1391    0.549926655   -0.026713915    8.048663370
  138 TRP   CE3     1392    0.632838371    0.064434500    7.841426909
  138 TRP   HE3     1393    0.705243621    0.124795266    7.786697878
  138 TRP   CZ2     1394    0.448985722    6.413806338    7.979695251
  138 TRP   HZ2     1395    0.377110890    6.351977969    8.033493958
  138 TRP   CZ3     1396    0.531145636    6.505755787    7.772795167
  138 TRP   HZ3     1397    0.521991834    6.518308059    7.664907897
  138 TRP   CH2     1398    0.439178468    6.427593094    7.841740555
  138 TRP   HH2     1399    0.354428976    6.384191507    7.788703629
  138 TRP   C       1400    1.017576705    0.019464516    8.048437679
  138 TRP   O       1401    1.055039833   -0.063358762    8.131309377
  139 TYR   N       1402    1.026143103    6.506344779    7.917184236
  139 TYR   H       1403    1.002920013    6.578548459    7.852012562
  139 TYR   CA      1404    1.067089339    6.379330920    7.855527874
  139 TYR   CB      1405    1.052523494    6.388422554    7.703487227
  139 TYR   CG      1406    1.090588311    6.259662516    7.630113706
  139 TYR   CD1     1407    0.997965753    6.157148059    7.614946812
  139 TYR   HD1     1408    0.895900918    6.170050554    7.650934724
  139 TYR   CD2     1409    1.218275574    6.245073933    7.577190074
  139 TYR   HD2     1410    1.289208454    6.327598538    7.583532086
  139 TYR   CE1     1411    1.033155458    6.040316297    7.548384353
  139 TYR   HE1     1412    0.955102169    5.968251712    7.523998834
  139 TYR   CE2     1413    1.254597315    6.127995513    7.511674833
  139 TYR   HE2     1414    1.356592988    6.119171751    7.474269214
  139 TYR   CZ      1415    1.161890315    6.025319622    7.498164586
  139 TYR   OH      1416    1.199814685    5.905418250    7.446396380
  139 TYR   HH      1417    1.276055049    5.922989643    7.384107601
  139 TYR   C       1418    1.207881378    6.333766779    7.894427464
  139 TYR   O       1419    1.230143547    6.214600645    7.915177452
  140 ASN   N       1420    1.302196732    6.427062276    7.903869739
  140 ASN   H       1421    1.294626640    6.515167943    7.857164308
  140 ASN   CA      1422    1.435925795    6.393749807    7.955009553
  140 ASN   CB      1423    1.538533516    6.502821442    7.923699327
  140 ASN   CG      1424    1.566795198    6.501935619    7.773339621
  140 ASN   OD1     1425    1.496233492    6.563950320    7.693948941
  140 ASN   ND2     1426    1.667659439    6.427352250    7.729178246
  140 ASN   HD21    1427    1.679005197    6.427098602    7.629828690
  140 ASN   HD22    1428    1.722584853    6.373420771    7.793005007
  140 ASN   C       1429    1.442210716    6.358200461    8.103682793
  140 ASN   O       1430    1.529160645    6.277699703    8.136656596
  141 GLN   N       1431    1.370663935    6.427066181    8.192143841
  141 GLN   H       1432    1.327585181    6.513121423    8.164945504
  141 GLN   CA      1433    1.367541439    6.395481029    8.335681694
  141 GLN   CB      1434    1.318646236    6.514492746    8.418486819
  141 GLN   CG      1435    1.396856936    6.645394418    8.405959163
  141 GLN   CD      1436    1.540190709    0.147966028    8.458689227
  141 GLN   OE1     1437    1.612932000    0.242222750    8.427859314
  141 GLN   NE2     1438    1.577387630    0.071168923    8.560695792
  141 GLN   HE21    1439    1.674479328    0.074790484    8.584334173
  141 GLN   HE22    1440    1.514201578    0.012448944    8.611282359
  141 GLN   C       1441    1.285488717    6.272434139    8.374891369
  141 GLN   O       1442    1.331348386    6.194319649    8.458106019
  142 THR   N       1443    1.162130930    6.260668578    8.326585662
  142 THR   H       1444    1.122234381    6.330822100    8.267531669
  142 THR   CA      1445    1.072584407    6.148284699    8.357631408
  142 THR   CB      1446    0.948960911    6.189615957    8.437743988
  142 THR   OG1     1447    0.871346952    6.290735206    8.372941305
  142 THR   HG1     1448    0.775360878    6.262676724    8.373777448
  142 THR   CG2     1449    0.984401415    6.238692777    8.578254890
  142 THR   C       1450    1.033214802    6.060844456    8.238403350
  142 THR   O       1451    0.918387199    6.017834283    8.228586001
  143 PRO   N       1452    1.131919695    6.004311447    8.169478756
  143 PRO   CA      1453    1.115792135    5.945632664    8.035654557
  143 PRO   CB      1454    1.254586057    5.895928490    7.994721819
  143 PRO   CG      1455    1.317030125    5.856222873    8.128626992
  143 PRO   CD      1456    1.259360798    5.958527583    8.226701260
  143 PRO   C       1457    1.011717331    5.833956343    8.025455561
  143 PRO   O       1458    0.925568807    5.839091407    7.937826364
  144 ASN   N       1459    1.012232121    5.742697226    8.122188050
  144 ASN   H       1460    1.090237530    5.731854750    8.183813115
  144 ASN   CA      1461    0.916652047    5.631045377    8.124872162
  144 ASN   CB      1462    0.966847168    5.529376109    8.227610369
  144 ASN   CG      1463    1.101855024    5.468417800    8.189299936
  144 ASN   OD1     1464    1.163867103    5.494799909    8.086416364
  144 ASN   ND2     1465    1.163254693    5.398381810    8.284239757
  144 ASN   HD21    1466    1.249824998    5.356740207    8.256485926
  144 ASN   HD22    1467    1.119437447    5.379210025    8.372059658
  144 ASN   C       1468    0.769431605    5.670096761    8.139370785
  144 ASN   O       1469    0.687503648    5.634509813    8.054804557
  145 ARG   N       1470    0.743223245    5.767589137    8.225973666
  145 ARG   H       1471    0.815672466    5.814366184    8.276608003
  145 ARG   CA      1472    0.609042405    5.825892408    8.240409162
  145 ARG   CB      1473    0.603111141    5.913513242    8.365676645
  145 ARG   CG      1474    0.459740425    5.958818187    8.393920758
  145 ARG   CD      1475    0.464931451    6.091742860    8.469494494
  145 ARG   NE      1476    0.328888749    6.134033190    8.505689156
  145 ARG   HE      1477    0.259054307    6.133595672    8.434114417
  145 ARG   CZ      1478    0.292007295    6.165897103    8.630499232
  145 ARG   NH1     1479    0.376883467    6.156870863    8.733781026
  145 ARG   HH11    1480    0.342219586    6.178554483    8.825046865
  145 ARG   HH12    1481    0.472486484    6.128336845    8.727052571
  145 ARG   NH2     1482    0.171978046    6.222135369    8.650125713
  145 ARG   HH21    1483    0.147763996    6.245035845    8.744417155
  145 ARG   HH22    1484    0.106842967    6.240519234    8.576501742
  145 ARG   C       1485    0.569762844    5.909537192    8.118454117
  145 ARG   O       1486    0.462488604    5.889878475    8.061573558
  146 ALA   N       1487    0.662659487    5.992006647    8.070937074
  146 ALA   H       1488    0.745393353    6.012722944    8.123160191
  146 ALA   CA      1489    0.645937407    6.072389858    7.948989190
  146 ALA   CB      1490    0.778541109    6.134558342    7.904751516
  146 ALA   C       1491    0.605872911    5.989388488    7.826875071
  146 ALA   O       1492    0.500410062    6.013069236    7.768184931
  147 LYSH  N       1493    0.681213632    5.881925927    7.805322197
  147 LYSH  H       1494    0.765808198    5.866689754    7.856419212
  147 LYSH  CA      1495    0.654686127    5.783795659    7.699140784
  147 LYSH  CB      1496    0.760834960    5.674111951    7.709476582
  147 LYSH  CG      1497    0.893968976    5.712661978    7.644705326
  147 LYSH  CD      1498    1.000846145    5.616396118    7.696820680
  147 LYSH  CE      1499    1.136999355    5.661070264    7.643221100
  147 LYSH  NZ      1500    1.243894823    5.602568450    7.725419228
  147 LYSH  HZ1     1501    1.236741190    5.502897889    7.729102407
  147 LYSH  HZ2     1502    1.247830301    5.644593086    7.816071661
  147 LYSH  HZ3     1503    1.328881623    5.623279030    7.676954612
  147 LYSH  C       1504    0.514528498    5.722537240    7.703111601
  147 LYSH  O       1505    0.445366486    5.720039376    7.601415462
  148 ARG   N       1506    0.465134710    5.697418772    7.824028491
  148 ARG   H       1507    0.522268796    5.704014905    7.905833581
  148 ARG   CA      1508    0.327069344    5.652244244    7.846593629
  148 ARG   CB      1509    0.304544799    5.611478145    7.992325999
  148 ARG   CG      1510    0.372594869    5.478741917    8.026336943
  148 ARG   CD      1511    0.320437040    5.418321979    8.156875726
  148 ARG   NE      1512    0.358700694    5.496500615    8.275341962
  148 ARG   HE      1513    0.301176781    5.575598602    8.296217789
  148 ARG   CZ      1514    0.450372010    5.462272341    8.366873785
  148 ARG   NH1     1515    0.516528065    5.345917695    8.360678892
  148 ARG   HH11    1516    0.592354775    5.320081235    8.420524195
  148 ARG   HH12    1517    0.505874712    5.290830263    8.277901228
  148 ARG   NH2     1518    0.465708771    5.529042196    8.482033779
  148 ARG   HH21    1519    0.533774128    5.506304489    8.551674026
  148 ARG   HH22    1520    0.398721668    5.601454840    8.498493370
  148 ARG   C       1521    0.221391150    5.754539655    7.804411637
  148 ARG   O       1522    0.144147336    5.728869353    7.712184337
  149 VAL   N       1523    0.234027487    5.876521755    7.855914534
  149 VAL   H       1524    0.298476036    5.892995723    7.930586246
  149 VAL   CA      1525    0.146860243    5.989854861    7.821744911
  149 VAL   CB      1526    0.179651423    6.109193861    7.911708739
  149 VAL   CG1     1527    0.086702360    6.227288759    7.882954876
  149 VAL   CG2     1528    0.172450455    6.068839519    8.059126179
  149 VAL   C       1529    0.151738608    6.027228192    7.673459392
  149 VAL   O       1530    0.047217596    6.041725669    7.610237009
  150 ILE   N       1531    0.271379777    6.027627849    7.615358870
  150 ILE   H       1532    0.354426918    6.021440871    7.670731246
  150 ILE   CA      1533    0.294717364    6.047528168    7.471583148
  150 ILE   CB      1534    0.444191549    6.067076981    7.445404157
  150 ILE   CG1     1535    0.489620348    6.200410070    7.505139839
  150 ILE   CG2     1536    0.480294258    6.061285682    7.296833223
  150 ILE   CD      1537    0.641707635    6.216304473    7.510448338
  150 ILE   C       1538    0.230427585    5.937766597    7.386563266
  150 ILE   O       1539    0.155522633    5.966605087    7.293369081
  151 THR   N       1540    0.243386800    5.810662602    7.423527152
  151 THR   H       1541    0.311658739    5.782009430    7.490750644
  151 THR   CA      1542    0.171523786    5.702417477    7.354766455
  151 THR   CB      1543    0.218941113    5.563583588    7.398191430
  151 THR   OG1     1544    0.355408808    5.547847173    7.358463102
  151 THR   HG1     1545    0.406773754    5.522273158    7.440368469
  151 THR   CG2     1546    0.130898738    5.453472520    7.338754071
  151 THR   C       1547    0.019228037    5.714890851    7.362545057
  151 THR   O       1548   -0.044308440    5.712732679    7.257242279
  152 THR   N       1549    6.040733138    5.747111567    7.480040575
  152 THR   H       1550    6.093172140    5.739455986    7.564852178
  152 THR   CA      1551    5.897684134    5.774522962    7.499938343
  152 THR   CB      1552    5.864977968    5.802518955    7.646765963
  152 THR   OG1     1553    5.916853978    5.697941361    7.729357831
  152 THR   HG1     1554    5.901254005    5.722144999    7.825122635
  152 THR   CG2     1555    5.714746396    5.815808265    7.672568149
  152 THR   C       1556    5.849057339    5.890208585    7.412395515
  152 THR   O       1557    5.753392567    5.872144495    7.337222608
  153 PHE   N       1558    5.923773145    6.000068223    7.406279683
  153 PHE   H       1559    5.998242135    6.016707438    7.470926735
  153 PHE   CA      1560    5.896272872    6.110706038    7.313459026
  153 PHE   CB      1561    5.990361516    6.229312396    7.335506709
  153 PHE   CG      1562    5.945762603    6.324329446    7.446824531
  153 PHE   CD1     1563    5.824348295    6.391458428    7.438220822
  153 PHE   HD1     1564    5.753253021    6.367646388    7.359111191
  153 PHE   CD2     1565    6.037400654    6.356315733    7.546311684
  153 PHE   HD2     1566    6.133366641    6.304811972    7.550703640
  153 PHE   CE1     1567    5.794771679    6.492488077    7.528980944
  153 PHE   HE1     1568    5.696939890    6.540500457    7.527128366
  153 PHE   CE2     1569    6.007510773    6.457203877    7.637133153
  153 PHE   HE2     1570    6.079459511    6.483274368    7.714748996
  153 PHE   CZ      1571    5.887175130    0.019388211    7.627233685
  153 PHE   HZ      1572    5.868767672    0.104978641    7.692166995
  153 PHE   C       1573    5.903679024    6.074805395    7.164914443
  153 PHE   O       1574    5.824139280    6.123809429    7.084901812
  154 ARG   N       1575    6.005242151    5.997120317    7.128356052
  154 ARG   H       1576    6.083049291    5.983857969    7.189767121
  154 ARG   CA      1577    6.026388605    5.949686537    6.990830450
  154 ARG   CB      1578    6.166282522    5.888293950    6.982511234
  154 ARG   CG      1579    6.218022752    5.886750957    6.838538403
  154 ARG   CD      1580    0.287353413    5.836194649    6.830527638
  154 ARG   NE      1581    0.294613569    5.695473481    6.872394601
  154 ARG   HE      1582    0.345009529    5.677444854    6.956867273
  154 ARG   CZ      1583    0.251750947    5.590674895    6.800729866
  154 ARG   NH1     1584    0.211838133    5.600477565    6.673197479
  154 ARG   HH11    1585    0.172913963    5.526955257    6.617702755
  154 ARG   HH12    1586    0.233653819    5.684999202    6.624408984
  154 ARG   NH2     1587    0.229455233    5.476610310    6.867406946
  154 ARG   HH21    1588    0.203429909    5.395600411    6.814862639
  154 ARG   HH22    1589    0.248813368    5.461502536    6.964336607
  154 ARG   C       1590    5.917167257    5.853327532    6.943954979
  154 ARG   O       1591    5.839993408    5.886896047    6.854259441
  155 THR   N       1592    5.898545597    5.741282887    7.013150783
  155 THR   H       1593    5.946062872    5.723375996    7.099303780
  155 THR   CA      1594    5.801214363    5.638646889    6.973106669
  155 THR   CB      1595    5.834698627    5.500299010    7.029190223
  155 THR   OG1     1596    5.822739671    5.506928624    7.171531127
  155 THR   HG1     1597    5.782196026    5.419994125    7.199803671
  155 THR   CG2     1598    5.975809635    5.456383797    6.989637155
  155 THR   C       1599    5.654900978    5.667562594    7.007234324
  155 THR   O       1600    5.568578594    5.651177235    6.921170778
  156 GLY   N       1601    5.631836953    5.730199508    7.122280982
  156 GLY   H       1602    5.705743094    5.769659305    7.176879426
  156 GLY   CA      1603    5.498176078    5.746350111    7.181324219
  156 GLY   C       1604    5.444538352    5.619278338    7.247539522
  156 GLY   O       1605    5.323942330    5.600483972    7.262749143
  157 THR   N       1606    5.537323941    5.532212220    7.286220068
  157 THR   H       1607    5.633749404    5.543453513    7.262209423
  157 THR   CA      1608    5.507264502    5.406446690    7.356133098
  157 THR   CB      1609    5.538044421    5.285578219    7.267538653
  157 THR   OG1     1610    5.675808559    5.294767063    7.230345918
  157 THR   HG1     1611    5.703099821    5.198922273    7.222041147
  157 THR   CG2     1612    5.447102146    5.275982527    7.144892926
  157 THR   C       1613    5.592816242    5.392924760    7.482255781
  157 THR   O       1614    5.709646878    5.430930020    7.488056746
  158 TRP   N       1615    5.534577402    5.324981467    7.580647265
  158 TRP   H       1616    5.436055863    5.307970560    7.578700424
  158 TRP   CA      1617    5.601085768    5.292651697    7.707697708
  158 TRP   CB      1618    5.490935131    5.249954537    7.804916038
  158 TRP   CG      1619    5.381886427    5.354122919    7.830677948
  158 TRP   CD1     1620    5.251926058    5.337309978    7.807970892
  158 TRP   HD1     1621    5.207550007    5.257362032    7.748648405
  158 TRP   CD2     1622    5.394729238    5.471562037    7.903892344
  158 TRP   NE1     1623    5.182772741    5.437396989    7.861744536
  158 TRP   HE1     1624    5.084934428    5.453167807    7.848344105
  158 TRP   CE2     1625    5.266098716    5.520201410    7.924089991
  158 TRP   CE3     1626    5.503052881    5.536381280    7.962053189
  158 TRP   HE3     1627    5.603970435    5.497715476    7.947853318
  158 TRP   CZ2     1628    5.245167860    5.631031427    8.005313336
  158 TRP   HZ2     1629    5.145200633    5.672797644    8.017231048
  158 TRP   CZ3     1630    5.482047297    5.646934641    8.043634475
  158 TRP   HZ3     1631    5.566154495    5.696814482    8.091793100
  158 TRP   CH2     1632    5.353075747    5.693130898    8.067104615
  158 TRP   HH2     1633    5.337218412    5.773290218    8.139243689
  158 TRP   C       1634    5.712920812    5.188299392    7.703830866
  158 TRP   O       1635    5.756690411    5.139826452    7.808060747
  159 ASP   N       1636    5.768318260    5.160543490    7.586134968
  159 ASP   H       1637    5.737990378    5.207442630    7.503183683
  159 ASP   CA      1638    5.866276011    5.053213967    7.563858772
  159 ASP   CB      1639    5.887160985    5.021164842    7.415707083
  159 ASP   CG      1640    5.756333283    4.991045083    7.342299570
  159 ASP   OD1     1641    5.659007721    4.943607618    7.404766267
  159 ASP   OD2     1642    5.746144968    5.033628321    7.225226442
  159 ASP   C       1643    6.001754955    5.069726784    7.633010234
  159 ASP   O       1644    6.079852281    4.975326059    7.643832264
  160 ALA   N       1645    6.032379562    5.193397716    7.671153248
  160 ALA   H       1646    5.980597180    5.271694628    7.636678253
  160 ALA   CA      1647    0.071364321    5.227160550    7.757820367
  160 ALA   CB      1648    0.096169238    5.377212154    7.741189549
  160 ALA   C       1649    0.056393469    5.192570595    7.906110703
  160 ALA   O       1650    0.151666660    5.208220226    7.982322101
  161 TYR   N       1651    6.011184416    5.152900407    7.947360255
  161 TYR   H       1652    5.939394053    5.129596912    7.881758058
  161 TYR   CA      1653    5.972286943    5.132879442    8.087700912
  161 TYR   CB      1654    5.883950785    5.249280934    8.133065253
  161 TYR   CG      1655    5.958805244    5.382020028    8.146816520
  161 TYR   CD1     1656    5.969111117    5.466823982    8.037164923
  161 TYR   HD1     1657    5.928483892    5.438527453    7.940066935
  161 TYR   CD2     1658    6.005680740    5.422069018    8.271398851
  161 TYR   HD2     1659    5.993861012    5.356997465    8.358036490
  161 TYR   CE1     1660    6.029996606    5.590968816    8.051250955
  161 TYR   HE1     1661    6.051458281    5.652403148    7.963801285
  161 TYR   CE2     1662    6.064993809    5.546800003    8.286962254
  161 TYR   HE2     1663    6.095645011    5.579669130    8.386276927
  161 TYR   CZ      1664    0.002623550    5.629620327    8.176027026
  161 TYR   OH      1665    0.066378399    5.749664458    8.180189183
  161 TYR   HH      1666    0.082508544    5.769363578    8.276897924
  161 TYR   C       1667    5.903361850    5.000080443    8.119713263
  161 TYR   O       1668    5.825680519    4.990440402    8.214590688
  162 LYSH  N       1669    5.942948911    4.892887096    8.051661239
  162 LYSH  H       1670    6.033107694    4.884059783    8.009290712
  162 LYSH  CA      1671    5.886652467    4.757780559    8.065328162
  162 LYSH  CB      1672    5.782280520    4.726256388    7.957999139
  162 LYSH  CG      1673    5.655680886    4.811970313    7.963804706
  162 LYSH  CD      1674    5.559773187    4.777346803    7.849738791
  162 LYSH  CE      1675    5.615922927    4.831164009    7.717981832
  162 LYSH  NZ      1676    5.546494659    4.777847712    7.599899690
  162 LYSH  HZ1     1677    5.450006120    4.804041592    7.601701010
  162 LYSH  HZ2     1678    5.559385502    4.679269406    7.589121698
  162 LYSH  HZ3     1679    5.591719340    4.817563659    7.520032551
  162 LYSH  C       1680    5.997161401    4.655995206    8.036404203
  162 LYSH  O1      1681    5.968011909    4.534706249    8.044446431
  162 LYSH  O2      1682    6.100334439    4.700731807    7.981836449
  163 EDSR  F2      1683    5.802287972    0.455432128    7.726372999
  163 EDSR  dMe1    1684    5.944856294    0.487389678    7.681005681
  163 EDSR  CE1     1685    5.915137450    0.400434881    7.682456094
  163 EDSR  dHE1    1686    6.001972711    0.399623864    7.732054895
  163 EDSR  dH4     1687    5.907234006    0.434687193    7.705474396
  163 EDSR  F1      1688    5.706171560    0.439188999    7.627291632
  163 EDSR  dH3     1689    5.734784759    0.395858231    7.531457429
  163 EDSR  CD1     1690    5.894418132    0.349206844    7.561473349
  163 EDSR  HD1     1691    5.965594819    0.290712062    7.503224806
  163 EDSR  CG      1692    5.768753519    0.370835204    7.523708171
  163 EDSR  HG      1693    5.712385187    0.329807360    7.403453437
  163 EDSR  CE3     1694    5.574393116    0.477517332    7.649286374
  163 EDSR  HE3     1695    5.500127141    0.465039478    7.570495125
  163 EDSR  CZ2     1696    5.763078306    0.499793225    7.852133914
  163 EDSR  HZ2     1697    5.833619056    0.496412810    7.935154446
  163 EDSR  dMe2    1698    5.865623176    0.506705368    7.965461764
  163 EDSR  CZ3     1699    5.537901013    0.530097006    7.772661021
  163 EDSR  HZ3     1700    5.440623980    0.577754645    7.784771044
  163 EDSR  d2Me    1701    5.395555824    0.581741176    7.794561056
  163 EDSR  CH2     1702    5.631507131    0.538278464    7.875073348
  163 EDSR  HH2     1703    5.603111382    0.578257014    7.972419326
  163 EDSR  d3Me    1704    5.943414465    0.625402840    7.614950984
  163 EDSR  d4Me    1705    0.007478870    0.666019951    7.565370153
  163 EDSR  d5Me    1706    5.888920438    0.729612684    7.712837291
  163 EDSR  dC10    1707    0.002930818    0.804891947    7.501309189
  164 CL-   CL-     1708    0.891511587    6.254530345    2.240812507
  165 CL-   CL-     1709    0.978777451    0.603552624    8.264790902
  166 CL-   CL-     1710    0.983868701    0.219142898    6.526076078
  167 CL-   CL-     1711    5.333666471    4.967228307    7.713083292
  168 CL-   CL-     1712    4.815316856    3.149387021    8.504175366
  169 CL-   CL-     1713    6.037540061    1.902523740    7.550065614
  170 CL-   CL-     1714    5.610037883    4.959879692    1.179071409
  171 CL-   CL-     1715    1.573079478    4.520414138    8.488627678
  172 CL-   CL-     1716    0.129361372    5.068244807    0.855060030
    1 SOLV  OW      1717    4.978250349    6.036314556    4.803637927
    1 SOLV  HW1     1718    4.906466343    5.967286163    4.794483363
    1 SOLV  HW2     1719    5.047927826    6.003651238    4.867511258
    2 SOLV  OW      1720    5.993258337    5.622987026    6.707436899
    2 SOLV  HW1     1721    6.089728670    5.647054656    6.718177934
    2 SOLV  HW2     1722    5.936397683    5.694005047    6.748957860
    3 SOLV  OW      1723    4.443132655    3.815134322    5.272758054
    3 SOLV  HW1     1724    4.477348618    3.754039830    5.344161761
    3 SOLV  HW2     1725    4.390157941    3.762371670    5.206339504
    4 SOLV  OW      1726    3.222026741    3.907797562    8.383758295
    4 SOLV  HW1     1727    3.226861376    3.860824321    8.471909954
    4 SOLV  HW2     1728    3.170114168    3.992656299    8.394045139
    5 SOLV  OW      1729    4.012649851    3.903746509    7.234691420
    5 SOLV  HW1     1730    4.002373097    3.807074887    7.258131232
    5 SOLV  HW2     1731    3.922465273    3.946748774    7.230424177
    6 SOLV  OW      1732    3.761110969    5.695114924    4.415296721
    6 SOLV  HW1     1733    3.671740757    5.660285106    4.387010464
    6 SOLV  HW2     1734    3.790680310    5.766460103    4.351755264
    7 SOLV  OW      1735    5.197083015    3.538037828    5.621340942
    7 SOLV  HW1     1736    5.133253559    3.582713398    5.558636370
    7 SOLV  HW2     1737    5.251820989    3.471115687    5.571070610
    8 SOLV  OW      1738    5.066236821    3.651542431    5.393394216
    8 SOLV  HW1     1739    5.018456099    3.617123447    5.312570125
    8 SOLV  HW2     1740    5.006008548    3.713412301    5.443857097
    9 SOLV  OW      1741    4.421826781    3.502792163    6.915275601
    9 SOLV  HW1     1742    4.418310053    3.551755373    6.828142755
    9 SOLV  HW2     1743    4.332470275    3.462099334    6.934243932
   10 SOLV  OW      1744    3.794052434    4.075533145    7.253710028
   10 SOLV  HW1     1745    3.701541145    4.091026363    7.288400828
   10 SOLV  HW2     1746    3.859867552    4.086775285    7.328165780
   11 SOLV  OW      1747    3.571309259    5.807934981    5.418550157
   11 SOLV  HW1     1748    3.537666067    5.900132651    5.437776115
   11 SOLV  HW2     1749    3.635864245    5.780514268    5.489839060
   12 SOLV  OW      1750    5.839854849    3.934102942    5.284582108
   12 SOLV  HW1     1751    5.893249302    3.965146162    5.363240265
   12 SOLV  HW2     1752    5.869256653    3.842120795    5.258569968
   13 SOLV  OW      1753    4.663799045    4.056618142    5.680169172
   13 SOLV  HW1     1754    4.577868222    4.061038127    5.629196193
   13 SOLV  HW2     1755    4.659373699    3.981906763    5.746506360
   14 SOLV  OW      1756    5.352295289    4.624681156    7.073313183
   14 SOLV  HW1     1757    5.391772456    4.606753783    7.163434204
   14 SOLV  HW2     1758    5.322432056    4.538506526    7.032282435
   15 SOLV  OW      1759    3.429630788    5.070436335    6.934053479
   15 SOLV  HW1     1760    3.333605719    5.096517552    6.944099714
   15 SOLV  HW2     1761    3.436158332    4.988922224    6.876495222
   16 SOLV  OW      1762    4.471495730    6.327924253    7.654516724
   16 SOLV  HW1     1763    4.567855926    6.343507734    7.676241818
   16 SOLV  HW2     1764    4.457123796    6.231012286    7.634470535
   17 SOLV  OW      1765    4.599198060    4.698754331    6.560022555
   17 SOLV  HW1     1766    4.655205681    4.749082913    6.494217213
   17 SOLV  HW2     1767    4.520124335    4.659326844    6.513173873
   18 SOLV  OW      1768    4.932684202    3.663956281    6.880849691
   18 SOLV  HW1     1769    4.903823293    3.724512992    6.806681660
   18 SOLV  HW2     1770    4.862061927    3.595002105    6.896931468
   19 SOLV  OW      1771    3.923886929    5.536004163    5.936377127
   19 SOLV  HW1     1772    3.906227258    5.459335636    5.998117984
   19 SOLV  HW2     1773    3.894236927    5.621145540    5.979659894
   20 SOLV  OW      1774    4.058288542    5.344767005    6.323173899
   20 SOLV  HW1     1775    4.149585015    5.314473465    6.350510908
   20 SOLV  HW2     1776    4.009770048    5.269037043    6.279437963
   21 SOLV  OW      1777    4.119915214    3.382684341    7.231709330
   21 SOLV  HW1     1778    4.088065852    3.389959407    7.137186762
   21 SOLV  HW2     1779    4.212890169    3.418912095    7.238416199
   22 SOLV  OW      1780    4.986200463    4.790257339    5.075767377
   22 SOLV  HW1     1781    5.069312244    4.769310824    5.024237909
   22 SOLV  HW2     1782    4.992261377    4.749353442    5.166826323
   23 SOLV  OW      1783    4.348548849    6.217358077    6.349596193
   23 SOLV  HW1     1784    4.351735309    6.139883980    6.412758536
   23 SOLV  HW2     1785    4.440103588    6.256499171    6.340242071
   24 SOLV  OW      1786    3.342761075    5.827198263    4.387063958
   24 SOLV  HW1     1787    3.326593914    5.847499887    4.483647659
   24 SOLV  HW2     1788    3.301343466    5.739097409    4.364157344
   25 SOLV  OW      1789    3.945223194    4.284295657    4.403622018
   25 SOLV  HW1     1790    3.850753003    4.314427228    4.416570851
   25 SOLV  HW2     1791    4.002980833    4.324247322    4.474812557
   26 SOLV  OW      1792    3.827438211    3.546705178    5.889181426
   26 SOLV  HW1     1793    3.791096558    3.455323743    5.907348282
   26 SOLV  HW2     1794    3.797982573    3.576827976    5.798481033
   27 SOLV  OW      1795    3.950787152    3.379759140    6.184363126
   27 SOLV  HW1     1796    3.919480607    3.309595113    6.120341058
   27 SOLV  HW2     1797    3.874975943    3.406985833    6.243633875
   28 SOLV  OW      1798    4.449194902    5.933457530    7.045391558
   28 SOLV  HW1     1799    4.394561692    5.928819407    6.961752512
   28 SOLV  HW2     1800    4.530693381    5.876403816    7.035151128
   29 SOLV  OW      1801    4.303115836    5.735074042    8.601350339
   29 SOLV  HW1     1802    4.207510645    5.707111786    8.610258633
   29 SOLV  HW2     1803    4.307366555    5.827896303    8.564390964
   30 SOLV  OW      1804    5.109369868    3.335027280    8.290235037
   30 SOLV  HW1     1805    5.047251761    3.383152003    8.352085161
   30 SOLV  HW2     1806    5.199923449    3.328756556    8.332216606
   31 SOLV  OW      1807    4.420569404    5.336644460    5.761377214
   31 SOLV  HW1     1808    4.470211477    5.410652609    5.806752887
   31 SOLV  HW2     1809    4.322595688    5.346711213    5.778742672
   32 SOLV  OW      1810    4.335443460    4.700649641    4.953811321
   32 SOLV  HW1     1811    4.309697671    4.653297835    5.038043341
   32 SOLV  HW2     1812    4.420098414    4.661249961    4.917991246
   33 SOLV  OW      1813    3.489515458    5.283367405    7.952087505
   33 SOLV  HW1     1814    3.556450870    5.300806991    7.879855467
   33 SOLV  HW2     1815    3.537279623    5.263220220    8.037602070
   34 SOLV  OW      1816    4.169181875    5.313390586    7.336520880
   34 SOLV  HW1     1817    4.189758865    5.403065817    7.375723539
   34 SOLV  HW2     1818    4.072202302    5.308990193    7.312523034
   35 SOLV  OW      1819    4.276784142    4.215779331    8.044650774
   35 SOLV  HW1     1820    4.313883210    4.227860387    7.952568591
   35 SOLV  HW2     1821    4.283406305    4.302052197    8.094795978
   36 SOLV  OW      1822    3.508626848    4.458089851    7.479052742
   36 SOLV  HW1     1823    3.532833699    4.419462440    7.568061122
   36 SOLV  HW2     1824    3.508182394    4.557912689    7.485081282
   37 SOLV  OW      1825    4.423984160    3.559249632    4.550001840
   37 SOLV  HW1     1826    4.518123942    3.540288443    4.577925634
   37 SOLV  HW2     1827    4.373431778    3.473262925    4.542801269
   38 SOLV  OW      1828    4.204129051    6.294013206    8.352918779
   38 SOLV  HW1     1829    4.131270932    6.234489767    8.319019272
   38 SOLV  HW2     1830    4.181513759    6.325063405    8.445256074
   39 SOLV  OW      1831    3.845436290    6.380498535    6.199074243
   39 SOLV  HW1     1832    3.895481161    6.317071357    6.258013666
   39 SOLV  HW2     1833    3.825509132    6.336094588    6.111710328
   40 SOLV  OW      1834    4.468387100    5.195170545    7.785170287
   40 SOLV  HW1     1835    4.393344058    5.252935599    7.753038842
   40 SOLV  HW2     1836    4.437925135    5.099990884    7.788853312
   41 SOLV  OW      1837    3.236571267    3.257102162    7.409032405
   41 SOLV  HW1     1838    3.249652464    3.318439324    7.331138817
   41 SOLV  HW2     1839    3.183255594    3.177561919    7.380200378
   42 SOLV  OW      1840    5.135263513    4.887255892    6.210585695
   42 SOLV  HW1     1841    5.113533443    4.930855611    6.123252807
   42 SOLV  HW2     1842    5.216030982    4.829294710    6.199691783
   43 SOLV  OW      1843    4.571612967    5.183978293    7.452437338
   43 SOLV  HW1     1844    4.614579634    5.102087576    7.490511378
   43 SOLV  HW2     1845    4.501175117    5.216938252    7.515316055
   44 SOLV  OW      1846    4.421234333    3.983712619    8.133329040
   44 SOLV  HW1     1847    4.365195499    4.052967121    8.087882462
   44 SOLV  HW2     1848    4.481561304    4.027973352    8.199675064
   45 SOLV  OW      1849    3.616376203    4.838205157    6.687263965
   45 SOLV  HW1     1850    3.695554472    4.896545721    6.669149727
   45 SOLV  HW2     1851    3.643752628    4.742191554    6.681517024
   46 SOLV  OW      1852    4.474351652    3.376793097    7.831119257
   46 SOLV  HW1     1853    4.480836857    3.329271199    7.918875824
   46 SOLV  HW2     1854    4.520305229    3.465372801    7.837745029
   47 SOLV  OW      1855    5.124233496    5.871526773    6.335041713
   47 SOLV  HW1     1856    5.218693254    5.838756632    6.333007496
   47 SOLV  HW2     1857    5.085433354    5.855668381    6.425837000
   48 SOLV  OW      1858    5.358402251    4.214897578    8.169154615
   48 SOLV  HW1     1859    5.293320309    4.186730251    8.239670747
   48 SOLV  HW2     1860    5.343763900    4.311296641    8.146933733
   49 SOLV  OW      1861    3.945494338    3.699916175    7.952747430
   49 SOLV  HW1     1862    3.971236471    3.786678977    7.995288101
   49 SOLV  HW2     1863    3.955148294    3.625987392    8.019391472
   50 SOLV  OW      1864    4.214597982    3.821685598    6.697807099
   50 SOLV  HW1     1865    4.238238259    3.918294919    6.708195402
   50 SOLV  HW2     1866    4.223381446    3.775565735    6.786101206
   51 SOLV  OW      1867    5.881129206    4.800049651    6.929224645
   51 SOLV  HW1     1868    5.927540107    4.736300533    6.990738600
   51 SOLV  HW2     1869    5.793513457    4.827048654    6.969156597
   52 SOLV  OW      1870    0.042295750    3.607436370    4.706778121
   52 SOLV  HW1     1871    0.061004568    3.668357314    4.783841819
   52 SOLV  HW2     1872   -0.031720051    3.544733400    4.731108892
   53 SOLV  OW      1873    5.983596542    3.664995303    7.106642020
   53 SOLV  HW1     1874    6.025612501    3.664479686    7.015892322
   53 SOLV  HW2     1875    5.888424154    3.694773493    7.099098140
   54 SOLV  OW      1876    2.935721207    5.165227802    8.189237506
   54 SOLV  HW1     1877    2.912569442    5.226300423    8.113501558
   54 SOLV  HW2     1878    3.033175243    5.143101666    8.185586943
   55 SOLV  OW      1879    3.924935923    5.326109779    4.839710083
   55 SOLV  HW1     1880    3.833659108    5.333996281    4.879812856
   55 SOLV  HW2     1881    3.993830037    5.335524790    4.911590834
   56 SOLV  OW      1882    3.888193272    5.524141314    6.415678867
   56 SOLV  HW1     1883    3.900554533    5.517104406    6.514671041
   56 SOLV  HW2     1884    3.947419616    5.457812925    6.369913484
   57 SOLV  OW      1885    5.231682326    6.194980022    4.328705708
   57 SOLV  HW1     1886    5.327927086    6.167913881    4.326596463
   57 SOLV  HW2     1887    5.174559078    6.113906888    4.341531334
   58 SOLV  OW      1888    6.035673648    3.664257490    6.185614441
   58 SOLV  HW1     1889    6.096821235    3.626725533    6.115943417
   58 SOLV  HW2     1890    6.035384099    3.764071301    6.179374692
   59 SOLV  OW      1891    5.308973905    4.768028534    5.332923358
   59 SOLV  HW1     1892    5.396280745    4.815188769    5.320491815
   59 SOLV  HW2     1893    5.318591293    4.698312808    5.403980372
   60 SOLV  OW      1894    4.790595069    6.228730289    5.876299618
   60 SOLV  HW1     1895    4.881096140    6.254919708    5.842753992
   60 SOLV  HW2     1896    4.730827488    6.208688821    5.798659505
   61 SOLV  OW      1897    4.066639909    5.686387840    8.289267333
   61 SOLV  HW1     1898    4.080932491    5.782574499    8.265919587
   61 SOLV  HW2     1899    4.048606206    5.634208405    8.205881559
   62 SOLV  OW      1900    3.649984374    4.569768325    5.768667214
   62 SOLV  HW1     1901    3.710484324    4.571414642    5.689049778
   62 SOLV  HW2     1902    3.668317018    4.487668856    5.822739271
   63 SOLV  OW      1903    3.447097741    4.496812869    7.757109980
   63 SOLV  HW1     1904    3.417511862    4.444002733    7.836720052
   63 SOLV  HW2     1905    3.390513393    4.472709122    7.678259315
   64 SOLV  OW      1906    4.233725287    5.100738589    5.462707223
   64 SOLV  HW1     1907    4.205779951    5.119765060    5.368595239
   64 SOLV  HW2     1908    4.286571933    5.177943214    5.498016339
   65 SOLV  OW      1909    3.711743930    5.505384016    7.129142746
   65 SOLV  HW1     1910    3.721892535    5.424180019    7.071671467
   65 SOLV  HW2     1911    3.704462039    5.586537434    7.071152809
   66 SOLV  OW      1912    5.013687343    5.187757726    6.202515831
   66 SOLV  HW1     1913    5.106158292    5.220551552    6.183169069
   66 SOLV  HW2     1914    5.013808346    5.087804265    6.205786029
   67 SOLV  OW      1915    4.815079083    3.255782926    5.709257791
   67 SOLV  HW1     1916    4.856506763    3.346107934    5.720444715
   67 SOLV  HW2     1917    4.870111551    3.201527526    5.645777659
   68 SOLV  OW      1918    3.274448723    4.553396343    6.849713196
   68 SOLV  HW1     1919    3.251113779    4.611160715    6.927948351
   68 SOLV  HW2     1920    3.292045264    4.610982087    6.769873370
   69 SOLV  OW      1921    5.755517440    4.562168582    8.540261438
   69 SOLV  HW1     1922    5.672058056    4.510983904    8.519850390
   69 SOLV  HW2     1923    5.769262521    4.632599757    8.470612659
   70 SOLV  OW      1924    3.156879207    3.736718378    7.885672750
   70 SOLV  HW1     1925    3.109214097    3.723867444    7.972648408
   70 SOLV  HW2     1926    3.251722953    3.706388568    7.894881270
   71 SOLV  OW      1927    4.492201971    4.930173586    5.442152041
   71 SOLV  HW1     1928    4.512204203    4.932436741    5.540114857
   71 SOLV  HW2     1929    4.409451817    4.983256507    5.423813727
   72 SOLV  OW      1930    5.108826881    4.354952969    5.948958075
   72 SOLV  HW1     1931    5.117715349    4.447797141    5.985053153
   72 SOLV  HW2     1932    5.104674729    4.289967279    6.024850599
   73 SOLV  OW      1933    3.937048456    6.326966281    6.872458652
   73 SOLV  HW1     1934    4.015567744    6.364683641    6.823343869
   73 SOLV  HW2     1935    3.882534510    6.401675133    6.910495815
   74 SOLV  OW      1936    5.089433994    4.944602790    8.016686634
   74 SOLV  HW1     1937    5.042401639    5.024955706    7.980174715
   74 SOLV  HW2     1938    5.049572969    4.919954354    8.105024518
   75 SOLV  OW      1939    4.724491887    4.124240580    7.220689261
   75 SOLV  HW1     1940    4.652139797    4.150259523    7.284639406
   75 SOLV  HW2     1941    4.772144497    4.043445995    7.255376225
   76 SOLV  OW      1942    3.941697112    3.884881870    5.051616646
   76 SOLV  HW1     1943    3.950371809    3.785299396    5.054765337
   76 SOLV  HW2     1944    3.974522184    3.918403298    4.963295783
   77 SOLV  OW      1945    3.872493185    5.477780237    8.390409127
   77 SOLV  HW1     1946    3.962164886    5.436019616    8.375738434
   77 SOLV  HW2     1947    3.811947293    5.411854417    8.435004287
   78 SOLV  OW      1948    0.010175248    4.929082810    6.249480160
   78 SOLV  HW1     1949   -0.060560679    4.866451120    6.216701352
   78 SOLV  HW2     1950    0.011904692    5.010603861    6.191582997
   79 SOLV  OW      1951    5.160358621    3.517896908    5.886566335
   79 SOLV  HW1     1952    5.064513879    3.492781035    5.873036011
   79 SOLV  HW2     1953    5.205634790    3.525589756    5.797735638
   80 SOLV  OW      1954    5.180143893    5.891336185    4.921361202
   80 SOLV  HW1     1955    5.227555874    5.874415105    5.007776745
   80 SOLV  HW2     1956    5.119163145    5.814662636    4.901253329
   81 SOLV  OW      1957    4.098397591    4.711905962    5.181741479
   81 SOLV  HW1     1958    4.122218872    4.733001122    5.086929471
   81 SOLV  HW2     1959    4.176872301    4.669773573    5.227221669
   82 SOLV  OW      1960    3.604261670    5.958239074    6.589139768
   82 SOLV  HW1     1961    3.532180649    6.025660320    6.605231946
   82 SOLV  HW2     1962    3.688491435    5.988183339    6.633976478
   83 SOLV  OW      1963    4.915084722    4.528405202    7.827406181
   83 SOLV  HW1     1964    4.944612382    4.622466852    7.810600583
   83 SOLV  HW2     1965    4.987026387    4.479178688    7.876425999
   84 SOLV  OW      1966    4.200514929    5.695603722    5.117074029
   84 SOLV  HW1     1967    4.146169804    5.730136751    5.040549665
   84 SOLV  HW2     1968    4.158897533    5.724613571    5.203250783
   85 SOLV  OW      1969    3.106600278    5.657974812    5.476637022
   85 SOLV  HW1     1970    3.182279487    5.687014186    5.535205318
   85 SOLV  HW2     1971    3.130920202    5.673144939    5.380830624
   86 SOLV  OW      1972    3.501883560    5.619990841    7.340960272
   86 SOLV  HW1     1973    3.562449621    5.687898734    7.299471354
   86 SOLV  HW2     1974    3.516585831    5.531201585    7.297359830
   87 SOLV  OW      1975    5.811794546    3.760377191    5.996820715
   87 SOLV  HW1     1976    5.776863269    3.667953195    6.012287596
   87 SOLV  HW2     1977    5.740791289    3.827037679    6.019550077
   88 SOLV  OW      1978    4.780702600    5.793204578    5.379856758
   88 SOLV  HW1     1979    4.744250595    5.722193614    5.440096443
   88 SOLV  HW2     1980    4.845536982    5.752336814    5.315619609
   89 SOLV  OW      1981    5.504918140    6.061688004    6.321437852
   89 SOLV  HW1     1982    5.415413236    6.032225958    6.287955969
   89 SOLV  HW2     1983    5.554843894    6.107010696    6.247580070
   90 SOLV  OW      1984    5.388373741    3.842202289    6.866747476
   90 SOLV  HW1     1985    5.359322531    3.750943224    6.895521523
   90 SOLV  HW2     1986    5.466619468    3.834313083    6.804966109
   91 SOLV  OW      1987    5.527970022    6.329734763    4.288285898
   91 SOLV  HW1     1988    5.499898706    6.413923542    4.334382484
   91 SOLV  HW2     1989    5.524288144    6.253543053    4.352955013
   92 SOLV  OW      1990    4.243236780    3.581873857    8.006154639
   92 SOLV  HW1     1991    4.224573634    3.595175653    7.908814878
   92 SOLV  HW2     1992    4.316015397    3.644131920    8.034922231
   93 SOLV  OW      1993    5.098113763    3.812998880    7.571024596
   93 SOLV  HW1     1994    5.126829249    3.907614698    7.556020212
   93 SOLV  HW2     1995    5.020047602    3.792135762    7.512098617
   94 SOLV  OW      1996    3.622576848    5.400667674    6.458738711
   94 SOLV  HW1     1997    3.704298120    5.345218758    6.442965695
   94 SOLV  HW2     1998    3.572206164    5.364230058    6.537076602
   95 SOLV  OW      1999    4.663790190    6.101877515    6.729014801
   95 SOLV  HW1     2000    4.762697694    6.112085697    6.718365325
   95 SOLV  HW2     2001    4.631555001    6.163182775    6.801156098
   96 SOLV  OW      2002    5.674842575    5.335092325    6.433044481
   96 SOLV  HW1     2003    5.651807859    5.283563495    6.515593151
   96 SOLV  HW2     2004    5.735073239    5.411239890    6.457035248
   97 SOLV  OW      2005    5.007407537    4.132583919    8.208720582
   97 SOLV  HW1     2006    5.011843819    4.174716777    8.299303354
   97 SOLV  HW2     2007    5.011012624    4.203830702    8.138630636
   98 SOLV  OW      2008    5.434519492    4.069990308    7.520629181
   98 SOLV  HW1     2009    5.417155359    4.120729284    7.605034126
   98 SOLV  HW2     2010    5.511142693    4.111774118    7.471813007
   99 SOLV  OW      2011    5.935671234    5.741625630    4.683660611
   99 SOLV  HW1     2012    5.938148554    5.826833841    4.631364130
   99 SOLV  HW2     2013    5.929039378    5.762611746    4.781210285
  100 SOLV  OW      2014    3.563645414    5.304834365    5.230652526
  100 SOLV  HW1     2015    3.559320367    5.404647805    5.235181052
  100 SOLV  HW2     2016    3.475700149    5.266383996    5.258710940
  101 SOLV  OW      2017    5.563967803    3.361376994    5.059467524
  101 SOLV  HW1     2018    5.624101748    3.427091369    5.104934450
  101 SOLV  HW2     2019    5.483408222    3.408911713    5.024087610
  102 SOLV  OW      2020    3.703805821    3.514053077    7.394128022
  102 SOLV  HW1     2021    3.697414094    3.611025111    7.417720816
  102 SOLV  HW2     2022    3.697280964    3.459027883    7.477380854
  103 SOLV  OW      2023    4.045700337    6.470211247    5.436821660
  103 SOLV  HW1     2024    4.057374625    6.373127664    5.415836379
  103 SOLV  HW2     2025    4.132899274    6.508383278    5.467494757
  104 SOLV  OW      2026    5.398172795    4.828611256    8.135266502
  104 SOLV  HW1     2027    5.381551600    4.916183950    8.089933632
  104 SOLV  HW2     2028    5.383105291    4.838644064    8.233623778
  105 SOLV  OW      2029    3.749106986    4.266289567    7.798293661
  105 SOLV  HW1     2030    3.746851055    4.216997717    7.885280517
  105 SOLV  HW2     2031    3.680911974    4.227526117    7.736257818
  106 SOLV  OW      2032    4.269715585    5.148459272    4.538745897
  106 SOLV  HW1     2033    4.242284153    5.135310714    4.443476632
  106 SOLV  HW2     2034    4.332937417    5.075740708    4.565521459
  107 SOLV  OW      2035    4.147107422    3.298642004    5.601131257
  107 SOLV  HW1     2036    4.202882001    3.248932344    5.667612327
  107 SOLV  HW2     2037    4.206805607    3.347757729    5.537691471
  108 SOLV  OW      2038    3.829900938    4.767381751    5.924502198
  108 SOLV  HW1     2039    3.929895549    4.766527718    5.925919425
  108 SOLV  HW2     2040    3.796701948    4.690505186    5.869823441
  109 SOLV  OW      2041    4.641512917    5.261413170    5.998862049
  109 SOLV  HW1     2042    4.677030947    5.334633746    5.940733704
  109 SOLV  HW2     2043    4.575696301    5.299441865    6.063839604
  110 SOLV  OW      2044    3.994507340    4.681473469    7.460910182
  110 SOLV  HW1     2045    4.034938657    4.592858821    7.438261801
  110 SOLV  HW2     2046    4.066185361    4.751166448    7.463244008
  111 SOLV  OW      2047    4.358203586    5.255410136    8.314778165
  111 SOLV  HW1     2048    4.377094106    5.338741680    8.366735744
  111 SOLV  HW2     2049    4.442533940    5.223134928    8.271785228
  112 SOLV  OW      2050    3.156435040    3.549749157    7.449166619
  112 SOLV  HW1     2051    3.098055130    3.543503665    7.530116116
  112 SOLV  HW2     2052    3.235623438    3.489729175    7.460494140
  113 SOLV  OW      2053    3.743217210    5.275742800    8.511468133
  113 SOLV  HW1     2054    3.815795740    5.270692427    8.580089023
  113 SOLV  HW2     2055    3.661087474    5.230696625    8.546476261
  114 SOLV  OW      2056    5.033197677    6.215857965    4.604585793
  114 SOLV  HW1     2057    5.087615680    6.156600271    4.545193230
  114 SOLV  HW2     2058    5.002615666    6.163970091    4.684413614
  115 SOLV  OW      2059    5.001464770    3.322889295    5.070815286
  115 SOLV  HW1     2060    5.081039164    3.327152589    5.131242307
  115 SOLV  HW2     2061    4.987076428    3.412292502    5.028364926
  116 SOLV  OW      2062    4.650270193    6.326315846    8.141077281
  116 SOLV  HW1     2063    4.612767977    6.241691768    8.178927965
  116 SOLV  HW2     2064    4.628644357    6.402542865    8.202086352
  117 SOLV  OW      2065    5.142124022    4.360510463    7.899952832
  117 SOLV  HW1     2066    5.230608583    4.319323748    7.921738341
  117 SOLV  HW2     2067    5.151755684    4.419760226    7.819962516
  118 SOLV  OW      2068    4.284563346    4.608341327    7.176583665
  118 SOLV  HW1     2069    4.190192772    4.577859319    7.163731197
  118 SOLV  HW2     2070    4.289732379    4.707292903    7.163094784
  119 SOLV  OW      2071    5.926993393    6.107306288    5.102632453
  119 SOLV  HW1     2072    5.869268479    6.188669745    5.109679580
  119 SOLV  HW2     2073    6.005193591    6.126982380    5.043480498
  120 SOLV  OW      2074    4.658493796    3.662613494    7.428700968
  120 SOLV  HW1     2075    4.697802556    3.680411638    7.518922329
  120 SOLV  HW2     2076    4.570063567    3.708720356    7.421208252
  121 SOLV  OW      2077    4.476101742    6.282078729    4.998838948
  121 SOLV  HW1     2078    4.446497896    6.298728810    5.092895065
  121 SOLV  HW2     2079    4.495524628    6.184727273    4.986774763
  122 SOLV  OW      2080    3.984023616    5.393840267    5.457392205
  122 SOLV  HW1     2081    3.900340263    5.403973980    5.511193702
  122 SOLV  HW2     2082    4.001279074    5.296779976    5.440607032
  123 SOLV  OW      2083    5.659549464    3.319248304    7.498365837
  123 SOLV  HW1     2084    5.626230790    3.413518756    7.496214590
  123 SOLV  HW2     2085    5.714647311    3.305284957    7.580652736
  124 SOLV  OW      2086    6.027030134    4.146239833    8.213384803
  124 SOLV  HW1     2087    6.122282860    4.144079127    8.243780556
  124 SOLV  HW2     2088    5.971648463    4.195119155    8.280805323
  125 SOLV  OW      2089    4.100431362    3.637964127    6.323017748
  125 SOLV  HW1     2090    4.084077500    3.552175155    6.371731892
  125 SOLV  HW2     2091    4.181420320    3.682815739    6.360822528
  126 SOLV  OW      2092    4.648500864    4.765403064    8.294321131
  126 SOLV  HW1     2093    4.551454342    4.757506008    8.317147067
  126 SOLV  HW2     2094    4.703534348    4.744104122    8.375055328
  127 SOLV  OW      2095    3.224023553    6.397476236    6.644914634
  127 SOLV  HW1     2096    3.128806653    6.404828173    6.615231718
  127 SOLV  HW2     2097    3.234296427    6.440231083    6.734736750
  128 SOLV  OW      2098    4.545376745    3.347754202    5.694667025
  128 SOLV  HW1     2099    4.589569606    3.431669912    5.726401834
  128 SOLV  HW2     2100    4.475008922    3.370570363    5.627376348
  129 SOLV  OW      2101    3.151098758    4.896089816    4.686915468
  129 SOLV  HW1     2102    3.146523849    4.807883135    4.640005660
  129 SOLV  HW2     2103    3.246798833    4.922503671    4.698910900
  130 SOLV  OW      2104    4.426847511    4.025539984    7.067432882
  130 SOLV  HW1     2105    4.491363594    4.054115575    6.996559934
  130 SOLV  HW2     2106    4.473510968    4.022892596    7.155849282
  131 SOLV  OW      2107    5.089452569    4.892053367    8.298932682
  131 SOLV  HW1     2108    5.156044963    4.866635012    8.369071059
  131 SOLV  HW2     2109    5.035250399    4.811842996    8.273831889
  132 SOLV  OW      2110    5.466356941    5.856006275    5.606561030
  132 SOLV  HW1     2111    5.524580938    5.808471932    5.672531222
  132 SOLV  HW2     2112    5.382888206    5.803004291    5.591565386
  133 SOLV  OW      2113    3.234982208    5.768514869    5.250797328
  133 SOLV  HW1     2114    3.255371849    5.853341758    5.201913994
  133 SOLV  HW2     2115    3.201374707    5.700055311    5.186099600
  134 SOLV  OW      2116    3.629055464    4.444065755    7.169947776
  134 SOLV  HW1     2117    3.600345750    4.512638541    7.103062579
  134 SOLV  HW2     2118    3.724629380    4.459800205    7.194845817
  135 SOLV  OW      2119    3.535129600    4.407585488    8.128631010
  135 SOLV  HW1     2120    3.480555455    4.392710335    8.046154450
  135 SOLV  HW2     2121    3.494169562    4.357830143    8.205095274
  136 SOLV  OW      2122    4.970995463    3.386892756    4.458320070
  136 SOLV  HW1     2123    4.964707774    3.463535683    4.394388957
  136 SOLV  HW2     2124    4.919642429    3.309070083    4.422169830
  137 SOLV  OW      2125    4.892610914    4.094440893    6.249858260
  137 SOLV  HW1     2126    4.863210560    4.104123372    6.154760397
  137 SOLV  HW2     2127    4.857133289    4.008679668    6.287115275
  138 SOLV  OW      2128    5.161832805    4.240264376    6.221318557
  138 SOLV  HW1     2129    5.139100403    4.282060732    6.309285507
  138 SOLV  HW2     2130    5.089771767    4.175949379    6.195383997
  139 SOLV  OW      2131    4.346092896    5.906731568    6.774881841
  139 SOLV  HW1     2132    4.346098169    5.815516501    6.733872991
  139 SOLV  HW2     2133    4.254618161    5.946504309    6.767645790
  140 SOLV  OW      2134    5.449171856    6.075702856    5.419065978
  140 SOLV  HW1     2135    5.417808436    6.127475316    5.339456934
  140 SOLV  HW2     2136    5.370795847    6.032486608    5.463689022
  141 SOLV  OW      2137    5.712509757    4.062620769    8.461522496
  141 SOLV  HW1     2138    5.720368616    4.156006630    8.496430060
  141 SOLV  HW2     2139    5.621464152    4.049261101    8.422358928
  142 SOLV  OW      2140    5.356706714    3.318373671    5.719750028
  142 SOLV  HW1     2141    5.349784358    3.238917555    5.780074689
  142 SOLV  HW2     2142    5.284180909    3.383519764    5.742021300
  143 SOLV  OW      2143    5.940680603    4.678127999    5.141641243
  143 SOLV  HW1     2144    5.925120150    4.729389833    5.057200933
  143 SOLV  HW2     2145    6.002975322    4.602051236    5.123422906
  144 SOLV  OW      2146    3.420045457    5.681705751    8.213629351
  144 SOLV  HW1     2147    3.363371242    5.623885581    8.272331003
  144 SOLV  HW2     2148    3.362512034    5.725667779    8.144651930
  145 SOLV  OW      2149    5.261645523    3.720838451    6.422680260
  145 SOLV  HW1     2150    5.270177134    3.778409255    6.341350839
  145 SOLV  HW2     2151    5.165202548    3.713009887    6.447963096
  146 SOLV  OW      2152    3.960983302    3.672946127    4.647593072
  146 SOLV  HW1     2153    4.039380625    3.610883285    4.649608213
  146 SOLV  HW2     2154    3.899768379    3.651751167    4.723774041
  147 SOLV  OW      2155    5.774365841    5.667020901    4.443116409
  147 SOLV  HW1     2156    5.854121742    5.612842352    4.416556390
  147 SOLV  HW2     2157    5.786205895    5.700028149    4.536776146
  148 SOLV  OW      2158    3.145581072    3.374422487    6.672930179
  148 SOLV  HW1     2159    3.156662936    3.276406484    6.656447719
  148 SOLV  HW2     2160    3.229062805    3.410915873    6.714150325
  149 SOLV  OW      2161    4.557181078    4.728668839    7.450245294
  149 SOLV  HW1     2162    4.584111926    4.635622326    7.475093163
  149 SOLV  HW2     2163    4.507599644    4.770444615    7.526382875
  150 SOLV  OW      2164    3.532802141    4.959434687    7.903121136
  150 SOLV  HW1     2165    3.538636723    4.886426686    7.835021354
  150 SOLV  HW2     2166    3.623776241    4.998046773    7.918441706
  151 SOLV  OW      2167    4.775476505    3.971575123    5.250932362
  151 SOLV  HW1     2168    4.780573065    4.054954517    5.305915041
  151 SOLV  HW2     2169    4.734030893    3.898443220    5.305109685
  152 SOLV  OW      2170    5.356158831    5.748763588    6.685569192
  152 SOLV  HW1     2171    5.372694981    5.650863185    6.697533398
  152 SOLV  HW2     2172    5.381378473    5.775679232    6.592616103
  153 SOLV  OW      2173    3.976254566    5.941674364    8.024673666
  153 SOLV  HW1     2174    3.933284345    5.996445136    7.952870323
  153 SOLV  HW2     2175    4.034013937    5.871502266    7.982961858
  154 SOLV  OW      2176    4.497725545    5.322572117    4.570961257
  154 SOLV  HW1     2177    4.447548856    5.400360154    4.533103843
  154 SOLV  HW2     2178    4.448700153    5.237947442    4.550055536
  155 SOLV  OW      2179    3.591016930    5.697335351    4.796336865
  155 SOLV  HW1     2180    3.511324655    5.754273598    4.816563361
  155 SOLV  HW2     2181    3.567950917    5.632239295    4.724014550
  156 SOLV  OW      2182    3.319100810    5.120884702    4.812086548
  156 SOLV  HW1     2183    3.327197591    5.106406522    4.910701115
  156 SOLV  HW2     2184    3.365848518    5.046946365    4.763612313
  157 SOLV  OW      2185    3.442590679    4.003632767    6.690680281
  157 SOLV  HW1     2186    3.356049632    3.966425056    6.657096610
  157 SOLV  HW2     2187    3.485505743    4.058255860    6.618739573
  158 SOLV  OW      2188    4.819186896    5.344228011    7.331220227
  158 SOLV  HW1     2189    4.749154695    5.283098270    7.368100365
  158 SOLV  HW2     2190    4.890938994    5.290067640    7.287401815
  159 SOLV  OW      2191    4.014891735    6.079619094    8.358045113
  159 SOLV  HW1     2192    3.956512733    6.055167983    8.435467338
  159 SOLV  HW2     2193    3.958381179    6.115463050    8.283735819
  160 SOLV  OW      2194    3.272815101    5.999466554    5.822601686
  160 SOLV  HW1     2195    3.250079917    5.964661331    5.731652243
  160 SOLV  HW2     2196    3.257146666    6.098194995    5.825356422
  161 SOLV  OW      2197    3.728992100    4.192067617    7.015759643
  161 SOLV  HW1     2198    3.656055306    4.192908251    6.947349304
  161 SOLV  HW2     2199    3.704079518    4.252129241    7.091737842
  162 SOLV  OW      2200    4.093368588    5.335179818    8.368553057
  162 SOLV  HW1     2201    4.176684354    5.301153841    8.324955421
  162 SOLV  HW2     2202    4.115151976    5.369179442    8.460039799
  163 SOLV  OW      2203    4.510292604    5.634778743    7.741723598
  163 SOLV  HW1     2204    4.464555157    5.661548618    7.656920757
  163 SOLV  HW2     2205    4.472442155    5.548041333    7.774034186
  164 SOLV  OW      2206    5.930871121    5.413643814    5.025552753
  164 SOLV  HW1     2207    5.924548550    5.350883110    5.103160194
  164 SOLV  HW2     2208    5.839800145    5.448559194    5.003442235
  165 SOLV  OW      2209    4.178222057    4.390929723    6.899192308
  165 SOLV  HW1     2210    4.242006159    4.369808928    6.973257158
  165 SOLV  HW2     2211    4.105210587    4.322613854    6.897619565
  166 SOLV  OW      2212    5.678010631    3.446887264    0.042688082
  166 SOLV  HW1     2213    5.727815129    3.427664137   -0.041880452
  166 SOLV  HW2     2214    5.616721124    3.524586673    0.028321197
  167 SOLV  OW      2215    5.371038338    5.111989890    5.448009108
  167 SOLV  HW1     2216    5.362095730    5.024373480    5.400626253
  167 SOLV  HW2     2217    5.327189639    5.105990759    5.537691319
  168 SOLV  OW      2218    4.621404907    6.331881212    6.387519817
  168 SOLV  HW1     2219    4.710527468    6.325793997    6.432485918
  168 SOLV  HW2     2220    4.624800357    6.283363766    6.300133726
  169 SOLV  OW      2221    5.030611512    4.348252420    8.370530353
  169 SOLV  HW1     2222    5.122474204    4.355246641    8.409444069
  169 SOLV  HW2     2223    4.967231098    4.403555695    8.424609377
  170 SOLV  OW      2224    5.976760377    5.149670437    6.409536013
  170 SOLV  HW1     2225    5.995221507    5.070762300    6.350932424
  170 SOLV  HW2     2226    5.882975041    5.181009120    6.394623407
  171 SOLV  OW      2227    3.968138242    4.145369553    6.329488967
  171 SOLV  HW1     2228    3.959230186    4.244972986    6.328331598
  171 SOLV  HW2     2229    3.998411629    4.115702257    6.420066655
  172 SOLV  OW      2230    5.991054717    4.923651393    4.993149881
  172 SOLV  HW1     2231    5.923675690    4.904440507    5.064511162
  172 SOLV  HW2     2232    5.979983813    5.017819284    4.961371480
  173 SOLV  OW      2233    4.061801364    3.790151398    7.535965419
  173 SOLV  HW1     2234    3.998230479    3.783342235    7.612869361
  173 SOLV  HW2     2235    4.049695119    3.711295679    7.475656647
  174 SOLV  OW      2236    5.752698272    4.320093666    7.044224201
  174 SOLV  HW1     2237    5.723202751    4.351988269    7.134305113
  174 SOLV  HW2     2238    5.745765980    4.220412678    7.040268389
  175 SOLV  OW      2239    0.030930924    4.026875566    6.337798934
  175 SOLV  HW1     2240   -0.040150942    3.956528790    6.338562803
  175 SOLV  HW2     2241    0.010123601    4.096009662    6.407003939
  176 SOLV  OW      2242    3.570483813    3.959748514    5.111774102
  176 SOLV  HW1     2243    3.608301302    3.953003603    5.019439301
  176 SOLV  HW2     2244    3.628866312    4.018869255    5.167427263
  177 SOLV  OW      2245    5.823694434    5.343086932    4.309250684
  177 SOLV  HW1     2246    5.821337621    5.271783251    4.379334599
  177 SOLV  HW2     2247    5.918419720    5.370828619    4.293151806
  178 SOLV  OW      2248    3.795132380    6.131958007    7.497099006
  178 SOLV  HW1     2249    3.811521089    6.226974302    7.523622381
  178 SOLV  HW2     2250    3.710958989    6.126414136    7.443394686
  179 SOLV  OW      2251    4.019999851    3.535920188    8.192947463
  179 SOLV  HW1     2252    4.116209780    3.563137032    8.190838845
  179 SOLV  HW2     2253    4.007527973    3.462789054    8.260013434
  180 SOLV  OW      2254    3.440934332    5.991968423    5.162867464
  180 SOLV  HW1     2255    3.501534260    5.925417946    5.206442984
  180 SOLV  HW2     2256    3.495744118    6.062847234    5.118458308
  181 SOLV  OW      2257    3.413299421    4.339070397    5.054449315
  181 SOLV  HW1     2258    3.380363483    4.428099478    5.022997071
  181 SOLV  HW2     2259    3.347447016    4.300035801    5.118804285
  182 SOLV  OW      2260    5.773878814    4.702988171    4.922235565
  182 SOLV  HW1     2261    5.695109359    4.761646203    4.941089007
  182 SOLV  HW2     2262    5.815598531    4.730116885    4.835494324
  183 SOLV  OW      2263    4.848460564    4.697876293    4.529332075
  183 SOLV  HW1     2264    4.945895677    4.675374808    4.530065020
  183 SOLV  HW2     2265    4.827510272    4.757688078    4.606687241
  184 SOLV  OW      2266    5.517006322    3.647476630    4.842098270
  184 SOLV  HW1     2267    5.465988423    3.609494559    4.764921621
  184 SOLV  HW2     2268    5.602797555    3.597303302    4.853246721
  185 SOLV  OW      2269    3.864836540    4.640313593    0.087345136
  185 SOLV  HW1     2270    3.765971688    4.648250310    0.074514896
  185 SOLV  HW2     2271    3.911058026    4.711964106    0.035091393
  186 SOLV  OW      2272    3.133106056    6.465225510    8.246700223
  186 SOLV  HW1     2273    3.158941872    6.420338895    8.161153275
  186 SOLV  HW2     2274    3.213536877    6.473595665    8.305530689
  187 SOLV  OW      2275    3.220605616    5.982235666    5.505275454
  187 SOLV  HW1     2276    3.143180804    5.919069374    5.501330990
  187 SOLV  HW2     2277    3.213401409    6.048449929    5.430672565
  188 SOLV  OW      2278    5.235479598    3.860768447    4.746257715
  188 SOLV  HW1     2279    5.194334560    3.931275918    4.688486229
  188 SOLV  HW2     2280    5.316981978    3.824242492    4.701269572
  189 SOLV  OW      2281    5.842159139    3.489640207    4.709140053
  189 SOLV  HW1     2282    5.840593477    3.393719755    4.737402115
  189 SOLV  HW2     2283    5.825799920    3.548063579    4.788644881
  190 SOLV  OW      2284    0.027591361    3.497834593    8.600917643
  190 SOLV  HW1     2285    0.034872367    3.526299796    8.505323115
  190 SOLV  HW2     2286   -0.030979624    3.562024176    8.650423050
  191 SOLV  OW      2287    5.730890122    5.297756326    4.774766230
  191 SOLV  HW1     2288    5.707530128    5.359912281    4.699993363
  191 SOLV  HW2     2289    5.686692245    5.328802252    4.858926453
  192 SOLV  OW      2290    5.643278699    5.373080882    6.009710504
  192 SOLV  HW1     2291    5.637184366    5.280222758    6.046327958
  192 SOLV  HW2     2292    5.638947217    5.438885490    6.084896630
  193 SOLV  OW      2293    5.410069078    4.142762220    5.896190315
  193 SOLV  HW1     2294    5.386486979    4.057784377    5.943353845
  193 SOLV  HW2     2295    5.491896943    4.128344236    5.840530216
  194 SOLV  OW      2296    3.579144515    6.026906740    5.977303340
  194 SOLV  HW1     2297    3.602640066    6.084067336    5.898675744
  194 SOLV  HW2     2298    3.662785882    5.989963159    6.017811434
  195 SOLV  OW      2299    3.742868378    3.423865351    4.492829738
  195 SOLV  HW1     2300    3.819901087    3.486270206    4.505985072
  195 SOLV  HW2     2301    3.763662261    3.335820829    4.535459883
  196 SOLV  OW      2302    3.073183185    4.488879744    5.519049030
  196 SOLV  HW1     2303    3.039577689    4.583056299    5.520282080
  196 SOLV  HW2     2304    3.135848495    4.476890895    5.442035528
  197 SOLV  OW      2305    3.548790087    5.649148706    5.138541073
  197 SOLV  HW1     2306    3.462032122    5.674311203    5.181454410
  197 SOLV  HW2     2307    3.537213232    5.646231239    5.039250405
  198 SOLV  OW      2308    3.764623108    5.117262490    6.530203499
  198 SOLV  HW1     2309    3.684090716    5.061524156    6.510009041
  198 SOLV  HW2     2310    3.827617054    5.114120036    6.452601248
  199 SOLV  OW      2311    4.086630878    5.333236389    6.626692007
  199 SOLV  HW1     2312    4.079331059    5.429804954    6.651617092
  199 SOLV  HW2     2313    4.065762988    5.276584898    6.706422754
  200 SOLV  OW      2314    5.859167702    4.896588089    5.272939514
  200 SOLV  HW1     2315    5.814127011    4.844910855    5.345752567
  200 SOLV  HW2     2316    5.905576773    4.833270237    5.210981717
  201 SOLV  OW      2317    4.613926653    6.339630200    7.354714400
  201 SOLV  HW1     2318    4.519504800    6.346290768    7.386989881
  201 SOLV  HW2     2319    4.661139087    6.426130505    7.371759656
  202 SOLV  OW      2320    5.571779510    3.309420983    8.062492486
  202 SOLV  HW1     2321    5.479955400    3.276371525    8.040632437
  202 SOLV  HW2     2322    5.570569682    3.409202452    8.069120444
  203 SOLV  OW      2323    5.827516863    5.245356380    5.828252749
  203 SOLV  HW1     2324    5.767578238    5.250581046    5.908136428
  203 SOLV  HW2     2325    5.877492283    5.331419223    5.818436867
  204 SOLV  OW      2326    5.943231862    3.363133281    6.900452843
  204 SOLV  HW1     2327    5.887319956    3.377632215    6.982086252
  204 SOLV  HW2     2328    5.892960019    3.306287376    6.835313205
  205 SOLV  OW      2329    3.868343025    5.024377858    6.008745163
  205 SOLV  HW1     2330    3.855269289    4.931987019    5.972785644
  205 SOLV  HW2     2331    3.901373034    5.084177066    5.935714699
  206 SOLV  OW      2332    3.856980796    6.190754120    7.087412423
  206 SOLV  HW1     2333    3.922066074    6.254670723    7.128383417
  206 SOLV  HW2     2334    3.848836192    6.109727807    7.145463630
  207 SOLV  OW      2335    3.842302512    5.426432608    5.207053827
  207 SOLV  HW1     2336    3.882581451    5.410894632    5.297262408
  207 SOLV  HW2     2337    3.814969959    5.522281415    5.198858119
  208 SOLV  OW      2338    5.771905226    4.568792451    5.867131887
  208 SOLV  HW1     2339    5.868478706    4.593047409    5.857822574
  208 SOLV  HW2     2340    5.762153946    4.469301146    5.864601780
  209 SOLV  OW      2341    5.539953881    4.825794474    4.988880310
  209 SOLV  HW1     2342    5.522993070    4.923230181    4.974045928
  209 SOLV  HW2     2343    5.481662522    4.772181926    4.927809006
  210 SOLV  OW      2344    4.417560169    5.683252855    4.663328530
  210 SOLV  HW1     2345    4.330000657    5.672793903    4.616154191
  210 SOLV  HW2     2346    4.456529797    5.592988053    4.681636916
  211 SOLV  OW      2347    5.063098570    4.661407049    5.307572820
  211 SOLV  HW1     2348    5.040279075    4.566042813    5.327201298
  211 SOLV  HW2     2349    5.028973441    4.719678947    5.381328574
  212 SOLV  OW      2350    3.650253584    3.286838824    6.632936864
  212 SOLV  HW1     2351    3.613624275    3.316495298    6.721144497
  212 SOLV  HW2     2352    3.750036881    3.293386269    6.634403373
  213 SOLV  OW      2353    4.652183232    4.422746471    8.492843397
  213 SOLV  HW1     2354    4.619374903    4.485265188    8.563666759
  213 SOLV  HW2     2355    4.576458854    4.365635764    8.461154443
  214 SOLV  OW      2356    5.031215347    4.330329248    4.527852656
  214 SOLV  HW1     2357    5.009120555    4.341172163    4.430923124
  214 SOLV  HW2     2358    4.948542159    4.343581248    4.582536261
  215 SOLV  OW      2359    5.673312771    4.153780252    7.859806337
  215 SOLV  HW1     2360    5.767778961    4.121047210    7.861988827
  215 SOLV  HW2     2361    5.646012615    4.182867580    7.951505007
  216 SOLV  OW      2362    5.527040191    5.124753443    4.501006565
  216 SOLV  HW1     2363    5.626803823    5.127319305    4.507396152
  216 SOLV  HW2     2364    5.488737797    5.096752499    4.589037691
  217 SOLV  OW      2365    3.674276437    3.423356498    7.661990274
  217 SOLV  HW1     2366    3.623939446    3.339617544    7.640640593
  217 SOLV  HW2     2367    3.612283161    3.489728851    7.703864809
  218 SOLV  OW      2368    5.540247501    3.368053874    6.652923857
  218 SOLV  HW1     2369    5.486280246    3.296634107    6.608334320
  218 SOLV  HW2     2370    5.573377255    3.432608791    6.584098637
  219 SOLV  OW      2371    4.079110641    4.973261408    5.023879729
  219 SOLV  HW1     2372    4.034428637    5.062542459    5.029594259
  219 SOLV  HW2     2373    4.090226320    4.935632064    5.115860854
  220 SOLV  OW      2374    3.937415280    6.501302702    6.468486332
  220 SOLV  HW1     2375    3.978120444    6.471831043    6.554948944
  220 SOLV  HW2     2376    4.009957187    6.520745473    6.402449640
  221 SOLV  OW      2377    5.348236456    4.739815253    4.803243262
  221 SOLV  HW1     2378    5.255163495    4.733703292    4.767161360
  221 SOLV  HW2     2379    5.408429667    4.679928026    4.750401763
  222 SOLV  OW      2380    6.017658746    4.659453743    6.381737270
  222 SOLV  HW1     2381    5.932220580    4.608079486    6.389565962
  222 SOLV  HW2     2382    6.073365806    4.620463763    6.308411048
  223 SOLV  OW      2383    3.816291015    4.806971779    5.453139655
  223 SOLV  HW1     2384    3.827976795    4.721867114    5.504341965
  223 SOLV  HW2     2385    3.799161833    4.785847809    5.356902303
  224 SOLV  OW      2386    5.549863250    4.054324692    4.795671643
  224 SOLV  HW1     2387    5.553130863    3.967478208    4.845158074
  224 SOLV  HW2     2388    5.557177092    4.129982895    4.860656628
  225 SOLV  OW      2389    4.968982217    4.334735923    7.174388008
  225 SOLV  HW1     2390    4.877820869    4.302459081    7.199877850
  225 SOLV  HW2     2391    5.027917062    4.256269131    7.155111574
  226 SOLV  OW      2392    4.761581975    4.427924562    6.555274174
  226 SOLV  HW1     2393    4.725083523    4.519621722    6.539156903
  226 SOLV  HW2     2394    4.686026291    4.362822315    6.562657552
  227 SOLV  OW      2395    5.727215721    4.614435984    5.478756035
  227 SOLV  HW1     2396    5.741847700    4.549459575    5.404163844
  227 SOLV  HW2     2397    5.814523434    4.634142773    5.523374443
  228 SOLV  OW      2398    3.387551469    4.615299690    5.660556391
  228 SOLV  HW1     2399    3.418155485    4.707661082    5.637470996
  228 SOLV  HW2     2400    3.466045468    4.560419943    5.689317746
  229 SOLV  OW      2401    3.273684009    4.757671249    7.865357788
  229 SOLV  HW1     2402    3.306578188    4.664510255    7.880876094
  229 SOLV  HW2     2403    3.178007397    4.754805279    7.836397420
  230 SOLV  OW      2404    5.168686618    4.462646360    8.162254431
  230 SOLV  HW1     2405    5.101168274    4.535863395    8.171263365
  230 SOLV  HW2     2406    5.211371944    4.467638080    8.071949636
  231 SOLV  OW      2407    5.290796543    5.648455593    5.957531821
  231 SOLV  HW1     2408    5.313708317    5.659221678    5.860780500
  231 SOLV  HW2     2409    5.293737722    5.551499945    5.981874806
  232 SOLV  OW      2410    4.598219457    4.669800684    7.966405194
  232 SOLV  HW1     2411    4.615688493    4.759938505    8.006050542
  232 SOLV  HW2     2412    4.559294156    4.680620788    7.874920473
  233 SOLV  OW      2413    3.737868289    5.394088394    5.564545312
  233 SOLV  HW1     2414    3.738440310    5.480373810    5.513987305
  233 SOLV  HW2     2415    3.649360177    5.382490694    5.609622341
  234 SOLV  OW      2416    5.359655407    3.530884547    5.214686193
  234 SOLV  HW1     2417    5.283690114    3.544477908    5.151089549
  234 SOLV  HW2     2418    5.373180454    3.613974635    5.268662695
  235 SOLV  OW      2419    3.936718594    3.710679303    6.965124509
  235 SOLV  HW1     2420    3.845211894    3.744366233    6.942948375
  235 SOLV  HW2     2421    3.964756704    3.746581604    7.054155530
  236 SOLV  OW      2422    5.896385201    3.561713779    5.841198085
  236 SOLV  HW1     2423    5.910907713    3.480346506    5.897504923
  236 SOLV  HW2     2424    5.864051575    3.636757823    5.898847056
  237 SOLV  OW      2425    4.816897249    5.370243874    5.353216912
  237 SOLV  HW1     2426    4.799107370    5.271945886    5.348537607
  237 SOLV  HW2     2427    4.740184039    5.419931138    5.312625441
  238 SOLV  OW      2428    5.407816015    4.556848766    6.266354535
  238 SOLV  HW1     2429    5.434473858    4.504571393    6.185371733
  238 SOLV  HW2     2430    5.457109996    4.643847275    6.267543592
  239 SOLV  OW      2431    4.487051120    5.030404430    5.754929326
  239 SOLV  HW1     2432    4.518759588    5.093049198    5.683722257
  239 SOLV  HW2     2433    4.513649479    5.065729895    5.844622379
  240 SOLV  OW      2434    4.756397619    5.109052613    6.450903409
  240 SOLV  HW1     2435    4.670171361    5.066491090    6.423449020
  240 SOLV  HW2     2436    4.747390005    5.145855996    6.543450076
  241 SOLV  OW      2437    3.558745205    3.696302274    4.354404677
  241 SOLV  HW1     2438    3.482126277    3.639408930    4.384283115
  241 SOLV  HW2     2439    3.642216375    3.641274963    4.352202021
  242 SOLV  OW      2440    5.788232514    6.211616561    5.813859708
  242 SOLV  HW1     2441    5.857941519    6.250351428    5.753519011
  242 SOLV  HW2     2442    5.711675622    6.177976815    5.759004011
  243 SOLV  OW      2443    0.002218804    5.504082781    4.718238870
  243 SOLV  HW1     2444   -0.046581323    5.586894528    4.690652892
  243 SOLV  HW2     2445    0.031295849    5.512737607    4.813526300
  244 SOLV  OW      2446    3.235895827    4.835577291    5.156371972
  244 SOLV  HW1     2447    3.310738236    4.773288215    5.179171786
  244 SOLV  HW2     2448    3.165227251    4.829937464    5.226907122
  245 SOLV  OW      2449    4.797670398    0.022826477    4.346829278
  245 SOLV  HW1     2450    4.840943627    0.030299819    4.256977428
  245 SOLV  HW2     2451    4.859327724   -0.024640832    4.409654117
  246 SOLV  OW      2452    4.068559081    4.925572157    4.690743937
  246 SOLV  HW1     2453    4.005346675    5.003041920    4.692366071
  246 SOLV  HW2     2454    4.154934969    4.953929231    4.649088631
  247 SOLV  OW      2455    4.958685144    3.949562697    6.898814823
  247 SOLV  HW1     2456    5.024758488    3.993968538    6.959348269
  247 SOLV  HW2     2457    4.923524490    3.866908932    6.942791551
  248 SOLV  OW      2458    5.106169589    3.602138136    5.096284285
  248 SOLV  HW1     2459    5.116385566    3.609786170    4.997093418
  248 SOLV  HW2     2460    5.055595266    3.681237148    5.130739371
  249 SOLV  OW      2461    5.306367844    6.471791744    5.188275078
  249 SOLV  HW1     2462    5.312096809    6.381625755    5.145409015
  249 SOLV  HW2     2463    5.282436182    6.461320008    5.284803981
  250 SOLV  OW      2464    3.988126356    5.196753036    5.144750787
  250 SOLV  HW1     2465    4.075239417    5.232656028    5.178253894
  250 SOLV  HW2     2466    3.914858803    5.261117169    5.166867840
  251 SOLV  OW      2467    3.549846688    4.294234146    6.844219601
  251 SOLV  HW1     2468    3.456684728    4.330375133    6.840165003
  251 SOLV  HW2     2469    3.560744980    4.222460829    6.775445413
  252 SOLV  OW      2470    5.618066429    5.612666881    6.283693906
  252 SOLV  HW1     2471    5.525655675    5.576675291    6.270785633
  252 SOLV  HW2     2472    5.671479386    5.548390664    6.338623750
  253 SOLV  OW      2473    3.644719791    3.650973802    4.810301594
  253 SOLV  HW1     2474    3.627568517    3.582160273    4.739786737
  253 SOLV  HW2     2475    3.619995772    3.741347056    4.775349796
  254 SOLV  OW      2476    4.176939720    5.111360106    8.060171397
  254 SOLV  HW1     2477    4.087788380    5.071084497    8.039407407
  254 SOLV  HW2     2478    4.170153950    5.211059513    8.056292651
  255 SOLV  OW      2479    3.702343592    4.185687012    6.166552982
  255 SOLV  HW1     2480    3.773526922    4.222591940    6.226326019
  255 SOLV  HW2     2481    3.723588727    4.090534679    6.144267224
  256 SOLV  OW      2482    4.200121536    5.048655608    5.894786085
  256 SOLV  HW1     2483    4.248437201    5.058802869    5.981759075
  256 SOLV  HW2     2484    4.264862671    5.059154732    5.819288594
  257 SOLV  OW      2485    0.009608149    4.626092838    7.395354659
  257 SOLV  HW1     2486   -0.013830822    4.704821219    7.452396427
  257 SOLV  HW2     2487   -0.070685129    4.598007732    7.342759903
  258 SOLV  OW      2488    4.718475600    4.698189297    5.127967785
  258 SOLV  HW1     2489    4.695129267    4.714626897    5.032122902
  258 SOLV  HW2     2490    4.812797979    4.726929851    5.144659067
  259 SOLV  OW      2491    3.432606290    6.169862281    6.684391306
  259 SOLV  HW1     2492    3.506846241    6.226923744    6.649263884
  259 SOLV  HW2     2493    3.355498002    6.227916160    6.710576951
  260 SOLV  OW      2494    3.334512756    4.350153824    8.372608861
  260 SOLV  HW1     2495    3.386095675    4.265553440    8.359118152
  260 SOLV  HW2     2496    3.241801594    4.338686552    8.336926859
  261 SOLV  OW      2497    4.163644752    5.431957960    4.983637626
  261 SOLV  HW1     2498    4.147423067    5.521746857    5.024567603
  261 SOLV  HW2     2499    4.203928019    5.443531304    4.892844104
  262 SOLV  OW      2500    5.779187424    5.926070974    4.295897248
  262 SOLV  HW1     2501    5.804425029    6.001370745    4.356682693
  262 SOLV  HW2     2502    5.812577368    5.839864174    4.334040168
  263 SOLV  OW      2503    3.992107928    6.144069171    6.326450380
  263 SOLV  HW1     2504    3.982211643    6.076911907    6.399893875
  263 SOLV  HW2     2505    3.957714091    6.105235996    6.240946163
  264 SOLV  OW      2506    3.478587140    4.776601457    8.342314125
  264 SOLV  HW1     2507    3.414046619    4.813085780    8.275192930
  264 SOLV  HW2     2508    3.571899415    4.799873872    8.314873469
  265 SOLV  OW      2509    5.055726335    5.401316770    6.386430226
  265 SOLV  HW1     2510    5.027616114    5.320847575    6.334121503
  265 SOLV  HW2     2511    5.124245486    5.374703754    6.454242552
  266 SOLV  OW      2512    4.929053525    5.086081459    4.677191544
  266 SOLV  HW1     2513    4.888608143    5.088103190    4.585757282
  266 SOLV  HW2     2514    4.861323806    5.116362541    4.744245939
  267 SOLV  OW      2515    3.405052279    6.136302864    8.164941043
  267 SOLV  HW1     2516    3.488218133    6.127590462    8.110098262
  267 SOLV  HW2     2517    3.333880098    6.180891260    8.110657126
  268 SOLV  OW      2518    3.581269578    4.652803532    4.554673904
  268 SOLV  HW1     2519    3.669292291    4.695376688    4.575640102
  268 SOLV  HW2     2520    3.592158279    4.589998613    4.477622024
  269 SOLV  OW      2521    5.814680849    6.381749387    5.118806750
  269 SOLV  HW1     2522    5.747744007    6.450815031    5.146211874
  269 SOLV  HW2     2523    5.809262815    6.367488354    5.019974998
  270 SOLV  OW      2524    3.128692169    4.332495777    6.796432008
  270 SOLV  HW1     2525    3.164228783    4.328996515    6.703024515
  270 SOLV  HW2     2526    3.155787690    4.418763560    6.839159148
  271 SOLV  OW      2527    3.389565221    5.709007714    8.525854620
  271 SOLV  HW1     2528    3.346193562    5.733502863    8.612576697
  271 SOLV  HW2     2529    3.319094717    5.692941983    8.456733667
  272 SOLV  OW      2530    5.145917434    4.639882673    5.734657317
  272 SOLV  HW1     2531    5.235174081    4.681253293    5.752645792
  272 SOLV  HW2     2532    5.138305021    4.553869398    5.785103786
  273 SOLV  OW      2533    3.148764587    6.259327023    6.054728204
  273 SOLV  HW1     2534    3.139115654    6.175261476    6.001430763
  273 SOLV  HW2     2535    3.184721063    6.237321472    6.145412241
  274 SOLV  OW      2536    5.153539899    3.492275201    7.398631470
  274 SOLV  HW1     2537    5.142621292    3.549772104    7.317538148
  274 SOLV  HW2     2538    5.226485842    3.425741508    7.382698814
  275 SOLV  OW      2539    5.179604431    5.903436227    5.894502520
  275 SOLV  HW1     2540    5.234590685    5.826978338    5.928147010
  275 SOLV  HW2     2541    5.124940592    5.873296568    5.816369333
  276 SOLV  OW      2542    5.050225261    5.068598448    5.259830105
  276 SOLV  HW1     2543    5.105071266    4.987297100    5.240234221
  276 SOLV  HW2     2544    4.968808977    5.068622774    5.201759409
  277 SOLV  OW      2545    3.869469963    5.960704303    7.247059122
  277 SOLV  HW1     2546    3.874034948    5.972832356    7.346224861
  277 SOLV  HW2     2547    3.781306024    5.920429052    7.222459960
  278 SOLV  OW      2548    3.395032332    3.786627350    6.433331331
  278 SOLV  HW1     2549    3.346503243    3.816065998    6.350989025
  278 SOLV  HW2     2550    3.493468148    3.797928009    6.419811096
  279 SOLV  OW      2551    4.483394067    6.447529125    5.682336101
  279 SOLV  HW1     2552    4.547899062    6.489406884    5.618416592
  279 SOLV  HW2     2553    4.527396760    6.436191803    5.771417305
  280 SOLV  OW      2554    3.888567290    6.048423705    6.094036538
  280 SOLV  HW1     2555    3.826113728    5.970383293    6.090712864
  280 SOLV  HW2     2556    3.979553114    6.019570712    6.064188883
  281 SOLV  OW      2557    4.608683253    4.811284374    5.941860411
  281 SOLV  HW1     2558    4.669338993    4.872920733    5.992092319
  281 SOLV  HW2     2559    4.572878038    4.858244497    5.861147732
  282 SOLV  OW      2560    4.405926819    6.045580153    5.844904872
  282 SOLV  HW1     2561    4.412221657    6.018335632    5.940923678
  282 SOLV  HW2     2562    4.401280896    5.963922717    5.787356775
  283 SOLV  OW      2563    4.678685983    3.999311482    6.012096391
  283 SOLV  HW1     2564    4.644886096    3.905483695    6.004740918
  283 SOLV  HW2     2565    4.605189835    4.058721560    6.044791382
  284 SOLV  OW      2566    5.641301429    6.022231088    5.125163145
  284 SOLV  HW1     2567    5.715686316    5.977087518    5.075860212
  284 SOLV  HW2     2568    5.600418873    5.957918973    5.189919703
  285 SOLV  OW      2569    3.730134025    4.075869972    4.890496934
  285 SOLV  HW1     2570    3.645694756    4.070208013    4.837223230
  285 SOLV  HW2     2571    3.804519724    4.032396410    4.839731556
  286 SOLV  OW      2572    5.543917319    4.222129243    5.022127335
  286 SOLV  HW1     2573    5.632224329    4.183648391    5.048994523
  286 SOLV  HW2     2574    5.507445024    4.277333829    5.097120833
  287 SOLV  OW      2575    4.464118936    5.492555156    7.320783407
  287 SOLV  HW1     2576    4.400395448    5.500030216    7.244067247
  287 SOLV  HW2     2577    4.481191404    5.396039510    7.340614326
  288 SOLV  OW      2578    4.384770471    3.980243840    4.853124775
  288 SOLV  HW1     2579    4.421296289    3.970078252    4.945658886
  288 SOLV  HW2     2580    4.441955560    3.929134637    4.788942158
  289 SOLV  OW      2581    3.145508491    3.874038344    6.511614167
  289 SOLV  HW1     2582    3.113878096    3.781960775    6.488750561
  289 SOLV  HW2     2583    3.237753833    3.887507520    6.475425997
  290 SOLV  OW      2584    5.521711489    4.528945873    5.632384285
  290 SOLV  HW1     2585    5.465795161    4.489712587    5.559346948
  290 SOLV  HW2     2586    5.606091930    4.565944514    5.593510439
  291 SOLV  OW      2587    4.577005620    6.434386363    6.795670109
  291 SOLV  HW1     2588    4.643436501    6.470667382    6.730312811
  291 SOLV  HW2     2589    4.492384918    6.411142898    6.747712925
  292 SOLV  OW      2590    3.976563738    5.902176004    6.486574284
  292 SOLV  HW1     2591    4.053811801    5.958833638    6.515288106
  292 SOLV  HW2     2592    3.934069356    5.860565549    6.566977617
  293 SOLV  OW      2593    3.236329194    3.558196060    7.004970677
  293 SOLV  HW1     2594    3.245161362    3.657769806    7.002063146
  293 SOLV  HW2     2595    3.263739864    3.519751449    6.916813334
  294 SOLV  OW      2596    4.073573606    3.571062038    5.517388886
  294 SOLV  HW1     2597    4.085836761    3.540974222    5.611972083
  294 SOLV  HW2     2598    4.096155566    3.668211076    5.510147415
  295 SOLV  OW      2599    4.931433935    4.083517709    5.521127339
  295 SOLV  HW1     2600    4.923814259    4.102168780    5.619085675
  295 SOLV  HW2     2601    5.027966319    4.076359198    5.495988595
  296 SOLV  OW      2602    4.271897072    3.961213110    7.324850625
  296 SOLV  HW1     2603    4.172918792    3.950879477    7.334759070
  296 SOLV  HW2     2604    4.301656130    3.917291565    7.240074398
  297 SOLV  OW      2605    4.741197760    5.732669312    4.623985821
  297 SOLV  HW1     2606    4.759357179    5.685581742    4.537652577
  297 SOLV  HW2     2607    4.718813412    5.665420072    4.694531703
  298 SOLV  OW      2608    3.712635081    3.400139785    6.318929072
  298 SOLV  HW1     2609    3.646154755    3.412904555    6.392536508
  298 SOLV  HW2     2610    3.676067297    3.438306944    6.234029239
  299 SOLV  OW      2611    3.151497186    4.198457348    5.541789450
  299 SOLV  HW1     2612    3.177725207    4.150979513    5.625811847
  299 SOLV  HW2     2613    3.221497264    4.183644576    5.471926807
  300 SOLV  OW      2614    4.866718025    3.898922869    7.405059318
  300 SOLV  HW1     2615    4.887353740    3.851125873    7.319669135
  300 SOLV  HW2     2616    4.780694899    3.864411957    7.442597733
  301 SOLV  OW      2617    4.868395748    5.031408594    5.846237316
  301 SOLV  HW1     2618    4.883116585    5.125729069    5.876036105
  301 SOLV  HW2     2619    4.842435020    5.030670751    5.749659474
  302 SOLV  OW      2620    4.418535813    4.917987283    4.528039458
  302 SOLV  HW1     2621    4.427806630    4.929146998    4.626990724
  302 SOLV  HW2     2622    4.471403251    4.838429726    4.498416945
  303 SOLV  OW      2623    4.104491102    4.761859436    5.954027974
  303 SOLV  HW1     2624    4.118843065    4.860807439    5.955856989
  303 SOLV  HW2     2625    4.159786611    4.721525923    5.881118770
  304 SOLV  OW      2626    4.836321332    4.204267626    5.971146325
  304 SOLV  HW1     2627    4.769517154    4.278390700    5.977702781
  304 SOLV  HW2     2628    4.788797057    4.116307545    5.973323903
  305 SOLV  OW      2629    3.332631914    4.969269299    8.120306118
  305 SOLV  HW1     2630    3.283459565    4.894995977    8.074836921
  305 SOLV  HW2     2631    3.418014670    4.987451616    8.071527350
  306 SOLV  OW      2632    4.759560082    5.993085823    6.257848504
  306 SOLV  HW1     2633    4.805516999    5.907292190    6.234840417
  306 SOLV  HW2     2634    4.808840134    6.038361595    6.332164787
  307 SOLV  OW      2635    5.732067568    5.845191241    6.129628953
  307 SOLV  HW1     2636    5.697092567    5.814277045    6.218066502
  307 SOLV  HW2     2637    5.828306851    5.819391809    6.121008457
  308 SOLV  OW      2638    6.004385343    4.594537152    7.092247542
  308 SOLV  HW1     2639    5.994107975    4.518823017    7.156759840
  308 SOLV  HW2     2640    5.989547281    4.561207994    6.999131680
  309 SOLV  OW      2641    3.462701279    4.892249723    4.736545602
  309 SOLV  HW1     2642    3.537174114    4.838939050    4.776715419
  309 SOLV  HW2     2643    3.482225470    4.909210678    4.639947412
  310 SOLV  OW      2644    3.622970186    5.214624429    8.192600987
  310 SOLV  HW1     2645    3.644868814    5.119640748    8.170272437
  310 SOLV  HW2     2646    3.707274372    5.264240370    8.213406506
  311 SOLV  OW      2647    5.877679473    5.255833771    5.538891952
  311 SOLV  HW1     2648    5.864712216    5.352781741    5.518045393
  311 SOLV  HW2     2649    5.793024115    5.218258245    5.576619284
  312 SOLV  OW      2650    4.904237696    4.773680394    5.720146642
  312 SOLV  HW1     2651    4.997696256    4.738090810    5.719317650
  312 SOLV  HW2     2652    4.847052170    4.715741134    5.778223932
  313 SOLV  OW      2653    5.288911549    5.608698370    4.617484633
  313 SOLV  HW1     2654    5.288216138    5.562842436    4.706348591
  313 SOLV  HW2     2655    5.315581260    5.704321704    4.629557885
  314 SOLV  OW      2656    4.971491948    4.255884082    6.464059529
  314 SOLV  HW1     2657    5.041130350    4.314610020    6.505331024
  314 SOLV  HW2     2658    4.934093518    4.194581656    6.533666414
  315 SOLV  OW      2659    3.766669876    5.757404173    6.367296649
  315 SOLV  HW1     2660    3.829826936    5.820241314    6.412713849
  315 SOLV  HW2     2661    3.805018933    5.665046675    6.368402370
  316 SOLV  OW      2662    4.458314408    5.839081765    4.897269618
  316 SOLV  HW1     2663    4.450642900    5.762919238    4.832921938
  316 SOLV  HW2     2664    4.384230826    5.904198690    4.880789922
  317 SOLV  OW      2665    4.485794991    5.509283376    6.895675073
  317 SOLV  HW1     2666    4.549470208    5.434568172    6.914731078
  317 SOLV  HW2     2667    4.403219556    5.497560658    6.950847292
  318 SOLV  OW      2668    5.273626100    3.499439286    4.560512450
  318 SOLV  HW1     2669    5.194043446    3.515228573    4.502052506
  318 SOLV  HW2     2670    5.276420205    3.403235283    4.587688809
  319 SOLV  OW      2671    3.846632413    5.064938615    7.995896846
  319 SOLV  HW1     2672    3.826508984    5.148822805    7.945301262
  319 SOLV  HW2     2673    3.890950083    4.999145692    7.934997907
  320 SOLV  OW      2674    5.569565371    5.152115290    6.607894674
  320 SOLV  HW1     2675    5.566882042    5.055859432    6.580910423
  320 SOLV  HW2     2676    5.653609555    5.170036660    6.659037710
  321 SOLV  OW      2677    5.601285672    6.275042971    5.296369443
  321 SOLV  HW1     2678    5.592583121    6.303667363    5.200949145
  321 SOLV  HW2     2679    5.618740094    6.176649664    5.300164604
  322 SOLV  OW      2680    6.024167206    5.458515992    6.021686065
  322 SOLV  HW1     2681    5.998135877    5.545716890    5.980213680
  322 SOLV  HW2     2682    6.043814725    5.391935747    5.949695182
  323 SOLV  OW      2683    5.535024336    4.467049242    8.374719930
  323 SOLV  HW1     2684    5.491120633    4.431764682    8.457351414
  323 SOLV  HW2     2685    5.499678977    4.418348133    8.294842273
  324 SOLV  OW      2686    5.984909912    3.711887718    4.485055319
  324 SOLV  HW1     2687    5.996499050    3.811196101    4.487369495
  324 SOLV  HW2     2688    6.010098402    3.673331766    4.573827923
  325 SOLV  OW      2689    4.113722367    3.753155431    5.932173708
  325 SOLV  HW1     2690    4.030119425    3.778836434    5.980678137
  325 SOLV  HW2     2691    4.183752809    3.726413611    5.998360470
  326 SOLV  OW      2692    3.184150073    4.739177856    6.287153771
  326 SOLV  HW1     2693    3.186859389    4.668526666    6.216423171
  326 SOLV  HW2     2694    3.209777688    4.827239127    6.247274502
  327 SOLV  OW      2695    4.274364989    3.806111717    6.990380710
  327 SOLV  HW1     2696    4.332175956    3.734779021    7.030001056
  327 SOLV  HW2     2697    4.317373763    3.895336769    7.004204420
  328 SOLV  OW      2698    4.741681698    5.592316209    7.154066293
  328 SOLV  HW1     2699    4.643703141    5.572934807    7.159062249
  328 SOLV  HW2     2700    4.792729518    5.516609190    7.194842715
  329 SOLV  OW      2701    5.525123192    5.062164552    4.784480737
  329 SOLV  HW1     2702    5.552902239    5.155303646    4.760921408
  329 SOLV  HW2     2703    5.537528656    5.047523745    4.882622378
  330 SOLV  OW      2704    5.027606265    4.109415974    5.794577958
  330 SOLV  HW1     2705    5.082704184    4.185721561    5.828393484
  330 SOLV  HW2     2706    4.934211127    4.117784158    5.829352315
  331 SOLV  OW      2707    5.243693595    5.292934380    6.550580746
  331 SOLV  HW1     2708    5.316363662    5.257082210    6.609179955
  331 SOLV  HW2     2709    5.155219230    5.279399224    6.595181926
  332 SOLV  OW      2710    3.579122290    6.212530115    4.818124544
  332 SOLV  HW1     2711    3.591365912    6.245970826    4.724676382
  332 SOLV  HW2     2712    3.615969850    6.119843255    4.825427881
  333 SOLV  OW      2713    3.393445847    5.342153303    5.499951025
  333 SOLV  HW1     2714    3.334134715    5.309036703    5.573339779
  333 SOLV  HW2     2715    3.340526351    5.350326621    5.415491672
  334 SOLV  OW      2716    3.818467863    0.039293684    5.313456301
  334 SOLV  HW1     2717    3.727786655    0.024668209    5.352998575
  334 SOLV  HW2     2718    3.888407275    0.012263860    5.379625337
  335 SOLV  OW      2719    3.462963474    6.211887052    6.313289481
  335 SOLV  HW1     2720    3.509721013    6.241463886    6.396598574
  335 SOLV  HW2     2721    3.529737469    6.201300447    6.239599661
  336 SOLV  OW      2722    3.691817011    4.338915045    5.893453312
  336 SOLV  HW1     2723    3.689441819    4.317132790    5.991031996
  336 SOLV  HW2     2724    3.752988565    4.275180505    5.846573059
  337 SOLV  OW      2725    4.884172625    3.282751391    8.151601219
  337 SOLV  HW1     2726    4.977423311    3.308584414    8.176840400
  337 SOLV  HW2     2727    4.872516297    3.184151257    8.163604495
  338 SOLV  OW      2728    5.633877770    4.326367191    7.658515738
  338 SOLV  HW1     2729    5.726668050    4.359939291    7.642294741
  338 SOLV  HW2     2730    5.635075104    4.259972070    7.733285081
  339 SOLV  OW      2731    5.925365130    4.536948534    4.621989248
  339 SOLV  HW1     2732    5.884494660    4.472591795    4.557274359
  339 SOLV  HW2     2733    5.901912437    4.509748270    4.715318154
  340 SOLV  OW      2734    5.592483900    3.898126143    7.344849904
  340 SOLV  HW1     2735    5.626380820    3.939352723    7.260272562
  340 SOLV  HW2     2736    5.631881774    3.945955350    7.423337636
  341 SOLV  OW      2737    5.474237001    6.167012261    4.497853721
  341 SOLV  HW1     2738    5.406086938    6.159682241    4.570679334
  341 SOLV  HW2     2739    5.514632477    6.077118486    4.480858522
  342 SOLV  OW      2740    6.008532023    3.591983903    7.636793320
  342 SOLV  HW1     2741    6.019828279    3.495328166    7.659819161
  342 SOLV  HW2     2742    5.925100484    3.626863663    7.679487217
  343 SOLV  OW      2743    5.647329418    3.429045944    4.280929162
  343 SOLV  HW1     2744    5.580006162    3.480724661    4.333832098
  343 SOLV  HW2     2745    5.735176319    3.430099705    4.328717202
  344 SOLV  OW      2746    5.799800983    5.884159048    4.916977767
  344 SOLV  HW1     2747    5.879998205    5.841762772    4.959077551
  344 SOLV  HW2     2748    5.801535231    5.982715515    4.933827783
  345 SOLV  OW      2749    4.594557751    4.629443445    4.385453782
  345 SOLV  HW1     2750    4.605539412    4.691456099    4.307763427
  345 SOLV  HW2     2751    4.678313839    4.629376191    4.440097920
  346 SOLV  OW      2752    5.433279389    3.747691251    4.462362825
  346 SOLV  HW1     2753    5.487337485    3.802699635    4.526019212
  346 SOLV  HW2     2754    5.413465178    3.801466762    4.380403597
  347 SOLV  OW      2755    3.803122106    4.667319545    5.157664599
  347 SOLV  HW1     2756    3.737706357    4.592634616    5.145629606
  347 SOLV  HW2     2757    3.753629313    4.753573311    5.168194426
  348 SOLV  OW      2758    3.450770831    4.813470666    7.369493356
  348 SOLV  HW1     2759    3.415193334    4.894510456    7.322924283
  348 SOLV  HW2     2760    3.374496992    4.757359201    7.401648733
  349 SOLV  OW      2761    5.047421039    6.426107133    4.425262646
  349 SOLV  HW1     2762    5.101537217    6.370382663    4.362269781
  349 SOLV  HW2     2763    5.036374848    6.377289605    4.511845443
  350 SOLV  OW      2764    4.490291217    4.335456140    4.281692117
  350 SOLV  HW1     2765    4.560820211    4.322587378    4.351413019
  350 SOLV  HW2     2766    4.404710951    4.362894319    4.325564668
  351 SOLV  OW      2767    4.021488475    4.252479121    6.647531250
  351 SOLV  HW1     2768    3.986841186    4.158912751    6.640817621
  351 SOLV  HW2     2769    4.110562980    4.251828744    6.692980243
  352 SOLV  OW      2770    3.461018364    5.041893242    6.236163627
  352 SOLV  HW1     2771    3.492602958    5.022949063    6.143183318
  352 SOLV  HW2     2772    3.470837682    5.139527455    6.255432133
  353 SOLV  OW      2773    3.983128863    4.378242715    5.194013570
  353 SOLV  HW1     2774    4.010662681    4.467350871    5.230114950
  353 SOLV  HW2     2775    3.941837657    4.390220765    5.103716812
  354 SOLV  OW      2776    3.690571538    4.374367120    4.423881736
  354 SOLV  HW1     2777    3.598659417    4.394199302    4.457951528
  354 SOLV  HW2     2778    3.691880082    4.283245958    4.382707445
  355 SOLV  OW      2779    5.820321517    5.165928716    6.727315190
  355 SOLV  HW1     2780    5.863523464    5.245204579    6.770325602
  355 SOLV  HW2     2781    5.882878330    5.087977372    6.730745266
  356 SOLV  OW      2782    4.387331321    6.178424432    5.363359578
  356 SOLV  HW1     2783    4.440518864    6.215614855    5.439449148
  356 SOLV  HW2     2784    4.428757301    6.092802202    5.332466680
  357 SOLV  OW      2785    3.176310578    5.284478032    6.432838473
  357 SOLV  HW1     2786    3.256614633    5.331220231    6.469826289
  357 SOLV  HW2     2787    3.136301877    5.339778909    6.359743595
  358 SOLV  OW      2788    3.314178713    4.364972955    7.955021653
  358 SOLV  HW1     2789    3.317562207    4.301582862    7.877741916
  358 SOLV  HW2     2790    3.272136555    4.319529737    8.033565984
  359 SOLV  OW      2791    3.507888667    6.195564146    0.036984626
  359 SOLV  HW1     2792    3.476132969    6.290371976    0.035221838
  359 SOLV  HW2     2793    3.451595549    6.140433315   -0.024596197
  360 SOLV  OW      2794    4.426119502    5.392681149    6.647466762
  360 SOLV  HW1     2795    4.462211891    5.436304886    6.729904710
  360 SOLV  HW2     2796    4.361527259    5.454482682    6.602630317
  361 SOLV  OW      2797    3.679613354    3.878576920    8.001501671
  361 SOLV  HW1     2798    3.632250011    3.793045245    8.022548776
  361 SOLV  HW2     2799    3.777985414    3.866298552    8.014691092
  362 SOLV  OW      2800    5.662234690    4.743433301    8.335884393
  362 SOLV  HW1     2801    5.572330437    4.782422295    8.315913492
  362 SOLV  HW2     2802    5.712429261    4.729963985    8.250439360
  363 SOLV  OW      2803    3.981674346    5.836898285    5.007600847
  363 SOLV  HW1     2804    3.924576702    5.755912364    4.994141411
  363 SOLV  HW2     2805    3.971250628    5.898375622    4.929412721
  364 SOLV  OW      2806    4.908101043    4.491258602    8.560775126
  364 SOLV  HW1     2807    4.904854892    4.584119185    8.597739704
  364 SOLV  HW2     2808    4.815031968    4.459108926    8.543274674
  365 SOLV  OW      2809    3.336116247    4.053576915    5.746509769
  365 SOLV  HW1     2810    3.272775535    3.983103344    5.714527506
  365 SOLV  HW2     2811    3.385778510    4.019906944    5.826520517
  366 SOLV  OW      2812    4.721470730    4.234041440    5.432166326
  366 SOLV  HW1     2813    4.809420817    4.198002458    5.463278310
  366 SOLV  HW2     2814    4.649173432    4.203522997    5.494148360
  367 SOLV  OW      2815    4.570170130    5.555978154    5.045868774
  367 SOLV  HW1     2816    4.636822736    5.518442014    4.981450849
  367 SOLV  HW2     2817    4.486838976    5.581176374    4.996650495
  368 SOLV  OW      2818    5.101371025    4.140153483    0.017287962
  368 SOLV  HW1     2819    5.011462721    4.112657905   -0.016804508
  368 SOLV  HW2     2820    5.169186273    4.071252156   -0.008301325
  369 SOLV  OW      2821    4.073862767    5.636486741    7.869907806
  369 SOLV  HW1     2822    4.148521660    5.699085078    7.892475150
  369 SOLV  HW2     2823    4.025491549    5.670111146    7.789101281
  370 SOLV  OW      2824    5.296294544    5.988346907    6.175179028
  370 SOLV  HW1     2825    5.250184279    6.063793559    6.128469895
  370 SOLV  HW2     2826    5.229716840    5.937072055    6.229386658
  371 SOLV  OW      2827    5.136394389    3.821129981    5.759820767
  371 SOLV  HW1     2828    5.230972034    3.853605193    5.761370195
  371 SOLV  HW2     2829    5.135443018    3.721171671    5.762820524
  372 SOLV  OW      2830    4.665827439    3.618200737    7.867144567
  372 SOLV  HW1     2831    4.740431218    3.591509853    7.928152105
  372 SOLV  HW2     2832    4.598465081    3.671571151    7.918273059
  373 SOLV  OW      2833    3.330639654    5.787143112    7.140029864
  373 SOLV  HW1     2834    3.230870005    5.780955184    7.142825167
  373 SOLV  HW2     2835    3.369932505    5.695518391    7.147944427
  374 SOLV  OW      2836    3.852697310    4.898135186    7.193100626
  374 SOLV  HW1     2837    3.788762770    4.938341011    7.127543071
  374 SOLV  HW2     2838    3.802210211    4.842175582    7.258836289
  375 SOLV  OW      2839    3.425843183    3.848849611    5.970793384
  375 SOLV  HW1     2840    3.501824899    3.911018157    5.951734719
  375 SOLV  HW2     2841    3.461744598    3.758202698    5.993057469
  376 SOLV  OW      2842    4.181467316    3.435358819    4.753877551
  376 SOLV  HW1     2843    4.096695724    3.393167006    4.786046976
  376 SOLV  HW2     2844    4.258412710    3.400498701    4.807410946
  377 SOLV  OW      2845    3.676925978    4.552384582    8.301180265
  377 SOLV  HW1     2846    3.636886984    4.643651147    8.309486710
  377 SOLV  HW2     2847    3.605999052    4.487213629    8.274275853
  378 SOLV  OW      2848    4.841310560    4.802267136    4.809192241
  378 SOLV  HW1     2849    4.746351944    4.770930838    4.807810575
  378 SOLV  HW2     2850    4.844565744    4.899662910    4.786735007
  379 SOLV  OW      2851    3.687391324    4.870409403    8.190941992
  379 SOLV  HW1     2852    3.715455526    4.815368050    8.112304010
  379 SOLV  HW2     2853    3.768052391    4.912018307    8.232944881
  380 SOLV  OW      2854    3.704222544    3.806743812    6.781036409
  380 SOLV  HW1     2855    3.792347560    3.849532778    6.760956324
  380 SOLV  HW2     2856    3.630325595    3.866431167    6.749783865
  381 SOLV  OW      2857    4.824527441    3.618927615    5.160446917
  381 SOLV  HW1     2858    4.753854046    3.619868291    5.231197478
  381 SOLV  HW2     2859    4.840791009    3.524787277    5.130880903
  382 SOLV  OW      2860    3.534049704    3.950117536    4.753504938
  382 SOLV  HW1     2861    3.469400650    3.911503526    4.687705690
  382 SOLV  HW2     2862    3.483991950    3.985707678    4.832429505
  383 SOLV  OW      2863    5.146312787    3.559201351    6.741358129
  383 SOLV  HW1     2864    5.206064027    3.639398655    6.740957231
  383 SOLV  HW2     2865    5.067028296    3.577022731    6.799653320
  384 SOLV  OW      2866    4.086835136    5.847502877    6.031574281
  384 SOLV  HW1     2867    4.175420001    5.888800111    6.052729174
  384 SOLV  HW2     2868    4.070523678    5.770346856    6.093079261
  385 SOLV  OW      2869    3.783754670    5.821688427    5.613399555
  385 SOLV  HW1     2870    3.827006400    5.747822376    5.665117722
  385 SOLV  HW2     2871    3.833831771    5.836352495    5.528085261
  386 SOLV  OW      2872    5.083928834    3.340483020    6.932088060
  386 SOLV  HW1     2873    5.026145985    3.300239175    7.003103031
  386 SOLV  HW2     2874    5.026841731    3.370067283    6.855488050
  387 SOLV  OW      2875    4.035369588    4.450006924    7.806158097
  387 SOLV  HW1     2876    3.990861209    4.505127671    7.876732671
  387 SOLV  HW2     2877    4.005272489    4.354974710    7.814209074
  388 SOLV  OW      2878    5.835267853    5.540879622    6.480879649
  388 SOLV  HW1     2879    5.866866303    5.578047735    6.568173891
  388 SOLV  HW2     2880    5.912389311    5.499679085    6.432352404
  389 SOLV  OW      2881    4.366861176    5.592623270    5.419284463
  389 SOLV  HW1     2882    4.377350285    5.666323183    5.486069161
  389 SOLV  HW2     2883    4.271531099    5.562462365    5.417664375
  390 SOLV  OW      2884    5.703564278    4.918455428    5.537090227
  390 SOLV  HW1     2885    5.785820671    4.871519367    5.569202223
  390 SOLV  HW2     2886    5.719767017    5.017132964    5.536105785
  391 SOLV  OW      2887    5.366592205    5.096496179    7.466537250
  391 SOLV  HW1     2888    5.382283655    5.049625101    7.553477185
  391 SOLV  HW2     2889    5.268262534    5.107022318    7.451637198
  392 SOLV  OW      2890    3.560754822    5.023853510    4.205188691
  392 SOLV  HW1     2891    3.599219023    5.075643933    4.281610085
  392 SOLV  HW2     2892    3.512364244    4.943688053    4.240313759
  393 SOLV  OW      2893    4.914090042    5.569733197    4.939840273
  393 SOLV  HW1     2894    4.915452652    5.594407633    5.036739300
  393 SOLV  HW2     2895    5.007811204    5.556658843    4.907482369
  394 SOLV  OW      2896    3.734583390    3.645219490    5.627852271
  394 SOLV  HW1     2897    3.790958753    3.594229493    5.562862071
  394 SOLV  HW2     2898    3.638382475    3.621523970    5.614219720
  395 SOLV  OW      2899    4.412218304    4.700602080    5.324266977
  395 SOLV  HW1     2900    4.439299130    4.704178493    5.228059964
  395 SOLV  HW2     2901    4.423914253    4.790944293    5.365530557
  396 SOLV  OW      2902    4.725118105    6.484115092    8.417689059
  396 SOLV  HW1     2903    4.732132654    6.384354018    8.417603522
  396 SOLV  HW2     2904    4.809414310    6.523394125    8.454458454
  397 SOLV  OW      2905    4.919660916    5.846814003    4.440861718
  397 SOLV  HW1     2906    4.880358692    5.924735475    4.392037680
  397 SOLV  HW2     2907    4.847234087    5.798142453    4.489703248
  398 SOLV  OW      2908    5.756609973    3.576076158    4.942991323
  398 SOLV  HW1     2909    5.793080834    3.543900922    5.030377999
  398 SOLV  HW2     2910    5.713306487    3.665307718    4.955816522
  399 SOLV  OW      2911    3.898320131    3.996299680    4.665734197
  399 SOLV  HW1     2912    3.818312238    3.977422006    4.608775666
  399 SOLV  HW2     2913    3.957111205    3.915451517    4.668429177
  400 SOLV  OW      2914    4.018458815    5.027404603    7.359722324
  400 SOLV  HW1     2915    4.010865900    4.964328778    7.436950638
  400 SOLV  HW2     2916    3.956547447    4.998333137    7.286768432
  401 SOLV  OW      2917    3.127369159    3.699751529    5.890206000
  401 SOLV  HW1     2918    3.074618543    3.622985100    5.926597513
  401 SOLV  HW2     2919    3.202858883    3.664917485    5.834620265
  402 SOLV  OW      2920    5.088793759    4.065339195    7.138525098
  402 SOLV  HW1     2921    5.181936221    4.101341099    7.133141693
  402 SOLV  HW2     2922    5.082888630    3.999327955    7.213422626
  403 SOLV  OW      2923    5.229284326    4.945910340    6.846769469
  403 SOLV  HW1     2924    5.186006436    4.922921396    6.759589040
  403 SOLV  HW2     2925    5.209318917    4.874380674    6.913739226
  404 SOLV  OW      2926    5.616803077    4.113733051    5.575556977
  404 SOLV  HW1     2927    5.532163507    4.151565904    5.538069977
  404 SOLV  HW2     2928    5.608605152    4.014316295    5.582577118
  405 SOLV  OW      2929    5.033838562    4.521480628    6.571927588
  405 SOLV  HW1     2930    5.047621202    4.577152614    6.490008580
  405 SOLV  HW2     2931    4.938947762    4.490102786    6.575297712
  406 SOLV  OW      2932    4.703485516    5.100932454    5.278588329
  406 SOLV  HW1     2933    4.615924245    5.065911328    5.311881256
  406 SOLV  HW2     2934    4.771278553    5.096251052    5.351962908
  407 SOLV  OW      2935    5.851163796    3.758341735    6.686039658
  407 SOLV  HW1     2936    5.896155713    3.832008846    6.635536963
  407 SOLV  HW2     2937    5.911755289    3.725918500    6.758685693
  408 SOLV  OW      2938    4.993852202    3.899946539    5.051919970
  408 SOLV  HW1     2939    4.926351910    3.849573485    4.997993931
  408 SOLV  HW2     2940    4.949159884    3.940725203    5.131542595
  409 SOLV  OW      2941    3.427136246    3.458876633    6.120006001
  409 SOLV  HW1     2942    3.339216722    3.446749477    6.166102342
  409 SOLV  HW2     2943    3.421996486    3.420448163    6.027818698
  410 SOLV  OW      2944    3.778993162    3.528286286    5.027466012
  410 SOLV  HW1     2945    3.745142460    3.544991491    4.934863579
  410 SOLV  HW2     2946    3.760671653    3.608317300    5.084572470
  411 SOLV  OW      2947    3.197900079    5.207024207    8.145856724
  411 SOLV  HW1     2948    3.254341881    5.261269102    8.208082577
  411 SOLV  HW2     2949    3.248765253    5.125934816    8.116889490
  412 SOLV  OW      2950    3.904903701    5.897290205    4.703133140
  412 SOLV  HW1     2951    3.892088752    5.986150477    4.747180750
  412 SOLV  HW2     2952    3.923126591    5.910721518    4.605727410
  413 SOLV  OW      2953    3.656233114    5.018392047    5.024491370
  413 SOLV  HW1     2954    3.739200331    5.000722402    4.971526572
  413 SOLV  HW2     2955    3.624258370    5.111374591    5.006256130
  414 SOLV  OW      2956    3.456404080    5.962014562    7.808766563
  414 SOLV  HW1     2957    3.480188811    5.904100883    7.730789676
  414 SOLV  HW2     2958    3.367310834    6.004508431    7.792743776
  415 SOLV  OW      2959    4.318944951    6.296956025    4.300684275
  415 SOLV  HW1     2960    4.365158946    6.264348012    4.383161705
  415 SOLV  HW2     2961    4.321402272    6.396901727    4.298443847
  416 SOLV  OW      2962    4.687877758    6.192166702    5.580826841
  416 SOLV  HW1     2963    4.738968934    6.124333846    5.528004295
  416 SOLV  HW2     2964    4.711388989    6.283927506    5.548769362
  417 SOLV  OW      2965    3.555661485    5.979271142    4.497532205
  417 SOLV  HW1     2966    3.573377786    5.911671916    4.569073386
  417 SOLV  HW2     2967    3.526307140    5.932551940    4.414120647
  418 SOLV  OW      2968    3.271563928    3.355589274    5.579077121
  418 SOLV  HW1     2969    3.281878065    3.452413725    5.601851640
  418 SOLV  HW2     2970    3.175876110    3.336539416    5.557143738
  419 SOLV  OW      2971    4.411407545    4.313136478    7.780349269
  419 SOLV  HW1     2972    4.389996077    4.247472830    7.708019810
  419 SOLV  HW2     2973    4.369664785    4.401387396    7.758651264
  420 SOLV  OW      2974    3.232136198    5.559528494    5.067230274
  420 SOLV  HW1     2975    3.246064584    5.462409196    5.086610075
  420 SOLV  HW2     2976    3.137809646    5.584626469    5.089012080
  421 SOLV  OW      2977    5.038466375    6.203900344    5.722213858
  421 SOLV  HW1     2978    5.125293147    6.175837022    5.763126516
  421 SOLV  HW2     2979    5.036866735    6.177175157    5.625862891
  422 SOLV  OW      2980    3.355206866    5.483542989    6.489104461
  422 SOLV  HW1     2981    3.441320715    5.432773255    6.486169312
  422 SOLV  HW2     2982    3.373989358    5.581468014    6.481377031
  423 SOLV  OW      2983    4.635208319    3.749922331    8.263043178
  423 SOLV  HW1     2984    4.694913658    3.675041847    8.234233465
  423 SOLV  HW2     2985    4.690781638    3.824906884    8.298945930
  424 SOLV  OW      2986    3.289087020    3.610744397    5.659910239
  424 SOLV  HW1     2987    3.217227327    3.680297479    5.660323407
  424 SOLV  HW2     2988    3.345533349    3.621647868    5.578077726
  425 SOLV  OW      2989    4.641629771    3.594315717    5.731541485
  425 SOLV  HW1     2990    4.574369425    3.649834366    5.682613041
  425 SOLV  HW2     2991    4.647841498    3.625425680    5.826376435
  426 SOLV  OW      2992    5.311998883    5.877053681    4.665385260
  426 SOLV  HW1     2993    5.244631052    5.878179827    4.739279847
  426 SOLV  HW2     2994    5.399755232    5.910429096    4.699807864
  427 SOLV  OW      2995    3.360417914    4.499531466    8.607561656
  427 SOLV  HW1     2996    3.312044606    4.575277688    8.563705096
  427 SOLV  HW2     2997    3.372598602    4.425235564    8.541739895
  428 SOLV  OW      2998    4.512922529    4.947191355    5.084587231
  428 SOLV  HW1     2999    4.563011069    5.017260999    5.135395217
  428 SOLV  HW2     3000    4.427765105    4.986050366    5.049394313
  429 SOLV  OW      3001    5.985709331    3.824047220    7.956368546
  429 SOLV  HW1     3002    5.936553564    3.910471122    7.945584280
  429 SOLV  HW2     3003    5.924678155    3.748008417    7.934120765
  430 SOLV  OW      3004    3.716106440    6.104329993    8.476427929
  430 SOLV  HW1     3005    3.702857116    6.005307203    8.471857398
  430 SOLV  HW2     3006    3.638338323    6.146205520    8.523318300
  431 SOLV  OW      3007    4.659569747    5.554136494    6.442772685
  431 SOLV  HW1     3008    4.722613183    5.604352081    6.383562847
  431 SOLV  HW2     3009    4.690048208    5.561534297    6.537732594
  432 SOLV  OW      3010    6.004542386    3.489207884    8.050437987
  432 SOLV  HW1     3011    6.009994744    3.439630070    7.963760156
  432 SOLV  HW2     3012    6.047005004    3.434676948    8.122717841
  433 SOLV  OW      3013    3.905736738    5.093355861    6.292276755
  433 SOLV  HW1     3014    3.921173166    5.030708549    6.215872055
  433 SOLV  HW2     3015    3.852385255    5.171842216    6.260730552
  434 SOLV  OW      3016    4.244218062    4.214334469    7.551524638
  434 SOLV  HW1     3017    4.286101543    4.153008836    7.484548284
  434 SOLV  HW2     3018    4.210902506    4.160975349    7.629267591
  435 SOLV  OW      3019    3.372650502    4.839667796    6.798120887
  435 SOLV  HW1     3020    3.322206744    4.831672339    6.712137154
  435 SOLV  HW2     3021    3.470529006    4.829280278    6.780412870
  436 SOLV  OW      3022    4.712086215    3.485292605    6.922526805
  436 SOLV  HW1     3023    4.723181043    3.414144262    6.991917997
  436 SOLV  HW2     3024    4.618598692    3.520653723    6.925737579
  437 SOLV  OW      3025    4.911719023    6.252248983    5.210352610
  437 SOLV  HW1     3026    4.960800858    6.290041610    5.131847455
  437 SOLV  HW2     3027    4.858136153    6.173029775    5.181141269
  438 SOLV  OW      3028    4.677486666    5.234092198    8.013644143
  438 SOLV  HW1     3029    4.669332737    5.136450077    8.033635227
  438 SOLV  HW2     3030    4.609472641    5.259830790    7.945002376
  439 SOLV  OW      3031    5.460857307    3.815693938    8.140876045
  439 SOLV  HW1     3032    5.409694097    3.870327903    8.207189659
  439 SOLV  HW2     3033    5.555610251    3.806351912    8.171453919
  440 SOLV  OW      3034    3.608787127    6.420551466    8.489392100
  440 SOLV  HW1     3035    3.687925912    6.423882178    8.550432839
  440 SOLV  HW2     3036    3.614147412    6.338583730    8.432343987
  441 SOLV  OW      3037    3.204805528    4.371171687    7.627346080
  441 SOLV  HW1     3038    3.159050029    4.322171094    7.553136233
  441 SOLV  HW2     3039    3.136224733    4.409240103    7.689374308
  442 SOLV  OW      3040    4.564748068    3.760610443    5.973364561
  442 SOLV  HW1     3041    4.467236814    3.754577786    5.994701648
  442 SOLV  HW2     3042    4.613940961    3.688119035    6.021585099
  443 SOLV  OW      3043    5.042687522    3.616399147    8.075558804
  443 SOLV  HW1     3044    5.006182873    3.708366757    8.090039739
  443 SOLV  HW2     3045    5.062906079    3.603496880    7.978475339
  444 SOLV  OW      3046    4.281002084    5.657021621    6.598879541
  444 SOLV  HW1     3047    4.199258657    5.651140777    6.541565991
  444 SOLV  HW2     3048    4.357079036    5.692907289    6.544786747
  445 SOLV  OW      3049    3.876813730    4.352691415    8.262937027
  445 SOLV  HW1     3050    3.806032240    4.421797579    8.248247741
  445 SOLV  HW2     3051    3.881800049    4.330308358    8.360278198
  446 SOLV  OW      3052    5.072224405    3.657356086    6.100313551
  446 SOLV  HW1     3053    5.087692238    3.583393006    6.165815490
  446 SOLV  HW2     3054    5.091791681    3.624613907    6.007873600
  447 SOLV  OW      3055    3.772762943    4.751452094    6.224428346
  447 SOLV  HW1     3056    3.699311287    4.688200409    6.199816483
  447 SOLV  HW2     3057    3.828273267    4.771114189    6.143596289
  448 SOLV  OW      3058    4.634163493    4.156480498    7.625125728
  448 SOLV  HW1     3059    4.672191813    4.201119399    7.706138619
  448 SOLV  HW2     3060    4.627609748    4.058011605    7.641335576
  449 SOLV  OW      3061    3.310789410    5.020137522    7.670633925
  449 SOLV  HW1     3062    3.309040393    5.107818828    7.718704756
  449 SOLV  HW2     3063    3.308863997    4.945576217    7.737257502
  450 SOLV  OW      3064    5.224398321    5.364781613    7.523316028
  450 SOLV  HW1     3065    5.276664310    5.419793988    7.588441487
  450 SOLV  HW2     3066    5.261737809    5.272064597    7.520465373
  451 SOLV  OW      3067    3.285679705    5.256735342    5.947251671
  451 SOLV  HW1     3068    3.216118239    5.192768322    5.979982058
  451 SOLV  HW2     3069    3.369910326    5.243991503    5.999638145
  452 SOLV  OW      3070    6.070855780    6.307078408    6.234017389
  452 SOLV  HW1     3071    6.104724291    6.389533316    6.188689385
  452 SOLV  HW2     3072    5.994902834    6.268919055    6.181320751
  453 SOLV  OW      3073    4.518945474    6.028334592    5.077261909
  453 SOLV  HW1     3074    4.508344903    5.978581248    4.991167253
  453 SOLV  HW2     3075    4.496070883    5.967980216    5.153643323
  454 SOLV  OW      3076    4.288487898    4.543893107    7.676376391
  454 SOLV  HW1     3077    4.238134880    4.580497333    7.598115052
  454 SOLV  HW2     3078    4.223862386    4.508096446    7.743772498
  455 SOLV  OW      3079    4.894294384    4.846054222    5.450326684
  455 SOLV  HW1     3080    4.922831420    4.823511356    5.543488207
  455 SOLV  HW2     3081    4.802935721    4.808976203    5.433577539
  456 SOLV  OW      3082    4.620660897    5.024510702    4.228035319
  456 SOLV  HW1     3083    4.688898584    5.069859635    4.285385362
  456 SOLV  HW2     3084    4.571695964    4.956192770    4.282229295
  457 SOLV  OW      3085    4.997336678    3.455887716    7.624755276
  457 SOLV  HW1     3086    4.912134318    3.465311926    7.573244276
  457 SOLV  HW2     3087    5.075087264    3.465683155    7.562622863
  458 SOLV  OW      3088    5.779329694    4.493467527    6.341172857
  458 SOLV  HW1     3089    5.805988086    4.399310596    6.320552523
  458 SOLV  HW2     3090    5.679616189    4.500927342    6.339687965
  459 SOLV  OW      3091    3.607702924    3.819018437    7.164060151
  459 SOLV  HW1     3092    3.635178617    3.851383727    7.254607434
  459 SOLV  HW2     3093    3.622760012    3.720335541    7.157983417
  460 SOLV  OW      3094    3.842801542    4.644869626    6.678558570
  460 SOLV  HW1     3095    3.888137942    4.558431193    6.700309636
  460 SOLV  HW2     3096    3.782720282    4.670907797    6.754138438
  461 SOLV  OW      3097    3.329310983    4.853810304    5.825071547
  461 SOLV  HW1     3098    3.373784194    4.764813781    5.814978839
  461 SOLV  HW2     3099    3.394790561    4.919769920    5.861977854
  462 SOLV  OW      3100    5.460156467    5.095988336    5.849111024
  462 SOLV  HW1     3101    5.421496294    5.109897842    5.940281605
  462 SOLV  HW2     3102    5.527973899    5.022576132    5.852538379
  463 SOLV  OW      3103    3.596115055    4.139252236    7.463677037
  463 SOLV  HW1     3104    3.580662188    4.236518006    7.446287759
  463 SOLV  HW2     3105    3.519116972    4.086377222    7.427937765
  464 SOLV  OW      3106    3.921757104    3.969769397    8.488394932
  464 SOLV  HW1     3107    3.866175527    3.971116731    8.571514610
  464 SOLV  HW2     3108    4.017817055    3.956348305    8.512770723
  465 SOLV  OW      3109    4.752620514    3.652016292    4.653926859
  465 SOLV  HW1     3110    4.852018228    3.655422361    4.643462211
  465 SOLV  HW2     3111    4.728438384    3.671881292    4.748905929
  466 SOLV  OW      3112    5.828832570    3.475224820    6.640504264
  466 SOLV  HW1     3113    5.892100168    3.508018371    6.570336829
  466 SOLV  HW2     3114    5.814261175    3.376963927    6.628924093
  467 SOLV  OW      3115    3.089926228    5.520847013    7.815237219
  467 SOLV  HW1     3116    3.142919951    5.436667584    7.825598805
  467 SOLV  HW2     3117    3.138917650    5.596566848    7.858451177
  468 SOLV  OW      3118    4.838420788    5.410058367    6.766755415
  468 SOLV  HW1     3119    4.748478074    5.366776841    6.760661999
  468 SOLV  HW2     3120    4.908751192    5.339553262    6.775945059
  469 SOLV  OW      3121    6.031458163    3.660844879    5.027856472
  469 SOLV  HW1     3122    6.106742656    3.717094497    5.062043526
  469 SOLV  HW2     3123    5.946773457    3.714008849    5.029457800
  470 SOLV  OW      3124    5.390038475    4.602471127    7.361664405
  470 SOLV  HW1     3125    5.359251561    4.608415556    7.456629941
  470 SOLV  HW2     3126    5.382869034    4.692458614    7.318624001
  471 SOLV  OW      3127    3.792864490    4.325150543    6.466481834
  471 SOLV  HW1     3128    3.715459571    4.378807616    6.432848436
  471 SOLV  HW2     3129    3.809805643    4.347652505    6.562433243
  472 SOLV  OW      3130    2.970417873    6.250995525    8.269290181
  472 SOLV  HW1     3131    2.995296227    6.177771822    8.332690845
  472 SOLV  HW2     3132    3.050183497    6.308864607    8.252294302
  473 SOLV  OW      3133    4.787096018    3.551158859    8.178590211
  473 SOLV  HW1     3134    4.852485701    3.612150822    8.133802295
  473 SOLV  HW2     3135    4.822894249    3.457787448    8.178055125
  474 SOLV  OW      3136    5.280088698    6.118305067    6.510062012
  474 SOLV  HW1     3137    5.192315896    6.144143630    6.550435258
  474 SOLV  HW2     3138    5.268053410    6.036549814    6.453736196
  475 SOLV  OW      3139    3.835593148    3.419289259    7.077932131
  475 SOLV  HW1     3140    3.816086078    3.492897777    7.013102707
  475 SOLV  HW2     3141    3.749608935    3.380607431    7.111277432
  476 SOLV  OW      3142    3.423969836    5.599424656    6.206472530
  476 SOLV  HW1     3143    3.413797684    5.684752724    6.155326612
  476 SOLV  HW2     3144    3.469676199    5.617980373    6.293459276
  477 SOLV  OW      3145    4.606536793    5.190918048    6.678962982
  477 SOLV  HW1     3146    4.544418829    5.268167537    6.692223660
  477 SOLV  HW2     3147    4.603130061    5.131299120    6.759175639
  478 SOLV  OW      3148    5.215799598    5.761914955    5.179729335
  478 SOLV  HW1     3149    5.242829364    5.666979309    5.195753250
  478 SOLV  HW2     3150    5.290232823    5.822822530    5.207147250
  479 SOLV  OW      3151    3.684553031    5.745141923    7.943270123
  479 SOLV  HW1     3152    3.640171414    5.833388467    7.927632830
  479 SOLV  HW2     3153    3.774067622    5.759874783    7.985347681
  480 SOLV  OW      3154    3.554015694    4.082174628    6.440200543
  480 SOLV  HW1     3155    3.602788590    4.103268704    6.355477678
  480 SOLV  HW2     3156    3.459156166    4.112915689    6.432570167
  481 SOLV  OW      3157    3.126832970    4.628606349    6.530110055
  481 SOLV  HW1     3158    3.039871041    4.585326169    6.506315760
  481 SOLV  HW2     3159    3.178114644    4.648468690    6.446580293
  482 SOLV  OW      3160    4.840067969    4.429932194    6.855538092
  482 SOLV  HW1     3161    4.761866729    4.478040704    6.895186242
  482 SOLV  HW2     3162    4.825487723    4.417966169    6.757323292
  483 SOLV  OW      3163    4.776926585    3.757314203    4.923657850
  483 SOLV  HW1     3164    4.678703573    3.756137107    4.904893258
  483 SOLV  HW2     3165    4.795208511    3.707701744    5.008547323
  484 SOLV  OW      3166    3.153106438    5.106217670    7.457516841
  484 SOLV  HW1     3167    3.216025058    5.075592121    7.528959272
  484 SOLV  HW2     3168    3.180151656    5.197222354    7.426094860
  485 SOLV  OW      3169    5.571472712    6.495038786    6.023555045
  485 SOLV  HW1     3170    5.521064743    6.543026468    6.095362437
  485 SOLV  HW2     3171    5.512225767    6.426328975    5.981498045
  486 SOLV  OW      3172    3.187416475    4.237493368    5.212871165
  486 SOLV  HW1     3173    3.154552434    4.149127557    5.179516943
  486 SOLV  HW2     3174    3.180496098    4.240110166    5.312600247
  487 SOLV  OW      3175    4.097201354    3.482987359    6.961744689
  487 SOLV  HW1     3176    4.021372333    3.424755963    6.932402731
  487 SOLV  HW2     3177    4.063894100    3.576120525    6.976533289
  488 SOLV  OW      3178    4.980321452    3.715184390    6.431799857
  488 SOLV  HW1     3179    4.996733558    3.625023466    6.471838806
  488 SOLV  HW2     3180    4.920466518    3.767997568    6.492046218
  489 SOLV  OW      3181    5.391248038    4.294128189    7.282382434
  489 SOLV  HW1     3182    5.347044940    4.382956164    7.294938314
  489 SOLV  HW2     3183    5.476920588    4.291994549    7.333932413
  490 SOLV  OW      3184    4.658479204    4.817862868    7.229174243
  490 SOLV  HW1     3185    4.614884071    4.907841060    7.231464345
  490 SOLV  HW2     3186    4.629682847    4.764864195    7.308948090
  491 SOLV  OW      3187    4.980106036    3.891933465    5.986903766
  491 SOLV  HW1     3188    4.970961484    3.989305190    5.966002407
  491 SOLV  HW2     3189    5.051695446    3.852132851    5.929536418
  492 SOLV  OW      3190    3.197552998    4.939384672    7.205966516
  492 SOLV  HW1     3191    3.102802262    4.963914793    7.185424011
  492 SOLV  HW2     3192    3.239853253    4.899009739    7.124835764
  493 SOLV  OW      3193    3.119903556    4.877462908    8.286314902
  493 SOLV  HW1     3194    3.150064448    4.971216340    8.303702100
  493 SOLV  HW2     3195    3.108976286    4.863701049    8.187862006
  494 SOLV  OW      3196    3.429621928    5.514150898    4.593047261
  494 SOLV  HW1     3197    3.416776226    5.489157803    4.689025564
  494 SOLV  HW2     3198    3.366121642    5.461806586    4.536223257
  495 SOLV  OW      3199    3.793630129    6.260854692    5.942686563
  495 SOLV  HW1     3200    3.887010994    6.296649584    5.941871742
  495 SOLV  HW2     3201    3.786854906    6.184005439    5.879049691
  496 SOLV  OW      3202    4.916746371    6.379047620    5.441736691
  496 SOLV  HW1     3203    4.862981178    6.459669694    5.417040705
  496 SOLV  HW2     3204    4.912804338    6.312328312    5.367339405
  497 SOLV  OW      3205    3.952137507    5.226101584    7.156487770
  497 SOLV  HW1     3206    3.919132304    5.197981451    7.066375400
  497 SOLV  HW2     3207    3.968491345    5.145060806    7.212747883
  498 SOLV  OW      3208    5.705558030    4.682354454    6.643091191
  498 SOLV  HW1     3209    5.606245155    4.690856659    6.635035007
  498 SOLV  HW2     3210    5.727753893    4.601498198    6.697600372
  499 SOLV  OW      3211    5.572495880    5.908984076    4.527644013
  499 SOLV  HW1     3212    5.560259758    5.888013163    4.624660027
  499 SOLV  HW2     3213    5.567766373    5.824432244    4.474450573
  500 SOLV  OW      3214    4.962743933    6.298826478    6.403386372
  500 SOLV  HW1     3215    4.933624704    6.216334167    6.451837174
  500 SOLV  HW2     3216    5.008092063    6.360810495    6.467433055
  501 SOLV  OW      3217    4.024071127    5.268070612    5.839624751
  501 SOLV  HW1     3218    3.983613760    5.222298816    5.760445587
  501 SOLV  HW2     3219    4.090382284    5.207093532    5.883049930
  502 SOLV  OW      3220    4.040045001    5.815825754    7.645440352
  502 SOLV  HW1     3221    4.127186195    5.833307656    7.599604927
  502 SOLV  HW2     3222    3.980181911    5.763843258    7.584480593
  503 SOLV  OW      3223    4.724728317    5.959222813    7.163041302
  503 SOLV  HW1     3224    4.766864201    5.887972454    7.219164339
  503 SOLV  HW2     3225    4.702454992    6.038027679    7.220447223
  504 SOLV  OW      3226    3.195197092    6.299195585    5.505930824
  504 SOLV  HW1     3227    3.288903433    6.301509959    5.471067087
  504 SOLV  HW2     3228    3.131822495    6.283875804    5.430108337
  505 SOLV  OW      3229    3.299118213    4.375790008    4.709648732
  505 SOLV  HW1     3230    3.292109286    4.452261469    4.773704590
  505 SOLV  HW2     3231    3.285021901    4.289810414    4.758745271
  506 SOLV  OW      3232    3.103124834    3.711621859    5.156330131
  506 SOLV  HW1     3233    3.064076691    3.635168544    5.207615074
  506 SOLV  HW2     3234    3.193173100    3.734153203    5.193552497
  507 SOLV  OW      3235    3.222917780    5.225901581    5.673216447
  507 SOLV  HW1     3236    3.132818768    5.268146768    5.683175990
  507 SOLV  HW2     3237    3.259580598    5.203915226    5.763627024
  508 SOLV  OW      3238    4.352457651    6.435296775    4.826624196
  508 SOLV  HW1     3239    4.408313958    6.370256270    4.878107929
  508 SOLV  HW2     3240    4.275783786    6.465508476    4.883280453
  509 SOLV  OW      3241    3.571905264    3.439868076    8.315715863
  509 SOLV  HW1     3242    3.520101968    3.508813604    8.366342993
  509 SOLV  HW2     3243    3.508751750    3.382009602    8.264101054
  510 SOLV  OW      3244    5.535457244    5.356793346    5.402126311
  510 SOLV  HW1     3245    5.473599528    5.280570305    5.383055711
  510 SOLV  HW2     3246    5.574162838    5.346162906    5.493717956
  511 SOLV  OW      3247    3.983358439    5.076228757    5.640975387
  511 SOLV  HW1     3248    3.955598998    4.992303444    5.594217188
  511 SOLV  HW2     3249    4.066150349    5.112405453    5.598112896
  512 SOLV  OW      3250    3.094214265    3.437730088    8.520413102
  512 SOLV  HW1     3251    3.097256840    3.523971985    8.469880043
  512 SOLV  HW2     3252    2.999272093    3.407498520    8.529015400
  513 SOLV  OW      3253    4.257049931    6.029327237    4.840917205
  513 SOLV  HW1     3254    4.194667095    6.001275492    4.767968180
  513 SOLV  HW2     3255    4.315468439    6.103548753    4.808076075
  514 SOLV  OW      3256    3.352510333    4.113511879    7.805020213
  514 SOLV  HW1     3257    3.318603851    4.033838317    7.855063453
  514 SOLV  HW2     3258    3.302182541    4.122761905    7.719103451
  515 SOLV  OW      3259    4.660566083    5.902432825    7.950346839
  515 SOLV  HW1     3260    4.579108852    5.897984962    8.008183960
  515 SOLV  HW2     3261    4.736307256    5.855558218    7.995819730
  516 SOLV  OW      3262    3.187081965    4.658855513    4.565655482
  516 SOLV  HW1     3263    3.214012231    4.603877020    4.486572616
  516 SOLV  HW2     3264    3.236683454    4.627349817    4.646569866
  517 SOLV  OW      3265    3.211678838    5.724599828    7.982192325
  517 SOLV  HW1     3266    3.302359572    5.704145945    7.945328773
  517 SOLV  HW2     3267    3.192154687    5.821975109    7.970483756
  518 SOLV  OW      3268    4.290528120    4.471161892    6.164244789
  518 SOLV  HW1     3269    4.293186652    4.373470928    6.143004273
  518 SOLV  HW2     3270    4.199187892    4.495687237    6.196760971
  519 SOLV  OW      3271    3.119815049    4.176731350    6.011916099
  519 SOLV  HW1     3272    3.060963233    4.154436224    5.934192342
  519 SOLV  HW2     3273    3.209889203    4.204608555    5.978581754
  520 SOLV  OW      3274    5.995951514    4.178267536    6.546532663
  520 SOLV  HW1     3275    5.935446564    4.121531715    6.602403714
  520 SOLV  HW2     3276    6.024218794    4.258535071    6.599060697
  521 SOLV  OW      3277    4.179290234    3.933353002    6.303584259
  521 SOLV  HW1     3278    4.126389595    3.923332829    6.387852452
  521 SOLV  HW2     3279    4.274214838    3.906820948    6.320492533
  522 SOLV  OW      3280    5.654147324    4.538029327    5.125319766
  522 SOLV  HW1     3281    5.698680600    4.608630488    5.070240298
  522 SOLV  HW2     3282    5.557256717    4.560348129    5.136078571
  523 SOLV  OW      3283    5.132932287    3.321021355    7.875812429
  523 SOLV  HW1     3284    5.218300585    3.286665098    7.836672654
  523 SOLV  HW2     3285    5.150725802    3.406356467    7.924816195
  524 SOLV  OW      3286    4.361225780    4.520307626    8.070479088
  524 SOLV  HW1     3287    4.373472674    4.545961746    8.166357763
  524 SOLV  HW2     3288    4.419370479    4.577828748    8.012930259
  525 SOLV  OW      3289    5.189907796    5.978974155    5.481031242
  525 SOLV  HW1     3290    5.113323354    6.015797624    5.428299250
  525 SOLV  HW2     3291    5.163492815    5.891375928    5.521390418
  526 SOLV  OW      3292    3.205345025    4.035566358    7.590302422
  526 SOLV  HW1     3293    3.133232222    4.093007315    7.551566887
  526 SOLV  HW2     3294    3.259289986    3.995400978    7.516294831
  527 SOLV  OW      3295    4.465573852    6.422790658    8.581072939
  527 SOLV  HW1     3296    4.484322820    6.332642366    8.620103834
  527 SOLV  HW2     3297    4.549168035    6.459402089    8.540166012
  528 SOLV  OW      3298    3.863284564    4.852193334    4.876338240
  528 SOLV  HW1     3299    3.908517622    4.879222014    4.961329093
  528 SOLV  HW2     3300    3.924644029    4.868945382    4.799160953
  529 SOLV  OW      3301    3.868582093    4.746345261    4.557051600
  529 SOLV  HW1     3302    3.930729979    4.821985280    4.577495899
  529 SOLV  HW2     3303    3.921466477    4.667002771    4.526886769
  530 SOLV  OW      3304    3.576429639    4.830649186    5.633166641
  530 SOLV  HW1     3305    3.561747444    4.929508279    5.636786037
  530 SOLV  HW2     3306    3.664124656    4.811592773    5.589048186
  531 SOLV  OW      3307    5.291094045    4.312409250    4.667199959
  531 SOLV  HW1     3308    5.196121952    4.304067690    4.637016230
  531 SOLV  HW2     3309    5.296155176    4.296995813    4.765876492
  532 SOLV  OW      3310    3.625466447    6.409670850    8.123801055
  532 SOLV  HW1     3311    3.582903157    6.477443636    8.063826917
  532 SOLV  HW2     3312    3.707952480    6.448604461    8.164810111
  533 SOLV  OW      3313    3.691598193    3.939254180    5.854027266
  533 SOLV  HW1     3314    3.718947126    3.869605954    5.920379492
  533 SOLV  HW2     3315    3.755789903    4.015845918    5.857784234
  534 SOLV  OW      3316    3.336763128    3.416755623    7.221403678
  534 SOLV  HW1     3317    3.332357651    3.500281404    7.276229312
  534 SOLV  HW2     3318    3.287684925    3.430737642    7.135393711
  535 SOLV  OW      3319    3.076048225    4.835481664    5.671500188
  535 SOLV  HW1     3320    3.052846507    4.932459754    5.679053150
  535 SOLV  HW2     3321    3.162511140    4.818149118    5.718657661
  536 SOLV  OW      3322    5.150019189    3.868468913    6.668147738
  536 SOLV  HW1     3323    5.223564893    3.901171005    6.727490952
  536 SOLV  HW2     3324    5.186915097    3.848286177    6.577420139
  537 SOLV  OW      3325    4.593746585    4.967953830    8.067648916
  537 SOLV  HW1     3326    4.504510296    5.002510667    8.096680005
  537 SOLV  HW2     3327    4.625259331    4.898558455    8.132402300
  538 SOLV  OW      3328    4.655406804    5.652837151    6.104703298
  538 SOLV  HW1     3329    4.709449325    5.692602154    6.178865533
  538 SOLV  HW2     3330    4.677049026    5.699548916    6.018963655
  539 SOLV  OW      3331    3.419092107    6.174720268    7.078655014
  539 SOLV  HW1     3332    3.333626923    6.214896049    7.111550217
  539 SOLV  HW2     3333    3.480418130    6.247472263    7.047884121
  540 SOLV  OW      3334    3.672328692    3.539723667    8.615705485
  540 SOLV  HW1     3335    3.616006170    3.480226588    8.673062381
  540 SOLV  HW2     3336    3.668217338    3.508178230    8.520892524
  541 SOLV  OW      3337    3.110414239    4.219892820    7.181558699
  541 SOLV  HW1     3338    3.131826927    4.315604035    7.201123091
  541 SOLV  HW2     3339    3.161093545    4.190305353    7.100587902
  542 SOLV  OW      3340    3.719569798    3.247388745    5.150615216
  542 SOLV  HW1     3341    3.633228199    3.283454063    5.185902381
  542 SOLV  HW2     3342    3.760891677    3.314357062    5.088904683
  543 SOLV  OW      3343    3.549497417    5.124626516    5.641227908
  543 SOLV  HW1     3344    3.500004568    5.190136723    5.584125549
  543 SOLV  HW2     3345    3.501833377    5.113816955    5.728481656
  544 SOLV  OW      3346    5.847129031    3.995686026    5.816964872
  544 SOLV  HW1     3347    5.814290390    3.957858825    5.903514629
  544 SOLV  HW2     3348    5.874866408    3.921090961    5.756401037
  545 SOLV  OW      3349    5.588386446    6.385393400    5.545853437
  545 SOLV  HW1     3350    5.600107253    6.345527630    5.454893558
  545 SOLV  HW2     3351    5.542931381    6.319309541    5.605576974
  546 SOLV  OW      3352    5.133832781    3.986112036    4.456824301
  546 SOLV  HW1     3353    5.178710191    4.073042565    4.436064711
  546 SOLV  HW2     3354    5.125275726    3.932204464    4.373022478
  547 SOLV  OW      3355    4.185779733    3.838251280    8.313611353
  547 SOLV  HW1     3356    4.272757356    3.887609930    8.313278647
  547 SOLV  HW2     3357    4.202605439    3.741260048    8.331254314
  548 SOLV  OW      3358    5.308919239    4.626040256    5.081757190
  548 SOLV  HW1     3359    5.300557102    4.683076584    5.163479886
  548 SOLV  HW2     3360    5.336104949    4.682884870    5.004105768
  549 SOLV  OW      3361    3.089816353    5.029232631    6.008837760
  549 SOLV  HW1     3362    3.105407976    5.043807861    6.106534020
  549 SOLV  HW2     3363    3.033609984    5.103592043    5.972618222
  550 SOLV  OW      3364    5.371526205    4.094669171    6.628104541
  550 SOLV  HW1     3365    5.385850437    4.121595157    6.532859196
  550 SOLV  HW2     3366    5.332447248    4.171451257    6.678890466
  551 SOLV  OW      3367    5.969577005    4.763982597    6.686312853
  551 SOLV  HW1     3368    5.885953224    4.741678548    6.636215440
  551 SOLV  HW2     3369    5.946885666    4.784592800    6.781498823
  552 SOLV  OW      3370    4.321947257    3.719982759    6.463996165
  552 SOLV  HW1     3371    4.399859149    3.670667621    6.502701350
  552 SOLV  HW2     3372    4.266179604    3.757520432    6.538029964
  553 SOLV  OW      3373    3.329571703    3.522740585    7.749944723
  553 SOLV  HW1     3374    3.384348432    3.451426748    7.793692769
  553 SOLV  HW2     3375    3.232988738    3.508573760    7.771648129
  554 SOLV  OW      3376    3.466686552    4.173199552    4.521682857
  554 SOLV  HW1     3377    3.369971621    4.180854098    4.497426019
  554 SOLV  HW2     3378    3.499353911    4.081265733    4.499709383
  555 SOLV  OW      3379    4.444696347    5.803603394    5.232445814
  555 SOLV  HW1     3380    4.434604644    5.737620168    5.306918613
  555 SOLV  HW2     3381    4.383684729    5.778542786    5.157270582
  556 SOLV  OW      3382    3.986751568    4.560167872    7.070590235
  556 SOLV  HW1     3383    3.967050394    4.518271650    7.159235178
  556 SOLV  HW2     3384    4.008149326    4.488701585    7.003995597
  557 SOLV  OW      3385    3.826380522    4.552342671    5.559557453
  557 SOLV  HW1     3386    3.815290511    4.467785724    5.507316778
  557 SOLV  HW2     3387    3.922525965    4.563615423    5.584671950
  558 SOLV  OW      3388    3.735585562    5.884573694    7.578356517
  558 SOLV  HW1     3389    3.758371731    5.976892628    7.547392224
  558 SOLV  HW2     3390    3.636906259    5.877798911    7.593094302
  559 SOLV  OW      3391    5.588277237    4.531046607    7.512629322
  559 SOLV  HW1     3392    5.638740083    4.454691032    7.552926818
  559 SOLV  HW2     3393    5.492807374    4.527160073    7.542165608
  560 SOLV  OW      3394    4.894755951    4.222601551    7.479096703
  560 SOLV  HW1     3395    4.889087021    4.322377985    7.482657829
  560 SOLV  HW2     3396    4.819163854    4.183064867    7.531292973
  561 SOLV  OW      3397    3.123644367    5.042533648    6.911862074
  561 SOLV  HW1     3398    3.138867824    5.069179414    6.816677786
  561 SOLV  HW2     3399    3.050078586    4.974922306    6.916169980
  562 SOLV  OW      3400    4.409720365    4.180247900    4.581579557
  562 SOLV  HW1     3401    4.321565332    4.138425609    4.559653120
  562 SOLV  HW2     3402    4.397226098    4.248372334    4.653722557
  563 SOLV  OW      3403    5.498063857    3.438163047    7.155773171
  563 SOLV  HW1     3404    5.412392206    3.422081583    7.106745892
  563 SOLV  HW2     3405    5.511548733    3.536516940    7.167867187
  564 SOLV  OW      3406    5.844584409    3.317641747    5.445576064
  564 SOLV  HW1     3407    5.786404814    3.398888320    5.441792777
  564 SOLV  HW2     3408    5.871582129    3.300393323    5.540307494
  565 SOLV  OW      3409    5.559168472    3.505963145    4.541906582
  565 SOLV  HW1     3410    5.462125646    3.481885483    4.544130438
  565 SOLV  HW2     3411    5.568733269    3.604377524    4.526967467
  566 SOLV  OW      3412    3.802921147    6.067857120    5.375486725
  566 SOLV  HW1     3413    3.825751238    6.088655297    5.470600093
  566 SOLV  HW2     3414    3.833462285    6.142810383    5.316749318
  567 SOLV  OW      3415    5.270340591    4.541405407    7.657097061
  567 SOLV  HW1     3416    5.184095168    4.583554218    7.685153935
  567 SOLV  HW2     3417    5.252884565    4.475216277    7.584196986
  568 SOLV  OW      3418    4.116311253    3.896579053    4.509371456
  568 SOLV  HW1     3419    4.195553586    3.836559202    4.520338048
  568 SOLV  HW2     3420    4.130343082    3.956159677    4.430283095
  569 SOLV  OW      3421    4.828277558    6.124726414    8.043015484
  569 SOLV  HW1     3422    4.771178155    6.051596713    8.005693029
  569 SOLV  HW2     3423    4.771994643    6.205687450    8.059711665
  570 SOLV  OW      3424    5.947139290    4.443628428    5.310936831
  570 SOLV  HW1     3425    5.917740025    4.351373645    5.285903604
  570 SOLV  HW2     3426    5.913651589    4.508850960    5.242930763
  571 SOLV  OW      3427    3.158306885    6.389667276    7.061900219
  571 SOLV  HW1     3428    3.122659426    6.296243067    7.060134366
  571 SOLV  HW2     3429    3.181366106    6.414750232    7.155927050
  572 SOLV  OW      3430    3.198999679    5.209155692    8.518676228
  572 SOLV  HW1     3431    3.166709322    5.299804914    8.491454243
  572 SOLV  HW2     3432    3.288602987    5.192036213    8.477695144
  573 SOLV  OW      3433    4.451374564    6.106956691    7.465959213
  573 SOLV  HW1     3434    4.533500256    6.138803624    7.418598125
  573 SOLV  HW2     3435    4.396433662    6.051324165    7.403611140
  574 SOLV  OW      3436    4.271496576    5.034891879    6.844802099
  574 SOLV  HW1     3437    4.321989024    5.115341168    6.813500478
  574 SOLV  HW2     3438    4.312299717    4.952550046    6.805349426
  575 SOLV  OW      3439    3.646982626    5.064962767    5.372691553
  575 SOLV  HW1     3440    3.642436653    5.147483778    5.316376926
  575 SOLV  HW2     3441    3.645586561    5.090502017    5.469366411
  576 SOLV  OW      3442    5.580851295    4.444562051    6.822136364
  576 SOLV  HW1     3443    5.653813238    4.404633193    6.877670782
  576 SOLV  HW2     3444    5.492107590    4.415022308    6.857524657
  577 SOLV  OW      3445    4.405882585    3.429130219    5.159236663
  577 SOLV  HW1     3446    4.400781053    3.329660569    5.150301993
  577 SOLV  HW2     3447    4.483495001    3.453410316    5.217448072
  578 SOLV  OW      3448    4.472736895    5.915846795    7.742657193
  578 SOLV  HW1     3449    4.477112757    5.821601966    7.709508279
  578 SOLV  HW2     3450    4.549032126    5.932776726    7.805061066
  579 SOLV  OW      3451    5.545543659    4.894327251    6.487991325
  579 SOLV  HW1     3452    5.539944878    4.815413061    6.549171442
  579 SOLV  HW2     3453    5.639598087    4.904798586    6.455649688
  580 SOLV  OW      3454    5.696975806    5.504938282    8.175115483
  580 SOLV  HW1     3455    5.716420800    5.600677717    8.153756714
  580 SOLV  HW2     3456    5.773790700    5.448004551    8.145789866
  581 SOLV  OW      3457    4.445459798    6.035355230    6.532968234
  581 SOLV  HW1     3458    4.403876157    5.980806594    6.605738696
  581 SOLV  HW2     3459    4.528046260    6.079780834    6.567694587
  582 SOLV  OW      3460    5.396245054    3.576405784    6.181399146
  582 SOLV  HW1     3461    5.336148401    3.633509644    6.237341301
  582 SOLV  HW2     3462    5.474089661    3.546114533    6.236395025
  583 SOLV  OW      3463    4.633962536    4.977271935    7.660370048
  583 SOLV  HW1     3464    4.706028716    4.966037315    7.591947649
  583 SOLV  HW2     3465    4.640615501    4.903997130    7.728104528
  584 SOLV  OW      3466    5.217154657    4.328916227    6.601719385
  584 SOLV  HW1     3467    5.300087257    4.384286673    6.609233450
  584 SOLV  HW2     3468    5.137699175    4.388981400    6.592809085
  585 SOLV  OW      3469    3.866653395    3.665349442    7.701908939
  585 SOLV  HW1     3470    3.832344299    3.571942836    7.691995962
  585 SOLV  HW2     3471    3.906358459    3.676757824    7.792977485
  586 SOLV  OW      3472    4.826965657    5.054705844    8.475548811
  586 SOLV  HW1     3473    4.750217764    5.106784141    8.438143569
  586 SOLV  HW2     3474    4.834039536    5.071752732    8.573839424
  587 SOLV  OW      3475    4.842037208    3.919527526    8.307973789
  587 SOLV  HW1     3476    4.855213405    4.016997818    8.289915352
  587 SOLV  HW2     3477    4.925077637    3.881712784    8.348894577
  588 SOLV  OW      3478    4.185531612    6.473503385    5.098571592
  588 SOLV  HW1     3479    4.145805484    6.524902976    5.022545451
  588 SOLV  HW2     3480    4.119323367    6.406136401    5.131430263
  589 SOLV  OW      3481    5.421325032    4.645185748    6.603218368
  589 SOLV  HW1     3482    5.430088573    4.632476173    6.504412782
  589 SOLV  HW2     3483    5.334541522    4.690619872    6.623376767
  590 SOLV  OW      3484    3.791058996    5.793152511    6.068088689
  590 SOLV  HW1     3485    3.766870436    5.765222799    6.161020876
  590 SOLV  HW2     3486    3.735288107    5.742329598    6.002448873
  591 SOLV  OW      3487    3.923149865    4.268073157    5.481646539
  591 SOLV  HW1     3488    3.854916280    4.214368292    5.531244755
  591 SOLV  HW2     3489    3.901233788    4.267816743    5.384068619
  592 SOLV  OW      3490    4.644598875    4.147660544    6.907320348
  592 SOLV  HW1     3491    4.654234508    4.245622486    6.924963789
  592 SOLV  HW2     3492    4.731138731    4.111382874    6.872745929
  593 SOLV  OW      3493    3.180297202    5.900225854    7.645803251
  593 SOLV  HW1     3494    3.135936182    5.903283796    7.735377860
  593 SOLV  HW2     3495    3.114237504    5.870342555    7.576926933
  594 SOLV  OW      3496    4.798309483    5.600367944    7.664764893
  594 SOLV  HW1     3497    4.699131773    5.602123085    7.677510798
  594 SOLV  HW2     3498    4.820610477    5.632088327    7.572588166
  595 SOLV  OW      3499    3.071226854    4.766452076    5.394472110
  595 SOLV  HW1     3500    3.104871712    4.770760167    5.488543909
  595 SOLV  HW2     3501    3.050287233    4.858800898    5.362326098
  596 SOLV  OW      3502    4.551795514    4.249035008    4.943003626
  596 SOLV  HW1     3503    4.481528136    4.233881840    5.012534748
  596 SOLV  HW2     3504    4.539669232    4.183380164    4.868552084
  597 SOLV  OW      3505    5.533502469    3.780239205    7.711468506
  597 SOLV  HW1     3506    5.437882406    3.807996706    7.720831784
  597 SOLV  HW2     3507    5.571626620    3.819786538    7.627896801
  598 SOLV  OW      3508    5.537112954    5.068296068    8.037068498
  598 SOLV  HW1     3509    5.458206856    5.080224744    7.976815779
  598 SOLV  HW2     3510    5.553502960    5.152997546    8.087653127
  599 SOLV  OW      3511    3.447321542    3.996136617    7.040596551
  599 SOLV  HW1     3512    3.500024944    3.932158450    7.096552897
  599 SOLV  HW2     3513    3.503159904    4.076627693    7.020515197
  600 SOLV  OW      3514    4.198631863    5.948672552    8.206395783
  600 SOLV  HW1     3515    4.139757562    5.986679551    8.277737814
  600 SOLV  HW2     3516    4.149645710    5.948817397    8.119212489
  601 SOLV  OW      3517    3.296573395    6.349270126    4.677946281
  601 SOLV  HW1     3518    3.388004314    6.330385204    4.713778640
  601 SOLV  HW2     3519    3.246609034    6.263316891    4.667187292
  602 SOLV  OW      3520    4.810275850    3.798393203    6.635183643
  602 SOLV  HW1     3521    4.715197592    3.828658961    6.628538587
  602 SOLV  HW2     3522    4.865608383    3.871101040    6.675846302
  603 SOLV  OW      3523    3.293435774    4.578145801    4.895547724
  603 SOLV  HW1     3524    3.221177229    4.532440336    4.947428260
  603 SOLV  HW2     3525    3.293615983    4.675708436    4.917536125
  604 SOLV  OW      3526    3.589463396    4.968984435    7.132889667
  604 SOLV  HW1     3527    3.521050354    4.973264657    7.060066706
  604 SOLV  HW2     3528    3.591196993    5.056019046    7.182123014
  605 SOLV  OW      3529    5.619300771    3.957332097    6.624251667
  605 SOLV  HW1     3530    5.594491132    3.917506938    6.712570728
  605 SOLV  HW2     3531    5.548214052    4.021525369    6.595512526
  606 SOLV  OW      3532    5.421166719    4.065122984    7.135664204
  606 SOLV  HW1     3533    5.468832840    4.018056201    7.209922351
  606 SOLV  HW2     3534    5.405261574    4.160431661    7.161422428
  607 SOLV  OW      3535    5.987172847    5.919897500    5.820005042
  607 SOLV  HW1     3536    5.950329439    5.982412250    5.751196558
  607 SOLV  HW2     3537    5.986790650    5.964772091    5.909380651
  608 SOLV  OW      3538    5.641744882    5.794781650    5.818280364
  608 SOLV  HW1     3539    5.610993651    5.888642804    5.833919113
  608 SOLV  HW2     3540    5.668345953    5.753497487    5.905389712
  609 SOLV  OW      3541    3.804757893    5.700831519    5.264490770
  609 SOLV  HW1     3542    3.762857129    5.763428497    5.330277218
  609 SOLV  HW2     3543    3.737885142    5.676816392    5.194120602
  610 SOLV  OW      3544    5.950649175    3.531440984    6.407757031
  610 SOLV  HW1     3545    5.999576101    3.561572524    6.325904543
  610 SOLV  HW2     3546    5.888483365    3.603741590    6.437916935
  611 SOLV  OW      3547    4.705224847    5.244524512    8.293910322
  611 SOLV  HW1     3548    4.655692725    5.217942187    8.211204097
  611 SOLV  HW2     3549    4.769893732    5.317587616    8.271967608
  612 SOLV  OW      3550    3.692297807    3.799572456    7.438597658
  612 SOLV  HW1     3551    3.772769637    3.807138378    7.497495889
  612 SOLV  HW2     3552    3.610141629    3.820690668    7.491570449
  613 SOLV  OW      3553    5.197192255    6.434037670    5.434356975
  613 SOLV  HW1     3554    5.191339156    6.472257361    5.526585420
  613 SOLV  HW2     3555    5.110667896    6.389551735    5.411200124
  614 SOLV  OW      3556    4.918034596    4.197584962    4.744977456
  614 SOLV  HW1     3557    4.976281966    4.149718028    4.810686567
  614 SOLV  HW2     3558    4.878221210    4.131456888    4.681400689
  615 SOLV  OW      3559    5.986832926    6.035688253    5.369026350
  615 SOLV  HW1     3560    5.970596973    6.066478581    5.275278531
  615 SOLV  HW2     3561    5.966634312    6.110240872    5.432540390
  616 SOLV  OW      3562    3.160586792    5.295074132    6.712148947
  616 SOLV  HW1     3563    3.158551982    5.301983376    6.612399884
  616 SOLV  HW2     3564    3.173861448    5.386022730    6.751563165
  617 SOLV  OW      3565    3.504067311    4.765535238    7.664830961
  617 SOLV  HW1     3566    3.448078869    4.698762569    7.713891183
  617 SOLV  HW2     3567    3.444682018    4.827495185    7.613501901
  618 SOLV  OW      3568    4.466122256    4.242428204    5.971071908
  618 SOLV  HW1     3569    4.492348509    4.279151523    6.060314394
  618 SOLV  HW2     3570    4.461492374    4.316882324    5.904473551
  619 SOLV  OW      3571    5.927233180    3.302901191    5.694430738
  619 SOLV  HW1     3572    6.000229444    3.367109563    5.717868158
  619 SOLV  HW2     3573    5.916334835    3.236437774    5.768349386
  620 SOLV  OW      3574    4.193322376    3.891342625    5.710087548
  620 SOLV  HW1     3575    4.249304626    3.961214554    5.754629736
  620 SOLV  HW2     3576    4.151517142    3.832856948    5.779601269
  621 SOLV  OW      3577    4.834724972    4.901791955    7.506001341
  621 SOLV  HW1     3578    4.928348820    4.871492031    7.488205844
  621 SOLV  HW2     3579    4.774227793    4.866781132    7.434485558
  622 SOLV  OW      3580    3.241699398    6.318060589    8.037592440
  622 SOLV  HW1     3581    3.170752798    6.267565649    7.988414992
  622 SOLV  HW2     3582    3.261811560    6.403100423    7.988955975
  623 SOLV  OW      3583    4.812048302    5.035507600    6.774897840
  623 SOLV  HW1     3584    4.720731670    5.011061386    6.742259476
  623 SOLV  HW2     3585    4.870521119    4.954378456    6.774080841
  624 SOLV  OW      3586    5.365149112    3.880836504    5.012576015
  624 SOLV  HW1     3587    5.341458853    3.872235781    4.915796387
  624 SOLV  HW2     3588    5.286639869    3.916794166    5.063024097
  625 SOLV  OW      3589    4.920226278    5.755968368    7.924513200
  625 SOLV  HW1     3590    4.981093218    5.814954045    7.871447904
  625 SOLV  HW2     3591    4.852949973    5.714061056    7.863526826
  626 SOLV  OW      3592    3.636846559    5.495588234    8.143050073
  626 SOLV  HW1     3593    3.580859883    5.576629679    8.160316451
  626 SOLV  HW2     3594    3.605395963    5.420413613    8.201013142
  627 SOLV  OW      3595    5.077273516    4.769604119    7.764506513
  627 SOLV  HW1     3596    5.169808792    4.805594938    7.752554826
  627 SOLV  HW2     3597    5.035127370    4.812064248    7.844644890
  628 SOLV  OW      3598    4.002214807    5.852337923    5.380263326
  628 SOLV  HW1     3599    3.958047801    5.941828027    5.373842991
  628 SOLV  HW2     3600    3.950333840    5.785677262    5.326734354
  629 SOLV  OW      3601    4.500802182    4.188429201    7.375859619
  629 SOLV  HW1     3602    4.521468698    4.128945691    7.453552088
  629 SOLV  HW2     3603    4.501700071    4.283848229    7.405792218
  630 SOLV  OW      3604    5.466560554    3.434546210    8.376675113
  630 SOLV  HW1     3605    5.443689811    3.502136014    8.306603369
  630 SOLV  HW2     3606    5.405233251    3.445604033    8.454887964
  631 SOLV  OW      3607    4.656513673    3.721621983    5.409768472
  631 SOLV  HW1     3608    4.586069790    3.727951795    5.480464208
  631 SOLV  HW2     3609    4.745813338    3.742202016    5.449795026
  632 SOLV  OW      3610    5.965103327    4.422578899    6.796314136
  632 SOLV  HW1     3611    5.913939838    4.501779695    6.762988358
  632 SOLV  HW2     3612    6.060067632    4.448987024    6.813200140
  633 SOLV  OW      3613    4.144311515    3.482202292    6.572890885
  633 SOLV  HW1     3614    4.105560863    3.390048547    6.570056939
  633 SOLV  HW2     3615    4.111717173    3.529532285    6.654730002
  634 SOLV  OW      3616    4.870180252    5.120061503    5.539948530
  634 SOLV  HW1     3617    4.960978585    5.150864935    5.511542408
  634 SOLV  HW2     3618    4.865086580    5.020432096    5.532889731
  635 SOLV  OW      3619    3.967584354    6.078741071    7.739702692
  635 SOLV  HW1     3620    3.869764543    6.059739585    7.731318459
  635 SOLV  HW2     3621    4.019583463    6.006293216    7.694451038
  636 SOLV  OW      3622    3.017359538    4.033348578    4.956058559
  636 SOLV  HW1     3623    3.114124743    4.041902546    4.932290639
  636 SOLV  HW2     3624    3.004069079    3.952091436    5.012812650
  637 SOLV  OW      3625    3.975166619    5.570676279    6.727079067
  637 SOLV  HW1     3626    3.931342587    5.649578083    6.770138040
  637 SOLV  HW2     3627    3.905017691    5.507459857    6.694172649
  638 SOLV  OW      3628    4.510555998    4.999838974    6.413860078
  638 SOLV  HW1     3629    4.468921269    5.082577169    6.451575385
  638 SOLV  HW2     3630    4.443750570    4.925425610    6.415018217
  639 SOLV  OW      3631    3.614283452    6.353450646    6.539835448
  639 SOLV  HW1     3632    3.664522470    6.293368557    6.602015272
  639 SOLV  HW2     3633    3.677485024    6.392379393    6.472823456
  640 SOLV  OW      3634    4.453428115    5.781979278    6.371932467
  640 SOLV  HW1     3635    4.461909829    5.864791251    6.427356674
  640 SOLV  HW2     3636    4.542926994    5.738149538    6.363625063
  641 SOLV  OW      3637    4.899356548    5.540151862    4.462767423
  641 SOLV  HW1     3638    4.966800927    5.613943760    4.465235008
  641 SOLV  HW2     3639    4.900255240    5.497215937    4.372456936
  642 SOLV  OW      3640    3.083556114    5.059648509    6.282037850
  642 SOLV  HW1     3641    3.159628588    5.108912796    6.324301372
  642 SOLV  HW2     3642    2.998414728    5.109484760    6.298391156
  643 SOLV  OW      3643    5.672642349    6.359375582    8.561437319
  643 SOLV  HW1     3644    5.606074108    6.350649622    8.487314328
  643 SOLV  HW2     3645    5.626403759    6.391414440    8.644119192
  644 SOLV  OW      3646    4.243948847    4.631877579    4.527511118
  644 SOLV  HW1     3647    4.309978099    4.700108496    4.558896144
  644 SOLV  HW2     3648    4.242493571    4.555039937    4.591505116
  645 SOLV  OW      3649    4.944183677    4.508901924    7.498454924
  645 SOLV  HW1     3650    4.934784321    4.605282045    7.523440029
  645 SOLV  HW2     3651    4.882570441    4.488015965    7.422499591
  646 SOLV  OW      3652    5.893827714    4.410518907    7.631454140
  646 SOLV  HW1     3653    5.938219337    4.390750658    7.718862635
  646 SOLV  HW2     3654    5.960841144    4.402926490    7.557611220
  647 SOLV  OW      3655    4.911538086    3.432402769    8.493912676
  647 SOLV  HW1     3656    4.845313169    3.377233744    8.443194142
  647 SOLV  HW2     3657    4.956824023    3.375397446    8.562479111
  648 SOLV  OW      3658    5.804965080    3.677952547    7.807213355
  648 SOLV  HW1     3659    5.764932950    3.632630822    7.886870417
  648 SOLV  HW2     3660    5.732173111    3.704963728    7.744177362
  649 SOLV  OW      3661    4.382520441    5.795047966    5.647291980
  649 SOLV  HW1     3662    4.286529014    5.818218417    5.663071641
  649 SOLV  HW2     3663    4.413869896    5.732504072    5.718745146
  650 SOLV  OW      3664    4.431656696    4.380762476    6.625980504
  650 SOLV  HW1     3665    4.407908905    4.305101850    6.686914514
  650 SOLV  HW2     3666    4.426898913    4.349781885    6.531010334
  651 SOLV  OW      3667    3.702591302    6.023153328    7.916352123
  651 SOLV  HW1     3668    3.693844144    6.121962805    7.903618767
  651 SOLV  HW2     3669    3.622207295    5.977417157    7.878295081
  652 SOLV  OW      3670    4.749676232    4.992602930    6.114518616
  652 SOLV  HW1     3671    4.839360645    5.018714484    6.078798742
  652 SOLV  HW2     3672    4.687142353    5.070338051    6.107540926
  653 SOLV  OW      3673    4.821565219    5.652863631    6.892663335
  653 SOLV  HW1     3674    4.837883426    5.568352178    6.841754007
  653 SOLV  HW2     3675    4.802126208    5.630928093    6.988272700
  654 SOLV  OW      3676    5.274789912    3.996019577    7.999188071
  654 SOLV  HW1     3677    5.287791854    4.075452189    8.058538815
  654 SOLV  HW2     3678    5.340500274    3.924822339    8.023970134
  655 SOLV  OW      3679    3.207475161    5.949868286    6.085066184
  655 SOLV  HW1     3680    3.239482734    5.980028614    5.995254862
  655 SOLV  HW2     3681    3.164852338    5.859791933    6.076712497
  656 SOLV  OW      3682    3.524174763    6.498037050    4.907659043
  656 SOLV  HW1     3683    3.544126799    6.545587212    4.821969904
  656 SOLV  HW2     3684    3.565449957    6.406966027    4.905612535
  657 SOLV  OW      3685    3.641111362    5.294028129    5.891536287
  657 SOLV  HW1     3686    3.641242539    5.299388387    5.791671246
  657 SOLV  HW2     3687    3.720321034    5.343274472    5.927622390
  658 SOLV  OW      3688    4.479811099    5.188277794    7.194374192
  658 SOLV  HW1     3689    4.390329567    5.146322927    7.209636724
  658 SOLV  HW2     3690    4.534800506    5.180640844    7.277548728
  659 SOLV  OW      3691    4.648762540    4.631838614    5.544155815
  659 SOLV  HW1     3692    4.701365158    4.562063282    5.495522628
  659 SOLV  HW2     3693    4.573968321    4.663751485    5.485942723
  660 SOLV  OW      3694    3.348621567    3.778476270    6.863883408
  660 SOLV  HW1     3695    3.350722406    3.842096614    6.786750772
  660 SOLV  HW2     3696    3.395195504    3.819590761    6.942257021
  661 SOLV  OW      3697    5.381216706    5.395879687    6.271142851
  661 SOLV  HW1     3698    5.321364228    5.363238824    6.344312673
  661 SOLV  HW2     3699    5.351648534    5.486862412    6.242023102
  662 SOLV  OW      3700    0.013545204    3.413264593    5.141178961
  662 SOLV  HW1     3701    0.001811721    3.505333952    5.103950536
  662 SOLV  HW2     3702   -0.075014009    3.378058776    5.171483152
  663 SOLV  OW      3703    4.335885796    3.425690658    7.583193869
  663 SOLV  HW1     3704    4.246551133    3.383114472    7.597627395
  663 SOLV  HW2     3705    4.394067883    3.408839198    7.662770546
  664 SOLV  OW      3706    3.688873783    5.679180817    6.864331532
  664 SOLV  HW1     3707    3.664385805    5.740227288    6.939666687
  664 SOLV  HW2     3708    3.618868751    5.684437124    6.793106970
  665 SOLV  OW      3709    4.238280300    5.975300822    7.600253653
  665 SOLV  HW1     3710    4.180400033    6.055975437    7.612153378
  665 SOLV  HW2     3711    4.325410872    6.002547391    7.559438282
  666 SOLV  OW      3712    3.202541639    4.705560783    7.445128242
  666 SOLV  HW1     3713    3.156247362    4.792071074    7.425777394
  666 SOLV  HW2     3714    3.139273649    4.643611151    7.491615459
  667 SOLV  OW      3715    4.438723715    5.633370909    5.871313330
  667 SOLV  HW1     3716    4.375754618    5.683605521    5.930573756
  667 SOLV  HW2     3717    4.519520591    5.606493435    5.923755210
  668 SOLV  OW      3718    4.259296870    6.283075576    7.954486473
  668 SOLV  HW1     3719    4.207597804    6.286920333    8.040004103
  668 SOLV  HW2     3720    4.353642272    6.256086911    7.973787958
  669 SOLV  OW      3721    3.611642146    4.421907944    4.816697187
  669 SOLV  HW1     3722    3.648120903    4.492633657    4.756130499
  669 SOLV  HW2     3723    3.525699275    4.387083354    4.779248846
  670 SOLV  OW      3724    4.704925638    4.448808407    5.244252481
  670 SOLV  HW1     3725    4.612342952    4.419789659    5.220006688
  670 SOLV  HW2     3726    4.725146071    4.536146511    5.199929112
  671 SOLV  OW      3727    3.341702948    5.751025709    5.654365893
  671 SOLV  HW1     3728    3.413012574    5.755951381    5.584431618
  671 SOLV  HW2     3729    3.327992683    5.841642015    5.694398181
  672 SOLV  OW      3730    5.976192632    4.927884768    5.698108182
  672 SOLV  HW1     3731    6.008115618    4.965399481    5.611071474
  672 SOLV  HW2     3732    5.994650764    4.829631563    5.700781197
  673 SOLV  OW      3733    5.555346810    3.972777947    4.531827083
  673 SOLV  HW1     3734    5.654564694    3.983355718    4.525166354
  673 SOLV  HW2     3735    5.523850862    4.008670212    4.619691415
  674 SOLV  OW      3736    3.735020569    5.974195861    6.976258260
  674 SOLV  HW1     3737    3.640335325    5.970188112    6.944329810
  674 SOLV  HW2     3738    3.766431433    6.069134907    6.975502018
  675 SOLV  OW      3739    3.370636406    5.742777888    6.727561675
  675 SOLV  HW1     3740    3.359919772    5.768251821    6.631450604
  675 SOLV  HW2     3741    3.406547906    5.820750713    6.778866406
  676 SOLV  OW      3742    4.027561532    5.655875484    8.593747877
  676 SOLV  HW1     3743    4.035032193    5.707340061    8.508322353
  676 SOLV  HW2     3744    3.966760667    5.577619926    8.580282854
  677 SOLV  OW      3745    3.132394121    4.496855586    7.227744574
  677 SOLV  HW1     3746    3.227344934    4.465495594    7.226707778
  677 SOLV  HW2     3747    3.120196697    4.563709246    7.301107316
  678 SOLV  OW      3748    3.154840149    6.296875097    7.341320096
  678 SOLV  HW1     3749    3.072552279    6.243795299    7.361643186
  678 SOLV  HW2     3750    3.172377075    6.361043686    7.415998060
  679 SOLV  OW      3751    4.806863828    6.085393929    4.362631282
  679 SOLV  HW1     3752    4.888998581    6.105988441    4.415841596
  679 SOLV  HW2     3753    4.729407928    6.136624046    4.399753171
  680 SOLV  OW      3754    5.501367190    5.415739017    4.562137441
  680 SOLV  HW1     3755    5.553559224    5.333240753    4.540422846
  680 SOLV  HW2     3756    5.405406162    5.391598312    4.576639774
  681 SOLV  OW      3757    4.517549180    3.737025922    4.853213397
  681 SOLV  HW1     3758    4.527953380    3.646506021    4.894420072
  681 SOLV  HW2     3759    4.453318345    3.731633095    4.776756994
  682 SOLV  OW      3760    3.026706475    5.121396312    4.799984780
  682 SOLV  HW1     3761    3.119056492    5.135335428    4.835722857
  682 SOLV  HW2     3762    3.030915693    5.063707467    4.718399968
  683 SOLV  OW      3763    3.240655693    5.277082982    7.846462250
  683 SOLV  HW1     3764    3.338535585    5.297155867    7.842382282
  683 SOLV  HW2     3765    3.214371324    5.258571905    7.941155121
  684 SOLV  OW      3766    5.269664426    6.163380583    5.879943279
  684 SOLV  HW1     3767    5.235998065    6.072747346    5.905515350
  684 SOLV  HW2     3768    5.364235515    6.156066846    5.848274404
  685 SOLV  OW      3769    5.984362711    3.984179277    5.526877838
  685 SOLV  HW1     3770    6.001435579    4.081197342    5.544135713
  685 SOLV  HW2     3771    5.983089992    3.934613975    5.613731968
  686 SOLV  OW      3772    4.450953018    3.746324773    5.626536575
  686 SOLV  HW1     3773    4.388838752    3.755602079    5.704366540
  686 SOLV  HW2     3774    4.433548106    3.819899341    5.561071351
  687 SOLV  OW      3775    3.990586945    4.829374888    6.380884627
  687 SOLV  HW1     3776    3.983399275    4.751491921    6.443197361
  687 SOLV  HW2     3777    3.911554078    4.830417505    6.319623827
  688 SOLV  OW      3778    5.928461919    4.126396679    7.659988554
  688 SOLV  HW1     3779    5.987577614    4.049253612    7.636444973
  688 SOLV  HW2     3780    5.938197696    4.147341258    7.757293820
  689 SOLV  OW      3781    3.160416613    4.092690888    6.668140364
  689 SOLV  HW1     3782    3.065016734    4.121099331    6.677724187
  689 SOLV  HW2     3783    3.164730435    4.007657287    6.615675106
  690 SOLV  OW      3784    5.484988512    6.206444851    5.005500152
  690 SOLV  HW1     3785    5.546482047    6.185668918    4.929423133
  690 SOLV  HW2     3786    5.464472279    6.304319010    5.005961396
  691 SOLV  OW      3787    3.456344636    3.703623750    7.556931721
  691 SOLV  HW1     3788    3.485334108    3.748547795    7.641440242
  691 SOLV  HW2     3789    3.392160329    3.630074502    7.578638750
  692 SOLV  OW      3790    3.544278687    4.110501098    8.006577908
  692 SOLV  HW1     3791    3.623165141    4.154595647    8.049407091
  692 SOLV  HW2     3792    3.567450422    4.016018058    7.983386172
  693 SOLV  OW      3793    3.488460738    5.291796612    7.136320998
  693 SOLV  HW1     3794    3.482032084    5.289590002    7.236096934
  693 SOLV  HW2     3795    3.579661946    5.322872053    7.109515349
  694 SOLV  OW      3796    4.538351341    6.129137604    8.301791314
  694 SOLV  HW1     3797    4.524074989    6.036175888    8.267792997
  694 SOLV  HW2     3798    4.480607537    6.144497218    8.381984594
  695 SOLV  OW      3799    3.089108773    4.986916017    6.609389784
  695 SOLV  HW1     3800    3.162086837    4.922699509    6.585914812
  695 SOLV  HW2     3801    3.066632534    5.042499815    6.529344664
  696 SOLV  OW      3802    5.405011513    5.574323602    5.245919043
  696 SOLV  HW1     3803    5.370137667    5.489689062    5.205658901
  696 SOLV  HW2     3804    5.467965660    5.552291912    5.320428484
  697 SOLV  OW      3805    5.541817220    3.819849868    5.626538853
  697 SOLV  HW1     3806    5.455469667    3.771999490    5.610587421
  697 SOLV  HW2     3807    5.588733457    3.833871827    5.539336812
  698 SOLV  OW      3808    5.120782709    4.639321109    4.560967849
  698 SOLV  HW1     3809    5.090813425    4.545051762    4.575690309
  698 SOLV  HW2     3810    5.186927232    4.641928188    4.486003278
  699 SOLV  OW      3811    4.045531526    4.146829455    7.930738097
  699 SOLV  HW1     3812    3.966838954    4.145700132    7.992433424
  699 SOLV  HW2     3813    4.123388192    4.189414428    7.976835077
  700 SOLV  OW      3814    3.114468955    6.160195743    5.277826637
  700 SOLV  HW1     3815    3.032731088    6.130317135    5.228563283
  700 SOLV  HW2     3816    3.167482472    6.222127178    5.219901163
  701 SOLV  OW      3817    5.495876355    4.317508988    6.120509040
  701 SOLV  HW1     3818    5.582087594    4.280920476    6.155576455
  701 SOLV  HW2     3819    5.458737660    4.255118333    6.051743912
  702 SOLV  OW      3820    3.181311889    6.135363426    6.331245696
  702 SOLV  HW1     3821    3.264503389    6.189546959    6.343296452
  702 SOLV  HW2     3822    3.204893794    6.046381797    6.292176752
  703 SOLV  OW      3823    4.654507979    5.134132586    4.803900283
  703 SOLV  HW1     3824    4.658822543    5.081887126    4.889058844
  703 SOLV  HW2     3825    4.670153904    5.230965211    4.823407591
  704 SOLV  OW      3826    6.007992384    4.269977618    7.346941110
  704 SOLV  HW1     3827    6.058483635    4.244038863    7.264610935
  704 SOLV  HW2     3828    5.912156449    4.286276016    7.323484143
  705 SOLV  OW      3829    5.286178388    3.848398178    6.155503825
  705 SOLV  HW1     3830    5.266761566    3.751495702    6.140181283
  705 SOLV  HW2     3831    5.219216592    3.903987275    6.106235085
  706 SOLV  OW      3832    4.357195466    5.446556143    6.150509485
  706 SOLV  HW1     3833    4.428371328    5.452602461    6.220504196
  706 SOLV  HW2     3834    4.337828278    5.350418870    6.130909995
  707 SOLV  OW      3835    4.246125021    4.256091178    7.184033555
  707 SOLV  HW1     3836    4.344348277    4.244720415    7.199005424
  707 SOLV  HW2     3837    4.200564950    4.167548715    7.193300966
  708 SOLV  OW      3838    4.970670653    5.181507142    7.961293735
  708 SOLV  HW1     3839    4.874695735    5.184041814    7.989267473
  708 SOLV  HW2     3840    4.980864044    5.227466155    7.873057173
  709 SOLV  OW      3841    4.126220878    4.221142819    8.374966293
  709 SOLV  HW1     3842    4.079574330    4.138318283    8.406032285
  709 SOLV  HW2     3843    4.219337026    4.222582667    8.411424779
  710 SOLV  OW      3844    4.273038502    3.717949660    7.737882122
  710 SOLV  HW1     3845    4.263041076    3.812141410    7.769972406
  710 SOLV  HW2     3846    4.202281717    3.698199586    7.670032361
  711 SOLV  OW      3847    4.560278857    4.553306199    7.084284349
  711 SOLV  HW1     3848    4.461554258    4.539082535    7.091483779
  711 SOLV  HW2     3849    4.584735316    4.639852770    7.128006329
  712 SOLV  OW      3850    4.319416754    5.972099365    8.456028668
  712 SOLV  HW1     3851    4.268907763    6.026944667    8.389378448
  712 SOLV  HW2     3852    4.309317480    6.012553997    8.546928777
  713 SOLV  OW      3853    5.569292238    3.575166992    7.481176008
  713 SOLV  HW1     3854    5.510024679    3.505016311    7.441593103
  713 SOLV  HW2     3855    5.516738892    3.659081338    7.495260182
  714 SOLV  OW      3856    5.625385995    5.549504786    4.225160961
  714 SOLV  HW1     3857    5.673607665    5.462379706    4.234427298
  714 SOLV  HW2     3858    5.668656469    5.617935536    4.283870587
  715 SOLV  OW      3859    3.254002992    5.507108866    6.850899160
  715 SOLV  HW1     3860    3.234984005    5.544274103    6.941777486
  715 SOLV  HW2     3861    3.277160400    5.581793671    6.788561326
  716 SOLV  OW      3862    3.510437898    5.487750078    5.705427288
  716 SOLV  HW1     3863    3.470988353    5.572958995    5.739825463
  716 SOLV  HW2     3864    3.449065150    5.447720699    5.637361200
  717 SOLV  OW      3865    5.558828740    3.571248646    6.453265318
  717 SOLV  HW1     3866    5.629890733    3.554151068    6.385008485
  717 SOLV  HW2     3867    5.593363110    3.635140245    6.522013451
  718 SOLV  OW      3868    4.626850208    3.834077576    7.661236357
  718 SOLV  HW1     3869    4.616926204    3.766810422    7.734574485
  718 SOLV  HW2     3870    4.711185074    3.886065020    7.674904778
  719 SOLV  OW      3871    4.693329610    3.399972102    7.577030905
  719 SOLV  HW1     3872    4.653613528    3.479965337    7.532028275
  719 SOLV  HW2     3873    4.626530614    3.360770884    7.640297266
  720 SOLV  OW      3874    4.771483266    5.814433141    6.628597105
  720 SOLV  HW1     3875    4.679718306    5.779060933    6.646750634
  720 SOLV  HW2     3876    4.811988621    5.847326641    6.713914055
  721 SOLV  OW      3877    4.671559636    5.428135711    4.376567278
  721 SOLV  HW1     3878    4.749381022    5.489476716    4.363086111
  721 SOLV  HW2     3879    4.586825946    5.476540109    4.354698870
  722 SOLV  OW      3880    3.681746226    4.422774501    5.118648956
  722 SOLV  HW1     3881    3.583476501    4.405062393    5.124226126
  722 SOLV  HW2     3882    3.709125624    4.428598638    5.022636738
  723 SOLV  OW      3883    4.018711829    4.475691229    4.632294728
  723 SOLV  HW1     3884    4.010758227    4.564003963    4.678547056
  723 SOLV  HW2     3885    3.974662797    4.405004886    4.687656261
  724 SOLV  OW      3886    4.118547756    6.097004932    5.589920597
  724 SOLV  HW1     3887    4.195509735    6.154293372    5.618125318
  724 SOLV  HW2     3888    4.126268015    6.007188156    5.633204967
  725 SOLV  OW      3889    3.458574022    5.614155422    7.854887869
  725 SOLV  HW1     3890    3.473889028    5.543149477    7.923618481
  725 SOLV  HW2     3891    3.530050954    5.683693506    7.862342940
  726 SOLV  OW      3892    5.104129997    0.006239069    5.727849394
  726 SOLV  HW1     3893    5.107026345   -0.086430975    5.690372290
  726 SOLV  HW2     3894    5.149266486    0.007495263    5.817084993
  727 SOLV  OW      3895    3.567097924    6.249859186    4.540329131
  727 SOLV  HW1     3896    3.476359554    6.289557501    4.526521083
  727 SOLV  HW2     3897    3.568831224    6.157007003    4.503217199
  728 SOLV  OW      3898    4.710207787    4.171416765    8.109408546
  728 SOLV  HW1     3899    4.721797344    4.258226222    8.061137479
  728 SOLV  HW2     3900    4.710648056    4.096284485    8.043402453
  729 SOLV  OW      3901    5.603887628    5.548071671    5.718892794
  729 SOLV  HW1     3902    5.552508406    5.500566360    5.790331273
  729 SOLV  HW2     3903    5.630075349    5.638905883    5.751505592
  730 SOLV  OW      3904    5.053439510    4.808658473    7.381029428
  730 SOLV  HW1     3905    5.144487719    4.846395783    7.364107594
  730 SOLV  HW2     3906    5.028773736    4.746543598    7.306630259
  731 SOLV  OW      3907    5.352324584    5.181093149    6.860983327
  731 SOLV  HW1     3908    5.327965985    5.087198545    6.836681873
  731 SOLV  HW2     3909    5.333303926    5.196405099    6.957963907
  732 SOLV  OW      3910    5.746609517    5.623106590    5.075229461
  732 SOLV  HW1     3911    5.752577659    5.667772926    5.164507657
  732 SOLV  HW2     3912    5.830713402    5.640038179    5.023833406
  733 SOLV  OW      3913    4.112951777    6.128119386    4.560380191
  733 SOLV  HW1     3914    4.015269300    6.140631552    4.542993004
  733 SOLV  HW2     3915    4.160592726    6.214990692    4.546754960
  734 SOLV  OW      3916    3.549429059    5.310425900    6.194367980
  734 SOLV  HW1     3917    3.523374392    5.368610638    6.271423940
  734 SOLV  HW2     3918    3.554814177    5.365716933    6.111217057
  735 SOLV  OW      3919    4.278402345    3.665714871    5.100508504
  735 SOLV  HW1     3920    4.322835055    3.677636127    5.011707876
  735 SOLV  HW2     3921    4.262296131    3.568383557    5.116876187
  736 SOLV  OW      3922    5.203613103    5.619449709    6.219960883
  736 SOLV  HW1     3923    5.216501646    5.594323728    6.124030030
  736 SOLV  HW2     3924    5.175315517    5.715192543    6.225805010
  737 SOLV  OW      3925    3.787188391    5.103693482    6.959201952
  737 SOLV  HW1     3926    3.716075630    5.037589221    6.983148664
  737 SOLV  HW2     3927    3.839594736    5.069447363    6.881210071
  738 SOLV  OW      3928    3.301797525    4.185084369    6.381997803
  738 SOLV  HW1     3929    3.236801032    4.218742654    6.313848272
  738 SOLV  HW2     3930    3.252384697    4.135828441    6.453650911
  739 SOLV  OW      3931    4.028173836    6.414606988    4.877790549
  739 SOLV  HW1     3932    3.946826839    6.464034723    4.908469999
  739 SOLV  HW2     3933    4.039354686    6.426819605    4.779163009
  740 SOLV  OW      3934    4.590627558    5.267229052    6.946257059
  740 SOLV  HW1     3935    4.528628481    5.268596889    7.024709147
  740 SOLV  HW2     3936    4.651084213    5.187855089    6.952968505
  741 SOLV  OW      3937    3.099338300    5.313118490    7.070848716
  741 SOLV  HW1     3938    3.099531574    5.214050089    7.057229039
  741 SOLV  HW2     3939    3.118124998    5.358732914    6.983862155
  742 SOLV  OW      3940    4.912524729    6.048432903    5.418103074
  742 SOLV  HW1     3941    4.847680915    5.980294459    5.384153533
  742 SOLV  HW2     3942    4.935447568    6.112158799    5.344522885
  743 SOLV  OW      3943    3.736621678    6.427218195    5.071100934
  743 SOLV  HW1     3944    3.736541442    6.481522231    5.155071646
  743 SOLV  HW2     3945    3.820146792    6.372367801    5.066983302
  744 SOLV  OW      3946    4.468200974    6.359414758    7.093901651
  744 SOLV  HW1     3947    4.507907030    6.352153760    7.185393968
  744 SOLV  HW2     3948    4.538383112    6.389758324    7.029449161
  745 SOLV  OW      3949    5.695365046    3.439947888    6.264581769
  745 SOLV  HW1     3950    5.750744101    3.403428967    6.189748892
  745 SOLV  HW2     3951    5.702760007    3.379620962    6.343996231
  746 SOLV  OW      3952    5.273197534    4.882947533    6.449040666
  746 SOLV  HW1     3953    5.232768819    4.888260940    6.357721543
  746 SOLV  HW2     3954    5.348904620    4.947933189    6.455781047
  747 SOLV  OW      3955    4.909787146    5.462560966    6.153154839
  747 SOLV  HW1     3956    4.818304457    5.424114932    6.165556454
  747 SOLV  HW2     3957    4.970265276    5.428506285    6.225150659
  748 SOLV  OW      3958    4.594173594    5.989112484    5.352591650
  748 SOLV  HW1     3959    4.524380390    5.932235491    5.309070966
  748 SOLV  HW2     3960    4.672014752    5.932081456    5.378825883
  749 SOLV  OW      3961    4.806999255    5.050313651    5.031791822
  749 SOLV  HW1     3962    4.802333367    4.950421667    5.031473695
  749 SOLV  HW2     3963    4.771317986    5.085046772    5.118513409
  750 SOLV  OW      3964    5.795767271    5.144895961    4.520926237
  750 SOLV  HW1     3965    5.814871796    5.194138094    4.605851004
  750 SOLV  HW2     3966    5.862751041    5.071585423    4.509142457
  751 SOLV  OW      3967    5.296845737    3.315657426    5.411592875
  751 SOLV  HW1     3968    5.292785297    3.405565074    5.367995515
  751 SOLV  HW2     3969    5.369667203    3.261519983    5.369546716
  752 SOLV  OW      3970    5.669387614    5.132181815    6.159751515
  752 SOLV  HW1     3971    5.671781265    5.032273931    6.155949067
  752 SOLV  HW2     3972    5.605791840    5.161284515    6.231237168
  753 SOLV  OW      3973    4.339767856    4.978232638    8.269570730
  753 SOLV  HW1     3974    4.342602523    5.055448258    8.333051839
  753 SOLV  HW2     3975    4.282197410    5.001623095    8.191221691
  754 SOLV  OW      3976    4.536549859    4.874935790    4.809430474
  754 SOLV  HW1     3977    4.486915957    4.789171825    4.822926923
  754 SOLV  HW2     3978    4.522149835    4.934528732    4.888438028
  755 SOLV  OW      3979    5.069175377    4.181915022    5.193203058
  755 SOLV  HW1     3980    5.131779409    4.259711014    5.198704521
  755 SOLV  HW2     3981    4.981083683    4.207147756    5.233265665
  756 SOLV  OW      3982    4.411359668    5.416857149    4.831836708
  756 SOLV  HW1     3983    4.399012518    5.389163674    4.736534677
  756 SOLV  HW2     3984    4.486153610    5.364296028    4.872373209
  757 SOLV  OW      3985    4.779439942    6.162449727    8.463025627
  757 SOLV  HW1     3986    4.854996473    6.119473599    8.413570718
  757 SOLV  HW2     3987    4.812914497    6.198751599    8.549991662
  758 SOLV  OW      3988    3.813552923    4.377204222    6.765413532
  758 SOLV  HW1     3989    3.893367491    4.329539235    6.728545706
  758 SOLV  HW2     3990    3.779584568    4.328145524    6.845670526
  759 SOLV  OW      3991    3.585945911    3.321535480    7.135985247
  759 SOLV  HW1     3992    3.512758646    3.379582871    7.171680710
  759 SOLV  HW2     3993    3.555044583    3.276813766    7.052046328
  760 SOLV  OW      3994    5.946020980    6.083148458    6.061914984
  760 SOLV  HW1     3995    5.856165187    6.122632064    6.042747751
  760 SOLV  HW2     3996    5.935379773    6.003475941    6.121421656
  761 SOLV  OW      3997    5.130700591    3.395184045    6.538534566
  761 SOLV  HW1     3998    5.192861527    3.436435574    6.471929922
  761 SOLV  HW2     3999    5.136847664    3.444904659    6.625081046
  762 SOLV  OW      4000    4.020162724    4.561575604    6.461667033
  762 SOLV  HW1     4001    3.945797102    4.587561442    6.523267388
  762 SOLV  HW2     4002    4.100512395    4.535955550    6.515403636
  763 SOLV  OW      4003    3.216762331    6.268734976    5.780883145
  763 SOLV  HW1     4004    3.123188222    6.280486026    5.814142349
  763 SOLV  HW2     4005    3.222126290    6.298126140    5.685449948
  764 SOLV  OW      4006    3.502883881    6.286269755    5.803932490
  764 SOLV  HW1     4007    3.423233141    6.335276541    5.768492823
  764 SOLV  HW2     4008    3.474403054    6.196643631    5.837950070
  765 SOLV  OW      4009    4.551772820    3.649991800    6.606809959
  765 SOLV  HW1     4010    4.649134151    3.647634063    6.629512018
  765 SOLV  HW2     4011    4.527252831    3.567021367    6.556644416
  766 SOLV  OW      4012    4.298869735    3.561728786    7.351114083
  766 SOLV  HW1     4013    4.320695918    3.493109734    7.420505963
  766 SOLV  HW2     4014    4.304489332    3.652995435    7.391597980
  767 SOLV  OW      4015    4.346859920    4.742278971    8.462522599
  767 SOLV  HW1     4016    4.327384883    4.806141166    8.388062815
  767 SOLV  HW2     4017    4.396384875    4.789926391    8.535177937
  768 SOLV  OW      4018    3.316814538    3.476128863    6.440119817
  768 SOLV  HW1     4019    3.243242830    3.492539556    6.374406831
  768 SOLV  HW2     4020    3.297839027    3.392211587    6.491089931
  769 SOLV  OW      4021    4.683986270    5.793300099    5.860770233
  769 SOLV  HW1     4022    4.613968448    5.854935516    5.896808246
  769 SOLV  HW2     4023    4.769194779    5.843895624    5.847367254
  770 SOLV  OW      4024    4.919014678    3.502898124    5.734029749
  770 SOLV  HW1     4025    4.907815444    3.590690742    5.780596492
  770 SOLV  HW2     4026    4.829464160    3.468542324    5.705714097
  771 SOLV  OW      4027    4.186928774    4.143063005    5.456734578
  771 SOLV  HW1     4028    4.203587321    4.138206360    5.358242905
  771 SOLV  HW2     4029    4.105150427    4.197983157    5.473997502
  772 SOLV  OW      4030    5.588014354    3.696882268    6.711018610
  772 SOLV  HW1     4031    5.674221944    3.746888566    6.702682020
  772 SOLV  HW2     4032    5.606659413    3.598684517    6.714411046
  773 SOLV  OW      4033    4.058636446    4.920671034    5.358328945
  773 SOLV  HW1     4034    3.981328575    4.879922149    5.406957171
  773 SOLV  HW2     4035    4.091927426    4.856636634    5.289109615
  774 SOLV  OW      4036    3.880260011    4.412336687    7.282683034
  774 SOLV  HW1     4037    3.837002103    4.324843930    7.260889253
  774 SOLV  HW2     4038    3.922664812    4.406906015    7.373095014
  775 SOLV  OW      4039    3.101289645    4.557917111    8.034774389
  775 SOLV  HW1     4040    3.046206164    4.484034055    7.995948848
  775 SOLV  HW2     4041    3.172788254    4.519120236    8.092952884
  776 SOLV  OW      4042    4.701597292    3.604700787    6.191807402
  776 SOLV  HW1     4043    4.691827970    3.507311367    6.171270638
  776 SOLV  HW2     4044    4.774993912    3.643308505    6.135915076
  777 SOLV  OW      4045    3.789209340    4.172543952    5.226340736
  777 SOLV  HW1     4046    3.864330438    4.238004958    5.217849151
  777 SOLV  HW2     4047    3.715489078    4.198149639    5.163797507
  778 SOLV  OW      4048    5.502817231    4.469651028    8.002350222
  778 SOLV  HW1     4049    5.589119740    4.514925303    7.979912538
  778 SOLV  HW2     4050    5.520711953    4.391868094    8.062611744
  779 SOLV  OW      4051    3.348027952    6.474500931    6.016442069
  779 SOLV  HW1     4052    3.421651187    6.427491461    5.967761117
  779 SOLV  HW2     4053    3.273040648    6.410501389    6.033261204
  780 SOLV  OW      4054    5.583728286    3.838320155    5.353602882
  780 SOLV  HW1     4055    5.542254225    3.806957846    5.268183356
  780 SOLV  HW2     4056    5.665534013    3.892084426    5.333132873
  781 SOLV  OW      4057    3.947438101    5.021755861    7.724836846
  781 SOLV  HW1     4058    3.886347111    4.943345148    7.735775830
  781 SOLV  HW2     4059    4.033924999    4.991285837    7.684940926
  782 SOLV  OW      4060    4.886774736    4.751705907    6.779377260
  782 SOLV  HW1     4061    4.899215614    4.669510274    6.834971499
  782 SOLV  HW2     4062    4.955139094    4.753228210    6.706400363
  783 SOLV  OW      4063    3.888345046    6.131790072    4.839664610
  783 SOLV  HW1     4064    3.953109457    6.103190217    4.910290864
  783 SOLV  HW2     4065    3.910434868    6.224660086    4.809863930
  784 SOLV  OW      4066    3.972890434    3.919036865    8.132820372
  784 SOLV  HW1     4067    4.029860979    3.874242674    8.201726408
  784 SOLV  HW2     4068    4.020626254    3.999388296    8.097251636
  785 SOLV  OW      4069    4.211253168    5.340573240    5.248155192
  785 SOLV  HW1     4070    4.309260641    5.354292558    5.262581629
  785 SOLV  HW2     4071    4.183967242    5.383302843    5.161950475
  786 SOLV  OW      4072    5.798883570    4.323547224    5.602824137
  786 SOLV  HW1     4073    5.757066042    4.237669303    5.573217886
  786 SOLV  HW2     4074    5.731291325    4.397057165    5.597571241
  787 SOLV  OW      4075    4.665539741    5.668566535    5.606311099
  787 SOLV  HW1     4076    4.680900734    5.716941350    5.692473705
  787 SOLV  HW2     4077    4.575572009    5.692890642    5.570033732
  788 SOLV  OW      4078    5.761843997    5.218936936    5.200104481
  788 SOLV  HW1     4079    5.712381650    5.245170309    5.282972670
  788 SOLV  HW2     4080    5.853637474    5.187701898    5.224604404
  789 SOLV  OW      4081    4.534023580    6.069744207    6.105991919
  789 SOLV  HW1     4082    4.594067603    6.021833820    6.170018499
  789 SOLV  HW2     4083    4.583570638    6.146160083    6.064688650
  790 SOLV  OW      4084    3.552742738    6.171596215    7.374496765
  790 SOLV  HW1     4085    3.488400172    6.098534260    7.397384077
  790 SOLV  HW2     4086    3.518225442    6.222949243    7.295929957
  791 SOLV  OW      4087    4.961776208    5.369014580    4.668674469
  791 SOLV  HW1     4088    4.918005438    5.286589028    4.632753868
  791 SOLV  HW2     4089    4.952087623    5.443391390    4.602535308
  792 SOLV  OW      4090    3.313129090    5.546768262    5.939541251
  792 SOLV  HW1     4091    3.244869134    5.569373699    6.009048290
  792 SOLV  HW2     4092    3.313028796    5.448036104    5.923619780
  793 SOLV  OW      4093    3.637305114    3.577312558    6.932876118
  793 SOLV  HW1     4094    3.691020932    3.622494661    6.861637803
  793 SOLV  HW2     4095    3.567699802    3.640401412    6.967173904
  794 SOLV  OW      4096    3.430114075    3.805642480    7.860449100
  794 SOLV  HW1     4097    3.469711184    3.818438837    7.951390005
  794 SOLV  HW2     4098    3.474120259    3.868063583    7.795884318
  795 SOLV  OW      4099    3.218242535    5.491218039    8.360928394
  795 SOLV  HW1     4100    3.176413778    5.481960132    8.270559131
  795 SOLV  HW2     4101    3.158350762    5.545340825    8.419961645
  796 SOLV  OW      4102    5.730279431    4.043991473    7.133179545
  796 SOLV  HW1     4103    5.830012552    4.038119275    7.137518148
  796 SOLV  HW2     4104    5.694387958    3.964959003    7.083507619
  797 SOLV  OW      4105    3.336087250    4.757522803    7.055438237
  797 SOLV  HW1     4106    3.418820335    4.813498271    7.050599912
  797 SOLV  HW2     4107    3.315701199    4.736400823    7.151025267
  798 SOLV  OW      4108    4.695308482    4.363913049    7.894016830
  798 SOLV  HW1     4109    4.638469613    4.438988142    7.927681727
  798 SOLV  HW2     4110    4.781163329    4.400608148    7.858205066
  799 SOLV  OW      4111    3.851675342    5.614284204    4.842081431
  799 SOLV  HW1     4112    3.830191330    5.517422956    4.854585708
  799 SOLV  HW2     4113    3.769311225    5.663232026    4.813408521
  800 SOLV  OW      4114    5.151509794    4.583826531    6.127550241
  800 SOLV  HW1     4115    5.245825329    4.560140536    6.150864615
  800 SOLV  HW2     4116    5.103342254    4.613752696    6.209929119
  801 SOLV  OW      4117    4.328397476    3.663255432    6.089929313
  801 SOLV  HW1     4118    4.307401384    3.566297206    6.077272980
  801 SOLV  HW2     4119    4.301964560    3.691290031    6.182208177
  802 SOLV  OW      4120    3.280729734    4.568410917    6.064642380
  802 SOLV  HW1     4121    3.270818299    4.574732214    5.965326016
  802 SOLV  HW2     4122    3.206603292    4.512655902    6.102035543
  803 SOLV  OW      4123    4.529145512    3.704508578    7.150369980
  803 SOLV  HW1     4124    4.502049961    3.668257902    7.239553470
  803 SOLV  HW2     4125    4.626323996    3.728052284    7.152126972
  804 SOLV  OW      4126    4.000875047    5.364328228    7.853459098
  804 SOLV  HW1     4127    4.027835545    5.458641430    7.834005216
  804 SOLV  HW2     4128    3.966488949    5.358171654    7.947160101
  805 SOLV  OW      4129    3.644805737    3.630285608    6.092201921
  805 SOLV  HW1     4130    3.560073947    3.577977914    6.101427082
  805 SOLV  HW2     4131    3.704367887    3.585686522    6.025388632
  806 SOLV  OW      4132    4.850503881    5.753062187    8.190369810
  806 SOLV  HW1     4133    4.848995072    5.655333804    8.211556494
  806 SOLV  HW2     4134    4.876750978    5.766010181    8.094746653
  807 SOLV  OW      4135    2.953051140    4.939318462    7.461982119
  807 SOLV  HW1     4136    3.029125142    5.002348636    7.477488121
  807 SOLV  HW2     4137    2.949154686    4.915029552    7.365053339
  808 SOLV  OW      4138    3.370189125    3.529121774    4.961797641
  808 SOLV  HW1     4139    3.437371034    3.562362628    4.895591042
  808 SOLV  HW2     4140    3.306583504    3.602846749    4.984581025
  809 SOLV  OW      4141    5.276966840    5.358306715    5.958804802
  809 SOLV  HW1     4142    5.177902451    5.369044227    5.950280948
  809 SOLV  HW2     4143    5.308485913    5.288211364    5.894813962
  810 SOLV  OW      4144    4.286387184    5.059557651    7.383285121
  810 SOLV  HW1     4145    4.263915781    5.156809939    7.377044497
  810 SOLV  HW2     4146    4.208871530    5.005332079    7.350842960
  811 SOLV  OW      4147    5.469237855    4.359548981    4.442533824
  811 SOLV  HW1     4148    5.401721171    4.353839486    4.368987579
  811 SOLV  HW2     4149    5.431461660    4.318781491    4.525666132
  812 SOLV  OW      4150    3.301775608    3.820850129    4.651312943
  812 SOLV  HW1     4151    3.287023942    3.729888571    4.612453648
  812 SOLV  HW2     4152    3.213905114    3.867636101    4.660845893
  813 SOLV  OW      4153    4.074461370    4.313856011    0.103013711
  813 SOLV  HW1     4154    4.061736978    4.245746533    0.030896128
  813 SOLV  HW2     4155    4.097589619    4.402023264    0.061862336
  814 SOLV  OW      4156    5.663975503    6.217256034    6.165500724
  814 SOLV  HW1     4157    5.684569833    6.314855061    6.172719946
  814 SOLV  HW2     4158    5.666531652    6.175856127    6.256492685
  815 SOLV  OW      4159    3.395719873    4.286330662    5.903345081
  815 SOLV  HW1     4160    3.331133853    4.350233820    5.861552852
  815 SOLV  HW2     4161    3.464270697    4.259266994    5.835741250
  816 SOLV  OW      4162    5.861654791    3.863610902    6.413939041
  816 SOLV  HW1     4163    5.798380575    3.872498611    6.337004871
  816 SOLV  HW2     4164    5.810682204    3.869293286    6.499793290
  817 SOLV  OW      4165    5.533517061    4.900669028    5.282233945
  817 SOLV  HW1     4166    5.605351577    4.857054863    5.228017820
  817 SOLV  HW2     4167    5.567887016    4.919224013    5.374298431
  818 SOLV  OW      4168    0.069602390    4.900345435    5.399334236
  818 SOLV  HW1     4169    0.062720495    5.000103659    5.400404985
  818 SOLV  HW2     4170   -0.014824991    4.861526413    5.362363161
  819 SOLV  OW      4171    3.559100758    3.552270286    6.524250760
  819 SOLV  HW1     4172    3.476887008    3.501450084    6.498591283
  819 SOLV  HW2     4173    3.544256718    3.649877026    6.508295726
  820 SOLV  OW      4174    5.633514132    4.636640347    4.347514736
  820 SOLV  HW1     4175    5.608336440    4.610426579    4.440675500
  820 SOLV  HW2     4176    5.614326811    4.733845273    4.333930347
  821 SOLV  OW      4177    4.140162213    4.536245963    8.576577304
  821 SOLV  HW1     4178    4.077739647    4.611171142    8.598739689
  821 SOLV  HW2     4179    4.234348684    4.569838351    8.577960239
  822 SOLV  OW      4180    5.113035382    6.209041100    6.150724918
  822 SOLV  HW1     4181    5.090199176    6.218042352    6.247670120
  822 SOLV  HW2     4182    5.034666339    6.237126170    6.095303708
  823 SOLV  OW      4183    5.504312173    4.555276666    5.972397869
  823 SOLV  HW1     4184    5.493070461    4.462408586    6.007764993
  823 SOLV  HW2     4185    5.594267614    4.563952469    5.929567833
  824 SOLV  OW      4186    3.521856028    4.309360293    5.356854358
  824 SOLV  HW1     4187    3.531579809    4.396224701    5.405453478
  824 SOLV  HW2     4188    3.593892625    4.301507952    5.287939172
  825 SOLV  OW      4189    4.678786296    5.899084950    8.569996309
  825 SOLV  HW1     4190    4.740271054    5.967683141    8.531077265
  825 SOLV  HW2     4191    4.618554842    5.863873561    8.498342387
  826 SOLV  OW      4192    4.084592534    6.101831610    5.051526964
  826 SOLV  HW1     4193    4.157367333    6.105868048    4.983048048
  826 SOLV  HW2     4194    4.080980467    6.009980554    5.090904717
  827 SOLV  OW      4195    3.080424080    3.373389478    4.494708547
  827 SOLV  HW1     4196    3.134541335    3.383665797    4.411247017
  827 SOLV  HW2     4197    3.106548786    3.288760099    4.541134710
  828 SOLV  OW      4198    5.391417615    4.233510296    7.786194901
  828 SOLV  HW1     4199    5.473407044    4.290774927    7.785768553
  828 SOLV  HW2     4200    5.406343600    4.154414238    7.845534134
  829 SOLV  OW      4201    3.532314088    3.413688555    5.493872870
  829 SOLV  HW1     4202    3.541777288    3.403369152    5.394854802
  829 SOLV  HW2     4203    3.438794819    3.390849568    5.520948623
  830 SOLV  OW      4204    5.388164418    5.597423964    4.346934503
  830 SOLV  HW1     4205    5.480321842    5.588888149    4.309055577
  830 SOLV  HW2     4206    5.386290605    5.558552704    4.439054717
  831 SOLV  OW      4207    3.647068355    3.848882891    6.320617485
  831 SOLV  HW1     4208    3.721116314    3.786067442    6.344535692
  831 SOLV  HW2     4209    3.661628561    3.936532851    6.366516089
  832 SOLV  OW      4210    4.469301144    4.060774144    5.160087002
  832 SOLV  HW1     4211    4.436011435    3.971402402    5.190193128
  832 SOLV  HW2     4212    4.568983536    4.063444128    5.167594488
  833 SOLV  OW      4213    3.264038077    5.502031867    7.197363215
  833 SOLV  HW1     4214    3.348564108    5.449007024    7.190618841
  833 SOLV  HW2     4215    3.189946324    5.452494161    7.152014987
  834 SOLV  OW      4216    5.329043931    3.737205749    5.408921315
  834 SOLV  HW1     4217    5.332730058    3.832653206    5.379320570
  834 SOLV  HW2     4218    5.235975465    3.702389028    5.397605944
  835 SOLV  OW      4219    3.594533194    5.166524892    7.595880627
  835 SOLV  HW1     4220    3.550582048    5.117505794    7.671150281
  835 SOLV  HW2     4221    3.645819375    5.101833851    7.539446171
  836 SOLV  OW      4222    5.109103254    3.669758313    7.815051683
  836 SOLV  HW1     4223    5.087893080    3.589104243    7.759866995
  836 SOLV  HW2     4224    5.105389187    3.751429333    7.757464967
  837 SOLV  OW      4225    4.395291584    5.308833208    5.498855692
  837 SOLV  HW1     4226    4.391979561    5.399920565    5.457697683
  837 SOLV  HW2     4227    4.404462651    5.317421335    5.598071296
  838 SOLV  OW      4228    4.348791078    3.275314077    6.577768696
  838 SOLV  HW1     4229    4.428359964    3.289179028    6.518801413
  838 SOLV  HW2     4230    4.291539497    3.357298125    6.576268545
  839 SOLV  OW      4231    0.042789013    3.626843769    7.389804422
  839 SOLV  HW1     4232   -0.013145802    3.570800655    7.328722558
  839 SOLV  HW2     4233    0.013931204    3.611979022    7.484393007
  840 SOLV  OW      4234    5.956136357    5.638185768    5.797211964
  840 SOLV  HW1     4235    5.933057084    5.733140111    5.818492084
  840 SOLV  HW2     4236    6.044913403    5.634971941    5.751275648
  841 SOLV  OW      4237    4.854183106    3.547500617    7.287775734
  841 SOLV  HW1     4238    4.757398705    3.522342550    7.288075312
  841 SOLV  HW2     4239    4.910011129    3.465239636    7.298572860
  842 SOLV  OW      4240    4.818541031    5.495735055    5.867688307
  842 SOLV  HW1     4241    4.789127979    5.589868944    5.851111663
  842 SOLV  HW2     4242    4.812099791    5.443390616    5.782716410
  843 SOLV  OW      4243    3.347943392    3.730614571    7.289664611
  843 SOLV  HW1     4244    3.278002046    3.718020074    7.360029345
  843 SOLV  HW2     4245    3.437049444    3.703473918    7.326044744
  844 SOLV  OW      4246    3.526844524    5.028680472    5.949239370
  844 SOLV  HW1     4247    3.609990908    4.973205703    5.952538328
  844 SOLV  HW2     4248    3.551090591    5.124004436    5.931159296
  845 SOLV  OW      4249    4.806502973    3.999955729    4.549386590
  845 SOLV  HW1     4250    4.788387994    3.973300490    4.454721784
  845 SOLV  HW2     4251    4.905267180    4.003766093    4.564597420
  846 SOLV  OW      4252    4.528342529    5.759987369    8.325876617
  846 SOLV  HW1     4253    4.442429611    5.724242604    8.362521926
  846 SOLV  HW2     4254    4.509164359    5.818503238    8.247074363
  847 SOLV  OW      4255    3.369143701    3.627109542    8.424091984
  847 SOLV  HW1     4256    3.336567357    3.718979306    8.401754497
  847 SOLV  HW2     4257    3.348729212    3.606909314    8.519888354
  848 SOLV  OW      4258    5.711438885    4.887843348    5.902849045
  848 SOLV  HW1     4259    5.637315743    4.824227627    5.881388543
  848 SOLV  HW2     4260    5.753957244    4.919285043    5.817973918
  849 SOLV  OW      4261    5.866407957    0.012714687    5.365154904
  849 SOLV  HW1     4262    5.829903295   -0.033066392    5.284078277
  849 SOLV  HW2     4263    5.966256001    0.007155892    5.364409465
  850 SOLV  OW      4264    5.911194118    5.755828076    5.308057786
  850 SOLV  HW1     4265    5.936662239    5.850253314    5.287182302
  850 SOLV  HW2     4266    5.862445072    5.753000867    5.395326039
  851 SOLV  OW      4267    5.531272075    4.587548066    4.619706861
  851 SOLV  HW1     4268    5.483666598    4.522458729    4.560554098
  851 SOLV  HW2     4269    5.593486230    4.538076852    4.680386757
  852 SOLV  OW      4270    4.347172535    6.390255329    6.654377447
  852 SOLV  HW1     4271    4.329526983    6.472828442    6.600799961
  852 SOLV  HW2     4272    4.345131993    6.310419463    6.594177895
  853 SOLV  OW      4273    3.837312379    3.756711752    5.290151319
  853 SOLV  HW1     4274    3.874169850    3.800254685    5.372283187
  853 SOLV  HW2     4275    3.868881506    3.806205689    5.209193850
  854 SOLV  OW      4276    5.864176688    4.799451758    6.125419314
  854 SOLV  HW1     4277    5.878005905    4.703318759    6.101569773
  854 SOLV  HW2     4278    5.817888503    4.846127959    6.050057495
  855 SOLV  OW      4279    5.216909913    5.570606808    4.911576714
  855 SOLV  HW1     4280    5.208653360    5.472359463    4.894859788
  855 SOLV  HW2     4281    5.290150772    5.587112386    4.977633678
  856 SOLV  OW      4282    5.406799325    3.550186565    6.856930023
  856 SOLV  HW1     4283    5.374806467    3.471811743    6.910182077
  856 SOLV  HW2     4284    5.457542723    3.517734335    6.777093856
  857 SOLV  OW      4285    4.005962416    4.136674385    5.719999205
  857 SOLV  HW1     4286    4.004315105    4.146891116    5.620534711
  857 SOLV  HW2     4287    4.100748865    4.130635140    5.751292354
  858 SOLV  OW      4288    5.039391672    5.551922117    6.636709431
  858 SOLV  HW1     4289    4.971764148    5.499464335    6.688427259
  858 SOLV  HW2     4290    5.052302019    5.510115717    6.546787701
  859 SOLV  OW      4291    4.037036792    4.447486740    5.870469443
  859 SOLV  HW1     4292    3.996844056    4.357491115    5.887403170
  859 SOLV  HW2     4293    4.093562407    4.473942076    5.948612394
  860 SOLV  OW      4294    4.431261877    3.931730700    8.531573249
  860 SOLV  HW1     4295    4.435925993    3.848150452    8.586294338
  860 SOLV  HW2     4296    4.523285890    3.957324096    8.501938362
  861 SOLV  OW      4297    4.964264459    5.972247530    8.351885629
  861 SOLV  HW1     4298    4.920382794    6.045278530    8.299514780
  861 SOLV  HW2     4299    4.963551411    5.887802377    8.298323397
  862 SOLV  OW      4300    4.734490740    4.431311997    4.700476452
  862 SOLV  HW1     4301    4.680896522    4.377785259    4.635186388
  862 SOLV  HW2     4302    4.808349868    4.374781472    4.737207370
  863 SOLV  OW      4303    4.880500392    3.778571923    7.137106908
  863 SOLV  HW1     4304    4.903309266    3.745791729    7.045416638
  863 SOLV  HW2     4305    4.874569906    3.700842946    7.199755254
  864 SOLV  OW      4306    5.337093878    3.807591507    7.388444753
  864 SOLV  HW1     4307    5.391299518    3.888430382    7.411397499
  864 SOLV  HW2     4308    5.247858283    3.813508846    7.433210394
  865 SOLV  OW      4309    5.442588630    4.015205256    8.410806328
  865 SOLV  HW1     4310    5.344795605    3.995580542    8.403580088
  865 SOLV  HW2     4311    5.479501622    3.970867405    8.492492409
  866 SOLV  OW      4312    4.327980133    4.713116668    5.728093284
  866 SOLV  HW1     4313    4.349798308    4.759987682    5.642484385
  866 SOLV  HW2     4314    4.254489636    4.647180050    5.712178751
  867 SOLV  OW      4315    3.732787740    4.675951432    7.461851870
  867 SOLV  HW1     4316    3.710711441    4.597314062    7.404139501
  867 SOLV  HW2     4317    3.831956421    4.682213536    7.473103669
  868 SOLV  OW      4318    4.817885523    6.016649121    5.115540720
  868 SOLV  HW1     4319    4.725826067    6.001893312    5.151699580
  868 SOLV  HW2     4320    4.823010422    5.981413085    5.022094662
  869 SOLV  OW      4321    4.535133215    5.405917685    5.274995337
  869 SOLV  HW1     4322    4.485984324    5.481566713    5.318156310
  869 SOLV  HW2     4323    4.558336960    5.430650234    5.180915910
  870 SOLV  OW      4324    3.756722638    4.047499004    6.593445393
  870 SOLV  HW1     4325    3.675099799    4.046426880    6.535670539
  870 SOLV  HW2     4326    3.804671529    4.134469175    6.581728329
  871 SOLV  OW      4327    3.508811219    3.885095438    8.481222829
  871 SOLV  HW1     4328    3.503573245    3.785866989    8.492461043
  871 SOLV  HW2     4329    3.585194002    3.907786267    8.420787086
  872 SOLV  OW      4330    4.869660123    3.880422264    8.596895467
  872 SOLV  HW1     4331    4.799254210    3.876122366    8.667779810
  872 SOLV  HW2     4332    4.842374598    3.946324498    8.526804943
  873 SOLV  OW      4333    3.759454013    6.176670592    6.698879905
  873 SOLV  HW1     4334    3.782597077    6.253905494    6.758049545
  873 SOLV  HW2     4335    3.836811905    6.113410202    6.694895299
  874 SOLV  OW      4336    3.961275791    4.903740078    8.301146159
  874 SOLV  HW1     4337    4.025038883    4.977942450    8.280404119
  874 SOLV  HW2     4338    4.005003100    4.815883896    8.281882826
  875 SOLV  OW      4339    5.140515290    6.301426347    6.799772944
  875 SOLV  HW1     4340    5.238253096    6.284967725    6.813126015
  875 SOLV  HW2     4341    5.090710168    6.215159617    6.808604960
  876 SOLV  OW      4342    5.695845025    3.825168917    8.316152653
  876 SOLV  HW1     4343    5.735776692    3.887114431    8.383742244
  876 SOLV  HW2     4344    5.768268065    3.770335233    8.274341395
  877 SOLV  OW      4345    4.125556652    4.548220095    5.622955360
  877 SOLV  HW1     4346    4.183060418    4.472337540    5.592372584
  877 SOLV  HW2     4347    4.081103229    4.523703334    5.709111395
  878 SOLV  OW      4348    3.880815311    4.577030065    4.882934877
  878 SOLV  HW1     4349    3.906841233    4.668700888    4.852613595
  878 SOLV  HW2     4350    3.829906059    4.583542221    4.968770729
  879 SOLV  OW      4351    5.788078899    4.199639714    5.168402212
  879 SOLV  HW1     4352    5.881194319    4.206156345    5.132525520
  879 SOLV  HW2     4353    5.781112009    4.120183665    5.228722176
  880 SOLV  OW      4354    3.681549421    5.329380264    4.953556181
  880 SOLV  HW1     4355    3.597574616    5.357944573    4.907375556
  880 SOLV  HW2     4356    3.668455681    5.334370392    5.052570953
  881 SOLV  OW      4357    3.140199047    3.868654204    5.662301710
  881 SOLV  HW1     4358    3.048673135    3.874439209    5.622417704
  881 SOLV  HW2     4359    3.135105228    3.822269776    5.750755917
  882 SOLV  OW      4360    4.162701695    3.297395353    8.588901984
  882 SOLV  HW1     4361    4.195186698    3.389181172    8.611708620
  882 SOLV  HW2     4362    4.234287223    3.248047871    8.539501062
  883 SOLV  OW      4363    6.052591299    6.322466011    7.022463313
  883 SOLV  HW1     4364    5.967457004    6.354438771    7.064070216
  883 SOLV  HW2     4365    6.038381400    6.307892346    6.924549486
  884 SOLV  OW      4366    3.892745458    4.966121278    6.733417128
  884 SOLV  HW1     4367    3.988744201    4.944304491    6.715807324
  884 SOLV  HW2     4368    3.853973523    5.012521366    6.653759040
  885 SOLV  OW      4369    4.244006663    4.881882679    7.105783070
  885 SOLV  HW1     4370    4.157383398    4.930650456    7.116696800
  885 SOLV  HW2     4371    4.289430819    4.912984199    7.022288671
  886 SOLV  OW      4372    4.197819950    4.734147046    8.245466518
  886 SOLV  HW1     4373    4.233268777    4.732281043    8.338954928
  886 SOLV  HW2     4374    4.174873339    4.641167478    8.216685352
  887 SOLV  OW      4375    5.769383860    4.323274609    4.510768119
  887 SOLV  HW1     4376    5.757303571    4.240073011    4.564912662
  887 SOLV  HW2     4377    5.694778933    4.331108050    4.444641356
  888 SOLV  OW      4378    4.605703130    0.115924476    6.334117383
  888 SOLV  HW1     4379    4.531109322    0.096178985    6.270507161
  888 SOLV  HW2     4380    4.667125993    0.037155915    6.338897456
  889 SOLV  OW      4381    4.131618596    6.261280844    7.610055509
  889 SOLV  HW1     4382    4.089807445    6.296638509    7.526379560
  889 SOLV  HW2     4383    4.067436741    6.199870674    7.655985243
  890 SOLV  OW      4384    3.490949741    5.248347283    6.643974508
  890 SOLV  HW1     4385    3.405860431    5.299371704    6.656506058
  890 SOLV  HW2     4386    3.482880552    5.158847915    6.687851477
  891 SOLV  OW      4387    4.327844765    5.918938854    7.297672276
  891 SOLV  HW1     4388    4.393045574    5.911849969    7.222172944
  891 SOLV  HW2     4389    4.234923414    5.907001320    7.262675776
  892 SOLV  OW      4390    4.546546646    4.546135198    4.892297008
  892 SOLV  HW1     4391    4.513233456    4.467367588    4.944138517
  892 SOLV  HW2     4392    4.626205688    4.519135846    4.838195291
  893 SOLV  OW      4393    3.868996455    3.819822402    6.066203086
  893 SOLV  HW1     4394    3.866691184    3.844019545    6.163205261
  893 SOLV  HW2     4395    3.819944270    3.733818896    6.052155222
  894 SOLV  OW      4396    5.785114467    4.602634001    7.338595565
  894 SOLV  HW1     4397    5.749397240    4.665350803    7.269378556
  894 SOLV  HW2     4398    5.710540634    4.572802679    7.398168357
  895 SOLV  OW      4399    3.161378195    5.544001983    6.223863959
  895 SOLV  HW1     4400    3.257436163    5.570833706    6.231258540
  895 SOLV  HW2     4401    3.103766573    5.625740094    6.225145929
  896 SOLV  OW      4402    5.406892853    3.772495810    5.856423756
  896 SOLV  HW1     4403    5.448660554    3.812349951    5.774768923
  896 SOLV  HW2     4404    5.469173219    3.705110684    5.896179257
  897 SOLV  OW      4405    5.139389198    5.369550652    5.589182343
  897 SOLV  HW1     4406    5.145709073    5.298146393    5.658920526
  897 SOLV  HW2     4407    5.187556190    5.339916458    5.506709262
  898 SOLV  OW      4408    4.904978029    4.100374579    6.675853657
  898 SOLV  HW1     4409    4.901494925    4.078811177    6.773442613
  898 SOLV  HW2     4410    4.993709308    4.072866248    6.638813131
  899 SOLV  OW      4411    3.586797003    4.826123402    5.225365092
  899 SOLV  HW1     4412    3.607514705    4.869067296    5.137461813
  899 SOLV  HW2     4413    3.598353601    4.893115114    5.298706346
  900 SOLV  OW      4414    3.498547153    5.723171950    6.447777756
  900 SOLV  HW1     4415    3.492078099    5.818928581    6.475865058
  900 SOLV  HW2     4416    3.593132243    5.701998505    6.423169017
  901 SOLV  OW      4417    5.569261521    4.793970434    6.203808101
  901 SOLV  HW1     4418    5.661956035    4.782983059    6.167906738
  901 SOLV  HW2     4419    5.573720926    4.829144851    6.297318022
  902 SOLV  OW      4420    5.575645262    5.435220039    4.964697159
  902 SOLV  HW1     4421    5.514012226    5.418740100    5.041712661
  902 SOLV  HW2     4422    5.629341716    5.517781570    4.982075571
  903 SOLV  OW      4423    4.326634908    5.134602607    4.987832794
  903 SOLV  HW1     4424    4.240056108    5.085874376    4.999304703
  903 SOLV  HW2     4425    4.309064531    5.224955715    4.948732353
  904 SOLV  OW      4426    5.194005278    3.696679552    8.316124863
  904 SOLV  HW1     4427    5.270059598    3.668104165    8.257811149
  904 SOLV  HW2     4428    5.115144047    3.637506297    8.299365902
  905 SOLV  OW      4429    4.082763016    3.842603512    5.459557259
  905 SOLV  HW1     4430    4.129402959    3.927665145    5.483866086
  905 SOLV  HW2     4431    4.001073911    3.832019448    5.516271673
  906 SOLV  OW      4432    4.933157855    5.284508401    7.681986946
  906 SOLV  HW1     4433    4.953510289    5.302292988    7.585699188
  906 SOLV  HW2     4434    4.851347772    5.335450837    7.708703024
  907 SOLV  OW      4435    6.028347909    4.161146410    6.050102587
  907 SOLV  HW1     4436    5.989761883    4.182615973    5.960369858
  907 SOLV  HW2     4437    6.073668549    4.242236495    6.087143795
  908 SOLV  OW      4438    4.472269682    3.723052544    8.037115179
  908 SOLV  HW1     4439    4.536135675    3.706535465    8.112275599
  908 SOLV  HW2     4440    4.433541030    3.814834265    8.045887913
  909 SOLV  OW      4441    5.283615189    4.334743238    5.751567450
  909 SOLV  HW1     4442    5.219587692    4.367136013    5.821218911
  909 SOLV  HW2     4443    5.339893347    4.261356451    5.789614024
  910 SOLV  OW      4444    3.852710392    6.097825807    5.665167300
  910 SOLV  HW1     4445    3.830238555    6.000532131    5.659768189
  910 SOLV  HW2     4446    3.951707788    6.109623882    5.657318726
  911 SOLV  OW      4447    3.569732419    4.494158975    6.407970289
  911 SOLV  HW1     4448    3.577287047    4.486285413    6.308559323
  911 SOLV  HW2     4449    3.535516761    4.585095552    6.431663295
  912 SOLV  OW      4450    4.440971273    4.015208250    5.525614992
  912 SOLV  HW1     4451    4.350255132    4.055470162    5.537917328
  912 SOLV  HW2     4452    4.461537291    4.008635098    5.427964966
  913 SOLV  OW      4453    5.831692086    5.522462775    5.551699061
  913 SOLV  HW1     4454    5.742021536    5.523122601    5.595974633
  913 SOLV  HW2     4455    5.897357609    5.571858606    5.608706300
  914 SOLV  OW      4456    5.576755284    4.926125978    4.289552221
  914 SOLV  HW1     4457    5.496621796    4.881610775    4.329539887
  914 SOLV  HW2     4458    5.609104753    4.997987540    4.351121811
  915 SOLV  OW      4459    4.370229727    3.449526998    5.498772921
  915 SOLV  HW1     4460    4.383769730    3.423853739    5.403071529
  915 SOLV  HW2     4461    4.296369655    3.516654108    5.505110119
  916 SOLV  OW      4462    5.807041122    3.409877948    8.396010028
  916 SOLV  HW1     4463    5.797584576    3.316481026    8.430486754
  916 SOLV  HW2     4464    5.745415926    3.423112176    8.318370984
  917 SOLV  OW      4465    4.219374755    4.873900045    6.198532646
  917 SOLV  HW1     4466    4.139243561    4.850648093    6.253671608
  917 SOLV  HW2     4467    4.220719303    4.817203203    6.116157575
  918 SOLV  OW      4468    5.891596225    6.477892990    5.703215628
  918 SOLV  HW1     4469    5.818214552    6.424901472    5.745728408
  918 SOLV  HW2     4470    5.903331721    6.564076291    5.752562393
  919 SOLV  OW      4471    5.260284505    6.413535451    5.986181433
  919 SOLV  HW1     4472    5.286004070    6.327828528    5.941540126
  919 SOLV  HW2     4473    5.212196405    6.393505680    6.071542317
  920 SOLV  OW      4474    4.611799586    3.380149922    6.031238851
  920 SOLV  HW1     4475    4.566057233    3.311553098    6.087826089
  920 SOLV  HW2     4476    4.564588705    3.387737855    5.943411753
  921 SOLV  OW      4477    5.185531076    4.424516500    7.405839817
  921 SOLV  HW1     4478    5.168393864    4.374315251    7.321057031
  921 SOLV  HW2     4479    5.100651214    4.467266742    7.436977731
  922 SOLV  OW      4480    3.794347373    6.170000978    8.176376917
  922 SOLV  HW1     4481    3.728879034    6.245504171    8.180240240
  922 SOLV  HW2     4482    3.787916443    6.124864468    8.087374291
  923 SOLV  OW      4483    5.446187691    4.112686390    6.879216304
  923 SOLV  HW1     4484    5.459360757    4.119804987    6.978090898
  923 SOLV  HW2     4485    5.412095574    4.021423967    6.856647088
  924 SOLV  OW      4486    3.327064140    4.383005889    6.586894068
  924 SOLV  HW1     4487    3.297686605    4.317412891    6.517357426
  924 SOLV  HW2     4488    3.405015865    4.435347188    6.552480248
  925 SOLV  OW      4489    4.336972856    6.412362172    7.392160857
  925 SOLV  HW1     4490    4.319077016    6.363109947    7.477341233
  925 SOLV  HW2     4491    4.289808323    6.500520322    7.394126428
  926 SOLV  OW      4492    5.296739304    4.333370748    7.007645921
  926 SOLV  HW1     4493    5.337245793    4.248515518    6.973586391
  926 SOLV  HW2     4494    5.205757402    4.345162050    6.967853924
  927 SOLV  OW      4495    4.237159374    5.876098027    7.911076358
  927 SOLV  HW1     4496    4.329343116    5.863319014    7.874482348
  927 SOLV  HW2     4497    4.185086014    5.935808001    7.850057224
  928 SOLV  OW      4498    4.187658565    4.172979786    6.092079258
  928 SOLV  HW1     4499    4.231390885    4.099205007    6.143520130
  928 SOLV  HW2     4500    4.115603970    4.214255906    6.147808106
  929 SOLV  OW      4501    3.031192560    3.748169247    6.144379435
  929 SOLV  HW1     4502    3.088194509    3.816675877    6.189761094
  929 SOLV  HW2     4503    3.075007647    3.719536090    6.059160132
  930 SOLV  OW      4504    5.949272583    4.100882436    7.928357365
  930 SOLV  HW1     4505    6.012671242    4.024124102    7.937793695
  930 SOLV  HW2     4506    5.950333985    4.155451182    8.012150020
  931 SOLV  OW      4507    3.904849868    3.818306621    6.440448559
  931 SOLV  HW1     4508    3.851394429    3.752745616    6.493782237
  931 SOLV  HW2     4509    3.984816778    3.772412295    6.401730667
  932 SOLV  OW      4510    4.605278885    3.472914928    5.325718983
  932 SOLV  HW1     4511    4.598137228    3.412069008    5.404755522
  932 SOLV  HW2     4512    4.629894132    3.564806930    5.356541019
  933 SOLV  OW      4513    5.341973536    4.923318042    8.387586631
  933 SOLV  HW1     4514    5.431123124    4.890605839    8.418959295
  933 SOLV  HW2     4515    5.299724706    4.978747273    8.459298993
  934 SOLV  OW      4516    4.703433094    5.396889197    4.851896142
  934 SOLV  HW1     4517    4.766091132    5.447317373    4.911318753
  934 SOLV  HW2     4518    4.745075724    5.385372363    4.761710168
  935 SOLV  OW      4519    5.279627907    6.139136457    5.183434597
  935 SOLV  HW1     4520    5.375356685    6.141827308    5.154619704
  935 SOLV  HW2     4521    5.221401672    6.121775067    5.103999929
  936 SOLV  OW      4522    5.598058155    3.575771107    8.003266189
  936 SOLV  HW1     4523    5.678324268    3.562976412    8.061523079
  936 SOLV  HW2     4524    5.541263481    3.649190859    8.040469155
  937 SOLV  OW      4525    4.110966899    5.521206553    6.982313171
  937 SOLV  HW1     4526    4.077845350    5.588450151    7.048505819
  937 SOLV  HW2     4527    4.065323785    5.535622950    6.894511577
  938 SOLV  OW      4528    3.922648571    5.653223637    7.472281293
  938 SOLV  HW1     4529    3.919836482    5.565364060    7.424591427
  938 SOLV  HW2     4530    3.830136869    5.678913138    7.500270323
  939 SOLV  OW      4531    4.119478306    3.883474735    4.811745289
  939 SOLV  HW1     4532    4.115110870    3.875571813    4.712144746
  939 SOLV  HW2     4533    4.215041493    3.890200049    4.840454930
  940 SOLV  OW      4534    0.022177963    5.019484875    6.792616464
  940 SOLV  HW1     4535    0.072580798    4.978851974    6.716398535
  940 SOLV  HW2     4536   -0.049297224    4.956350593    6.822707015
  941 SOLV  OW      4537    4.432742568    4.636764516    6.344963512
  941 SOLV  HW1     4538    4.385002891    4.719611700    6.315681913
  941 SOLV  HW2     4539    4.401710545    4.559232802    6.289938228
  942 SOLV  OW      4540    5.392902964    6.314798809    6.369330313
  942 SOLV  HW1     4541    5.455454861    6.265040230    6.309227592
  942 SOLV  HW2     4542    5.347478676    6.250339426    6.430840375
  943 SOLV  OW      4543    5.533946249    3.697956425    7.171971473
  943 SOLV  HW1     4544    5.586306035    3.756494718    7.233877142
  943 SOLV  HW2     4545    5.436226724    3.709847695    7.189585436
  944 SOLV  OW      4546    4.176418615    6.269348251    6.148957909
  944 SOLV  HW1     4547    4.094053534    6.226877479    6.186562547
  944 SOLV  HW2     4548    4.254292156    6.249422725    6.208451267
  945 SOLV  OW      4549    5.958891523    6.252516030    5.546861577
  945 SOLV  HW1     4550    5.917962878    6.284884255    5.461553871
  945 SOLV  HW2     4551    5.947832480    6.322259818    5.617670154
  946 SOLV  OW      4552    4.775662314    4.517217530    7.275526363
  946 SOLV  HW1     4553    4.785588961    4.419633554    7.256013319
  946 SOLV  HW2     4554    4.694082417    4.552251827    7.229508139
  947 SOLV  OW      4555    3.440838564    3.353012994    7.549411581
  947 SOLV  HW1     4556    3.356166764    3.311196212    7.516495927
  947 SOLV  HW2     4557    3.502640789    3.368266059    7.472280764
  948 SOLV  OW      4558    4.487615362    3.977578156    6.659111626
  948 SOLV  HW1     4559    4.552902955    4.045796850    6.626182191
  948 SOLV  HW2     4560    4.461373061    3.917438105    6.583636486
  949 SOLV  OW      4561    4.884250377    6.294970082    6.704588787
  949 SOLV  HW1     4562    4.909711674    6.382634903    6.745436833
  949 SOLV  HW2     4563    4.954508392    6.226899301    6.725353837
  950 SOLV  OW      4564    4.466905358    4.744670370    7.728486977
  950 SOLV  HW1     4565    4.400404472    4.672125498    7.710730509
  950 SOLV  HW2     4566    4.419061285    4.826893121    7.759319630
  951 SOLV  OW      4567    5.136290817    4.069969820    7.482566009
  951 SOLV  HW1     4568    5.044413511    4.109438656    7.481033565
  951 SOLV  HW2     4569    5.204089859    4.143083298    7.474854061
  952 SOLV  OW      4570    5.824982907    4.661146850    7.640531566
  952 SOLV  HW1     4571    5.820416048    4.675447126    7.739399632
  952 SOLV  HW2     4572    5.863466378    4.570790630    7.621692352
  953 SOLV  OW      4573    4.314075239    4.969895247    7.789112218
  953 SOLV  HW1     4574    4.272252521    5.050309864    7.831359784
  953 SOLV  HW2     4575    4.280337040    4.887251618    7.834192935
  954 SOLV  OW      4576    3.940865676    5.253314143    7.579881354
  954 SOLV  HW1     4577    3.929737541    5.228361686    7.483678868
  954 SOLV  HW2     4578    3.945627026    5.170328765    7.635489017
  955 SOLV  OW      4579    4.028827601    5.637285315    5.588610205
  955 SOLV  HW1     4580    4.006863099    5.557770172    5.532070098
  955 SOLV  HW2     4581    4.083656773    5.608243680    5.667044719
  956 SOLV  OW      4582    5.732257733    3.390257362    7.782801959
  956 SOLV  HW1     4583    5.689063745    3.415594839    7.869368250
  956 SOLV  HW2     4584    5.770441566    3.298135898    7.790350198
  957 SOLV  OW      4585    3.992476966    3.973295616    6.677915646
  957 SOLV  HW1     4586    3.939887334    3.920760673    6.611024460
  957 SOLV  HW2     4587    4.060426332    3.913871218    6.720967142
  958 SOLV  OW      4588    4.014812656    5.753865748    7.095574309
  958 SOLV  HW1     4589    4.062775886    5.833462279    7.058640941
  958 SOLV  HW2     4590    3.951984959    5.783299661    7.167593611
  959 SOLV  OW      4591    4.849603125    4.744742145    7.068150479
  959 SOLV  HW1     4592    4.943681172    4.758013244    7.099362603
  959 SOLV  HW2     4593    4.797583874    4.696619212    7.138713488
  960 SOLV  OW      4594    5.133776041    5.673477990    4.395591722
  960 SOLV  HW1     4595    5.150980820    5.671647612    4.494084316
  960 SOLV  HW2     4596    5.218578381    5.653299746    4.346586740
  961 SOLV  OW      4597    5.316086698    3.550570589    8.041831975
  961 SOLV  HW1     4598    5.368087919    3.582509976    7.962601464
  961 SOLV  HW2     4599    5.229884558    3.600931428    8.047583024
  962 SOLV  OW      4600    3.326983455    5.795897202    4.819552020
  962 SOLV  HW1     4601    3.305318008    5.862416731    4.891019306
  962 SOLV  HW2     4602    3.243624586    5.747734103    4.792500365
  963 SOLV  OW      4603    4.685701918    3.386738196    4.623263429
  963 SOLV  HW1     4604    4.706040955    3.479178656    4.655559894
  963 SOLV  HW2     4605    4.769567877    3.344092215    4.589357576
  964 SOLV  OW      4606    5.999824852    3.900548397    7.318805449
  964 SOLV  HW1     4607    6.029342828    3.814928004    7.361228452
  964 SOLV  HW2     4608    5.990419368    3.887320350    7.220122193
  965 SOLV  OW      4609    6.067079397    5.195113610    7.106573809
  965 SOLV  HW1     4610    5.992217996    5.200077356    7.172692671
  965 SOLV  HW2     4611    6.151910976    5.225473792    7.149959989
  966 SOLV  OW      4612    0.036258037    3.536535423    6.772633152
  966 SOLV  HW1     4613   -0.040815483    3.551180685    6.710610552
  966 SOLV  HW2     4614    0.005888501    3.482932917    6.851411852
  967 SOLV  OW      4615    3.214618533    5.377167095    7.464080292
  967 SOLV  HW1     4616    3.210168039    5.424358359    7.376027611
  967 SOLV  HW2     4617    3.309044000    5.376963105    7.497028997
  968 SOLV  OW      4618    5.232093685    5.139573305    5.698831019
  968 SOLV  HW1     4619    5.320014059    5.121156919    5.742775136
  968 SOLV  HW2     4620    5.162440902    5.078753280    5.736903302
  969 SOLV  OW      4621    4.564437573    5.742884037    6.806329405
  969 SOLV  HW1     4622    4.497078192    5.675171252    6.835987989
  969 SOLV  HW2     4623    4.654674840    5.717622437    6.841273385
  970 SOLV  OW      4624    4.632866757    4.553841956    6.063609309
  970 SOLV  HW1     4625    4.563465081    4.534175322    5.994350496
  970 SOLV  HW2     4626    4.649868559    4.652337776    6.066694881
  971 SOLV  OW      4627    5.858064409    4.286586010    8.437751746
  971 SOLV  HW1     4628    5.791743414    4.358750707    8.457601357
  971 SOLV  HW2     4629    5.941932486    4.327426013    8.401713995
  972 SOLV  OW      4630    3.963461649    6.325561909    5.147519935
  972 SOLV  HW1     4631    4.010220846    6.322960759    5.235878229
  972 SOLV  HW2     4632    3.991210827    6.246584311    5.092815547
  973 SOLV  OW      4633    4.110314943    5.910910356    4.368085365
  973 SOLV  HW1     4634    4.105027020    5.992797359    4.425250144
  973 SOLV  HW2     4635    4.198158611    5.909264022    4.320315227
  974 SOLV  OW      4636    4.901701114    3.854894735    8.034420100
  974 SOLV  HW1     4637    4.945212808    3.926237952    7.979482670
  974 SOLV  HW2     4638    4.867813881    3.894580507    8.119731385
  975 SOLV  OW      4639    5.811337872    4.046587862    4.566079024
  975 SOLV  HW1     4640    5.875715817    4.004956417    4.630285816
  975 SOLV  HW2     4641    5.857488923    4.119071887    4.514930348
  976 SOLV  OW      4642    5.644030722    3.825299214    5.026459829
  976 SOLV  HW1     4643    5.613536102    3.755330011    4.961837230
  976 SOLV  HW2     4644    5.565287225    3.878562867    5.057488100
  977 SOLV  OW      4645    4.862972678    4.508465251    5.906132563
  977 SOLV  HW1     4646    4.774411633    4.539083932    5.941079728
  977 SOLV  HW2     4647    4.911259675    4.457828381    5.977589250
  978 SOLV  OW      4648    4.352549979    6.172631424    6.929579286
  978 SOLV  HW1     4649    4.393224021    6.081685098    6.938204173
  978 SOLV  HW2     4650    4.409283299    6.239222644    6.978024942
  979 SOLV  OW      4651    4.494883657    3.467812517    4.879671870
  979 SOLV  HW1     4652    4.461157853    3.444804707    4.970969004
  979 SOLV  HW2     4653    4.552034135    3.393202279    4.845501920
  980 SOLV  OW      4654    5.529663257    4.343553105    5.345851425
  980 SOLV  HW1     4655    5.458481620    4.387138858    5.290762206
  980 SOLV  HW2     4656    5.489234934    4.307263400    5.429818568
  981 SOLV  OW      4657    5.747187871    3.374028725    7.081686556
  981 SOLV  HW1     4658    5.649349030    3.390681442    7.069354470
  981 SOLV  HW2     4659    5.779378757    3.423085900    7.162663281
  982 SOLV  OW      4660    4.419536052    3.785137148    7.468247350
  982 SOLV  HW1     4661    4.387825660    3.788796284    7.563024226
  982 SOLV  HW2     4662    4.367626522    3.850548151    7.413219417
  983 SOLV  OW      4663    3.618738301    5.578242244    5.996611832
  983 SOLV  HW1     4664    3.612869083    5.524101891    5.912739706
  983 SOLV  HW2     4665    3.526664566    5.595410096    6.031678540
  984 SOLV  OW      4666    3.657708245    5.820316863    8.499452845
  984 SOLV  HW1     4667    3.568926545    5.787614206    8.531852972
  984 SOLV  HW2     4668    3.666097517    5.802314794    8.401437169
  985 SOLV  OW      4669    5.658277130    4.259379739    8.127554840
  985 SOLV  HW1     4670    5.629237999    4.198193894    8.201140023
  985 SOLV  HW2     4671    5.743224721    4.305130185    8.153864896
  986 SOLV  OW      4672    5.557879030    5.830996114    5.297946887
  986 SOLV  HW1     4673    5.548128730    5.771035929    5.377392205
  986 SOLV  HW2     4674    5.520106370    5.921075035    5.319376694
  987 SOLV  OW      4675    4.248086997    4.848280886    6.504627108
  987 SOLV  HW1     4676    4.170853509    4.868937597    6.444543380
  987 SOLV  HW2     4677    4.225432155    4.769690686    6.562178178
  988 SOLV  OW      4678    3.253844047    4.716051649    8.481595966
  988 SOLV  HW1     4679    3.189884402    4.763140051    8.420832962
  988 SOLV  HW2     4680    3.346561743    4.724019539    8.444989504
  989 SOLV  OW      4681    5.009363907    5.263749454    5.897251302
  989 SOLV  HW1     4682    4.979235460    5.273435016    5.992121331
  989 SOLV  HW2     4683    4.964113550    5.332723783    5.840726574
  990 SOLV  OW      4684    5.932383855    3.906924324    8.517667820
  990 SOLV  HW1     4685    5.847184072    3.955255877    8.497494464
  990 SOLV  HW2     4686    5.995773685    3.969003206    8.563818249
  991 SOLV  OW      4687    3.419797846    5.406593924    4.860233334
  991 SOLV  HW1     4688    3.377753605    5.317794388    4.841602570
  991 SOLV  HW2     4689    3.354771303    5.464593898    4.909300281
  992 SOLV  OW      4690    3.174877733    6.295275859    5.037504996
  992 SOLV  HW1     4691    3.126504418    6.382277240    5.027967798
  992 SOLV  HW2     4692    3.232021302    6.279932078    4.956876042
  993 SOLV  OW      4693    4.660545986    4.234158956    4.488931729
  993 SOLV  HW1     4694    4.568911062    4.235413602    4.528955198
  993 SOLV  HW2     4695    4.695568721    4.140489788    4.488841160
  994 SOLV  OW      4696    5.109588440    5.565685257    7.036097497
  994 SOLV  HW1     4697    5.052577255    5.507075585    6.978509612
  994 SOLV  HW2     4698    5.205921572    5.543136780    7.021514746
  995 SOLV  OW      4699    5.633712661    3.431326086    5.709033153
  995 SOLV  HW1     4700    5.547541761    3.382259237    5.696107954
  995 SOLV  HW2     4701    5.640839035    3.461663112    5.804053576
  996 SOLV  OW      4702    3.592311515    6.274004788    7.847165976
  996 SOLV  HW1     4703    3.610607555    6.302939952    7.753198330
  996 SOLV  HW2     4704    3.527857411    6.337579009    7.889639914
  997 SOLV  OW      4705    5.322005265    4.850073757    7.295682571
  997 SOLV  HW1     4706    5.320272083    4.920350228    7.366809250
  997 SOLV  HW2     4707    5.390365147    4.874136105    7.226763801
  998 SOLV  OW      4708    3.096098745    0.019675263    4.584437565
  998 SOLV  HW1     4709    3.138462237   -0.059458154    4.628520579
  998 SOLV  HW2     4710    3.128074961    0.026225443    4.489913886
  999 SOLV  OW      4711    4.893511039    5.484527592    5.603496239
  999 SOLV  HW1     4712    4.863009158    5.485750595    5.508259934
  999 SOLV  HW2     4713    4.973043169    5.424540171    5.612230316
 1000 SOLV  OW      4714    3.581466853    4.574672977    6.115731127
 1000 SOLV  HW1     4715    3.608407502    4.511454404    6.043083393
 1000 SOLV  HW2     4716    3.485746442    4.600845985    6.103301833
 1001 SOLV  OW      4717    3.311835746    4.840768508    6.528950805
 1001 SOLV  HW1     4718    3.403775995    4.857212223    6.493216947
 1001 SOLV  HW2     4719    3.260762658    4.783818815    6.464540027
 1002 SOLV  OW      4720    4.233122043    3.401827748    6.188751902
 1002 SOLV  HW1     4721    4.135126116    3.421567697    6.191754130
 1002 SOLV  HW2     4722    4.247341873    3.302956509    6.193478749
 1003 SOLV  OW      4723    5.508665521    6.146817504    5.709653903
 1003 SOLV  HW1     4724    5.469472302    6.161786197    5.618876347
 1003 SOLV  HW2     4725    5.508174234    6.048989330    5.730413112
 1004 SOLV  OW      4726    4.333913606    3.309973161    5.913725051
 1004 SOLV  HW1     4727    4.277912677    3.377341918    5.865503015
 1004 SOLV  HW2     4728    4.274777265    3.249794109    5.967404050
 1005 SOLV  OW      4729    4.494418206    4.466294926    5.820681914
 1005 SOLV  HW1     4730    4.573549117    4.483058614    5.761872886
 1005 SOLV  HW2     4731    4.426366445    4.538133287    5.806215268
 1006 SOLV  OW      4732    3.692338701    4.960537283    7.449559890
 1006 SOLV  HW1     4733    3.596668864    4.933449702    7.438900191
 1006 SOLV  HW2     4734    3.749788615    4.878804626    7.454139201
 1007 SOLV  OW      4735    5.425397776    5.501649831    6.565957336
 1007 SOLV  HW1     4736    5.349079106    5.437278619    6.560317429
 1007 SOLV  HW2     4737    5.495964535    5.464450530    6.626274646
 1008 SOLV  OW      4738    5.284031521    4.316034154    5.036529538
 1008 SOLV  HW1     4739    5.238405085    4.228835154    5.018738009
 1008 SOLV  HW2     4740    5.376762102    4.313339568    4.999169578
 1009 SOLV  OW      4741    5.996879872    5.226033345    4.801331975
 1009 SOLV  HW1     4742    5.901169692    5.252925140    4.812177258
 1009 SOLV  HW2     4743    6.049706925    5.303889905    4.767438392
 1010 SOLV  OW      4744    3.377168427    4.472342002    4.419029458
 1010 SOLV  HW1     4745    3.364836615    4.396916075    4.483530788
 1010 SOLV  HW2     4746    3.335973511    4.448120824    4.331177303
 1011 SOLV  OW      4747    4.726416529    3.870519469    6.303681118
 1011 SOLV  HW1     4748    4.791843434    3.839993649    6.372886386
 1011 SOLV  HW2     4749    4.717092559    3.800095190    6.233299621
 1012 SOLV  OW      4750    5.790448964    3.584826163    5.211854808
 1012 SOLV  HW1     4751    5.878081246    3.591287533    5.259596200
 1012 SOLV  HW2     4752    5.716155601    3.582660309    5.278759318
 1013 SOLV  OW      4753    4.799900155    6.292488028    6.150188205
 1013 SOLV  HW1     4754    4.817425266    6.236732809    6.069034537
 1013 SOLV  HW2     4755    4.755546563    6.377890137    6.122964214
 1014 SOLV  OW      4756    5.844087036    6.074540328    4.510993080
 1014 SOLV  HW1     4757    5.876953879    6.158108687    4.466990492
 1014 SOLV  HW2     4758    5.921980799    6.022390928    4.545826608
 1015 SOLV  OW      4759    3.637808824    3.615994657    8.075372141
 1015 SOLV  HW1     4760    3.611162938    3.585326071    8.166747665
 1015 SOLV  HW2     4761    3.626225457    3.540906375    8.010337384
 1016 SOLV  OW      4762    5.316410720    5.132467850    6.110371718
 1016 SOLV  HW1     4763    5.291535359    5.210547369    6.053057210
 1016 SOLV  HW2     4764    5.364009245    5.164963025    6.192094558
 1017 SOLV  OW      4765    5.256508446    5.243896460    4.600489987
 1017 SOLV  HW1     4766    5.243288338    5.171000654    4.533310069
 1017 SOLV  HW2     4767    5.168281842    5.285782972    4.621978014
 1018 SOLV  OW      4768    5.346435145    6.002522524    6.730024490
 1018 SOLV  HW1     4769    5.367203675    5.905137359    6.720774903
 1018 SOLV  HW2     4770    5.328991205    6.041582843    6.639627135
 1019 SOLV  OW      4771    4.202383057    4.554795265    6.673009897
 1019 SOLV  HW1     4772    4.280640311    4.502507497    6.639218008
 1019 SOLV  HW2     4773    4.174282626    4.518915102    6.762021028
 1020 SOLV  OW      4774    4.545858744    3.425278707    8.220858120
 1020 SOLV  HW1     4775    4.623060656    3.488829580    8.222370864
 1020 SOLV  HW2     4776    4.570707893    3.343939703    8.168251268
 1021 SOLV  OW      4777    3.395278498    0.011014949    8.328959294
 1021 SOLV  HW1     4778    3.447864748   -0.008204551    8.246091868
 1021 SOLV  HW2     4779    3.444360706   -0.024471838    8.408540818
 1022 SOLV  OW      4780    3.340987236    5.966235462    7.345573844
 1022 SOLV  HW1     4781    3.334370706    5.903621333    7.267875956
 1022 SOLV  HW2     4782    3.359987922    5.914141004    7.428800711
 1023 SOLV  OW      4783    4.011102724    4.181014164    6.998702012
 1023 SOLV  HW1     4784    4.038585835    4.094311143    7.040285817
 1023 SOLV  HW2     4785    3.912463566    4.193399915    7.009605684
 1024 SOLV  OW      4786    5.614082437    3.536911873    5.974897085
 1024 SOLV  HW1     4787    5.657202859    3.459838158    6.021811471
 1024 SOLV  HW2     4788    5.527836444    3.559454978    6.020223382
 1025 SOLV  OW      4789    4.279461433    0.036690114    7.688839239
 1025 SOLV  HW1     4790    4.226835016    0.006120908    7.768186584
 1025 SOLV  HW2     4791    4.341146027   -0.036393838    7.659617916
 1026 SOLV  OW      4792    3.060863513    3.855751255    6.902413784
 1026 SOLV  HW1     4793    3.157178938    3.834299529    6.918665538
 1026 SOLV  HW2     4794    3.048254269    3.954955345    6.903182794
 1027 SOLV  OW      4795    4.032335301    3.485433077    7.531951516
 1027 SOLV  HW1     4796    4.125617102    3.492889377    7.496668989
 1027 SOLV  HW2     4797    3.976425850    3.433265195    7.467501359
 1028 SOLV  OW      4798    4.358597064    5.863169823    6.062574989
 1028 SOLV  HW1     4799    4.365463329    5.808925378    6.146306277
 1028 SOLV  HW2     4800    4.412113295    5.947032930    6.072742631
 1029 SOLV  OW      4801    5.689163453    6.393859788    4.840543466
 1029 SOLV  HW1     4802    5.775466632    6.425347319    4.801040782
 1029 SOLV  HW2     4803    5.664990442    6.305112903    4.801301506
 1030 SOLV  OW      4804    4.314570210    4.265479074    5.116868488
 1030 SOLV  HW1     4805    4.221349359    4.229429798    5.113623188
 1030 SOLV  HW2     4806    4.377605790    4.192486161    5.143299584
 1031 SOLV  OW      4807    5.940014945    3.367637522    6.115408629
 1031 SOLV  HW1     4808    6.021074923    3.369569569    6.056874215
 1031 SOLV  HW2     4809    5.964344739    3.399434892    6.207054410
 1032 SOLV  OW      4810    3.038976349    5.929816807    7.357095259
 1032 SOLV  HW1     4811    3.138496075    5.933548817    7.348033017
 1032 SOLV  HW2     4812    3.007674634    6.006889201    7.412595199
 1033 SOLV  OW      4813    3.606194065    4.061802068    5.513740409
 1033 SOLV  HW1     4814    3.538949954    4.044249841    5.585644790
 1033 SOLV  HW2     4815    3.687356208    4.005568472    5.529595430
 1034 SOLV  OW      4816    5.770544904    4.082821590    7.439353281
 1034 SOLV  HW1     4817    5.792048358    4.110637085    7.532971048
 1034 SOLV  HW2     4818    5.853054323    4.047354616    7.395365725
 1035 SOLV  OW      4819    4.309513602    4.395534348    4.759466684
 1035 SOLV  HW1     4820    4.211750157    4.379711811    4.773387168
 1035 SOLV  HW2     4821    4.338872424    4.473415457    4.814898550
 1036 SOLV  OW      4822    5.236502834    5.788413956    6.933664868
 1036 SOLV  HW1     4823    5.169661571    5.860639173    6.915844784
 1036 SOLV  HW2     4824    5.197422302    5.721819392    6.997215065
 1037 SOLV  OW      4825    3.722264908    6.402150449    7.613213217
 1037 SOLV  HW1     4826    3.631639377    6.421771846    7.575764240
 1037 SOLV  HW2     4827    3.788303950    6.467781415    7.576718773
 1038 SOLV  OW      4828    4.367878612    3.802921629    4.428326494
 1038 SOLV  HW1     4829    4.374182229    3.705997702    4.452120075
 1038 SOLV  HW2     4830    4.437053621    3.854254682    4.479118411
 1039 SOLV  OW      4831    5.164303814    4.958402793    4.426138829
 1039 SOLV  HW1     4832    5.141755997    4.924764866    4.334696187
 1039 SOLV  HW2     4833    5.086382346    4.943889976    4.487115332
 1040 SOLV  OW      4834    4.697173297    6.349177436    4.860678212
 1040 SOLV  HW1     4835    4.779930034    6.327276038    4.912366507
 1040 SOLV  HW2     4836    4.616710464    6.322668570    4.913826697
 1041 SOLV  OW      4837    4.558791883    3.880619495    4.609964937
 1041 SOLV  HW1     4838    4.634669267    3.938831552    4.580709489
 1041 SOLV  HW2     4839    4.594610584    3.802075578    4.660441660
 1042 SOLV  OW      4840    4.104346979    4.182709404    4.642467578
 1042 SOLV  HW1     4841    4.019518674    4.137346832    4.615116272
 1042 SOLV  HW2     4842    4.151050267    4.127275272    4.711369381
 1043 SOLV  OW      4843    3.454120241    5.890178419    6.198340450
 1043 SOLV  HW1     4844    3.525731979    5.944568083    6.154573886
 1043 SOLV  HW2     4845    3.366318339    5.909156640    6.154380320
 1044 SOLV  OW      4846    4.292471085    3.544054173    8.272710060
 1044 SOLV  HW1     4847    4.288616142    3.569141751    8.175983476
 1044 SOLV  HW2     4848    4.374505570    3.489451369    8.289711386
 1045 SOLV  OW      4849    5.568120379    5.369605260    6.789869648
 1045 SOLV  HW1     4850    5.597526210    5.355658081    6.884426175
 1045 SOLV  HW2     4851    5.539703738    5.282132948    6.750588038
 1046 SOLV  OW      4852    6.056039388    3.877752647    7.654561699
 1046 SOLV  HW1     4853    6.083246687    3.862983467    7.559464510
 1046 SOLV  HW2     4854    6.027088595    3.790890929    7.694789954
 1047 SOLV  OW      4855    3.309583115    3.690881223    5.368121073
 1047 SOLV  HW1     4856    3.388216614    3.747940187    5.344410904
 1047 SOLV  HW2     4857    3.322714874    3.598977438    5.330953361
 1048 SOLV  OW      4858    5.868666246    3.460516096    4.431835206
 1048 SOLV  HW1     4859    5.838721491    3.430092427    4.522270189
 1048 SOLV  HW2     4860    5.906962565    3.552641718    4.438685999
 1049 SOLV  OW      4861    5.109867029    4.792482550    7.084507488
 1049 SOLV  HW1     4862    5.203294638    4.758655200    7.095804245
 1049 SOLV  HW2     4863    5.055528836    4.724431007    7.035343001
 1050 SOLV  OW      4864    5.247657931    4.408131218    5.274445372
 1050 SOLV  HW1     4865    5.246437031    4.505997199    5.253925947
 1050 SOLV  HW2     4866    5.268460840    4.356889702    5.191128981
 1051 SOLV  OW      4867    4.690505582    6.258492165    4.571060714
 1051 SOLV  HW1     4868    4.590558492    6.257619922    4.567682552
 1051 SOLV  HW2     4869    4.720500825    6.290341999    4.660991880
 1052 SOLV  OW      4870    4.456032040    5.924168492    8.116315784
 1052 SOLV  HW1     4871    4.379837149    5.945597408    8.177446724
 1052 SOLV  HW2     4872    4.422653341    5.918464025    8.022214109
 1053 SOLV  OW      4873    2.947669787    4.300813621    5.707128835
 1053 SOLV  HW1     4874    2.914095537    4.354912567    5.630007164
 1053 SOLV  HW2     4875    3.011933351    4.231770605    5.673913489
 1054 SOLV  OW      4876    3.725487673    3.915197438    8.309831480
 1054 SOLV  HW1     4877    3.774717450    3.921525517    8.396654081
 1054 SOLV  HW2     4878    3.790807283    3.900874214    8.235467084
 1055 SOLV  OW      4879    5.168436620    3.427232245    6.219055598
 1055 SOLV  HW1     4880    5.190783972    3.329791052    6.221475824
 1055 SOLV  HW2     4881    5.250861439    3.479797092    6.198005798
 1056 SOLV  OW      4882    4.758906594    4.805067566    6.358134447
 1056 SOLV  HW1     4883    4.754893560    4.886776878    6.415645594
 1056 SOLV  HW2     4884    4.734635802    4.829242549    6.264174379
 1057 SOLV  OW      4885    3.971024473    4.679842267    8.059882950
 1057 SOLV  HW1     4886    3.887116126    4.634926902    8.029184445
 1057 SOLV  HW2     4887    4.017419569    4.621660486    8.126687888
 1058 SOLV  OW      4888    5.095460057    5.015937565    4.894529306
 1058 SOLV  HW1     4889    5.044660982    4.933242618    4.918648104
 1058 SOLV  HW2     4890    5.053689904    5.058442572    4.814219319
 1059 SOLV  OW      4891    3.484273389    3.478264522    4.640759267
 1059 SOLV  HW1     4892    3.386266466    3.468307028    4.623516244
 1059 SOLV  HW2     4893    3.529627757    3.390193173    4.627038404
 1060 SOLV  OW      4894    3.376615927    3.455026472    6.775424846
 1060 SOLV  HW1     4895    3.380069551    3.498366314    6.685370440
 1060 SOLV  HW2     4896    3.454324104    3.485943831    6.830264015
 1061 SOLV  OW      4897    3.892157130    5.135150639    4.624665085
 1061 SOLV  HW1     4898    3.895399878    5.176252747    4.715773543
 1061 SOLV  HW2     4899    3.904539402    5.206359339    4.555542247
 1062 SOLV  OW      4900    5.591456996    4.898422136    8.550196333
 1062 SOLV  HW1     4901    5.634865068    4.822221205    8.502142011
 1062 SOLV  HW2     4902    5.550704950    4.865257524    8.635282983
 1063 SOLV  OW      4903    3.220705772    3.375128355    4.756096118
 1063 SOLV  HW1     4904    3.262013545    3.447230302    4.811739876
 1063 SOLV  HW2     4905    3.202909022    3.295021280    4.813260906
 1064 SOLV  OW      4906    0.003581035    5.150178734    6.096337963
 1064 SOLV  HW1     4907    0.032298147    5.118608117    6.005900759
 1064 SOLV  HW2     4908   -0.076822424    5.208934390    6.087119626
 1065 SOLV  OW      4909    3.819499942    4.773512429    7.759103328
 1065 SOLV  HW1     4910    3.781606962    4.748966822    7.669868983
 1065 SOLV  HW2     4911    3.816039139    4.694067871    7.819743101
 1066 SOLV  OW      4912    4.548203543    4.658521345    4.649684825
 1066 SOLV  HW1     4913    4.549133062    4.601856712    4.732087764
 1066 SOLV  HW2     4914    4.611078554    4.620042429    4.582104309
 1067 SOLV  OW      4915    4.885979204    3.233055024    7.778511149
 1067 SOLV  HW1     4916    4.875665569    3.297714499    7.702928115
 1067 SOLV  HW2     4917    4.972518328    3.250331509    7.825549276
 1068 SOLV  OW      4918    5.589010565    3.940801404    6.302635572
 1068 SOLV  HW1     4919    5.564621319    3.920451524    6.397456774
 1068 SOLV  HW2     4920    5.537958554    4.021002195    6.271597103
 1069 SOLV  OW      4921    5.662648206    4.303721569    7.327257238
 1069 SOLV  HW1     4922    5.711053345    4.223538083    7.362315377
 1069 SOLV  HW2     4923    5.656627318    4.373038991    7.399092996
 1070 SOLV  OW      4924    5.775912814    5.871083213    5.574770686
 1070 SOLV  HW1     4925    5.725872531    5.794413067    5.534525855
 1070 SOLV  HW2     4926    5.747325885    5.883272748    5.669826727
 1071 SOLV  OW      4927    4.278741621    5.375177123    7.702137421
 1071 SOLV  HW1     4928    4.237551142    5.454906242    7.746277599
 1071 SOLV  HW2     4929    4.210253339    5.329400508    7.645432550
 1072 SOLV  OW      4930    4.212023915    4.006968923    7.742364159
 1072 SOLV  HW1     4931    4.199616452    4.063278542    7.824077225
 1072 SOLV  HW2     4932    4.125205991    3.963524442    7.718347430
 1073 SOLV  OW      4933    3.919358155    4.147753882    7.491298733
 1073 SOLV  HW1     4934    4.019051281    4.139934806    7.491683174
 1073 SOLV  HW2     4935    3.885748038    4.149836253    7.585467885
 1074 SOLV  OW      4936    4.141033350    3.635837558    0.004853827
 1074 SOLV  HW1     4937    4.081022779    3.634895266   -0.075140178
 1074 SOLV  HW2     4938    4.177182044    3.728115875    0.018268939
 1075 SOLV  OW      4939    4.894968226    5.909353823    6.919269300
 1075 SOLV  HW1     4940    4.850541387    5.934802879    7.005169597
 1075 SOLV  HW2     4941    4.886377665    5.810709670    6.905277801
 1076 SOLV  OW      4942    5.960945568    6.395186733    4.768765526
 1076 SOLV  HW1     4943    5.919380004    6.485349234    4.756805182
 1076 SOLV  HW2     4944    6.020790633    6.375526254    4.691086675
 1077 SOLV  OW      4945    5.037058978    3.646410635    4.798669115
 1077 SOLV  HW1     4946    5.094661964    3.574719304    4.759373418
 1077 SOLV  HW2     4947    5.080719307    3.735357613    4.785160847
 1078 SOLV  OW      4948    3.379187677    6.097969945    8.448650435
 1078 SOLV  HW1     4949    3.306949119    6.029256108    8.440903247
 1078 SOLV  HW2     4950    3.396868909    6.137991434    8.358728942
 1079 SOLV  OW      4951    3.690456601    0.007060084    5.842793174
 1079 SOLV  HW1     4952    3.766595826   -0.056290227    5.856567422
 1079 SOLV  HW2     4953    3.606941659   -0.044753158    5.824335003
 1080 SOLV  OW      4954    3.569924223    6.059898373    5.598315702
 1080 SOLV  HW1     4955    3.643253994    6.103388953    5.546052419
 1080 SOLV  HW2     4956    3.528638680    6.126974877    5.659942318
 1081 SOLV  OW      4957    4.521937689    4.910901582    6.764040428
 1081 SOLV  HW1     4958    4.531641630    4.827153311    6.817829922
 1081 SOLV  HW2     4959    4.522171073    4.888141098    6.666660132
 1082 SOLV  OW      4960    4.735141385    5.907989810    4.854020868
 1082 SOLV  HW1     4961    4.637734841    5.899693293    4.875111461
 1082 SOLV  HW2     4962    4.754843705    5.860263763    4.768372364
 1083 SOLV  OW      4963    4.125724461    3.486859587    5.814906009
 1083 SOLV  HW1     4964    4.127455984    3.566139173    5.875843838
 1083 SOLV  HW2     4965    4.031302564    3.456199964    5.802834969
 1084 SOLV  OW      4966    3.612065048    4.590708947    6.907626756
 1084 SOLV  HW1     4967    3.621082212    4.498562734    6.869815647
 1084 SOLV  HW2     4968    3.515151540    4.613702676    6.916560924
 1085 SOLV  OW      4969    4.748733970    6.403419504    6.993727179
 1085 SOLV  HW1     4970    4.814917067    6.470260009    6.959757956
 1085 SOLV  HW2     4971    4.680255271    6.385494537    6.923085831
 1086 SOLV  OW      4972    5.343335250    4.146885691    5.507933851
 1086 SOLV  HW1     4973    5.302104784    4.232314859    5.476252923
 1086 SOLV  HW2     4974    5.335685408    4.141123625    5.607474199
 1087 SOLV  OW      4975    4.294929057    4.278992595    5.692109504
 1087 SOLV  HW1     4976    4.380312351    4.317908333    5.657530896
 1087 SOLV  HW2     4977    4.315363425    4.212059662    5.763548978
 1088 SOLV  OW      4978    4.881779023    3.776828840    5.562516969
 1088 SOLV  HW1     4979    4.947062218    3.740894820    5.629215120
 1088 SOLV  HW2     4980    4.876142525    3.876250099    5.571669262
 1089 SOLV  OW      4981    4.569575404    4.333031173    6.212301003
 1089 SOLV  HW1     4982    4.559149802    4.419035047    6.162350725
 1089 SOLV  HW2     4983    4.646097500    4.340708452    6.276221904
 1090 SOLV  OW      4984    3.587242422    3.968862534    7.696124420
 1090 SOLV  HW1     4985    3.612643106    4.018948865    7.613382232
 1090 SOLV  HW2     4986    3.506163486    4.010850788    7.736907486
 1091 SOLV  OW      4987    4.297989005    5.160233672    6.150166935
 1091 SOLV  HW1     4988    4.356350971    5.160637017    6.231380380
 1091 SOLV  HW2     4989    4.241298144    5.077844609    6.150326158
 1092 SOLV  OW      4990    4.537739015    5.468084872    8.385160974
 1092 SOLV  HW1     4991    4.525276187    5.506655139    8.476585968
 1092 SOLV  HW2     4992    4.575359551    5.538001298    8.324350339
 1093 SOLV  OW      4993    4.288554395    4.138579347    6.769560748
 1093 SOLV  HW1     4994    4.353028542    4.086994999    6.713136511
 1093 SOLV  HW2     4995    4.319632863    4.138035735    6.864616603
 1094 SOLV  OW      4996    4.368497095    4.227782804    8.525786838
 1094 SOLV  HW1     4997    4.427815158    4.233610466    8.445489911
 1094 SOLV  HW2     4998    4.388426963    4.143555170    8.575874199
 1095 SOLV  OW      4999    5.378320822    5.826187638    6.428873321
 1095 SOLV  HW1     5000    5.392282319    5.896794085    6.359435852
 1095 SOLV  HW2     5001    5.466828583    5.788823415    6.456634113
 1096 SOLV  OW      5002    3.056176232    3.909775347    8.162439055
 1096 SOLV  HW1     5003    3.125527356    3.924326873    8.233002942
 1096 SOLV  HW2     5004    3.041630524    3.811650755    8.149774758
 1097 SOLV  OW      5005    3.873339835    4.866171974    8.565958524
 1097 SOLV  HW1     5006    3.914606807    4.946720920    8.608491408
 1097 SOLV  HW2     5007    3.898192743    4.863213112    8.469140880
 1098 SOLV  OW      5008    3.835767632    3.906369312    5.578478614
 1098 SOLV  HW1     5009    3.804449696    3.811704245    5.570775318
 1098 SOLV  HW2     5010    3.828743301    3.936116284    5.673699168
 1099 SOLV  OW      5011    4.454579722    3.883593514    6.312523583
 1099 SOLV  HW1     5012    4.552074746    3.868169870    6.296480681
 1099 SOLV  HW2     5013    4.420394809    3.815768825    6.377577889
 1100 SOLV  OW      5014    4.398686501    6.228778778    4.611965631
 1100 SOLV  HW1     5015    4.354379086    6.298689666    4.555832957
 1100 SOLV  HW2     5016    4.403711958    6.260382576    4.706714883
 1101 SOLV  OW      5017    3.770327682    4.521272217    7.985816800
 1101 SOLV  HW1     5018    3.697431688    4.504340078    8.052157958
 1101 SOLV  HW2     5019    3.763057535    4.455504827    7.910825262
 1102 SOLV  OW      5020    5.991683980    3.755548691    5.668071590
 1102 SOLV  HW1     5021    5.919410459    3.741322240    5.600438492
 1102 SOLV  HW2     5022    5.979099669    3.691889179    5.744157878
 1103 SOLV  OW      5023    4.186632910    6.319088625    7.169657435
 1103 SOLV  HW1     5024    4.227454760    6.310418618    7.260543356
 1103 SOLV  HW2     5025    4.258146657    6.311510934    7.100158003
 1104 SOLV  OW      5026    4.754448760    5.155849522    4.453110857
 1104 SOLV  HW1     5027    4.670849156    5.153314594    4.507926482
 1104 SOLV  HW2     5028    4.764778293    5.246557781    4.412299252
 1105 SOLV  OW      5029    4.145656782    4.877872564    7.566736789
 1105 SOLV  HW1     5030    4.226707985    4.857844944    7.621778783
 1105 SOLV  HW2     5031    4.165749000    4.953124979    7.504019654
 1106 SOLV  OW      5032    3.891719786    4.136786823    5.956253393
 1106 SOLV  HW1     5033    3.929357099    4.147010451    5.864171180
 1106 SOLV  HW2     5034    3.957386957    4.088109569    6.013860510
 1107 SOLV  OW      5035    5.829629095    4.061446076    6.785459208
 1107 SOLV  HW1     5036    5.823964961    4.070519699    6.884886829
 1107 SOLV  HW2     5037    5.737467415    4.053578608    6.747432649
 1108 SOLV  OW      5038    5.022581880    4.068772876    7.886607125
 1108 SOLV  HW1     5039    5.044550104    4.165403066    7.873171326
 1108 SOLV  HW2     5040    5.102633223    4.021171413    7.923025166
 1109 SOLV  OW      5041    5.727205742    4.195461272    6.211571342
 1109 SOLV  HW1     5042    5.756459922    4.131483138    6.282641990
 1109 SOLV  HW2     5043    5.801661410    4.208910658    6.146171272
 1110 SOLV  OW      5044    4.204148553    4.793569150    7.953937649
 1110 SOLV  HW1     5045    4.107400976    4.771552503    7.966474363
 1110 SOLV  HW2     5046    4.256553944    4.758872076    8.031718069
 1111 SOLV  OW      5047    3.496220588    5.336829067    7.397350320
 1111 SOLV  HW1     5048    3.530678702    5.419933449    7.441011903
 1111 SOLV  HW2     5049    3.524930183    5.257015383    7.450318383
 1112 SOLV  OW      5050    3.131447328    5.623599066    4.421921682
 1112 SOLV  HW1     5051    3.153863032    5.572094109    4.339181742
 1112 SOLV  HW2     5052    3.059303127    5.576006499    4.472241646
 1113 SOLV  OW      5053    4.777347542    3.265246329    5.192628889
 1113 SOLV  HW1     5054    4.811830316    3.259325106    5.286318622
 1113 SOLV  HW2     5055    4.854271561    3.273941826    5.129323614
 1114 SOLV  OW      5056    3.561712996    3.701699686    5.239646206
 1114 SOLV  HW1     5057    3.551858801    3.779250672    5.177272829
 1114 SOLV  HW2     5058    3.653028318    3.703121912    5.280403443
 1115 SOLV  OW      5059    5.086528679    5.841080113    6.606257269
 1115 SOLV  HW1     5060    5.026683014    5.762660650    6.622681554
 1115 SOLV  HW2     5061    5.179580378    5.818589865    6.635176060
 1116 SOLV  OW      5062    0.046694382    6.158571665    4.434215429
 1116 SOLV  HW1     5063   -0.013502977    6.169832776    4.355160643
 1116 SOLV  HW2     5064    0.064970814    6.247955333    4.475163228
 1117 SOLV  OW      5065    3.459818835    6.271717623    5.373619708
 1117 SOLV  HW1     5066    3.442257210    6.346201746    5.309241445
 1117 SOLV  HW2     5067    3.484349417    6.189036129    5.322997324
 1118 SOLV  OW      5068    4.595243799    5.329348833    6.282086785
 1118 SOLV  HW1     5069    4.614934783    5.414104248    6.331371193
 1118 SOLV  HW2     5070    4.632150421    5.251741195    6.333225517
 1119 SOLV  OW      5071    4.808919839    4.149921133    8.493126036
 1119 SOLV  HW1     5072    4.866542207    4.159644406    8.574284078
 1119 SOLV  HW2     5073    4.752891122    4.232012700    8.482019758
 1120 SOLV  OW      5074    4.507896543    3.447691252    6.403543192
 1120 SOLV  HW1     5075    4.587185805    3.389191015    6.386462471
 1120 SOLV  HW2     5076    4.484774833    3.497659759    6.320060932
 1121 SOLV  OW      5077    4.716167915    5.032887435    7.047331983
 1121 SOLV  HW1     5078    4.723227516    4.946409088    7.097047913
 1121 SOLV  HW2     5079    4.738119323    5.017772603    6.950939947
 1122 SOLV  OW      5080    4.270834184    6.278804335    5.766183981
 1122 SOLV  HW1     5081    4.349785564    6.338589002    5.752303021
 1122 SOLV  HW2     5082    4.300200139    6.194976768    5.812126811
 1123 SOLV  OW      5083    3.626850446    5.809653118    7.184343632
 1123 SOLV  HW1     5084    3.527659157    5.821985531    7.181062036
 1123 SOLV  HW2     5085    3.669855617    5.866851306    7.114493473
 1124 SOLV  OW      5086    3.714878095    5.319090535    7.805366249
 1124 SOLV  HW1     5087    3.794366272    5.364927641    7.845125468
 1124 SOLV  HW2     5088    3.741680133    5.273628244    7.720425210
 1125 SOLV  OW      5089    4.186791567    5.495420124    5.790309532
 1125 SOLV  HW1     5090    4.149063594    5.403144164    5.782365180
 1125 SOLV  HW2     5091    4.137286632    5.545635772    5.861224796
 1126 SOLV  OW      5092    5.008459289    6.307750264    4.945226971
 1126 SOLV  HW1     5093    5.013900811    6.241015498    4.870943740
 1126 SOLV  HW2     5094    5.078257284    6.378124883    4.931945763
 1127 SOLV  OW      5095    5.777947714    6.456892483    4.494732816
 1127 SOLV  HW1     5096    5.813443012    6.429673537    4.405292936
 1127 SOLV  HW2     5097    5.678922825    6.443114060    4.496863300
 1128 SOLV  OW      5098    3.255047680    3.907192011    6.216093344
 1128 SOLV  HW1     5099    3.268359754    4.005982710    6.208020096
 1128 SOLV  HW2     5100    3.315389296    3.860080557    6.151740834
 1129 SOLV  OW      5101    5.250100968    4.355920949    8.533426776
 1129 SOLV  HW1     5102    5.195629201    4.274568718    8.553834133
 1129 SOLV  HW2     5103    5.343144013    4.343201573    8.567820948
 1130 SOLV  OW      5104    5.625069013    5.212693427    5.628134146
 1130 SOLV  HW1     5105    5.694298536    5.235888231    5.696479513
 1130 SOLV  HW2     5106    5.544882923    5.174082648    5.673735741
 1131 SOLV  OW      5107    4.809780507    3.677498620    5.933292455
 1131 SOLV  HW1     5108    4.727955586    3.734401913    5.941464196
 1131 SOLV  HW2     5109    4.891234839    3.734747567    5.942676128
 1132 SOLV  OW      5110    5.814865178    4.283761349    5.892447714
 1132 SOLV  HW1     5111    5.815780562    4.189123425    5.924740833
 1132 SOLV  HW2     5112    5.811022645    4.284823104    5.792517311
 1133 SOLV  OW      5113    5.693876250    6.122881453    4.760459378
 1133 SOLV  HW1     5114    5.636482544    6.081848185    4.689586254
 1133 SOLV  HW2     5115    5.786683245    6.135044783    4.725240074
 1134 SOLV  OW      5116    3.967323985    4.035421517    4.301079889
 1134 SOLV  HW1     5117    3.987024704    4.002558103    4.393448411
 1134 SOLV  HW2     5118    3.954411208    4.134565940    4.303049366
 1135 SOLV  OW      5119    5.429300757    4.760729063    5.785260702
 1135 SOLV  HW1     5120    5.457319791    4.709306102    5.704200009
 1135 SOLV  HW2     5121    5.446810829    4.706003789    5.867117321
 1136 SOLV  OW      5122    5.216941660    6.239560424    8.284851582
 1136 SOLV  HW1     5123    5.142749454    6.279735807    8.231167697
 1136 SOLV  HW2     5124    5.249225743    6.306148250    8.352119496
 1137 SOLV  OW      5125    5.060343270    4.533821980    6.993435782
 1137 SOLV  HW1     5126    4.993830610    4.511887004    6.922055703
 1137 SOLV  HW2     5127    5.046074854    4.473520010    7.071923017
 1138 SOLV  OW      5128    3.911463854    5.888955843    6.764568028
 1138 SOLV  HW1     5129    3.824252345    5.924790315    6.797912042
 1138 SOLV  HW2     5130    3.968976823    5.863580535    6.842350322
 1139 SOLV  OW      5131    3.177596647    6.104188654    4.720910397
 1139 SOLV  HW1     5132    3.187533228    6.005710142    4.706601458
 1139 SOLV  HW2     5133    3.094512464    6.136231459    4.675390132
 1140 SOLV  OW      5134    3.661511170    6.139389899    5.079513236
 1140 SOLV  HW1     5135    3.699916605    6.129906411    4.987669283
 1140 SOLV  HW2     5136    3.679548603    6.231587207    5.113804574
 1141 SOLV  OW      5137    4.314671718    5.188389877    6.491442235
 1141 SOLV  HW1     5138    4.223801269    5.203320026    6.530450216
 1141 SOLV  HW2     5139    4.380972373    5.246976044    6.538064013
 1142 SOLV  OW      5140    4.120288807    4.485339342    8.209173274
 1142 SOLV  HW1     5141    4.175289816    4.409848055    8.244921558
 1142 SOLV  HW2     5142    4.024047218    4.469973051    8.231609452
 1143 SOLV  OW      5143    4.754058083    6.502853982    7.947239151
 1143 SOLV  HW1     5144    4.809275282    6.499027890    8.030528381
 1143 SOLV  HW2     5145    4.658163873    6.485976027    7.970052541
 1144 SOLV  OW      5146    5.156182213    3.954439398    8.437094375
 1144 SOLV  HW1     5147    5.176932228    3.889816273    8.363641869
 1144 SOLV  HW2     5148    5.115535443    3.905344959    8.514150282
 1145 SOLV  OW      5149    3.169763578    4.174819961    8.136901123
 1145 SOLV  HW1     5150    3.161772434    4.075132618    8.136291120
 1145 SOLV  HW2     5151    3.078553824    4.215580810    8.132342239
 1146 SOLV  OW      5152    5.538028249    5.104197141    5.061394448
 1146 SOLV  HW1     5153    5.614549619    5.161960868    5.089845872
 1146 SOLV  HW2     5154    5.527275655    5.028824930    5.126243437
 1147 SOLV  OW      5155    3.338935604    4.060684556    5.372071948
 1147 SOLV  HW1     5156    3.372113866    4.145335792    5.330437838
 1147 SOLV  HW2     5157    3.416469832    4.008301451    5.407350506
 1148 SOLV  OW      5158    4.322334210    5.406355406    7.096052263
 1148 SOLV  HW1     5159    4.271917222    5.347071600    7.158865275
 1148 SOLV  HW2     5160    4.257771243    5.455621466    7.037689397
 1149 SOLV  OW      5161    3.943249604    6.421143045    7.855192493
 1149 SOLV  HW1     5162    4.009620413    6.377622567    7.794341919
 1149 SOLV  HW2     5163    3.857212318    6.370233337    7.852476976
 1150 SOLV  OW      5164    3.878169485    5.414178318    7.342180032
 1150 SOLV  HW1     5165    3.897588719    5.331672820    7.289114662
 1150 SOLV  HW2     5166    3.821275772    5.476021416    7.287970414
 1151 SOLV  OW      5167    3.180173083    5.973635379    6.948981377
 1151 SOLV  HW1     5168    3.112880269    5.980051179    6.875279941
 1151 SOLV  HW2     5169    3.175408642    5.882828679    6.990614019
 1152 SOLV  OW      5170    3.447472628    4.112168243    6.107046734
 1152 SOLV  HW1     5171    3.546296663    4.126862638    6.111289210
 1152 SOLV  HW2     5172    3.406322051    4.179865495    6.046023934
 1153 SOLV  OW      5173    3.371516050    4.373852592    7.249211147
 1153 SOLV  HW1     5174    3.383370149    4.400800198    7.344780486
 1153 SOLV  HW2     5175    3.457641381    4.386722185    7.200048572
 1154 SOLV  OW      5176    4.328259224    4.036132996    5.878715000
 1154 SOLV  HW1     5177    4.264840444    4.034964926    5.956025170
 1154 SOLV  HW2     5178    4.399425086    4.104461992    5.895043466
 1155 SOLV  OW      5179    4.846642673    5.726984414    6.300207787
 1155 SOLV  HW1     5180    4.871625723    5.655229979    6.235182935
 1155 SOLV  HW2     5181    4.927701247    5.755009057    6.351637357
 1156 SOLV  OW      5182    5.678016941    5.811111385    6.467889910
 1156 SOLV  HW1     5183    5.766819429    5.788801657    6.508094727
 1156 SOLV  HW2     5184    5.650572127    5.738186831    6.405196208
 1157 SOLV  OW      5185    3.827732648    3.580468555    6.558269427
 1157 SOLV  HW1     5186    3.815202241    3.526353800    6.641434343
 1157 SOLV  HW2     5187    3.756103613    3.557392080    6.492402311
 1158 SOLV  OW      5188    3.086003439    3.908691066    4.427074447
 1158 SOLV  HW1     5189    3.021943749    3.976159859    4.390384822
 1158 SOLV  HW2     5190    3.042266550    3.818770834    4.428886741
 1159 SOLV  OW      5191    3.464865215    5.822610022    7.570360443
 1159 SOLV  HW1     5192    3.480333983    5.750678520    7.638097470
 1159 SOLV  HW2     5193    3.459261096    5.781874704    7.479205305
 1160 SOLV  OW      5194    3.916405480    5.444192719    4.559511642
 1160 SOLV  HW1     5195    3.885849188    5.503330720    4.484875980
 1160 SOLV  HW2     5196    3.898390927    5.489066779    4.647054534
 1161 SOLV  OW      5197    3.631191996    6.339359210    7.002750562
 1161 SOLV  HW1     5198    3.676644689    6.428314014    6.998143799
 1161 SOLV  HW2     5199    3.696360216    6.270235047    7.033975320
 1162 SOLV  OW      5200    5.067693531    5.770305676    5.652946920
 1162 SOLV  HW1     5201    4.998844290    5.824674164    5.604945991
 1162 SOLV  HW2     5202    5.027165153    5.683782652    5.682464407
 1163 SOLV  OW      5203    4.961398102    5.618398015    5.243887303
 1163 SOLV  HW1     5204    5.048050914    5.657590872    5.274821246
 1163 SOLV  HW2     5205    4.965962845    5.518667130    5.249754975
 1164 SOLV  OW      5206    4.987627168    5.104391078    7.237214582
 1164 SOLV  HW1     5207    4.908091203    5.076407156    7.183435141
 1164 SOLV  HW2     5208    5.063182009    5.041088954    7.220331015
 1165 SOLV  OW      5209    5.832079143    4.415951717    4.856363693
 1165 SOLV  HW1     5210    5.819670655    4.331140228    4.907872802
 1165 SOLV  HW2     5211    5.793537140    4.492321986    4.908171278
 1166 SOLV  OW      5212    5.789636965    3.599779164    8.187716437
 1166 SOLV  HW1     5213    5.802424701    3.568751756    8.281918398
 1166 SOLV  HW2     5214    5.872857060    3.581946856    8.135195807
 1167 SOLV  OW      5215    5.090007321    5.357125786    5.292816652
 1167 SOLV  HW1     5216    5.035752979    5.273848786    5.281720467
 1167 SOLV  HW2     5217    5.187130466    5.335025628    5.283940870
 1168 SOLV  OW      5218    5.741588508    3.598764908    5.505391826
 1168 SOLV  HW1     5219    5.733492448    3.530794510    5.578305537
 1168 SOLV  HW2     5220    5.665251630    3.663112130    5.511209496
 1169 SOLV  OW      5221    4.003374636    6.304084351    7.367937932
 1169 SOLV  HW1     5222    4.082561338    6.327776289    7.311635471
 1169 SOLV  HW2     5223    3.936075501    6.377930229    7.363532432
 1170 SOLV  OW      5224    4.428694878    5.680168099    4.366003199
 1170 SOLV  HW1     5225    4.437864063    5.683750979    4.465519302
 1170 SOLV  HW2     5226    4.435048815    5.772699991    4.328609076
 1171 SOLV  OW      5227    4.961798649    4.422643139    5.373835226
 1171 SOLV  HW1     5228    4.893935363    4.446353773    5.304319622
 1171 SOLV  HW2     5229    4.918347623    4.368226396    5.445605123
 1172 SOLV  OW      5230    5.151812617    5.983156651    4.469022918
 1172 SOLV  HW1     5231    5.210210823    5.902029943    4.466123028
 1172 SOLV  HW2     5232    5.055834537    5.955091027    4.469844868
 1173 SOLV  OW      5233    5.038347461    5.203715959    6.748724381
 1173 SOLV  HW1     5234    4.953347581    5.152204679    6.737694734
 1173 SOLV  HW2     5235    5.105353330    5.147442686    6.797135949
 1174 SOLV  OW      5236    4.641517274    3.247769583    6.717140186
 1174 SOLV  HW1     5237    4.584608251    3.307878616    6.773250505
 1174 SOLV  HW2     5238    4.723261427    3.297262122    6.687670689
 1175 SOLV  OW      5239    3.900989653    3.483690843    5.317962013
 1175 SOLV  HW1     5240    3.884427330    3.574040572    5.278428819
 1175 SOLV  HW2     5241    3.961778457    3.492508765    5.396884852
 1176 SOLV  OW      5242    5.410553920    4.167202122    6.377325231
 1176 SOLV  HW1     5243    5.312857942    4.179045703    6.359530890
 1176 SOLV  HW2     5244    5.462860665    4.228740795    6.318346506
 1177 SOLV  OW      5245    3.336479874    3.334992328    5.897479507
 1177 SOLV  HW1     5246    3.370758805    3.244540175    5.872113363
 1177 SOLV  HW2     5247    3.312266756    3.385815501    5.814829614
 1178 SOLV  OW      5248    3.583517918    4.952236998    8.562132299
 1178 SOLV  HW1     5249    3.585943461    4.864025949    8.609176118
 1178 SOLV  HW2     5250    3.582769201    4.937249034    8.463256415
 1179 SOLV  OW      5251    5.527664587    5.910389123    4.812494508
 1179 SOLV  HW1     5252    5.529066154    5.896479223    4.911512601
 1179 SOLV  HW2     5253    5.606250087    5.966073490    4.785563193
 1180 SOLV  OW      5254    3.417602599    5.271318787    8.365951211
 1180 SOLV  HW1     5255    3.468804308    5.316929066    8.438740962
 1180 SOLV  HW2     5256    3.480219249    5.245305690    8.292448613
 1181 SOLV  OW      5257    5.245789703    5.293940696    4.924304205
 1181 SOLV  HW1     5258    5.179610709    5.225656890    4.955251267
 1181 SOLV  HW2     5259    5.281340338    5.267617707    4.834609448
 1182 SOLV  OW      5260    3.896502267    4.306830119    4.865301306
 1182 SOLV  HW1     5261    3.797084381    4.316822235    4.861084059
 1182 SOLV  HW2     5262    3.923657646    4.223352338    4.817390038
 1183 SOLV  OW      5263    4.010302941    3.246253787    5.205239303
 1183 SOLV  HW1     5264    3.921320620    3.254569906    5.160372566
 1183 SOLV  HW2     5265    4.024455867    3.324481327    5.265904763
 1184 SOLV  OW      5266    4.557974917    4.182108193    8.343892085
 1184 SOLV  HW1     5267    4.636808673    4.160270898    8.401426400
 1184 SOLV  HW2     5268    4.587666830    4.191456068    8.248851153
 1185 SOLV  OW      5269    3.209208370    4.470065279    5.806949783
 1185 SOLV  HW1     5270    3.151985085    4.449837876    5.727474095
 1185 SOLV  HW2     5271    3.285599087    4.528269460    5.779047601
 1186 SOLV  OW      5272    5.394233360    4.812729808    4.467244557
 1186 SOLV  HW1     5273    5.396578377    4.819419414    4.567001245
 1186 SOLV  HW2     5274    5.308509180    4.851439186    4.433265923
 1187 SOLV  OW      5275    5.240359638    3.987032451    5.307386113
 1187 SOLV  HW1     5276    5.285777609    4.037584900    5.380754671
 1187 SOLV  HW2     5277    5.174429139    4.046738488    5.261669957
 1188 SOLV  OW      5278    5.098621298    4.816958766    6.637536944
 1188 SOLV  HW1     5279    5.050645658    4.759264678    6.571418422
 1188 SOLV  HW2     5280    5.171505284    4.867288160    6.591108014
 1189 SOLV  OW      5281    4.147436389    5.639734823    6.263103594
 1189 SOLV  HW1     5282    4.222378495    5.592454856    6.216735877
 1189 SOLV  HW2     5283    4.088852722    5.572673615    6.308615451
 1190 SOLV  OW      5284    5.617450305    4.730582576    7.117700877
 1190 SOLV  HW1     5285    5.547981613    4.679214511    7.067340600
 1190 SOLV  HW2     5286    5.593428356    4.827662025    7.117940049
 1191 SOLV  OW      5287    4.003365277    6.349553297    5.790352350
 1191 SOLV  HW1     5288    4.024664546    6.432375087    5.842205949
 1191 SOLV  HW2     5289    4.087796088    6.299310081    5.771673117
 1192 SOLV  OW      5290    4.155256819    0.100416030    7.073235299
 1192 SOLV  HW1     5291    4.187635412    0.025196560    7.130642110
 1192 SOLV  HW2     5292    4.103606778    0.063484813    6.995976273
 1193 SOLV  OW      5293    5.574502816    3.898911238    6.035472532
 1193 SOLV  HW1     5294    5.580373581    3.915004811    6.133994712
 1193 SOLV  HW2     5295    5.488980660    3.851496326    6.014501583
 1194 SOLV  OW      5296    3.264629090    5.319397115    5.237134161
 1194 SOLV  HW1     5297    3.294521425    5.258229289    5.163875101
 1194 SOLV  HW2     5298    3.179487531    5.284914718    5.276655107
 1195 SOLV  OW      5299    6.046870194    4.248543870    5.645046912
 1195 SOLV  HW1     5300    6.098658286    4.240562813    5.559869959
 1195 SOLV  HW2     5301    5.952991154    4.276192416    5.624476764
 1196 SOLV  OW      5302    5.288106537    4.635641961    7.964553668
 1196 SOLV  HW1     5303    5.360317260    4.566518386    7.967339916
 1196 SOLV  HW2     5304    5.312951552    4.712175575    8.023929565
 1197 SOLV  OW      5305    6.012354850    4.771052894    8.422175279
 1197 SOLV  HW1     5306    6.014843814    4.774615097    8.322260512
 1197 SOLV  HW2     5307    5.920497269    4.794444217    8.454063915
 1198 SOLV  OW      5308    5.305961909    5.622438380    5.659953065
 1198 SOLV  HW1     5309    5.214662378    5.659301494    5.642426279
 1198 SOLV  HW2     5310    5.311881905    5.529464831    5.623608084
 1199 SOLV  OW      5311    5.129839510    4.943235721    5.922490509
 1199 SOLV  HW1     5312    5.052955478    5.006308803    5.911906235
 1199 SOLV  HW2     5313    5.109330959    4.857514285    5.875244019
 1200 SOLV  OW      5314    5.281565899    4.458175607    5.520884099
 1200 SOLV  HW1     5315    5.250814312    4.496370171    5.608043011
 1200 SOLV  HW2     5316    5.209549240    4.469288657    5.452393696
 1201 SOLV  OW      5317    5.803648233    4.888122329    6.420488137
 1201 SOLV  HW1     5318    5.877940331    4.934732150    6.468552309
 1201 SOLV  HW2     5319    5.834493988    4.797574903    6.391306587
 1202 SOLV  OW      5320    3.904591253    5.403020280    8.099286920
 1202 SOLV  HW1     5321    3.819882674    5.454722903    8.086928563
 1202 SOLV  HW2     5322    3.931769792    5.406100472    8.195481493
 1203 SOLV  OW      5323    3.840528434    5.336561978    6.153103443
 1203 SOLV  HW1     5324    3.741953572    5.349005726    6.164508881
 1203 SOLV  HW2     5325    3.888455154    5.377357482    6.230821518
 1204 SOLV  OW      5326    4.347124122    5.714659807    7.526437559
 1204 SOLV  HW1     5327    4.361271912    5.717094487    7.427465079
 1204 SOLV  HW2     5328    4.317847150    5.804876933    7.558120097
 1205 SOLV  OW      5329    4.613168887    4.471627891    7.551099591
 1205 SOLV  HW1     5330    4.687168772    4.471339112    7.618368752
 1205 SOLV  HW2     5331    4.532041543    4.428567865    7.590659495
 1206 SOLV  OW      5332    4.176761513    3.295656649    7.965970486
 1206 SOLV  HW1     5333    4.205469137    3.361848392    7.896727899
 1206 SOLV  HW2     5334    4.148217567    3.344190537    8.048624482
 1207 SOLV  OW      5335    4.377408885    4.219670875    6.372631409
 1207 SOLV  HW1     5336    4.452043950    4.160723986    6.403554821
 1207 SOLV  HW2     5337    4.410458111    4.279854893    6.299919845
 1208 SOLV  OW      5338    4.005383095    4.412955111    6.225014155
 1208 SOLV  HW1     5339    4.043651982    4.441926776    6.312744132
 1208 SOLV  HW2     5340    3.910574873    4.444010709    6.218153143
 1209 SOLV  OW      5341    3.189775427    6.024690315    6.624565083
 1209 SOLV  HW1     5342    3.181650970    6.061376938    6.531883828
 1209 SOLV  HW2     5343    3.266986495    6.068164688    6.670933816
 1210 SOLV  OW      5344    3.922954580    3.649407049    7.259296046
 1210 SOLV  HW1     5345    3.917034208    3.581971213    7.185692838
 1210 SOLV  HW2     5346    3.871043714    3.617020848    7.338395043
 1211 SOLV  OW      5347    4.931578256    6.051331870    6.509663125
 1211 SOLV  HW1     5348    4.843546262    6.009781571    6.532558466
 1211 SOLV  HW2     5349    5.005600750    5.994145173    6.545024622
 1212 SOLV  OW      5350    3.690645752    3.890778887    4.509618655
 1212 SOLV  HW1     5351    3.656306997    3.797551387    4.498158670
 1212 SOLV  HW2     5352    3.654623670    3.948766109    4.436532078
 1213 SOLV  OW      5353    5.021312642    6.306167554    8.130186061
 1213 SOLV  HW1     5354    5.082584464    6.289939873    8.052829971
 1213 SOLV  HW2     5355    4.941590349    6.246254777    8.122678774
 1214 SOLV  OW      5356    3.280970483    3.438338776    8.189453546
 1214 SOLV  HW1     5357    3.254629328    3.390114465    8.105902166
 1214 SOLV  HW2     5358    3.203870499    3.493050141    8.222045913
 1215 SOLV  OW      5359    5.021972565    4.685193404    6.360737935
 1215 SOLV  HW1     5360    5.064576763    4.742572655    6.290778224
 1215 SOLV  HW2     5361    4.927987238    4.715707092    6.376149908
 1216 SOLV  OW      5362    4.907109036    5.966173571    5.927146428
 1216 SOLV  HW1     5363    4.979194859    5.923099631    5.981444651
 1216 SOLV  HW2     5364    4.944223931    6.046184834    5.880002660
 1217 SOLV  OW      5365    4.106486452    6.218355277    5.344805987
 1217 SOLV  HW1     5366    4.090616913    6.165210071    5.428017556
 1217 SOLV  HW2     5367    4.200056931    6.203199951    5.312947231
 1218 SOLV  OW      5368    5.802446916    3.534648604    7.300612657
 1218 SOLV  HW1     5369    5.781831834    3.494073126    7.389659618
 1218 SOLV  HW2     5370    5.745894598    3.616035088    7.287204892
 1219 SOLV  OW      5371    5.595373146    6.042883445    5.948596525
 1219 SOLV  HW1     5372    5.646401713    6.099830740    5.884138057
 1219 SOLV  HW2     5373    5.597521375    6.085069853    6.039240256
 1220 SOLV  OW      5374    4.049923785    3.751157769    4.252884015
 1220 SOLV  HW1     5375    4.071362267    3.792036748    4.341599933
 1220 SOLV  HW2     5376    4.016563142    3.657851368    4.266409331
 1221 SOLV  OW      5377    5.344075059    5.313437351    5.192543667
 1221 SOLV  HW1     5378    5.421099616    5.249714853    5.195275866
 1221 SOLV  HW2     5379    5.291344850    5.298372581    5.108915531
 1222 SOLV  OW      5380    4.116623535    5.996391518    6.995671732
 1222 SOLV  HW1     5381    4.197383161    6.054282448    7.006970333
 1222 SOLV  HW2     5382    4.035439967    6.046161079    7.026217316
 1223 SOLV  OW      5383    5.144220980    4.106398075    4.930389978
 1223 SOLV  HW1     5384    5.102454838    4.016724418    4.945040202
 1223 SOLV  HW2     5385    5.115381067    4.168831472    5.002987668
 1224 SOLV  OW      5386    3.357858310    5.096375020    5.087747644
 1224 SOLV  HW1     5387    3.451006223    5.073672967    5.116206181
 1224 SOLV  HW2     5388    3.297633238    5.018590553    5.105752817
 1225 SOLV  OW      5389    4.561204445    4.574888520    6.813633855
 1225 SOLV  HW1     5390    4.553375804    4.578834088    6.913254761
 1225 SOLV  HW2     5391    4.475254184    4.541678160    6.774761517
 1226 SOLV  OW      5392    3.425192956    4.858182305    4.408864760
 1226 SOLV  HW1     5393    3.508566858    4.815495576    4.443892186
 1226 SOLV  HW2     5394    3.350645667    4.791538124    4.410004199
 1227 SOLV  OW      5395    6.005288185    5.799998126    6.129567812
 1227 SOLV  HW1     5396    6.049858844    5.803696967    6.040126245
 1227 SOLV  HW2     5397    6.062005776    5.747328508    6.192897120
 1228 SOLV  OW      5398    3.600340230    0.005199452    5.475802878
 1228 SOLV  HW1     5399    3.537712184    0.031494677    5.549203735
 1228 SOLV  HW2     5400    3.563775237   -0.074564866    5.427820121
 1229 SOLV  OW      5401    3.482399165    5.937380352    6.901020091
 1229 SOLV  HW1     5402    3.484152017    6.028719882    6.941690766
 1229 SOLV  HW2     5403    3.389645641    5.900354666    6.906266019
 1230 SOLV  OW      5404    3.625949271    5.115370115    4.460905791
 1230 SOLV  HW1     5405    3.717651526    5.133672559    4.425448405
 1230 SOLV  HW2     5406    3.625284330    5.128705668    4.560011192
 1231 SOLV  OW      5407    4.140380638    4.459801707    7.406707311
 1231 SOLV  HW1     5408    4.210129909    4.429719108    7.471746509
 1231 SOLV  HW2     5409    4.143859797    4.402121448    7.325081028
 1232 SOLV  OW      5410    3.458107186    3.386947296    5.227077689
 1232 SOLV  HW1     5411    3.367289573    3.349269412    5.208839875
 1232 SOLV  HW2     5412    3.477291783    3.460537540    5.162138438
 1233 SOLV  OW      5413    4.878025773    3.402923145    6.700030342
 1233 SOLV  HW1     5414    4.961916520    3.455315850    6.685268868
 1233 SOLV  HW2     5415    4.876925024    3.323874323    6.638783809
 1234 SOLV  OW      5416    3.201660484    5.961911008    5.027428933
 1234 SOLV  HW1     5417    3.171408471    6.045814374    5.072652628
 1234 SOLV  HW2     5418    3.300273557    5.951016547    5.039962762
 1235 SOLV  OW      5419    0.015216944    5.410563310    5.714915459
 1235 SOLV  HW1     5420    0.038012052    5.320165198    5.751113022
 1235 SOLV  HW2     5421   -0.063296682    5.402999793    5.653446724
 1236 SOLV  OW      5422    4.406345451    6.488934876    6.185214502
 1236 SOLV  HW1     5423    4.386437650    6.390956589    6.183200453
 1236 SOLV  HW2     5424    4.322123227    6.539663518    6.203511726
 1237 SOLV  OW      5425    5.431490379    5.124481640    6.362740978
 1237 SOLV  HW1     5426    5.385702166    5.204743310    6.400996243
 1237 SOLV  HW2     5427    5.509011591    5.099541806    6.420781275
 1238 SOLV  OW      5428    4.670462622    5.281667096    5.660556716
 1238 SOLV  HW1     5429    4.741459697    5.301900892    5.593101957
 1238 SOLV  HW2     5430    4.582937029    5.318100643    5.628738851
 1239 SOLV  OW      5431    0.030805388    3.185625900    7.190280576
 1239 SOLV  HW1     5432    0.077806271    3.273804867    7.186343102
 1239 SOLV  HW2     5433   -0.040349435    3.182643446    7.120079594
 1240 SOLV  OW      5434    5.108083799    5.091367802    7.535930882
 1240 SOLV  HW1     5435    5.051681736    5.159900794    7.582015139
 1240 SOLV  HW2     5436    5.049000885    5.024667486    7.490519662
 1241 SOLV  OW      5437    3.431419255    4.108584836    8.276325714
 1241 SOLV  HW1     5438    3.433993360    4.025139591    8.331377373
 1241 SOLV  HW2     5439    3.461786448    4.088048357    8.183276910
 1242 SOLV  OW      5440    3.680613541    5.347608996    6.887748185
 1242 SOLV  HW1     5441    3.721841443    5.258609325    6.907264628
 1242 SOLV  HW2     5442    3.604494871    5.335795905    6.823965868
 1243 SOLV  OW      5443    5.877156894    4.792462613    4.560225418
 1243 SOLV  HW1     5444    5.816435831    4.799992042    4.481120482
 1243 SOLV  HW2     5445    5.899726364    4.696304646    4.575861219
 1244 SOLV  OW      5446    4.093263489    4.111667713    5.173196621
 1244 SOLV  HW1     5447    4.011254199    4.168843157    5.175882626
 1244 SOLV  HW2     5448    4.072206980    4.025399960    5.127191709
 1245 SOLV  OW      5449    3.811684060    4.150441785    8.084856664
 1245 SOLV  HW1     5450    3.820580014    4.237166059    8.133846143
 1245 SOLV  HW2     5451    3.821453297    4.074618289    8.149319946
 1246 SOLV  OW      5452    4.302766439    4.523623792    5.160108749
 1246 SOLV  HW1     5453    4.205800014    4.499420296    5.156412551
 1246 SOLV  HW2     5454    4.356313960    4.442917959    5.184994982
 1247 SOLV  OW      5455    3.623996491    5.554381876    7.606177572
 1247 SOLV  HW1     5456    3.581522187    5.573208971    7.694739344
 1247 SOLV  HW2     5457    3.691033512    5.480874228    7.616357422
 1248 SOLV  OW      5458    3.208754234    4.109597708    6.952201009
 1248 SOLV  HW1     5459    3.212184031    4.058869487    6.866080621
 1248 SOLV  HW2     5460    3.197029721    4.207046957    6.933015499
 1249 SOLV  OW      5461    3.549728364    4.830182623    6.384396411
 1249 SOLV  HW1     5462    3.623940512    4.790442775    6.330419006
 1249 SOLV  HW2     5463    3.519135473    4.915164751    6.341474153
 1250 SOLV  OW      5464    4.628960764    4.148711248    6.489857409
 1250 SOLV  HW1     5465    4.658782179    4.103203476    6.405951736
 1250 SOLV  HW2     5466    4.704781579    4.201820281    6.527690630
 1251 SOLV  OW      5467    3.542105443    3.368064936    7.958593574
 1251 SOLV  HW1     5468    3.486889742    3.317183893    8.024650446
 1251 SOLV  HW2     5469    3.574089229    3.305935127    7.887060635
 1252 SOLV  OW      5470    4.128580324    5.874389059    5.749811487
 1252 SOLV  HW1     5471    4.031868276    5.898700139    5.757398196
 1252 SOLV  HW2     5472    4.160506276    5.837162864    5.836971574
 1253 SOLV  OW      5473    3.423526045    4.644994830    5.351357978
 1253 SOLV  HW1     5474    3.429377484    4.651008959    5.451014312
 1253 SOLV  HW2     5475    3.489346450    4.708081264    5.310266247
 1254 SOLV  OW      5476    4.844095968    3.974682866    7.703623475
 1254 SOLV  HW1     5477    4.896561536    4.009036761    7.781521145
 1254 SOLV  HW2     5478    4.906466845    3.952318801    7.628723566
 1255 SOLV  OW      5479    4.825938461    5.784303568    7.374986212
 1255 SOLV  HW1     5480    4.920434914    5.752358901    7.367842234
 1255 SOLV  HW2     5481    4.765989666    5.722615513    7.323970486
 1256 SOLV  OW      5482    5.740456288    3.789996172    7.024119421
 1256 SOLV  HW1     5483    5.676534496    3.749257434    7.089356740
 1256 SOLV  HW2     5484    5.711180628    3.768498686    6.930939548
 1257 SOLV  OW      5485    4.964805255    4.667972659    8.233491849
 1257 SOLV  HW1     5486    4.987574100    4.579283095    8.273705589
 1257 SOLV  HW2     5487    4.865654405    4.680889370    8.235312011
 1258 SOLV  OW      5488    4.135070900    6.064568164    6.690678564
 1258 SOLV  HW1     5489    4.096450417    6.066200052    6.782905575
 1258 SOLV  HW2     5490    4.217275721    6.121447914    6.687981761
 1259 SOLV  OW      5491    3.914047060    3.941140755    7.757992600
 1259 SOLV  HW1     5492    3.830009458    3.992591434    7.775053180
 1259 SOLV  HW2     5493    3.899028808    3.844686496    7.779738640
 1260 SOLV  OW      5494    3.853223034    6.171835668    4.467406302
 1260 SOLV  HW1     5495    3.880016243    6.207882761    4.378052029
 1260 SOLV  HW2     5496    3.756145363    6.190121924    4.482948274
 1261 SOLV  OW      5497    5.210813135    3.554195986    7.106875622
 1261 SOLV  HW1     5498    5.235475919    3.597854929    7.020346263
 1261 SOLV  HW2     5499    5.149861596    3.476943398    7.089027922
 1262 SOLV  OW      5500    5.921993198    4.441817207    4.334486484
 1262 SOLV  HW1     5501    5.855336161    4.396934950    4.394020928
 1262 SOLV  HW2     5502    6.008180860    4.391160956    4.336860803
 1263 SOLV  OW      5503    3.360448507    4.021059696    7.356836880
 1263 SOLV  HW1     5504    3.344612001    3.922753897    7.347508141
 1263 SOLV  HW2     5505    3.348815382    4.065249301    7.267886940
 1264 SOLV  OW      5506    4.246115249    6.498310562    8.140717226
 1264 SOLV  HW1     5507    4.231760964    6.582294072    8.193084335
 1264 SOLV  HW2     5508    4.235336346    6.419238461    8.200995039
 1265 SOLV  OW      5509    4.258183184    5.484936715    4.524027616
 1265 SOLV  HW1     5510    4.267704137    5.515316620    4.429229826
 1265 SOLV  HW2     5511    4.161415913    5.470668984    4.544867510
 1266 SOLV  OW      5512    3.306654881    4.045596358    4.967815793
 1266 SOLV  HW1     5513    3.370157877    4.016643146    5.039445512
 1266 SOLV  HW2     5514    3.298631966    4.145273189    4.968729562
 1267 SOLV  OW      5515    5.389077962    3.334119544    7.375065752
 1267 SOLV  HW1     5516    5.449219146    3.296273056    7.445431970
 1267 SOLV  HW2     5517    5.442805665    3.356086215    7.293630953
 1268 SOLV  OW      5518    5.084638545    6.041842765    6.799473350
 1268 SOLV  HW1     5519    5.122341901    5.966817088    6.745145005
 1268 SOLV  HW2     5520    5.015538563    6.006039901    6.862283827
 1269 SOLV  OW      5521    2.991529815    4.717413028    4.374379272
 1269 SOLV  HW1     5522    3.024966225    4.680897078    4.461262790
 1269 SOLV  HW2     5523    3.056393364    4.694965742    4.301642982
 1270 SOLV  OW      5524    4.977826101    6.024140802    1.722404381
 1270 SOLV  HW1     5525    4.911803192    5.955771657    1.691292408
 1270 SOLV  HW2     5526    5.038100448    5.983421465    1.791027057
 1271 SOLV  OW      5527    5.876846688    4.984370772    0.734414555
 1271 SOLV  HW1     5528    5.811713603    5.055610829    0.708285193
 1271 SOLV  HW2     5529    5.883599374    4.916847309    0.660950512
 1272 SOLV  OW      5530    6.023515595    5.551994601    3.570983177
 1272 SOLV  HW1     5531    6.118401779    5.576058627    3.591416931
 1272 SOLV  HW2     5532    5.962684983    5.622572708    3.607316664
 1273 SOLV  OW      5533    4.441589263    3.816570620    2.144990186
 1273 SOLV  HW1     5534    4.477226961    3.754783347    2.215090656
 1273 SOLV  HW2     5535    4.389410795    3.764083467    2.077728234
 1274 SOLV  OW      5536    3.924625674    5.208093803    0.119349597
 1274 SOLV  HW1     5537    3.886704183    5.277769456    0.180247820
 1274 SOLV  HW2     5538    3.923504271    5.119370003    0.165480273
 1275 SOLV  OW      5539    3.960837323    3.860059205    4.014735491
 1275 SOLV  HW1     5540    3.987034604    3.807519090    4.095688966
 1275 SOLV  HW2     5541    3.887507001    3.923712419    4.038631460
 1276 SOLV  OW      5542    3.819197481    5.579142682    1.289487165
 1276 SOLV  HW1     5543    3.721964431    5.592239885    1.270103909
 1276 SOLV  HW2     5544    3.871717582    5.653564429    1.248198169
 1277 SOLV  OW      5545    5.135481669    3.370422574    1.043801364
 1277 SOLV  HW1     5546    5.175809274    3.416718322    0.964864296
 1277 SOLV  HW2     5547    5.036049927    3.367578281    1.033525776
 1278 SOLV  OW      5548    5.197848621    3.537690554    2.493467978
 1278 SOLV  HW1     5549    5.134073296    3.582683370    2.430951008
 1278 SOLV  HW2     5550    5.252410832    3.470806209    2.442956216
 1279 SOLV  OW      5551    5.067094285    3.652315006    2.267914174
 1279 SOLV  HW1     5552    5.021802079    3.617446243    2.185859311
 1279 SOLV  HW2     5553    5.005449113    3.714651588    2.316037257
 1280 SOLV  OW      5554    4.427652135    3.501360955    3.795870457
 1280 SOLV  HW1     5555    4.423059700    3.552794343    3.710234138
 1280 SOLV  HW2     5556    4.339015818    3.458713654    3.813902381
 1281 SOLV  OW      5557    3.801022617    4.069914552    4.101587355
 1281 SOLV  HW1     5558    3.711581719    4.092922942    4.139944646
 1281 SOLV  HW2     5559    3.866302367    4.055079705    4.175875756
 1282 SOLV  OW      5560    3.572015580    5.808304840    2.286099890
 1282 SOLV  HW1     5561    3.537488740    5.900003468    2.306125342
 1282 SOLV  HW2     5562    3.635904228    5.780373307    2.357793358
 1283 SOLV  OW      5563    5.841754665    3.935124801    2.154070428
 1283 SOLV  HW1     5564    5.894693013    3.964980114    2.233484135
 1283 SOLV  HW2     5565    5.869567801    3.842565464    2.128387796
 1284 SOLV  OW      5566    4.663524388    4.056734400    2.550319099
 1284 SOLV  HW1     5567    4.577659268    4.061197875    2.499239297
 1284 SOLV  HW2     5568    4.659258224    3.981558771    2.616140171
 1285 SOLV  OW      5569    5.360623654    4.615265040    3.916303472
 1285 SOLV  HW1     5570    5.388599473    4.606061336    4.011878669
 1285 SOLV  HW2     5571    5.329511519    4.526617448    3.882017656
 1286 SOLV  OW      5572    3.419875435    5.080716604    3.796456801
 1286 SOLV  HW1     5573    3.322209064    5.099340873    3.807231169
 1286 SOLV  HW2     5574    3.432136472    4.997982496    3.741623216
 1287 SOLV  OW      5575    4.600889952    4.697848663    3.426372135
 1287 SOLV  HW1     5576    4.655654034    4.748901228    3.360068310
 1287 SOLV  HW2     5577    4.521002063    4.658820949    3.380587238
 1288 SOLV  OW      5578    4.932446319    3.670460722    3.761345646
 1288 SOLV  HW1     5579    4.905571933    3.726900828    3.683289203
 1288 SOLV  HW2     5580    4.864132444    3.598868823    3.775768725
 1289 SOLV  OW      5581    3.084173441    5.131068392    0.784800184
 1289 SOLV  HW1     5582    3.116003323    5.055682292    0.727306697
 1289 SOLV  HW2     5583    3.126816651    5.216319326    0.754568838
 1290 SOLV  OW      5584    3.609940883    6.004689734    0.221460118
 1290 SOLV  HW1     5585    3.577437710    6.035268325    0.131968915
 1290 SOLV  HW2     5586    3.567792964    6.060394442    0.293018716
 1291 SOLV  OW      5587    3.923338248    5.536095750    2.805612860
 1291 SOLV  HW1     5588    3.905920976    5.459402866    2.867392299
 1291 SOLV  HW2     5589    3.894146508    5.621255500    2.849171340
 1292 SOLV  OW      5590    4.057379458    5.344567273    3.191907539
 1292 SOLV  HW1     5591    4.148761481    5.314861471    3.219630670
 1292 SOLV  HW2     5592    4.009409162    5.268401292    3.148325300
 1293 SOLV  OW      5593    4.140385737    3.420560276    4.141623741
 1293 SOLV  HW1     5594    4.086600067    3.403688642    4.059025416
 1293 SOLV  HW2     5595    4.237580900    3.422905696    4.118182189
 1294 SOLV  OW      5596    4.981548167    4.779789167    1.945412280
 1294 SOLV  HW1     5597    5.066277823    4.766784154    1.893900990
 1294 SOLV  HW2     5598    4.991858805    4.740749481    2.036906609
 1295 SOLV  OW      5599    4.341529244    6.216387641    3.216072695
 1295 SOLV  HW1     5600    4.345054264    6.138441178    3.278633623
 1295 SOLV  HW2     5601    4.432626019    6.256893099    3.208156258
 1296 SOLV  OW      5602    3.359784653    5.804835216    1.271013522
 1296 SOLV  HW1     5603    3.338201131    5.833133428    1.364466060
 1296 SOLV  HW2     5604    3.303318202    5.726119511    1.246166635
 1297 SOLV  OW      5605    3.966640221    4.308060197    1.268925782
 1297 SOLV  HW1     5606    3.869027469    4.325266153    1.282191737
 1297 SOLV  HW2     5607    4.017996161    4.346821263    1.345477867
 1298 SOLV  OW      5608    5.372542783    5.116622697    1.065923847
 1298 SOLV  HW1     5609    5.380637441    5.215951898    1.057584202
 1298 SOLV  HW2     5610    5.314046753    5.081720956    0.992703353
 1299 SOLV  OW      5611    3.582653922    4.148964119    0.474393040
 1299 SOLV  HW1     5612    3.605038403    4.237015637    0.516199684
 1299 SOLV  HW2     5613    3.666515587    4.105289245    0.441820915
 1300 SOLV  OW      5614    3.826694472    3.546768181    2.758964122
 1300 SOLV  HW1     5615    3.790536865    3.455290451    2.777013053
 1300 SOLV  HW2     5616    3.797570179    3.576755742    2.668111996
 1301 SOLV  OW      5617    3.951088919    3.378070361    3.056184354
 1301 SOLV  HW1     5618    3.919486226    3.309374117    2.990732101
 1301 SOLV  HW2     5619    3.874875466    3.405937548    3.114635779
 1302 SOLV  OW      5620    4.729709363    4.058369865    0.142333065
 1302 SOLV  HW1     5621    4.678595589    3.972776794    0.150214926
 1302 SOLV  HW2     5622    4.676765061    4.132668148    0.183290181
 1303 SOLV  OW      5623    4.670645054    3.335101506    0.719045706
 1303 SOLV  HW1     5624    4.720545997    3.249365158    0.706362358
 1303 SOLV  HW2     5625    4.674316374    3.388571832    0.634620079
 1304 SOLV  OW      5626    4.452225106    5.931274576    3.902490282
 1304 SOLV  HW1     5627    4.398938578    5.926151896    3.818014204
 1304 SOLV  HW2     5628    4.531645285    5.870914131    3.895485755
 1305 SOLV  OW      5629    3.446439800    4.032807341    0.100780428
 1305 SOLV  HW1     5630    3.513662731    3.979076689    0.049830131
 1305 SOLV  HW2     5631    3.361302875    4.037825877    0.048548762
 1306 SOLV  OW      5632    3.224807206    5.792769154    0.136145156
 1306 SOLV  HW1     5633    3.244012451    5.889830451    0.150649689
 1306 SOLV  HW2     5634    3.223791713    5.745488679    0.224260369
 1307 SOLV  OW      5635    4.891161603    4.574682876    0.410118067
 1307 SOLV  HW1     5636    4.826720211    4.581850286    0.333985022
 1307 SOLV  HW2     5637    4.844354481    4.597123735    0.495601592
 1308 SOLV  OW      5638    4.414418525    5.337857963    2.631229522
 1308 SOLV  HW1     5639    4.467220770    5.409661402    2.676580183
 1308 SOLV  HW2     5640    4.317143875    5.350845431    2.650483140
 1309 SOLV  OW      5641    4.635692948    5.942741250    0.544573492
 1309 SOLV  HW1     5642    4.676768389    5.980415463    0.627610946
 1309 SOLV  HW2     5643    4.619837663    5.844752102    0.556765264
 1310 SOLV  OW      5644    4.327818798    4.702309983    1.821705260
 1310 SOLV  HW1     5645    4.304032801    4.655907229    1.907035205
 1310 SOLV  HW2     5646    4.412764392    4.663938561    1.785484771
 1311 SOLV  OW      5647    4.169324556    5.308275392    4.191595873
 1311 SOLV  HW1     5648    4.184031237    5.398958209    4.231104907
 1311 SOLV  HW2     5649    4.072080673    5.295962660    4.171766984
 1312 SOLV  OW      5650    4.412367707    3.561425083    1.451780950
 1312 SOLV  HW1     5651    4.509977282    3.544395225    1.465328000
 1312 SOLV  HW2     5652    4.367624800    3.477006533    1.422240772
 1313 SOLV  OW      5653    5.837352383    3.920961724    0.223824293
 1313 SOLV  HW1     5654    5.764945042    3.930710767    0.292106338
 1313 SOLV  HW2     5655    5.925079594    3.907721300    0.269966152
 1314 SOLV  OW      5656    3.843622827    6.380465724    3.066629716
 1314 SOLV  HW1     5657    3.894060861    6.318109654    3.126376079
 1314 SOLV  HW2     5658    3.824929043    6.335216495    2.979422870
 1315 SOLV  OW      5659    3.230591802    3.297397759    4.291120946
 1315 SOLV  HW1     5660    3.255223733    3.347618469    4.208227010
 1315 SOLV  HW2     5661    3.177926026    3.216068437    4.266380930
 1316 SOLV  OW      5662    5.136516169    4.885498831    3.082744840
 1316 SOLV  HW1     5663    5.113448157    4.929308266    2.995858260
 1316 SOLV  HW2     5664    5.217638471    4.828266548    3.070683491
 1317 SOLV  OW      5665    5.225104812    3.683012756    1.115904457
 1317 SOLV  HW1     5666    5.193942915    3.612974149    1.051689362
 1317 SOLV  HW2     5667    5.254623937    3.639459366    1.200954834
 1318 SOLV  OW      5668    3.614909133    4.836902434    3.555608934
 1318 SOLV  HW1     5669    3.693414497    4.896590822    3.539018265
 1318 SOLV  HW2     5670    3.644002609    4.741371327    3.550279523
 1319 SOLV  OW      5671    4.373950480    5.758042220    0.689511843
 1319 SOLV  HW1     5672    4.461515508    5.799214642    0.714758365
 1319 SOLV  HW2     5673    4.299424800    5.810101709    0.731176099
 1320 SOLV  OW      5674    5.126798718    5.862178639    3.204312157
 1320 SOLV  HW1     5675    5.221836692    5.831062128    3.203919551
 1320 SOLV  HW2     5676    5.088214759    5.850200380    3.295791909
 1321 SOLV  OW      5677    4.403265933    3.339289171    0.398692418
 1321 SOLV  HW1     5678    4.357112353    3.374965173    0.317468587
 1321 SOLV  HW2     5679    4.340234710    3.341088814    0.476305938
 1322 SOLV  OW      5680    4.214515679    3.819426002    3.569133694
 1322 SOLV  HW1     5681    4.237000013    3.916409478    3.578655166
 1322 SOLV  HW2     5682    4.225682183    3.773817735    3.657434822
 1323 SOLV  OW      5683    3.080008657    5.614105942    0.630268853
 1323 SOLV  HW1     5684    3.050532348    5.520366355    0.648836020
 1323 SOLV  HW2     5685    3.059293323    5.637323444    0.535223263
 1324 SOLV  OW      5686    5.886480733    4.849134059    3.837505003
 1324 SOLV  HW1     5687    5.936091611    4.774071017    3.881143775
 1324 SOLV  HW2     5688    5.788984757    4.841134178    3.858258010
 1325 SOLV  OW      5689    0.054521025    3.600164192    1.581810214
 1325 SOLV  HW1     5690    0.069206488    3.664220200    1.657195394
 1325 SOLV  HW2     5691   -0.028401012    3.546957839    1.598977791
 1326 SOLV  OW      5692    5.988959253    3.683650164    3.949958350
 1326 SOLV  HW1     5693    6.018426963    3.670450006    3.855313880
 1326 SOLV  HW2     5694    5.889912338    3.697273322    3.952409928
 1327 SOLV  OW      5695    3.924649652    5.339576182    1.709181949
 1327 SOLV  HW1     5696    3.833131685    5.341381270    1.749469314
 1327 SOLV  HW2     5697    3.993120384    5.339088377    1.782063420
 1328 SOLV  OW      5698    3.886535886    5.523364250    3.283546490
 1328 SOLV  HW1     5699    3.899582904    5.518134812    3.382562932
 1328 SOLV  HW2     5700    3.946307348    5.457026683    3.238525458
 1329 SOLV  OW      5701    6.035322347    3.664634947    3.055428339
 1329 SOLV  HW1     5702    6.096520164    3.626839784    2.985943928
 1329 SOLV  HW2     5703    6.035204294    3.764434010    3.048952559
 1330 SOLV  OW      5704    5.309920576    4.758711071    2.203244704
 1330 SOLV  HW1     5705    5.395158132    4.809240323    2.189708565
 1330 SOLV  HW2     5706    5.321782779    4.692620324    2.277359558
 1331 SOLV  OW      5707    4.781200101    6.233467363    2.739917231
 1331 SOLV  HW1     5708    4.874842135    6.253564402    2.711122575
 1331 SOLV  HW2     5709    4.725595484    6.211798080    2.659665343
 1332 SOLV  OW      5710    3.649790265    4.568979052    2.637386663
 1332 SOLV  HW1     5711    3.710572570    4.570773369    2.557987841
[truncated: 1,870,959 more chars]
