# Supplementary material for: Accelerated Enveloping Distribution Sampling (AEDS) Allows for Efficient Sampling of Orthogonal Degrees of Freedom
Source: J Chem Inf Model. 2022 Dec 13;63(1):197–207. doi: 10.1021/acs.jcim.2c01272 (PMC9832482; doi:10.1021/acs.jcim.2c01272)
Supplement: Supplementary file 2 — ci2c01272_si_002.zip [file ci2c01272_si_002.zip › Accelerated_Enveloping_Distribution_Sampling_AEDS_allows_for_efficient_sampling_of_orthogonal_degrees_of_freedom/coordinates/EDSR_prot.cnf]

TITLE
Starting conf
END
POSITION
    1 MET   H1         1    4.329130585   -0.389346389    0.950814812
    1 MET   H2         2    4.478302664   -0.327839764    0.976128109
    1 MET   N          3    4.398200000   -0.325800000    0.916300000
    1 MET   H3         4    4.425215444   -0.352826135    0.823889212
    1 MET   CA         5    4.343400000   -0.191700000    0.913400000
    1 MET   CB         6    4.358200000   -0.139700000    0.767500000
    1 MET   CG         7    4.290300000   -0.008400000    0.744400000
    1 MET   SD         8    4.400600000    0.125000000    0.795200000
    1 MET   CE         9    4.548100000    0.075700000    0.711200000
    1 MET   C         10    4.200600000   -0.196600000    0.964000000
    1 MET   O         11    4.133400000   -0.296900000    0.946800000
    2 ASN   N         12    4.157700000   -0.091700000    1.033100000
    2 ASN   H         13    4.220231305   -0.015643276    1.050570279
    2 ASN   CA        14    4.022700000   -0.085200000    1.083500000
    2 ASN   CB        15    4.013300000   -0.152900000    1.222400000
    2 ASN   CG        16    4.108400000   -0.090900000    1.321500000
    2 ASN   OD1       17    4.104100000    0.030900000    1.347900000
    2 ASN   ND2       18    4.200100000   -0.171100000    1.375200000
    2 ASN   HD21      19    4.265578144   -0.134832915    1.441512225
    2 ASN   HD22      20    4.203499912   -0.267607214    1.349223121
    2 ASN   C         21    3.985700000    0.062700000    1.090400000
    2 ASN   O         22    4.075600000    0.144300000    1.066200000
    3 ILE   N         23    3.859800000    0.095000000    1.123000000
    3 ILE   H         24    3.796481142    0.020763005    1.144899561
    3 ILE   CA        25    3.809500000    0.231600000    1.128500000
    3 ILE   CB        26    3.659600000    0.233100000    1.163400000
    3 ILE   CG1       27    3.601500000    0.374900000    1.157600000
    3 ILE   CG2       28    3.635200000    0.165900000    1.298700000
    3 ILE   CD        29    3.626200000    0.448400000    1.021800000
    3 ILE   C         30    3.898300000    0.328800000    1.211400000
    3 ILE   O         31    3.926900000    0.444000000    1.172900000
    4 PHE   N         32    3.947100000    0.281300000    1.325100000
    4 PHE   H         33    3.926688056    0.186959595    1.351238870
    4 PHE   CA        34    4.028800000    0.362100000    1.412000000
    4 PHE   CB        35    4.053400000    0.294800000    1.544800000
    4 PHE   CG        36    3.926100000    0.289600000    1.625300000
    4 PHE   CD1       37    3.891500000    0.394900000    1.709100000
    4 PHE   HD1       38    3.955506644    0.482977529    1.714247669
    4 PHE   CD2       39    3.843800000    0.177100000    1.622000000
    4 PHE   HD2       40    3.871781028    0.092393234    1.559367534
    4 PHE   CE1       41    3.775600000    0.389100000    1.786800000
    4 PHE   HE1       42    3.749534809    0.472416548    1.852068358
    4 PHE   CE2       43    3.726600000    0.170600000    1.697000000
    4 PHE   HE2       44    3.661675442    0.083318808    1.690086588
    4 PHE   CZ        45    3.693100000    0.276600000    1.780900000
    4 PHE   HZ        46    3.602793413    0.271755434    1.841746122
    4 PHE   C         47    4.159500000    0.400900000    1.351400000
    4 PHE   O         48    4.201700000    0.517100000    1.354400000
    5 GLU   N         49    4.228400000    0.302900000    1.298400000
    5 GLU   H         50    4.194190379    0.209004083    1.302041224
    5 GLU   CA        51    4.353800000    0.332400000    1.235000000
    5 GLU   CB        52    4.430100000    0.205900000    1.190500000
    5 GLU   CG        53    4.457000000    0.107100000    1.305700000
    5 GLU   CD        54    4.530700000   -0.019900000    1.266200000
    5 GLU   OE1       55    4.553900000   -0.054100000    1.150900000
    5 GLU   OE2       56    4.583500000   -0.081900000    1.370300000
    5 GLU   C         57    4.330100000    0.416800000    1.112300000
    5 GLU   O         58    4.414300000    0.495100000    1.078200000
    6 MET   N         59    4.219600000    0.394800000    1.044800000
    6 MET   H         60    4.155151743    0.325069436    1.076169901
    6 MET   CA        61    4.190600000    0.471300000    0.924800000
    6 MET   CB        62    4.058300000    0.419800000    0.865600000
    6 MET   CG        63    4.026800000    0.479100000    0.728900000
    6 MET   SD        64    3.851600000    0.454900000    0.688200000
    6 MET   CE        65    3.849100000    0.460300000    0.506100000
    6 MET   C         66    4.173300000    0.619100000    0.957700000
    6 MET   O         67    4.230500000    0.709600000    0.894300000
    7 LEU   N         68    4.089800000    0.645800000    1.056900000
    7 LEU   H         69    4.045294937    0.571364099    1.106685500
    7 LEU   CA        70    4.063300000    0.784000000    1.092900000
    7 LEU   CB        71    3.939200000    0.794200000    1.181700000
    7 LEU   CG        72    3.809500000    0.792700000    1.103800000
    7 LEU   CD1       73    3.696400000    0.764100000    1.200500000
    7 LEU   CD2       74    3.791100000    0.928400000    1.034600000
    7 LEU   C         75    4.186800000    0.851800000    1.156600000
    7 LEU   O         76    4.210400000    0.974100000    1.144900000
    8 ARG   N         77    4.267400000    0.771400000    1.225600000
    8 ARG   H         78    4.244786993    0.674397978    1.234502789
    8 ARG   CA        79    4.387900000    0.823200000    1.288100000
    8 ARG   CB        80    4.453000000    0.735800000    1.393400000
    8 ARG   CG        81    4.595900000    0.775300000    1.429700000
    8 ARG   CD        82    4.611200000    0.868100000    1.552700000
    8 ARG   NE        83    4.747400000    0.923500000    1.568600000
    8 ARG   HE        84    4.792563433    0.909728534    1.656751069
    8 ARG   CZ        85    4.815700000    0.991100000    1.473900000
    8 ARG   NH1       86    4.767400000    1.015200000    1.352500000
    8 ARG   HH11      87    4.822281081    1.065855724    1.286001394
    8 ARG   HH12      88    4.676164738    0.982683735    1.327623918
    8 ARG   NH2       89    4.938400000    1.034800000    1.503500000
    8 ARG   HH21      90    4.991345741    1.085192289    1.435255105
    8 ARG   HH22      91    4.977315703    1.017124456    1.593905438
    8 ARG   C         92    4.482200000    0.875600000    1.181400000
    8 ARG   O         93    4.549000000    0.975000000    1.202700000
    9 ILE   N         94    4.481100000    0.813100000    1.065100000
    9 ILE   H         95    4.422885400    0.732428978    1.054938968
    9 ILE   CA        96    4.559600000    0.855500000    0.952400000
    9 ILE   CB        97    4.576900000    0.742600000    0.849500000
    9 ILE   CG1       98    4.684900000    0.645700000    0.892100000
    9 ILE   CG2       99    4.615500000    0.796900000    0.710500000
    9 ILE   CD       100    4.655200000    0.504500000    0.840300000
    9 ILE   C        101    4.496900000    0.977000000    0.885100000
    9 ILE   O        102    4.564700000    1.070000000    0.845700000
   10 ASP   N        103    4.368300000    0.980800000    0.871100000
   10 ASP   H        104    4.310845435    0.905823927    0.903926232
   10 ASP   CA       105    4.309900000    1.096400000    0.806700000
   10 ASP   CB       106    4.168000000    1.060400000    0.762600000
   10 ASP   CG       107    4.171900000    0.981800000    0.639100000
   10 ASP   OD1      108    4.262800000    0.990000000    0.558900000
   10 ASP   OD2      109    4.072400000    0.901400000    0.627300000
   10 ASP   C        110    4.305100000    1.224500000    0.891000000
   10 ASP   O        111    4.308600000    1.334700000    0.839200000
   11 GLU   N        112    4.292700000    1.211700000    1.022400000
   11 GLU   H        113    4.294781642    1.120430473    1.063211030
   11 GLU   CA       114    4.276300000    1.326700000    1.107400000
   11 GLU   CB       115    4.166900000    1.299500000    1.212900000
   11 GLU   CG       116    4.034300000    1.268500000    1.147600000
   11 GLU   CD       117    3.967400000    1.393000000    1.094300000
   11 GLU   OE1      118    4.030500000    1.502700000    1.126500000
   11 GLU   OE2      119    3.867400000    1.391800000    1.029400000
   11 GLU   C        120    4.401700000    1.371300000    1.182100000
   11 GLU   O        121    4.409000000    1.484800000    1.225500000
   12 GLY   N        122    4.499000000    1.281600000    1.201300000
   12 GLY   H        123    4.490820049    1.191147970    1.159448850
   12 GLY   CA       124    4.616000000    1.312100000    1.281200000
   12 GLY   C        125    4.580100000    1.314400000    1.430700000
   12 GLY   O        126    4.470800000    1.283000000    1.471400000
   13 LEU   N        127    4.674800000    1.350600000    1.515000000
   13 LEU   H        128    4.766100423    1.370104637    1.479169818
   13 LEU   CA       129    4.651700000    1.363300000    1.658200000
   13 LEU   CB       130    4.709000000    1.243600000    1.736300000
   13 LEU   CG       131    4.742500000    1.276600000    1.882200000
   13 LEU   CD1      132    4.616100000    1.282500000    1.967500000
   13 LEU   CD2      133    4.836400000    1.171400000    1.939000000
   13 LEU   C        134    4.717700000    1.492300000    1.704700000
   13 LEU   O        135    4.835100000    1.513800000    1.679900000
   14 ARG   N        136    4.644000000    1.581300000    1.768000000
   14 ARG   H        137    4.547209430    1.561943197    1.784028093
   14 ARG   CA       138    4.699900000    1.706900000    1.815100000
   14 ARG   CB       139    4.669500000    1.824700000    1.725800000
   14 ARG   CG       140    4.754700000    1.807200000    1.600200000
   14 ARG   CD       141    4.738600000    1.915000000    1.497400000
   14 ARG   NE       142    4.808800000    2.036200000    1.536000000
   14 ARG   HE       143    4.868303749    2.032484676    1.616283872
   14 ARG   CZ       144    4.798700000    2.151800000    1.471000000
   14 ARG   NH1      145    4.722600000    2.164500000    1.362100000
   14 ARG   HH11     146    4.716806738    2.252600918    1.315146125
   14 ARG   HH12     147    4.671372650    2.085915006    1.327456712
   14 ARG   NH2      148    4.868200000    2.256100000    1.514500000
   14 ARG   HH21     149    4.861837696    2.343801275    1.466876398
   14 ARG   HH22     150    4.926948429    2.247015596    1.594912037
   14 ARG   C        151    4.655000000    1.727400000    1.953600000
   14 ARG   O        152    4.537900000    1.713000000    1.983200000
   15 LEU   N        153    4.751400000    1.752300000    2.039000000
   15 LEU   H        154    4.845561570    1.761858800    2.006716443
   15 LEU   CA       155    4.721800000    1.765800000    2.178500000
   15 LEU   CB       156    4.824900000    1.696800000    2.268300000
   15 LEU   CG       157    4.840300000    1.545600000    2.244500000
   15 LEU   CD1      158    4.949200000    1.493800000    2.337900000
   15 LEU   CD2      159    4.710900000    1.469200000    2.273200000
   15 LEU   C        160    4.695900000    1.907600000    2.226400000
   15 LEU   O        161    4.670600000    1.925700000    2.344400000
   16 LYSH  N        162    4.701500000    2.005100000    2.138900000
   16 LYSH  H        163    4.726983240    1.985060648    2.044300693
   16 LYSH  CA       164    4.670800000    2.143600000    2.178000000
   16 LYSH  CB       165    4.800900000    2.224100000    2.180100000
   16 LYSH  CG       166    4.783200000    2.373300000    2.162100000
   16 LYSH  CD       167    4.814700000    2.453600000    2.287800000
   16 LYSH  CE       168    4.688700000    2.508900000    2.355900000
   16 LYSH  NZ       169    4.718100000    2.609900000    2.460900000
   16 LYSH  HZ1      170    4.816978726    2.623218955    2.467652993
   16 LYSH  HZ2      171    4.682638312    2.577979971    2.548783903
   16 LYSH  HZ3      172    4.674295190    2.696572353    2.437045401
   16 LYSH  C        173    4.564700000    2.196400000    2.083600000
   16 LYSH  O        174    4.567300000    2.151600000    1.969700000
   17 ILE   N        175    4.468500000    2.282200000    2.128500000
   17 ILE   H        176    4.471244574    2.313473322    2.223444440
   17 ILE   CA       177    4.360700000    2.329700000    2.040000000
   17 ILE   CB       178    4.278900000    2.443500000    2.102700000
   17 ILE   CG1      179    4.204600000    2.390200000    2.224700000
   17 ILE   CG2      180    4.179200000    2.505600000    2.002600000
   17 ILE   CD       181    4.110300000    2.493700000    2.284200000
   17 ILE   C        182    4.416300000    2.374900000    1.907500000
   17 ILE   O        183    4.522000000    2.437500000    1.908700000
   18 TYR   N        184    4.353500000    2.342200000    1.795500000
   18 TYR   H        185    4.270652814    2.286335601    1.799438612
   18 TYR   CA       186    4.404500000    2.387200000    1.666600000
   18 TYR   CB       187    4.504100000    2.289100000    1.599100000
   18 TYR   CG       188    4.436100000    2.161800000    1.557200000
   18 TYR   CD1      189    4.413100000    2.063000000    1.652500000
   18 TYR   HD1      190    4.446141153    2.077776555    1.755315055
   18 TYR   CD2      191    4.392800000    2.142000000    1.425900000
   18 TYR   HD2      192    4.408897053    2.220523566    1.352035702
   18 TYR   CE1      193    4.347700000    1.944900000    1.616500000
   18 TYR   HE1      194    4.329089661    1.867581953    1.691042436
   18 TYR   CE2      195    4.329500000    2.024100000    1.387300000
   18 TYR   HE2      196    4.298803895    2.008338424    1.283905987
   18 TYR   CZ       197    4.306400000    1.926600000    1.484600000
   18 TYR   OH       198    4.248100000    1.807500000    1.450200000
   18 TYR   HH       199    4.223924453    1.808961780    1.353177291
   18 TYR   C        200    4.288900000    2.415800000    1.577600000
   18 TYR   O        201    4.173000000    2.384800000    1.612100000
   19 LYSH  N        202    4.318100000    2.476100000    1.464400000
   19 LYSH  H        203    4.411900971    2.503125571    1.442697549
   19 LYSH  CA       204    4.210000000    2.501700000    1.373000000
   19 LYSH  CB       205    4.218900000    2.638600000    1.307800000
   19 LYSH  CG       206    4.189300000    2.748700000    1.404400000
   19 LYSH  CD       207    4.137400000    2.873100000    1.336800000
   19 LYSH  CE       208    4.173700000    2.999100000    1.413600000
   19 LYSH  NZ       209    4.138000000    3.127300000    1.346100000
   19 LYSH  HZ1      210    4.094479499    3.107759706    1.258212897
   19 LYSH  HZ2      211    4.220813506    3.181299450    1.331067284
   19 LYSH  HZ3      212    4.074824036    3.178980343    1.403874906
   19 LYSH  C        213    4.210600000    2.396900000    1.266800000
   19 LYSH  O        214    4.318300000    2.362000000    1.216200000
   20 ASP   N        215    4.091300000    2.351500000    1.233900000
   20 ASP   H        216    4.010052612    2.387750249    1.279559406
   20 ASP   CA       217    4.077200000    2.250400000    1.133000000
   20 ASP   CB       218    3.958600000    2.157500000    1.161100000
   20 ASP   CG       219    3.823800000    2.205400000    1.119200000
   20 ASP   OD1      220    3.824400000    2.326100000    1.076300000
   20 ASP   OD2      221    3.723800000    2.136500000    1.123100000
   20 ASP   C        222    4.085200000    2.306600000    0.991100000
   20 ASP   O        223    4.112900000    2.424800000    0.971300000
   21 THR   N        224    4.059100000    2.224900000    0.890900000
   21 THR   H        225    4.031077766    2.130396696    0.907748736
   21 THR   CA       226    4.072100000    2.275700000    0.755500000
   21 THR   CB       227    4.064100000    2.167600000    0.648600000
   21 THR   OG1      228    3.929700000    2.128400000    0.638200000
   21 THR   HG1      229    3.920991740    2.057196021    0.568528201
   21 THR   CG2      230    4.147900000    2.047900000    0.693100000
   21 THR   C        231    3.973100000    2.380600000    0.722400000
   21 THR   O        232    3.994800000    2.454500000    0.625500000
   22 GLU   N        233    3.865800000    2.384800000    0.800200000
   22 GLU   H        234    3.856967123    2.320584567    0.876346953
   22 GLU   CA       235    3.760700000    2.482600000    0.775200000
   22 GLU   CB       236    3.622900000    2.424500000    0.802900000
   22 GLU   CG       237    3.580300000    2.311900000    0.706200000
   22 GLU   CD       238    3.553700000    2.355400000    0.564100000
   22 GLU   OE1      239    3.499000000    2.473700000    0.553400000
   22 GLU   OE2      240    3.578800000    2.285400000    0.468400000
   22 GLU   C        241    3.780200000    2.604200000    0.860800000
   22 GLU   O        242    3.708600000    2.700000000    0.847200000
   23 GLY   N        243    3.880200000    2.597500000    0.949800000
   23 GLY   H        244    3.935536037    2.514242427    0.952269712
   23 GLY   CA       245    3.912500000    2.702900000    1.041800000
   23 GLY   C        246    3.845300000    2.686700000    1.177200000
   23 GLY   O        247    3.841600000    2.782600000    1.250600000
   24 TYR   N        248    3.795300000    2.568100000    1.213000000
   24 TYR   H        249    3.801746789    2.489934766    1.150962632
   24 TYR   CA       250    3.731100000    2.553400000    1.343500000
   24 TYR   CB       251    3.604800000    2.468900000    1.343500000
   24 TYR   CG       252    3.505500000    2.517200000    1.244700000
   24 TYR   CD1      253    3.465900000    2.650700000    1.244300000
   24 TYR   HD1      254    3.510684964    2.720394536    1.315137692
   24 TYR   CD2      255    3.448600000    2.429300000    1.153200000
   24 TYR   HD2      256    3.477762254    2.324277541    1.154119774
   24 TYR   CE1      257    3.369700000    2.696200000    1.154400000
   24 TYR   HE1      258    3.337061823    2.800170474    1.156826893
   24 TYR   CE2      259    3.354900000    2.473800000    1.060500000
   24 TYR   HE2      260    3.312540899    2.404572494    0.987738341
   24 TYR   CZ       261    3.315500000    2.607700000    1.061300000
   24 TYR   OH       262    3.223500000    2.653300000    0.971100000
   24 TYR   HH       263    3.194700823    2.578060411    0.911858025
   24 TYR   C        264    3.819400000    2.493000000    1.446900000
   24 TYR   O        265    3.901900000    2.405100000    1.419600000
   25 TYR   N        266    3.798600000    2.543100000    1.567100000
   25 TYR   H        267    3.732824795    2.617819299    1.576620964
   25 TYR   CA       268    3.865500000    2.495900000    1.684900000
   25 TYR   CB       269    3.826600000    2.582600000    1.808300000
   25 TYR   CG       270    3.886600000    2.722300000    1.799600000
   25 TYR   CD1      271    4.024200000    2.737000000    1.784300000
   25 TYR   HD1      272    4.087515253    2.648347329    1.780710766
   25 TYR   CD2      273    3.808400000    2.837900000    1.807200000
   25 TYR   HD2      274    3.700812633    2.828339996    1.821848029
   25 TYR   CE1      275    4.082300000    2.863200000    1.773500000
   25 TYR   HE1      276    4.189740988    2.872864169    1.757878287
   25 TYR   CE2      277    3.864600000    2.965500000    1.796500000
   25 TYR   HE2      278    3.801329746    3.054225226    1.798889392
   25 TYR   CZ       279    4.002100000    2.977400000    1.782800000
   25 TYR   OH       280    4.060400000    3.101000000    1.773900000
   25 TYR   HH       281    3.990193671    3.171709038    1.782344129
   25 TYR   C        282    3.837600000    2.347600000    1.705400000
   25 TYR   O        283    3.722000000    2.307400000    1.717900000
   26 THR   N        284    3.948300000    2.269600000    1.702700000
   26 THR   H        285    4.036890571    2.314846416    1.692478819
   26 THR   CA       286    3.947200000    2.123800000    1.713700000
   26 THR   CB       287    3.977100000    2.070500000    1.568700000
   26 THR   OG1      288    3.881800000    2.119000000    1.479500000
   26 THR   HG1      289    3.901517535    2.084684651    1.387664954
   26 THR   CG2      290    3.988200000    1.919100000    1.553500000
   26 THR   C        291    4.058200000    2.083000000    1.810900000
   26 THR   O        292    4.145200000    2.163300000    1.837800000
   27 ILE   N        293    4.059000000    1.960200000    1.863600000
   27 ILE   H        294    3.981376977    1.900569414    1.843133942
   27 ILE   CA       295    4.164700000    1.906600000    1.948800000
   27 ILE   CB       296    4.143600000    1.942200000    2.097100000
   27 ILE   CG1      297    4.269100000    1.917600000    2.181900000
   27 ILE   CG2      298    4.025200000    1.861600000    2.150300000
   27 ILE   CD       299    4.303400000    2.029800000    2.275800000
   27 ILE   C        300    4.167800000    1.754300000    1.926000000
   27 ILE   O        301    4.069700000    1.696400000    1.875100000
   28 GLY   N        302    4.276700000    1.688400000    1.961800000
   28 GLY   H        303    4.355995477    1.739381917    1.995162726
   28 GLY   CA       304    4.283700000    1.541700000    1.953600000
   28 GLY   C        305    4.280800000    1.484500000    1.813300000
   28 GLY   O        306    4.358600000    1.526200000    1.728900000
   29 ILE   N        307    4.195700000    1.384000000    1.792200000
   29 ILE   H        308    4.138779874    1.352081437    1.867971397
   29 ILE   CA       309    4.183100000    1.319800000    1.663500000
   29 ILE   CB       310    4.188700000    1.167500000    1.674500000
   29 ILE   CG1      311    4.318900000    1.124100000    1.740900000
   29 ILE   CG2      312    4.188400000    1.109900000    1.534000000
   29 ILE   CD       313    4.307900000    0.998400000    1.825300000
   29 ILE   C        314    4.060000000    1.365200000    1.589700000
   29 ILE   O        315    3.962700000    1.292200000    1.573400000
   30 GLY   N        316    4.064300000    1.489800000    1.545500000
   30 GLY   H        317    4.144379884    1.547215858    1.562547917
   30 GLY   CA       318    3.951000000    1.541300000    1.472100000
   30 GLY   C        319    3.827800000    1.572000000    1.557000000
   30 GLY   O        320    3.715900000    1.573800000    1.507200000
   31 HISH  N        321    3.845600000    1.602000000    1.684500000
   31 HISH  H        322    3.937134319    1.603588444    1.724736118
   31 HISH  CA       323    3.727800000    1.632700000    1.764700000
   31 HISH  CB       324    3.751900000    1.596200000    1.913800000
   31 HISH  CG       325    3.629900000    1.620000000    1.997700000
   31 HISH  ND1      326    3.522300000    1.532600000    1.997300000
   31 HISH  HD1      327    3.516038104    1.447060352    1.945882519
   31 HISH  CD2      328    3.598200000    1.724200000    2.083100000
   31 HISH  HD2      329    3.660998454    1.809824782    2.107712006
   31 HISH  CE1      330    3.428800000    1.582900000    2.077600000
   31 HISH  HE1      331    3.331810821    1.537215184    2.097272232
   31 HISH  NE2      332    3.472000000    1.698400000    2.130700000
   31 HISH  HE2      333    3.420778847    1.756066370    2.194347335
   31 HISH  C        334    3.690600000    1.779700000    1.752400000
   31 HISH  O        335    3.758100000    1.866200000    1.815000000
   32 LEU   N        336    3.586800000    1.812200000    1.674500000
   32 LEU   H        337    3.538567356    1.740003298    1.624889030
   32 LEU   CA       338    3.542400000    1.949900000    1.660200000
   32 LEU   CB       339    3.428700000    1.958100000    1.557700000
   32 LEU   CG       340    3.368200000    2.097600000    1.545900000
   32 LEU   CD1      341    3.474700000    2.195800000    1.500200000
   32 LEU   CD2      342    3.256900000    2.098900000    1.443900000
   32 LEU   C        343    3.497600000    2.004500000    1.796400000
   32 LEU   O        344    3.421600000    1.944900000    1.871900000
   33 LEU   N        345    3.546100000    2.118000000    1.834400000
   33 LEU   H        346    3.611021118    2.168722145    1.777720970
   33 LEU   CA       347    3.502500000    2.168100000    1.961900000
   33 LEU   CB       348    3.619900000    2.239300000    2.031700000
   33 LEU   CG       349    3.724200000    2.146300000    2.091300000
   33 LEU   CD1      350    3.838400000    2.232400000    2.139000000
   33 LEU   CD2      351    3.666700000    2.072300000    2.211300000
   33 LEU   C        352    3.384800000    2.266000000    1.948200000
   33 LEU   O        353    3.287900000    2.260900000    2.024400000
   34 THR   N        354    3.398700000    2.359200000    1.852100000
   34 THR   H        355    3.481251298    2.357137247    1.795699395
   34 THR   CA       356    3.298600000    2.464200000    1.825600000
   34 THR   CB       357    3.303300000    2.576900000    1.934400000
   34 THR   OG1      358    3.210000000    2.678900000    1.908700000
   34 THR   HG1      359    3.216193141    2.748583098    1.980155657
   34 THR   CG2      360    3.439800000    2.643100000    1.947000000
   34 THR   C        361    3.322100000    2.533600000    1.693200000
   34 THR   O        362    3.438000000    2.546800000    1.651000000
   35 LYSH  N        363    3.214800000    2.584200000    1.631400000
   35 LYSH  H        364    3.123693909    2.568357793    1.669461854
   35 LYSH  CA       365    3.229300000    2.661900000    1.509600000
   35 LYSH  CB       366    3.122900000    2.637800000    1.410400000
   35 LYSH  CG       367    3.119100000    2.489900000    1.377200000
   35 LYSH  CD       368    3.013100000    2.455700000    1.278200000
   35 LYSH  CE       369    3.007100000    2.307700000    1.251300000
   35 LYSH  NZ       370    2.978700000    2.272400000    1.110200000
   35 LYSH  HZ1      371    2.968259275    2.355998830    1.056327680
   35 LYSH  HZ2      372    2.894340578    2.218907720    1.105502784
   35 LYSH  HZ3      373    3.054317651    2.218244481    1.073469216
   35 LYSH  C        374    3.244400000    2.812100000    1.535800000
   35 LYSH  O        375    3.261100000    2.888500000    1.443400000
   36 SER   N        376    3.238300000    2.850700000    1.662200000
   36 SER   H        377    3.222778063    2.781522536    1.732723385
   36 SER   CA       378    3.253200000    2.989300000    1.702800000
   36 SER   CB       379    3.204800000    3.012900000    1.845400000
   36 SER   OG       380    3.300700000    3.089400000    1.915700000
   36 SER   HG       381    3.268969886    3.104896824    2.009257727
   36 SER   C        382    3.398700000    3.031500000    1.690000000
   36 SER   O        383    3.491800000    2.952900000    1.710700000
   37 PRO   N        384    3.420000000    3.158900000    1.658200000
   37 PRO   CA       385    3.552800000    3.214700000    1.637800000
   37 PRO   CB       386    3.528500000    3.347300000    1.566400000
   37 PRO   CG       387    3.390700000    3.338300000    1.504000000
   37 PRO   CD       388    3.316200000    3.232400000    1.581100000
   37 PRO   C        389    3.632700000    3.236400000    1.765400000
   37 PRO   O        390    3.751700000    3.268200000    1.762600000
   38 SER   N        391    3.565800000    3.215200000    1.877400000
   38 SER   H        392    3.471384751    3.182579344    1.872746651
   38 SER   CA       393    3.626600000    3.238300000    2.006500000
   38 SER   CB       394    3.523600000    3.292000000    2.105700000
   38 SER   OG       395    3.589800000    3.306500000    2.232700000
   38 SER   HG       396    3.525011991    3.341614045    2.300298208
   38 SER   C        397    3.704900000    3.125700000    2.065600000
   38 SER   O        398    3.653200000    3.016900000    2.094800000
   39 LEU   N        399    3.830600000    3.158100000    2.091300000
   39 LEU   H        400    3.865033779    3.249376961    2.069326576
   39 LEU   CA       401    3.916000000    3.061000000    2.150700000
   39 LEU   CB       402    4.064700000    3.098200000    2.141800000
   39 LEU   CG       403    4.148700000    2.994700000    2.214200000
   39 LEU   CD1      404    4.144700000    2.862800000    2.138600000
   39 LEU   CD2      405    4.290700000    3.045100000    2.227100000
   39 LEU   C        406    3.868500000    3.030900000    2.291000000
   39 LEU   O        407    3.896000000    2.927900000    2.352200000
   40 ASN   N        408    3.794100000    3.122700000    2.345900000
   40 ASN   H        409    3.771577831    3.207683255    2.298249205
   40 ASN   CA       410    3.745900000    3.095200000    2.479200000
   40 ASN   CB       411    3.721300000    3.221400000    2.561700000
   40 ASN   CG       412    3.842400000    3.311600000    2.563500000
   40 ASN   OD1      413    3.937100000    3.289300000    2.641500000
   40 ASN   ND2      414    3.839700000    3.414000000    2.478300000
   40 ASN   HD21     415    3.916671309    3.477709862    2.474241536
   40 ASN   HD22     416    3.760702225    3.427145686    2.418412250
   40 ASN   C        417    3.626700000    3.004700000    2.477200000
   40 ASN   O        418    3.614500000    2.918900000    2.562300000
   41 ALA   N        419    3.538100000    3.025400000    2.378900000
   41 ALA   H        420    3.550011090    3.100544755    2.314004764
   41 ALA   CA       421    3.425100000    2.936400000    2.369200000
   41 ALA   CB       422    3.326700000    2.979900000    2.262500000
   41 ALA   C        423    3.480900000    2.794400000    2.348600000
   41 ALA   O        424    3.435400000    2.699300000    2.410600000
   42 ALA   N        425    3.588500000    2.784300000    2.267900000
   42 ALA   H        426    3.623842709    2.866902055    2.223993355
   42 ALA   CA       427    3.655000000    2.657200000    2.242500000
   42 ALA   CB       428    3.767600000    2.670100000    2.139800000
   42 ALA   C        429    3.716200000    2.605100000    2.368700000
   42 ALA   O        430    3.708900000    2.484600000    2.398800000
   43 LYSH  N        431    3.778200000    2.692400000    2.444000000
   43 LYSH  H        432    3.785433646    2.788321161    2.416672261
   43 LYSH  CA       433    3.836100000    2.645300000    2.568500000
   43 LYSH  CB       434    3.928300000    2.745800000    2.634800000
   43 LYSH  CG       435    4.075700000    2.732600000    2.596600000
   43 LYSH  CD       436    4.163000000    2.849800000    2.643100000
   43 LYSH  CE       437    4.309400000    2.839900000    2.603100000
   43 LYSH  NZ       438    4.402600000    2.882500000    2.709300000
   43 LYSH  HZ1      439    4.350654030    2.910700492    2.789961939
   43 LYSH  HZ2      440    4.457684253    2.959267625    2.676551613
   43 LYSH  HZ3      441    4.462859943    2.806399279    2.733329553
   43 LYSH  C        442    3.729100000    2.593100000    2.665600000
   43 LYSH  O        443    3.747100000    2.493900000    2.735000000
   44 SER   N        444    3.616300000    2.660300000    2.669300000
   44 SER   H        445    3.605911606    2.741171510    2.611404576
   44 SER   CA       446    3.506300000    2.620300000    2.755200000
   44 SER   CB       447    3.399800000    2.727600000    2.744400000
   44 SER   OG       448    3.355700000    2.758900000    2.871400000
   44 SER   HG       449    3.285289384    2.829687151    2.865785335
   44 SER   C        450    3.447500000    2.482200000    2.722600000
   44 SER   O        451    3.417200000    2.403500000    2.810000000
   45 GLU   N        452    3.427800000    2.458400000    2.594300000
   45 GLU   H        453    3.449996488    2.530559684    2.528723358
   45 GLU   CA       454    3.375500000    2.332700000    2.543400000
   45 GLU   CB       455    3.360400000    2.339300000    2.390700000
   45 GLU   CG       456    3.242400000    2.427200000    2.347600000
   45 GLU   CD       457    3.109200000    2.365700000    2.384000000
   45 GLU   OE1      458    3.086700000    2.246400000    2.372900000
   45 GLU   OE2      459    3.022400000    2.452000000    2.427400000
   45 GLU   C        460    3.473700000    2.222300000    2.574600000
   45 GLU   O        461    3.435500000    2.111600000    2.614200000
   46 LEU   N        462    3.601800000    2.252900000    2.557400000
   46 LEU   H        463    3.627600196    2.343699366    2.524387503
   46 LEU   CA       464    3.703600000    2.155000000    2.586400000
   46 LEU   CB       465    3.845100000    2.206800000    2.553800000
   46 LEU   CG       466    3.951700000    2.099100000    2.578600000
   46 LEU   CD1      467    3.916100000    1.971200000    2.501400000
   46 LEU   CD2      468    4.090600000    2.148400000    2.537100000
   46 LEU   C        469    3.698100000    2.105500000    2.731800000
   46 LEU   O        470    3.705500000    1.986300000    2.761500000
   47 ASP   N        471    3.686100000    2.197300000    2.825800000
   47 ASP   H        472    3.679776667    2.293659013    2.799820085
   47 ASP   CA       473    3.681900000    2.160800000    2.966700000
   47 ASP   CB       474    3.692600000    2.282200000    3.059100000
   47 ASP   CG       475    3.825100000    2.354600000    3.053800000
   47 ASP   OD1      476    3.935900000    2.305200000    3.023000000
   47 ASP   OD2      477    3.809700000    2.478200000    3.090500000
   47 ASP   C        478    3.560000000    2.082100000    3.001400000
   47 ASP   O        479    3.565700000    1.992400000    3.085800000
   48 LYSH  N        480    3.451700000    2.122200000    2.937600000
   48 LYSH  H        481    3.457790500    2.201708261    2.877256465
   48 LYSH  CA       482    3.324900000    2.055200000    2.952000000
   48 LYSH  CB       483    3.222000000    2.136700000    2.875800000
   48 LYSH  CG       484    3.091300000    2.064700000    2.855500000
   48 LYSH  CD       485    2.974900000    2.159900000    2.836500000
   48 LYSH  CE       486    2.971700000    2.231700000    2.701700000
   48 LYSH  NZ       487    2.928200000    2.145600000    2.592000000
   48 LYSH  HZ1      488    2.908450200    2.054104445    2.627192453
   48 LYSH  HZ2      489    3.000587308    2.140008226    2.523233658
   48 LYSH  HZ3      490    2.845763033    2.183816697    2.550243198
   48 LYSH  C        491    3.335600000    1.911000000    2.896900000
   48 LYSH  O        492    3.290600000    1.816600000    2.957300000
   49 ALA   N        493    3.402100000    1.893400000    2.784200000
   49 ALA   H        494    3.441548436    1.972355322    2.737190660
   49 ALA   CA       495    3.418500000    1.761100000    2.728000000
   49 ALA   CB       496    3.461700000    1.769500000    2.581600000
   49 ALA   C        497    3.508400000    1.667200000    2.811900000
   49 ALA   O        498    3.479200000    1.549500000    2.826900000
   50 ILE   N        499    3.618700000    1.718800000    2.867800000
   50 ILE   H        500    3.636042096    1.816332197    2.854135368
   50 ILE   CA       501    3.716600000    1.642800000    2.948000000
   50 ILE   CB       502    3.852400000    1.712500000    2.937100000
   50 ILE   CG1      503    3.889400000    1.723100000    2.790700000
   50 ILE   CG2      504    3.965700000    1.641500000    3.014400000
   50 ILE   CD       505    3.873400000    1.590100000    2.719300000
   50 ILE   C        506    3.682300000    1.629700000    3.096100000
   50 ILE   O        507    3.725100000    1.538300000    3.167700000
   51 GLY   N        508    3.611200000    1.727600000    3.145200000
   51 GLY   H        509    3.584514434    1.805834948    3.088922354
   51 GLY   CA       510    3.572600000    1.718300000    3.284300000
   51 GLY   C        511    3.680400000    1.776200000    3.373700000
   51 GLY   O        512    3.695000000    1.741200000    3.489700000
   52 ARG   N        513    3.757200000    1.869600000    3.320500000
   52 ARG   H        514    3.745899614    1.896119517    3.224745018
   52 ARG   CA       515    3.857500000    1.932700000    3.402500000
   52 ARG   CB       516    3.975700000    1.841300000    3.433000000
   52 ARG   CG       517    4.076800000    1.836200000    3.322200000
   52 ARG   CD       518    4.169700000    1.718400000    3.339200000
   52 ARG   NE       519    4.259700000    1.702900000    3.228600000
   52 ARG   HE       520    4.259672812    1.616179557    3.178804780
   52 ARG   CZ       521    4.341900000    1.797200000    3.189900000
   52 ARG   NH1      522    4.347000000    1.914000000    3.251800000
   52 ARG   HH11     523    4.410610294    1.984487313    3.220411003
   52 ARG   HH12     524    4.287244961    1.931805540    3.329981187
   52 ARG   NH2      525    4.423300000    1.772600000    3.087500000
   52 ARG   HH21     526    4.486941618    1.843083102    3.056165087
   52 ARG   HH22     527    4.420813212    1.683635218    3.041903033
   52 ARG   C        528    3.901200000    2.060100000    3.336600000
   52 ARG   O        529    3.864500000    2.086000000    3.222400000
   53 ASN   N        530    3.977500000    2.139000000    3.411300000
   53 ASN   H        531    3.999060174    2.110320583    3.504641577
   53 ASN   CA       532    4.030700000    2.264500000    3.363500000
   53 ASN   CB       533    4.059900000    2.357700000    3.482100000
   53 ASN   CG       534    3.979400000    2.484200000    3.468400000
   53 ASN   OD1      535    3.863500000    2.491000000    3.512900000
   53 ASN   ND2      536    4.038500000    2.582400000    3.398200000
   53 ASN   HD21     537    3.991355061    2.669548258    3.384689419
   53 ASN   HD22     538    4.129617264    2.568315740    3.359479490
   53 ASN   C        539    4.154500000    2.232400000    3.281600000
   53 ASN   O        540    4.257300000    2.193500000    3.335300000
   54 THR   N        541    4.145800000    2.241000000    3.149600000
   54 THR   H        542    4.064162445    2.277687067    3.104997659
   54 THR   CA       543    4.260300000    2.194700000    3.072300000
   54 THR   CB       544    4.213800000    2.117300000    2.949700000
   54 THR   OG1      545    4.148000000    2.209800000    2.867700000
   54 THR   HG1      546    4.115214364    2.163841704    2.785159482
   54 THR   CG2      547    4.121900000    2.002000000    2.990800000
   54 THR   C        548    4.351300000    2.300600000    3.018800000
   54 THR   O        549    4.454700000    2.267000000    2.963100000
   55 ASN   N        550    4.312100000    2.426800000    3.025900000
   55 ASN   H        551    4.226377097    2.451518956    3.071072526
   55 ASN   CA       552    4.396700000    2.528000000    2.966500000
   55 ASN   CB       553    4.523100000    2.560500000    3.050100000
   55 ASN   CG       554    4.574500000    2.702700000    3.027700000
   55 ASN   OD1      555    4.499400000    2.794900000    2.991000000
   55 ASN   ND2      556    4.705100000    2.720800000    3.047100000
   55 ASN   HD21     557    4.745484833    2.811369193    3.034204784
   55 ASN   HD22     558    4.762713269    2.643812473    3.074552359
   55 ASN   C        559    4.428100000    2.504400000    2.817100000
   55 ASN   O        560    4.528500000    2.552800000    2.767100000
   56 GLY   N        561    4.342200000    2.432000000    2.744500000
   56 GLY   H        562    4.262285147    2.391181559    2.788630161
   56 GLY   CA       563    4.364000000    2.411800000    2.600600000
   56 GLY   C        564    4.456700000    2.297300000    2.562300000
   56 GLY   O        565    4.494300000    2.279000000    2.446200000
   57 VAL   N        566    4.491300000    2.217900000    2.660400000
   57 VAL   H        567    4.457939791    2.234906111    2.753124801
   57 VAL   CA       568    4.578200000    2.105300000    2.633700000
   57 VAL   CB       569    4.710700000    2.143500000    2.688900000
   57 VAL   CG1      570    4.813300000    2.033500000    2.661700000
   57 VAL   CG2      571    4.751600000    2.275600000    2.624700000
   57 VAL   C        572    4.531700000    1.975400000    2.701600000
   57 VAL   O        573    4.495000000    1.979500000    2.817900000
   58 ILE   N        574    4.537800000    1.862300000    2.631400000
   58 ILE   H        575    4.573779669    1.864551404    2.538124094
   58 ILE   CA       576    4.492900000    1.734500000    2.687900000
   58 ILE   CB       577    4.366500000    1.685800000    2.615900000
   58 ILE   CG1      578    4.397100000    1.665700000    2.467600000
   58 ILE   CG2      579    4.252100000    1.787400000    2.630900000
   58 ILE   CD       580    4.285900000    1.590000000    2.393600000
   58 ILE   C        581    4.602200000    1.631000000    2.669700000
   58 ILE   O        582    4.700300000    1.653100000    2.597500000
   59 THR   N        583    4.587900000    1.517600000    2.734000000
   59 THR   H        584    4.509409205    1.503736145    2.794390303
   59 THR   CA       585    4.685400000    1.413300000    2.717400000
   59 THR   CB       586    4.688900000    1.328300000    2.845200000
   59 THR   OG1      587    4.565700000    1.261700000    2.851800000
   59 THR   HG1      588    4.562968512    1.204612531    2.933858271
   59 THR   CG2      589    4.705400000    1.413800000    2.968500000
   59 THR   C        590    4.637100000    1.321000000    2.606200000
   59 THR   O        591    4.521500000    1.324400000    2.569000000
   60 LYSH  N        592    4.726800000    1.233600000    2.561600000
   60 LYSH  H        593    4.819083901    1.237727270    2.599896832
   60 LYSH  CA       594    4.699700000    1.132900000    2.461300000
   60 LYSH  CB       595    4.825000000    1.046500000    2.441600000
   60 LYSH  CG       596    4.815800000    0.944000000    2.327000000
   60 LYSH  CD       597    4.932300000    0.951600000    2.230100000
   60 LYSH  CE       598    4.946600000    0.830200000    2.137200000
   60 LYSH  NZ       599    5.031800000    0.853700000    2.019100000
   60 LYSH  HZ1      600    5.066081407    0.947624437    2.020827766
   60 LYSH  HZ2      601    4.978248134    0.839236488    1.935895406
   60 LYSH  HZ3      602    5.108879717    0.790003996    2.020339498
   60 LYSH  C        603    4.580800000    1.044200000    2.498200000
   60 LYSH  O        604    4.496300000    1.014800000    2.414600000
   61 ASP   N        605    4.575700000    0.999700000    2.625200000
   61 ASP   H        606    4.648530079    1.024218357    2.689189293
   61 ASP   CA       607    4.464500000    0.915700000    2.670600000
   61 ASP   CB       608    4.481200000    0.875800000    2.818600000
   61 ASP   CG       609    4.595000000    0.783200000    2.850900000
   61 ASP   OD1      610    4.651400000    0.729300000    2.745700000
   61 ASP   OD2      611    4.632200000    0.762100000    2.965000000
   61 ASP   C        612    4.329500000    0.985700000    2.654000000
   61 ASP   O        613    4.230400000    0.925000000    2.612800000
   62 GLU   N        614    4.329000000    1.115100000    2.693300000
   62 GLU   H        615    4.413157973    1.154104801    2.730663902
   62 GLU   CA       616    4.210800000    1.200300000    2.683500000
   62 GLU   CB       617    4.242400000    1.336700000    2.738700000
   62 GLU   CG       618    4.239400000    1.331100000    2.891400000
   62 GLU   CD       619    4.284200000    1.460600000    2.956800000
   62 GLU   OE1      620    4.354900000    1.543400000    2.902600000
   62 GLU   OE2      621    4.242900000    1.471500000    3.079800000
   62 GLU   C        622    4.169600000    1.212200000    2.539200000
   62 GLU   O        623    4.054600000    1.204500000    2.504600000
   63 ALA   N        624    4.272200000    1.225300000    2.453500000
   63 ALA   H        625    4.365937018    1.229717455    2.488052245
   63 ALA   CA       626    4.247200000    1.233000000    2.311600000
   63 ALA   CB       627    4.377700000    1.259300000    2.239800000
   63 ALA   C        628    4.180000000    1.105800000    2.259600000
   63 ALA   O        629    4.081900000    1.110100000    2.182500000
   64 GLU   N        630    4.235700000    0.991600000    2.303200000
   64 GLU   H        631    4.314892296    0.994753825    2.364180600
   64 GLU   CA       632    4.181600000    0.864900000    2.262300000
   64 GLU   CB       633    4.275600000    0.751500000    2.296500000
   64 GLU   CG       634    4.384300000    0.754100000    2.188700000
   64 GLU   CD       635    4.512500000    0.685700000    2.226300000
   64 GLU   OE1      636    4.528700000    0.631600000    2.333200000
   64 GLU   OE2      637    4.600900000    0.690500000    2.130700000
   64 GLU   C        638    4.044900000    0.841200000    2.312300000
   64 GLU   O        639    3.963400000    0.777200000    2.244900000
   65 LYSH  N        640    4.023000000    0.892500000    2.431000000
   65 LYSH  H        641    4.094994418    0.940539905    2.481089632
   65 LYSH  CA       642    3.890600000    0.876700000    2.486300000
   65 LYSH  CB       643    3.884000000    0.915300000    2.629600000
   65 LYSH  CG       644    3.747800000    0.877400000    2.684100000
   65 LYSH  CD       645    3.738600000    0.886200000    2.832700000
   65 LYSH  CE       646    3.595000000    0.857700000    2.876700000
   65 LYSH  NZ       647    3.588300000    0.832400000    3.020800000
   65 LYSH  HZ1      648    3.679965524    0.839207043    3.060183955
   65 LYSH  HZ2      649    3.551761082    0.740723023    3.036931940
   65 LYSH  HZ3      650    3.528393466    0.899943942    3.063800269
   65 LYSH  C        651    3.787400000    0.950300000    2.403500000
   65 LYSH  O        652    3.683500000    0.894100000    2.366600000
   66 LEU   N        653    3.818300000    1.077600000    2.368700000
   66 LEU   H        654    3.903423160    1.118704857    2.401325731
   66 LEU   CA       655    3.728500000    1.154900000    2.284200000
   66 LEU   CB       656    3.777900000    1.299900000    2.249900000
   66 LEU   CG       657    3.786300000    1.395000000    2.368900000
   66 LEU   CD1      658    3.851700000    1.527400000    2.326900000
   66 LEU   CD2      659    3.647900000    1.421300000    2.426600000
   66 LEU   C        660    3.704600000    1.080600000    2.152500000
   66 LEU   O        661    3.592100000    1.067000000    2.105700000
   67 PHE   N        662    3.814800000    1.030400000    2.097400000
   67 PHE   H        663    3.902711178    1.044013894    2.143075887
   67 PHE   CA       664    3.810600000    0.956700000    1.973200000
   67 PHE   CB       665    3.951600000    0.914400000    1.934800000
   67 PHE   CG       666    3.968700000    0.852100000    1.798200000
   67 PHE   CD1      667    3.895200000    0.898900000    1.689900000
   67 PHE   HD1      668    3.822492491    0.978581549    1.705567445
   67 PHE   CD2      669    4.063700000    0.751200000    1.778800000
   67 PHE   HD2      670    4.121039564    0.712991646    1.863258843
   67 PHE   CE1      671    3.912000000    0.846700000    1.562000000
   67 PHE   HE1      672    3.852839519    0.883433348    1.478144776
   67 PHE   CE2      673    4.084600000    0.699900000    1.651200000
   67 PHE   HE2      674    4.161169269    0.624164029    1.634400903
   67 PHE   CZ       675    4.006600000    0.746200000    1.544400000
   67 PHE   HZ       676    4.020320998    0.702570878    1.445459442
   67 PHE   C        677    3.716900000    0.837300000    1.980900000
   67 PHE   O        678    3.634500000    0.820500000    1.892400000
   68 ASN   N        679    3.729600000    0.755500000    2.087600000
   68 ASN   H        680    3.799950192    0.774047094    2.156206529
   68 ASN   CA       681    3.641000000    0.639600000    2.103700000
   68 ASN   CB       682    3.675600000    0.564000000    2.232900000
   68 ASN   CG       683    3.795200000    0.472600000    2.217400000
   68 ASN   OD1      684    3.809700000    0.403800000    2.117600000
   68 ASN   ND2      685    3.884800000    0.472700000    2.316000000
   68 ASN   HD21     686    3.965521516    0.413953362    2.310266811
   68 ASN   HD22     687    3.871330798    0.531521694    2.395740761
   68 ASN   C        688    3.494000000    0.680900000    2.107500000
   68 ASN   O        689    3.405400000    0.619600000    2.049500000
   69 GLN   N        690    3.469100000    0.787600000    2.179800000
   69 GLN   H        691    3.542590860    0.834430852    2.228850634
   69 GLN   CA       692    3.332900000    0.835900000    2.186900000
   69 GLN   CB       693    3.324500000    0.954400000    2.283200000
   69 GLN   CG       694    3.350200000    0.910000000    2.426900000
   69 GLN   CD       695    3.359200000    1.028700000    2.522600000
   69 GLN   OE1      696    3.380000000    1.009900000    2.642200000
   69 GLN   NE2      697    3.347600000    1.152000000    2.472100000
   69 GLN   HE21     698    3.353113268    1.231497620    2.532513015
   69 GLN   HE22     699    3.333413501    1.164692807    2.373928538
   69 GLN   C        700    3.281700000    0.882000000    2.051700000
   69 GLN   O        701    3.167800000    0.857600000    2.016300000
   70 ASP   N        702    3.365700000    0.953800000    1.976400000
   70 ASP   H        703    3.458471919    0.972009601    2.008984987
   70 ASP   CA       704    3.322900000    1.005600000    1.847300000
   70 ASP   CB       705    3.417300000    1.112600000    1.791800000
   70 ASP   CG       706    3.419300000    1.237000000    1.877500000
   70 ASP   OD1      707    3.332600000    1.270900000    1.956100000
   70 ASP   OD2      708    3.528000000    1.304900000    1.859500000
   70 ASP   C        709    3.296200000    0.900100000    1.742400000
   70 ASP   O        710    3.208600000    0.917200000    1.659000000
   71 VAL   N        711    3.373600000    0.791500000    1.745200000
   71 VAL   H        712    3.445938451    0.782954449    1.813713663
   71 VAL   CA       713    3.351900000    0.685100000    1.647400000
   71 VAL   CB       714    3.465600000    0.583500000    1.640700000
   71 VAL   CG1      715    3.423300000    0.462100000    1.555500000
   71 VAL   CG2      716    3.591500000    0.644600000    1.580800000
   71 VAL   C        717    3.220100000    0.619100000    1.678700000
   71 VAL   O        718    3.134600000    0.602300000    1.593100000
   72 ASP   N        719    3.202300000    0.589300000    1.806600000
   72 ASP   H        720    3.276253008    0.607135921    1.871506336
   72 ASP   CA       721    3.077300000    0.531000000    1.855300000
   72 ASP   CB       722    3.088700000    0.519400000    2.007600000
   72 ASP   CG       723    2.990300000    0.419300000    2.058600000
   72 ASP   OD1      724    2.980200000    0.316300000    1.980200000
   72 ASP   OD2      725    2.927100000    0.433300000    2.157900000
   72 ASP   C        726    2.952900000    0.612600000    1.814700000
   72 ASP   O        727    2.855200000    0.565300000    1.756700000
   73 ALA   N        728    2.959500000    0.740500000    1.843800000
   73 ALA   H        729    3.040676935    0.776260971    1.889967718
   73 ALA   CA       730    2.851300000    0.830600000    1.810200000
   73 ALA   CB       731    2.885600000    0.972200000    1.853500000
   73 ALA   C        732    2.827600000    0.829300000    1.661500000
   73 ALA   O        733    2.714000000    0.835600000    1.614700000
   74 ALA   N        734    2.935000000    0.825100000    1.584400000
   74 ALA   H        735    3.026453446    0.823719680    1.624827242
   74 ALA   CA       736    2.918000000    0.822500000    1.438900000
   74 ALA   CB       737    3.050900000    0.832400000    1.365800000
   74 ALA   C        738    2.839400000    0.700400000    1.391600000
   74 ALA   O        739    2.747400000    0.709400000    1.313200000
   75 VAL   N        740    2.879000000    0.585500000    1.440100000
   75 VAL   H        741    2.956375515    0.581303512    1.503309328
   75 VAL   CA       742    2.810000000    0.465200000    1.401500000
   75 VAL   CB       743    2.879000000    0.344300000    1.463800000
   75 VAL   CG1      744    2.799800000    0.216000000    1.426000000
   75 VAL   CG2      745    3.020700000    0.336100000    1.409800000
   75 VAL   C        746    2.661100000    0.473400000    1.438300000
   75 VAL   O        747    2.571500000    0.448600000    1.356500000
   76 ARG   N        748    2.637200000    0.511500000    1.562600000
   76 ARG   H        749    2.713765174    0.532986711    1.623230813
   76 ARG   CA       750    2.501800000    0.522500000    1.612000000
   76 ARG   CB       751    2.500400000    0.536600000    1.765300000
   76 ARG   CG       752    2.530000000    0.404900000    1.837300000
   76 ARG   CD       753    2.537800000    0.412100000    1.991100000
   76 ARG   NE       754    2.656700000    0.484400000    2.033400000
   76 ARG   HE       755    2.745081941    0.438144221    2.026397463
   76 ARG   CZ       756    2.654400000    0.609200000    2.081100000
   76 ARG   NH1      757    2.540700000    0.676800000    2.091700000
   76 ARG   HH11     758    2.541173026    0.770109102    2.127660921
   76 ARG   HH12     759    2.454546249    0.634432120    2.063726907
   76 ARG   NH2      760    2.769900000    0.667400000    2.114400000
   76 ARG   HH21     761    2.770336586    0.760740315    2.150280288
   76 ARG   HH22     762    2.855945992    0.617637921    2.103453646
   76 ARG   C        763    2.420100000    0.623500000    1.531000000
   76 ARG   O        764    2.303700000    0.603100000    1.495600000
   77 GLY   N        765    2.483400000    0.733200000    1.491200000
   77 GLY   H        766    2.578165912    0.749294188    1.518775332
   77 GLY   CA       767    2.414800000    0.829200000    1.407900000
   77 GLY   C        768    2.373300000    0.763900000    1.275600000
   77 GLY   O        769    2.266100000    0.783000000    1.226000000
   78 ILE   N        770    2.461900000    0.687100000    1.217300000
   78 ILE   H        771    2.553259929    0.675308201    1.256214223
   78 ILE   CA       772    2.424300000    0.620500000    1.096300000
   78 ILE   CB       773    2.542200000    0.539600000    1.040900000
   78 ILE   CG1      774    2.640300000    0.629500000    0.967000000
   78 ILE   CG2      775    2.491100000    0.433000000    0.944800000
   78 ILE   CD       776    2.776600000    0.559700000    0.953700000
   78 ILE   C        777    2.308600000    0.525100000    1.126000000
   78 ILE   O        778    2.208600000    0.517000000    1.055900000
   79 LEU   N        779    2.322200000    0.447400000    1.231600000
   79 LEU   H        780    2.401395639    0.454121143    1.292286711
   79 LEU   CA       781    2.215800000    0.351600000    1.254800000
   79 LEU   CB       782    2.252600000    0.241200000    1.352300000
   79 LEU   CG       783    2.374700000    0.164800000    1.307200000
   79 LEU   CD1      784    2.416000000    0.076200000    1.422100000
   79 LEU   CD2      785    2.345900000    0.081600000    1.184400000
   79 LEU   C        786    2.079300000    0.407700000    1.286200000
   79 LEU   O        787    1.980400000    0.338400000    1.270100000
   80 ARG   N        788    2.074500000    0.531700000    1.333000000
   80 ARG   H        789    2.160268385    0.581676379    1.345089071
   80 ARG   CA       790    1.949700000    0.598100000    1.367500000
   80 ARG   CB       791    1.976600000    0.707900000    1.467600000
   80 ARG   CG       792    2.003000000    0.659600000    1.606900000
   80 ARG   CD       793    1.976400000    0.771000000    1.707100000
   80 ARG   NE       794    2.099000000    0.814800000    1.772100000
   80 ARG   HE       795    2.132954484    0.759601372    1.848259073
   80 ARG   CZ       796    2.169700000    0.922700000    1.738200000
   80 ARG   NH1      797    2.135600000    1.006200000    1.638700000
   80 ARG   HH11     798    2.192900664    1.085538873    1.618157919
   80 ARG   HH12     799    2.052907587    0.989037400    1.585151797
   80 ARG   NH2      800    2.280300000    0.946700000    1.807300000
   80 ARG   HH21     801    2.336567141    1.026440104    1.785493473
   80 ARG   HH22     802    2.307440636    0.885059230    1.881217531
   80 ARG   C        803    1.889900000    0.674300000    1.252400000
   80 ARG   O        804    1.778400000    0.725100000    1.262800000
   81 ASN   N        805    1.969800000    0.693100000    1.147600000
   81 ASN   H        806    2.061538878    0.653301824    1.147888887
   81 ASN   CA       807    1.926000000    0.770200000    1.033300000
   81 ASN   CB       808    2.042200000    0.851200000    0.978100000
   81 ASN   CG       809    1.995700000    0.951400000    0.875900000
   81 ASN   OD1      810    1.930900000    0.915100000    0.778000000
   81 ASN   ND2      811    2.026700000    1.078400000    0.899900000
   81 ASN   HD21     812    1.998599053    1.149722390    0.835685878
   81 ASN   HD22     813    2.078124389    1.102628471    0.982170975
   81 ASN   C        814    1.853000000    0.688600000    0.926800000
   81 ASN   O        815    1.908000000    0.595500000    0.867600000
   82 ALA   N        816    1.727400000    0.723300000    0.902500000
   82 ALA   H        817    1.687940993    0.801510515    0.950729681
   82 ALA   CA       818    1.645800000    0.649800000    0.807000000
   82 ALA   CB       819    1.501100000    0.692100000    0.807900000
   82 ALA   C        820    1.702100000    0.645600000    0.667000000
   82 ALA   O        821    1.682700000    0.551800000    0.593800000
   83 LYSH  N        822    1.773800000    0.748900000    0.629000000
   83 LYSH  H        823    1.787976863    0.826227359    0.690802072
   83 LYSH  CA       824    1.832000000    0.749300000    0.496500000
   83 LYSH  CB       825    1.856400000    0.889700000    0.445800000
   83 LYSH  CG       826    1.739100000    0.947000000    0.372900000
   83 LYSH  CD       827    1.645800000    1.021000000    0.466600000
   83 LYSH  CE       828    1.542600000    1.104500000    0.391600000
   83 LYSH  NZ       829    1.547000000    1.081600000    0.245900000
   83 LYSH  HZ1      830    1.618145355    1.014576356    0.224777272
   83 LYSH  HZ2      831    1.567282613    1.167657884    0.199181095
   83 LYSH  HZ3      832    1.458408636    1.047155871    0.214832780
   83 LYSH  C        833    1.965400000    0.677700000    0.491900000
   83 LYSH  O        834    2.005000000    0.630000000    0.387100000
   84 LEU   N        835    2.037400000    0.676000000    0.603100000
   84 LEU   H        836    2.001028720    0.715934442    0.687256820
   84 LEU   CA       837    2.169800000    0.615600000    0.601900000
   84 LEU   CB       838    2.268300000    0.691800000    0.695400000
   84 LEU   CG       839    2.289400000    0.837900000    0.660500000
   84 LEU   CD1      840    2.384300000    0.899600000    0.763700000
   84 LEU   CD2      841    2.352500000    0.852400000    0.521900000
   84 LEU   C        842    2.174700000    0.466200000    0.631700000
   84 LEU   O        843    2.249700000    0.390500000    0.571400000
   85 LYSH  N        844    2.097600000    0.426400000    0.729300000
   85 LYSH  H        845    2.038419336    0.493004064    0.774704270
   85 LYSH  CA       846    2.095400000    0.290900000    0.772900000
   85 LYSH  CB       847    1.990500000    0.273300000    0.878100000
   85 LYSH  CG       848    1.997400000    0.131800000    0.930400000
   85 LYSH  CD       849    1.923800000    0.113100000    1.059500000
   85 LYSH  CE       850    1.914400000   -0.034400000    1.095800000
   85 LYSH  NZ       851    1.828700000   -0.108300000    1.004700000
   85 LYSH  HZ1      852    1.792466432   -0.046210336    0.935187396
   85 LYSH  HZ2      853    1.753000509   -0.149075774    1.055758038
   85 LYSH  HZ3      854    1.881593082   -0.180723701    0.960460544
   85 LYSH  C        855    2.086500000    0.183400000    0.666100000
   85 LYSH  O        856    2.159900000    0.083800000    0.666300000
   86 PRO   N        857    1.992300000    0.198900000    0.578400000
   86 PRO   CA       858    1.971800000    0.101200000    0.475100000
   86 PRO   CB       859    1.850600000    0.147100000    0.395200000
   86 PRO   CG       860    1.790100000    0.264100000    0.472100000
   86 PRO   CD       861    1.892100000    0.306200000    0.576900000
   86 PRO   C        862    2.093100000    0.089400000    0.386300000
   86 PRO   O        863    2.132700000   -0.019300000    0.349000000
   87 VAL   N        864    2.155600000    0.201900000    0.354000000
   87 VAL   H        865    2.121305757    0.289853912    0.386985061
   87 VAL   CA       866    2.274300000    0.196300000    0.270300000
   87 VAL   CB       867    2.320800000    0.335800000    0.227700000
   87 VAL   CG1      868    2.431500000    0.323500000    0.122500000
   87 VAL   CG2      869    2.202600000    0.417300000    0.175000000
   87 VAL   C        870    2.388500000    0.125100000    0.343200000
   87 VAL   O        871    2.455500000    0.033600000    0.295000000
   88 TYR   N        872    2.410100000    0.168800000    0.464200000
   88 TYR   H        873    2.354325103    0.244411548    0.498435285
   88 TYR   CA       874    2.510700000    0.112900000    0.550500000
   88 TYR   CB       875    2.500600000    0.185500000    0.687100000
   88 TYR   CG       876    2.608000000    0.144500000    0.782600000
   88 TYR   CD1      877    2.734600000    0.203000000    0.776100000
   88 TYR   HD1      878    2.754396292    0.279177305    0.700693601
   88 TYR   CD2      879    2.585100000    0.046200000    0.878800000
   88 TYR   HD2      880    2.487574980   -0.002200183    0.884024249
   88 TYR   CE1      881    2.835900000    0.166100000    0.863800000
   88 TYR   HE1      882    2.934739483    0.211334223    0.855699287
   88 TYR   CE2      883    2.685100000    0.009000000    0.968300000
   88 TYR   HE2      884    2.665765700   -0.068127604    1.042855466
   88 TYR   CZ       885    2.810100000    0.070700000    0.962300000
   88 TYR   OH       886    2.909100000    0.030300000    1.049100000
   88 TYR   HH       887    2.872346742   -0.038045195    1.112172438
   88 TYR   C        888    2.496000000   -0.039200000    0.568600000
   88 TYR   O        889    2.596400000   -0.113100000    0.569100000
   89 ASP   N        890    2.370900000   -0.085400000    0.584600000
   89 ASP   H        891    2.294432738   -0.021008310    0.582056737
   89 ASP   CA       892    2.343700000   -0.227900000    0.605700000
   89 ASP   CB       893    2.197700000   -0.253100000    0.639300000
   89 ASP   CG       894    2.173100000   -0.228800000    0.784100000
   89 ASP   OD1      895    2.284800000   -0.209100000    0.851500000
   89 ASP   OD2      896    2.064200000   -0.228500000    0.832500000
   89 ASP   C        897    2.376000000   -0.303600000    0.483200000
   89 ASP   O        898    2.415200000   -0.419300000    0.489900000
   90 SER   N        899    2.359300000   -0.240100000    0.370400000
   90 SER   H        900    2.328623986   -0.144943144    0.368361661
   90 SER   CA       901    2.386800000   -0.312500000    0.249000000
   90 SER   CB       902    2.326900000   -0.243400000    0.127100000
   90 SER   OG       903    2.405400000   -0.130400000    0.088400000
   90 SER   HG       904    2.364104802   -0.086892659    0.008388639
   90 SER   C        905    2.534100000   -0.331300000    0.222900000
   90 SER   O        906    2.573500000   -0.406400000    0.131600000
   91 LEU   N        907    2.620000000   -0.256800000    0.290500000
   91 LEU   H        908    2.587556047   -0.197250358    0.363993061
   91 LEU   CA       909    2.763300000   -0.261600000    0.257500000
   91 LEU   CB       910    2.832800000   -0.129900000    0.297900000
   91 LEU   CG       911    2.774600000   -0.004200000    0.233400000
   91 LEU   CD1      912    2.831200000    0.119200000    0.301000000
   91 LEU   CD2      913    2.820700000   -0.002500000    0.087400000
   91 LEU   C        914    2.844300000   -0.369400000    0.325100000
   91 LEU   O        915    2.809200000   -0.417900000    0.433900000
   92 ASP   N        916    2.960900000   -0.399100000    0.265100000
   92 ASP   H        917    2.983219686   -0.357392497    0.176995994
   92 ASP   CA       918    3.055600000   -0.491900000    0.327400000
   92 ASP   CB       919    3.155700000   -0.548000000    0.229500000
   92 ASP   CG       920    3.232700000   -0.439600000    0.162000000
   92 ASP   OD1      921    3.167900000   -0.388500000    0.059900000
   92 ASP   OD2      922    3.343900000   -0.403300000    0.197800000
   92 ASP   C        923    3.135100000   -0.419800000    0.437300000
   92 ASP   O        924    3.127500000   -0.297000000    0.452000000
   93 ALA   N        925    3.214600000   -0.493800000    0.514300000
   93 ALA   H        926    3.222907671   -0.591724302    0.495811794
   93 ALA   CA       927    3.289200000   -0.436300000    0.623900000
   93 ALA   CB       928    3.333500000   -0.536900000    0.730100000
   93 ALA   C        929    3.389700000   -0.325600000    0.591300000
   93 ALA   O        930    3.401800000   -0.230600000    0.666300000
   94 VAL   N        931    3.463400000   -0.334200000    0.481000000
   94 VAL   H        932    3.455043111   -0.414301746    0.421722073
   94 VAL   CA       933    3.555800000   -0.228100000    0.446200000
   94 VAL   CB       934    3.648000000   -0.276000000    0.334500000
   94 VAL   CG1      935    3.747600000   -0.168500000    0.289600000
   94 VAL   CG2      936    3.731400000   -0.389200000    0.392200000
   94 VAL   C        937    3.479600000   -0.100000000    0.409300000
   94 VAL   O        938    3.504200000    0.008000000    0.464600000
   95 ARG   N        939    3.387000000   -0.113400000    0.316700000
   95 ARG   H        940    3.372622930   -0.203006951    0.274701259
   95 ARG   CA       941    3.305700000   -0.001900000    0.274300000
   95 ARG   CB       942    3.210100000   -0.038200000    0.162400000
   95 ARG   CG       943    3.287400000   -0.073300000    0.036100000
   95 ARG   CD       944    3.189000000   -0.104300000   -0.075300000
   95 ARG   NE       945    3.257400000   -0.115400000   -0.201900000
   95 ARG   HE       946    3.269654267   -0.032443938   -0.256380499
   95 ARG   CZ       947    3.305200000   -0.230200000   -0.250300000
   95 ARG   NH1      948    3.297100000   -0.346600000   -0.184000000
   95 ARG   HH11     949    3.334493820   -0.429981053   -0.224611602
   95 ARG   HH12     950    3.253670514   -0.349953669   -0.093985376
   95 ARG   NH2      951    3.366100000   -0.229200000   -0.368500000
   95 ARG   HH21     952    3.402659471   -0.314108912   -0.406629802
   95 ARG   HH22     953    3.375340299   -0.143539039   -0.419262354
   95 ARG   C        954    3.233400000    0.061400000    0.390800000
   95 ARG   O        955    3.212100000    0.182800000    0.394700000
   96 ARG   N        956    3.194400000   -0.018900000    0.488300000
   96 ARG   H        957    3.209726115   -0.117609903    0.483666948
   96 ARG   CA       958    3.128000000    0.042400000    0.603100000
   96 ARG   CB       959    3.076800000   -0.058000000    0.705400000
   96 ARG   CG       960    2.958800000   -0.137400000    0.655600000
   96 ARG   CD       961    2.903100000   -0.235500000    0.762500000
   96 ARG   NE       962    2.790300000   -0.310500000    0.705700000
   96 ARG   HE       963    2.761664502   -0.285887350    0.613102885
   96 ARG   CZ       964    2.722700000   -0.407900000    0.765600000
   96 ARG   NH1      965    2.750500000   -0.442400000    0.887600000
   96 ARG   HH11     966    2.698989940   -0.515862493    0.931758530
   96 ARG   HH12     967    2.823428227   -0.395517607    0.937434876
   96 ARG   NH2      968    2.622800000   -0.467200000    0.697300000
   96 ARG   HH21     969    2.570073783   -0.540836597    0.739698085
   96 ARG   HH22     970    2.601396741   -0.437566189    0.604220799
   96 ARG   C        971    3.222900000    0.141100000    0.675400000
   96 ARG   O        972    3.181900000    0.242900000    0.730000000
   97 ALA   N        973    3.351100000    0.107000000    0.677300000
   97 ALA   H        974    3.381331293    0.021643860    0.634868899
   97 ALA   CA       975    3.446200000    0.194200000    0.741100000
   97 ALA   CB       976    3.584900000    0.129300000    0.748300000
   97 ALA   C        977    3.452200000    0.325200000    0.662200000
   97 ALA   O        978    3.462900000    0.432400000    0.720200000
   98 ALA   N        979    3.443900000    0.317300000    0.528300000
   98 ALA   H        980    3.437564723    0.228457399    0.482837306
   98 ALA   CA       981    3.444300000    0.440500000    0.450600000
   98 ALA   CB       982    3.453400000    0.417800000    0.299900000
   98 ALA   C        983    3.322200000    0.526100000    0.484400000
   98 ALA   O        984    3.328200000    0.648600000    0.484300000
   99 ALA   N        985    3.210100000    0.460800000    0.510000000
   99 ALA   H        986    3.208326677    0.360843361    0.507649311
   99 ALA   CA       987    3.089800000    0.535300000    0.541500000
   99 ALA   CB       988    2.964000000    0.445800000    0.545700000
   99 ALA   C        989    3.105200000    0.605300000    0.674000000
   99 ALA   O        990    3.059200000    0.717600000    0.690100000
  100 ILE   N        991    3.167200000    0.537600000    0.770700000
  100 ILE   H        992    3.202918859    0.446250400    0.751221455
  100 ILE   CA       993    3.184000000    0.593400000    0.903400000
  100 ILE   CB       994    3.236700000    0.489500000    1.003400000
  100 ILE   CG1      995    3.131300000    0.380500000    1.029600000
  100 ILE   CG2      996    3.274100000    0.558300000    1.132800000
  100 ILE   CD       997    3.187400000    0.255300000    1.101300000
  100 ILE   C        998    3.273800000    0.716700000    0.895100000
  100 ILE   O        999    3.255200000    0.823400000    0.958500000
  101 ASN   N       1000    3.374300000    0.704500000    0.811200000
  101 ASN   H       1001    3.384777434    0.619599420    0.759410861
  101 ASN   CA      1002    3.470600000    0.811900000    0.792100000
  101 ASN   CB      1003    3.576400000    0.763800000    0.693200000
  101 ASN   CG      1004    3.697100000    0.853000000    0.688400000
  101 ASN   OD1     1005    3.684700000    0.975100000    0.679800000
  101 ASN   ND2     1006    3.816500000    0.794100000    0.687200000
  101 ASN   HD21    1007    3.899611320    0.849620309    0.684037127
  101 ASN   HD22    1008    3.823066818    0.694341481    0.689461582
  101 ASN   C       1009    3.401000000    0.938400000    0.743000000
  101 ASN   O       1010    3.420900000    1.046000000    0.796500000
  102 MET   N       1011    3.319000000    0.925700000    0.642000000
  102 MET   H       1012    3.305585173    0.836207356    0.599442873
  102 MET   CA      1013    3.247400000    1.041500000    0.591600000
  102 MET   CB      1014    3.150100000    1.003900000    0.476800000
  102 MET   CG      1015    3.218300000    0.978500000    0.344400000
  102 MET   SD      1016    3.099800000    0.952900000    0.212000000
  102 MET   CE      1017    3.062900000    1.125900000    0.175800000
  102 MET   C       1018    3.163300000    1.107000000    0.701100000
  102 MET   O       1019    3.161000000    1.229300000    0.715500000
  103 VAL   N       1020    3.090000000    1.025500000    0.776200000
  103 VAL   H       1021    3.094172576    0.926643886    0.761706610
  103 VAL   CA      1022    3.003800000    1.080400000    0.879400000
  103 VAL   CB      1023    2.905500000    0.979400000    0.938500000
  103 VAL   CG1     1024    2.831800000    1.042200000    1.055000000
  103 VAL   CG2     1025    2.803000000    0.939100000    0.833800000
  103 VAL   C       1026    3.086900000    1.145900000    0.987400000
  103 VAL   O       1027    3.051300000    1.251000000    1.034900000
  104 PHE   N       1028    3.198600000    1.084800000    1.026200000
  104 PHE   H       1029    3.224925845    0.998450070    0.983180941
  104 PHE   CA      1030    3.282700000    1.141400000    1.129800000
  104 PHE   CB      1031    3.405900000    1.052400000    1.146900000
  104 PHE   CG      1032    3.499000000    1.095300000    1.257600000
  104 PHE   CD1     1033    3.594000000    1.194700000    1.236100000
  104 PHE   HD1     1034    3.600087966    1.244617718    1.139393443
  104 PHE   CD2     1035    3.497100000    1.030600000    1.381100000
  104 PHE   HD2     1036    3.423365656    0.952110974    1.397943970
  104 PHE   CE1     1037    3.681500000    1.230200000    1.339000000
  104 PHE   HE1     1038    3.753110456    1.310836371    1.323165915
  104 PHE   CE2     1039    3.585700000    1.062300000    1.483800000
  104 PHE   HE2     1040    3.582475071    1.009034188    1.578843953
  104 PHE   CZ      1041    3.678600000    1.163900000    1.461900000
  104 PHE   HZ      1042    3.748839181    1.191548426    1.540532194
  104 PHE   C       1043    3.330800000    1.281200000    1.090300000
  104 PHE   O       1044    3.345300000    1.370900000    1.170700000
  105 GLN   N       1045    3.359100000    1.297700000    0.961900000
  105 GLN   H       1046    3.344815653    1.220114070    0.900447734
  105 GLN   CA      1047    3.409700000    1.421700000    0.904600000
  105 GLN   CB      1048    3.490200000    1.401800000    0.768500000
  105 GLN   CG      1049    3.554500000    1.531100000    0.708400000
  105 GLN   CD      1050    3.615000000    1.519900000    0.566900000
  105 GLN   OE1     1051    3.610000000    1.415400000    0.505500000
  105 GLN   NE2     1052    3.678500000    1.626800000    0.514200000
  105 GLN   HE21    1053    3.718263742    1.621195067    0.422617089
  105 GLN   HE22    1054    3.685757627    1.711563736    0.566758881
  105 GLN   C       1055    3.303400000    1.525000000    0.879000000
  105 GLN   O       1056    3.324600000    1.642000000    0.904900000
  106 MET   N       1057    3.193800000    1.483500000    0.820100000
  106 MET   H       1058    3.178206716    1.386082419    0.803770135
  106 MET   CA      1059    3.097400000    1.580600000    0.779900000
  106 MET   CB      1060    3.096500000    1.595600000    0.625300000
  106 MET   CG      1061    3.024900000    1.494800000    0.541400000
  106 MET   SD      1062    3.072000000    1.524200000    0.368000000
  106 MET   CE      1063    3.220800000    1.428200000    0.356900000
  106 MET   C       1064    2.962900000    1.579700000    0.844400000
  106 MET   O       1065    2.880300000    1.662500000    0.813800000
  107 GLY   N       1066    2.942600000    1.489800000    0.936000000
  107 GLY   H       1067    3.012920515    1.422840332    0.959904559
  107 GLY   CA      1068    2.817100000    1.490800000    1.000200000
  107 GLY   C       1069    2.716700000    1.419100000    0.917300000
  107 GLY   O       1070    2.721300000    1.407700000    0.794700000
  108 GLU   N       1071    2.622900000    1.375200000    0.992200000
  108 GLU   H       1072    2.623497151    1.396903209    1.089814620
  108 GLU   CA      1073    2.519400000    1.297200000    0.939500000
  108 GLU   CB      1074    2.450400000    1.229100000    1.055900000
  108 GLU   CG      1075    2.301400000    1.255000000    1.061300000
  108 GLU   CD      1076    2.238900000    1.138700000    1.129700000
  108 GLU   OE1     1077    2.327300000    1.045500000    1.155100000
  108 GLU   OE2     1078    2.121100000    1.132000000    1.155900000
  108 GLU   C       1079    2.429400000    1.372800000    0.846400000
  108 GLU   O       1080    2.377300000    1.317600000    0.751700000
  109 THR   N       1081    2.413600000    1.500600000    0.871200000
  109 THR   H       1082    2.457330138    1.543669125    0.950147612
  109 THR   CA      1083    2.331100000    1.577000000    0.780900000
  109 THR   CB      1084    2.298300000    1.715800000    0.835700000
  109 THR   OG1     1085    2.221300000    1.700300000    0.951100000
  109 THR   HG1     1086    2.198772063    1.790252939    0.988529410
  109 THR   CG2     1087    2.219100000    1.794900000    0.732900000
  109 THR   C       1088    2.404100000    1.588500000    0.650200000
  109 THR   O       1089    2.347300000    1.560000000    0.544100000
  110 GLY   N       1090    2.530300000    1.631600000    0.662800000
  110 GLY   H       1091    2.564421055    1.653908293    0.754113163
  110 GLY   CA      1092    2.618600000    1.647100000    0.550700000
  110 GLY   C       1093    2.609700000    1.528700000    0.457700000
  110 GLY   O       1094    2.573400000    1.544000000    0.342300000
  111 VAL   N       1095    2.635700000    1.409600000    0.509700000
  111 VAL   H       1096    2.658841990    1.401745757    0.606667825
  111 VAL   CA      1097    2.630800000    1.289900000    0.426500000
  111 VAL   CB      1098    2.672800000    1.171700000    0.509200000
  111 VAL   CG1     1099    2.683100000    1.050100000    0.417100000
  111 VAL   CG2     1100    2.809400000    1.202400000    0.566100000
  111 VAL   C       1101    2.496400000    1.262100000    0.363600000
  111 VAL   O       1102    2.485900000    1.227200000    0.244600000
  112 ALA   N       1103    2.396300000    1.276400000    0.450900000
  112 ALA   H       1104    2.418703947    1.303577610    0.544491883
  112 ALA   CA      1105    2.258500000    1.254900000    0.417700000
  112 ALA   CB      1106    2.168400000    1.270400000    0.538300000
  112 ALA   C       1107    2.217400000    1.327200000    0.288600000
  112 ALA   O       1108    2.133000000    1.278800000    0.213300000
  113 GLY   N       1109    2.281700000    1.441400000    0.258400000
  113 GLY   H       1110    2.349489279    1.476775815    0.322845056
  113 GLY   CA      1111    2.256200000    1.516800000    0.133700000
  113 GLY   C       1112    2.318000000    1.458100000    0.005500000
  113 GLY   O       1113    2.308100000    1.514300000   -0.104700000
  114 PHE   N       1114    2.399500000    1.353200000    0.016400000
  114 PHE   H       1115    2.419734181    1.317124967    0.107444879
  114 PHE   CA      1116    2.459700000    1.289700000   -0.098700000
  114 PHE   CB      1117    2.585900000    1.220100000   -0.053200000
  114 PHE   CG      1118    2.704800000    1.311800000   -0.041000000
  114 PHE   CD1     1119    2.703800000    1.422000000    0.045000000
  114 PHE   HD1     1120    2.615095303    1.442219596    0.105030364
  114 PHE   CD2     1121    2.819000000    1.287500000   -0.116900000
  114 PHE   HD2     1122    2.821850331    1.201251256   -0.183488511
  114 PHE   CE1     1123    2.814300000    1.506600000    0.055400000
  114 PHE   HE1     1124    2.811755437    1.592259278    0.122757355
  114 PHE   CE2     1125    2.929700000    1.371800000   -0.109000000
  114 PHE   HE2     1126    3.017316449    1.353036663   -0.171066860
  114 PHE   CZ      1127    2.927900000    1.480700000   -0.021000000
  114 PHE   HZ      1128    3.015341040    1.545189019   -0.012268964
  114 PHE   C       1129    2.368000000    1.181000000   -0.152300000
  114 PHE   O       1130    2.409600000    1.070500000   -0.181000000
  115 THR   N       1131    2.242500000    1.213500000   -0.160800000
  115 THR   H       1132    2.217145781    1.307032519   -0.136125490
  115 THR   CA      1133    2.137700000    1.125300000   -0.202900000
  115 THR   CB      1134    2.016100000    1.208100000   -0.243100000
  115 THR   OG1     1135    1.980400000    1.291000000   -0.138200000
  115 THR   HG1     1136    1.900668198    1.345418942   -0.164303993
  115 THR   CG2     1137    1.900800000    1.114900000   -0.278800000
  115 THR   C       1138    2.170800000    1.039800000   -0.319900000
  115 THR   O       1139    2.155300000    0.919800000   -0.313800000
  116 ASN   N       1140    2.209700000    1.103300000   -0.429000000
  116 ASN   H       1141    2.215864946    1.203106454   -0.429815564
  116 ASN   CA      1142    2.243700000    1.026200000   -0.548700000
  116 ASN   CB      1143    2.266200000    1.113500000   -0.674500000
  116 ASN   CG      1144    2.148400000    1.206200000   -0.699200000
  116 ASN   OD1     1145    2.032100000    1.167600000   -0.685300000
  116 ASN   ND2     1146    2.177100000    1.331000000   -0.734500000
  116 ASN   HD21    1147    2.103350877    1.396233889   -0.751981608
  116 ASN   HD22    1148    2.272455068    1.359718097   -0.743592957
  116 ASN   C       1149    2.356700000    0.924300000   -0.531700000
  116 ASN   O       1150    2.350900000    0.811600000   -0.579600000
  117 SER   N       1151    2.465100000    0.964800000   -0.464100000
  117 SER   H       1152    2.470000471    1.058328749   -0.429052054
  117 SER   CA      1153    2.576200000    0.872500000   -0.441500000
  117 SER   CB      1154    2.691800000    0.938600000   -0.367500000
  117 SER   OG      1155    2.731900000    1.060500000   -0.428900000
  117 SER   HG      1156    2.807720550    1.100463402   -0.377381355
  117 SER   C       1157    2.528900000    0.757200000   -0.353600000
  117 SER   O       1158    2.570900000    0.644200000   -0.372300000
  118 LEU   N       1159    2.445500000    0.790400000   -0.253700000
  118 LEU   H       1160    2.419418155    0.886361964   -0.243162504
  118 LEU   CA      1161    2.391500000    0.693200000   -0.160300000
  118 LEU   CB      1162    2.305500000    0.757000000   -0.046200000
  118 LEU   CG      1163    2.380500000    0.847700000    0.054500000
  118 LEU   CD1     1164    2.282000000    0.909600000    0.155200000
  118 LEU   CD2     1165    2.487100000    0.771600000    0.130500000
  118 LEU   C       1166    2.315700000    0.581600000   -0.235300000
  118 LEU   O       1167    2.334600000    0.462300000   -0.212300000
  119 ARG   N       1168    2.232800000    0.621800000   -0.326800000
  119 ARG   H       1169    2.221624837    0.719867955   -0.342855898
  119 ARG   CA      1170    2.155900000    0.527700000   -0.406400000
  119 ARG   CB      1171    2.065200000    0.605400000   -0.500100000
  119 ARG   CG      1172    1.969200000    0.521500000   -0.580500000
  119 ARG   CD      1173    1.881200000    0.610300000   -0.669100000
  119 ARG   NE      1174    1.943600000    0.639500000   -0.798900000
  119 ARG   HE      1175    1.938931421    0.568029957   -0.868687086
  119 ARG   CZ      1176    2.006300000    0.753400000   -0.832300000
  119 ARG   NH1     1177    2.017600000    0.857100000   -0.749100000
  119 ARG   HH11    1178    2.065283000    0.939903182   -0.778595163
  119 ARG   HH12    1179    1.978385850    0.852015351   -0.657250140
  119 ARG   NH2     1180    2.059000000    0.762100000   -0.955200000
  119 ARG   HH21    1181    2.106422001    0.845474618   -0.983481210
  119 ARG   HH22    1182    2.050904831    0.685217669   -1.018631660
  119 ARG   C       1183    2.249900000    0.440400000   -0.486200000
  119 ARG   O       1184    2.232100000    0.318500000   -0.499400000
  120 MET   N       1185    2.354000000    0.504200000   -0.540200000
  120 MET   H       1186    2.365770398    0.602725092   -0.527779692
  120 MET   CA      1187    2.448700000    0.427800000   -0.616600000
  120 MET   CB      1188    2.545900000    0.510600000   -0.702400000
  120 MET   CG      1189    2.481400000    0.582900000   -0.818600000
  120 MET   SD      1190    2.597200000    0.709100000   -0.881000000
  120 MET   CE      1191    2.487400000    0.839200000   -0.937600000
  120 MET   C       1192    2.525700000    0.329200000   -0.529800000
  120 MET   O       1193    2.552700000    0.216300000   -0.568400000
  121 LEU   N       1194    2.560900000    0.367800000   -0.411500000
  121 LEU   H       1195    2.540637183    0.459943338   -0.378348477
  121 LEU   CA      1196    2.630300000    0.272400000   -0.330100000
  121 LEU   CB      1197    2.681300000    0.338900000   -0.201400000
  121 LEU   CG      1198    2.797700000    0.437700000   -0.225000000
  121 LEU   CD1     1199    2.819900000    0.523500000   -0.099700000
  121 LEU   CD2     1200    2.927500000    0.361900000   -0.252000000
  121 LEU   C       1201    2.538400000    0.154200000   -0.298200000
  121 LEU   O       1202    2.578300000    0.038000000   -0.304500000
  122 GLN   N       1203    2.414100000    0.187200000   -0.266200000
  122 GLN   H       1204    2.385376815    0.282984296   -0.266789374
  122 GLN   CA      1205    2.321800000    0.084300000   -0.230900000
  122 GLN   CB      1206    2.190600000    0.141200000   -0.182300000
  122 GLN   CG      1207    2.087800000    0.029100000   -0.165500000
  122 GLN   CD      1208    1.975200000    0.063500000   -0.071500000
  122 GLN   OE1     1209    1.946200000    0.181700000   -0.049400000
  122 GLN   NE2     1210    1.910600000   -0.040000000   -0.016500000
  122 GLN   HE21    1211    1.834881174   -0.023769499    0.046771085
  122 GLN   HE22    1212    1.938048556   -0.133567548   -0.038674100
  122 GLN   C       1213    2.303100000   -0.016100000   -0.343600000
  122 GLN   O       1214    2.283900000   -0.135900000   -0.322200000
  123 GLN   N       1215    2.312200000    0.032300000   -0.465500000
  123 GLN   H       1216    2.330832829    0.129421951   -0.480337262
  123 GLN   CA      1217    2.295000000   -0.056300000   -0.576700000
  123 GLN   CB      1218    2.249600000    0.018600000   -0.701100000
  123 GLN   CG      1219    2.111300000    0.086400000   -0.680200000
  123 GLN   CD      1220    2.069500000    0.160300000   -0.806500000
  123 GLN   OE1     1221    2.043500000    0.100700000   -0.910500000
  123 GLN   NE2     1222    2.066000000    0.293200000   -0.798300000
  123 GLN   HE21    1223    2.039305297    0.347520911   -0.877902962
  123 GLN   HE22    1224    2.090067054    0.338654820   -0.712540824
  123 GLN   C       1225    2.423000000   -0.122200000   -0.613600000
  123 GLN   O       1226    2.423100000   -0.196000000   -0.710200000
  124 LYSH  N       1227    2.533300000   -0.090400000   -0.543200000
  124 LYSH  H       1228    2.525976112   -0.024831519   -0.468052579
  124 LYSH  CA      1229    2.664200000   -0.149700000   -0.574100000
  124 LYSH  CB      1230    2.678500000   -0.300700000   -0.549900000
  124 LYSH  CG      1231    2.615000000   -0.343200000   -0.419400000
  124 LYSH  CD      1232    2.662800000   -0.476400000   -0.363000000
  124 LYSH  CE      1233    2.605600000   -0.500500000   -0.224900000
  124 LYSH  NZ      1234    2.672300000   -0.424000000   -0.118400000
  124 LYSH  HZ1     1235    2.745406680   -0.368430417   -0.157990843
  124 LYSH  HZ2     1236    2.711015615   -0.487122721   -0.051194173
  124 LYSH  HZ3     1237    2.605756579   -0.364455020   -0.073384797
  124 LYSH  C       1238    2.723600000   -0.113600000   -0.708600000
  124 LYSH  O       1239    2.803800000   -0.189100000   -0.766200000
  125 ARG   N       1240    2.693100000    0.005100000   -0.755100000
  125 ARG   H       1241    2.629032628    0.062262080   -0.703837260
  125 ARG   CA      1242    2.749300000    0.055900000   -0.878300000
  125 ARG   CB      1243    2.644700000    0.143600000   -0.944700000
  125 ARG   CG      1244    2.533100000    0.059100000   -1.006000000
  125 ARG   CD      1245    2.407700000    0.140700000   -1.025700000
  125 ARG   NE      1246    2.338900000    0.115100000   -1.152500000
  125 ARG   HE      1247    2.365420609    0.170600324   -1.231343968
  125 ARG   CZ      1248    2.243700000    0.023600000   -1.171000000
  125 ARG   NH1     1249    2.205000000   -0.062100000   -1.073700000
  125 ARG   HH11    1250    2.133137317   -0.129223741   -1.091870256
  125 ARG   HH12    1251    2.248262216   -0.058311134   -0.983622116
  125 ARG   NH2     1252    2.190300000    0.008900000   -1.291400000
  125 ARG   HH21    1253    2.118833266   -0.059419502   -1.306398389
  125 ARG   HH22    1254    2.221473524    0.066127548   -1.367249978
  125 ARG   C       1255    2.872700000    0.137000000   -0.836400000
  125 ARG   O       1256    2.869800000    0.260300000   -0.824400000
  126 TRP   N       1257    2.981100000    0.065600000   -0.811500000
  126 TRP   H       1258    2.980936433   -0.032719133   -0.829757089
  126 TRP   CA      1259    3.100600000    0.128700000   -0.757800000
  126 TRP   CB      1260    3.197200000    0.036500000   -0.688400000
  126 TRP   CG      1261    3.131200000   -0.080400000   -0.617000000
  126 TRP   CD1     1262    3.145900000   -0.209100000   -0.653700000
  126 TRP   HD1     1263    3.199120718   -0.243124915   -0.742530514
  126 TRP   CD2     1264    3.054700000   -0.079900000   -0.495300000
  126 TRP   NE1     1265    3.084900000   -0.289900000   -0.564100000
  126 TRP   HE1     1266    3.082102632   -0.389701446   -0.569743232
  126 TRP   CE2     1267    3.027200000   -0.215100000   -0.464000000
  126 TRP   CE3     1268    3.009300000    0.018600000   -0.405900000
  126 TRP   HE3     1269    3.031188943    0.123757363   -0.424441932
  126 TRP   CZ2     1270    2.959200000   -0.252100000   -0.348800000
  126 TRP   HZ2     1271    2.943645831   -0.357262316   -0.324717740
  126 TRP   CZ3     1272    2.937100000   -0.018500000   -0.294900000
  126 TRP   HZ3     1273    2.898539252    0.058435338   -0.228004390
  126 TRP   CH2     1274    2.912100000   -0.153800000   -0.266100000
  126 TRP   HH2     1275    2.854822432   -0.180574541   -0.177311464
  126 TRP   C       1276    3.169800000    0.239100000   -0.833800000
  126 TRP   O       1277    3.199700000    0.345200000   -0.779100000
  127 ASP   N       1278    3.203300000    0.212500000   -0.956600000
  127 ASP   H       1279    3.184980015    0.122768526   -0.996757698
  127 ASP   CA      1280    3.267300000    0.315800000   -1.032600000
  127 ASP   CB      1281    3.302200000    0.264700000   -1.170900000
  127 ASP   CG      1282    3.425200000    0.176700000   -1.165500000
  127 ASP   OD1     1283    3.459100000    0.112200000   -1.068400000
  127 ASP   OD2     1284    3.497500000    0.182700000   -1.274700000
  127 ASP   C       1285    3.177500000    0.436500000   -1.044100000
  127 ASP   O       1286    3.222300000    0.548100000   -1.029300000
  128 GLU   N       1287    3.048500000    0.414700000   -1.066700000
  128 GLU   H       1288    3.013403101    0.321545018   -1.076205631
  128 GLU   CA      1289    2.959700000    0.528500000   -1.077300000
  128 GLU   CB      1290    2.821800000    0.485300000   -1.125400000
  128 GLU   CG      1291    2.839300000    0.417700000   -1.262400000
  128 GLU   CD      1292    2.720000000    0.340200000   -1.309300000
  128 GLU   OE1     1293    2.611200000    0.413400000   -1.317000000
  128 GLU   OE2     1294    2.725700000    0.223000000   -1.342500000
  128 GLU   C       1295    2.950600000    0.612400000   -0.952700000
  128 GLU   O       1296    2.947500000    0.734800000   -0.957900000
  129 ALA   N       1297    2.944700000    0.545800000   -0.840600000
  129 ALA   H       1298    2.948050975    0.445856304   -0.840430740
  129 ALA   CA      1299    2.933300000    0.618900000   -0.717500000
  129 ALA   CB      1300    2.915400000    0.521400000   -0.601600000
  129 ALA   C       1301    3.058500000    0.701800000   -0.696200000
  129 ALA   O       1302    3.053200000    0.815800000   -0.653000000
  130 ALA   N       1303    3.171900000    0.642200000   -0.730700000
  130 ALA   H       1304    3.169028288    0.550484558   -0.770449604
  130 ALA   CA      1305    3.300100000    0.707700000   -0.711800000
  130 ALA   CB      1306    3.417700000    0.617200000   -0.752600000
  130 ALA   C       1307    3.304900000    0.837900000   -0.788400000
  130 ALA   O       1308    3.353400000    0.940000000   -0.739600000
  131 VAL   N       1309    3.254700000    0.832400000   -0.910800000
  131 VAL   H       1310    3.218626941    0.745753824   -0.945313397
  131 VAL   CA      1311    3.251200000    0.949100000   -0.995000000
  131 VAL   CB      1312    3.214000000    0.912600000   -1.141500000
  131 VAL   CG1     1313    3.173100000    1.032900000   -1.221400000
  131 VAL   CG2     1314    3.332800000    0.846500000   -1.211700000
  131 VAL   C       1315    3.157100000    1.053500000   -0.933800000
  131 VAL   O       1316    3.193900000    1.169400000   -0.919900000
  132 ASN   N       1317    3.038100000    1.012000000   -0.892200000
  132 ASN   H       1318    3.013924115    0.915345961   -0.900774574
  132 ASN   CA      1319    2.942900000    1.104300000   -0.834700000
  132 ASN   CB      1320    2.807700000    1.037200000   -0.813900000
  132 ASN   CG      1321    2.699900000    1.133300000   -0.767600000
  132 ASN   OD1     1322    2.678300000    1.156500000   -0.647000000
  132 ASN   ND2     1323    2.639000000    1.196400000   -0.865000000
  132 ASN   HD21    1324    2.566333994    1.261934959   -0.844388823
  132 ASN   HD22    1325    2.665199354    1.179010286   -0.959927297
  132 ASN   C       1326    2.994100000    1.163100000   -0.703100000
  132 ASN   O       1327    2.974700000    1.279300000   -0.669500000
  133 LEU   N       1328    3.061900000    1.083900000   -0.624100000
  133 LEU   H       1329    3.082001581    0.989703997   -0.650989393
  133 LEU   CA      1330    3.107200000    1.136000000   -0.496600000
  133 LEU   CB      1331    3.176500000    1.026800000   -0.407100000
  133 LEU   CG      1332    3.082200000    0.928000000   -0.334800000
  133 LEU   CD1     1333    3.163700000    0.809100000   -0.281900000
  133 LEU   CD2     1334    3.013300000    0.996300000   -0.218300000
  133 LEU   C       1335    3.205200000    1.253400000   -0.515200000
  133 LEU   O       1336    3.214100000    1.342600000   -0.431900000
  134 ALA   N       1337    3.283500000    1.248100000   -0.622900000
  134 ALA   H       1338    3.271217637    1.172512429   -0.687209119
  134 ALA   CA      1339    3.386400000    1.347700000   -0.651200000
  134 ALA   CB      1340    3.489600000    1.294400000   -0.753400000
  134 ALA   C       1341    3.331000000    1.486100000   -0.686300000
  134 ALA   O       1342    3.398400000    1.589500000   -0.672800000
  135 LYSH  N       1343    3.205900000    1.490000000   -0.729100000
  135 LYSH  H       1344    3.155213017    1.404312604   -0.738507438
  135 LYSH  CA      1345    3.139400000    1.615800000   -0.763100000
  135 LYSH  CB      1346    3.023200000    1.592500000   -0.855000000
  135 LYSH  CG      1347    3.072900000    1.518000000   -0.976700000
  135 LYSH  CD      1348    2.970700000    1.525000000   -1.087800000
  135 LYSH  CE      1349    3.026800000    1.462900000   -1.213300000
  135 LYSH  NZ      1350    2.922100000    1.390600000   -1.287600000
  135 LYSH  HZ1     1351    2.835222244    1.398076028   -1.238647323
  135 LYSH  HZ2     1352    2.947551564    1.294250456   -1.295905612
  135 LYSH  HZ3     1353    2.912501091    1.430283660   -1.378885640
  135 LYSH  C       1354    3.082100000    1.678600000   -0.641400000
  135 LYSH  O       1355    2.963600000    1.684000000   -0.624100000
  136 SER   N       1356    3.170600000    1.723200000   -0.556500000
  136 SER   H       1357    3.268143278    1.721346605   -0.578451624
  136 SER   CA      1358    3.124900000    1.774500000   -0.432000000
  136 SER   CB      1359    3.108900000    1.656500000   -0.335900000
  136 SER   OG      1360    3.238700000    1.594400000   -0.318900000
  136 SER   HG      1361    3.230648792    1.516820018   -0.256317858
  136 SER   C       1362    3.225000000    1.873900000   -0.374800000
  136 SER   O       1363    3.346700000    1.873400000   -0.400700000
  137 ARG   N       1364    3.171600000    1.961100000   -0.292900000
  137 ARG   H       1365    3.072592274    1.962218734   -0.278892196
  137 ARG   CA      1366    3.255300000    2.055600000   -0.222800000
  137 ARG   CB      1367    3.170700000    2.141200000   -0.127000000
  137 ARG   CG      1368    3.259500000    2.216000000   -0.027600000
  137 ARG   CD      1369    3.190000000    2.330800000    0.045000000
  137 ARG   NE      1370    3.283800000    2.421800000    0.114100000
  137 ARG   HE      1371    3.295155285    2.513100094    0.074916453
  137 ARG   CZ      1372    3.355500000    2.393800000    0.224700000
  137 ARG   NH1     1373    3.351000000    2.275600000    0.286000000
  137 ARG   HH11    1374    3.406128260    2.259611925    0.367885630
  137 ARG   HH12    1375    3.292494025    2.202866686    0.250126391
  137 ARG   NH2     1376    3.436100000    2.487200000    0.274700000
  137 ARG   HH21    1377    3.490001298    2.468038367    0.356721228
  137 ARG   HH22    1378    3.442747307    2.576525903    0.230239946
  137 ARG   C       1379    3.360200000    1.979400000   -0.142400000
  137 ARG   O       1380    3.475900000    2.018500000   -0.138000000
  138 TRP   N       1381    3.315600000    1.868600000   -0.075400000
  138 TRP   H       1382    3.218386809    1.846411192   -0.082966519
  138 TRP   CA      1383    3.398300000    1.780300000    0.006100000
  138 TRP   CB      1384    3.317900000    1.651300000    0.035300000
  138 TRP   CG      1385    3.395300000    1.538900000    0.096800000
  138 TRP   CD1     1386    3.465200000    1.543100000    0.213300000
  138 TRP   HD1     1387    3.478346246    1.631711932    0.275397518
  138 TRP   CD2     1388    3.395200000    1.400600000    0.053000000
  138 TRP   NE1     1389    3.517200000    1.417800000    0.241200000
  138 TRP   HE1     1390    3.576713167    1.395592022    0.318433339
  138 TRP   CE2     1391    3.473900000    1.328800000    0.145700000
  138 TRP   CE3     1392    3.342100000    1.336200000   -0.055600000
  138 TRP   HE3     1393    3.284794554    1.391500906   -0.130023757
  138 TRP   CZ2     1394    3.493600000    1.190500000    0.133300000
  138 TRP   HZ2     1395    3.550858488    1.134401582    0.207160903
  138 TRP   CZ3     1396    3.362200000    1.199800000   -0.069600000
  138 TRP   HZ3     1397    3.318607920    1.147461705   -0.154696612
  138 TRP   CH2     1398    3.437500000    1.128600000    0.023800000
  138 TRP   HH2     1399    3.452273967    1.021518264    0.009791725
  138 TRP   C       1400    3.527000000    1.741000000   -0.066600000
  138 TRP   O       1401    3.638000000    1.756800000   -0.016900000
  139 TYR   N       1402    3.509900000    1.694600000   -0.189800000
  139 TYR   H       1403    3.417098128    1.688084040   -0.226479079
  139 TYR   CA      1404    3.619100000    1.653800000   -0.271500000
  139 TYR   CB      1405    3.568000000    1.597400000   -0.402400000
  139 TYR   CG      1406    3.678300000    1.545400000   -0.490300000
  139 TYR   CD1     1407    3.731000000    1.418400000   -0.467500000
  139 TYR   HD1     1408    3.696504662    1.360877160   -0.381580302
  139 TYR   CD2     1409    3.722000000    1.618200000   -0.600600000
  139 TYR   HD2     1410    3.680662343    1.717209086   -0.619819757
  139 TYR   CE1     1411    3.826600000    1.363700000   -0.552100000
  139 TYR   HE1     1412    3.867492575    1.264483413   -0.532998531
  139 TYR   CE2     1413    3.818300000    1.565500000   -0.686800000
  139 TYR   HE2     1414    3.853223313    1.623158188   -0.772455681
  139 TYR   CZ      1415    3.869200000    1.438200000   -0.661900000
  139 TYR   OH      1416    3.965200000    1.386700000   -0.744000000
  139 TYR   HH      1417    3.984655512    1.451682108   -0.817476586
  139 TYR   C       1418    3.704000000    1.770000000   -0.308000000
  139 TYR   O       1419    3.824900000    1.760000000   -0.310400000
  140 ASN   N       1420    3.641700000    1.880600000   -0.343700000
  140 ASN   H       1421    3.541778701    1.884542103   -0.344140364
  140 ASN   CA      1422    3.720100000    1.996700000   -0.382400000
  140 ASN   CB      1423    3.635400000    2.101700000   -0.455900000
  140 ASN   CG      1424    3.604200000    2.048500000   -0.592500000
  140 ASN   OD1     1425    3.497000000    1.992100000   -0.619300000
  140 ASN   ND2     1426    3.705700000    2.054200000   -0.677900000
  140 ASN   HD21    1427    3.694217194    2.020932095   -0.771502306
  140 ASN   HD22    1428    3.793630741    2.091761037   -0.648619403
  140 ASN   C       1429    3.802500000    2.057800000   -0.269200000
  140 ASN   O       1430    3.912500000    2.102100000   -0.293400000
  141 GLN   N       1431    3.751600000    2.057000000   -0.145200000
  141 GLN   H       1432    3.660739204    2.017355752   -0.132060389
  141 GLN   CA      1433    3.820300000    2.110200000   -0.028600000
  141 GLN   CB      1434    3.727300000    2.153400000    0.084300000
  141 GLN   CG      1435    3.627000000    2.260500000    0.036300000
  141 GLN   CD      1436    3.691900000    2.383500000   -0.024600000
  141 GLN   OE1     1437    3.655500000    2.433600000   -0.133800000
  141 GLN   NE2     1438    3.786900000    2.441200000    0.048800000
  141 GLN   HE21    1439    3.833848584    2.522658241    0.014735570
  141 GLN   HE22    1440    3.811273523    2.403060552    0.137970140
  141 GLN   C       1441    3.925300000    2.021600000    0.030500000
  141 GLN   O       1442    4.029400000    2.071800000    0.073300000
  142 THR   N       1443    3.896200000    1.892000000    0.041400000
  142 THR   H       1444    3.806975800    1.858941580    0.010639912
  142 THR   CA      1445    3.991500000    1.798200000    0.097000000
  142 THR   CB      1446    3.945000000    1.741700000    0.231400000
  142 THR   OG1     1447    3.810800000    1.695200000    0.221200000
  142 THR   HG1     1448    3.781385682    1.658512125    0.309454165
  142 THR   CG2     1449    3.958100000    1.853900000    0.336100000
  142 THR   C       1450    4.008200000    1.686600000   -0.000600000
  142 THR   O       1451    3.973500000    1.573100000    0.026800000
  143 PRO   N       1452    4.067300000    1.717600000   -0.113200000
  143 PRO   CA      1453    4.084900000    1.618000000   -0.217600000
  143 PRO   CB      1454    4.151100000    1.690600000   -0.334300000
  143 PRO   CG      1455    4.220900000    1.811100000   -0.272700000
  143 PRO   CD      1456    4.143700000    1.842500000   -0.146200000
  143 PRO   C       1457    4.165400000    1.490000000   -0.183500000
  143 PRO   O       1458    4.130300000    1.381100000   -0.225100000
  144 ASN   N       1459    4.279900000    1.500500000   -0.115000000
  144 ASN   H       1460    4.312947757    1.589844042   -0.084578166
  144 ASN   CA      1461    4.355600000    1.379500000   -0.085500000
  144 ASN   CB      1462    4.496700000    1.407800000   -0.026700000
  144 ASN   CG      1463    4.592600000    1.477100000   -0.124700000
  144 ASN   OD1     1464    4.594500000    1.454600000   -0.246600000
  144 ASN   ND2     1465    4.677800000    1.561300000   -0.072400000
  144 ASN   HD21    1466    4.742830395    1.609556669   -0.131071473
  144 ASN   HD22    1467    4.677954236    1.577462880    0.026285042
  144 ASN   C       1468    4.280800000    1.283700000    0.007100000
  144 ASN   O       1469    4.283100000    1.164100000   -0.010700000
  145 ARG   N       1470    4.218600000    1.339200000    0.109300000
  145 ARG   H       1471    4.224038758    1.437789465    0.125128372
  145 ARG   CA      1472    4.142800000    1.254600000    0.197400000
  145 ARG   CB      1473    4.097900000    1.333300000    0.317500000
  145 ARG   CG      1474    3.999000000    1.246700000    0.395000000
  145 ARG   CD      1475    3.950300000    1.316400000    0.517200000
  145 ARG   NE      1476    3.882600000    1.226100000    0.605800000
  145 ARG   HE      1477    3.851956232    1.135925821    0.575311036
  145 ARG   CZ      1478    3.862900000    1.267300000    0.728200000
  145 ARG   NH1     1479    3.909500000    1.386000000    0.762000000
  145 ARG   HH11    1480    3.896048940    1.420387832    0.854933019
  145 ARG   HH12    1481    3.958274680    1.441588867    0.694687977
  145 ARG   NH2     1482    3.801200000    1.192600000    0.817400000
  145 ARG   HH21    1483    3.787533082    1.226769748    0.910381953
  145 ARG   HH22    1484    3.768016307    1.101708356    0.792150216
  145 ARG   C       1485    4.019200000    1.198500000    0.124400000
  145 ARG   O       1486    3.984900000    1.082100000    0.135300000
  146 ALA   N       1487    3.949900000    1.285800000    0.051600000
  146 ALA   H       1488    3.977430167    1.381899391    0.048954838
  146 ALA   CA      1489    3.833700000    1.240900000   -0.024300000
  146 ALA   CB      1490    3.775700000    1.356700000   -0.106300000
  146 ALA   C       1491    3.871100000    1.124900000   -0.116400000
  146 ALA   O       1492    3.800400000    1.025300000   -0.123300000
  147 LYSH  N       1493    3.983300000    1.139700000   -0.189500000
  147 LYSH  H       1494    4.035564942    1.224484758   -0.180560161
  147 LYSH  CA      1495    4.031100000    1.038100000   -0.280200000
  147 LYSH  CB      1496    4.164900000    1.073100000   -0.338400000
  147 LYSH  CG      1497    4.149800000    1.140600000   -0.471400000
  147 LYSH  CD      1498    4.264500000    1.233400000   -0.505200000
  147 LYSH  CE      1499    4.213000000    1.356500000   -0.575800000
  147 LYSH  NZ      1500    4.317300000    1.454800000   -0.605300000
  147 LYSH  HZ1     1501    4.405390719    1.420948763   -0.572222531
  147 LYSH  HZ2     1502    4.295551900    1.541195463   -0.559881456
  147 LYSH  HZ3     1503    4.322200178    1.469649452   -0.704069844
  147 LYSH  C       1504    4.050500000    0.905800000   -0.210600000
  147 LYSH  O       1505    4.025000000    0.799300000   -0.267600000
  148 ARG   N       1506    4.102000000    0.914200000   -0.088800000
  148 ARG   H       1507    4.124924121    1.003559614   -0.050207978
  148 ARG   CA      1508    4.125600000    0.791000000   -0.009800000
  148 ARG   CB      1509    4.206700000    0.817900000    0.117200000
  148 ARG   CG      1510    4.357900000    0.827400000    0.090100000
  148 ARG   CD      1511    4.435600000    0.821900000    0.218700000
  148 ARG   NE      1512    4.399300000    0.927900000    0.311100000
  148 ARG   HE      1513    4.327551634    0.909896978    0.378390885
  148 ARG   CZ      1514    4.457600000    1.049200000    0.310500000
  148 ARG   NH1     1515    4.552600000    1.079000000    0.221700000
  148 ARG   HH11    1516    4.595069709    1.169530868    0.222397015
  148 ARG   HH12    1517    4.581338840    1.010806131    0.154441727
  148 ARG   NH2     1518    4.426700000    1.145300000    0.395600000
  148 ARG   HH21    1519    4.473389235    1.233580457    0.390435090
  148 ARG   HH22    1520    4.356607069    1.129805802    0.465219759
  148 ARG   C       1521    3.997200000    0.715600000    0.023100000
  148 ARG   O       1522    3.987900000    0.594700000    0.002200000
  149 VAL   N       1523    3.900600000    0.791600000    0.072600000
  149 VAL   H       1524    3.918255625    0.889110843    0.086013215
  149 VAL   CA      1525    3.768700000    0.738200000    0.108500000
  149 VAL   CB      1526    3.684700000    0.846300000    0.175300000
  149 VAL   CG1     1527    3.542400000    0.796000000    0.198000000
  149 VAL   CG2     1528    3.750400000    0.878600000    0.309800000
  149 VAL   C       1529    3.694800000    0.682400000   -0.011800000
  149 VAL   O       1530    3.634100000    0.574900000   -0.003300000
  150 ILE   N       1531    3.699800000    0.759300000   -0.121700000
  150 ILE   H       1532    3.749633687    0.845856005   -0.116733944
  150 ILE   CA      1533    3.636300000    0.723200000   -0.248100000
  150 ILE   CB      1534    3.637600000    0.837300000   -0.352300000
  150 ILE   CG1     1535    3.544000000    0.950700000   -0.309800000
  150 ILE   CG2     1536    3.595500000    0.783800000   -0.491200000
  150 ILE   CD      1537    3.558300000    1.074800000   -0.395500000
  150 ILE   C       1538    3.695600000    0.595700000   -0.308100000
  150 ILE   O       1539    3.626500000    0.513600000   -0.365700000
  151 THR   N       1540    3.828500000    0.580700000   -0.294700000
  151 THR   H       1541    3.882758933    0.651063270   -0.248819955
  151 THR   CA      1542    3.892900000    0.461200000   -0.347500000
  151 THR   CB      1543    4.046200000    0.470900000   -0.340300000
  151 THR   OG1     1544    4.091200000    0.554600000   -0.443800000
  151 THR   HG1     1545    4.190882232    0.561643963   -0.440080442
  151 THR   CG2     1546    4.110100000    0.332200000   -0.356900000
  151 THR   C       1547    3.848500000    0.341000000   -0.269600000
  151 THR   O       1548    3.834000000    0.231600000   -0.323400000
  152 THR   N       1549    3.828800000    0.365100000   -0.140500000
  152 THR   H       1550    3.847186289    0.456006372   -0.103110484
  152 THR   CA      1551    3.780800000    0.259800000   -0.054300000
  152 THR   CB      1552    3.783700000    0.310100000    0.090900000
  152 THR   OG1     1553    3.917000000    0.346800000    0.121800000
  152 THR   HG1     1554    3.921503311    0.379958342    0.216035050
  152 THR   CG2     1555    3.742100000    0.199800000    0.183300000
  152 THR   C       1556    3.640300000    0.214800000   -0.095800000
  152 THR   O       1557    3.608400000    0.097100000   -0.090500000
  153 PHE   N       1558    3.556100000    0.309900000   -0.135400000
  153 PHE   H       1559    3.585598433    0.405392968   -0.138706889
  153 PHE   CA      1560    3.421100000    0.273500000   -0.173700000
  153 PHE   CB      1561    3.330100000    0.398400000   -0.183400000
  153 PHE   CG      1562    3.258700000    0.443800000   -0.057500000
  153 PHE   CD1     1563    3.172300000    0.360400000    0.013500000
  153 PHE   HD1     1564    3.155534765    0.258579918   -0.021608372
  153 PHE   CD2     1565    3.272600000    0.575500000   -0.011800000
  153 PHE   HD2     1566    3.337792292    0.643711028   -0.066373076
  153 PHE   CE1     1567    3.106700000    0.404800000    0.128900000
  153 PHE   HE1     1568    3.042265509    0.336364587    0.184088682
  153 PHE   CE2     1569    3.205600000    0.622100000    0.101400000
  153 PHE   HE2     1570    3.217645925    0.725652195    0.133225125
  153 PHE   CZ      1571    3.123000000    0.535700000    0.173900000
  153 PHE   HZ      1572    3.072245745    0.570096676    0.264021441
  153 PHE   C       1573    3.426500000    0.202100000   -0.308000000
  153 PHE   O       1574    3.350900000    0.108800000   -0.335700000
  154 ARG   N       1575    3.517500000    0.249300000   -0.392300000
  154 ARG   H       1576    3.577302369    0.324060287   -0.363410967
  154 ARG   CA      1577    3.531600000    0.193800000   -0.526400000
  154 ARG   CB      1578    3.617100000    0.277700000   -0.620800000
  154 ARG   CG      1579    3.587500000    0.249700000   -0.768500000
  154 ARG   CD      1580    3.677300000    0.329400000   -0.864400000
  154 ARG   NE      1581    3.815000000    0.336900000   -0.817300000
  154 ARG   HE      1582    3.841758420    0.419694911   -0.768015218
  154 ARG   CZ      1583    3.908700000    0.243200000   -0.834000000
  154 ARG   NH1     1584    3.884900000    0.128200000   -0.897200000
  154 ARG   HH11    1585    3.957999293    0.060741428   -0.907487587
  154 ARG   HH12    1586    3.793954674    0.109427737   -0.934301885
  154 ARG   NH2     1587    4.030800000    0.265900000   -0.785900000
  154 ARG   HH21    1588    4.102569563    0.197189789   -0.797215327
  154 ARG   HH22    1589    4.050709841    0.351654620   -0.738468540
  154 ARG   C       1590    3.584100000    0.052500000   -0.528800000
  154 ARG   O       1591    3.534600000   -0.029100000   -0.604600000
  155 THR   N       1592    3.686800000    0.024900000   -0.447400000
  155 THR   H       1593    3.719517747    0.094661858   -0.383659650
  155 THR   CA      1594    3.751400000   -0.105700000   -0.450700000
  155 THR   CB      1595    3.903200000   -0.096100000   -0.434700000
  155 THR   OG1     1596    3.935800000   -0.044600000   -0.306900000
  155 THR   HG1     1597    4.035198181   -0.038787575   -0.297614671
  155 THR   CG2     1598    3.957300000   -0.007100000   -0.543900000
  155 THR   C       1599    3.710900000   -0.199800000   -0.345100000
  155 THR   O       1600    3.729500000   -0.318000000   -0.359800000
  156 GLY   N       1601    3.670900000   -0.148000000   -0.234000000
  156 GLY   H       1602    3.664027554   -0.048990991   -0.221753137
  156 GLY   CA      1603    3.636700000   -0.239500000   -0.128700000
  156 GLY   C       1604    3.759300000   -0.295900000   -0.056800000
  156 GLY   O       1605    3.746900000   -0.391500000    0.018000000
  157 THR   N       1606    3.877500000   -0.235700000   -0.074000000
  157 THR   H       1607    3.881373050   -0.157654896   -0.136401612
  157 THR   CA      1608    4.002400000   -0.276500000   -0.007300000
  157 THR   CB      1609    4.107000000   -0.304500000   -0.115700000
  157 THR   OG1     1610    4.137300000   -0.178100000   -0.176500000
  157 THR   HG1     1611    4.205571460   -0.191151305   -0.248393471
  157 THR   CG2     1612    4.047600000   -0.399500000   -0.219800000
  157 THR   C       1613    4.062100000   -0.157500000    0.066400000
  157 THR   O       1614    4.022400000   -0.044200000    0.045700000
  158 TRP   N       1615    4.166100000   -0.180100000    0.141800000
  158 TRP   H       1616    4.202603212   -0.272877649    0.149534560
  158 TRP   CA      1617    4.228300000   -0.073100000    0.213500000
  158 TRP   CB      1618    4.283300000   -0.126200000    0.346200000
  158 TRP   CG      1619    4.178900000   -0.169400000    0.443100000
  158 TRP   CD1     1620    4.156100000   -0.296600000    0.482500000
  158 TRP   HD1     1621    4.208357791   -0.384072624    0.443787426
  158 TRP   CD2     1622    4.090500000   -0.087400000    0.520800000
  158 TRP   NE1     1623    4.058400000   -0.300000000    0.577600000
  158 TRP   HE1     1624    4.023026661   -0.382731091    0.621238211
  158 TRP   CE2     1625    4.016600000   -0.173200000    0.603800000
  158 TRP   CE3     1626    4.070300000    0.049300000    0.528500000
  158 TRP   HE3     1627    4.126280567    0.118329124    0.465395673
  158 TRP   CZ2     1628    3.919500000   -0.126400000    0.692300000
  158 TRP   HZ2     1629    3.861554282   -0.194914871    0.754178965
  158 TRP   CZ3     1630    3.977100000    0.094800000    0.618600000
  158 TRP   HZ3     1631    3.962313191    0.202316701    0.628724685
  158 TRP   CH2     1632    3.899900000    0.008200000    0.698400000
  158 TRP   HH2     1633    3.824170704    0.049067971    0.765302038
  158 TRP   C       1634    4.347900000   -0.023600000    0.138900000
  158 TRP   O       1635    4.438200000    0.036300000    0.196200000
  159 ASP   N       1636    4.350600000   -0.045700000    0.012200000
  159 ASP   H       1637    4.274118413   -0.090050096   -0.034529390
  159 ASP   CA      1638    4.467600000   -0.004200000   -0.059200000
  159 ASP   CB      1639    4.460300000   -0.044600000   -0.204100000
  159 ASP   CG      1640    4.454700000   -0.192800000   -0.227600000
  159 ASP   OD1     1641    4.507400000   -0.264800000   -0.131200000
  159 ASP   OD2     1642    4.411100000   -0.241400000   -0.329200000
  159 ASP   C       1643    4.509000000    0.142100000   -0.049000000
  159 ASP   O       1644    4.627900000    0.171600000   -0.058100000
  160 ALA   N       1645    4.415600000    0.233800000   -0.036200000
  160 ALA   H       1646    4.320001501    0.205561553   -0.028230239
  160 ALA   CA      1647    4.448500000    0.375400000   -0.033400000
  160 ALA   CB      1648    4.321200000    0.460200000   -0.043100000
  160 ALA   C       1649    4.519600000    0.411400000    0.093300000
  160 ALA   O       1650    4.581500000    0.516300000    0.107900000
  161 TYR   N       1651    4.506100000    0.322900000    0.188500000
  161 TYR   H       1652    4.456915549    0.237541690    0.171328841
  161 TYR   CA      1653    4.562100000    0.349000000    0.317200000
  161 TYR   CB      1654    4.464700000    0.318500000    0.431400000
  161 TYR   CG      1655    4.358700000    0.423100000    0.436200000
  161 TYR   CD1     1656    4.250600000    0.414200000    0.348800000
  161 TYR   HD1     1657    4.243942938    0.330119910    0.279754928
  161 TYR   CD2     1658    4.371800000    0.532900000    0.520800000
  161 TYR   HD2     1659    4.458316929    0.541563864    0.586532477
  161 TYR   CE1     1660    4.151100000    0.511300000    0.348600000
  161 TYR   HE1     1661    4.064752563    0.502471988    0.282666803
  161 TYR   CE2     1662    4.273300000    0.631800000    0.520800000
  161 TYR   HE2     1663    4.281398012    0.717543760    0.587608905
  161 TYR   CZ      1664    4.164200000    0.619800000    0.434300000
  161 TYR   OH      1665    4.068600000    0.717500000    0.434400000
  161 TYR   HH      1666    4.092816932    0.787830834    0.501236472
  161 TYR   C       1667    4.685600000    0.270000000    0.338600000
  161 TYR   O       1668    4.741700000    0.272200000    0.447600000
  162 LYSH  N       1669    4.729800000    0.199700000    0.236200000
  162 LYSH  H       1670    4.680719225    0.199550944    0.149073338
  162 LYSH  CA      1671    4.850800000    0.123000000    0.253100000
  162 LYSH  CB      1672    4.836800000   -0.025400000    0.227300000
  162 LYSH  CG      1673    4.749600000   -0.091700000    0.334100000
  162 LYSH  CD      1674    4.672000000   -0.213800000    0.286100000
  162 LYSH  CE      1675    4.671700000   -0.235000000    0.134400000
  162 LYSH  NZ      1676    4.564100000   -0.323700000    0.086500000
  162 LYSH  HZ1     1677    4.509341812   -0.354727335    0.164210008
  162 LYSH  HZ2     1678    4.604151482   -0.402768925    0.040196826
  162 LYSH  HZ3     1679    4.505791211   -0.273824116    0.022371369
  162 LYSH  C       1680    4.964700000    0.186300000    0.176900000
  162 LYSH  O1      1681    5.069400000    0.218600000    0.238700000
  162 LYSH  O2      1682    4.951000000    0.204600000    0.052000000
  163 EDSR  F2      1683    2.730700000    0.679000000    0.324100000
  163 EDSR  dMe1    1684    2.693900000    0.775900000    0.213000000
  163 EDSR  CE1     1685    2.799300000    0.730900000    0.207200000
  163 EDSR  dHE1    1686    2.841100000    0.821300000    0.198200000
  163 EDSR  dH4     1687    2.790600000    0.730400000    0.248800000
  163 EDSR  F1      1688    2.679600000    0.553400000    0.296300000
  163 EDSR  dH3     1689    2.694600000    0.509100000    0.197900000
  163 EDSR  CD1     1690    2.795900000    0.626600000    0.105000000
  163 EDSR  HD1     1691    2.840600000    0.632700000    0.005700000
  163 EDSR  CG      1692    2.721100000    0.511600000    0.159700000
  163 EDSR  HG      1693    2.695200000    0.390300000    0.097000000
  163 EDSR  CE3     1694    2.610700000    0.485200000    0.391300000
  163 EDSR  HE3     1695    2.574200000    0.384300000    0.372200000
  163 EDSR  CZ2     1696    2.707000000    0.740500000    0.446300000
  163 EDSR  HZ2     1697    2.743247196    0.841386964    0.466022101
  163 EDSR  dMe2    1698    2.757100000    0.882400000    0.473700000
  163 EDSR  CZ3     1699    2.588200000    0.546500000    0.512600000
  163 EDSR  HZ3     1700    2.529600000    0.494000000    0.588100000
  163 EDSR  d2Me    1701    2.505800000    0.472900000    0.618400000
  163 EDSR  CH2     1702    2.636900000    0.671200000    0.541500000
  163 EDSR  HH2     1703    2.620100000    0.715100000    0.639900000
  163 EDSR  d3Me    1704    2.540800000    0.775600000    0.230100000
  163 EDSR  d4Me    1705    2.465800000    0.875300000    0.141400000
  163 EDSR  d5Me    1706    2.507200000    0.799300000    0.376500000
  163 EDSR  dC10    1707    2.316500000    0.867900000    0.175000000
END
GENBOX
       0
    0.000000000    0.000000000    0.000000000
    0.000000000    0.000000000    0.000000000
    0.000000000    0.000000000    0.000000000
    0.000000000    0.000000000    0.000000000
END
