# Supplementary material for: Accelerated Enveloping Distribution Sampling (AEDS) Allows for Efficient Sampling of Orthogonal Degrees of Freedom
Source: J Chem Inf Model. 2022 Dec 13;63(1):197–207. doi: 10.1021/acs.jcim.2c01272 (PMC9832482; doi:10.1021/acs.jcim.2c01272)
Supplement: Supplementary file 2 — ci2c01272_si_002.zip [file ci2c01272_si_002.zip › Accelerated_Enveloping_Distribution_Sampling_AEDS_allows_for_efficient_sampling_of_orthogonal_degrees_of_freedom/coordinates/PXY_prot.cnf]

TITLE
Starting conf
END
POSITION
    1 MET   H1         1    4.332690665   -0.388582856    0.953209004
    1 MET   H2         2    4.482354242   -0.328544948    0.979139692
    1 MET   N          3    4.402300000   -0.325300000    0.919300000
    1 MET   H3         4    4.429135429   -0.351709928    0.826658889
    1 MET   CA         5    4.348800000   -0.191200000    0.917600000
    1 MET   CB         6    4.365000000   -0.136900000    0.773000000
    1 MET   CG         7    4.294600000   -0.007700000    0.742600000
    1 MET   SD         8    4.384700000    0.132600000    0.807600000
    1 MET   CE         9    4.548600000    0.096800000    0.741100000
    1 MET   C         10    4.205600000   -0.196600000    0.968400000
    1 MET   O         11    4.138500000   -0.298000000    0.953100000
    2 ASN   N         12    4.161200000   -0.089000000    1.033400000
    2 ASN   H         13    4.224294063   -0.013064213    1.049302687
    2 ASN   CA        14    4.024600000   -0.077700000    1.082100000
    2 ASN   CB        15    4.006900000   -0.141100000    1.222700000
    2 ASN   CG        16    4.100300000   -0.085600000    1.325500000
    2 ASN   OD1       17    4.096400000    0.036400000    1.359100000
    2 ASN   ND2       18    4.185900000   -0.175100000    1.373800000
    2 ASN   HD21      19    4.252674277   -0.148068359    1.443157670
    2 ASN   HD22      20    4.183520310   -0.269460090    1.340777122
    2 ASN   C         21    3.989100000    0.070900000    1.086800000
    2 ASN   O         22    4.075500000    0.154000000    1.063000000
    3 ILE   N         23    3.863800000    0.099700000    1.121500000
    3 ILE   H         24    3.802006479    0.024069736    1.142985435
    3 ILE   CA        25    3.811400000    0.237300000    1.129900000
    3 ILE   CB        26    3.661100000    0.238000000    1.167000000
    3 ILE   CG1       27    3.592500000    0.375800000    1.150300000
    3 ILE   CG2       28    3.635400000    0.180100000    1.308100000
    3 ILE   CD        29    3.619500000    0.444000000    1.014200000
    3 ILE   C         30    3.897300000    0.330800000    1.216300000
    3 ILE   O         31    3.916000000    0.450100000    1.187400000
    4 PHE   N         32    3.948100000    0.278600000    1.327000000
    4 PHE   H         33    3.933897892    0.182191774    1.349444467
    4 PHE   CA        34    4.025200000    0.365300000    1.415200000
    4 PHE   CB        35    4.047200000    0.299600000    1.554300000
    4 PHE   CG        36    3.920700000    0.294500000    1.637000000
    4 PHE   CD1       37    3.881900000    0.402500000    1.717000000
    4 PHE   HD1       38    3.941632690    0.493674639    1.716563005
    4 PHE   CD2       39    3.840000000    0.180900000    1.632400000
    4 PHE   HD2       40    3.868499630    0.096590754    1.569465732
    4 PHE   CE1       41    3.768100000    0.395500000    1.797300000
    4 PHE   HE1       42    3.742731784    0.477229435    1.864811132
    4 PHE   CE2       43    3.723100000    0.174700000    1.707900000
    4 PHE   HE2       44    3.659600068    0.086231400    1.703202611
    4 PHE   CZ        45    3.687500000    0.282300000    1.789700000
    4 PHE   HZ        46    3.595630009    0.277499627    1.848162476
    4 PHE   C         47    4.157900000    0.403100000    1.355100000
    4 PHE   O         48    4.202500000    0.515600000    1.364300000
    5 GLU   N         49    4.221200000    0.306300000    1.294000000
    5 GLU   H         50    4.181071073    0.214778875    1.290318561
    5 GLU   CA        51    4.349200000    0.331700000    1.231800000
    5 GLU   CB        52    4.419400000    0.202300000    1.186100000
    5 GLU   CG        53    4.448700000    0.101400000    1.300700000
    5 GLU   CD        54    4.521700000   -0.025100000    1.254700000
    5 GLU   OE1       55    4.539800000   -0.053900000    1.136600000
    5 GLU   OE2       56    4.569000000   -0.098000000    1.354100000
    5 GLU   C         57    4.329200000    0.417000000    1.110900000
    5 GLU   O         58    4.411700000    0.495900000    1.076600000
    6 MET   N         59    4.216900000    0.399100000    1.043700000
    6 MET   H         60    4.149391311    0.332611433    1.075666348
    6 MET   CA        61    4.191800000    0.476100000    0.923500000
    6 MET   CB        62    4.061100000    0.420700000    0.864400000
    6 MET   CG        63    4.029100000    0.475900000    0.727800000
    6 MET   SD        64    3.849500000    0.457500000    0.694200000
    6 MET   CE        65    3.842800000    0.465100000    0.513400000
    6 MET   C         66    4.173100000    0.622100000    0.958500000
    6 MET   O         67    4.230200000    0.715200000    0.897200000
    7 LEU   N         68    4.090600000    0.643000000    1.057100000
    7 LEU   H         69    4.046678387    0.566789357    1.104669211
    7 LEU   CA        70    4.064200000    0.781800000    1.096100000
    7 LEU   CB        71    3.942300000    0.793200000    1.188800000
    7 LEU   CG        72    3.810900000    0.801900000    1.113700000
    7 LEU   CD1       73    3.700700000    0.762600000    1.209300000
    7 LEU   CD2       74    3.786600000    0.941700000    1.054400000
    7 LEU   C         75    4.185800000    0.848500000    1.159000000
    7 LEU   O         76    4.207500000    0.967700000    1.143500000
    8 ARG   N         77    4.267100000    0.770700000    1.228700000
    8 ARG   H         78    4.246917464    0.673381756    1.239737419
    8 ARG   CA        79    4.384500000    0.827700000    1.288200000
    8 ARG   CB        80    4.453600000    0.737600000    1.386800000
    8 ARG   CG        81    4.597300000    0.781700000    1.418500000
    8 ARG   CD        82    4.616300000    0.834400000    1.562200000
    8 ARG   NE        83    4.745100000    0.903300000    1.587000000
    8 ARG   HE        84    4.782165761    0.894698872    1.679477835
    8 ARG   CZ        85    4.819300000    0.976800000    1.499800000
    8 ARG   NH1       86    4.786800000    1.001200000    1.371100000
    8 ARG   HH11      87    4.847362789    1.056469589    1.313851235
    8 ARG   HH12      88    4.702156726    0.964009300    1.332990053
    8 ARG   NH2       89    4.933300000    1.028500000    1.544800000
    8 ARG   HH21      90    4.990851393    1.083175480    1.483985289
    8 ARG   HH22      91    4.961451049    1.012691326    1.639444621
    8 ARG   C         92    4.478900000    0.876200000    1.180000000
    8 ARG   O         93    4.546700000    0.976200000    1.199000000
    9 ILE   N         94    4.478200000    0.810500000    1.065100000
    9 ILE   H         95    4.419911319    0.729992397    1.054102019
    9 ILE   CA        96    4.561200000    0.854600000    0.955700000
    9 ILE   CB        97    4.575300000    0.743000000    0.851300000
    9 ILE   CG1       98    4.681000000    0.644200000    0.897000000
    9 ILE   CG2       99    4.612500000    0.796700000    0.714600000
    9 ILE   CD       100    4.663600000    0.506300000    0.830000000
    9 ILE   C        101    4.503600000    0.981100000    0.892100000
    9 ILE   O        102    4.573300000    1.077800000    0.862200000
   10 ASP   N        103    4.373900000    0.983000000    0.872100000
   10 ASP   H        104    4.317676703    0.905318621    0.900464490
   10 ASP   CA       105    4.313600000    1.095600000    0.810100000
   10 ASP   CB       106    4.173000000    1.056800000    0.764100000
   10 ASP   CG       107    4.176800000    0.980600000    0.637700000
   10 ASP   OD1      108    4.267400000    0.988800000    0.557500000
   10 ASP   OD2      109    4.073700000    0.901200000    0.623100000
   10 ASP   C        110    4.308600000    1.222700000    0.894700000
   10 ASP   O        111    4.312200000    1.334000000    0.841700000
   11 GLU   N        112    4.298400000    1.208500000    1.026900000
   11 GLU   H        113    4.302553226    1.117211204    1.067509192
   11 GLU   CA       114    4.281200000    1.325400000    1.112800000
   11 GLU   CB       115    4.168700000    1.301000000    1.216600000
   11 GLU   CG       116    4.035000000    1.266800000    1.152100000
   11 GLU   CD       117    3.963400000    1.385900000    1.097300000
   11 GLU   OE1      118    4.022300000    1.497400000    1.131800000
   11 GLU   OE2      119    3.857800000    1.379800000    1.038500000
   11 GLU   C        120    4.404400000    1.369800000    1.187600000
   11 GLU   O        121    4.408900000    1.481500000    1.233500000
   12 GLY   N        122    4.502500000    1.282100000    1.202200000
   12 GLY   H        123    4.494716305    1.192425994    1.158634109
   12 GLY   CA       124    4.621600000    1.313200000    1.280300000
   12 GLY   C        125    4.589700000    1.311300000    1.428700000
   12 GLY   O        126    4.480000000    1.270600000    1.472400000
   13 LEU   N        127    4.686300000    1.352700000    1.508700000
   13 LEU   H        128    4.775202904    1.377269950    1.470065932
   13 LEU   CA       129    4.665200000    1.363000000    1.651700000
   13 LEU   CB       130    4.707100000    1.238600000    1.726300000
   13 LEU   CG       131    4.733900000    1.264300000    1.875500000
   13 LEU   CD1      132    4.604500000    1.271000000    1.954600000
   13 LEU   CD2      133    4.822600000    1.152800000    1.930600000
   13 LEU   C        134    4.734400000    1.488900000    1.705600000
   13 LEU   O        135    4.855200000    1.504100000    1.685400000
   14 ARG   N        136    4.657400000    1.580200000    1.768600000
   14 ARG   H        137    4.559415884    1.561696296    1.776131664
   14 ARG   CA       138    4.708700000    1.705300000    1.826900000
   14 ARG   CB       139    4.686800000    1.827000000    1.742000000
   14 ARG   CG       140    4.758300000    1.798300000    1.612000000
   14 ARG   CD       141    4.758700000    1.912800000    1.515900000
   14 ARG   NE       142    4.831700000    2.027000000    1.567000000
   14 ARG   HE       143    4.890239900    2.016074286    1.647334979
   14 ARG   CZ       144    4.822100000    2.145800000    1.508900000
   14 ARG   NH1      145    4.745000000    2.165200000    1.400900000
   14 ARG   HH11     146    4.739532516    2.255832341    1.358996713
   14 ARG   HH12     147    4.692976207    2.089033688    1.362270765
   14 ARG   NH2      148    4.891300000    2.247400000    1.560600000
   14 ARG   HH21     149    4.885851605    2.338047152    1.518726275
   14 ARG   HH22     150    4.948639186    2.232939323    1.641241841
   14 ARG   C        151    4.656100000    1.724600000    1.965600000
   14 ARG   O        152    4.538200000    1.714600000    1.989200000
   15 LEU   N        153    4.748400000    1.746500000    2.057200000
   15 LEU   H        154    4.843980682    1.753748653    2.028708066
   15 LEU   CA       155    4.715800000    1.760500000    2.198600000
   15 LEU   CB       156    4.820000000    1.685900000    2.283800000
   15 LEU   CG       157    4.826700000    1.535900000    2.250400000
   15 LEU   CD1      158    4.931600000    1.469200000    2.339400000
   15 LEU   CD2      159    4.691000000    1.464900000    2.266200000
   15 LEU   C        160    4.690300000    1.904100000    2.247500000
   15 LEU   O        161    4.659200000    1.929200000    2.364100000
   16 LYSH  N        162    4.699000000    1.997600000    2.156000000
   16 LYSH  H        163    4.724530694    1.972431348    2.062647321
   16 LYSH  CA       164    4.672400000    2.136800000    2.187200000
   16 LYSH  CB       165    4.805500000    2.213500000    2.173700000
   16 LYSH  CG       166    4.790200000    2.363000000    2.159800000
   16 LYSH  CD       167    4.823500000    2.435600000    2.288900000
   16 LYSH  CE       168    4.700900000    2.495500000    2.358000000
   16 LYSH  NZ       169    4.732900000    2.573900000    2.479400000
   16 LYSH  HZ1      170    4.831763386    2.573306606    2.494422611
   16 LYSH  HZ2      171    4.686888310    2.533375393    2.558397978
   16 LYSH  HZ3      172    4.701502982    2.668099721    2.467540837
   16 LYSH  C        173    4.564900000    2.187500000    2.090900000
   16 LYSH  O        174    4.557500000    2.141900000    1.976200000
   17 ILE   N        175    4.475400000    2.277700000    2.137600000
   17 ILE   H        176    4.481105072    2.309569944    2.232213735
   17 ILE   CA       177    4.369400000    2.328900000    2.048600000
   17 ILE   CB       178    4.286500000    2.442800000    2.115400000
   17 ILE   CG1      179    4.208900000    2.387300000    2.234200000
   17 ILE   CG2      180    4.187200000    2.509300000    2.018500000
   17 ILE   CD       181    4.121000000    2.491500000    2.303800000
   17 ILE   C        182    4.425500000    2.374400000    1.915100000
   17 ILE   O        183    4.531200000    2.442000000    1.908800000
   18 TYR   N        184    4.358200000    2.337300000    1.806800000
   18 TYR   H        185    4.276495840    2.280105564    1.814095665
   18 TYR   CA       186    4.406800000    2.382300000    1.677100000
   18 TYR   CB       187    4.508400000    2.283100000    1.612300000
   18 TYR   CG       188    4.441500000    2.152800000    1.572900000
   18 TYR   CD1      189    4.418000000    2.052900000    1.667500000
   18 TYR   HD1      190    4.449372536    2.068570137    1.770704703
   18 TYR   CD2      191    4.395000000    2.133100000    1.442500000
   18 TYR   HD2      192    4.410039889    2.211615474    1.368404642
   18 TYR   CE1      193    4.355300000    1.933700000    1.632600000
   18 TYR   HE1      194    4.342476316    1.854465329    1.706345644
   18 TYR   CE2      195    4.329900000    2.015700000    1.404700000
   18 TYR   HE2      196    4.296215254    2.001415641    1.302024321
   18 TYR   CZ       197    4.308700000    1.916700000    1.501100000
   18 TYR   OH       198    4.246400000    1.798300000    1.466000000
   18 TYR   HH       199    4.219389318    1.802038204    1.369789559
   18 TYR   C        200    4.289700000    2.414500000    1.587300000
   18 TYR   O        201    4.173200000    2.392400000    1.621800000
   19 LYSH  N        202    4.319700000    2.472600000    1.472900000
   19 LYSH  H        203    4.414282131    2.497416297    1.451962668
   19 LYSH  CA       204    4.213700000    2.500100000    1.377700000
   19 LYSH  CB       205    4.219100000    2.635600000    1.314700000
   19 LYSH  CG       206    4.198000000    2.744300000    1.415200000
   19 LYSH  CD       207    4.147700000    2.870500000    1.346900000
   19 LYSH  CE       208    4.175300000    3.000400000    1.423700000
   19 LYSH  NZ       209    4.164600000    3.123200000    1.340800000
   19 LYSH  HZ1      210    4.140591930    3.098170171    1.247007035
   19 LYSH  HZ2      211    4.252208482    3.171414781    1.341098000
   19 LYSH  HZ3      212    4.093832402    3.182911145    1.378569382
   19 LYSH  C        213    4.214900000    2.397400000    1.266500000
   19 LYSH  O        214    4.321900000    2.363900000    1.209000000
   20 ASP   N        215    4.095200000    2.345600000    1.240000000
   20 ASP   H        216    4.015649045    2.376239917    1.292276583
   20 ASP   CA       217    4.078400000    2.245900000    1.137000000
   20 ASP   CB       218    3.957600000    2.154300000    1.155800000
   20 ASP   CG       219    3.824100000    2.210200000    1.118100000
   20 ASP   OD1      220    3.824600000    2.331900000    1.078800000
   20 ASP   OD2      221    3.723500000    2.146600000    1.126200000
   20 ASP   C        222    4.089500000    2.306600000    0.997600000
   20 ASP   O        223    4.122100000    2.423500000    0.982900000
   21 THR   N        224    4.060700000    2.223900000    0.895900000
   21 THR   H        225    4.030189323    2.130737308    0.915643641
   21 THR   CA       226    4.073100000    2.267500000    0.756100000
   21 THR   CB       227    4.067700000    2.151400000    0.653000000
   21 THR   OG1      228    3.936300000    2.097800000    0.649100000
   21 THR   HG1      229    3.932694125    2.023053963    0.582767296
   21 THR   CG2      230    4.161900000    2.036500000    0.692800000
   21 THR   C        231    3.977800000    2.380300000    0.719900000
   21 THR   O        232    4.006200000    2.457600000    0.626000000
   22 GLU   N        233    3.867300000    2.389200000    0.797300000
   22 GLU   H        234    3.855846922    2.322124459    0.870578229
   22 GLU   CA       235    3.762800000    2.491500000    0.780400000
   22 GLU   CB       236    3.622100000    2.433200000    0.796100000
   22 GLU   CG       237    3.590200000    2.321300000    0.696300000
   22 GLU   CD       238    3.545400000    2.374900000    0.564600000
   22 GLU   OE1      239    3.449900000    2.464800000    0.577800000
   22 GLU   OE2      240    3.588600000    2.333500000    0.457500000
   22 GLU   C        241    3.783600000    2.612900000    0.872000000
   22 GLU   O        242    3.710000000    2.708300000    0.865000000
   23 GLY   N        243    3.885300000    2.603400000    0.959000000
   23 GLY   H        244    3.938227614    2.518555208    0.958829972
   23 GLY   CA       245    3.924100000    2.705100000    1.052100000
   23 GLY   C        246    3.856400000    2.695300000    1.187800000
   23 GLY   O        247    3.857800000    2.792300000    1.261500000
   24 TYR   N        248    3.796500000    2.579000000    1.219100000
   24 TYR   H        249    3.800664354    2.503223610    1.153980135
   24 TYR   CA       250    3.725200000    2.560000000    1.346000000
   24 TYR   CB       251    3.605600000    2.471100000    1.334500000
   24 TYR   CG       252    3.509300000    2.523300000    1.235200000
   24 TYR   CD1      253    3.467100000    2.656200000    1.239200000
   24 TYR   HD1      254    3.506709056    2.724253244    1.314571604
   24 TYR   CD2      255    3.454600000    2.436900000    1.140600000
   24 TYR   HD2      256    3.485180889    2.332278311    1.140266185
   24 TYR   CE1      257    3.373700000    2.701200000    1.145800000
   24 TYR   HE1      258    3.341375136    2.805277866    1.147775076
   24 TYR   CE2      259    3.361800000    2.480800000    1.046400000
   24 TYR   HE2      260    3.321790377    2.412300952    0.971646334
   24 TYR   CZ       261    3.321100000    2.614300000    1.049700000
   24 TYR   OH       262    3.227800000    2.658500000    0.958700000
   24 TYR   HH       263    3.201827035    2.583181451    0.898263907
   24 TYR   C        264    3.810600000    2.494100000    1.447500000
   24 TYR   O        265    3.886800000    2.405700000    1.413400000
   25 TYR   N        266    3.795100000    2.541400000    1.570900000
   25 TYR   H        267    3.727341902    2.613469793    1.585555547
   25 TYR   CA       268    3.870600000    2.494600000    1.685100000
   25 TYR   CB       269    3.832400000    2.579600000    1.808300000
   25 TYR   CG       270    3.894400000    2.715900000    1.801500000
   25 TYR   CD1      271    4.033000000    2.729100000    1.789700000
   25 TYR   HD1      272    4.095362793    2.639983432    1.782620500
   25 TYR   CD2      273    3.815100000    2.830900000    1.803800000
   25 TYR   HD2      274    3.706753612    2.821228807    1.810766219
   25 TYR   CE1      275    4.092300000    2.855500000    1.786900000
   25 TYR   HE1      276    4.200737732    2.864951131    1.781161140
   25 TYR   CE2      277    3.872600000    2.958300000    1.797300000
   25 TYR   HE2      278    3.809601593    3.047248937    1.796764002
   25 TYR   CZ       279    4.011800000    2.970200000    1.791500000
   25 TYR   OH       280    4.070700000    3.095500000    1.786000000
   25 TYR   HH       281    3.999832198    3.165918276    1.790361304
   25 TYR   C        282    3.843300000    2.346700000    1.710800000
   25 TYR   O        283    3.728700000    2.306200000    1.723300000
   26 THR   N        284    3.951100000    2.270400000    1.711700000
   26 THR   H        285    4.040386387    2.314654637    1.703365245
   26 THR   CA       286    3.947100000    2.126100000    1.724100000
   26 THR   CB       287    3.976100000    2.072900000    1.577900000
   26 THR   OG1      288    3.876800000    2.118600000    1.491800000
   26 THR   HG1      289    3.894832163    2.085150160    1.399301625
   26 THR   CG2      290    3.986400000    1.921200000    1.556300000
   26 THR   C        291    4.058300000    2.084700000    1.818200000
   26 THR   O        292    4.146600000    2.164300000    1.848500000
   27 ILE   N        293    4.055500000    1.958300000    1.862100000
   27 ILE   H        294    3.977019953    1.900806435    1.838961889
   27 ILE   CA       295    4.161700000    1.902400000    1.941500000
   27 ILE   CB       296    4.154100000    1.945000000    2.090100000
   27 ILE   CG1      297    4.283600000    1.916700000    2.170800000
   27 ILE   CG2      298    4.035800000    1.873100000    2.154100000
   27 ILE   CD       299    4.301100000    2.008100000    2.289300000
   27 ILE   C        300    4.165200000    1.750900000    1.921800000
   27 ILE   O        301    4.068800000    1.692800000    1.873300000
   28 GLY   N        302    4.274800000    1.687900000    1.964400000
   28 GLY   H        303    4.350641415    1.743741211    1.998013077
   28 GLY   CA       304    4.291100000    1.545400000    1.965200000
   28 GLY   C        305    4.289000000    1.486900000    1.827000000
   28 GLY   O        306    4.368300000    1.527300000    1.742500000
   29 ILE   N        307    4.198000000    1.390200000    1.807300000
   29 ILE   H        308    4.138554100    1.362353777    1.882737212
   29 ILE   CA       309    4.184600000    1.325200000    1.677500000
   29 ILE   CB       310    4.186100000    1.172700000    1.687700000
   29 ILE   CG1      311    4.318800000    1.129300000    1.754100000
   29 ILE   CG2      312    4.177100000    1.118200000    1.546400000
   29 ILE   CD       313    4.318500000    0.995100000    1.828500000
   29 ILE   C        314    4.062100000    1.371700000    1.601800000
   29 ILE   O        315    3.962400000    1.299700000    1.589500000
   30 GLY   N        316    4.068500000    1.496700000    1.553000000
   30 GLY   H        317    4.150332605    1.552209359    1.567904222
   30 GLY   CA       318    3.957700000    1.550300000    1.479500000
   30 GLY   C        319    3.834600000    1.574200000    1.563700000
   30 GLY   O        320    3.725300000    1.577800000    1.509900000
   31 HISH  N        321    3.849800000    1.598900000    1.692700000
   31 HISH  H        322    3.940780840    1.596246935    1.734117968
   31 HISH  CA       323    3.733800000    1.629800000    1.773500000
   31 HISH  CB       324    3.757300000    1.585500000    1.920500000
   31 HISH  CG       325    3.634800000    1.612300000    2.004200000
   31 HISH  ND1      326    3.524400000    1.527300000    2.003200000
   31 HISH  HD1      327    3.518397553    1.441181949    1.952725731
   31 HISH  CD2      328    3.601300000    1.719900000    2.081100000
   31 HISH  HD2      329    3.663275602    1.806904985    2.102783111
   31 HISH  CE1      330    3.429800000    1.577400000    2.078400000
   31 HISH  HE1      331    3.333368511    1.530827909    2.098722606
   31 HISH  NE2      332    3.471300000    1.695800000    2.126400000
   31 HISH  HE2      333    3.417891350    1.756751932    2.184986501
   31 HISH  C        334    3.696900000    1.781700000    1.765300000
   31 HISH  O        335    3.758700000    1.871000000    1.824400000
   32 LEU   N        336    3.593700000    1.814500000    1.689300000
   32 LEU   H        337    3.541771311    1.743610625    1.641570474
   32 LEU   CA       338    3.556700000    1.952900000    1.675800000
   32 LEU   CB       339    3.450500000    1.967900000    1.568600000
   32 LEU   CG       340    3.384500000    2.104500000    1.573900000
   32 LEU   CD1      341    3.478800000    2.206900000    1.513100000
   32 LEU   CD2      342    3.260100000    2.098600000    1.488500000
   32 LEU   C        343    3.504500000    2.008000000    1.803300000
   32 LEU   O        344    3.421200000    1.950800000    1.871100000
   33 LEU   N        345    3.551400000    2.121000000    1.841400000
   33 LEU   H        346    3.618733285    2.170882435    1.786829207
   33 LEU   CA       347    3.502000000    2.173200000    1.967800000
   33 LEU   CB       348    3.613900000    2.244900000    2.046900000
   33 LEU   CG       349    3.721300000    2.151000000    2.099100000
   33 LEU   CD1      350    3.844400000    2.235000000    2.130100000
   33 LEU   CD2      351    3.673100000    2.086300000    2.229000000
   33 LEU   C        352    3.387400000    2.271300000    1.951400000
   33 LEU   O        353    3.292400000    2.269200000    2.030300000
   34 THR   N        354    3.403300000    2.363000000    1.855800000
   34 THR   H        355    3.485171853    2.358639358    1.798546314
   34 THR   CA       356    3.305400000    2.470600000    1.830800000
   34 THR   CB       357    3.304100000    2.582800000    1.942100000
   34 THR   OG1      358    3.203300000    2.680500000    1.916600000
   34 THR   HG1      359    3.205082244    2.749877397    1.988597225
   34 THR   CG2      360    3.435900000    2.658800000    1.955400000
   34 THR   C        361    3.331500000    2.538400000    1.699100000
   34 THR   O        362    3.447600000    2.546400000    1.655300000
   35 LYSH  N        363    3.223100000    2.589200000    1.639800000
   35 LYSH  H        364    3.133336874    2.574006943    1.681173327
   35 LYSH  CA       365    3.232200000    2.665800000    1.517000000
   35 LYSH  CB       366    3.119300000    2.640500000    1.421400000
   35 LYSH  CG       367    3.130700000    2.502400000    1.353900000
   35 LYSH  CD       368    2.998100000    2.454600000    1.296200000
   35 LYSH  CE       369    3.007300000    2.332000000    1.206900000
   35 LYSH  NZ       370    2.886800000    2.314300000    1.123600000
   35 LYSH  HZ1      371    2.821834325    2.387853169    1.142819581
   35 LYSH  HZ2      372    2.844493225    2.226112066    1.144409257
   35 LYSH  HZ3      373    2.912372288    2.316756801    1.026956210
   35 LYSH  C        374    3.245900000    2.814400000    1.544400000
   35 LYSH  O        375    3.267300000    2.893100000    1.455600000
   36 SER   N        376    3.237700000    2.850200000    1.669700000
   36 SER   H        377    3.219064744    2.781807959    1.740235495
   36 SER   CA       378    3.255500000    2.988000000    1.706000000
   36 SER   CB       379    3.203600000    3.019600000    1.845700000
   36 SER   OG       380    3.298500000    3.097800000    1.915700000
   36 SER   HG       381    3.263900064    3.118215719    2.007275340
   36 SER   C        382    3.402000000    3.023800000    1.693400000
   36 SER   O        383    3.493300000    2.940800000    1.712300000
   37 PRO   N        384    3.423800000    3.151300000    1.665100000
   37 PRO   CA       385    3.555800000    3.206100000    1.641900000
   37 PRO   CB       386    3.531700000    3.333700000    1.562300000
   37 PRO   CG       387    3.384700000    3.342000000    1.528400000
   37 PRO   CD       388    3.316000000    3.228500000    1.600600000
   37 PRO   C        389    3.630700000    3.239400000    1.768300000
   37 PRO   O        390    3.746300000    3.281600000    1.767200000
   38 SER   N        391    3.562900000    3.215300000    1.879300000
   38 SER   H        392    3.471805348    3.174573492    1.872733721
   38 SER   CA       393    3.617000000    3.246300000    2.010300000
   38 SER   CB       394    3.503000000    3.287200000    2.105200000
   38 SER   OG       395    3.551500000    3.296100000    2.237900000
   38 SER   HG       396    3.476926343    3.322703407    2.298982145
   38 SER   C        397    3.697000000    3.134400000    2.074300000
   38 SER   O        398    3.642900000    3.027300000    2.101300000
   39 LEU   N        399    3.824200000    3.163000000    2.104500000
   39 LEU   H        400    3.861215593    3.253122671    2.081966691
   39 LEU   CA       401    3.909200000    3.064800000    2.169600000
   39 LEU   CB       402    4.057000000    3.107200000    2.169400000
   39 LEU   CG       403    4.151500000    3.005300000    2.230800000
   39 LEU   CD1      404    4.140000000    2.870900000    2.156900000
   39 LEU   CD2      405    4.294300000    3.060700000    2.223700000
   39 LEU   C        406    3.860200000    3.029200000    2.308000000
   39 LEU   O        407    3.875500000    2.918300000    2.357900000
   40 ASN   N        408    3.797300000    3.123800000    2.371600000
   40 ASN   H        409    3.783030629    3.212792830    2.328279552
   40 ASN   CA       410    3.748300000    3.099200000    2.505200000
   40 ASN   CB       411    3.714900000    3.230400000    2.575800000
   40 ASN   CG       412    3.840600000    3.314200000    2.579300000
   40 ASN   OD1      413    3.935900000    3.278200000    2.650700000
   40 ASN   ND2      414    3.845600000    3.417100000    2.493600000
   40 ASN   HD21     415    3.926184228    3.476262487    2.491154102
   40 ASN   HD22     416    3.768746917    3.434724498    2.432094060
   40 ASN   C        417    3.632700000    3.005400000    2.500000000
   40 ASN   O        418    3.621800000    2.916200000    2.579600000
   41 ALA   N        419    3.549500000    3.026400000    2.401700000
   41 ALA   H        420    3.564079742    3.103495343    2.339702103
   41 ALA   CA       421    3.438100000    2.940000000    2.382400000
   41 ALA   CB       422    3.359700000    2.987900000    2.260400000
   41 ALA   C        423    3.493800000    2.799600000    2.361300000
   41 ALA   O        424    3.446200000    2.702200000    2.415600000
   42 ALA   N        425    3.599600000    2.790700000    2.284600000
   42 ALA   H        426    3.637486103    2.872871870    2.242027392
   42 ALA   CA       427    3.662000000    2.661500000    2.261300000
   42 ALA   CB       428    3.764300000    2.670600000    2.150900000
   42 ALA   C        429    3.720500000    2.600600000    2.386800000
   42 ALA   O        430    3.706300000    2.480300000    2.413800000
   43 LYSH  N        431    3.787400000    2.678200000    2.467800000
   43 LYSH  H        432    3.799617954    2.775155219    2.446577202
   43 LYSH  CA       433    3.843600000    2.621900000    2.588700000
   43 LYSH  CB       434    3.925500000    2.722100000    2.660900000
   43 LYSH  CG       435    4.064600000    2.724100000    2.608500000
   43 LYSH  CD       436    4.126800000    2.861700000    2.620900000
   43 LYSH  CE       437    4.276200000    2.860400000    2.595600000
   43 LYSH  NZ       438    4.357400000    2.865500000    2.719000000
   43 LYSH  HZ1      439    4.296972724    2.868962706    2.798602475
   43 LYSH  HZ2      440    4.415329686    2.946997784    2.717495796
   43 LYSH  HZ3      441    4.415079967    2.783989921    2.724397070
   43 LYSH  C        442    3.734300000    2.582600000    2.683700000
   43 LYSH  O        443    3.744400000    2.488800000    2.757600000
   44 SER   N        444    3.627100000    2.654200000    2.682600000
   44 SER   H        445    3.618367071    2.733529237    2.622345472
   44 SER   CA       446    3.519700000    2.615500000    2.771900000
   44 SER   CB       447    3.416000000    2.727800000    2.791100000
   44 SER   OG       448    3.289400000    2.672000000    2.823200000
   44 SER   HG       449    3.222686432    2.745471658    2.835496967
   44 SER   C        450    3.455700000    2.481700000    2.728900000
   44 SER   O        451    3.421000000    2.395200000    2.810900000
   45 GLU   N        452    3.437200000    2.466300000    2.599900000
   45 GLU   H        453    3.461805301    2.540157892    2.537133839
   45 GLU   CA       454    3.381200000    2.342700000    2.547400000
   45 GLU   CB       455    3.367900000    2.346900000    2.393600000
   45 GLU   CG       456    3.246200000    2.427700000    2.344800000
   45 GLU   CD       457    3.116900000    2.369900000    2.395300000
   45 GLU   OE1      458    3.082900000    2.254100000    2.381000000
   45 GLU   OE2      459    3.043300000    2.457700000    2.455600000
   45 GLU   C        460    3.480100000    2.230300000    2.577000000
   45 GLU   O        461    3.443000000    2.118400000    2.610300000
   46 LEU   N        462    3.608800000    2.260900000    2.565700000
   46 LEU   H        463    3.637915332    2.352567935    2.538326890
   46 LEU   CA       464    3.705100000    2.157600000    2.594200000
   46 LEU   CB       465    3.846900000    2.203600000    2.555300000
   46 LEU   CG       466    3.956300000    2.105200000    2.598400000
   46 LEU   CD1      467    3.934000000    1.975000000    2.526100000
   46 LEU   CD2      468    4.094300000    2.159400000    2.555000000
   46 LEU   C        469    3.697400000    2.107800000    2.740000000
   46 LEU   O        470    3.704600000    1.991000000    2.770000000
   47 ASP   N        471    3.683500000    2.197100000    2.833500000
   47 ASP   H        472    3.673630739    2.293429993    2.808537424
   47 ASP   CA       473    3.682100000    2.159100000    2.973300000
   47 ASP   CB       474    3.693900000    2.283600000    3.063200000
   47 ASP   CG       475    3.829600000    2.354300000    3.059300000
   47 ASP   OD1      476    3.936300000    2.305700000    3.022400000
   47 ASP   OD2      477    3.820000000    2.475600000    3.101900000
   47 ASP   C        478    3.560400000    2.082200000    3.009100000
   47 ASP   O        479    3.565100000    1.996100000    3.096600000
   48 LYSH  N        480    3.451000000    2.121400000    2.945200000
   48 LYSH  H        481    3.456967495    2.199350748    2.882845611
   48 LYSH  CA       482    3.322500000    2.055100000    2.962500000
   48 LYSH  CB       483    3.216400000    2.137500000    2.888500000
   48 LYSH  CG       484    3.085700000    2.065000000    2.872500000
   48 LYSH  CD       485    2.969600000    2.159500000    2.845000000
   48 LYSH  CE       486    2.977200000    2.233000000    2.713200000
   48 LYSH  NZ       487    2.941900000    2.144000000    2.603100000
   48 LYSH  HZ1      488    2.920261913    2.053266700    2.639145269
   48 LYSH  HZ2      489    3.018898259    2.137222582    2.539654475
   48 LYSH  HZ3      490    2.862341027    2.180576722    2.554803901
   48 LYSH  C        491    3.326900000    1.908300000    2.907000000
   48 LYSH  O        492    3.272400000    1.812300000    2.963000000
   49 ALA   N        493    3.402100000    1.889200000    2.800200000
   49 ALA   H        494    3.450186965    1.966918417    2.759610698
   49 ALA   CA       495    3.416400000    1.757700000    2.740500000
   49 ALA   CB       496    3.463200000    1.769800000    2.594800000
   49 ALA   C        497    3.508900000    1.663700000    2.818200000
   49 ALA   O        498    3.483800000    1.546500000    2.820900000
   50 ILE   N        499    3.616800000    1.716100000    2.875500000
   50 ILE   H        500    3.628948464    1.815054095    2.867721707
   50 ILE   CA       501    3.720600000    1.641100000    2.949800000
   50 ILE   CB       502    3.856200000    1.714400000    2.940700000
   50 ILE   CG1      503    3.900400000    1.726700000    2.794400000
   50 ILE   CG2      504    3.959000000    1.643300000    3.025500000
   50 ILE   CD       505    3.888000000    1.591500000    2.720700000
   50 ILE   C        506    3.685700000    1.629600000    3.096600000
   50 ILE   O        507    3.725600000    1.535100000    3.168300000
   51 GLY   N        508    3.611600000    1.729100000    3.141900000
   51 GLY   H        509    3.584162816    1.802847513    3.080186912
   51 GLY   CA       510    3.569300000    1.731900000    3.282600000
   51 GLY   C        511    3.680700000    1.785100000    3.375000000
   51 GLY   O        512    3.702100000    1.742400000    3.490300000
   52 ARG   N        513    3.755600000    1.880000000    3.325100000
   52 ARG   H        514    3.739855366    1.914762821    3.232668118
   52 ARG   CA       515    3.861300000    1.932900000    3.407100000
   52 ARG   CB       516    3.973600000    1.832000000    3.430300000
   52 ARG   CG       517    4.093100000    1.845700000    3.337300000
   52 ARG   CD       518    4.185900000    1.723900000    3.347400000
   52 ARG   NE       519    4.260900000    1.703000000    3.224100000
   52 ARG   HE       520    4.238870784    1.624850189    3.165727741
   52 ARG   CZ       521    4.356200000    1.784600000    3.188800000
   52 ARG   NH1      522    4.391500000    1.882800000    3.270300000
   52 ARG   HH11     523    4.464525577    1.945832626    3.243953213
   52 ARG   HH12     524    4.345134673    1.893932706    3.358199484
   52 ARG   NH2      525    4.421100000    1.766700000    3.075100000
   52 ARG   HH21     526    4.494098549    1.829755495    3.048733043
   52 ARG   HH22     527    4.397217247    1.690097931    3.015419709
   52 ARG   C        528    3.906900000    2.059600000    3.346000000
   52 ARG   O        529    3.871000000    2.088600000    3.232300000
   53 ASN   N        530    3.979000000    2.136600000    3.423700000
   53 ASN   H        531    3.998547880    2.107856509    3.517464024
   53 ASN   CA       532    4.030400000    2.262200000    3.375500000
   53 ASN   CB       533    4.059900000    2.357400000    3.492900000
   53 ASN   CG       534    4.008000000    2.497500000    3.466200000
   53 ASN   OD1      535    3.895900000    2.533900000    3.505900000
   53 ASN   ND2      536    4.091500000    2.575700000    3.397400000
   53 ASN   HD21     537    4.065293717    2.669657518    3.375372390
   53 ASN   HD22     538    4.180255414    2.540321429    3.367890117
   53 ASN   C        539    4.154000000    2.230300000    3.294900000
   53 ASN   O        540    4.258800000    2.207200000    3.352300000
   54 THR   N        541    4.139500000    2.224500000    3.160800000
   54 THR   H        542    4.051788163    2.247188907    3.118469785
   54 THR   CA       543    4.254500000    2.184300000    3.077200000
   54 THR   CB       544    4.208400000    2.109500000    2.951100000
   54 THR   OG1      545    4.142600000    2.201700000    2.867200000
   54 THR   HG1      546    4.111627125    2.155173189    2.784278731
   54 THR   CG2      547    4.113600000    1.995600000    2.988600000
   54 THR   C        548    4.350200000    2.293400000    3.034200000
   54 THR   O        549    4.465700000    2.268200000    3.003400000
   55 ASN   N        550    4.302300000    2.414400000    3.022000000
   55 ASN   H        551    4.207040621    2.434884621    3.044495132
   55 ASN   CA       552    4.391600000    2.517200000    2.975000000
   55 ASN   CB       553    4.514700000    2.542200000    3.067400000
   55 ASN   CG       554    4.577100000    2.681200000    3.045900000
   55 ASN   OD1      555    4.509800000    2.781400000    3.011700000
   55 ASN   ND2      556    4.707500000    2.687700000    3.065100000
   55 ASN   HD21     557    4.755537596    2.774580591    3.053093661
   55 ASN   HD22     558    4.758275664    2.605744916    3.091655528
   55 ASN   C        559    4.431800000    2.495900000    2.828400000
   55 ASN   O        560    4.539400000    2.540300000    2.784400000
   56 GLY   N        561    4.344000000    2.431900000    2.751100000
   56 GLY   H        562    4.259329079    2.397162891    2.791400972
   56 GLY   CA       563    4.369400000    2.411400000    2.607400000
   56 GLY   C        564    4.460100000    2.293300000    2.572200000
   56 GLY   O        565    4.497100000    2.275700000    2.457300000
   57 VAL   N        566    4.499200000    2.214700000    2.670600000
   57 VAL   H        567    4.467821597    2.232926022    2.763783732
   57 VAL   CA       568    4.587100000    2.102200000    2.645400000
   57 VAL   CB       569    4.719800000    2.133800000    2.710400000
   57 VAL   CG1      570    4.821000000    2.030400000    2.668000000
   57 VAL   CG2      571    4.764100000    2.271000000    2.666600000
   57 VAL   C        572    4.531000000    1.974100000    2.708300000
   57 VAL   O        573    4.476500000    1.978400000    2.817400000
   58 ILE   N        574    4.545200000    1.859200000    2.640900000
   58 ILE   H        575    4.590489035    1.860648813    2.551755150
   58 ILE   CA       576    4.496800000    1.732300000    2.693300000
   58 ILE   CB       577    4.369400000    1.679600000    2.621500000
   58 ILE   CG1      578    4.394100000    1.662200000    2.469500000
   58 ILE   CG2      579    4.254700000    1.776900000    2.647100000
   58 ILE   CD       580    4.278600000    1.592100000    2.396600000
   58 ILE   C        581    4.606800000    1.628800000    2.675900000
   58 ILE   O        582    4.701500000    1.653200000    2.602900000
   59 THR   N        583    4.591000000    1.513800000    2.740800000
   59 THR   H        584    4.510146956    1.501076029    2.798253336
   59 THR   CA       585    4.685100000    1.409400000    2.730800000
   59 THR   CB       586    4.684300000    1.327800000    2.863200000
   59 THR   OG1      587    4.565500000    1.252600000    2.869800000
   59 THR   HG1      588    4.564114133    1.199759502    2.954687933
   59 THR   CG2      589    4.686500000    1.417400000    2.986400000
   59 THR   C        590    4.638700000    1.319400000    2.616800000
   59 THR   O        591    4.524700000    1.329000000    2.571100000
   60 LYSH  N        592    4.726700000    1.228200000    2.575900000
   60 LYSH  H        593    4.816094233    1.227795020    2.620716370
   60 LYSH  CA       594    4.704400000    1.129700000    2.472400000
   60 LYSH  CB       595    4.830200000    1.048400000    2.452200000
   60 LYSH  CG       596    4.814600000    0.943600000    2.344400000
   60 LYSH  CD       597    4.908100000    0.961100000    2.225400000
   60 LYSH  CE       598    4.965200000    0.828000000    2.173600000
   60 LYSH  NZ       599    5.052200000    0.839100000    2.054100000
   60 LYSH  HZ1      600    5.059086567    0.935001877    2.026615366
   60 LYSH  HZ2      601    5.013031298    0.785643312    1.979212115
   60 LYSH  HZ3      602    5.143284740    0.803954587    2.075741861
   60 LYSH  C        603    4.587400000    1.038400000    2.505000000
   60 LYSH  O        604    4.502600000    1.005000000    2.420300000
   61 ASP   N        605    4.581700000    1.002500000    2.633900000
   61 ASP   H        606    4.653946198    1.032584395    2.696152840
   61 ASP   CA       607    4.472700000    0.920600000    2.685700000
   61 ASP   CB       608    4.493300000    0.881700000    2.832900000
   61 ASP   CG       609    4.606200000    0.783800000    2.859000000
   61 ASP   OD1      610    4.644800000    0.711400000    2.755500000
   61 ASP   OD2      611    4.655500000    0.773100000    2.969300000
   61 ASP   C        612    4.339100000    0.991600000    2.670500000
   61 ASP   O        613    4.238600000    0.932400000    2.630800000
   62 GLU   N        614    4.336500000    1.120100000    2.707100000
   62 GLU   H        615    4.419074597    1.163725881    2.742852181
   62 GLU   CA       616    4.213300000    1.196300000    2.694800000
   62 GLU   CB       617    4.233800000    1.336200000    2.750800000
   62 GLU   CG       618    4.247300000    1.328600000    2.903900000
   62 GLU   CD       619    4.291700000    1.457900000    2.968500000
   62 GLU   OE1      620    4.352200000    1.546700000    2.910500000
   62 GLU   OE2      621    4.254500000    1.465100000    3.093100000
   62 GLU   C        622    4.172000000    1.208600000    2.548500000
   62 GLU   O        623    4.054000000    1.205000000    2.516700000
   63 ALA   N        624    4.270600000    1.227900000    2.460500000
   63 ALA   H        625    4.364756989    1.235568438    2.493297203
   63 ALA   CA       626    4.243700000    1.238000000    2.317700000
   63 ALA   CB       627    4.372000000    1.268100000    2.237300000
   63 ALA   C        628    4.180200000    1.106900000    2.268500000
   63 ALA   O        629    4.085200000    1.105500000    2.190000000
   64 GLU   N        630    4.237600000    0.996100000    2.312000000
   64 GLU   H        631    4.316399496    1.001760362    2.373307419
   64 GLU   CA       632    4.187300000    0.866900000    2.271600000
   64 GLU   CB       633    4.288700000    0.757600000    2.306600000
   64 GLU   CG       634    4.389900000    0.751900000    2.191500000
   64 GLU   CD       635    4.514800000    0.678700000    2.229900000
   64 GLU   OE1      636    4.531100000    0.631400000    2.342000000
   64 GLU   OE2      637    4.602900000    0.676200000    2.132400000
   64 GLU   C        638    4.050100000    0.838300000    2.329100000
   64 GLU   O        639    3.971000000    0.765400000    2.269700000
   65 LYSH  N        640    4.019700000    0.898900000    2.443400000
   65 LYSH  H        641    4.086139087    0.957626925    2.489627655
   65 LYSH  CA       642    3.887100000    0.877500000    2.499500000
   65 LYSH  CB       643    3.876700000    0.914300000    2.646000000
   65 LYSH  CG       644    3.739100000    0.876700000    2.700700000
   65 LYSH  CD       645    3.741900000    0.851100000    2.850300000
   65 LYSH  CE       646    3.606800000    0.811500000    2.907400000
   65 LYSH  NZ       647    3.591200000    0.853600000    3.048200000
   65 LYSH  HZ1      648    3.674149271    0.900599462    3.078373980
   65 LYSH  HZ2      649    3.575660209    0.773175613    3.105562294
   65 LYSH  HZ3      650    3.513035258    0.915472777    3.056076074
   65 LYSH  C        651    3.781100000    0.951000000    2.416400000
   65 LYSH  O        652    3.677800000    0.892700000    2.378000000
   66 LEU   N        653    3.810200000    1.077200000    2.378300000
   66 LEU   H        654    3.894364291    1.119519030    2.411848054
   66 LEU   CA       655    3.722200000    1.154900000    2.288900000
   66 LEU   CB       656    3.776600000    1.297200000    2.248900000
   66 LEU   CG       657    3.790300000    1.389200000    2.371100000
   66 LEU   CD1      658    3.843300000    1.527000000    2.327600000
   66 LEU   CD2      659    3.656200000    1.404300000    2.440200000
   66 LEU   C        660    3.700700000    1.081100000    2.158400000
   66 LEU   O        661    3.588100000    1.075000000    2.105200000
   67 PHE   N        662    3.810300000    1.025100000    2.108100000
   67 PHE   H        663    3.896928213    1.032968501    2.157431931
   67 PHE   CA       664    3.805600000    0.952100000    1.981400000
   67 PHE   CB       665    3.947100000    0.906000000    1.945200000
   67 PHE   CG       666    3.966500000    0.847400000    1.805300000
   67 PHE   CD1      667    3.891700000    0.893000000    1.696300000
   67 PHE   HD1      668    3.815505184    0.969139885    1.712975369
   67 PHE   CD2      669    4.064100000    0.750600000    1.782500000
   67 PHE   HD2      670    4.122663440    0.712680580    1.866246290
   67 PHE   CE1      671    3.911200000    0.844400000    1.566800000
   67 PHE   HE1      672    3.851797900    0.881492798    1.483274466
   67 PHE   CE2      673    4.088100000    0.701300000    1.653700000
   67 PHE   HE2      674    4.167230061    0.628405836    1.636210739
   67 PHE   CZ       675    4.009000000    0.747000000    1.547800000
   67 PHE   HZ       676    4.024204018    0.705488348    1.448167572
   67 PHE   C        677    3.710500000    0.836700000    1.987600000
   67 PHE   O        678    3.630100000    0.816300000    1.898700000
   68 ASN   N        679    3.719900000    0.758300000    2.092300000
   68 ASN   H        680    3.787589004    0.778145039    2.163182813
   68 ASN   CA       681    3.631400000    0.641000000    2.106400000
   68 ASN   CB       682    3.667300000    0.559700000    2.232000000
   68 ASN   CG       683    3.789500000    0.469400000    2.220800000
   68 ASN   OD1      684    3.801000000    0.389300000    2.127400000
   68 ASN   ND2      685    3.880400000    0.479100000    2.319100000
   68 ASN   HD21     686    3.962624838    0.422227491    2.316956725
   68 ASN   HD22     687    3.865890805    0.543198489    2.394471526
   68 ASN   C        688    3.484700000    0.681000000    2.111300000
   68 ASN   O        689    3.392400000    0.616200000    2.058100000
   69 GLN   N        690    3.461900000    0.791600000    2.181400000
   69 GLN   H        691    3.537425994    0.841725172    2.223629035
   69 GLN   CA       692    3.326100000    0.837800000    2.195300000
   69 GLN   CB       693    3.317400000    0.958000000    2.293600000
   69 GLN   CG       694    3.360200000    0.911800000    2.433800000
   69 GLN   CD       695    3.355500000    1.022700000    2.535600000
   69 GLN   OE1      696    3.362600000    0.995000000    2.655200000
   69 GLN   NE2      697    3.353900000    1.148500000    2.488200000
   69 GLN   HE21     698    3.350797793    1.225780072    2.551589012
   69 GLN   HE22     699    3.355812109    1.164791079    2.389554450
   69 GLN   C        700    3.274000000    0.882800000    2.064400000
   69 GLN   O        701    3.158600000    0.863800000    2.033700000
   70 ASP   N        702    3.360600000    0.950400000    1.987800000
   70 ASP   H        703    3.454420504    0.963154764    2.019971866
   70 ASP   CA       704    3.321900000    1.005500000    1.859600000
   70 ASP   CB       705    3.430800000    1.102900000    1.805500000
   70 ASP   CG       706    3.427000000    1.232700000    1.878600000
   70 ASP   OD1      707    3.333600000    1.268300000    1.948600000
   70 ASP   OD2      708    3.537700000    1.296900000    1.866100000
   70 ASP   C        709    3.292400000    0.900100000    1.754200000
   70 ASP   O        710    3.207300000    0.918300000    1.670300000
   71 VAL   N        711    3.369100000    0.792400000    1.755800000
   71 VAL   H        712    3.441392164    0.783892911    1.824367284
   71 VAL   CA       713    3.349000000    0.686400000    1.658600000
   71 VAL   CB       714    3.466500000    0.588500000    1.659200000
   71 VAL   CG1      715    3.428500000    0.464400000    1.574200000
   71 VAL   CG2      716    3.590900000    0.648600000    1.597300000
   71 VAL   C        717    3.218900000    0.616700000    1.688800000
   71 VAL   O        718    3.131600000    0.598700000    1.605000000
   72 ASP   N        719    3.202700000    0.584100000    1.814900000
   72 ASP   H        720    3.276376877    0.600805705    1.880418220
   72 ASP   CA       721    3.078800000    0.524100000    1.859700000
   72 ASP   CB       722    3.084000000    0.516100000    2.012200000
   72 ASP   CG       723    2.984300000    0.418100000    2.068400000
   72 ASP   OD1      724    2.954000000    0.325100000    1.986900000
   72 ASP   OD2      725    2.945700000    0.420400000    2.180500000
   72 ASP   C        726    2.956600000    0.608400000    1.820200000
   72 ASP   O        727    2.854300000    0.561600000    1.769100000
   73 ALA   N        728    2.966700000    0.735700000    1.846400000
   73 ALA   H        729    3.050619118    0.772294448    1.886629690
   73 ALA   CA       730    2.857600000    0.822200000    1.817400000
   73 ALA   CB       731    2.893100000    0.966100000    1.861500000
   73 ALA   C        732    2.824600000    0.824200000    1.670800000
   73 ALA   O        733    2.708900000    0.837700000    1.631000000
   74 ALA   N        734    2.925300000    0.821200000    1.586700000
   74 ALA   H        735    3.018973725    0.816863164    1.621433632
   74 ALA   CA       736    2.901000000    0.824200000    1.440700000
   74 ALA   CB       737    3.032000000    0.837000000    1.360000000
   74 ALA   C        738    2.824900000    0.702800000    1.389500000
   74 ALA   O        739    2.734500000    0.711900000    1.307300000
   75 VAL   N        740    2.868200000    0.589100000    1.436000000
   75 VAL   H        741    2.947086019    0.588673508    1.497455790
   75 VAL   CA       742    2.806700000    0.465800000    1.402000000
   75 VAL   CB       743    2.882100000    0.351500000    1.471300000
   75 VAL   CG1      744    2.811700000    0.217700000    1.439000000
   75 VAL   CG2      745    3.016500000    0.346700000    1.403000000
   75 VAL   C        746    2.662200000    0.471900000    1.444400000
   75 VAL   O        747    2.571000000    0.445900000    1.365100000
   76 ARG   N        748    2.640300000    0.507500000    1.569900000
   76 ARG   H        749    2.716526875    0.530344430    1.630460676
   76 ARG   CA       750    2.504800000    0.512700000    1.617500000
   76 ARG   CB       751    2.499000000    0.528700000    1.768800000
   76 ARG   CG       752    2.475500000    0.396300000    1.841100000
   76 ARG   CD       753    2.517000000    0.397800000    1.989900000
   76 ARG   NE       754    2.646800000    0.463200000    2.010900000
   76 ARG   HE       755    2.726821530    0.416619575    1.973126745
   76 ARG   CZ       756    2.669700000    0.578900000    2.075400000
   76 ARG   NH1      757    2.573500000    0.650600000    2.133600000
   76 ARG   HH11     758    2.596150902    0.736073846    2.180302873
   76 ARG   HH12     759    2.478708821    0.618893906    2.130541248
   76 ARG   NH2      760    2.795200000    0.623500000    2.082200000
   76 ARG   HH21     761    2.815287867    0.709268130    2.129531865
   76 ARG   HH22     762    2.869216300    0.571174468    2.039967004
   76 ARG   C        763    2.421700000    0.614700000    1.542100000
   76 ARG   O        764    2.301200000    0.596500000    1.516700000
   77 GLY   N        765    2.486400000    0.721900000    1.498200000
   77 GLY   H        766    2.583364501    0.733053881    1.519959514
   77 GLY   CA       767    2.419100000    0.823100000    1.419300000
   77 GLY   C        768    2.366900000    0.764400000    1.288600000
   77 GLY   O        769    2.256300000    0.785400000    1.243100000
   78 ILE   N        770    2.452000000    0.690500000    1.225500000
   78 ILE   H        771    2.543966712    0.679588013    1.263223368
   78 ILE   CA       772    2.418700000    0.623400000    1.102700000
   78 ILE   CB       773    2.541000000    0.541400000    1.055800000
   78 ILE   CG1      774    2.643200000    0.634800000    0.987100000
   78 ILE   CG2      775    2.493800000    0.437800000    0.955900000
   78 ILE   CD       776    2.775400000    0.562200000    0.953800000
   78 ILE   C        777    2.301700000    0.527800000    1.124200000
   78 ILE   O        778    2.205500000    0.525100000    1.047500000
   79 LEU   N        779    2.311800000    0.446700000    1.228700000
   79 LEU   H        780    2.389574157    0.454454966    1.291078209
   79 LEU   CA       781    2.208900000    0.346300000    1.252000000
   79 LEU   CB       782    2.248800000    0.242000000    1.357600000
   79 LEU   CG       783    2.375400000    0.169400000    1.314100000
   79 LEU   CD1      784    2.427200000    0.086000000    1.429100000
   79 LEU   CD2      785    2.346200000    0.080400000    1.195100000
   79 LEU   C        786    2.075900000    0.404500000    1.283200000
   79 LEU   O        787    1.974300000    0.337900000    1.264700000
   80 ARG   N        788    2.078700000    0.528200000    1.331100000
   80 ARG   H        789    2.166819404    0.574020082    1.342740049
   80 ARG   CA       790    1.956700000    0.598800000    1.367100000
   80 ARG   CB       791    1.979800000    0.698500000    1.480200000
   80 ARG   CG       792    2.026000000    0.640200000    1.613100000
   80 ARG   CD       793    1.995800000    0.736500000    1.728800000
   80 ARG   NE       794    2.114400000    0.796800000    1.792400000
   80 ARG   HE       795    2.151573426    0.750760180    1.873013097
   80 ARG   CZ       796    2.177200000    0.909400000    1.750700000
   80 ARG   NH1      797    2.137600000    0.981100000    1.643700000
   80 ARG   HH11     798    2.187750036    1.063522067    1.617402152
   80 ARG   HH12     799    2.058062601    0.951886869    1.590592608
   80 ARG   NH2      800    2.283300000    0.951800000    1.818800000
   80 ARG   HH21     801    2.331357811    1.034635292    1.790011788
   80 ARG   HH22     802    2.315008556    0.900841179    1.898786037
   80 ARG   C        803    1.899800000    0.675300000    1.249400000
   80 ARG   O        804    1.785500000    0.719600000    1.250700000
   81 ASN   N        805    1.981400000    0.696800000    1.148300000
   81 ASN   H        806    2.074712281    0.660845067    1.148053002
   81 ASN   CA       807    1.931100000    0.773400000    1.039400000
   81 ASN   CB       808    2.041300000    0.864000000    0.984200000
   81 ASN   CG       809    1.989200000    0.956100000    0.876000000
   81 ASN   OD1      810    1.918200000    0.914700000    0.784700000
   81 ASN   ND2      811    2.022900000    1.082700000    0.886700000
   81 ASN   HD21     812    1.991656097    1.148704380    0.818382796
   81 ASN   HD22     813    2.079782040    1.113009801    0.963157501
   81 ASN   C        814    1.859600000    0.686800000    0.936800000
   81 ASN   O        815    1.909500000    0.586900000    0.884100000
   82 ALA   N        816    1.735600000    0.721800000    0.912000000
   82 ALA   H        817    1.696265360    0.801416635    0.957978011
   82 ALA   CA       818    1.655200000    0.645600000    0.818200000
   82 ALA   CB       819    1.511300000    0.694100000    0.824300000
   82 ALA   C        820    1.708500000    0.644400000    0.674100000
   82 ALA   O        821    1.684700000    0.550700000    0.598100000
   83 LYSH  N        822    1.779200000    0.748800000    0.634600000
   83 LYSH  H        823    1.794147486    0.824640463    0.698041287
   83 LYSH  CA       824    1.835600000    0.755700000    0.501100000
   83 LYSH  CB       825    1.882200000    0.897100000    0.472500000
   83 LYSH  CG       826    1.789000000    0.973800000    0.382300000
   83 LYSH  CD       827    1.669400000    1.024500000    0.459200000
   83 LYSH  CE       828    1.555200000    1.069900000    0.369000000
   83 LYSH  NZ       829    1.519400000    0.974000000    0.263100000
   83 LYSH  HZ1      830    1.578439275    0.893548158    0.269570324
   83 LYSH  HZ2      831    1.531344201    1.017061955    0.173640489
   83 LYSH  HZ3      832    1.423932401    0.946311325    0.274021299
   83 LYSH  C        833    1.961900000    0.677100000    0.492000000
   83 LYSH  O        834    1.996900000    0.622500000    0.388200000
   84 LEU   N        835    2.033300000    0.680200000    0.601500000
   84 LEU   H        836    1.997412858    0.726068679    0.682790697
   84 LEU   CA       837    2.164700000    0.617400000    0.606100000
   84 LEU   CB       838    2.260200000    0.694300000    0.700400000
   84 LEU   CG       839    2.275400000    0.843700000    0.663600000
   84 LEU   CD1      840    2.366800000    0.913400000    0.763900000
   84 LEU   CD2      841    2.335500000    0.862300000    0.524800000
   84 LEU   C        842    2.168300000    0.470800000    0.635700000
   84 LEU   O        843    2.240700000    0.396100000    0.574100000
   85 LYSH  N        844    2.089900000    0.431500000    0.732600000
   85 LYSH  H        845    2.029494867    0.497765602    0.776872903
   85 LYSH  CA       846    2.089000000    0.295100000    0.776500000
   85 LYSH  CB       847    1.983200000    0.272300000    0.880000000
   85 LYSH  CG       848    2.006100000    0.140300000    0.945900000
   85 LYSH  CD       849    1.902200000    0.109700000    1.050900000
   85 LYSH  CE       850    1.916500000   -0.033200000    1.101200000
   85 LYSH  NZ       851    1.825500000   -0.125500000    1.033000000
   85 LYSH  HZ1      852    1.771161654   -0.075222271    0.965772817
   85 LYSH  HZ2      853    1.764670568   -0.168018633    1.100021982
   85 LYSH  HZ3      854    1.878519600   -0.196519841    0.986684731
   85 LYSH  C        855    2.081100000    0.190300000    0.669700000
   85 LYSH  O        856    2.157300000    0.097200000    0.669300000
   86 PRO   N        857    1.986900000    0.204400000    0.580000000
   86 PRO   CA       858    1.970900000    0.104400000    0.478600000
   86 PRO   CB       859    1.846700000    0.140300000    0.397800000
   86 PRO   CG       860    1.784400000    0.261600000    0.465900000
   86 PRO   CD       861    1.888500000    0.313200000    0.564700000
   86 PRO   C        862    2.092100000    0.094900000    0.388800000
   86 PRO   O        863    2.127800000   -0.012900000    0.342600000
   87 VAL   N        864    2.157600000    0.205600000    0.364500000
   87 VAL   H        865    2.126583972    0.292971884    0.401972121
   87 VAL   CA       866    2.275700000    0.198000000    0.282200000
   87 VAL   CB       867    2.324600000    0.335800000    0.233800000
   87 VAL   CG1      868    2.438600000    0.319500000    0.131800000
   87 VAL   CG2      869    2.211200000    0.413500000    0.170000000
   87 VAL   C        870    2.387200000    0.124100000    0.356200000
   87 VAL   O        871    2.453100000    0.033100000    0.306800000
   88 TYR   N        872    2.407100000    0.164500000    0.478500000
   88 TYR   H        873    2.348209972    0.236100572    0.515987634
   88 TYR   CA       874    2.510900000    0.109500000    0.561200000
   88 TYR   CB       875    2.499500000    0.185200000    0.697100000
   88 TYR   CG       876    2.607300000    0.148400000    0.792100000
   88 TYR   CD1      877    2.733700000    0.207800000    0.786400000
   88 TYR   HD1      878    2.752892186    0.285441236    0.712342600
   88 TYR   CD2      879    2.583700000    0.048000000    0.884900000
   88 TYR   HD2      880    2.485334846    0.001406120    0.890757193
   88 TYR   CE1      881    2.836000000    0.169700000    0.873700000
   88 TYR   HE1      882    2.933622436    0.218006572    0.869536450
   88 TYR   CE2      883    2.685400000    0.006600000    0.970600000
   88 TYR   HE2      884    2.667371428   -0.074379560    1.041298525
   88 TYR   CZ       885    2.810500000    0.068700000    0.966100000
   88 TYR   OH       886    2.907300000    0.028500000    1.054200000
   88 TYR   HH       887    2.871264015   -0.044385053    1.112416637
   88 TYR   C        888    2.492800000   -0.040100000    0.576800000
   88 TYR   O        889    2.592100000   -0.119600000    0.574600000
   89 ASP   N        890    2.365900000   -0.081900000    0.595100000
   89 ASP   H        891    2.291220857   -0.015423332    0.597069313
   89 ASP   CA       892    2.336800000   -0.227100000    0.612400000
   89 ASP   CB       893    2.193300000   -0.260300000    0.651800000
   89 ASP   CG       894    2.163900000   -0.231600000    0.795300000
   89 ASP   OD1      895    2.273700000   -0.209600000    0.865700000
   89 ASP   OD2      896    2.049600000   -0.220000000    0.835600000
   89 ASP   C        897    2.370500000   -0.305000000    0.490200000
   89 ASP   O        898    2.405100000   -0.422900000    0.498100000
   90 SER   N        899    2.359500000   -0.241600000    0.374900000
   90 SER   H        900    2.331627700   -0.145587601    0.372719596
   90 SER   CA       901    2.388300000   -0.312600000    0.250600000
   90 SER   CB       902    2.322000000   -0.239400000    0.136200000
   90 SER   OG       903    2.396000000   -0.125000000    0.096900000
   90 SER   HG       904    2.349188207   -0.079331801    0.021249014
   90 SER   C        905    2.535000000   -0.331400000    0.219300000
   90 SER   O        906    2.574100000   -0.410400000    0.131000000
   91 LEU   N        907    2.619000000   -0.253600000    0.285900000
   91 LEU   H        908    2.585592400   -0.192310108    0.357506434
   91 LEU   CA       909    2.761400000   -0.258800000    0.253000000
   91 LEU   CB       910    2.827500000   -0.127400000    0.297300000
   91 LEU   CG       911    2.773900000   -0.000700000    0.223700000
   91 LEU   CD1      912    2.819300000    0.125200000    0.296700000
   91 LEU   CD2      913    2.829100000    0.005800000    0.081300000
   91 LEU   C        914    2.839300000   -0.368900000    0.321000000
   91 LEU   O        915    2.798400000   -0.416300000    0.427900000
   92 ASP   N        916    2.957400000   -0.398000000    0.265700000
   92 ASP   H        917    2.981424161   -0.355663723    0.178347385
   92 ASP   CA       918    3.052300000   -0.489000000    0.327900000
   92 ASP   CB       919    3.151100000   -0.546800000    0.227600000
   92 ASP   CG       920    3.222700000   -0.435500000    0.158200000
   92 ASP   OD1      921    3.156000000   -0.392400000    0.054600000
   92 ASP   OD2      922    3.331000000   -0.394300000    0.196500000
   92 ASP   C        923    3.132400000   -0.414500000    0.437500000
   92 ASP   O        924    3.124500000   -0.293400000    0.450200000
   93 ALA   N        925    3.213500000   -0.487100000    0.515900000
   93 ALA   H        926    3.225296971   -0.584453633    0.496327019
   93 ALA   CA       927    3.284100000   -0.429400000    0.627300000
   93 ALA   CB       928    3.344600000   -0.536200000    0.720000000
   93 ALA   C        929    3.380100000   -0.314800000    0.592700000
   93 ALA   O        930    3.384900000   -0.214700000    0.667000000
   94 VAL   N        931    3.455400000   -0.329400000    0.483000000
   94 VAL   H        932    3.447116799   -0.412639216    0.428203818
   94 VAL   CA       933    3.549400000   -0.225500000    0.442300000
   94 VAL   CB       934    3.641400000   -0.273100000    0.334200000
   94 VAL   CG1      935    3.744100000   -0.164700000    0.302900000
   94 VAL   CG2      936    3.718300000   -0.391200000    0.391200000
   94 VAL   C        937    3.476700000   -0.098100000    0.403000000
   94 VAL   O        938    3.508900000    0.010800000    0.446600000
   95 ARG   N        939    3.376700000   -0.114300000    0.320300000
   95 ARG   H        940    3.353034138   -0.205518773    0.286847608
   95 ARG   CA       941    3.299900000    0.002400000    0.277300000
   95 ARG   CB       942    3.210900000   -0.025600000    0.160100000
   95 ARG   CG       943    3.289100000   -0.067900000    0.039200000
   95 ARG   CD       944    3.194600000   -0.097100000   -0.077600000
   95 ARG   NE       945    3.263000000   -0.111300000   -0.204000000
   95 ARG   HE       946    3.278752729   -0.028507710   -0.257826464
   95 ARG   CZ       947    3.306600000   -0.226800000   -0.254000000
   95 ARG   NH1      948    3.290700000   -0.343200000   -0.188300000
   95 ARG   HH11     949    3.324533533   -0.428305488   -0.228454053
   95 ARG   HH12     950    3.245054044   -0.344570342   -0.099336137
   95 ARG   NH2      951    3.365600000   -0.227300000   -0.373500000
   95 ARG   HH21     952    3.398897227   -0.313166970   -0.412463548
   95 ARG   HH22     953    3.376573048   -0.141808201   -0.424202510
   95 ARG   C        954    3.227200000    0.070200000    0.389200000
   95 ARG   O        955    3.205100000    0.187900000    0.387100000
   96 ARG   N        956    3.182600000   -0.004500000    0.489500000
   96 ARG   H        957    3.192424276   -0.103981422    0.486867455
   96 ARG   CA       958    3.118900000    0.060700000    0.603900000
   96 ARG   CB       959    3.074400000   -0.040500000    0.708700000
   96 ARG   CG       960    2.954100000   -0.117000000    0.655700000
   96 ARG   CD       961    2.904400000   -0.223200000    0.756400000
   96 ARG   NE       962    2.787600000   -0.292700000    0.698100000
   96 ARG   HE       963    2.752360452   -0.260425870    0.610256077
   96 ARG   CZ       964    2.727600000   -0.394600000    0.755500000
   96 ARG   NH1      965    2.769400000   -0.438100000    0.871900000
   96 ARG   HH11     966    2.723799404   -0.515617030    0.915622943
   96 ARG   HH12     967    2.846883501   -0.393762549    0.916961041
   96 ARG   NH2      968    2.624900000   -0.455900000    0.695200000
   96 ARG   HH21     969    2.579844149   -0.533348115    0.739604501
   96 ARG   HH22     970    2.593282179   -0.424217185    0.605776778
   96 ARG   C        971    3.218500000    0.153100000    0.674100000
   96 ARG   O        972    3.180300000    0.255900000    0.726300000
   97 ALA   N        973    3.346200000    0.115200000    0.674300000
   97 ALA   H        974    3.373929527    0.029322215    0.631217761
   97 ALA   CA       975    3.443500000    0.200200000    0.737700000
   97 ALA   CB       976    3.578500000    0.133100000    0.740000000
   97 ALA   C        977    3.450200000    0.331000000    0.660700000
   97 ALA   O        978    3.458400000    0.439500000    0.718500000
   98 ALA   N        979    3.439900000    0.325600000    0.527900000
   98 ALA   H        980    3.430969515    0.237456128    0.481522157
   98 ALA   CA       981    3.441800000    0.451000000    0.449900000
   98 ALA   CB       982    3.437800000    0.423800000    0.300300000
   98 ALA   C        983    3.319700000    0.539500000    0.482300000
   98 ALA   O        984    3.330100000    0.661600000    0.486600000
   99 ALA   N        985    3.204800000    0.477900000    0.506500000
   99 ALA   H        986    3.200902045    0.378075341    0.502045402
   99 ALA   CA       987    3.083900000    0.552700000    0.539500000
   99 ALA   CB       988    2.963400000    0.454000000    0.540600000
   99 ALA   C        989    3.095500000    0.620600000    0.675800000
   99 ALA   O        990    3.053300000    0.735600000    0.694800000
  100 ILE   N        991    3.156900000    0.552800000    0.771000000
  100 ILE   H        992    3.191892557    0.461473378    0.750144087
  100 ILE   CA       993    3.175200000    0.605000000    0.902600000
  100 ILE   CB       994    3.227500000    0.494000000    0.995700000
  100 ILE   CG1      995    3.128800000    0.377300000    1.017500000
  100 ILE   CG2      996    3.269300000    0.556000000    1.130300000
  100 ILE   CD       997    3.193800000    0.264300000    1.095800000
  100 ILE   C        998    3.272600000    0.725500000    0.895200000
  100 ILE   O        999    3.254800000    0.829700000    0.959800000
  101 ASN   N       1000    3.378500000    0.709800000    0.815300000
  101 ASN   H       1001    3.390764250    0.623355639    0.766545916
  101 ASN   CA      1002    3.477200000    0.817000000    0.797700000
  101 ASN   CB      1003    3.578100000    0.772900000    0.693500000
  101 ASN   CG      1004    3.701600000    0.860300000    0.687100000
  101 ASN   OD1     1005    3.691500000    0.983800000    0.678100000
  101 ASN   ND2     1006    3.817800000    0.798200000    0.695100000
  101 ASN   HD21    1007    3.902871287    0.850635916    0.691446128
  101 ASN   HD22    1008    3.820761921    0.698717076    0.704814676
  101 ASN   C       1009    3.408500000    0.946700000    0.749400000
  101 ASN   O       1010    3.428000000    1.054800000    0.804800000
  102 MET   N       1011    3.323200000    0.937000000    0.647300000
  102 MET   H       1012    3.305320141    0.848486660    0.604338398
  102 MET   CA      1013    3.257700000    1.055100000    0.600200000
  102 MET   CB      1014    3.171500000    1.027800000    0.473300000
  102 MET   CG      1015    3.255100000    0.993600000    0.347700000
  102 MET   SD      1016    3.151700000    0.975800000    0.202200000
  102 MET   CE      1017    3.090600000    1.144900000    0.177700000
  102 MET   C       1018    3.169100000    1.112200000    0.708000000
  102 MET   O       1019    3.160700000    1.232100000    0.721700000
  103 VAL   N       1020    3.092800000    1.025000000    0.778900000
  103 VAL   H       1021    3.098158872    0.926475200    0.762647423
  103 VAL   CA      1022    3.001500000    1.080900000    0.881000000
  103 VAL   CB      1023    2.904100000    0.978800000    0.940500000
  103 VAL   CG1     1024    2.822800000    1.042000000    1.051200000
  103 VAL   CG2     1025    2.804700000    0.943000000    0.832600000
  103 VAL   C       1026    3.078900000    1.149400000    0.988400000
  103 VAL   O       1027    3.036300000    1.250800000    1.035900000
  104 PHE   N       1028    3.193900000    1.091700000    1.024100000
  104 PHE   H       1029    3.222306849    1.007423387    0.978377976
  104 PHE   CA      1030    3.279200000    1.148300000    1.128000000
  104 PHE   CB      1031    3.397300000    1.053300000    1.151200000
  104 PHE   CG      1032    3.493800000    1.097700000    1.257300000
  104 PHE   CD1     1033    3.594100000    1.191400000    1.231800000
  104 PHE   HD1     1034    3.603432090    1.236613286    1.133059578
  104 PHE   CD2     1035    3.488400000    1.038400000    1.383400000
  104 PHE   HD2     1036    3.409336387    0.966156346    1.403668191
  104 PHE   CE1     1037    3.682900000    1.226800000    1.334800000
  104 PHE   HE1     1038    3.758413967    1.303269334    1.316604348
  104 PHE   CE2     1039    3.579800000    1.067500000    1.484800000
  104 PHE   HE2     1040    3.576104933    1.015142573    1.580330343
  104 PHE   CZ      1041    3.675900000    1.165400000    1.460400000
  104 PHE   HZ      1042    3.745611932    1.194167620    1.539099877
  104 PHE   C       1043    3.331200000    1.283100000    1.086300000
  104 PHE   O       1044    3.329700000    1.377700000    1.161500000
  105 GLN   N       1045    3.369000000    1.295100000    0.961300000
  105 GLN   H       1046    3.362367415    1.216295510    0.900096559
  105 GLN   CA      1047    3.420000000    1.420200000    0.910700000
  105 GLN   CB      1048    3.494000000    1.396800000    0.775500000
  105 GLN   CG      1049    3.550900000    1.527900000    0.717200000
  105 GLN   CD      1050    3.617200000    1.511200000    0.583800000
  105 GLN   OE1     1051    3.608100000    1.404500000    0.521800000
  105 GLN   NE2     1052    3.688700000    1.617200000    0.540700000
  105 GLN   HE21    1053    3.735719826    1.613279758    0.452531028
  105 GLN   HE22    1054    3.694670973    1.699680022    0.596926270
  105 GLN   C       1055    3.315400000    1.530600000    0.891600000
  105 GLN   O       1056    3.337500000    1.649900000    0.918800000
  106 MET   N       1057    3.202400000    1.494000000    0.836100000
  106 MET   H       1058    3.184762136    1.397098762    0.818806770
  106 MET   CA      1059    3.101200000    1.594400000    0.799000000
  106 MET   CB      1060    3.096000000    1.606600000    0.643800000
  106 MET   CG      1061    3.025900000    1.502400000    0.558400000
  106 MET   SD      1062    3.089500000    1.516500000    0.386900000
  106 MET   CE      1063    3.173100000    1.356700000    0.372600000
  106 MET   C       1064    2.967700000    1.593300000    0.868700000
  106 MET   O       1065    2.883300000    1.679000000    0.847000000
  107 GLY   N       1066    2.944400000    1.495400000    0.951100000
  107 GLY   H       1067    3.011709749    1.423121263    0.966758284
  107 GLY   CA      1068    2.820400000    1.495800000    1.017100000
  107 GLY   C       1069    2.718800000    1.428000000    0.933400000
  107 GLY   O       1070    2.719000000    1.432200000    0.812100000
  108 GLU   N       1071    2.628500000    1.366300000    1.003900000
  108 GLU   H       1072    2.632168540    1.370733405    1.103734296
  108 GLU   CA      1073    2.523900000    1.292100000    0.940100000
  108 GLU   CB      1074    2.447000000    1.210700000    1.042700000
  108 GLU   CG      1075    2.307000000    1.262200000    1.069500000
  108 GLU   CD      1076    2.244300000    1.174900000    1.172100000
  108 GLU   OE1     1077    2.334500000    1.115900000    1.247300000
  108 GLU   OE2     1078    2.124300000    1.161300000    1.183800000
  108 GLU   C       1079    2.436300000    1.375800000    0.850100000
  108 GLU   O       1080    2.368500000    1.324700000    0.761300000
  109 THR   N       1081    2.441100000    1.505700000    0.872500000
  109 THR   H       1082    2.497152565    1.540241864    0.947765992
  109 THR   CA      1083    2.367600000    1.598800000    0.791200000
  109 THR   CB      1084    2.368700000    1.738600000    0.854900000
  109 THR   OG1     1085    2.411300000    1.729500000    0.989300000
  109 THR   HG1     1086    2.411875380    1.820670345    1.030380860
  109 THR   CG2     1087    2.231500000    1.804400000    0.845400000
  109 THR   C       1088    2.437400000    1.608700000    0.658300000
  109 THR   O       1089    2.379800000    1.584100000    0.552300000
  110 GLY   N       1090    2.564300000    1.645900000    0.669200000
  110 GLY   H       1091    2.601601397    1.662429650    0.760498283
  110 GLY   CA      1092    2.650600000    1.663500000    0.555400000
  110 GLY   C       1093    2.640200000    1.548300000    0.457100000
  110 GLY   O       1094    2.622100000    1.569400000    0.337900000
  111 VAL   N       1095    2.655600000    1.426900000    0.509200000
  111 VAL   H       1096    2.667601521    1.417354828    0.608017272
  111 VAL   CA      1097    2.655400000    1.307600000    0.425800000
  111 VAL   CB      1098    2.720200000    1.190200000    0.496400000
  111 VAL   CG1     1099    2.834300000    1.239900000    0.582400000
  111 VAL   CG2     1100    2.616900000    1.122200000    0.584400000
  111 VAL   C       1101    2.517900000    1.267700000    0.377200000
  111 VAL   O       1102    2.502300000    1.197200000    0.276900000
  112 ALA   N       1103    2.416500000    1.311400000    0.449100000
  112 ALA   H       1104    2.431858343    1.368121895    0.530011976
  112 ALA   CA      1105    2.283400000    1.275700000    0.408600000
  112 ALA   CB      1106    2.187900000    1.271300000    0.527900000
  112 ALA   C       1107    2.234900000    1.349200000    0.280700000
  112 ALA   O       1108    2.128500000    1.315900000    0.226900000
  113 GLY   N       1109    2.317700000    1.444500000    0.229000000
  113 GLY   H       1110    2.403594316    1.461852094    0.277177499
  113 GLY   CA      1111    2.290400000    1.524800000    0.106500000
  113 GLY   C       1112    2.358200000    1.473300000   -0.023300000
  113 GLY   O       1113    2.367900000    1.538800000   -0.129400000
  114 PHE   N       1114    2.406300000    1.351800000   -0.011800000
  114 PHE   H       1115    2.397147164    1.306584360    0.076923004
  114 PHE   CA      1116    2.469900000    1.280300000   -0.115200000
  114 PHE   CB      1117    2.595800000    1.214500000   -0.056600000
  114 PHE   CG      1118    2.716800000    1.307300000   -0.045400000
  114 PHE   CD1     1119    2.716500000    1.415300000    0.042900000
  114 PHE   HD1     1120    2.627890137    1.433806980    0.103618892
  114 PHE   CD2     1121    2.830200000    1.288500000   -0.124700000
  114 PHE   HD2     1122    2.832706678    1.205808011   -0.195670074
  114 PHE   CE1     1123    2.826400000    1.500300000    0.055700000
  114 PHE   HE1     1124    2.824377214    1.582128433    0.127679274
  114 PHE   CE2     1125    2.940400000    1.373600000   -0.114800000
  114 PHE   HE2     1126    3.027794870    1.357138056   -0.177824925
  114 PHE   CZ      1127    2.938700000    1.479900000   -0.024100000
  114 PHE   HZ      1128    3.024678308    1.546390402   -0.015868538
  114 PHE   C       1129    2.371800000    1.174400000   -0.159700000
  114 PHE   O       1130    2.407100000    1.060700000   -0.184700000
  115 THR   N       1131    2.247400000    1.213300000   -0.166000000
  115 THR   H       1132    2.224460618    1.307872591   -0.142982401
  115 THR   CA      1133    2.140600000    1.121300000   -0.206100000
  115 THR   CB      1134    2.026600000    1.203600000   -0.259600000
  115 THR   OG1     1135    1.984000000    1.281400000   -0.155500000
  115 THR   HG1     1136    1.907720832    1.338619324   -0.185623704
  115 THR   CG2     1137    1.917100000    1.107400000   -0.300500000
  115 THR   C       1138    2.168800000    1.029900000   -0.322900000
  115 THR   O       1139    2.147500000    0.909200000   -0.318800000
  116 ASN   N       1140    2.208800000    1.091800000   -0.432100000
  116 ASN   H       1141    2.216566470    1.191497922   -0.432178896
  116 ASN   CA      1142    2.241900000    1.017100000   -0.552800000
  116 ASN   CB      1143    2.269900000    1.109700000   -0.672800000
  116 ASN   CG      1144    2.155500000    1.205900000   -0.700400000
  116 ASN   OD1     1145    2.039200000    1.168400000   -0.688800000
  116 ASN   ND2     1146    2.185900000    1.331100000   -0.734800000
  116 ASN   HD21    1147    2.112979287    1.396887663   -0.753629580
  116 ASN   HD22    1148    2.281617647    1.359199709   -0.741766954
  116 ASN   C       1149    2.359500000    0.922000000   -0.532300000
  116 ASN   O       1150    2.360900000    0.812700000   -0.585000000
  117 SER   N       1151    2.458000000    0.961000000   -0.453800000
  117 SER   H       1152    2.456298196    1.051344430   -0.410963242
  117 SER   CA      1153    2.568700000    0.870500000   -0.430800000
  117 SER   CB      1154    2.676600000    0.940200000   -0.351200000
  117 SER   OG      1155    2.733400000    1.038900000   -0.433500000
  117 SER   HG      1156    2.805381510    1.086849274   -0.383305086
  117 SER   C       1157    2.520100000    0.752300000   -0.349300000
  117 SER   O       1158    2.563000000    0.638600000   -0.369500000
  118 LEU   N       1159    2.433900000    0.782800000   -0.253600000
  118 LEU   H       1160    2.406369813    0.878291018   -0.242484502
  118 LEU   CA      1161    2.377500000    0.682900000   -0.163800000
  118 LEU   CB      1162    2.280100000    0.741800000   -0.057300000
  118 LEU   CG      1163    2.345100000    0.839000000    0.042800000
  118 LEU   CD1     1164    2.239700000    0.897200000    0.136700000
  118 LEU   CD2     1165    2.458200000    0.772000000    0.122700000
  118 LEU   C       1166    2.306300000    0.577900000   -0.241800000
  118 LEU   O       1167    2.314600000    0.457500000   -0.216600000
  119 ARG   N       1168    2.230500000    0.623600000   -0.336000000
  119 ARG   H       1169    2.224661802    0.721754591   -0.354209661
  119 ARG   CA      1170    2.154200000    0.528600000   -0.414500000
  119 ARG   CB      1171    2.058000000    0.605400000   -0.501200000
  119 ARG   CG      1172    1.975500000    0.520100000   -0.592600000
  119 ARG   CD      1173    1.888000000    0.608200000   -0.682600000
  119 ARG   NE      1174    1.952600000    0.648200000   -0.809000000
  119 ARG   HE      1175    1.974361171    0.575552744   -0.874183032
  119 ARG   CZ      1176    1.984900000    0.774500000   -0.844300000
  119 ARG   NH1     1177    1.957600000    0.880100000   -0.765600000
  119 ARG   HH11    1178    1.982989901    0.972250165   -0.794988773
  119 ARG   HH12    1179    1.911912755    0.866462650   -0.677698360
  119 ARG   NH2     1180    2.043800000    0.794900000   -0.963900000
  119 ARG   HH21    1181    2.068647129    0.887522942   -0.992248030
  119 ARG   HH22    1182    2.062625016    0.717402896   -1.024230901
  119 ARG   C       1183    2.244700000    0.440100000   -0.497600000
  119 ARG   O       1184    2.222900000    0.319400000   -0.511000000
  120 MET   N       1185    2.351200000    0.500500000   -0.553500000
  120 MET   H       1186    2.365978652    0.598484170   -0.540057758
  120 MET   CA      1187    2.444300000    0.423400000   -0.633100000
  120 MET   CB      1188    2.550200000    0.512300000   -0.698700000
  120 MET   CG      1189    2.502000000    0.568100000   -0.832000000
  120 MET   SD      1190    2.597900000    0.713000000   -0.881000000
  120 MET   CE      1191    2.484800000    0.845600000   -0.835800000
  120 MET   C       1192    2.515900000    0.325500000   -0.545700000
  120 MET   O       1193    2.539800000    0.215000000   -0.584300000
  121 LEU   N       1194    2.552100000    0.367000000   -0.425500000
  121 LEU   H       1195    2.532368852    0.460056216   -0.394658105
  121 LEU   CA      1196    2.621100000    0.273100000   -0.340500000
  121 LEU   CB      1197    2.673800000    0.340000000   -0.213100000
  121 LEU   CG      1198    2.790000000    0.436400000   -0.241800000
  121 LEU   CD1     1199    2.807100000    0.528000000   -0.118500000
  121 LEU   CD2     1200    2.921400000    0.361600000   -0.268300000
  121 LEU   C       1201    2.528900000    0.154600000   -0.306100000
  121 LEU   O       1202    2.568300000    0.042000000   -0.304400000
  122 GLN   N       1203    2.404800000    0.183000000   -0.272300000
  122 GLN   H       1204    2.374543598    0.278300131   -0.270739520
  122 GLN   CA      1205    2.312300000    0.078400000   -0.237600000
  122 GLN   CB      1206    2.180800000    0.141100000   -0.195000000
  122 GLN   CG      1207    2.074900000    0.037200000   -0.160400000
  122 GLN   CD      1208    1.978200000    0.097000000   -0.060600000
  122 GLN   OE1     1209    1.995900000    0.213800000   -0.019800000
  122 GLN   NE2     1210    1.877300000    0.019200000   -0.020900000
  122 GLN   HE21    1211    1.810451907    0.053739809    0.044966032
  122 GLN   HE22    1212    1.868541030   -0.073637427   -0.057017759
  122 GLN   C       1213    2.295000000   -0.020700000   -0.351800000
  122 GLN   O       1214    2.279400000   -0.139500000   -0.330200000
  123 GLN   N       1215    2.301400000    0.028300000   -0.476000000
  123 GLN   H       1216    2.315823352    0.126315318   -0.489600162
  123 GLN   CA      1217    2.288000000   -0.056900000   -0.589100000
  123 GLN   CB      1218    2.254100000    0.027500000   -0.710000000
  123 GLN   CG      1219    2.110800000    0.077400000   -0.699000000
  123 GLN   CD      1220    2.071500000    0.164300000   -0.817400000
  123 GLN   OE1     1221    2.007600000    0.117800000   -0.911800000
  123 GLN   NE2     1222    2.111900000    0.291100000   -0.813300000
  123 GLN   HE21    1223    2.089170492    0.353267007   -0.888257539
  123 GLN   HE22    1224    2.164972697    0.324168534   -0.735263080
  123 GLN   C       1225    2.414700000   -0.125500000   -0.626000000
  123 GLN   O       1226    2.412600000   -0.197300000   -0.725700000
  124 LYSH  N       1227    2.526300000   -0.094600000   -0.553700000
  124 LYSH  H       1228    2.517375366   -0.028156589   -0.479500107
  124 LYSH  CA      1229    2.659000000   -0.153300000   -0.578500000
  124 LYSH  CB      1230    2.672300000   -0.304800000   -0.547500000
  124 LYSH  CG      1231    2.602400000   -0.344800000   -0.419300000
  124 LYSH  CD      1232    2.647900000   -0.477800000   -0.361700000
  124 LYSH  CE      1233    2.603300000   -0.495200000   -0.215800000
  124 LYSH  NZ      1234    2.681600000   -0.415600000   -0.122600000
  124 LYSH  HZ1     1235    2.750836124   -0.363845706   -0.172877751
  124 LYSH  HZ2     1236    2.726397764   -0.475929110   -0.056618496
  124 LYSH  HZ3     1237    2.621369276   -0.352289008   -0.073979241
  124 LYSH  C       1238    2.723100000   -0.116200000   -0.714600000
  124 LYSH  O       1239    2.799700000   -0.191700000   -0.775500000
  125 ARG   N       1240    2.693300000    0.005800000   -0.760700000
  125 ARG   H       1241    2.629845155    0.062642685   -0.708332150
  125 ARG   CA      1242    2.749900000    0.059700000   -0.885000000
  125 ARG   CB      1243    2.642700000    0.147200000   -0.947400000
  125 ARG   CG      1244    2.534400000    0.061500000   -1.011200000
  125 ARG   CD      1245    2.408700000    0.142200000   -1.017300000
  125 ARG   NE      1246    2.342200000    0.137300000   -1.146600000
  125 ARG   HE      1247    2.369233312    0.202972180   -1.217001454
  125 ARG   CZ      1248    2.246600000    0.048700000   -1.175000000
  125 ARG   NH1     1249    2.208400000   -0.043500000   -1.086200000
  125 ARG   HH11    1250    2.136497920   -0.108873143   -1.109789043
  125 ARG   HH12    1251    2.251706508   -0.047145482   -0.996137484
  125 ARG   NH2     1252    2.188600000    0.052300000   -1.295100000
  125 ARG   HH21    1253    2.116778185   -0.013429620   -1.317930768
  125 ARG   HH22    1254    2.216950164    0.120727859   -1.362285537
  125 ARG   C       1255    2.871400000    0.141500000   -0.842500000
  125 ARG   O       1256    2.865400000    0.263400000   -0.828100000
  126 TRP   N       1257    2.977100000    0.069000000   -0.810900000
  126 TRP   H       1258    2.974128690   -0.029820126   -0.825925110
  126 TRP   CA      1259    3.096600000    0.127400000   -0.755500000
  126 TRP   CB      1260    3.195400000    0.026700000   -0.692200000
  126 TRP   CG      1261    3.134000000   -0.089900000   -0.618700000
  126 TRP   CD1     1262    3.148500000   -0.220300000   -0.652900000
  126 TRP   HD1     1263    3.203713159   -0.255574683   -0.740010297
  126 TRP   CD2     1264    3.056700000   -0.089200000   -0.499600000
  126 TRP   NE1     1265    3.084600000   -0.301600000   -0.563500000
  126 TRP   HE1     1266    3.078762921   -0.401272836   -0.569090550
  126 TRP   CE2     1267    3.030300000   -0.224300000   -0.465700000
  126 TRP   CE3     1268    3.008600000    0.011500000   -0.417700000
  126 TRP   HE3     1269    3.031196623    0.116112839   -0.438353004
  126 TRP   CZ2     1270    2.957400000   -0.260600000   -0.354400000
  126 TRP   HZ2     1271    2.940077764   -0.365368378   -0.329812866
  126 TRP   CZ3     1272    2.931400000   -0.024200000   -0.309400000
  126 TRP   HZ3     1273    2.887311449    0.054010873   -0.247591756
  126 TRP   CH2     1274    2.907700000   -0.160200000   -0.276100000
  126 TRP   HH2     1275    2.849377924   -0.184728278   -0.187342470
  126 TRP   C       1276    3.165100000    0.239000000   -0.832200000
  126 TRP   O       1277    3.200500000    0.342600000   -0.775500000
  127 ASP   N       1278    3.190900000    0.215600000   -0.957700000
  127 ASP   H       1279    3.163385016    0.128799283   -0.999034745
  127 ASP   CA      1280    3.259400000    0.315200000   -1.037400000
  127 ASP   CB      1281    3.312200000    0.254700000   -1.167900000
  127 ASP   CG      1282    3.432400000    0.159500000   -1.146900000
  127 ASP   OD1     1283    3.458000000    0.098700000   -1.044500000
  127 ASP   OD2     1284    3.505900000    0.148400000   -1.251900000
  127 ASP   C       1285    3.178300000    0.439100000   -1.054700000
  127 ASP   O       1286    3.229500000    0.550200000   -1.044800000
  128 GLU   N       1287    3.047500000    0.420700000   -1.070300000
  128 GLU   H       1288    3.008930398    0.328517158   -1.074135290
  128 GLU   CA      1289    2.963000000    0.536100000   -1.081500000
  128 GLU   CB      1290    2.823600000    0.494500000   -1.121900000
  128 GLU   CG      1291    2.829700000    0.434100000   -1.262600000
  128 GLU   CD      1292    2.724600000    0.330900000   -1.288900000
  128 GLU   OE1     1293    2.601900000    0.376900000   -1.280900000
  128 GLU   OE2     1294    2.752600000    0.216100000   -1.316500000
  128 GLU   C       1295    2.952500000    0.613900000   -0.955300000
  128 GLU   O       1296    2.948100000    0.737500000   -0.957100000
  129 ALA   N       1297    2.941200000    0.542900000   -0.844100000
  129 ALA   H       1298    2.939571587    0.442925940   -0.845692346
  129 ALA   CA      1299    2.931300000    0.617100000   -0.719900000
  129 ALA   CB      1300    2.914100000    0.525300000   -0.599300000
  129 ALA   C       1301    3.056100000    0.701400000   -0.701200000
  129 ALA   O       1302    3.050700000    0.812000000   -0.648500000
  130 ALA   N       1303    3.169900000    0.643000000   -0.739100000
  130 ALA   H       1304    3.167254359    0.553146260   -0.782909884
  130 ALA   CA      1305    3.299000000    0.709400000   -0.717100000
  130 ALA   CB      1306    3.418500000    0.622500000   -0.748800000
  130 ALA   C       1307    3.304500000    0.840900000   -0.790900000
  130 ALA   O       1308    3.350800000    0.942500000   -0.741000000
  131 VAL   N       1309    3.256100000    0.835500000   -0.911500000
  131 VAL   H       1310    3.223868901    0.748122017   -0.947917637
  131 VAL   CA      1311    3.248400000    0.953200000   -0.992800000
  131 VAL   CB      1312    3.212700000    0.914100000   -1.136300000
  131 VAL   CG1     1313    3.166000000    1.031900000   -1.215800000
  131 VAL   CG2     1314    3.331800000    0.849800000   -1.208500000
  131 VAL   C       1315    3.151300000    1.055500000   -0.932700000
  131 VAL   O       1316    3.176900000    1.175000000   -0.921500000
  132 ASN   N       1317    3.037000000    1.009600000   -0.889900000
  132 ASN   H       1318    3.014197173    0.912722563   -0.899636187
  132 ASN   CA      1319    2.943800000    1.101300000   -0.828100000
  132 ASN   CB      1320    2.812300000    1.028300000   -0.799900000
  132 ASN   CG      1321    2.704300000    1.126200000   -0.757400000
  132 ASN   OD1     1322    2.673200000    1.146900000   -0.637000000
  132 ASN   ND2     1323    2.647000000    1.192500000   -0.858500000
  132 ASN   HD21    1324    2.574762934    1.259137372   -0.840026587
  132 ASN   HD22    1325    2.676409260    1.175417310   -0.952538700
  132 ASN   C       1326    2.997200000    1.164300000   -0.697300000
  132 ASN   O       1327    2.979800000    1.281700000   -0.666200000
  133 LEU   N       1328    3.065000000    1.084600000   -0.615000000
  133 LEU   H       1329    3.082563806    0.989059743   -0.638739671
  133 LEU   CA      1330    3.112300000    1.140000000   -0.490800000
  133 LEU   CB      1331    3.182000000    1.030800000   -0.403600000
  133 LEU   CG      1332    3.089300000    0.927200000   -0.335500000
  133 LEU   CD1     1333    3.173700000    0.812600000   -0.278100000
  133 LEU   CD2     1334    3.006800000    0.989500000   -0.222900000
  133 LEU   C       1335    3.211400000    1.253000000   -0.512600000
  133 LEU   O       1336    3.222400000    1.340600000   -0.426700000
  134 ALA   N       1337    3.288600000    1.244500000   -0.620500000
  134 ALA   H       1338    3.275171822    1.168495298   -0.684084348
  134 ALA   CA      1339    3.392700000    1.343400000   -0.648700000
  134 ALA   CB      1340    3.490900000    1.288500000   -0.752100000
  134 ALA   C       1341    3.336700000    1.478000000   -0.688000000
  134 ALA   O       1342    3.405600000    1.579600000   -0.681500000
  135 LYSH  N       1343    3.210900000    1.480300000   -0.732200000
  135 LYSH  H       1344    3.158936757    1.395156015   -0.739293886
  135 LYSH  CA      1345    3.148000000    1.608700000   -0.770800000
  135 LYSH  CB      1346    3.036200000    1.590600000   -0.874000000
  135 LYSH  CG      1347    3.083600000    1.513200000   -0.998000000
  135 LYSH  CD      1348    2.986200000    1.541100000   -1.111100000
  135 LYSH  CE      1349    2.989100000    1.443600000   -1.227600000
  135 LYSH  NZ      1350    2.854100000    1.426600000   -1.285600000
  135 LYSH  HZ1     1351    2.788827530    1.483377578   -1.235442137
  135 LYSH  HZ2     1352    2.826794854    1.330623868   -1.279041717
  135 LYSH  HZ3     1353    2.855351777    1.454159665   -1.381719186
  135 LYSH  C       1354    3.090700000    1.674600000   -0.647300000
  135 LYSH  O       1355    2.969500000    1.673000000   -0.625400000
  136 SER   N       1356    3.180300000    1.721300000   -0.560400000
  136 SER   H       1357    3.277758088    1.719544576   -0.582734718
  136 SER   CA      1358    3.136400000    1.773600000   -0.435800000
  136 SER   CB      1359    3.119700000    1.658100000   -0.336500000
  136 SER   OG      1360    3.248800000    1.596600000   -0.312600000
  136 SER   HG      1361    3.238347576    1.521139555   -0.247819848
  136 SER   C       1362    3.234300000    1.874200000   -0.380500000
  136 SER   O       1363    3.354900000    1.874000000   -0.412400000
  137 ARG   N       1364    3.179400000    1.960000000   -0.294900000
  137 ARG   H       1365    3.081094203    1.957917787   -0.276689163
  137 ARG   CA      1366    3.264800000    2.056600000   -0.228500000
  137 ARG   CB      1367    3.185000000    2.142000000   -0.133900000
  137 ARG   CG      1368    3.279400000    2.227300000   -0.051000000
  137 ARG   CD      1369    3.203300000    2.322000000    0.040400000
  137 ARG   NE      1370    3.285700000    2.432200000    0.091800000
  137 ARG   HE      1371    3.291195406    2.515515849    0.036770282
  137 ARG   CZ      1372    3.353500000    2.429300000    0.206100000
  137 ARG   NH1     1373    3.348500000    2.321400000    0.285000000
  137 ARG   HH11    1374    3.399730767    2.319829056    0.370865829
  137 ARG   HH12    1375    3.293531289    2.242306066    0.258118959
  137 ARG   NH2     1376    3.427000000    2.536600000    0.240800000
  137 ARG   HH21    1377    3.478672424    2.536243191    0.326414446
  137 ARG   HH22    1378    3.429930093    2.616669059    0.180963888
  137 ARG   C       1379    3.367100000    1.979900000   -0.145300000
  137 ARG   O       1380    3.484200000    2.013800000   -0.141400000
  138 TRP   N       1381    3.317900000    1.872800000   -0.078600000
  138 TRP   H       1382    3.220146974    1.853021064   -0.085889686
  138 TRP   CA      1383    3.401200000    1.784200000    0.004000000
  138 TRP   CB      1384    3.322900000    1.656200000    0.038600000
  138 TRP   CG      1385    3.406600000    1.544600000    0.098600000
  138 TRP   CD1     1386    3.474000000    1.547500000    0.217300000
  138 TRP   HD1     1387    3.482395417    1.634954413    0.281815445
  138 TRP   CD2     1388    3.417300000    1.408700000    0.050300000
  138 TRP   NE1     1389    3.530600000    1.423000000    0.244500000
  138 TRP   HE1     1390    3.588308443    1.401049995    0.323163415
  138 TRP   CE2     1391    3.493800000    1.335500000    0.145100000
  138 TRP   CE3     1392    3.363300000    1.341700000   -0.058900000
  138 TRP   HE3     1393    3.300480914    1.394434544   -0.130690183
  138 TRP   CZ2     1394    3.517700000    1.197500000    0.130600000
  138 TRP   HZ2     1395    3.573826277    1.141572357    0.205452787
  138 TRP   CZ3     1396    3.390600000    1.206900000   -0.075000000
  138 TRP   HZ3     1397    3.351240574    1.154977101   -0.162383340
  138 TRP   CH2     1398    3.467100000    1.135600000    0.017500000
  138 TRP   HH2     1399    3.487267212    1.029841452    0.000487856
  138 TRP   C       1400    3.528500000    1.743300000   -0.070900000
  138 TRP   O       1401    3.639500000    1.761100000   -0.021600000
  139 TYR   N       1402    3.512700000    1.689700000   -0.191200000
  139 TYR   H       1403    3.420751974    1.678247033   -0.228808379
  139 TYR   CA      1404    3.628500000    1.647400000   -0.268900000
  139 TYR   CB      1405    3.580200000    1.592400000   -0.402700000
  139 TYR   CG      1406    3.688500000    1.551300000   -0.497200000
  139 TYR   CD1     1407    3.738700000    1.421900000   -0.485800000
  139 TYR   HD1     1408    3.700831411    1.357817491   -0.406173358
  139 TYR   CD2     1409    3.733500000    1.632500000   -0.602200000
  139 TYR   HD2     1410    3.693620592    1.733139838   -0.614937969
  139 TYR   CE1     1411    3.835500000    1.371200000   -0.572300000
  139 TYR   HE1     1412    3.874795517    1.270289563   -0.559892502
  139 TYR   CE2     1413    3.829900000    1.583200000   -0.690300000
  139 TYR   HE2     1414    3.866087817    1.646186407   -0.771565949
  139 TYR   CZ      1415    3.880400000    1.453800000   -0.675200000
  139 TYR   OH      1416    3.974200000    1.407000000   -0.762600000
  139 TYR   HH      1417    3.995488496    1.477891678   -0.829839646
  139 TYR   C       1418    3.715000000    1.767000000   -0.303100000
  139 TYR   O       1419    3.835800000    1.758700000   -0.299900000
  140 ASN   N       1420    3.653100000    1.878600000   -0.344100000
  140 ASN   H       1421    3.553250771    1.882816438   -0.347614698
  140 ASN   CA      1422    3.734800000    1.995800000   -0.384200000
  140 ASN   CB      1423    3.654400000    2.101100000   -0.462700000
  140 ASN   CG      1424    3.623200000    2.044500000   -0.598300000
  140 ASN   OD1     1425    3.511900000    1.998000000   -0.620200000
  140 ASN   ND2     1426    3.724300000    2.036200000   -0.684800000
  140 ASN   HD21    1427    3.708808564    1.999242008   -0.776419442
  140 ASN   HD22    1428    3.815628015    2.066932039   -0.658065463
  140 ASN   C       1429    3.812000000    2.058300000   -0.271000000
  140 ASN   O       1430    3.922800000    2.109000000   -0.289200000
  141 GLN   N       1431    3.755300000    2.050800000   -0.151700000
  141 GLN   H       1432    3.666342871    2.006316946   -0.141313126
  141 GLN   CA      1433    3.822300000    2.107200000   -0.035800000
  141 GLN   CB      1434    3.726200000    2.151800000    0.073300000
  141 GLN   CG      1435    3.633800000    2.258600000    0.013400000
  141 GLN   CD      1436    3.706500000    2.383700000   -0.033400000
  141 GLN   OE1     1437    3.675000000    2.441100000   -0.138000000
  141 GLN   NE2     1438    3.799000000    2.431600000    0.047700000
  141 GLN   HE21    1439    3.850147990    2.513681290    0.022272751
  141 GLN   HE22    1440    3.817919989    2.385802558    0.134559820
  141 GLN   C       1441    3.931000000    2.022500000    0.024300000
  141 GLN   O       1442    4.033600000    2.075200000    0.063400000
  142 THR   N       1443    3.906600000    1.892700000    0.036400000
  142 THR   H       1444    3.819108139    1.856324723    0.004431055
  142 THR   CA      1445    4.004600000    1.801400000    0.095400000
  142 THR   CB      1446    3.959300000    1.750400000    0.236100000
  142 THR   OG1     1447    3.824700000    1.696800000    0.232500000
  142 THR   HG1     1448    3.798913824    1.665167317    0.323793190
  142 THR   CG2     1449    3.963300000    1.865900000    0.337400000
  142 THR   C       1450    4.018100000    1.686600000   -0.000800000
  142 THR   O       1451    3.973900000    1.574900000    0.022100000
  143 PRO   N       1452    4.082700000    1.716200000   -0.110300000
  143 PRO   CA      1453    4.101600000    1.617800000   -0.215800000
  143 PRO   CB      1454    4.170800000    1.693400000   -0.328800000
  143 PRO   CG      1455    4.225100000    1.825300000   -0.266000000
  143 PRO   CD      1456    4.149000000    1.846400000   -0.137300000
  143 PRO   C       1457    4.181800000    1.488200000   -0.178200000
  143 PRO   O       1458    4.145100000    1.377400000   -0.219400000
  144 ASN   N       1459    4.295500000    1.498200000   -0.108100000
  144 ASN   H       1460    4.327506453    1.586843634   -0.074665091
  144 ASN   CA      1461    4.371100000    1.377000000   -0.081900000
  144 ASN   CB      1462    4.510000000    1.406700000   -0.024000000
  144 ASN   CG      1463    4.608200000    1.476100000   -0.117100000
  144 ASN   OD1     1464    4.611300000    1.453500000   -0.236300000
  144 ASN   ND2     1465    4.694100000    1.557400000   -0.060800000
  144 ASN   HD21    1466    4.761177151    1.605927053   -0.116887263
  144 ASN   HD22    1467    4.692600740    1.570939095    0.038267881
  144 ASN   C       1468    4.292700000    1.276600000    0.004800000
  144 ASN   O       1469    4.292100000    1.154800000   -0.018800000
  145 ARG   N       1470    4.224400000    1.331700000    0.106900000
  145 ARG   H       1471    4.230863226    1.430430764    0.121407340
  145 ARG   CA      1472    4.142200000    1.253600000    0.196200000
  145 ARG   CB      1473    4.096500000    1.331600000    0.317800000
  145 ARG   CG      1474    4.020700000    1.241400000    0.414200000
  145 ARG   CD      1475    3.957300000    1.318000000    0.523600000
  145 ARG   NE      1476    3.881800000    1.232600000    0.611700000
  145 ARG   HE      1477    3.841975525    1.146765547    0.579350999
  145 ARG   CZ      1478    3.867600000    1.271200000    0.733900000
  145 ARG   NH1     1479    3.928400000    1.382200000    0.767200000
  145 ARG   HH11    1480    3.921052968    1.417152812    0.860604079
  145 ARG   HH12    1481    3.982205925    1.432065241    0.699241335
  145 ARG   NH2     1482    3.796400000    1.199300000    0.822300000
  145 ARG   HH21    1483    3.786788443    1.231273672    0.916561881
  145 ARG   HH22    1484    3.753021067    1.113814858    0.793829688
  145 ARG   C       1485    4.021600000    1.197900000    0.121100000
  145 ARG   O       1486    3.991900000    1.078200000    0.129800000
  146 ALA   N       1487    3.952400000    1.283500000    0.045100000
  146 ALA   H       1488    3.980323412    1.379333108    0.039075170
  146 ALA   CA      1489    3.835700000    1.236100000   -0.029100000
  146 ALA   CB      1490    3.771800000    1.351400000   -0.105800000
  146 ALA   C       1491    3.877500000    1.122700000   -0.122400000
  146 ALA   O       1492    3.805900000    1.023400000   -0.136900000
  147 LYSH  N       1493    3.995000000    1.136900000   -0.187500000
  147 LYSH  H       1494    4.049801894    1.219093696   -0.171977478
  147 LYSH  CA      1495    4.043600000    1.035600000   -0.279500000
  147 LYSH  CB      1496    4.176000000    1.070100000   -0.346600000
  147 LYSH  CG      1497    4.152400000    1.142400000   -0.477800000
  147 LYSH  CD      1498    4.256700000    1.248700000   -0.510700000
  147 LYSH  CE      1499    4.198600000    1.370700000   -0.582500000
  147 LYSH  NZ      1500    4.294200000    1.443000000   -0.669100000
  147 LYSH  HZ1     1501    4.383336174    1.397820523   -0.665417968
  147 LYSH  HZ2     1502    4.303270824    1.537372741   -0.637295820
  147 LYSH  HZ3     1503    4.260591177    1.442900882   -0.763282999
  147 LYSH  C       1504    4.062900000    0.902200000   -0.208400000
  147 LYSH  O       1505    4.032900000    0.796100000   -0.264200000
  148 ARG   N       1506    4.115700000    0.908100000   -0.085800000
  148 ARG   H       1507    4.140471632    0.995840351   -0.044714759
  148 ARG   CA      1508    4.136400000    0.782000000   -0.012900000
  148 ARG   CB      1509    4.210000000    0.804700000    0.119600000
  148 ARG   CG      1510    4.357700000    0.832300000    0.094300000
  148 ARG   CD      1511    4.441300000    0.825800000    0.220000000
  148 ARG   NE      1512    4.408700000    0.934000000    0.313700000
  148 ARG   HE      1513    4.342928775    0.914711604    0.386515547
  148 ARG   CZ      1514    4.462200000    1.058500000    0.307700000
  148 ARG   NH1     1515    4.553100000    1.094200000    0.216800000
  148 ARG   HH11    1516    4.589588638    1.187304613    0.216467758
  148 ARG   HH12    1517    4.584743579    1.027853587    0.149000020
  148 ARG   NH2     1518    4.423600000    1.149000000    0.395000000
  148 ARG   HH21    1519    4.462169918    1.241207021    0.391802082
  148 ARG   HH22    1520    4.355684320    1.125595871    0.464568004
  148 ARG   C       1521    4.000800000    0.711400000    0.015500000
  148 ARG   O       1522    3.985600000    0.588200000    0.001300000
  149 VAL   N       1523    3.903300000    0.792800000    0.057200000
  149 VAL   H       1524    3.918991614    0.891510421    0.060366390
  149 VAL   CA      1525    3.773600000    0.738400000    0.098300000
  149 VAL   CB      1526    3.688500000    0.837600000    0.173000000
  149 VAL   CG1     1527    3.551900000    0.777100000    0.204300000
  149 VAL   CG2     1528    3.763200000    0.875700000    0.299800000
  149 VAL   C       1529    3.700700000    0.684600000   -0.019800000
  149 VAL   O       1530    3.638900000    0.575500000   -0.012400000
  150 ILE   N       1531    3.710400000    0.762800000   -0.128600000
  150 ILE   H       1532    3.760454836    0.849172894   -0.122748791
  150 ILE   CA      1533    3.649700000    0.724200000   -0.254000000
  150 ILE   CB      1534    3.655300000    0.834500000   -0.361400000
  150 ILE   CG1     1535    3.563900000    0.952300000   -0.325100000
  150 ILE   CG2     1536    3.613700000    0.771700000   -0.495600000
  150 ILE   CD      1537    3.578600000    1.073400000   -0.416000000
  150 ILE   C       1538    3.708200000    0.594100000   -0.306300000
  150 ILE   O       1539    3.635400000    0.509300000   -0.356200000
  151 THR   N       1540    3.842000000    0.578100000   -0.301000000
  151 THR   H       1541    3.898510152    0.652492159   -0.265329153
  151 THR   CA      1542    3.907700000    0.453000000   -0.346700000
  151 THR   CB      1543    4.059400000    0.460500000   -0.326900000
  151 THR   OG1     1544    4.108500000    0.554100000   -0.418900000
  151 THR   HG1     1545    4.207707148    0.561797236   -0.408965502
  151 THR   CG2     1546    4.122300000    0.323800000   -0.352300000
  151 THR   C       1547    3.857000000    0.333900000   -0.268700000
  151 THR   O       1548    3.841700000    0.225200000   -0.319800000
  152 THR   N       1549    3.830500000    0.361000000   -0.142700000
  152 THR   H       1550    3.845941508    0.454408674   -0.110507152
  152 THR   CA      1551    3.780700000    0.264500000   -0.048500000
  152 THR   CB      1552    3.789300000    0.317200000    0.100400000
  152 THR   OG1     1553    3.925800000    0.352000000    0.129500000
  152 THR   HG1     1554    3.932401000    0.385481234    0.223496988
  152 THR   CG2     1555    3.753600000    0.206600000    0.198500000
  152 THR   C       1556    3.641500000    0.216400000   -0.092000000
  152 THR   O       1557    3.609500000    0.096800000   -0.096600000
  153 PHE   N       1558    3.557300000    0.309500000   -0.127100000
  153 PHE   H       1559    3.582903483    0.406163657   -0.126325994
  153 PHE   CA      1560    3.425200000    0.266600000   -0.167200000
  153 PHE   CB      1561    3.335100000    0.390500000   -0.184500000
  153 PHE   CG      1562    3.264500000    0.441900000   -0.060900000
  153 PHE   CD1     1563    3.176700000    0.360200000    0.011600000
  153 PHE   HD1     1564    3.161532442    0.256591056   -0.018667673
  153 PHE   CD2     1565    3.280800000    0.575000000   -0.021900000
  153 PHE   HD2     1566    3.347599861    0.639603045   -0.078866878
  153 PHE   CE1     1567    3.108700000    0.410800000    0.122200000
  153 PHE   HE1     1568    3.040399806    0.346649304    0.177884574
  153 PHE   CE2     1569    3.212900000    0.627100000    0.089100000
  153 PHE   HE2     1570    3.226367811    0.731312263    0.118072785
  153 PHE   CZ      1571    3.127700000    0.543800000    0.162200000
  153 PHE   HZ      1572    3.076104133    0.582218922    0.250193482
  153 PHE   C       1573    3.428900000    0.196600000   -0.297200000
  153 PHE   O       1574    3.353000000    0.104200000   -0.327000000
  154 ARG   N       1575    3.515900000    0.246700000   -0.380800000
  154 ARG   H       1576    3.572938501    0.324286483   -0.353838044
  154 ARG   CA      1577    3.528800000    0.189400000   -0.511500000
  154 ARG   CB      1578    3.612900000    0.273600000   -0.605600000
  154 ARG   CG      1579    3.575700000    0.244800000   -0.752100000
  154 ARG   CD      1580    3.668500000    0.315600000   -0.852100000
  154 ARG   NE      1581    3.806800000    0.332700000   -0.803600000
  154 ARG   HE      1582    3.825412996    0.413906882   -0.748291785
  154 ARG   CZ      1583    3.911700000    0.248800000   -0.826700000
  154 ARG   NH1     1584    3.896800000    0.137500000   -0.899400000
  154 ARG   HH11    1585    3.975032719    0.077249580   -0.915196474
  154 ARG   HH12    1586    3.807428940    0.114549252   -0.937949667
  154 ARG   NH2     1587    4.035100000    0.276800000   -0.776700000
  154 ARG   HH21    1588    4.111430679    0.214612261   -0.794201788
  154 ARG   HH22    1589    4.049466472    0.359567318   -0.722448958
  154 ARG   C       1590    3.579800000    0.046500000   -0.514400000
  154 ARG   O       1591    3.527500000   -0.035300000   -0.590800000
  155 THR   N       1592    3.684600000    0.018400000   -0.434900000
  155 THR   H       1593    3.719798592    0.088468705   -0.372840064
  155 THR   CA      1594    3.746600000   -0.111400000   -0.438200000
  155 THR   CB      1595    3.901400000   -0.100700000   -0.433000000
  155 THR   OG1     1596    3.940800000   -0.045000000   -0.309500000
  155 THR   HG1     1597    4.040512978   -0.038156134   -0.306262182
  155 THR   CG2     1598    3.948900000   -0.014200000   -0.546100000
  155 THR   C       1599    3.704000000   -0.203800000   -0.332200000
  155 THR   O       1600    3.721700000   -0.322900000   -0.344300000
  156 GLY   N       1601    3.656400000   -0.152500000   -0.222800000
  156 GLY   H       1602    3.642399997   -0.053783619   -0.215113912
  156 GLY   CA      1603    3.624200000   -0.239000000   -0.113300000
  156 GLY   C       1604    3.750000000   -0.298500000   -0.047400000
  156 GLY   O       1605    3.740000000   -0.397500000    0.021200000
  157 THR   N       1606    3.868800000   -0.235600000   -0.064400000
  157 THR   H       1607    3.870430722   -0.153405879   -0.121333885
  157 THR   CA      1608    3.995500000   -0.280300000   -0.004600000
  157 THR   CB      1609    4.099900000   -0.313200000   -0.115100000
  157 THR   OG1     1610    4.144700000   -0.192000000   -0.173800000
  157 THR   HG1     1611    4.211914300   -0.212249835   -0.245019253
  157 THR   CG2     1612    4.042700000   -0.401600000   -0.224300000
  157 THR   C       1613    4.054000000   -0.162600000    0.069200000
  157 THR   O       1614    4.008000000   -0.053200000    0.049900000
  158 TRP   N       1615    4.161200000   -0.185000000    0.141600000
  158 TRP   H       1616    4.196945709   -0.278238105    0.146975881
  158 TRP   CA      1617    4.229900000   -0.079600000    0.214200000
  158 TRP   CB      1618    4.281700000   -0.132400000    0.348900000
  158 TRP   CG      1619    4.175400000   -0.170900000    0.447000000
  158 TRP   CD1     1620    4.143200000   -0.296100000    0.485900000
  158 TRP   HD1     1621    4.188032510   -0.387038299    0.445884106
  158 TRP   CD2     1622    4.090000000   -0.082200000    0.522800000
  158 TRP   NE1     1623    4.046600000   -0.292900000    0.582400000
  158 TRP   HE1     1624    4.009129879   -0.372772349    0.629478636
  158 TRP   CE2     1625    4.009000000   -0.162500000    0.604600000
  158 TRP   CE3     1626    4.072700000    0.056600000    0.528800000
  158 TRP   HE3     1627    4.128062847    0.122740284    0.462156036
  158 TRP   CZ2     1628    3.914600000   -0.108300000    0.692900000
  158 TRP   HZ2     1629    3.850383701   -0.173012385    0.752645913
  158 TRP   CZ3     1630    3.983900000    0.107500000    0.621100000
  158 TRP   HZ3     1631    3.974944283    0.215673734    0.631061844
  158 TRP   CH2     1632    3.905200000    0.026100000    0.702100000
  158 TRP   HH2     1633    3.835788992    0.070980566    0.773155238
  158 TRP   C       1634    4.349000000   -0.026500000    0.135600000
  158 TRP   O       1635    4.433800000    0.043200000    0.190400000
  159 ASP   N       1636    4.357700000   -0.058500000    0.007400000
  159 ASP   H       1637    4.285892187   -0.113383421   -0.035395421
  159 ASP   CA      1638    4.471800000   -0.013800000   -0.071300000
  159 ASP   CB      1639    4.464200000   -0.060500000   -0.215800000
  159 ASP   CG      1640    4.455000000   -0.212400000   -0.225800000
  159 ASP   OD1     1641    4.492200000   -0.276000000   -0.116500000
  159 ASP   OD2     1642    4.414800000   -0.269800000   -0.325500000
  159 ASP   C       1643    4.516600000    0.133800000   -0.056100000
  159 ASP   O       1644    4.633700000    0.163900000   -0.050700000
  160 ALA   N       1645    4.423900000    0.227300000   -0.042900000
  160 ALA   H       1646    4.327754834    0.200086350   -0.038959911
  160 ALA   CA      1647    4.457900000    0.369300000   -0.033900000
  160 ALA   CB      1648    4.328900000    0.454100000   -0.056100000
  160 ALA   C       1649    4.524500000    0.404100000    0.100100000
  160 ALA   O       1650    4.584200000    0.510900000    0.118800000
  161 TYR   N       1651    4.510600000    0.314400000    0.193700000
  161 TYR   H       1652    4.463998375    0.228265018    0.173474930
  161 TYR   CA      1653    4.562300000    0.338800000    0.326900000
  161 TYR   CB      1654    4.458700000    0.307900000    0.436300000
  161 TYR   CG      1655    4.355700000    0.417900000    0.440400000
  161 TYR   CD1     1656    4.247700000    0.410300000    0.353200000
  161 TYR   HD1     1657    4.238141893    0.324515298    0.286637042
  161 TYR   CD2     1658    4.368800000    0.530000000    0.522700000
  161 TYR   HD2     1659    4.454208412    0.538028018    0.589945477
  161 TYR   CE1     1660    4.151500000    0.511100000    0.349900000
  161 TYR   HE1     1661    4.067238314    0.503720489    0.281150374
  161 TYR   CE2     1662    4.273300000    0.631900000    0.519500000
  161 TYR   HE2     1663    4.284683660    0.719601005    0.583217706
  161 TYR   CZ      1664    4.162900000    0.620900000    0.434100000
  161 TYR   OH      1665    4.065900000    0.720500000    0.428200000
  161 TYR   HH      1666    4.087727374    0.792309414    0.494283083
  161 TYR   C       1667    4.693300000    0.268100000    0.352900000
  161 TYR   O       1668    4.753700000    0.289400000    0.458200000
  162 LYSH  N       1669    4.739900000    0.188200000    0.257000000
  162 LYSH  H       1670    4.687848173    0.175750920    0.172527355
  162 LYSH  CA      1671    4.866400000    0.119200000    0.275300000
  162 LYSH  CB      1672    4.857200000   -0.029400000    0.244700000
  162 LYSH  CG      1673    4.718600000   -0.086000000    0.273900000
  162 LYSH  CD      1674    4.707300000   -0.238800000    0.264200000
  162 LYSH  CE      1675    4.678900000   -0.290200000    0.122600000
  162 LYSH  NZ      1676    4.565600000   -0.384800000    0.113700000
  162 LYSH  HZ1     1677    4.526525791   -0.398739326    0.204688468
  162 LYSH  HZ2     1678    4.597887970   -0.472240476    0.077483290
  162 LYSH  HZ3     1679    4.495684332   -0.347502412    0.052702547
  162 LYSH  C       1680    4.978500000    0.189700000    0.200000000
  162 LYSH  O1      1681    5.086600000    0.211600000    0.256200000
  162 LYSH  O2      1682    4.952600000    0.205400000    0.053200000
  163 PXY   C1      1683    2.664500000    0.614100000    0.466800000
  163 PXY   Me1     1684    2.613700000    0.522600000    0.577000000
  163 PXY   C2      1685    2.678100000    0.567100000    0.344400000
  163 PXY   H2      1686    2.650406995    0.463913225    0.322799377
  163 PXY   F1      1687    2.727000000    0.647200000    0.243500000
  163 PXY   H3      1688    2.740687115    0.606296473    0.143397231
  163 PXY   F2      1689    2.758300000    0.777500000    0.268600000
  163 PXY   Me2     1690    2.810200000    0.866400000    0.155200000
  163 PXY   C5      1691    2.744200000    0.826600000    0.393900000
  163 PXY   H5      1692    2.768997058    0.930544400    0.415386453
  163 PXY   C6      1693    2.697900000    0.743400000    0.494700000
  163 PXY   H6      1694    2.688171828    0.781369233    0.596408899
END
GENBOX
       0
    0.000000000    0.000000000    0.000000000
    0.000000000    0.000000000    0.000000000
    0.000000000    0.000000000    0.000000000
    0.000000000    0.000000000    0.000000000
END
