# Supplementary material for: Accelerated Enveloping Distribution Sampling (AEDS) Allows for Efficient Sampling of Orthogonal Degrees of Freedom
Source: J Chem Inf Model. 2022 Dec 13;63(1):197–207. doi: 10.1021/acs.jcim.2c01272 (PMC9832482; doi:10.1021/acs.jcim.2c01272)
Supplement: Supplementary file 2 — ci2c01272_si_002.zip [file ci2c01272_si_002.zip › Accelerated_Enveloping_Distribution_Sampling_AEDS_allows_for_efficient_sampling_of_orthogonal_degrees_of_freedom/coordinates/EDSR_big_N4B.cnf]

TITLE
Starting conf
END
POSITION
    1 MET   H1         1    4.321760965   -0.391746177    0.945016060
    1 MET   H2         2    4.473365021   -0.337793750    0.972971079
    1 MET   N          3    4.393400000   -0.329500000    0.913500000
    1 MET   H3         4    4.419245089   -0.353053217    0.819812875
    1 MET   CA         5    4.344300000   -0.193500000    0.917300000
    1 MET   CB         6    4.354900000   -0.138400000    0.774400000
    1 MET   CG         7    4.292800000   -0.003500000    0.749600000
    1 MET   SD         8    4.397700000    0.134300000    0.801500000
    1 MET   CE         9    4.556600000    0.082200000    0.738900000
    1 MET   C         10    4.201100000   -0.196500000    0.968200000
    1 MET   O         11    4.131000000   -0.295200000    0.950600000
    2 ASN   N         12    4.159000000   -0.086900000    1.029400000
    2 ASN   H         13    4.223296291   -0.011126620    1.040552656
    2 ASN   CA        14    4.024400000   -0.071100000    1.081100000
    2 ASN   CB        15    4.008400000   -0.142500000    1.220100000
    2 ASN   CG        16    4.100600000   -0.085900000    1.325200000
    2 ASN   OD1       17    4.099100000    0.035700000    1.352200000
    2 ASN   ND2       18    4.184700000   -0.173300000    1.378900000
    2 ASN   HD21      19    4.249217354   -0.143800322    1.449378934
    2 ASN   HD22      20    4.183583947   -0.268688779    1.348904414
    2 ASN   C         21    3.991300000    0.078800000    1.089100000
    2 ASN   O         22    4.077200000    0.165200000    1.068700000
    3 ILE   N         23    3.865300000    0.106500000    1.123100000
    3 ILE   H         24    3.803894120    0.030530945    1.144501414
    3 ILE   CA        25    3.813000000    0.242300000    1.130500000
    3 ILE   CB        26    3.660700000    0.245900000    1.168900000
    3 ILE   CG1       27    3.599300000    0.386300000    1.156300000
    3 ILE   CG2       28    3.633300000    0.189400000    1.309400000
    3 ILE   CD        29    3.620000000    0.456900000    1.019600000
    3 ILE   C         30    3.901600000    0.335400000    1.213900000
    3 ILE   O         31    3.923200000    0.454600000    1.183400000
    4 PHE   N         32    3.948600000    0.281800000    1.324700000
    4 PHE   H         33    3.931298417    0.185920929    1.347235725
    4 PHE   CA        34    4.026400000    0.366900000    1.412900000
    4 PHE   CB        35    4.048300000    0.305400000    1.553400000
    4 PHE   CG        36    3.920900000    0.295700000    1.633200000
    4 PHE   CD1       37    3.877100000    0.401200000    1.714400000
    4 PHE   HD1       38    3.932972421    0.494763631    1.716662637
    4 PHE   CD2       39    3.845700000    0.178600000    1.627200000
    4 PHE   HD2       40    3.880217133    0.095831145    1.565241271
    4 PHE   CE1       41    3.761900000    0.386900000    1.792600000
    4 PHE   HE1       42    3.730812603    0.467269630    1.859348006
    4 PHE   CE2       43    3.726600000    0.165500000    1.699400000
    4 PHE   HE2       44    3.665648945    0.075713650    1.689183336
    4 PHE   CZ        45    3.686500000    0.268700000    1.784800000
    4 PHE   HZ        46    3.596602233    0.257381521    1.845391117
    4 PHE   C         47    4.156500000    0.405000000    1.351200000
    4 PHE   O         48    4.198100000    0.521000000    1.357900000
    5 GLU   N         49    4.220900000    0.305600000    1.291800000
    5 GLU   H         50    4.182926278    0.213124157    1.289307048
    5 GLU   CA        51    4.348800000    0.336400000    1.230500000
    5 GLU   CB        52    4.419400000    0.212600000    1.174300000
    5 GLU   CG        53    4.458100000    0.113000000    1.284600000
    5 GLU   CD        54    4.518800000   -0.014600000    1.233100000
    5 GLU   OE1       55    4.538600000   -0.042400000    1.116000000
    5 GLU   OE2       56    4.554000000   -0.092700000    1.330800000
    5 GLU   C         57    4.327500000    0.424300000    1.111600000
    5 GLU   O         58    4.409900000    0.506600000    1.079900000
    6 MET   N         59    4.219200000    0.400600000    1.040900000
    6 MET   H         60    4.154835337    0.329620268    1.069519362
    6 MET   CA        61    4.193800000    0.478500000    0.920700000
    6 MET   CB        62    4.061300000    0.425500000    0.862600000
    6 MET   CG        63    4.024800000    0.493100000    0.730600000
    6 MET   SD        64    3.848400000    0.460800000    0.693300000
    6 MET   CE        65    3.839600000    0.472100000    0.510400000
    6 MET   C         66    4.173700000    0.624700000    0.956200000
    6 MET   O         67    4.233300000    0.716600000    0.897200000
    7 LEU   N         68    4.088600000    0.647700000    1.055900000
    7 LEU   H         69    4.042799869    0.571368587    1.101461645
    7 LEU   CA        70    4.062200000    0.786000000    1.098800000
    7 LEU   CB        71    3.941000000    0.793700000    1.193600000
    7 LEU   CG        72    3.808800000    0.798500000    1.118700000
    7 LEU   CD1       73    3.691400000    0.771500000    1.210300000
    7 LEU   CD2       74    3.793300000    0.929500000    1.044100000
    7 LEU   C         75    4.184900000    0.851800000    1.162200000
    7 LEU   O         76    4.207700000    0.972200000    1.152700000
    8 ARG   N         77    4.265800000    0.772500000    1.230100000
    8 ARG   H         78    4.244836473    0.675289868    1.240622394
    8 ARG   CA        79    4.387000000    0.829700000    1.289800000
    8 ARG   CB        80    4.454700000    0.731800000    1.383300000
    8 ARG   CG        81    4.596200000    0.773300000    1.419300000
    8 ARG   CD        82    4.602100000    0.868200000    1.538000000
    8 ARG   NE        83    4.735300000    0.923900000    1.562700000
    8 ARG   HE        84    4.771607067    0.913660399    1.655311810
    8 ARG   CZ        85    4.814200000    0.987600000    1.473600000
    8 ARG   NH1       86    4.779600000    1.007500000    1.345800000
    8 ARG   HH11      87    4.841952466    1.055373736    1.283991624
    8 ARG   HH12      88    4.691405047    0.974489431    1.312155497
    8 ARG   NH2       89    4.933300000    1.032400000    1.514400000
    8 ARG   HH21      90    4.993517385    1.079894660    1.450227391
    8 ARG   HH22      91    4.962210524    1.018431200    1.609105091
    8 ARG   C         92    4.480300000    0.880300000    1.183100000
    8 ARG   O         93    4.551000000    0.978500000    1.201900000
    9 ILE   N         94    4.478400000    0.814000000    1.067800000
    9 ILE   H         95    4.419456679    0.733861251    1.057628182
    9 ILE   CA        96    4.561300000    0.857100000    0.956500000
    9 ILE   CB        97    4.574700000    0.745900000    0.851600000
    9 ILE   CG1       98    4.678900000    0.643300000    0.894900000
    9 ILE   CG2       99    4.615400000    0.802900000    0.714300000
    9 ILE   CD       100    4.650700000    0.507400000    0.828200000
    9 ILE   C        101    4.504500000    0.983400000    0.891000000
    9 ILE   O        102    4.576000000    1.075200000    0.860400000
   10 ASP   N        103    4.373400000    0.988400000    0.869500000
   10 ASP   H        104    4.316532743    0.911277733    0.898105437
   10 ASP   CA       105    4.311000000    1.101500000    0.806300000
   10 ASP   CB       106    4.168600000    1.061000000    0.765300000
   10 ASP   CG       107    4.173500000    0.981300000    0.638500000
   10 ASP   OD1      108    4.265400000    0.987900000    0.558700000
   10 ASP   OD2      109    4.071300000    0.902800000    0.626100000
   10 ASP   C        110    4.306600000    1.227900000    0.892400000
   10 ASP   O        111    4.310600000    1.339000000    0.841400000
   11 GLU   N        112    4.294400000    1.213100000    1.024200000
   11 GLU   H        113    4.295124124    1.121205087    1.063630960
   11 GLU   CA       114    4.279900000    1.329500000    1.112600000
   11 GLU   CB       115    4.173500000    1.294500000    1.218700000
   11 GLU   CG       116    4.038100000    1.269800000    1.154500000
   11 GLU   CD       117    3.976300000    1.398300000    1.104800000
   11 GLU   OE1      118    4.019100000    1.509100000    1.128700000
   11 GLU   OE2      119    3.867300000    1.379200000    1.041400000
   11 GLU   C        120    4.405900000    1.371300000    1.187400000
   11 GLU   O        121    4.413000000    1.483000000    1.237600000
   12 GLY   N        122    4.502400000    1.280600000    1.201900000
   12 GLY   H        123    4.493153767    1.191268413    1.157918472
   12 GLY   CA       124    4.619900000    1.309500000    1.280100000
   12 GLY   C        125    4.584900000    1.312500000    1.429800000
   12 GLY   O        126    4.474700000    1.277900000    1.470500000
   13 LEU   N        127    4.680700000    1.352900000    1.512500000
   13 LEU   H        128    4.770512500    1.376173687    1.475189810
   13 LEU   CA       129    4.658600000    1.364200000    1.655600000
   13 LEU   CB       130    4.713100000    1.241300000    1.723700000
   13 LEU   CG       131    4.738000000    1.265300000    1.873200000
   13 LEU   CD1      132    4.605800000    1.278600000    1.945300000
   13 LEU   CD2      133    4.810800000    1.145800000    1.930700000
   13 LEU   C        134    4.732600000    1.487300000    1.704900000
   13 LEU   O        135    4.852300000    1.499700000    1.683600000
   14 ARG   N        136    4.660900000    1.582400000    1.762000000
   14 ARG   H        137    4.561767947    1.570240749    1.766998861
   14 ARG   CA       138    4.718100000    1.703800000    1.818000000
   14 ARG   CB       139    4.697700000    1.826800000    1.732600000
   14 ARG   CG       140    4.766800000    1.805600000    1.597600000
   14 ARG   CD       141    4.759600000    1.925200000    1.503300000
   14 ARG   NE       142    4.852700000    2.031800000    1.539500000
   14 ARG   HE       143    4.918783941    2.012673992    1.612074848
   14 ARG   CZ       144    4.856400000    2.154000000    1.482600000
   14 ARG   NH1      145    4.772500000    2.191700000    1.385000000
   14 ARG   HH11     146    4.779238223    2.283522036    1.345970396
   14 ARG   HH12     147    4.703202525    2.127988617    1.351255080
   14 ARG   NH2      148    4.948100000    2.241700000    1.524800000
   14 ARG   HH21     149    4.952603388    2.332874369    1.483971652
   14 ARG   HH22     150    5.012172778    2.216110468    1.597186842
   14 ARG   C        151    4.666600000    1.721300000    1.959000000
   14 ARG   O        152    4.547900000    1.706600000    1.981300000
   15 LEU   N        153    4.759000000    1.746500000    2.054000000
   15 LEU   H        154    4.854332003    1.757845370    2.026016222
   15 LEU   CA       155    4.726100000    1.758000000    2.196200000
   15 LEU   CB       156    4.834000000    1.692300000    2.283100000
   15 LEU   CG       157    4.848600000    1.542900000    2.253500000
   15 LEU   CD1      158    4.944600000    1.482200000    2.353200000
   15 LEU   CD2      159    4.713700000    1.470400000    2.262900000
   15 LEU   C        160    4.695300000    1.898200000    2.246300000
   15 LEU   O        161    4.662300000    1.918700000    2.362200000
   16 LYSH  N        162    4.704800000    1.993000000    2.157800000
   16 LYSH  H        163    4.731771407    1.969170410    2.064501051
   16 LYSH  CA       164    4.677900000    2.131300000    2.189100000
   16 LYSH  CB       165    4.811600000    2.207800000    2.172000000
   16 LYSH  CG       166    4.800200000    2.358300000    2.180200000
   16 LYSH  CD       167    4.756300000    2.406600000    2.317800000
   16 LYSH  CE       168    4.622500000    2.480100000    2.315700000
   16 LYSH  NZ       169    4.621500000    2.605500000    2.393600000
   16 LYSH  HZ1      170    4.711456734    2.619898782    2.434836647
   16 LYSH  HZ2      171    4.552348593    2.599526321    2.465588875
   16 LYSH  HZ3      172    4.599824036    2.682167499    2.333166175
   16 LYSH  C        173    4.571200000    2.181500000    2.092400000
   16 LYSH  O        174    4.567300000    2.136700000    1.976000000
   17 ILE   N        175    4.480300000    2.270900000    2.138600000
   17 ILE   H        176    4.484400036    2.301279016    2.233785635
   17 ILE   CA       177    4.375800000    2.323400000    2.049600000
   17 ILE   CB       178    4.296100000    2.436500000    2.115300000
   17 ILE   CG1      179    4.217600000    2.380200000    2.232700000
   17 ILE   CG2      180    4.198400000    2.503400000    2.017600000
   17 ILE   CD       181    4.132000000    2.486400000    2.303400000
   17 ILE   C        182    4.434100000    2.371900000    1.915000000
   17 ILE   O        183    4.538200000    2.440600000    1.911800000
   18 TYR   N        184    4.367000000    2.338400000    1.803900000
   18 TYR   H        185    4.284481195    2.282341673    1.810836191
   18 TYR   CA       186    4.413300000    2.383000000    1.673000000
   18 TYR   CB       187    4.512000000    2.280500000    1.609100000
   18 TYR   CG       188    4.441700000    2.150700000    1.573000000
   18 TYR   CD1      189    4.421500000    2.050700000    1.668500000
   18 TYR   HD1      190    4.454776014    2.066745529    1.771048758
   18 TYR   CD2      191    4.392500000    2.129800000    1.443700000
   18 TYR   HD2      192    4.405548023    2.207870022    1.368761220
   18 TYR   CE1      193    4.359300000    1.930600000    1.634300000
   18 TYR   HE1      194    4.349148969    1.851206485    1.708290718
   18 TYR   CE2      195    4.327100000    2.011600000    1.408000000
   18 TYR   HE2      196    4.290121929    1.997119148    1.306491738
   18 TYR   CZ       197    4.310000000    1.912500000    1.504600000
   18 TYR   OH       198    4.247000000    1.795200000    1.472100000
   18 TYR   HH       199    4.218013693    1.798268735    1.376442398
   18 TYR   C        200    4.293000000    2.413200000    1.584100000
   18 TYR   O        201    4.178000000    2.382100000    1.618400000
   19 LYSH  N        202    4.319500000    2.473800000    1.469200000
   19 LYSH  H        203    4.413508962    2.499436686    1.446726116
   19 LYSH  CA       204    4.213000000    2.502700000    1.376800000
   19 LYSH  CB       205    4.224700000    2.637600000    1.312000000
   19 LYSH  CG       206    4.190900000    2.750300000    1.405700000
   19 LYSH  CD       207    4.144900000    2.873500000    1.329500000
   19 LYSH  CE       208    4.182900000    3.008600000    1.391800000
   19 LYSH  NZ       209    4.116000000    3.120500000    1.322100000
   19 LYSH  HZ1      210    4.059259272    3.084537707    1.248024341
   19 LYSH  HZ2      211    4.184952336    3.182305076    1.284341452
   19 LYSH  HZ3      212    4.058559861    3.170587589    1.386844605
   19 LYSH  C        213    4.217300000    2.398300000    1.268600000
   19 LYSH  O        214    4.325500000    2.362100000    1.219500000
   20 ASP   N        215    4.099700000    2.348300000    1.234200000
   20 ASP   H        216    4.016769368    2.381167638    1.279391024
   20 ASP   CA       217    4.090100000    2.247700000    1.133000000
   20 ASP   CB       218    3.966100000    2.161700000    1.155700000
   20 ASP   CG       219    3.841200000    2.229700000    1.113700000
   20 ASP   OD1      220    3.834300000    2.342300000    1.069900000
   20 ASP   OD2      221    3.738200000    2.154300000    1.132000000
   20 ASP   C        222    4.099800000    2.309700000    0.992500000
   20 ASP   O        223    4.127000000    2.429000000    0.979400000
   21 THR   N        224    4.074100000    2.228300000    0.887300000
   21 THR   H        225    4.046369748    2.133621148    0.903638548
   21 THR   CA       226    4.086600000    2.277900000    0.748700000
   21 THR   CB       227    4.079100000    2.167000000    0.644600000
   21 THR   OG1      228    3.946100000    2.116800000    0.649300000
   21 THR   HG1      229    3.935806349    2.043224433    0.582362143
   21 THR   CG2      230    4.175600000    2.054300000    0.683100000
   21 THR   C        231    3.987200000    2.384100000    0.718100000
   21 THR   O        232    4.011500000    2.464400000    0.627300000
   22 GLU   N        233    3.877200000    2.386700000    0.796100000
   22 GLU   H        234    3.865241293    2.317097257    0.866898640
   22 GLU   CA       235    3.774200000    2.491000000    0.778300000
   22 GLU   CB       236    3.631200000    2.438200000    0.795700000
   22 GLU   CG       237    3.595500000    2.325900000    0.695800000
   22 GLU   CD       238    3.576300000    2.374800000    0.553500000
   22 GLU   OE1      239    3.528600000    2.483900000    0.526600000
   22 GLU   OE2      240    3.617600000    2.287300000    0.463200000
   22 GLU   C        241    3.797400000    2.610900000    0.871300000
   22 GLU   O        242    3.724000000    2.707000000    0.866000000
   23 GLY   N        243    3.902300000    2.602700000    0.955800000
   23 GLY   H        244    3.958789547    2.520200628    0.954131248
   23 GLY   CA       245    3.936500000    2.708200000    1.048700000
   23 GLY   C        246    3.864300000    2.695500000    1.182800000
   23 GLY   O        247    3.862500000    2.790300000    1.258500000
   24 TYR   N        248    3.804900000    2.578600000    1.213400000
   24 TYR   H        249    3.808268846    2.502711966    1.148364186
   24 TYR   CA       250    3.734800000    2.561600000    1.342300000
   24 TYR   CB       251    3.612100000    2.473900000    1.330300000
   24 TYR   CG       252    3.513900000    2.523800000    1.228600000
   24 TYR   CD1      253    3.472500000    2.656600000    1.232600000
   24 TYR   HD1      254    3.515181137    2.723937588    1.306930141
   24 TYR   CD2      255    3.458000000    2.439200000    1.132700000
   24 TYR   HD2      256    3.489235024    2.334850253    1.128637528
   24 TYR   CE1      257    3.377200000    2.704800000    1.142900000
   24 TYR   HE1      258    3.345590048    2.808999748    1.147821727
   24 TYR   CE2      259    3.362700000    2.485900000    1.041800000
   24 TYR   HE2      260    3.320126402    2.418519942    0.967446677
   24 TYR   CZ       261    3.322300000    2.619800000    1.046900000
   24 TYR   OH       262    3.226800000    2.667700000    0.960200000
   24 TYR   HH       263    3.198184116    2.594538257    0.898325203
   24 TYR   C        264    3.823200000    2.498200000    1.447000000
   24 TYR   O        265    3.906700000    2.413400000    1.416100000
   25 TYR   N        266    3.803100000    2.541400000    1.571500000
   25 TYR   H        267    3.731654182    2.609660433    1.586862567
   25 TYR   CA       268    3.879400000    2.494700000    1.686300000
   25 TYR   CB       269    3.840400000    2.580400000    1.811500000
   25 TYR   CG       270    3.897900000    2.720400000    1.805400000
   25 TYR   CD1      271    4.035200000    2.735700000    1.786100000
   25 TYR   HD1      272    4.098243208    2.647453269    1.775188153
   25 TYR   CD2      273    3.817700000    2.834500000    1.812900000
   25 TYR   HD2      274    3.710087254    2.823284417    1.826117700
   25 TYR   CE1      275    4.092800000    2.862800000    1.780600000
   25 TYR   HE1      276    4.200597245    2.873761768    1.768742784
   25 TYR   CE2      277    3.872600000    2.963000000    1.803800000
   25 TYR   HE2      278    3.808669423    3.051221854    1.807084178
   25 TYR   CZ       279    4.011300000    2.975700000    1.790400000
   25 TYR   OH       280    4.070000000    3.099000000    1.781900000
   25 TYR   HH       281    4.000044133    3.169938745    1.790494836
   25 TYR   C        282    3.848000000    2.346300000    1.708800000
   25 TYR   O        283    3.731000000    2.305000000    1.722900000
   26 THR   N        284    3.955100000    2.271300000    1.711000000
   26 THR   H        285    4.044493566    2.315732881    1.705125532
   26 THR   CA       286    3.950400000    2.127500000    1.721500000
   26 THR   CB       287    3.980600000    2.074000000    1.576100000
   26 THR   OG1      288    3.881900000    2.124900000    1.490900000
   26 THR   HG1      289    3.898382011    2.092637735    1.397693297
   26 THR   CG2      290    3.983400000    1.922100000    1.559200000
   26 THR   C        291    4.061300000    2.085900000    1.813200000
   26 THR   O        292    4.152200000    2.164100000    1.836000000
   27 ILE   N        293    4.057700000    1.958700000    1.858400000
   27 ILE   H        294    3.979153049    1.901152657    1.835625458
   27 ILE   CA       295    4.165400000    1.903000000    1.939600000
   27 ILE   CB       296    4.147900000    1.936500000    2.092200000
   27 ILE   CG1      297    4.280200000    1.913400000    2.172200000
   27 ILE   CG2      298    4.030900000    1.851300000    2.146700000
   27 ILE   CD       299    4.301200000    1.996000000    2.297000000
   27 ILE   C        300    4.168700000    1.750900000    1.919000000
   27 ILE   O        301    4.069900000    1.691800000    1.877100000
   28 GLY   N        302    4.279300000    1.687700000    1.953400000
   28 GLY   H        303    4.359963096    1.740841031    1.979274617
   28 GLY   CA       304    4.286400000    1.543700000    1.954500000
   28 GLY   C        305    4.287800000    1.483900000    1.818900000
   28 GLY   O        306    4.365800000    1.524500000    1.735500000
   29 ILE   N        307    4.202500000    1.385500000    1.801300000
   29 ILE   H        308    4.145155761    1.355776878    1.877642480
   29 ILE   CA       309    4.190200000    1.318900000    1.671900000
   29 ILE   CB       310    4.196400000    1.166800000    1.680600000
   29 ILE   CG1      311    4.329900000    1.126500000    1.747700000
   29 ILE   CG2      312    4.191900000    1.108700000    1.538200000
   29 ILE   CD       313    4.326900000    0.991800000    1.819800000
   29 ILE   C        314    4.064900000    1.367300000    1.598900000
   29 ILE   O        315    3.964400000    1.299700000    1.588500000
   30 GLY   N        316    4.074100000    1.490200000    1.548700000
   30 GLY   H        317    4.157884375    1.543143469    1.562010433
   30 GLY   CA       318    3.964900000    1.547100000    1.475800000
   30 GLY   C        319    3.843400000    1.578700000    1.557600000
   30 GLY   O        320    3.735500000    1.587900000    1.502700000
   31 HISH  N        321    3.858700000    1.599700000    1.688500000
   31 HISH  H        322    3.949024346    1.592758407    1.730847691
   31 HISH  CA       323    3.741000000    1.633100000    1.769200000
   31 HISH  CB       324    3.762600000    1.589100000    1.917600000
   31 HISH  CG       325    3.640300000    1.619600000    2.000900000
   31 HISH  ND1      326    3.532100000    1.532000000    2.008500000
   31 HISH  HD1      327    3.526845070    1.441983276    1.965263729
   31 HISH  CD2      328    3.608800000    1.729100000    2.077100000
   31 HISH  HD2      329    3.671960278    1.816080121    2.095162054
   31 HISH  CE1      330    3.437000000    1.588000000    2.082800000
   31 HISH  HE1      331    3.339644607    1.543971525    2.104350423
   31 HISH  NE2      332    3.480000000    1.707700000    2.127200000
   31 HISH  HE2      333    3.428700864    1.770395844    2.185831304
   31 HISH  C        334    3.706500000    1.782200000    1.761900000
   31 HISH  O        335    3.770700000    1.867500000    1.826800000
   32 LEU   N        336    3.603200000    1.815500000    1.684800000
   32 LEU   H        337    3.553521210    1.744040307    1.635550328
   32 LEU   CA       338    3.561600000    1.953600000    1.671100000
   32 LEU   CB       339    3.448800000    1.963000000    1.569400000
   32 LEU   CG       340    3.385100000    2.102700000    1.570300000
   32 LEU   CD1      341    3.483800000    2.203300000    1.512400000
   32 LEU   CD2      342    3.262600000    2.101000000    1.482100000
   32 LEU   C        343    3.511100000    2.010900000    1.802100000
   32 LEU   O        344    3.431000000    1.952000000    1.871100000
   33 LEU   N        345    3.556800000    2.125700000    1.838600000
   33 LEU   H        346    3.621815451    2.175848874    1.781520392
   33 LEU   CA       347    3.510900000    2.180000000    1.965300000
   33 LEU   CB       348    3.626900000    2.251200000    2.039200000
   33 LEU   CG       349    3.729700000    2.155100000    2.096100000
   33 LEU   CD1      350    3.853900000    2.235000000    2.135100000
   33 LEU   CD2      351    3.672700000    2.079500000    2.218500000
   33 LEU   C        352    3.394200000    2.276600000    1.950200000
   33 LEU   O        353    3.297900000    2.273500000    2.026700000
   34 THR   N        354    3.408900000    2.368500000    1.855700000
   34 THR   H        355    3.491072953    2.366085703    1.798763395
   34 THR   CA       356    3.310800000    2.472100000    1.831700000
   34 THR   CB       357    3.314500000    2.585200000    1.941800000
   34 THR   OG1      358    3.212400000    2.680200000    1.913000000
   34 THR   HG1      359    3.213630410    2.752499912    1.982073937
   34 THR   CG2      360    3.449300000    2.660600000    1.952700000
   34 THR   C        361    3.336300000    2.538300000    1.698000000
   34 THR   O        362    3.451100000    2.546700000    1.654100000
   35 LYSH  N        363    3.229700000    2.586700000    1.636000000
   35 LYSH  H        364    3.139028392    2.574609890    1.676404067
   35 LYSH  CA       365    3.243500000    2.656900000    1.510300000
   35 LYSH  CB       366    3.126500000    2.635300000    1.417300000
   35 LYSH  CG       367    3.123600000    2.496600000    1.352700000
   35 LYSH  CD       368    3.011500000    2.483500000    1.251600000
   35 LYSH  CE       369    2.982700000    2.342300000    1.204200000
   35 LYSH  NZ       370    2.864500000    2.336800000    1.115300000
   35 LYSH  HZ1      371    2.826787756    2.428746396    1.104180333
   35 LYSH  HZ2      372    2.795226037    2.276948403    1.155535611
   35 LYSH  HZ3      373    2.891532736    2.300785055    1.026013075
   35 LYSH  C        374    3.261100000    2.804300000    1.537700000
   35 LYSH  O        375    3.278500000    2.885300000    1.449100000
   36 SER   N        376    3.258100000    2.839200000    1.663200000
   36 SER   H        377    3.243652068    2.770552652    1.734465692
   36 SER   CA       378    3.275900000    2.978300000    1.698200000
   36 SER   CB       379    3.203200000    3.019900000    1.825100000
   36 SER   OG       380    3.295600000    3.075600000    1.915900000
   36 SER   HG       381    3.247936882    3.103015175    1.999426255
   36 SER   C        382    3.420800000    3.019900000    1.696200000
   36 SER   O        383    3.512900000    2.943900000    1.727800000
   37 PRO   N        384    3.439800000    3.145200000    1.656800000
   37 PRO   CA       385    3.569000000    3.210200000    1.638900000
   37 PRO   CB       386    3.538000000    3.342300000    1.571100000
   37 PRO   CG       387    3.387900000    3.357300000    1.567700000
   37 PRO   CD       388    3.325900000    3.232300000    1.626800000
   37 PRO   C        389    3.643400000    3.239000000    1.766500000
   37 PRO   O        390    3.762300000    3.275200000    1.768200000
   38 SER   N        391    3.571900000    3.220800000    1.875000000
   38 SER   H        392    3.477764879    3.187974508    1.867185521
   38 SER   CA       393    3.627500000    3.247600000    2.005600000
   38 SER   CB       394    3.523100000    3.297200000    2.105200000
   38 SER   OG       395    3.589400000    3.313100000    2.230100000
   38 SER   HG       396    3.524212903    3.345656859    2.298588636
   38 SER   C        397    3.701500000    3.132300000    2.068200000
   38 SER   O        398    3.645500000    3.024600000    2.092600000
   39 LEU   N        399    3.825300000    3.161200000    2.102000000
   39 LEU   H        400    3.860772571    3.253104618    2.084817515
   39 LEU   CA       401    3.910700000    3.062600000    2.163400000
   39 LEU   CB       402    4.058000000    3.108500000    2.159600000
   39 LEU   CG       403    4.152200000    3.008500000    2.226100000
   39 LEU   CD1      404    4.149300000    2.874200000    2.154000000
   39 LEU   CD2      405    4.294200000    3.061700000    2.224500000
   39 LEU   C        406    3.864400000    3.027200000    2.304100000
   39 LEU   O        407    3.884300000    2.917700000    2.357500000
   40 ASN   N        408    3.802800000    3.123900000    2.367300000
   40 ASN   H        409    3.789363944    3.213017524    2.323969419
   40 ASN   CA       410    3.755100000    3.098900000    2.500100000
   40 ASN   CB       411    3.712800000    3.227800000    2.571600000
   40 ASN   CG       412    3.835100000    3.308800000    2.605200000
   40 ASN   OD1      413    3.923600000    3.259300000    2.676300000
   40 ASN   ND2      414    3.845300000    3.428100000    2.545400000
   40 ASN   HD21     415    3.924317026    3.486599521    2.563678830
   40 ASN   HD22     416    3.773904135    3.458738195    2.482440239
   40 ASN   C        417    3.640200000    3.003400000    2.494800000
   40 ASN   O        418    3.629100000    2.916300000    2.578200000
   41 ALA   N        419    3.552700000    3.021500000    2.397900000
   41 ALA   H        420    3.562728998    3.096741105    2.332798576
   41 ALA   CA       421    3.442700000    2.930000000    2.388700000
   41 ALA   CB       422    3.343400000    2.970000000    2.281600000
   41 ALA   C        423    3.495900000    2.791200000    2.363600000
   41 ALA   O        424    3.443900000    2.695800000    2.414800000
   42 ALA   N        425    3.601400000    2.781900000    2.284600000
   42 ALA   H        426    3.639912412    2.864542960    2.243527682
   42 ALA   CA       427    3.661800000    2.653300000    2.256900000
   42 ALA   CB       428    3.769800000    2.668700000    2.152000000
   42 ALA   C        429    3.722200000    2.593900000    2.380600000
   42 ALA   O        430    3.712900000    2.472400000    2.404500000
   43 LYSH  N        431    3.786700000    2.677700000    2.461200000
   43 LYSH  H        432    3.793835003    2.774616840    2.437615727
   43 LYSH  CA       433    3.847200000    2.627400000    2.584600000
   43 LYSH  CB       434    3.927900000    2.731100000    2.653900000
   43 LYSH  CG       435    4.070300000    2.735500000    2.605900000
   43 LYSH  CD       436    4.156500000    2.831900000    2.686100000
   43 LYSH  CE       437    4.283900000    2.874600000    2.613400000
   43 LYSH  NZ       438    4.408600000    2.845700000    2.687900000
   43 LYSH  HZ1      439    4.386085622    2.802099986    2.775032896
   43 LYSH  HZ2      440    4.457803181    2.931058636    2.705015787
   43 LYSH  HZ3      441    4.466334886    2.784479761    2.633874402
   43 LYSH  C        442    3.740200000    2.581600000    2.682400000
   43 LYSH  O        443    3.757100000    2.485500000    2.754400000
   44 SER   N        444    3.627600000    2.647300000    2.678100000
   44 SER   H        445    3.616731451    2.723005193    2.613674862
   44 SER   CA       446    3.517900000    2.611300000    2.766200000
   44 SER   CB       447    3.419200000    2.730000000    2.781900000
   44 SER   OG       448    3.286300000    2.687000000    2.800200000
   44 SER   HG       449    3.226496236    2.766567375    2.809819911
   44 SER   C        450    3.456400000    2.477500000    2.725300000
   44 SER   O        451    3.429500000    2.388600000    2.806100000
   45 GLU   N        452    3.436900000    2.462200000    2.595400000
   45 GLU   H        453    3.457951498    2.537639195    2.533224745
   45 GLU   CA       454    3.385500000    2.337800000    2.541800000
   45 GLU   CB       455    3.368400000    2.347600000    2.390300000
   45 GLU   CG       456    3.249600000    2.435200000    2.354800000
   45 GLU   CD       457    3.122000000    2.371900000    2.404200000
   45 GLU   OE1      458    3.095300000    2.253900000    2.387200000
   45 GLU   OE2      459    3.040200000    2.455500000    2.461500000
   45 GLU   C        460    3.484300000    2.226000000    2.569200000
   45 GLU   O        461    3.446700000    2.114800000    2.604500000
   46 LEU   N        462    3.613500000    2.254600000    2.558900000
   46 LEU   H        463    3.643411864    2.345703869    2.530521037
   46 LEU   CA       464    3.710200000    2.151500000    2.589500000
   46 LEU   CB       465    3.851900000    2.204100000    2.557700000
   46 LEU   CG       466    3.958700000    2.099700000    2.586400000
   46 LEU   CD1      467    3.928600000    1.971500000    2.508400000
   46 LEU   CD2      468    4.098400000    2.156100000    2.548600000
   46 LEU   C        469    3.705200000    2.103300000    2.736100000
   46 LEU   O        470    3.707900000    1.985400000    2.769900000
   47 ASP   N        471    3.697400000    2.196300000    2.828000000
   47 ASP   H        472    3.691848175    2.292880598    2.802674809
   47 ASP   CA       473    3.697000000    2.156200000    2.966700000
   47 ASP   CB       474    3.710400000    2.278700000    3.056700000
   47 ASP   CG       475    3.847600000    2.344300000    3.051000000
   47 ASP   OD1      476    3.951500000    2.294700000    3.008300000
   47 ASP   OD2      477    3.840900000    2.463700000    3.095700000
   47 ASP   C        478    3.574900000    2.077500000    3.001000000
   47 ASP   O        479    3.580500000    1.984100000    3.081900000
   48 LYSH  N        480    3.463900000    2.118100000    2.941300000
   48 LYSH  H        481    3.467349762    2.197689956    2.880855497
   48 LYSH  CA       482    3.335600000    2.049000000    2.961700000
   48 LYSH  CB       483    3.229300000    2.131100000    2.889700000
   48 LYSH  CG       484    3.095500000    2.063900000    2.876600000
   48 LYSH  CD       485    2.982100000    2.160900000    2.843600000
   48 LYSH  CE       486    2.994400000    2.225600000    2.708300000
   48 LYSH  NZ       487    2.950100000    2.135700000    2.601900000
   48 LYSH  HZ1      488    2.920495610    2.048880619    2.641724303
   48 LYSH  HZ2      489    3.025636693    2.119290136    2.538457709
   48 LYSH  HZ3      490    2.873858873    2.177479198    2.552485536
   48 LYSH  C        491    3.340900000    1.904600000    2.902200000
   48 LYSH  O        492    3.287900000    1.809200000    2.955000000
   49 ALA   N        493    3.413700000    1.886800000    2.792100000
   49 ALA   H        494    3.461373132    1.964481284    2.750955248
   49 ALA   CA       495    3.424300000    1.755000000    2.731300000
   49 ALA   CB       496    3.474500000    1.766200000    2.585700000
   49 ALA   C        497    3.511800000    1.661300000    2.811700000
   49 ALA   O        498    3.484200000    1.543200000    2.817700000
   50 ILE   N        499    3.617200000    1.717500000    2.871400000
   50 ILE   H        500    3.628436150    1.816598181    2.864099347
   50 ILE   CA       501    3.717500000    1.641600000    2.947200000
   50 ILE   CB       502    3.852400000    1.714900000    2.937600000
   50 ILE   CG1      503    3.892200000    1.728000000    2.790400000
   50 ILE   CG2      504    3.961200000    1.639300000    3.016700000
   50 ILE   CD       505    3.886200000    1.594500000    2.714100000
   50 ILE   C        506    3.685800000    1.624800000    3.094400000
   50 ILE   O        507    3.729700000    1.531400000    3.161900000
   51 GLY   N        508    3.615500000    1.720900000    3.146300000
   51 GLY   H        509    3.584134320    1.797785294    3.090578859
   51 GLY   CA       510    3.583800000    1.713100000    3.288300000
   51 GLY   C        511    3.692400000    1.772400000    3.378400000
   51 GLY   O        512    3.708100000    1.731200000    3.493200000
   52 ARG   N        513    3.769800000    1.867700000    3.327800000
   52 ARG   H        514    3.757793419    1.895351807    3.232452113
   52 ARG   CA       515    3.871400000    1.932300000    3.408500000
   52 ARG   CB       516    3.992000000    1.845900000    3.439600000
   52 ARG   CG       517    4.091900000    1.832600000    3.326600000
   52 ARG   CD       518    4.173600000    1.708000000    3.347000000
   52 ARG   NE       519    4.264600000    1.681300000    3.237800000
   52 ARG   HE       520    4.258847319    1.592672005    3.191843661
   52 ARG   CZ       521    4.354200000    1.767300000    3.196000000
   52 ARG   NH1      522    4.371000000    1.886600000    3.251100000
   52 ARG   HH11     523    4.440829543    1.948718119    3.215530714
   52 ARG   HH12     524    4.313851694    1.914533748    3.328260721
   52 ARG   NH2      525    4.435100000    1.730500000    3.099800000
   52 ARG   HH21     526    4.504503543    1.793967481    3.065814310
   52 ARG   HH22     527    4.427465698    1.638934768    3.060334499
   52 ARG   C        528    3.913700000    2.058900000    3.342300000
   52 ARG   O        529    3.877400000    2.085200000    3.227100000
   53 ASN   N        530    3.988600000    2.136000000    3.417700000
   53 ASN   H        531    4.008756426    2.106839026    3.511205915
   53 ASN   CA       532    4.043000000    2.261300000    3.370800000
   53 ASN   CB       533    4.074500000    2.358200000    3.486700000
   53 ASN   CG       534    4.006300000    2.490900000    3.465300000
   53 ASN   OD1      535    3.889700000    2.510200000    3.505800000
   53 ASN   ND2      536    4.076900000    2.579100000    3.394500000
   53 ASN   HD21     537    4.039123691    2.669737720    3.375585610
   53 ASN   HD22     538    4.167628598    2.554615140    3.360312090
   53 ASN   C        539    4.166600000    2.227100000    3.294200000
   53 ASN   O        540    4.268500000    2.194300000    3.353100000
   54 THR   N        541    4.152600000    2.225400000    3.161700000
   54 THR   H        542    4.066474634    2.255444331    3.120715130
   54 THR   CA       543    4.261500000    2.180200000    3.075700000
   54 THR   CB       544    4.209200000    2.116900000    2.944700000
   54 THR   OG1      545    4.149100000    2.220600000    2.865400000
   54 THR   HG1      546    4.114576935    2.181581122    2.780043775
   54 THR   CG2      547    4.108500000    2.004800000    2.977300000
   54 THR   C        548    4.356600000    2.286300000    3.034200000
   54 THR   O        549    4.470800000    2.254800000    3.002700000
   55 ASN   N        550    4.307800000    2.409000000    3.021100000
   55 ASN   H        551    4.212913933    2.430239549    3.044456279
   55 ASN   CA       552    4.397300000    2.509900000    2.971900000
   55 ASN   CB       553    4.519300000    2.521600000    3.066400000
   55 ASN   CG       554    4.594900000    2.653300000    3.054600000
   55 ASN   OD1      555    4.535800000    2.761100000    3.025700000
   55 ASN   ND2      556    4.726900000    2.643400000    3.075800000
   55 ASN   HD21     557    4.784694598    2.724810837    3.070137840
   55 ASN   HD22     558    4.767570513    2.554604279    3.097276249
   55 ASN   C        559    4.440000000    2.484300000    2.824100000
   55 ASN   O        560    4.552600000    2.518800000    2.781900000
   56 GLY   N        561    4.350500000    2.423300000    2.744700000
   56 GLY   H        562    4.264081860    2.392956794    2.784839693
   56 GLY   CA       563    4.373800000    2.398800000    2.600200000
   56 GLY   C        564    4.468200000    2.286900000    2.566600000
   56 GLY   O        565    4.503300000    2.267600000    2.451100000
   57 VAL   N        566    4.509600000    2.213300000    2.668500000
   57 VAL   H        567    4.479597537    2.235762303    2.761210825
   57 VAL   CA       568    4.598200000    2.100200000    2.647000000
   57 VAL   CB       569    4.735500000    2.127300000    2.700000000
   57 VAL   CG1      570    4.825000000    2.013600000    2.657200000
   57 VAL   CG2      571    4.780200000    2.258700000    2.638700000
   57 VAL   C        572    4.544000000    1.973000000    2.709400000
   57 VAL   O        573    4.489200000    1.974400000    2.819700000
   58 ILE   N        574    4.557400000    1.861300000    2.638500000
   58 ILE   H        575    4.603498180    1.865013740    2.549836784
   58 ILE   CA       576    4.506000000    1.732300000    2.687400000
   58 ILE   CB       577    4.375900000    1.685500000    2.616700000
   58 ILE   CG1      578    4.396900000    1.663700000    2.465100000
   58 ILE   CG2      579    4.256400000    1.778700000    2.644600000
   58 ILE   CD       580    4.279200000    1.588300000    2.399100000
   58 ILE   C        581    4.609400000    1.626000000    2.666600000
   58 ILE   O        582    4.705500000    1.647700000    2.591700000
   59 THR   N        583    4.590000000    1.512200000    2.733900000
   59 THR   H        584    4.509622733    1.501582085    2.792438490
   59 THR   CA       585    4.685300000    1.404900000    2.721800000
   59 THR   CB       586    4.690100000    1.323300000    2.853900000
   59 THR   OG1      587    4.571100000    1.247100000    2.866600000
   59 THR   HG1      588    4.574048679    1.194511459    2.951604416
   59 THR   CG2      589    4.702000000    1.417100000    2.973500000
   59 THR   C        590    4.641500000    1.313500000    2.609000000
   59 THR   O        591    4.529700000    1.324500000    2.562500000
   60 LYSH  N        592    4.729700000    1.221300000    2.571500000
   60 LYSH  H        593    4.818354329    1.220485793    2.617757400
   60 LYSH  CA       594    4.706700000    1.121500000    2.468100000
   60 LYSH  CB       595    4.834700000    1.041200000    2.441900000
   60 LYSH  CG       596    4.826200000    0.955700000    2.313400000
   60 LYSH  CD       597    4.961300000    0.907300000    2.259800000
   60 LYSH  CE       598    4.950800000    0.808600000    2.142700000
   60 LYSH  NZ       599    5.041000000    0.836600000    2.027800000
   60 LYSH  HZ1      600    5.095350795    0.918277162    2.047160588
   60 LYSH  HZ2      601    4.986394944    0.851603861    1.945379298
   60 LYSH  HZ3      602    5.101912522    0.758610402    2.013402525
   60 LYSH  C        603    4.589200000    1.030600000    2.502800000
   60 LYSH  O        604    4.502400000    0.998100000    2.420900000
   61 ASP   N        605    4.583800000    0.992700000    2.631400000
   61 ASP   H        606    4.656927522    1.020360948    2.693747715
   61 ASP   CA       607    4.474000000    0.912400000    2.681800000
   61 ASP   CB       608    4.497500000    0.882300000    2.830900000
   61 ASP   CG       609    4.580300000    0.758100000    2.843800000
   61 ASP   OD1      610    4.671900000    0.729500000    2.767600000
   61 ASP   OD2      611    4.539900000    0.682100000    2.942000000
   61 ASP   C        612    4.337700000    0.984000000    2.664400000
   61 ASP   O        613    4.236400000    0.925700000    2.625300000
   62 GLU   N        614    4.336200000    1.113400000    2.700300000
   62 GLU   H        615    4.419819627    1.156233814    2.734549414
   62 GLU   CA       616    4.215700000    1.190900000    2.690000000
   62 GLU   CB       617    4.239800000    1.327000000    2.751100000
   62 GLU   CG       618    4.258400000    1.315600000    2.903700000
   62 GLU   CD       619    4.292200000    1.447900000    2.967500000
   62 GLU   OE1      620    4.354200000    1.535600000    2.909800000
   62 GLU   OE2      621    4.252100000    1.456500000    3.091600000
   62 GLU   C        622    4.174500000    1.202400000    2.542800000
   62 GLU   O        623    4.058700000    1.192000000    2.510000000
   63 ALA   N        624    4.273500000    1.225500000    2.455500000
   63 ALA   H        625    4.366979238    1.237548278    2.488913637
   63 ALA   CA       626    4.246600000    1.233300000    2.312200000
   63 ALA   CB       627    4.375400000    1.262300000    2.234800000
   63 ALA   C        628    4.182000000    1.103700000    2.263800000
   63 ALA   O        629    4.082300000    1.107100000    2.190000000
   64 GLU   N        630    4.239400000    0.989500000    2.304400000
   64 GLU   H        631    4.320575676    0.992741057    2.362709563
   64 GLU   CA       632    4.184800000    0.861800000    2.264500000
   64 GLU   CB       633    4.280800000    0.748100000    2.290900000
   64 GLU   CG       634    4.386700000    0.752900000    2.180700000
   64 GLU   CD       635    4.513700000    0.685400000    2.221400000
   64 GLU   OE1      636    4.529000000    0.636400000    2.332700000
   64 GLU   OE2      637    4.603200000    0.684000000    2.124900000
   64 GLU   C        638    4.049100000    0.836000000    2.320300000
   64 GLU   O        639    3.965600000    0.776100000    2.253200000
   65 LYSH  N        640    4.023500000    0.886100000    2.439100000
   65 LYSH  H        641    4.093682761    0.935403879    2.490515051
   65 LYSH  CA       642    3.888100000    0.867300000    2.494100000
   65 LYSH  CB       643    3.880100000    0.905000000    2.642400000
   65 LYSH  CG       644    3.751200000    0.866000000    2.718800000
   65 LYSH  CD       645    3.764400000    0.885600000    2.871600000
   65 LYSH  CE       646    3.644500000    0.842700000    2.957700000
   65 LYSH  NZ       647    3.653000000    0.894200000    3.096100000
   65 LYSH  HZ1      648    3.736719993    0.947859135    3.106666928
   65 LYSH  HZ2      649    3.654195904    0.817493362    3.160245627
   65 LYSH  HZ3      650    3.573664350    0.952024449    3.115131229
   65 LYSH  C        651    3.783000000    0.945100000    2.411400000
   65 LYSH  O        652    3.678000000    0.890900000    2.372900000
   66 LEU   N        653    3.812800000    1.070500000    2.377200000
   66 LEU   H        654    3.897765760    1.111837694    2.409941636
   66 LEU   CA       655    3.722000000    1.148700000    2.291800000
   66 LEU   CB       656    3.779600000    1.287900000    2.253500000
   66 LEU   CG       657    3.782200000    1.382300000    2.373300000
   66 LEU   CD1      658    3.851700000    1.513200000    2.334600000
   66 LEU   CD2      659    3.638300000    1.409600000    2.414400000
   66 LEU   C        660    3.702900000    1.076700000    2.159600000
   66 LEU   O        661    3.593400000    1.072800000    2.104800000
   67 PHE   N        662    3.812200000    1.025200000    2.107900000
   67 PHE   H        663    3.898760934    1.032726024    2.157403169
   67 PHE   CA       664    3.808300000    0.956400000    1.977500000
   67 PHE   CB       665    3.950500000    0.916100000    1.940000000
   67 PHE   CG       666    3.966000000    0.854700000    1.800400000
   67 PHE   CD1      667    3.889000000    0.899600000    1.692300000
   67 PHE   HD1      668    3.812725155    0.975614296    1.709181198
   67 PHE   CD2      669    4.061100000    0.753900000    1.779100000
   67 PHE   HD2      670    4.118415064    0.714991419    1.863255248
   67 PHE   CE1      671    3.907700000    0.849300000    1.563700000
   67 PHE   HE1      672    3.849454421    0.887089725    1.479673878
   67 PHE   CE2      673    4.083000000    0.702900000    1.650800000
   67 PHE   HE2      674    4.160754981    0.628587219    1.633114598
   67 PHE   CZ       675    4.003300000    0.749000000    1.545600000
   67 PHE   HZ       676    4.016110053    0.705413212    1.446518748
   67 PHE   C        677    3.714100000    0.837800000    1.981600000
   67 PHE   O        678    3.628800000    0.820000000    1.894800000
   68 ASN   N        679    3.728500000    0.755500000    2.083200000
   68 ASN   H        680    3.801646177    0.770828533    2.149643004
   68 ASN   CA       681    3.638100000    0.641700000    2.099500000
   68 ASN   CB       682    3.673300000    0.570500000    2.229900000
   68 ASN   CG       683    3.782900000    0.465900000    2.210900000
   68 ASN   OD1      684    3.777700000    0.388400000    2.115100000
   68 ASN   ND2      685    3.881300000    0.463100000    2.303200000
   68 ASN   HD21     686    3.955422920    0.396446436    2.295256760
   68 ASN   HD22     687    3.880096601    0.527678616    2.379542348
   68 ASN   C        688    3.492400000    0.686700000    2.106900000
   68 ASN   O        689    3.397500000    0.630500000    2.048200000
   69 GLN   N        690    3.470200000    0.792700000    2.181800000
   69 GLN   H        691    3.543833360    0.840274974    2.229911850
   69 GLN   CA       692    3.335100000    0.835000000    2.189800000
   69 GLN   CB       693    3.320800000    0.949700000    2.289100000
   69 GLN   CG       694    3.355300000    0.900400000    2.428800000
   69 GLN   CD       695    3.358300000    1.015200000    2.527100000
   69 GLN   OE1      696    3.357500000    0.989500000    2.645500000
   69 GLN   NE2      697    3.353900000    1.140800000    2.480500000
   69 GLN   HE21     698    3.355800045    1.217860707    2.544202725
   69 GLN   HE22     699    3.348717309    1.157443816    2.382031106
   69 GLN   C        700    3.282600000    0.885600000    2.058000000
   69 GLN   O        701    3.165300000    0.873600000    2.030000000
   70 ASP   N        702    3.367000000    0.955600000    1.981500000
   70 ASP   H        703    3.461692099    0.967940546    2.011183620
   70 ASP   CA       704    3.323200000    1.014000000    1.855900000
   70 ASP   CB       705    3.423500000    1.116300000    1.798400000
   70 ASP   CG       706    3.426400000    1.241500000    1.881700000
   70 ASP   OD1      707    3.338700000    1.280700000    1.952800000
   70 ASP   OD2      708    3.537700000    1.302800000    1.870600000
   70 ASP   C        709    3.296200000    0.907400000    1.750600000
   70 ASP   O        710    3.206000000    0.923600000    1.671400000
   71 VAL   N        711    3.374400000    0.799400000    1.750900000
   71 VAL   H        712    3.448724900    0.791270740    1.817305755
   71 VAL   CA       713    3.350700000    0.692600000    1.653200000
   71 VAL   CB       714    3.465200000    0.590300000    1.655000000
   71 VAL   CG1      715    3.427800000    0.466300000    1.571500000
   71 VAL   CG2      716    3.594500000    0.653600000    1.598200000
   71 VAL   C        717    3.218700000    0.627700000    1.683800000
   71 VAL   O        718    3.130000000    0.607800000    1.599600000
   72 ASP   N        719    3.200600000    0.600000000    1.810300000
   72 ASP   H        720    3.272565757    0.619944106    1.876806861
   72 ASP   CA       721    3.075700000    0.540200000    1.853900000
   72 ASP   CB       722    3.089200000    0.515900000    2.005800000
   72 ASP   CG       723    3.013100000    0.396300000    2.049800000
   72 ASP   OD1      724    2.981600000    0.306800000    1.975400000
   72 ASP   OD2      725    2.975600000    0.404200000    2.175000000
   72 ASP   C        726    2.953600000    0.628100000    1.818500000
   72 ASP   O        727    2.850700000    0.582800000    1.769000000
   73 ALA   N        728    2.963700000    0.757400000    1.840700000
   73 ALA   H        729    3.047620588    0.794557982    1.880406666
   73 ALA   CA       730    2.854700000    0.845800000    1.808200000
   73 ALA   CB       731    2.888000000    0.988100000    1.853200000
   73 ALA   C        732    2.829000000    0.847600000    1.659400000
   73 ALA   O        733    2.716200000    0.858900000    1.612800000
   74 ALA   N        734    2.935000000    0.838000000    1.582000000
   74 ALA   H        735    3.026227055    0.829493389    1.622065721
   74 ALA   CA       736    2.918000000    0.839900000    1.437200000
   74 ALA   CB       737    3.050900000    0.848800000    1.360500000
   74 ALA   C        738    2.836600000    0.719500000    1.391300000
   74 ALA   O        739    2.742200000    0.730600000    1.310700000
   75 VAL   N        740    2.876900000    0.603900000    1.441300000
   75 VAL   H        741    2.954451462    0.599614834    1.504287365
   75 VAL   CA       742    2.806300000    0.484100000    1.402800000
   75 VAL   CB       743    2.868100000    0.360700000    1.468400000
   75 VAL   CG1      744    2.789500000    0.235000000    1.425700000
   75 VAL   CG2      745    3.010800000    0.349100000    1.420600000
   75 VAL   C        746    2.660900000    0.494200000    1.444500000
   75 VAL   O        747    2.566900000    0.463700000    1.369300000
   76 ARG   N        748    2.643500000    0.534800000    1.568400000
   76 ARG   H        749    2.721420260    0.560398837    1.625611297
   76 ARG   CA       750    2.510800000    0.541200000    1.618500000
   76 ARG   CB       751    2.508500000    0.538400000    1.772700000
   76 ARG   CG       752    2.527200000    0.393400000    1.824600000
   76 ARG   CD       753    2.543000000    0.371500000    1.977100000
   76 ARG   NE       754    2.674800000    0.411600000    2.030600000
   76 ARG   HE       755    2.752883610    0.350747245    2.016461677
   76 ARG   CZ       756    2.694100000    0.527800000    2.098200000
   76 ARG   NH1      757    2.592100000    0.610900000    2.120200000
   76 ARG   HH11     758    2.607033815    0.696293586    2.170048938
   76 ARG   HH12     759    2.500700226    0.587803678    2.086843723
   76 ARG   NH2      760    2.816100000    0.563900000    2.142200000
   76 ARG   HH21     761    2.827936770    0.649940207    2.191767869
   76 ARG   HH22     762    2.894887031    0.504675525    2.125316122
   76 ARG   C        763    2.422000000    0.638600000    1.540500000
   76 ARG   O        764    2.300900000    0.619200000    1.516400000
   77 GLY   N        765    2.484900000    0.742700000    1.490800000
   77 GLY   H        766    2.582269324    0.754663743    1.510192873
   77 GLY   CA       767    2.416200000    0.841300000    1.408000000
   77 GLY   C        768    2.371100000    0.777100000    1.277600000
   77 GLY   O        769    2.262200000    0.795800000    1.227400000
   78 ILE   N        770    2.458200000    0.698200000    1.222600000
   78 ILE   H        771    2.548370674    0.685874421    1.264040677
   78 ILE   CA       772    2.424100000    0.629100000    1.102300000
   78 ILE   CB       773    2.542600000    0.545500000    1.053000000
   78 ILE   CG1      774    2.643800000    0.637700000    0.986000000
   78 ILE   CG2      775    2.493100000    0.449100000    0.944800000
   78 ILE   CD       776    2.774400000    0.564800000    0.955000000
   78 ILE   C        777    2.304600000    0.536900000    1.126300000
   78 ILE   O        778    2.204200000    0.538200000    1.054700000
   79 LEU   N        779    2.314900000    0.455300000    1.229800000
   79 LEU   H        780    2.394333438    0.459991439    1.290366652
   79 LEU   CA       781    2.209600000    0.359100000    1.254200000
   79 LEU   CB       782    2.249700000    0.255700000    1.360200000
   79 LEU   CG       783    2.378100000    0.181700000    1.323800000
   79 LEU   CD1      784    2.410000000    0.088700000    1.437200000
   79 LEU   CD2      785    2.360600000    0.097500000    1.199300000
   79 LEU   C        786    2.078000000    0.423000000    1.288000000
   79 LEU   O        787    1.975900000    0.361200000    1.271600000
   80 ARG   N        788    2.081700000    0.545900000    1.335900000
   80 ARG   H        789    2.169929708    0.591352449    1.348130845
   80 ARG   CA       790    1.959300000    0.616300000    1.371200000
   80 ARG   CB       791    1.979100000    0.715500000    1.486800000
   80 ARG   CG       792    2.014100000    0.653000000    1.622400000
   80 ARG   CD       793    1.991000000    0.749700000    1.739600000
   80 ARG   NE       794    2.113200000    0.819600000    1.780900000
   80 ARG   HE       795    2.167921308    0.777344834    1.853150117
   80 ARG   CZ       796    2.157900000    0.935900000    1.729700000
   80 ARG   NH1      797    2.093200000    1.004800000    1.633700000
   80 ARG   HH11     798    2.131288313    1.090715059    1.599525697
   80 ARG   HH12     799    2.007085915    0.970028306    1.596615049
   80 ARG   NH2      800    2.272200000    0.985500000    1.777200000
   80 ARG   HH21     801    2.308072127    1.071655928    1.741278607
   80 ARG   HH22     802    2.322045348    0.936540803    1.848743262
   80 ARG   C        803    1.898700000    0.692500000    1.253700000
   80 ARG   O        804    1.789800000    0.745100000    1.266300000
   81 ASN   N        805    1.971700000    0.706100000    1.143700000
   81 ASN   H        806    2.062461510    0.664294770    1.139869725
   81 ASN   CA       807    1.923000000    0.780100000    1.029000000
   81 ASN   CB       808    2.036600000    0.858000000    0.963700000
   81 ASN   CG       809    1.987100000    0.954800000    0.858600000
   81 ASN   OD1      810    1.915400000    0.918500000    0.764100000
   81 ASN   ND2      811    2.025700000    1.080200000    0.875700000
   81 ASN   HD21     812    1.997288550    1.150581596    0.810590703
   81 ASN   HD22     813    2.083284035    1.104591506    0.953732899
   81 ASN   C        814    1.851000000    0.689200000    0.931100000
   81 ASN   O        815    1.903700000    0.587300000    0.882700000
   82 ALA   N        816    1.726600000    0.725100000    0.905200000
   82 ALA   H        817    1.688395514    0.807815777    0.946413074
   82 ALA   CA       818    1.645900000    0.643700000    0.816600000
   82 ALA   CB       819    1.500300000    0.684300000    0.821200000
   82 ALA   C        820    1.697300000    0.643800000    0.674900000
   82 ALA   O        821    1.675100000    0.550600000    0.599900000
   83 LYSH  N        822    1.767200000    0.747200000    0.636000000
   83 LYSH  H        823    1.783248377    0.823694570    0.698378125
   83 LYSH  CA       824    1.821000000    0.749800000    0.502000000
   83 LYSH  CB       825    1.848900000    0.893300000    0.457800000
   83 LYSH  CG       826    1.730100000    0.965500000    0.397900000
   83 LYSH  CD       827    1.649600000    1.043100000    0.501500000
   83 LYSH  CE       828    1.504500000    0.994900000    0.509900000
   83 LYSH  NZ       829    1.461200000    0.922200000    0.388400000
   83 LYSH  HZ1      830    1.536736079    0.918578344    0.322969240
   83 LYSH  HZ2      831    1.383466842    0.969613687    0.347053919
   83 LYSH  HZ3      832    1.433929190    0.829210020    0.413081301
   83 LYSH  C        833    1.952200000    0.672900000    0.496800000
   83 LYSH  O        834    1.987000000    0.606900000    0.401400000
   84 LEU   N        835    2.028500000    0.682500000    0.600800000
   84 LEU   H        836    1.997957976    0.733138532    0.681440709
   84 LEU   CA       837    2.158800000    0.619000000    0.599100000
   84 LEU   CB       838    2.254400000    0.695600000    0.694700000
   84 LEU   CG       839    2.272300000    0.844600000    0.661400000
   84 LEU   CD1      840    2.368600000    0.908700000    0.760600000
   84 LEU   CD2      841    2.328500000    0.860800000    0.520200000
   84 LEU   C        842    2.162200000    0.472200000    0.633100000
   84 LEU   O        843    2.238500000    0.394900000    0.577200000
   85 LYSH  N        844    2.085100000    0.434700000    0.732300000
   85 LYSH  H        845    2.022917025    0.500401516    0.774921456
   85 LYSH  CA       846    2.090000000    0.299000000    0.779800000
   85 LYSH  CB       847    1.986400000    0.283100000    0.887300000
   85 LYSH  CG       848    2.004600000    0.147800000    0.951000000
   85 LYSH  CD       849    1.899700000    0.114400000    1.054500000
   85 LYSH  CE       850    1.920800000   -0.023900000    1.114200000
   85 LYSH  NZ       851    1.860600000   -0.129600000    1.031400000
   85 LYSH  HZ1      852    1.817209207   -0.088537386    0.951205856
   85 LYSH  HZ2      853    1.791993825   -0.178905117    1.084899516
   85 LYSH  HZ3      854    1.931690909   -0.193430946    1.001875552
   85 LYSH  C        855    2.082200000    0.187300000    0.675400000
   85 LYSH  O        856    2.159800000    0.092300000    0.672300000
   86 PRO   N        857    1.983400000    0.196500000    0.589600000
   86 PRO   CA       858    1.964400000    0.091400000    0.492600000
   86 PRO   CB       859    1.837500000    0.125600000    0.416500000
   86 PRO   CG       860    1.790300000    0.261700000    0.468000000
   86 PRO   CD       861    1.891900000    0.311200000    0.569400000
   86 PRO   C        862    2.083300000    0.079300000    0.399200000
   86 PRO   O        863    2.118200000   -0.030500000    0.358700000
   87 VAL   N        864    2.146500000    0.191900000    0.368000000
   87 VAL   H        865    2.114276145    0.279670061    0.403468853
   87 VAL   CA       866    2.262300000    0.185700000    0.282200000
   87 VAL   CB       867    2.305500000    0.323700000    0.227300000
   87 VAL   CG1      868    2.422100000    0.306900000    0.125700000
   87 VAL   CG2      869    2.186400000    0.391000000    0.159700000
   87 VAL   C        870    2.378700000    0.117200000    0.353600000
   87 VAL   O        871    2.451900000    0.034200000    0.302900000
   88 TYR   N        872    2.397400000    0.158900000    0.474900000
   88 TYR   H        873    2.335330714    0.226804304    0.514097056
   88 TYR   CA       874    2.506100000    0.108600000    0.553200000
   88 TYR   CB       875    2.496700000    0.183300000    0.687300000
   88 TYR   CG       876    2.604900000    0.145600000    0.783100000
   88 TYR   CD1      877    2.729900000    0.206800000    0.775100000
   88 TYR   HD1      878    2.748769254    0.281886774    0.698373684
   88 TYR   CD2      879    2.579400000    0.049900000    0.881200000
   88 TYR   HD2      880    2.480408433    0.004913270    0.888806822
   88 TYR   CE1      881    2.830700000    0.172400000    0.864700000
   88 TYR   HE1      882    2.928898012    0.219329091    0.858715775
   88 TYR   CE2      883    2.679800000    0.011700000    0.969300000
   88 TYR   HE2      884    2.662584629   -0.067281140    1.042420521
   88 TYR   CZ       885    2.803400000    0.076700000    0.962200000
   88 TYR   OH       886    2.901900000    0.041000000    1.049400000
   88 TYR   HH       887    2.867007700   -0.028102807    1.112703471
   88 TYR   C        888    2.491700000   -0.041000000    0.573000000
   88 TYR   O        889    2.590000000   -0.115100000    0.568000000
   89 ASP   N        890    2.368200000   -0.084900000    0.596800000
   89 ASP   H        891    2.291914974   -0.020292936    0.599353844
   89 ASP   CA       892    2.343500000   -0.229900000    0.619600000
   89 ASP   CB       893    2.197800000   -0.254400000    0.660600000
   89 ASP   CG       894    2.181200000   -0.229600000    0.808200000
   89 ASP   OD1      895    2.272900000   -0.204400000    0.884400000
   89 ASP   OD2      896    2.058700000   -0.228100000    0.842200000
   89 ASP   C        897    2.373600000   -0.310100000    0.497400000
   89 ASP   O        898    2.407900000   -0.426800000    0.505800000
   90 SER   N        899    2.361800000   -0.245700000    0.382600000
   90 SER   H        900    2.334764847   -0.149425137    0.382098669
   90 SER   CA       901    2.387800000   -0.313800000    0.257700000
   90 SER   CB       902    2.318300000   -0.242700000    0.144200000
   90 SER   OG       903    2.396400000   -0.133800000    0.098900000
   90 SER   HG       904    2.349089409   -0.087752699    0.023791053
   90 SER   C        905    2.535900000   -0.330300000    0.224900000
   90 SER   O        906    2.575800000   -0.409800000    0.138000000
   91 LEU   N        907    2.622100000   -0.253200000    0.290600000
   91 LEU   H        908    2.588266854   -0.190965824    0.361184882
   91 LEU   CA       909    2.767100000   -0.257700000    0.261300000
   91 LEU   CB       910    2.832500000   -0.124800000    0.304100000
   91 LEU   CG       911    2.770800000    0.000100000    0.236300000
   91 LEU   CD1      912    2.825800000    0.126800000    0.300300000
   91 LEU   CD2      913    2.807700000    0.001700000    0.088100000
   91 LEU   C        914    2.843900000   -0.365300000    0.334000000
   91 LEU   O        915    2.803200000   -0.408800000    0.443500000
   92 ASP   N        916    2.959600000   -0.400400000    0.273600000
   92 ASP   H        917    2.980418460   -0.362472667    0.183443973
   92 ASP   CA       918    3.055700000   -0.492200000    0.335700000
   92 ASP   CB       919    3.159200000   -0.546000000    0.238100000
   92 ASP   CG       920    3.217900000   -0.432600000    0.159100000
   92 ASP   OD1      921    3.159600000   -0.382100000    0.063200000
   92 ASP   OD2      922    3.335000000   -0.393700000    0.204700000
   92 ASP   C        923    3.134600000   -0.412600000    0.441300000
   92 ASP   O        924    3.124000000   -0.288700000    0.450700000
   93 ALA   N        925    3.212900000   -0.484900000    0.521600000
   93 ALA   H        926    3.220886151   -0.583151551    0.504781734
   93 ALA   CA       927    3.287000000   -0.427200000    0.632300000
   93 ALA   CB       928    3.351800000   -0.534200000    0.720900000
   93 ALA   C        929    3.381300000   -0.310700000    0.598400000
   93 ALA   O        930    3.387300000   -0.211900000    0.673200000
   94 VAL   N        931    3.455600000   -0.322200000    0.488600000
   94 VAL   H        932    3.447204389   -0.403688394    0.431248842
   94 VAL   CA       933    3.548600000   -0.217400000    0.451600000
   94 VAL   CB       934    3.641400000   -0.269200000    0.342500000
   94 VAL   CG1      935    3.743400000   -0.162400000    0.302000000
   94 VAL   CG2      936    3.716400000   -0.391200000    0.396600000
   94 VAL   C        937    3.474000000   -0.094200000    0.409300000
   94 VAL   O        938    3.500800000    0.019000000    0.451900000
   95 ARG   N        939    3.374200000   -0.114700000    0.325900000
   95 ARG   H        940    3.349481663   -0.206560563    0.295067536
   95 ARG   CA       941    3.301400000    0.003700000    0.280700000
   95 ARG   CB       942    3.211600000   -0.025100000    0.161200000
   95 ARG   CG       943    3.291400000   -0.064900000    0.036500000
   95 ARG   CD       944    3.195100000   -0.084800000   -0.080700000
   95 ARG   NE       945    3.265300000   -0.107500000   -0.205700000
   95 ARG   HE       946    3.287191308   -0.027405672   -0.261428531
   95 ARG   CZ       947    3.303400000   -0.228300000   -0.252700000
   95 ARG   NH1      948    3.282600000   -0.343400000   -0.184400000
   95 ARG   HH11     949    3.312519155   -0.430614937   -0.223109157
   95 ARG   HH12     950    3.237324135   -0.341163761   -0.095264736
   95 ARG   NH2      951    3.365800000   -0.232800000   -0.372500000
   95 ARG   HH21     952    3.395331877   -0.320575067   -0.410228052
   95 ARG   HH22     953    3.382438381   -0.148354519   -0.423412916
   95 ARG   C        954    3.226900000    0.069900000    0.393100000
   95 ARG   O        955    3.208200000    0.189200000    0.393700000
   96 ARG   N        956    3.184000000   -0.007300000    0.491800000
   96 ARG   H        957    3.195055170   -0.106586398    0.487328502
   96 ARG   CA       958    3.120400000    0.055200000    0.607000000
   96 ARG   CB       959    3.079600000   -0.048900000    0.710300000
   96 ARG   CG       960    2.946900000   -0.113500000    0.670600000
   96 ARG   CD       961    2.905800000   -0.230400000    0.762800000
   96 ARG   NE       962    2.792000000   -0.299500000    0.700800000
   96 ARG   HE       963    2.761209903   -0.268709944    0.610778100
   96 ARG   CZ       964    2.728300000   -0.400000000    0.757600000
   96 ARG   NH1      965    2.766700000   -0.439200000    0.875800000
   96 ARG   HH11     966    2.719934269   -0.515214096    0.920909019
   96 ARG   HH12     967    2.842932406   -0.393266469    0.921393101
   96 ARG   NH2      968    2.623700000   -0.459700000    0.695400000
   96 ARG   HH21     969    2.576158119   -0.535842893    0.739468463
   96 ARG   HH22     970    2.594075389   -0.427599553    0.605444768
   96 ARG   C        971    3.219400000    0.148800000    0.676800000
   96 ARG   O        972    3.179200000    0.250400000    0.730900000
   97 ALA   N        973    3.348000000    0.115100000    0.675400000
   97 ALA   H        974    3.378111441    0.031239132    0.630005551
   97 ALA   CA       975    3.443800000    0.202000000    0.740800000
   97 ALA   CB       976    3.579900000    0.134900000    0.744000000
   97 ALA   C        977    3.451800000    0.334100000    0.666600000
   97 ALA   O        978    3.460500000    0.441200000    0.726700000
   98 ALA   N        979    3.443100000    0.327600000    0.535100000
   98 ALA   H        980    3.435235768    0.238610656    0.490166155
   98 ALA   CA       981    3.444900000    0.450700000    0.454000000
   98 ALA   CB       982    3.439900000    0.419100000    0.304200000
   98 ALA   C        983    3.323000000    0.538800000    0.487400000
   98 ALA   O        984    3.332200000    0.662800000    0.494600000
   99 ALA   N        985    3.206200000    0.474800000    0.507400000
   99 ALA   H        986    3.202130809    0.375334989    0.497905095
   99 ALA   CA       987    3.085700000    0.548700000    0.542700000
   99 ALA   CB       988    2.960500000    0.457000000    0.546000000
   99 ALA   C        989    3.101800000    0.616800000    0.677900000
   99 ALA   O        990    3.062600000    0.734400000    0.696700000
  100 ILE   N        991    3.161600000    0.545900000    0.773100000
  100 ILE   H        992    3.192781793    0.452600121    0.755132575
  100 ILE   CA       993    3.180800000    0.606400000    0.903600000
  100 ILE   CB       994    3.231800000    0.502600000    1.003200000
  100 ILE   CG1      995    3.127300000    0.391900000    1.028100000
  100 ILE   CG2      996    3.276900000    0.569100000    1.133700000
  100 ILE   CD       997    3.192600000    0.270400000    1.093900000
  100 ILE   C        998    3.273900000    0.728200000    0.892400000
  100 ILE   O        999    3.252700000    0.835500000    0.952000000
  101 ASN   N       1000    3.379500000    0.711800000    0.812300000
  101 ASN   H       1001    3.392245484    0.624915234    0.764460789
  101 ASN   CA      1002    3.476000000    0.818700000    0.793900000
  101 ASN   CB      1003    3.583600000    0.773500000    0.693600000
  101 ASN   CG      1004    3.705700000    0.862000000    0.689200000
  101 ASN   OD1     1005    3.696300000    0.983900000    0.670400000
  101 ASN   ND2     1006    3.823100000    0.802600000    0.698400000
  101 ASN   HD21    1007    3.906981062    0.856988210    0.695973077
  101 ASN   HD22    1008    3.828230494    0.703175278    0.707802271
  101 ASN   C       1009    3.409900000    0.946800000    0.750500000
  101 ASN   O       1010    3.434600000    1.055400000    0.806700000
  102 MET   N       1011    3.324300000    0.933700000    0.649600000
  102 MET   H       1012    3.307435871    0.844048231    0.608634631
  102 MET   CA      1013    3.255800000    1.051400000    0.599900000
  102 MET   CB      1014    3.170800000    1.021300000    0.474600000
  102 MET   CG      1015    3.254600000    0.991600000    0.350200000
  102 MET   SD      1016    3.149200000    0.974000000    0.204700000
  102 MET   CE      1017    3.098600000    1.143800000    0.171700000
  102 MET   C       1018    3.167000000    1.116500000    0.704300000
  102 MET   O       1019    3.163300000    1.237400000    0.713700000
  103 VAL   N       1020    3.092000000    1.034300000    0.776600000
  103 VAL   H       1021    3.097080068    0.935442848    0.762406468
  103 VAL   CA      1022    3.002000000    1.090000000    0.877100000
  103 VAL   CB      1023    2.906600000    0.985400000    0.937500000
  103 VAL   CG1     1024    2.836700000    1.042000000    1.061600000
  103 VAL   CG2     1025    2.798000000    0.956200000    0.833400000
  103 VAL   C       1026    3.083500000    1.153400000    0.986400000
  103 VAL   O       1027    3.046100000    1.255700000    1.037200000
  104 PHE   N       1028    3.195900000    1.094700000    1.019600000
  104 PHE   H       1029    3.223673330    1.010301980    0.973713005
  104 PHE   CA      1030    3.280100000    1.152200000    1.123000000
  104 PHE   CB      1031    3.400700000    1.059900000    1.146500000
  104 PHE   CG      1032    3.496400000    1.100200000    1.258000000
  104 PHE   CD1     1033    3.597600000    1.193400000    1.235300000
  104 PHE   HD1     1034    3.606374986    1.241156662    1.137712599
  104 PHE   CD2     1035    3.490400000    1.037600000    1.382400000
  104 PHE   HD2     1036    3.410902941    0.965587564    1.401775930
  104 PHE   CE1     1037    3.688000000    1.226000000    1.337100000
  104 PHE   HE1     1038    3.763575787    1.302684345    1.320105541
  104 PHE   CE2     1039    3.583200000    1.064600000    1.482500000
  104 PHE   HE2     1040    3.578864089    1.011107220    1.577372137
  104 PHE   CZ      1041    3.681700000    1.160600000    1.460400000
  104 PHE   HZ      1042    3.753459362    1.184558917    1.538870149
  104 PHE   C       1043    3.330600000    1.288000000    1.080100000
  104 PHE   O       1044    3.337100000    1.380700000    1.157100000
  105 GLN   N       1045    3.362900000    1.302300000    0.952700000
  105 GLN   H       1046    3.349910376    1.226401607    0.888897934
  105 GLN   CA      1047    3.416700000    1.427100000    0.906100000
  105 GLN   CB      1048    3.488800000    1.403700000    0.769000000
  105 GLN   CG      1049    3.567900000    1.529200000    0.719600000
  105 GLN   CD      1050    3.623400000    1.522300000    0.577500000
  105 GLN   OE1     1051    3.621300000    1.417900000    0.513100000
  105 GLN   NE2     1052    3.682400000    1.632400000    0.530200000
  105 GLN   HE21    1053    3.720358844    1.632971350    0.437686219
  105 GLN   HE22    1054    3.688613553    1.714258828    0.587300999
  105 GLN   C       1055    3.312800000    1.538000000    0.889900000
  105 GLN   O       1056    3.337500000    1.656400000    0.916300000
  106 MET   N       1057    3.198400000    1.502100000    0.836800000
  106 MET   H       1058    3.179868082    1.404824990    0.822866571
  106 MET   CA      1059    3.098300000    1.598700000    0.797800000
  106 MET   CB      1060    3.097800000    1.610900000    0.641700000
  106 MET   CG      1061    3.024500000    1.508000000    0.558100000
  106 MET   SD      1062    3.068500000    1.537700000    0.384200000
  106 MET   CE      1063    3.233400000    1.466400000    0.375700000
  106 MET   C       1064    2.963000000    1.595500000    0.864400000
  106 MET   O       1065    2.875300000    1.675600000    0.836100000
  107 GLY   N       1066    2.944900000    1.503700000    0.955200000
  107 GLY   H       1067    3.018007879    1.439322790    0.977801168
  107 GLY   CA      1068    2.817400000    1.496700000    1.022500000
  107 GLY   C       1069    2.713700000    1.429500000    0.935900000
  107 GLY   O       1070    2.725500000    1.424800000    0.813600000
  108 GLU   N       1071    2.614400000    1.374600000    1.005700000
  108 GLU   H       1072    2.614454790    1.388432107    1.104738729
  108 GLU   CA      1073    2.506200000    1.296300000    0.949100000
  108 GLU   CB      1074    2.432300000    1.209800000    1.054700000
  108 GLU   CG      1075    2.279300000    1.226700000    1.063900000
  108 GLU   CD      1076    2.225900000    1.164800000    1.190400000
  108 GLU   OE1     1077    2.286900000    1.169900000    1.295700000
  108 GLU   OE2     1078    2.109900000    1.103400000    1.176300000
  108 GLU   C       1079    2.420800000    1.375400000    0.854700000
  108 GLU   O       1080    2.360100000    1.324200000    0.759600000
  109 THR   N       1081    2.423100000    1.504100000    0.881100000
  109 THR   H       1082    2.473260472    1.536322231    0.961384836
  109 THR   CA      1083    2.356000000    1.599300000    0.798400000
  109 THR   CB      1084    2.360000000    1.734300000    0.869700000
  109 THR   OG1     1085    2.488300000    1.750500000    0.932000000
  109 THR   HG1     1086    2.491713902    1.838734187    0.978936909
  109 THR   CG2     1087    2.248800000    1.733900000    0.973600000
  109 THR   C       1088    2.427600000    1.609300000    0.664800000
  109 THR   O       1089    2.369200000    1.585000000    0.557900000
  110 GLY   N       1090    2.560400000    1.639300000    0.675300000
  110 GLY   H       1091    2.598530251    1.653083556    0.766711693
  110 GLY   CA      1092    2.649200000    1.652300000    0.561600000
  110 GLY   C       1093    2.624800000    1.535500000    0.465900000
  110 GLY   O       1094    2.568000000    1.552100000    0.359000000
  111 VAL   N       1095    2.665000000    1.418200000    0.512800000
  111 VAL   H       1096    2.705801456    1.414196061    0.604009702
  111 VAL   CA      1097    2.652000000    1.295900000    0.436900000
  111 VAL   CB      1098    2.722200000    1.184000000    0.509000000
  111 VAL   CG1     1099    2.854500000    1.239500000    0.560500000
  111 VAL   CG2     1100    2.637400000    1.146500000    0.629000000
  111 VAL   C       1101    2.509700000    1.262100000    0.394100000
  111 VAL   O       1102    2.487100000    1.211500000    0.284200000
  112 ALA   N       1103    2.411300000    1.289700000    0.478600000
  112 ALA   H       1104    2.430612363    1.330041487    0.568040466
  112 ALA   CA      1105    2.274900000    1.260100000    0.438500000
  112 ALA   CB      1106    2.175500000    1.259900000    0.556000000
  112 ALA   C       1107    2.229200000    1.338400000    0.311500000
  112 ALA   O       1108    2.134400000    1.295200000    0.245000000
  113 GLY   N       1109    2.300400000    1.449100000    0.273200000
  113 GLY   H       1110    2.378971166    1.477375340    0.328218879
  113 GLY   CA      1111    2.264700000    1.528900000    0.152200000
  113 GLY   C       1112    2.330500000    1.491000000    0.015700000
  113 GLY   O       1113    2.337900000    1.573600000   -0.077500000
  114 PHE   N       1114    2.373000000    1.363200000    0.006100000
  114 PHE   H       1115    2.356443209    1.305240928    0.085891094
  114 PHE   CA      1116    2.439300000    1.300300000   -0.105200000
  114 PHE   CB      1117    2.561400000    1.230900000   -0.043300000
  114 PHE   CG      1118    2.686300000    1.316400000   -0.031000000
  114 PHE   CD1     1119    2.690700000    1.428700000    0.051500000
  114 PHE   HD1     1120    2.602186627    1.456857734    0.108539677
  114 PHE   CD2     1121    2.800600000    1.285400000   -0.104300000
  114 PHE   HD2     1122    2.799215951    1.198078961   -0.169523620
  114 PHE   CE1     1123    2.806600000    1.505600000    0.062200000
  114 PHE   HE1     1124    2.808462445    1.592116270    0.128475685
  114 PHE   CE2     1125    2.917000000    1.362400000   -0.097100000
  114 PHE   HE2     1126    3.004089835    1.336930649   -0.157495967
  114 PHE   CZ      1127    2.919900000    1.472200000   -0.011500000
  114 PHE   HZ      1128    3.010654404    1.531853182   -0.002219051
  114 PHE   C       1129    2.348700000    1.188800000   -0.153500000
  114 PHE   O       1130    2.389200000    1.075100000   -0.168300000
  115 THR   N       1131    2.225600000    1.220600000   -0.175100000
  115 THR   H       1132    2.198249044    1.315838975   -0.161629187
  115 THR   CA      1133    2.126100000    1.126900000   -0.217300000
  115 THR   CB      1134    2.009900000    1.204200000   -0.271400000
  115 THR   OG1     1135    1.959400000    1.277800000   -0.166100000
  115 THR   HG1     1136    1.881075689    1.331497344   -0.197435243
  115 THR   CG2     1137    1.910000000    1.100900000   -0.320500000
  115 THR   C       1138    2.160300000    1.040000000   -0.332900000
  115 THR   O       1139    2.136500000    0.922000000   -0.331200000
  116 ASN   N       1140    2.202200000    1.103000000   -0.439500000
  116 ASN   H       1141    2.208485718    1.202802057   -0.439698146
  116 ASN   CA      1142    2.239400000    1.027600000   -0.557100000
  116 ASN   CB      1143    2.263100000    1.120000000   -0.682600000
  116 ASN   CG      1144    2.145400000    1.216000000   -0.703500000
  116 ASN   OD1     1145    2.029100000    1.176700000   -0.684600000
  116 ASN   ND2     1146    2.173200000    1.343800000   -0.729100000
  116 ASN   HD21    1147    2.098938678    1.409254161   -0.743277757
  116 ASN   HD22    1148    2.268321145    1.374240992   -0.734131291
  116 ASN   C       1149    2.351100000    0.925500000   -0.531800000
  116 ASN   O       1150    2.344000000    0.809500000   -0.575100000
  117 SER   N       1151    2.455300000    0.966400000   -0.459700000
  117 SER   H       1152    2.459140993    1.060572726   -0.426282272
  117 SER   CA      1153    2.563800000    0.873800000   -0.429500000
  117 SER   CB      1154    2.668100000    0.942600000   -0.345800000
  117 SER   OG      1155    2.722000000    1.050100000   -0.416800000
  117 SER   HG      1156    2.791299323    1.095634390   -0.360905249
  117 SER   C       1157    2.512900000    0.758900000   -0.341700000
  117 SER   O       1158    2.558000000    0.645800000   -0.354200000
  118 LEU   N       1159    2.421600000    0.791200000   -0.248800000
  118 LEU   H       1160    2.390745793    0.885984608   -0.240806501
  118 LEU   CA      1161    2.367000000    0.690300000   -0.159700000
  118 LEU   CB      1162    2.273100000    0.744300000   -0.049800000
  118 LEU   CG      1163    2.344900000    0.825500000    0.060600000
  118 LEU   CD1     1164    2.244600000    0.914100000    0.133400000
  118 LEU   CD2     1165    2.421200000    0.737700000    0.163900000
  118 LEU   C       1166    2.299800000    0.581600000   -0.237300000
  118 LEU   O       1167    2.324100000    0.462600000   -0.217700000
  119 ARG   N       1168    2.216700000    0.623500000   -0.329300000
  119 ARG   H       1169    2.203833852    0.721645867   -0.343507431
  119 ARG   CA      1170    2.142500000    0.528000000   -0.411500000
  119 ARG   CB      1171    2.047400000    0.603600000   -0.502700000
  119 ARG   CG      1172    1.993000000    0.519300000   -0.615100000
  119 ARG   CD      1173    1.900100000    0.597700000   -0.708900000
  119 ARG   NE      1174    1.968600000    0.697800000   -0.792000000
  119 ARG   HE      1175    2.031895895    0.664682144   -0.861977405
  119 ARG   CZ      1176    1.952100000    0.830800000   -0.780500000
  119 ARG   NH1     1177    1.869000000    0.885800000   -0.689600000
  119 ARG   HH11    1178    1.859516532    0.985203930   -0.684222036
  119 ARG   HH12    1179    1.816874515    0.827172154   -0.627586216
  119 ARG   NH2     1180    2.021800000    0.910900000   -0.862400000
  119 ARG   HH21    1181    2.011445312    1.010156518   -0.856002804
  119 ARG   HH22    1182    2.084132413    0.871376853   -0.929872892
  119 ARG   C       1183    2.236600000    0.438200000   -0.490700000
  119 ARG   O       1184    2.217000000    0.315200000   -0.500200000
  120 MET   N       1185    2.343300000    0.501600000   -0.545600000
  120 MET   H       1186    2.354722781    0.600032746   -0.532164428
  120 MET   CA      1187    2.440700000    0.428100000   -0.623400000
  120 MET   CB      1188    2.542200000    0.518800000   -0.698600000
  120 MET   CG      1189    2.490700000    0.579300000   -0.830400000
  120 MET   SD      1190    2.589000000    0.722600000   -0.886200000
  120 MET   CE      1191    2.474700000    0.861500000   -0.858900000
  120 MET   C       1192    2.516400000    0.330500000   -0.535800000
  120 MET   O       1193    2.547900000    0.220100000   -0.574300000
  121 LEU   N       1194    2.550400000    0.371000000   -0.416100000
  121 LEU   H       1195    2.528223021    0.462881659   -0.383451229
  121 LEU   CA      1196    2.621700000    0.276100000   -0.333400000
  121 LEU   CB      1197    2.668800000    0.347000000   -0.204400000
  121 LEU   CG      1198    2.786400000    0.446700000   -0.225800000
  121 LEU   CD1     1199    2.798100000    0.536000000   -0.101700000
  121 LEU   CD2     1200    2.918500000    0.372300000   -0.242800000
  121 LEU   C       1201    2.527600000    0.159100000   -0.298500000
  121 LEU   O       1202    2.567400000    0.042400000   -0.292600000
  122 GLN   N       1203    2.401300000    0.194300000   -0.271100000
  122 GLN   H       1204    2.372500868    0.289904394   -0.276614516
  122 GLN   CA      1205    2.307400000    0.090700000   -0.233300000
  122 GLN   CB      1206    2.171500000    0.148800000   -0.195300000
  122 GLN   CG      1207    2.070900000    0.043600000   -0.142100000
  122 GLN   CD      1208    1.956400000    0.104100000   -0.060800000
  122 GLN   OE1     1209    1.947700000    0.226900000   -0.042300000
  122 GLN   NE2     1210    1.868700000    0.016700000   -0.009900000
  122 GLN   HE21    1211    1.791308405    0.049368638    0.044352200
  122 GLN   HE22    1212    1.880579701   -0.081256435   -0.026129899
  122 GLN   C       1213    2.297000000   -0.008200000   -0.347900000
  122 GLN   O       1214    2.280000000   -0.128800000   -0.330600000
  123 GLN   N       1215    2.308200000    0.041600000   -0.469300000
  123 GLN   H       1216    2.323691392    0.139364846   -0.483514486
  123 GLN   CA      1217    2.297500000   -0.048800000   -0.581200000
  123 GLN   CB      1218    2.251200000    0.025700000   -0.706900000
  123 GLN   CG      1219    2.110600000    0.082500000   -0.690000000
  123 GLN   CD      1220    2.056100000    0.131900000   -0.823400000
  123 GLN   OE1     1221    2.004900000    0.051900000   -0.903000000
  123 GLN   NE2     1222    2.075900000    0.260900000   -0.850300000
  123 GLN   HE21    1223    2.042611233    0.299740400   -0.936226022
  123 GLN   HE22    1224    2.124047602    0.318867141   -0.784560978
  123 GLN   C       1225    2.426200000   -0.115900000   -0.615400000
  123 GLN   O       1226    2.424900000   -0.190800000   -0.712100000
  124 LYSH  N       1227    2.537700000   -0.087100000   -0.543400000
  124 LYSH  H       1228    2.531257982   -0.022074762   -0.467701792
  124 LYSH  CA      1229    2.667600000   -0.148900000   -0.573700000
  124 LYSH  CB      1230    2.678200000   -0.300600000   -0.548500000
  124 LYSH  CG      1231    2.613900000   -0.339300000   -0.416500000
  124 LYSH  CD      1232    2.662300000   -0.474000000   -0.362200000
  124 LYSH  CE      1233    2.609900000   -0.494900000   -0.218600000
  124 LYSH  NZ      1234    2.682800000   -0.414500000   -0.121800000
  124 LYSH  HZ1     1235    2.753138221   -0.361232752   -0.168865220
  124 LYSH  HZ2     1236    2.725875976   -0.474424003   -0.054319824
  124 LYSH  HZ3     1237    2.619471191   -0.352553207   -0.075409734
  124 LYSH  C       1238    2.725900000   -0.110100000   -0.708900000
  124 LYSH  O       1239    2.804100000   -0.184000000   -0.769300000
  125 ARG   N       1240    2.692600000    0.009400000   -0.753500000
  125 ARG   H       1241    2.626929207    0.063922747   -0.701398013
  125 ARG   CA      1242    2.749500000    0.065700000   -0.878700000
  125 ARG   CB      1243    2.642600000    0.149200000   -0.952000000
  125 ARG   CG      1244    2.521700000    0.067900000   -0.999300000
  125 ARG   CD      1245    2.400800000    0.158900000   -1.017200000
  125 ARG   NE      1246    2.335400000    0.156200000   -1.147800000
  125 ARG   HE      1247    2.365905657    0.222176627   -1.216476703
  125 ARG   CZ      1248    2.237300000    0.071400000   -1.182000000
  125 ARG   NH1     1249    2.191100000   -0.024900000   -1.100000000
  125 ARG   HH11    1250    2.117676546   -0.085555616   -1.130494141
  125 ARG   HH12    1251    2.230213701   -0.035760161   -1.008609764
  125 ARG   NH2     1252    2.185500000    0.081200000   -1.303500000
  125 ARG   HH21    1253    2.112226887    0.019292595   -1.331758168
  125 ARG   HH22    1254    2.219662377    0.150506732   -1.366978413
  125 ARG   C       1255    2.871900000    0.150500000   -0.835400000
  125 ARG   O       1256    2.869000000    0.275000000   -0.827400000
  126 TRP   N       1257    2.978200000    0.078700000   -0.800500000
  126 TRP   H       1258    2.976114813   -0.020474839   -0.813149240
  126 TRP   CA      1259    3.096900000    0.140000000   -0.744700000
  126 TRP   CB      1260    3.196400000    0.035500000   -0.690900000
  126 TRP   CG      1261    3.132800000   -0.081500000   -0.619700000
  126 TRP   CD1     1262    3.151900000   -0.212600000   -0.651200000
  126 TRP   HD1     1263    3.209831041   -0.248191928   -0.736395124
  126 TRP   CD2     1264    3.054600000   -0.080600000   -0.501100000
  126 TRP   NE1     1265    3.088800000   -0.292700000   -0.561800000
  126 TRP   HE1     1266    3.085472839   -0.392573353   -0.565574040
  126 TRP   CE2     1267    3.030600000   -0.215100000   -0.465900000
  126 TRP   CE3     1268    3.006800000    0.019200000   -0.417600000
  126 TRP   HE3     1269    3.028755158    0.123955345   -0.438222531
  126 TRP   CZ2     1270    2.956200000   -0.251600000   -0.354800000
  126 TRP   HZ2     1271    2.936911262   -0.356299490   -0.331412796
  126 TRP   CZ3     1272    2.931000000   -0.016300000   -0.308000000
  126 TRP   HZ3     1273    2.888126951    0.061809160   -0.245215760
  126 TRP   CH2     1274    2.907900000   -0.150900000   -0.275600000
  126 TRP   HH2     1275    2.850718728   -0.175601275   -0.186150857
  126 TRP   C       1276    3.164200000    0.249700000   -0.824700000
  126 TRP   O       1277    3.197000000    0.356800000   -0.773500000
  127 ASP   N       1278    3.193300000    0.223000000   -0.949400000
  127 ASP   H       1279    3.169907243    0.134384048   -0.989399900
  127 ASP   CA      1280    3.259700000    0.323800000   -1.027900000
  127 ASP   CB      1281    3.301000000    0.263700000   -1.162200000
  127 ASP   CG      1282    3.427000000    0.177200000   -1.151600000
  127 ASP   OD1     1283    3.464600000    0.117900000   -1.051700000
  127 ASP   OD2     1284    3.495000000    0.174700000   -1.262500000
  127 ASP   C       1285    3.172800000    0.446400000   -1.045600000
  127 ASP   O       1286    3.220900000    0.559500000   -1.036000000
  128 GLU   N       1287    3.042900000    0.425300000   -1.066900000
  128 GLU   H       1288    3.007049438    0.332070473   -1.071695053
  128 GLU   CA      1289    2.954900000    0.537700000   -1.082900000
  128 GLU   CB      1290    2.814200000    0.491500000   -1.122300000
  128 GLU   CG      1291    2.815000000    0.433200000   -1.265300000
  128 GLU   CD      1292    2.705000000    0.334300000   -1.300100000
  128 GLU   OE1     1293    2.590700000    0.340200000   -1.255800000
  128 GLU   OE2     1294    2.743300000    0.245400000   -1.389400000
  128 GLU   C       1295    2.946200000    0.621500000   -0.955600000
  128 GLU   O       1296    2.940900000    0.746100000   -0.955300000
  129 ALA   N       1297    2.935600000    0.553200000   -0.843600000
  129 ALA   H       1298    2.933172756    0.453229847   -0.843877655
  129 ALA   CA      1299    2.927500000    0.628900000   -0.718700000
  129 ALA   CB      1300    2.911600000    0.533500000   -0.602100000
  129 ALA   C       1301    3.053300000    0.712000000   -0.697300000
  129 ALA   O       1302    3.051100000    0.825300000   -0.649100000
  130 ALA   N       1303    3.164900000    0.649800000   -0.730100000
  130 ALA   H       1304    3.160166216    0.557098561   -0.767302614
  130 ALA   CA      1305    3.293800000    0.712800000   -0.713400000
  130 ALA   CB      1306    3.407000000    0.619200000   -0.747900000
  130 ALA   C       1307    3.300200000    0.841500000   -0.791600000
  130 ALA   O       1308    3.346900000    0.942900000   -0.744600000
  131 VAL   N       1309    3.249000000    0.839300000   -0.911300000
  131 VAL   H       1310    3.210410910    0.755039858   -0.948864754
  131 VAL   CA      1311    3.249200000    0.959900000   -0.987700000
  131 VAL   CB      1312    3.208000000    0.926000000   -1.131500000
  131 VAL   CG1     1313    3.165900000    1.051400000   -1.204900000
  131 VAL   CG2     1314    3.329300000    0.869300000   -1.200900000
  131 VAL   C       1315    3.155800000    1.064100000   -0.928400000
  131 VAL   O       1316    3.186400000    1.181500000   -0.919500000
  132 ASN   N       1317    3.037700000    1.020400000   -0.889400000
  132 ASN   H       1318    3.014187194    0.923815847   -0.900292627
  132 ASN   CA      1319    2.942200000    1.111600000   -0.831000000
  132 ASN   CB      1320    2.810900000    1.036800000   -0.800500000
  132 ASN   CG      1321    2.699300000    1.132400000   -0.761500000
  132 ASN   OD1     1322    2.669900000    1.159200000   -0.643300000
  132 ASN   ND2     1323    2.643500000    1.199400000   -0.860300000
  132 ASN   HD21    1324    2.569484086    1.263937870   -0.841418587
  132 ASN   HD22    1325    2.675170310    1.185707204   -0.954158930
  132 ASN   C       1326    2.996000000    1.173000000   -0.700300000
  132 ASN   O       1327    2.981800000    1.290800000   -0.671100000
  133 LEU   N       1328    3.057300000    1.090400000   -0.616800000
  133 LEU   H       1329    3.068236532    0.993822623   -0.640320257
  133 LEU   CA      1330    3.109000000    1.141900000   -0.489500000
  133 LEU   CB      1331    3.179100000    1.028500000   -0.405100000
  133 LEU   CG      1332    3.082300000    0.931600000   -0.332200000
  133 LEU   CD1     1333    3.160200000    0.812100000   -0.276300000
  133 LEU   CD2     1334    3.010000000    1.005400000   -0.217900000
  133 LEU   C       1335    3.211600000    1.254700000   -0.511500000
  133 LEU   O       1336    3.230500000    1.343000000   -0.426500000
  134 ALA   N       1337    3.285500000    1.249300000   -0.622700000
  134 ALA   H       1338    3.270048026    1.176177031   -0.689139957
  134 ALA   CA      1339    3.390400000    1.351200000   -0.648200000
  134 ALA   CB      1340    3.493500000    1.295800000   -0.747600000
  134 ALA   C       1341    3.335600000    1.487900000   -0.689600000
  134 ALA   O       1342    3.405900000    1.590500000   -0.685600000
  135 LYSH  N       1343    3.210000000    1.490800000   -0.731700000
  135 LYSH  H       1344    3.156844281    1.406223372   -0.736311242
  135 LYSH  CA      1345    3.149300000    1.617300000   -0.771300000
  135 LYSH  CB      1346    3.039400000    1.595500000   -0.872700000
  135 LYSH  CG      1347    3.088500000    1.529500000   -1.001000000
  135 LYSH  CD      1348    2.964100000    1.495700000   -1.081400000
  135 LYSH  CE      1349    2.981700000    1.468200000   -1.229400000
  135 LYSH  NZ      1350    2.851100000    1.449500000   -1.296200000
  135 LYSH  HZ1     1351    2.777601509    1.459001827   -1.229060689
  135 LYSH  HZ2     1352    2.847308720    1.358356768   -1.337169957
  135 LYSH  HZ3     1353    2.840042913    1.518448731   -1.367780817
  135 LYSH  C       1354    3.090800000    1.681200000   -0.647400000
  135 LYSH  O       1355    2.969500000    1.681500000   -0.625600000
  136 SER   N       1356    3.179400000    1.726200000   -0.560700000
  136 SER   H       1357    3.277073737    1.723950779   -0.582025620
  136 SER   CA      1358    3.133000000    1.778800000   -0.434400000
  136 SER   CB      1359    3.117200000    1.663500000   -0.332800000
  136 SER   OG      1360    3.245600000    1.599700000   -0.316000000
  136 SER   HG      1361    3.237262757    1.524656952   -0.250433001
  136 SER   C       1362    3.232500000    1.878500000   -0.377900000
  136 SER   O       1363    3.353800000    1.875300000   -0.408400000
  137 ARG   N       1364    3.178900000    1.965900000   -0.291900000
  137 ARG   H       1365    3.080832098    1.966108919   -0.272338737
  137 ARG   CA      1366    3.268400000    2.060000000   -0.228400000
  137 ARG   CB      1367    3.188400000    2.150600000   -0.136300000
  137 ARG   CG      1368    3.285000000    2.234000000   -0.051000000
  137 ARG   CD      1369    3.214400000    2.327300000    0.047000000
  137 ARG   NE      1370    3.298100000    2.440700000    0.086400000
  137 ARG   HE      1371    3.298986794    2.520839826    0.026593463
  137 ARG   CZ      1372    3.372600000    2.444600000    0.195500000
  137 ARG   NH1     1373    3.373800000    2.341500000    0.279400000
  137 ARG   HH11    1374    3.430285185    2.344789677    0.361853635
  137 ARG   HH12    1375    3.318217552    2.260650430    0.260062512
  137 ARG   NH2     1376    3.446500000    2.553900000    0.221500000
  137 ARG   HH21    1377    3.503105378    2.557554108    0.303855805
  137 ARG   HH22    1378    3.444848807    2.631524549    0.158478552
  137 ARG   C       1379    3.372800000    1.984300000   -0.146000000
  137 ARG   O       1380    3.491100000    2.017800000   -0.142600000
  138 TRP   N       1381    3.326800000    1.877000000   -0.079500000
  138 TRP   H       1382    3.229964909    1.853581765   -0.088134314
  138 TRP   CA      1383    3.412100000    1.792200000    0.005500000
  138 TRP   CB      1384    3.330100000    1.667300000    0.040200000
  138 TRP   CG      1385    3.408400000    1.554000000    0.101400000
  138 TRP   CD1     1386    3.474700000    1.555400000    0.221800000
  138 TRP   HD1     1387    3.483409668    1.641783093    0.287702222
  138 TRP   CD2     1388    3.415100000    1.418200000    0.052700000
  138 TRP   NE1     1389    3.528500000    1.430900000    0.246500000
  138 TRP   HE1     1390    3.586214280    1.407259568    0.324667716
  138 TRP   CE2     1391    3.490100000    1.343900000    0.146200000
  138 TRP   CE3     1392    3.360700000    1.352600000   -0.058200000
  138 TRP   HE3     1393    3.298956806    1.406739026   -0.129878057
  138 TRP   CZ2     1394    3.513700000    1.206600000    0.130000000
  138 TRP   HZ2     1395    3.569420219    1.150004046    0.204653568
  138 TRP   CZ3     1396    3.386900000    1.216400000   -0.075500000
  138 TRP   HZ3     1397    3.346271806    1.164721057   -0.162446171
  138 TRP   CH2     1398    3.464200000    1.145300000    0.016600000
  138 TRP   HH2     1399    3.485745004    1.039960218   -0.001298134
  138 TRP   C       1400    3.536500000    1.749100000   -0.071300000
  138 TRP   O       1401    3.650100000    1.764500000   -0.026700000
  139 TYR   N       1402    3.514300000    1.698900000   -0.193500000
  139 TYR   H       1403    3.421266434    1.692835520   -0.229665975
  139 TYR   CA      1404    3.626700000    1.653600000   -0.272400000
  139 TYR   CB      1405    3.578000000    1.592400000   -0.404100000
  139 TYR   CG      1406    3.692100000    1.546500000   -0.491200000
  139 TYR   CD1     1407    3.747900000    1.420200000   -0.470700000
  139 TYR   HD1     1408    3.711263984    1.358933004   -0.388327933
  139 TYR   CD2     1409    3.735900000    1.621900000   -0.600400000
  139 TYR   HD2     1410    3.690566395    1.718761724   -0.621463492
  139 TYR   CE1     1411    3.848900000    1.370200000   -0.552300000
  139 TYR   HE1     1412    3.892016932    1.271938720   -0.533151864
  139 TYR   CE2     1413    3.837600000    1.573200000   -0.682400000
  139 TYR   HE2     1414    3.873405821    1.633681751   -0.765712070
  139 TYR   CZ      1415    3.894000000    1.447700000   -0.658800000
  139 TYR   OH      1416    3.995100000    1.400100000   -0.738500000
  139 TYR   HH      1417    4.015708875    1.467073296   -0.809843198
  139 TYR   C       1418    3.716800000    1.769100000   -0.308900000
  139 TYR   O       1419    3.838800000    1.755900000   -0.308900000
  140 ASN   N       1420    3.655400000    1.880700000   -0.347900000
  140 ASN   H       1421    3.555529001    1.885531325   -0.349462653
  140 ASN   CA      1422    3.736400000    1.997200000   -0.388800000
  140 ASN   CB      1423    3.649200000    2.103900000   -0.457500000
  140 ASN   CG      1424    3.613300000    2.057800000   -0.594600000
  140 ASN   OD1     1425    3.502800000    2.007700000   -0.617200000
  140 ASN   ND2     1426    3.712500000    2.058500000   -0.682500000
  140 ASN   HD21    1427    3.696127904    2.028903948   -0.776606473
  140 ASN   HD22    1428    3.803715960    2.088624180   -0.654711828
  140 ASN   C       1429    3.813100000    2.059700000   -0.273900000
  140 ASN   O       1430    3.919700000    2.115300000   -0.295700000
  141 GLN   N       1431    3.760600000    2.053700000   -0.150800000
  141 GLN   H       1432    3.672207582    2.008868996   -0.137497315
  141 GLN   CA      1433    3.829600000    2.111200000   -0.035500000
  141 GLN   CB      1434    3.732900000    2.154700000    0.076300000
  141 GLN   CG      1435    3.635200000    2.261000000    0.024000000
  141 GLN   CD      1436    3.699900000    2.388000000   -0.030500000
  141 GLN   OE1     1437    3.660200000    2.442000000   -0.137300000
  141 GLN   NE2     1438    3.796800000    2.439900000    0.044700000
  141 GLN   HE21    1439    3.843766079    2.523140577    0.015285824
  141 GLN   HE22    1440    3.822589832    2.395627756    0.130576964
  141 GLN   C       1441    3.937000000    2.023600000    0.025800000
  141 GLN   O       1442    4.039300000    2.075100000    0.070900000
  142 THR   N       1443    3.913600000    1.893200000    0.031900000
  142 THR   H       1444    3.827355732    1.857163484   -0.003642872
  142 THR   CA      1445    4.011300000    1.801200000    0.089500000
  142 THR   CB      1446    3.967500000    1.749700000    0.230600000
  142 THR   OG1     1447    3.832100000    1.698600000    0.227600000
  142 THR   HG1     1448    3.806553004    1.666381785    0.318755568
  142 THR   CG2     1449    3.972000000    1.864500000    0.329900000
  142 THR   C       1450    4.022500000    1.686100000   -0.004700000
  142 THR   O       1451    3.978700000    1.575400000    0.020300000
  143 PRO   N       1452    4.081000000    1.713900000   -0.117800000
  143 PRO   CA      1453    4.095700000    1.614400000   -0.223900000
  143 PRO   CB      1454    4.166600000    1.689600000   -0.335900000
  143 PRO   CG      1455    4.229200000    1.813900000   -0.272700000
  143 PRO   CD      1456    4.150700000    1.841300000   -0.145900000
  143 PRO   C       1457    4.176100000    1.488100000   -0.187000000
  143 PRO   O       1458    4.143800000    1.375900000   -0.227600000
  144 ASN   N       1459    4.285800000    1.501700000   -0.111300000
  144 ASN   H       1460    4.313047981    1.590977801   -0.075424915
  144 ASN   CA      1461    4.365100000    1.380600000   -0.082600000
  144 ASN   CB      1462    4.504400000    1.413400000   -0.024500000
  144 ASN   CG      1463    4.597700000    1.469700000   -0.133500000
  144 ASN   OD1     1464    4.592000000    1.432900000   -0.251800000
  144 ASN   ND2     1465    4.682400000    1.560700000   -0.094600000
  144 ASN   HD21    1466    4.745808942    1.601367724   -0.160368095
  144 ASN   HD22    1467    4.684013648    1.589891250    0.001030890
  144 ASN   C       1468    4.291700000    1.283200000    0.007200000
  144 ASN   O       1469    4.296000000    1.162400000   -0.010000000
  145 ARG   N       1470    4.224100000    1.339200000    0.105700000
  145 ARG   H       1471    4.226597389    1.438424765    0.117874111
  145 ARG   CA      1472    4.146300000    1.257200000    0.196200000
  145 ARG   CB      1473    4.100200000    1.336900000    0.318600000
  145 ARG   CG      1474    4.041100000    1.242000000    0.425800000
  145 ARG   CD      1475    3.935700000    1.310300000    0.504000000
  145 ARG   NE      1476    3.873400000    1.225300000    0.603600000
  145 ARG   HE      1477    3.836507142    1.135820034    0.578455365
  145 ARG   CZ      1478    3.866500000    1.267800000    0.726200000
  145 ARG   NH1     1479    3.923600000    1.382200000    0.757700000
  145 ARG   HH11    1480    3.919087452    1.416134125    0.851658033
  145 ARG   HH12    1481    3.971474746    1.435142159    0.687663320
  145 ARG   NH2     1482    3.803400000    1.197800000    0.819400000
  145 ARG   HH21    1483    3.799062727    1.232011189    0.913265769
  145 ARG   HH22    1484    3.760130360    1.110776065    0.795850628
  145 ARG   C       1485    4.024400000    1.199500000    0.121600000
  145 ARG   O       1486    3.993200000    1.080400000    0.130800000
  146 ALA   N       1487    3.954400000    1.284400000    0.045300000
  146 ALA   H       1488    3.982723150    1.380141691    0.039702887
  146 ALA   CA      1489    3.837900000    1.239900000   -0.029600000
  146 ALA   CB      1490    3.770500000    1.355300000   -0.103200000
  146 ALA   C       1491    3.878100000    1.126500000   -0.124300000
  146 ALA   O       1492    3.806700000    1.026400000   -0.134900000
  147 LYSH  N       1493    3.993100000    1.140900000   -0.193900000
  147 LYSH  H       1494    4.046650636    1.224649730   -0.183022860
  147 LYSH  CA      1495    4.041300000    1.036000000   -0.285400000
  147 LYSH  CB      1496    4.174500000    1.068800000   -0.353000000
  147 LYSH  CG      1497    4.165700000    1.191400000   -0.439000000
  147 LYSH  CD      1498    4.277100000    1.199100000   -0.542000000
  147 LYSH  CE      1499    4.278700000    1.333900000   -0.612100000
  147 LYSH  NZ      1500    4.331500000    1.440700000   -0.525900000
  147 LYSH  HZ1     1501    4.356218142    1.402550903   -0.436828906
  147 LYSH  HZ2     1502    4.261769976    1.511343899   -0.513768915
  147 LYSH  HZ3     1503    4.412441214    1.481068400   -0.568548707
  147 LYSH  C       1504    4.058700000    0.901100000   -0.213800000
  147 LYSH  O       1505    4.026300000    0.794200000   -0.269900000
  148 ARG   N       1506    4.112000000    0.905800000   -0.090200000
  148 ARG   H       1507    4.135821264    0.993955717   -0.049443198
  148 ARG   CA      1508    4.135500000    0.780100000   -0.014200000
  148 ARG   CB      1509    4.213800000    0.802300000    0.115900000
  148 ARG   CG      1510    4.360000000    0.835700000    0.095200000
  148 ARG   CD      1511    4.438200000    0.824400000    0.223300000
  148 ARG   NE      1512    4.406800000    0.933400000    0.317000000
  148 ARG   HE      1513    4.338123983    0.915924975    0.387556560
  148 ARG   CZ      1514    4.464800000    1.056100000    0.314100000
  148 ARG   NH1     1515    4.553500000    1.093800000    0.220900000
  148 ARG   HH11    1516    4.593045422    1.185604506    0.223744678
  148 ARG   HH12    1517    4.580113207    1.030114778    0.148540276
  148 ARG   NH2     1518    4.429300000    1.144800000    0.403900000
  148 ARG   HH21    1519    4.470840775    1.235762559    0.403479377
  148 ARG   HH22    1520    4.360684419    1.121486329    0.472808452
  148 ARG   C       1521    4.001200000    0.714300000    0.021600000
  148 ARG   O       1522    3.986500000    0.593700000    0.011600000
  149 VAL   N       1523    3.903900000    0.795700000    0.062900000
  149 VAL   H       1524    3.919609002    0.894379252    0.066853798
  149 VAL   CA      1525    3.773600000    0.740400000    0.102600000
  149 VAL   CB      1526    3.694100000    0.846200000    0.172200000
  149 VAL   CG1     1527    3.550500000    0.796000000    0.195900000
  149 VAL   CG2     1528    3.765100000    0.879100000    0.304500000
  149 VAL   C       1529    3.698900000    0.689000000   -0.019400000
  149 VAL   O       1530    3.636900000    0.580500000   -0.018600000
  150 ILE   N       1531    3.707100000    0.768100000   -0.126200000
  150 ILE   H       1532    3.756804615    0.854626046   -0.119665889
  150 ILE   CA      1533    3.644700000    0.730500000   -0.252600000
  150 ILE   CB      1534    3.647300000    0.841900000   -0.357400000
  150 ILE   CG1     1535    3.551500000    0.953600000   -0.315100000
  150 ILE   CG2     1536    3.601700000    0.782400000   -0.492200000
  150 ILE   CD      1537    3.567100000    1.074200000   -0.402800000
  150 ILE   C       1538    3.703300000    0.601700000   -0.308300000
  150 ILE   O       1539    3.629500000    0.517900000   -0.360500000
  151 THR   N       1540    3.836400000    0.584300000   -0.299800000
  151 THR   H       1541    3.893509450    0.656030093   -0.259883782
  151 THR   CA      1542    3.898700000    0.459600000   -0.349200000
  151 THR   CB      1543    4.051700000    0.466600000   -0.341400000
  151 THR   OG1     1544    4.090600000    0.568100000   -0.430200000
  151 THR   HG1     1545    4.190193558    0.577041165   -0.429114323
  151 THR   CG2     1546    4.115700000    0.333600000   -0.382300000
  151 THR   C       1547    3.851200000    0.340900000   -0.267300000
  151 THR   O       1548    3.837900000    0.230300000   -0.316300000
  152 THR   N       1549    3.828100000    0.367300000   -0.139600000
  152 THR   H       1550    3.842867921    0.459852233   -0.104728914
  152 THR   CA      1551    3.781900000    0.264000000   -0.050400000
  152 THR   CB      1552    3.786000000    0.315200000    0.097600000
  152 THR   OG1     1553    3.918700000    0.351800000    0.131300000
  152 THR   HG1     1554    3.921343100    0.384486488    0.225770141
  152 THR   CG2     1555    3.740900000    0.206400000    0.193000000
  152 THR   C       1556    3.640900000    0.217500000   -0.093900000
  152 THR   O       1557    3.609400000    0.098900000   -0.098000000
  153 PHE   N       1558    3.555000000    0.312200000   -0.124800000
  153 PHE   H       1559    3.580566846    0.408744105   -0.119743112
  153 PHE   CA      1560    3.421500000    0.271900000   -0.166600000
  153 PHE   CB      1561    3.329600000    0.393700000   -0.183400000
  153 PHE   CG      1562    3.263900000    0.445300000   -0.057300000
  153 PHE   CD1     1563    3.179800000    0.363200000    0.018200000
  153 PHE   HD1     1564    3.164943786    0.260002618   -0.013589830
  153 PHE   CD2     1565    3.279000000    0.578000000   -0.017900000
  153 PHE   HD2     1566    3.344125947    0.644476328   -0.074649528
  153 PHE   CE1     1567    3.114000000    0.408300000    0.132900000
  153 PHE   HE1     1568    3.051726134    0.340763685    0.191566956
  153 PHE   CE2     1569    3.210700000    0.626300000    0.094500000
  153 PHE   HE2     1570    3.220759175    0.731048707    0.122916920
  153 PHE   CZ      1571    3.129700000    0.541300000    0.170600000
  153 PHE   HZ      1572    3.078965850    0.579231576    0.259303109
  153 PHE   C       1573    3.425600000    0.200700000   -0.300700000
  153 PHE   O       1574    3.348600000    0.108700000   -0.328800000
  154 ARG   N       1575    3.512800000    0.250000000   -0.387100000
  154 ARG   H       1576    3.570384342    0.327045105   -0.359748667
  154 ARG   CA      1577    3.527000000    0.194500000   -0.521700000
  154 ARG   CB      1578    3.619300000    0.277400000   -0.615200000
  154 ARG   CG      1579    3.587400000    0.267500000   -0.766400000
  154 ARG   CD      1580    3.689900000    0.339800000   -0.856800000
  154 ARG   NE      1581    3.828800000    0.334900000   -0.809900000
  154 ARG   HE      1582    3.860333056    0.411496777   -0.753876790
  154 ARG   CZ      1583    3.918400000    0.236600000   -0.835200000
  154 ARG   NH1     1584    3.886300000    0.127400000   -0.906700000
  154 ARG   HH11    1585    3.954970930    0.056678232   -0.923514722
  154 ARG   HH12    1586    3.793747747    0.116880629   -0.943078884
  154 ARG   NH2     1587    4.044800000    0.248300000   -0.787500000
  154 ARG   HH21    1588    4.111896888    0.176372393   -0.805511855
  154 ARG   HH22    1589    4.070913939    0.328855506   -0.734312853
  154 ARG   C       1590    3.576600000    0.052100000   -0.519900000
  154 ARG   O       1591    3.524500000   -0.031100000   -0.593600000
  155 THR   N       1592    3.679000000    0.024700000   -0.437000000
  155 THR   H       1593    3.712050070    0.095464804   -0.374549736
  155 THR   CA      1594    3.742500000   -0.106500000   -0.436800000
  155 THR   CB      1595    3.896100000   -0.095400000   -0.430100000
  155 THR   OG1     1596    3.934300000   -0.045400000   -0.301300000
  155 THR   HG1     1597    4.033916162   -0.038049618   -0.296546882
  155 THR   CG2     1598    3.949700000   -0.007900000   -0.541900000
  155 THR   C       1599    3.702400000   -0.199900000   -0.328000000
  155 THR   O       1600    3.727100000   -0.317300000   -0.342300000
  156 GLY   N       1601    3.651900000   -0.151400000   -0.216800000
  156 GLY   H       1602    3.633976128   -0.053513753   -0.206950255
  156 GLY   CA      1603    3.623200000   -0.242600000   -0.110000000
  156 GLY   C       1604    3.752100000   -0.297100000   -0.046000000
  156 GLY   O       1605    3.746000000   -0.397000000    0.022900000
  157 THR   N       1606    3.869600000   -0.232800000   -0.066500000
  157 THR   H       1607    3.870538342   -0.152349169   -0.125886726
  157 THR   CA      1608    3.995700000   -0.276500000   -0.005000000
  157 THR   CB      1609    4.099200000   -0.310300000   -0.112800000
  157 THR   OG1     1610    4.131700000   -0.190500000   -0.182400000
  157 THR   HG1     1611    4.199274655   -0.210412021   -0.253373076
  157 THR   CG2     1612    4.040000000   -0.410300000   -0.210200000
  157 THR   C       1613    4.055600000   -0.158600000    0.068700000
  157 THR   O       1614    4.007700000   -0.048100000    0.051900000
  158 TRP   N       1615    4.161000000   -0.181000000    0.145200000
  158 TRP   H       1616    4.196215688   -0.274283156    0.152822866
  158 TRP   CA      1617    4.227800000   -0.074100000    0.219000000
  158 TRP   CB      1618    4.284100000   -0.127900000    0.351000000
  158 TRP   CG      1619    4.179600000   -0.166600000    0.446700000
  158 TRP   CD1     1620    4.150200000   -0.292500000    0.484200000
  158 TRP   HD1     1621    4.200528201   -0.382018833    0.447669866
  158 TRP   CD2     1622    4.094500000   -0.080700000    0.520300000
  158 TRP   NE1     1623    4.049100000   -0.291500000    0.573800000
  158 TRP   HE1     1624    4.007160394   -0.372721140    0.614348685
  158 TRP   CE2     1625    4.013100000   -0.163000000    0.600400000
  158 TRP   CE3     1626    4.079400000    0.057600000    0.528000000
  158 TRP   HE3     1627    4.139669327    0.124097069    0.466139286
  158 TRP   CZ2     1628    3.913400000   -0.111200000    0.685100000
  158 TRP   HZ2     1629    3.848631095   -0.177015065    0.743016890
  158 TRP   CZ3     1630    3.985200000    0.108400000    0.616900000
  158 TRP   HZ3     1631    3.976827366    0.216460207    0.628471118
  158 TRP   CH2     1632    3.900700000    0.025700000    0.692100000
  158 TRP   HH2     1633    3.824608950    0.069939322    0.756396458
  158 TRP   C       1634    4.348400000   -0.024600000    0.142200000
  158 TRP   O       1635    4.437200000    0.036000000    0.197500000
  159 ASP   N       1636    4.354000000   -0.048200000    0.014200000
  159 ASP   H       1637    4.278326319   -0.093058312   -0.033352349
  159 ASP   CA      1638    4.473600000   -0.007300000   -0.057200000
  159 ASP   CB      1639    4.470800000   -0.054500000   -0.201300000
  159 ASP   CG      1640    4.453000000   -0.203700000   -0.206600000
  159 ASP   OD1     1641    4.473600000   -0.277400000   -0.112500000
  159 ASP   OD2     1642    4.407700000   -0.245100000   -0.321700000
  159 ASP   C       1643    4.516000000    0.135900000   -0.045900000
  159 ASP   O       1644    4.632700000    0.164100000   -0.038200000
  160 ALA   N       1645    4.420800000    0.226200000   -0.041700000
  160 ALA   H       1646    4.325097525    0.197211586   -0.042541486
  160 ALA   CA      1647    4.452600000    0.366400000   -0.035900000
  160 ALA   CB      1648    4.328900000    0.454000000   -0.055300000
  160 ALA   C       1649    4.518900000    0.398400000    0.094100000
  160 ALA   O       1650    4.580800000    0.501600000    0.108900000
  161 TYR   N       1651    4.504300000    0.310500000    0.189600000
  161 TYR   H       1652    4.455015973    0.225053336    0.173169778
  161 TYR   CA      1653    4.560800000    0.339200000    0.319500000
  161 TYR   CB      1654    4.459700000    0.318400000    0.435100000
  161 TYR   CG      1655    4.355300000    0.426300000    0.436700000
  161 TYR   CD1     1656    4.245100000    0.415100000    0.352700000
  161 TYR   HD1     1657    4.234061558    0.327846979    0.288310070
  161 TYR   CD2     1658    4.368900000    0.541600000    0.514700000
  161 TYR   HD2     1659    4.457330144    0.552901427    0.577416723
  161 TYR   CE1     1660    4.148800000    0.515800000    0.351100000
  161 TYR   HE1     1661    4.062197563    0.505757987    0.285676946
  161 TYR   CE2     1662    4.272500000    0.642700000    0.514600000
  161 TYR   HE2     1663    4.284147042    0.730461175    0.578187126
  161 TYR   CZ      1664    4.160900000    0.629400000    0.431600000
  161 TYR   OH      1665    4.061900000    0.728900000    0.426400000
  161 TYR   HH      1666    4.085451694    0.802756016    0.489571248
  161 TYR   C       1667    4.688000000    0.262200000    0.344600000
  161 TYR   O       1668    4.749500000    0.283400000    0.448600000
  162 LYSH  N       1669    4.726400000    0.172900000    0.251200000
  162 LYSH  H       1670    4.668846156    0.160315019    0.170396700
  162 LYSH  CA      1671    4.849300000    0.093300000    0.263200000
  162 LYSH  CB      1672    4.831900000   -0.051500000    0.219600000
  162 LYSH  CG      1673    4.727900000   -0.126200000    0.303000000
  162 LYSH  CD      1674    4.696000000   -0.266600000    0.251100000
  162 LYSH  CE      1675    4.639500000   -0.269400000    0.109600000
  162 LYSH  NZ      1676    4.529100000   -0.366600000    0.091400000
  162 LYSH  HZ1     1677    4.511560717   -0.413760110    0.177819312
  162 LYSH  HZ2     1678    4.554623796   -0.433401478    0.021499368
  162 LYSH  HZ3     1679    4.446506909   -0.318258765    0.062391273
  162 LYSH  C       1680    4.960200000    0.161100000    0.184200000
  162 LYSH  O1      1681    5.057100000    0.211600000    0.242200000
  162 LYSH  O2      1682    4.952600000    0.205400000    0.053200000
  163 EDSR  F2      1683    2.753300000    0.706100000    0.395200000
  163 EDSR  dMe1    1684    2.834700000    0.821000000    0.342300000
  163 EDSR  CE1     1685    2.835800000    0.792600000    0.335500000
  163 EDSR  dHE1    1686    2.880900000    0.872200000    0.375800000
  163 EDSR  dH4     1687    2.749190448    0.794455361    0.458898051
  163 EDSR  F1      1688    2.725500000    0.601600000    0.312000000
  163 EDSR  dH3     1689    2.780900000    0.596500000    0.218200000
  163 EDSR  CD1     1690    2.867600000    0.741400000    0.217000000
  163 EDSR  HD1     1691    2.956300000    0.768300000    0.159700000
  163 EDSR  CG      1692    2.797600000    0.630000000    0.196700000
  163 EDSR  HG      1693    2.791300000    0.553400000    0.081000000
  163 EDSR  CE3     1694    2.644200000    0.498700000    0.355000000
  163 EDSR  HE3     1695    2.623230998    0.415233062    0.288107763
  163 EDSR  CZ2     1696    2.699400000    0.706900000    0.525700000
  163 EDSR  HZ2     1697    2.721614150    0.789438804    0.593337840
  163 EDSR  dMe2    1698    2.732100000    0.827000000    0.615600000
  163 EDSR  CZ3     1699    2.589700000    0.500000000    0.480100000
  163 EDSR  HZ3     1700    2.523151399    0.419549430    0.511404782
  163 EDSR  d2Me    1701    2.490800000    0.389000000    0.518500000
  163 EDSR  CH2     1702    2.619000000    0.603700000    0.567400000
  163 EDSR  HH2     1703    2.578424891    0.603281535    0.668565634
  163 EDSR  d3Me    1704    2.741700000    0.937500000    0.309600000
  163 EDSR  d4Me    1705    2.664500000    0.914200000    0.180900000
  163 EDSR  d5Me    1706    2.943700000    0.940200000    0.147000000
  163 EDSR  dC10    1707    2.753300000    0.908500000    0.060200000
END
GENBOX
       0
    0.000000000    0.000000000    0.000000000
    0.000000000    0.000000000    0.000000000
    0.000000000    0.000000000    0.000000000
    0.000000000    0.000000000    0.000000000
END
