# Supplementary material for: Accelerated Enveloping Distribution Sampling (AEDS) Allows for Efficient Sampling of Orthogonal Degrees of Freedom
Source: J Chem Inf Model. 2022 Dec 13;63(1):197–207. doi: 10.1021/acs.jcim.2c01272 (PMC9832482; doi:10.1021/acs.jcim.2c01272)
Supplement: Supplementary file 2 — ci2c01272_si_002.zip [file ci2c01272_si_002.zip › Accelerated_Enveloping_Distribution_Sampling_AEDS_allows_for_efficient_sampling_of_orthogonal_degrees_of_freedom/coordinates/README.txt]

Starting configuration for protein with helixF in the intermediate configuration and N-terc-butyl bound: EDSR_big_N4B.cnf
Starting configuration for EDS ligand: EDSR.cnf
Starting configuration for protein bound to reference EDS ligand: EDSR_prot.cnf
Starting configuration for protein bound to para-xylene: PXY_prot.cnf
