# Supplementary material for: Accelerated Enveloping Distribution Sampling (AEDS) Allows for Efficient Sampling of Orthogonal Degrees of Freedom
Source: J Chem Inf Model. 2022 Dec 13;63(1):197–207. doi: 10.1021/acs.jcim.2c01272 (PMC9832482; doi:10.1021/acs.jcim.2c01272)
Supplement: Supplementary file 2 — ci2c01272_si_002.zip [file ci2c01272_si_002.zip › Accelerated_Enveloping_Distribution_Sampling_AEDS_allows_for_efficient_sampling_of_orthogonal_degrees_of_freedom/coordinates/EDSR.cnf]

TITLE
Starting conf
POSITION
# first 24 chars ignored
    1 EDSR  F2         1    2.709500000    0.693000000    0.456900000
    1 EDSR  dMe1       2    2.673901311    0.836759429    0.423544583
    1 EDSR  CE1        3    2.786000000    0.812800000    0.427700000
    1 EDSR  dHE1       4    2.803404825    0.888756546    0.490371167
    1 EDSR  dH4        5    2.768701472    0.784486818    0.454380512
    1 EDSR  F1         6    2.700700000    0.614300000    0.343300000
    1 EDSR  dH3        7    2.748209367    0.646927948    0.250783639
    1 EDSR  CD1        8    2.832800000    0.801900000    0.289800000
    1 EDSR  HD1        9    2.895100000    0.874400000    0.237300000
    1 EDSR  CG        10    2.780900000    0.675400000    0.233900000
    1 EDSR  HG        11    2.802400000    0.624400000    0.106400000
    1 EDSR  CE3       12    2.633100000    0.496700000    0.346800000
    1 EDSR  HE3       13    2.629600000    0.431700000    0.259400000
    1 EDSR  CZ2       14    2.644000000    0.657100000    0.574000000
    1 EDSR  HZ2       15    2.647000000    0.721700000    0.661700000
    1 EDSR  dMe2      16    2.647571459    0.748218486    0.696856265
    1 EDSR  CZ3       17    2.569000000    0.461400000    0.463500000
    1 EDSR  HZ3       18    2.511200000    0.369000000    0.466000000
    1 EDSR  d2Me      19    2.487657131    0.331859444    0.466903193
    1 EDSR  CH2       20    2.575500000    0.538500000    0.576600000
    1 EDSR  HH2       21    2.526400000    0.505600000    0.668200000
    1 EDSR  d3Me      22    2.526404605    0.816794193    0.383575211
    1 EDSR  d4Me      23    2.449191667    0.945929350    0.355001581
    1 EDSR  d5Me      24    2.456284242    0.736222922    0.491843585
    1 EDSR  dC10      25    2.303617563    0.909925670    0.323865018
END
