# Supplementary material for: Accelerated Enveloping Distribution Sampling (AEDS) Allows for Efficient Sampling of Orthogonal Degrees of Freedom
Source: J Chem Inf Model. 2022 Dec 13;63(1):197–207. doi: 10.1021/acs.jcim.2c01272 (PMC9832482; doi:10.1021/acs.jcim.2c01272)
Supplement: Supplementary file 2 — ci2c01272_si_002.zip [file ci2c01272_si_002.zip › Accelerated_Enveloping_Distribution_Sampling_AEDS_allows_for_efficient_sampling_of_orthogonal_degrees_of_freedom/PDBs/4w59.pdb]

HEADER    HYDROLASE                               16-AUG-14   4W59              
TITLE     T4 LYSOZYME L99A WITH N-HEXYLBENZENE BOUND                            
COMPND    MOL_ID: 1;                                                            
COMPND   2 MOLECULE: ENDOLYSIN;                                                 
COMPND   3 CHAIN: A;                                                            
COMPND   4 SYNONYM: LYSIS PROTEIN,LYSOZYME,MURAMIDASE;                          
COMPND   5 EC: 3.2.1.17;                                                        
COMPND   6 ENGINEERED: YES;                                                     
COMPND   7 MUTATION: YES                                                        
SOURCE    MOL_ID: 1;                                                            
SOURCE   2 ORGANISM_SCIENTIFIC: ENTEROBACTERIA PHAGE T4;                        
SOURCE   3 ORGANISM_TAXID: 10665;                                               
SOURCE   4 EXPRESSION_SYSTEM: ESCHERICHIA COLI;                                 
SOURCE   5 EXPRESSION_SYSTEM_TAXID: 469008;                                     
SOURCE   6 EXPRESSION_SYSTEM_STRAIN: BL21(DE3);                                 
SOURCE   7 EXPRESSION_SYSTEM_VECTOR_TYPE: PLASMID;                              
SOURCE   8 EXPRESSION_SYSTEM_PLASMID: PET29                                     
KEYWDS    HYDROLASE                                                             
EXPDTA    X-RAY DIFFRACTION                                                     
AUTHOR    M.MERSKI,B.K.SHOICHET,O.EIDAM,M.FISCHER                               
REVDAT   6   25-DEC-19 4W59    1       REMARK                                   
REVDAT   5   22-NOV-17 4W59    1       REMARK                                   
REVDAT   4   06-SEP-17 4W59    1       SOURCE JRNL   REMARK                     
REVDAT   3   06-MAY-15 4W59    1       JRNL                                     
REVDAT   2   22-APR-15 4W59    1       JRNL                                     
REVDAT   1   01-APR-15 4W59    0                                                
JRNL        AUTH   M.MERSKI,M.FISCHER,T.E.BALIUS,O.EIDAM,B.K.SHOICHET           
JRNL        TITL   HOMOLOGOUS LIGANDS ACCOMMODATED BY DISCRETE CONFORMATIONS OF 
JRNL        TITL 2 A BURIED CAVITY.                                             
JRNL        REF    PROC.NATL.ACAD.SCI.USA        V. 112  5039 2015              
JRNL        REFN                   ESSN 1091-6490                               
JRNL        PMID   25847998                                                     
JRNL        DOI    10.1073/PNAS.1500806112                                      
REMARK   2                                                                      
REMARK   2 RESOLUTION.    1.39 ANGSTROMS.                                       
REMARK   3                                                                      
REMARK   3 REFINEMENT.                                                          
REMARK   3   PROGRAM     : PHENIX (PHENIX.REFINE: 1.7.1_743)                    
REMARK   3   AUTHORS     : PAUL ADAMS,PAVEL AFONINE,VINCENT CHEN,IAN            
REMARK   3               : DAVIS,KRESHNA GOPAL,RALF GROSSE-KUNSTLEVE,           
REMARK   3               : LI-WEI HUNG,ROBERT IMMORMINO,TOM IOERGER,            
REMARK   3               : AIRLIE MCCOY,ERIK MCKEE,NIGEL MORIARTY,              
REMARK   3               : REETAL PAI,RANDY READ,JANE RICHARDSON,               
REMARK   3               : DAVID RICHARDSON,TOD ROMO,JIM SACCHETTINI,           
REMARK   3               : NICHOLAS SAUTER,JACOB SMITH,LAURENT                  
REMARK   3               : STORONI,TOM TERWILLIGER,PETER ZWART                  
REMARK   3                                                                      
REMARK   3    REFINEMENT TARGET : ML                                            
REMARK   3                                                                      
REMARK   3  DATA USED IN REFINEMENT.                                            
REMARK   3   RESOLUTION RANGE HIGH (ANGSTROMS) : 1.39                           
REMARK   3   RESOLUTION RANGE LOW  (ANGSTROMS) : 46.00                          
REMARK   3   MIN(FOBS/SIGMA_FOBS)              : 2.000                          
REMARK   3   COMPLETENESS FOR RANGE        (%) : 99.9                           
REMARK   3   NUMBER OF REFLECTIONS             : 41645                          
REMARK   3                                                                      
REMARK   3  FIT TO DATA USED IN REFINEMENT.                                     
REMARK   3   R VALUE     (WORKING + TEST SET) : 0.176                           
REMARK   3   R VALUE            (WORKING SET) : 0.176                           
REMARK   3   FREE R VALUE                     : 0.187                           
REMARK   3   FREE R VALUE TEST SET SIZE   (%) : 3.000                           
REMARK   3   FREE R VALUE TEST SET COUNT      : 1250                            
REMARK   3                                                                      
REMARK   3  FIT TO DATA USED IN REFINEMENT (IN BINS).                           
REMARK   3   BIN  RESOLUTION RANGE  COMPL.    NWORK NFREE   RWORK  RFREE        
REMARK   3     1 46.0241 -  2.8911    0.99     4681   145  0.1740 0.1609        
REMARK   3     2  2.8911 -  2.2948    1.00     4546   141  0.1837 0.2254        
REMARK   3     3  2.2948 -  2.0047    1.00     4483   138  0.1716 0.1932        
REMARK   3     4  2.0047 -  1.8214    1.00     4486   139  0.1729 0.1904        
REMARK   3     5  1.8214 -  1.6908    1.00     4462   138  0.1645 0.1677        
REMARK   3     6  1.6908 -  1.5911    1.00     4436   137  0.1649 0.1737        
REMARK   3     7  1.5911 -  1.5115    1.00     4445   138  0.1716 0.1934        
REMARK   3     8  1.5115 -  1.4457    1.00     4428   137  0.1844 0.2324        
REMARK   3     9  1.4457 -  1.3900    1.00     4428   137  0.2089 0.2174        
REMARK   3                                                                      
REMARK   3  BULK SOLVENT MODELLING.                                             
REMARK   3   METHOD USED        : FLAT BULK SOLVENT MODEL                       
REMARK   3   SOLVENT RADIUS     : 1.00                                          
REMARK   3   SHRINKAGE RADIUS   : 0.72                                          
REMARK   3   K_SOL              : 0.39                                          
REMARK   3   B_SOL              : 47.89                                         
REMARK   3                                                                      
REMARK   3  ERROR ESTIMATES.                                                    
REMARK   3   COORDINATE ERROR (MAXIMUM-LIKELIHOOD BASED)     : 0.230            
REMARK   3   PHASE ERROR (DEGREES, MAXIMUM-LIKELIHOOD BASED) : 16.110           
REMARK   3                                                                      
REMARK   3  B VALUES.                                                           
REMARK   3   FROM WILSON PLOT           (A**2) : 13.45                          
REMARK   3   MEAN B VALUE      (OVERALL, A**2) : 16.17                          
REMARK   3   OVERALL ANISOTROPIC B VALUE.                                       
REMARK   3    B11 (A**2) : 0.93870                                              
REMARK   3    B22 (A**2) : 0.93870                                              
REMARK   3    B33 (A**2) : -1.87740                                             
REMARK   3    B12 (A**2) : 0.00000                                              
REMARK   3    B13 (A**2) : 0.00000                                              
REMARK   3    B23 (A**2) : 0.00000                                              
REMARK   3                                                                      
REMARK   3  TWINNING INFORMATION.                                               
REMARK   3   FRACTION: NULL                                                     
REMARK   3   OPERATOR: NULL                                                     
REMARK   3                                                                      
REMARK   3  DEVIATIONS FROM IDEAL VALUES.                                       
REMARK   3                 RMSD          COUNT                                  
REMARK   3   BOND      :  0.012           1460                                  
REMARK   3   ANGLE     :  1.254           1983                                  
REMARK   3   CHIRALITY :  0.068            219                                  
REMARK   3   PLANARITY :  0.006            255                                  
REMARK   3   DIHEDRAL  : 14.486            568                                  
REMARK   3                                                                      
REMARK   3  TLS DETAILS                                                         
REMARK   3   NUMBER OF TLS GROUPS  : NULL                                       
REMARK   3                                                                      
REMARK   3  NCS DETAILS                                                         
REMARK   3   NUMBER OF NCS GROUPS : NULL                                        
REMARK   3                                                                      
REMARK   3  OTHER REFINEMENT REMARKS: NULL                                      
REMARK   4                                                                      
REMARK   4 4W59 COMPLIES WITH FORMAT V. 3.30, 13-JUL-11                         
REMARK 100                                                                      
REMARK 100 THIS ENTRY HAS BEEN PROCESSED BY RCSB ON 18-AUG-14.                  
REMARK 100 THE DEPOSITION ID IS D_1000203178.                                   
REMARK 200                                                                      
REMARK 200 EXPERIMENTAL DETAILS                                                 
REMARK 200  EXPERIMENT TYPE                : X-RAY DIFFRACTION                  
REMARK 200  DATE OF DATA COLLECTION        : 29-MAY-09                          
REMARK 200  TEMPERATURE           (KELVIN) : 100                                
REMARK 200  PH                             : 7.5                                
REMARK 200  NUMBER OF CRYSTALS USED        : 1                                  
REMARK 200                                                                      
REMARK 200  SYNCHROTRON              (Y/N) : Y                                  
REMARK 200  RADIATION SOURCE               : ALS                                
REMARK 200  BEAMLINE                       : 8.3.1                              
REMARK 200  X-RAY GENERATOR MODEL          : NULL                               
REMARK 200  MONOCHROMATIC OR LAUE    (M/L) : M                                  
REMARK 200  WAVELENGTH OR RANGE        (A) : 1.116                              
REMARK 200  MONOCHROMATOR                  : TWO FLAT SI(111) CRYSTALS,         
REMARK 200                                   MOUNTED IN A MODEL DCM FROM KHOZU  
REMARK 200  OPTICS                         : NULL                               
REMARK 200                                                                      
REMARK 200  DETECTOR TYPE                  : CCD                                
REMARK 200  DETECTOR MANUFACTURER          : ADSC QUANTUM 315R                  
REMARK 200  INTENSITY-INTEGRATION SOFTWARE : XSCALE                             
REMARK 200  DATA SCALING SOFTWARE          : XSCALE                             
REMARK 200                                                                      
REMARK 200  NUMBER OF UNIQUE REFLECTIONS   : 45280                              
REMARK 200  RESOLUTION RANGE HIGH      (A) : 1.390                              
REMARK 200  RESOLUTION RANGE LOW       (A) : 50.000                             
REMARK 200  REJECTION CRITERIA  (SIGMA(I)) : -3.000                             
REMARK 200                                                                      
REMARK 200 OVERALL.                                                             
REMARK 200  COMPLETENESS FOR RANGE     (%) : 99.9                               
REMARK 200  DATA REDUNDANCY                : 7.000                              
REMARK 200  R MERGE                    (I) : 0.04900                            
REMARK 200  R SYM                      (I) : NULL                               
REMARK 200  <I/SIGMA(I)> FOR THE DATA SET  : 21.2200                            
REMARK 200                                                                      
REMARK 200 IN THE HIGHEST RESOLUTION SHELL.                                     
REMARK 200  HIGHEST RESOLUTION SHELL, RANGE HIGH (A) : 1.39                     
REMARK 200  HIGHEST RESOLUTION SHELL, RANGE LOW  (A) : 1.48                     
REMARK 200  COMPLETENESS FOR SHELL     (%) : 100.0                              
REMARK 200  DATA REDUNDANCY IN SHELL       : NULL                               
REMARK 200  R MERGE FOR SHELL          (I) : 0.52900                            
REMARK 200  R SYM FOR SHELL            (I) : NULL                               
REMARK 200  <I/SIGMA(I)> FOR SHELL         : 3.700                              
REMARK 200                                                                      
REMARK 200 DIFFRACTION PROTOCOL: SINGLE WAVELENGTH                              
REMARK 200 METHOD USED TO DETERMINE THE STRUCTURE: MOLECULAR REPLACEMENT        
REMARK 200 SOFTWARE USED: NULL                                                  
REMARK 200 STARTING MODEL: 181L                                                 
REMARK 200                                                                      
REMARK 200 REMARK: NULL                                                         
REMARK 280                                                                      
REMARK 280 CRYSTAL                                                              
REMARK 280 SOLVENT CONTENT, VS   (%): 52.38                                     
REMARK 280 MATTHEWS COEFFICIENT, VM (ANGSTROMS**3/DA): 2.58                     
REMARK 280                                                                      
REMARK 280 CRYSTALLIZATION CONDITIONS: 20% (W/V) PEGF-4000, 10% 2-PROPANOL,     
REMARK 280  0.1 M HEPES, 50 MM 2-MERCAPTOETHANOL, 50 MM 2-HYDROXYETHYL          
REMARK 280  DISULFIDE, PH 7.5, VAPOR DIFFUSION, HANGING DROP, TEMPERATURE       
REMARK 280  277K                                                                
REMARK 290                                                                      
REMARK 290 CRYSTALLOGRAPHIC SYMMETRY                                            
REMARK 290 SYMMETRY OPERATORS FOR SPACE GROUP: P 32 2 1                         
REMARK 290                                                                      
REMARK 290      SYMOP   SYMMETRY                                                
REMARK 290     NNNMMM   OPERATOR                                                
REMARK 290       1555   X,Y,Z                                                   
REMARK 290       2555   -Y,X-Y,Z+2/3                                            
REMARK 290       3555   -X+Y,-X,Z+1/3                                           
REMARK 290       4555   Y,X,-Z                                                  
REMARK 290       5555   X-Y,-Y,-Z+1/3                                           
REMARK 290       6555   -X,-X+Y,-Z+2/3                                          
REMARK 290                                                                      
REMARK 290     WHERE NNN -> OPERATOR NUMBER                                     
REMARK 290           MMM -> TRANSLATION VECTOR                                  
REMARK 290                                                                      
REMARK 290 CRYSTALLOGRAPHIC SYMMETRY TRANSFORMATIONS                            
REMARK 290 THE FOLLOWING TRANSFORMATIONS OPERATE ON THE ATOM/HETATM             
REMARK 290 RECORDS IN THIS ENTRY TO PRODUCE CRYSTALLOGRAPHICALLY                
REMARK 290 RELATED MOLECULES.                                                   
REMARK 290   SMTRY1   1  1.000000  0.000000  0.000000        0.00000            
REMARK 290   SMTRY2   1  0.000000  1.000000  0.000000        0.00000            
REMARK 290   SMTRY3   1  0.000000  0.000000  1.000000        0.00000            
REMARK 290   SMTRY1   2 -0.500000 -0.866025  0.000000        0.00000            
REMARK 290   SMTRY2   2  0.866025 -0.500000  0.000000        0.00000            
REMARK 290   SMTRY3   2  0.000000  0.000000  1.000000       64.37333            
REMARK 290   SMTRY1   3 -0.500000  0.866025  0.000000        0.00000            
REMARK 290   SMTRY2   3 -0.866025 -0.500000  0.000000        0.00000            
REMARK 290   SMTRY3   3  0.000000  0.000000  1.000000       32.18667            
REMARK 290   SMTRY1   4 -0.500000  0.866025  0.000000        0.00000            
REMARK 290   SMTRY2   4  0.866025  0.500000  0.000000        0.00000            
REMARK 290   SMTRY3   4  0.000000  0.000000 -1.000000        0.00000            
REMARK 290   SMTRY1   5  1.000000  0.000000  0.000000        0.00000            
REMARK 290   SMTRY2   5  0.000000 -1.000000  0.000000        0.00000            
REMARK 290   SMTRY3   5  0.000000  0.000000 -1.000000       32.18667            
REMARK 290   SMTRY1   6 -0.500000 -0.866025  0.000000        0.00000            
REMARK 290   SMTRY2   6 -0.866025  0.500000  0.000000        0.00000            
REMARK 290   SMTRY3   6  0.000000  0.000000 -1.000000       64.37333            
REMARK 290                                                                      
REMARK 290 REMARK: NULL                                                         
REMARK 300                                                                      
REMARK 300 BIOMOLECULE: 1                                                       
REMARK 300 SEE REMARK 350 FOR THE AUTHOR PROVIDED AND/OR PROGRAM                
REMARK 300 GENERATED ASSEMBLY INFORMATION FOR THE STRUCTURE IN                  
REMARK 300 THIS ENTRY. THE REMARK MAY ALSO PROVIDE INFORMATION ON               
REMARK 300 BURIED SURFACE AREA.                                                 
REMARK 350                                                                      
REMARK 350 COORDINATES FOR A COMPLETE MULTIMER REPRESENTING THE KNOWN           
REMARK 350 BIOLOGICALLY SIGNIFICANT OLIGOMERIZATION STATE OF THE                
REMARK 350 MOLECULE CAN BE GENERATED BY APPLYING BIOMT TRANSFORMATIONS          
REMARK 350 GIVEN BELOW.  BOTH NON-CRYSTALLOGRAPHIC AND                          
REMARK 350 CRYSTALLOGRAPHIC OPERATIONS ARE GIVEN.                               
REMARK 350                                                                      
REMARK 350 BIOMOLECULE: 1                                                       
REMARK 350 AUTHOR DETERMINED BIOLOGICAL UNIT: MONOMERIC                         
REMARK 350 SOFTWARE DETERMINED QUATERNARY STRUCTURE: MONOMERIC                  
REMARK 350 SOFTWARE USED: PISA                                                  
REMARK 350 TOTAL BURIED SURFACE AREA: 470 ANGSTROM**2                           
REMARK 350 SURFACE AREA OF THE COMPLEX: 8570 ANGSTROM**2                        
REMARK 350 CHANGE IN SOLVENT FREE ENERGY: 6.0 KCAL/MOL                          
REMARK 350 APPLY THE FOLLOWING TO CHAINS: A                                     
REMARK 350   BIOMT1   1  1.000000  0.000000  0.000000        0.00000            
REMARK 350   BIOMT2   1  0.000000  1.000000  0.000000        0.00000            
REMARK 350   BIOMT3   1  0.000000  0.000000  1.000000        0.00000            
REMARK 465                                                                      
REMARK 465 MISSING RESIDUES                                                     
REMARK 465 THE FOLLOWING RESIDUES WERE NOT LOCATED IN THE                       
REMARK 465 EXPERIMENT. (M=MODEL NUMBER; RES=RESIDUE NAME; C=CHAIN               
REMARK 465 IDENTIFIER; SSSEQ=SEQUENCE NUMBER; I=INSERTION CODE.)                
REMARK 465                                                                      
REMARK 465   M RES C SSSEQI                                                     
REMARK 465     LEU A   165                                                      
REMARK 465     GLU A   166                                                      
REMARK 465     HIS A   167                                                      
REMARK 465     HIS A   168                                                      
REMARK 465     HIS A   169                                                      
REMARK 465     HIS A   170                                                      
REMARK 465     HIS A   171                                                      
REMARK 465     HIS A   172                                                      
REMARK 470                                                                      
REMARK 470 MISSING ATOM                                                         
REMARK 470 THE FOLLOWING RESIDUES HAVE MISSING ATOMS (M=MODEL NUMBER;           
REMARK 470 RES=RESIDUE NAME; C=CHAIN IDENTIFIER; SSEQ=SEQUENCE NUMBER;          
REMARK 470 I=INSERTION CODE):                                                   
REMARK 470   M RES CSSEQI  ATOMS                                                
REMARK 470     LYS A  16    CD   CE   NZ                                        
REMARK 470     LYS A  60    NZ                                                  
REMARK 470     LYS A  83    CE   NZ                                             
REMARK 470     LYS A 147    NZ                                                  
REMARK 470     ASN A 163    CG   OD1  ND2                                       
REMARK 500                                                                      
REMARK 500 GEOMETRY AND STEREOCHEMISTRY                                         
REMARK 500 SUBTOPIC: TORSION ANGLES                                             
REMARK 500                                                                      
REMARK 500 TORSION ANGLES OUTSIDE THE EXPECTED RAMACHANDRAN REGIONS:            
REMARK 500 (M=MODEL NUMBER; RES=RESIDUE NAME; C=CHAIN IDENTIFIER;               
REMARK 500 SSEQ=SEQUENCE NUMBER; I=INSERTION CODE).                             
REMARK 500                                                                      
REMARK 500 STANDARD TABLE:                                                      
REMARK 500 FORMAT:(10X,I3,1X,A3,1X,A1,I4,A1,4X,F7.2,3X,F7.2)                    
REMARK 500                                                                      
REMARK 500 EXPECTED VALUES: GJ KLEYWEGT AND TA JONES (1996). PHI/PSI-           
REMARK 500 CHOLOGY: RAMACHANDRAN REVISITED. STRUCTURE 4, 1395 - 1400            
REMARK 500                                                                      
REMARK 500  M RES CSSEQI        PSI       PHI                                   
REMARK 500    ILE A  29       72.76   -103.74                                   
REMARK 500                                                                      
REMARK 500 REMARK: NULL                                                         
REMARK 800                                                                      
REMARK 800 SITE                                                                 
REMARK 800 SITE_IDENTIFIER: AC1                                                 
REMARK 800 EVIDENCE_CODE: SOFTWARE                                              
REMARK 800 SITE_DESCRIPTION: binding site for residue 3GZ A 200                 
REMARK 800                                                                      
REMARK 800 SITE_IDENTIFIER: AC2                                                 
REMARK 800 EVIDENCE_CODE: SOFTWARE                                              
REMARK 800 SITE_DESCRIPTION: binding site for residue EPE A 201                 
DBREF  4W59 A    1   164  UNP    P00720   ENLYS_BPT4       1    164             
SEQADV 4W59 GLY A   12  UNP  P00720    ARG    12 VARIANT                        
SEQADV 4W59 ALA A   99  UNP  P00720    LEU    99 ENGINEERED MUTATION            
SEQADV 4W59 ARG A  137  UNP  P00720    ILE   137 VARIANT                        
SEQADV 4W59 LEU A  165  UNP  P00720              EXPRESSION TAG                 
SEQADV 4W59 GLU A  166  UNP  P00720              EXPRESSION TAG                 
SEQADV 4W59 HIS A  167  UNP  P00720              EXPRESSION TAG                 
SEQADV 4W59 HIS A  168  UNP  P00720              EXPRESSION TAG                 
SEQADV 4W59 HIS A  169  UNP  P00720              EXPRESSION TAG                 
SEQADV 4W59 HIS A  170  UNP  P00720              EXPRESSION TAG                 
SEQADV 4W59 HIS A  171  UNP  P00720              EXPRESSION TAG                 
SEQADV 4W59 HIS A  172  UNP  P00720              EXPRESSION TAG                 
SEQRES   1 A  172  MET ASN ILE PHE GLU MET LEU ARG ILE ASP GLU GLY LEU          
SEQRES   2 A  172  ARG LEU LYS ILE TYR LYS ASP THR GLU GLY TYR TYR THR          
SEQRES   3 A  172  ILE GLY ILE GLY HIS LEU LEU THR LYS SER PRO SER LEU          
SEQRES   4 A  172  ASN ALA ALA LYS SER GLU LEU ASP LYS ALA ILE GLY ARG          
SEQRES   5 A  172  ASN CYS ASN GLY VAL ILE THR LYS ASP GLU ALA GLU LYS          
SEQRES   6 A  172  LEU PHE ASN GLN ASP VAL ASP ALA ALA VAL ARG GLY ILE          
SEQRES   7 A  172  LEU ARG ASN ALA LYS LEU LYS PRO VAL TYR ASP SER LEU          
SEQRES   8 A  172  ASP ALA VAL ARG ARG CYS ALA ALA ILE ASN MET VAL PHE          
SEQRES   9 A  172  GLN MET GLY GLU THR GLY VAL ALA GLY PHE THR ASN SER          
SEQRES  10 A  172  LEU ARG MET LEU GLN GLN LYS ARG TRP ASP GLU ALA ALA          
SEQRES  11 A  172  VAL ASN LEU ALA LYS SER ARG TRP TYR ASN GLN THR PRO          
SEQRES  12 A  172  ASN ARG ALA LYS ARG VAL ILE THR THR PHE ARG THR GLY          
SEQRES  13 A  172  THR TRP ASP ALA TYR LYS ASN LEU LEU GLU HIS HIS HIS          
SEQRES  14 A  172  HIS HIS HIS                                                  
HET    3GZ  A 200      12                                                       
HET    EPE  A 201      15                                                       
HETNAM     3GZ HEXYLBENZENE                                                     
HETNAM     EPE 4-(2-HYDROXYETHYL)-1-PIPERAZINE ETHANESULFONIC ACID              
HETSYN     EPE HEPES                                                            
FORMUL   2  3GZ    C12 H18                                                      
FORMUL   3  EPE    C8 H18 N2 O4 S                                               
FORMUL   4  HOH   *185(H2 O)                                                    
HELIX    1 AA1 ASN A    2  GLY A   12  1                                  11    
HELIX    2 AA2 SER A   38  GLY A   51  1                                  14    
HELIX    3 AA3 THR A   59  ASN A   81  1                                  23    
HELIX    4 AA4 LYS A   83  LEU A   91  1                                   9    
HELIX    5 AA5 ASP A   92  GLY A  107  1                                  16    
HELIX    6 AA6 GLY A  110  GLY A  113  5                                   4    
HELIX    7 AA7 PHE A  114  GLN A  123  1                                  10    
HELIX    8 AA8 ARG A  125  LYS A  135  1                                  11    
HELIX    9 AA9 SER A  136  THR A  142  1                                   7    
HELIX   10 AB1 THR A  142  GLY A  156  1                                  15    
HELIX   11 AB2 TRP A  158  ASN A  163  1                                   6    
SHEET    1 AA1 3 ARG A  14  LYS A  19  0                                        
SHEET    2 AA1 3 TYR A  25  GLY A  28 -1  O  THR A  26   N  TYR A  18           
SHEET    3 AA1 3 HIS A  31  LEU A  32 -1  O  HIS A  31   N  ILE A  27           
SITE     1 AC1  7 ALA A  99  VAL A 103  MET A 106  GLY A 110                    
SITE     2 AC1  7 VAL A 111  ALA A 112  LEU A 118                               
SITE     1 AC2  8 GLY A  30  HIS A  31  LEU A  32  LYS A  35                    
SITE     2 AC2  8 ASP A  70  PHE A 104  HOH A 411  HOH A 437                    
CRYST1   60.410   60.410   96.560  90.00  90.00 120.00 P 32 2 1      6          
ORIGX1      1.000000  0.000000  0.000000        0.00000                         
ORIGX2      0.000000  1.000000  0.000000        0.00000                         
ORIGX3      0.000000  0.000000  1.000000        0.00000                         
SCALE1      0.016554  0.009557  0.000000        0.00000                         
SCALE2      0.000000  0.019114  0.000000        0.00000                         
SCALE3      0.000000  0.000000  0.010356        0.00000                         
ATOM      1  N   MET A   1     -16.964  -3.131   8.901  1.00 24.26           N  
ATOM      2  CA AMET A   1     -17.619  -1.838   8.871  0.50 15.39           C  
ATOM      3  CA BMET A   1     -17.637  -1.853   8.938  0.50 15.38           C  
ATOM      4  C   MET A   1     -19.043  -1.965   9.473  1.00 15.14           C  
ATOM      5  O   MET A   1     -19.762  -2.896   9.282  1.00 17.16           O  
ATOM      6  CB AMET A   1     -17.716  -1.183   7.477  0.50 18.04           C  
ATOM      7  CB BMET A   1     -17.539  -1.195   7.571  0.50 18.84           C  
ATOM      8  CG AMET A   1     -16.414  -0.584   6.892  0.50 15.32           C  
ATOM      9  CG BMET A   1     -18.049   0.154   7.458  0.50 17.58           C  
ATOM     10  SD AMET A   1     -15.782   0.853   7.786  0.50 22.96           S  
ATOM     11  SD BMET A   1     -17.060   1.555   7.981  0.50 22.91           S  
ATOM     12  CE AMET A   1     -17.146   1.993   7.571  0.50 26.26           C  
ATOM     13  CE BMET A   1     -15.615   0.817   7.600  0.50 24.46           C  
ATOM     14  N   ASN A   2     -19.400  -0.973  10.246  1.00 12.63           N  
ATOM     15  CA  ASN A   2     -20.736  -0.867  10.818  1.00 13.20           C  
ATOM     16  C   ASN A   2     -21.083   0.616  10.878  1.00 12.28           C  
ATOM     17  O   ASN A   2     -20.242   1.459  10.546  1.00 11.55           O  
ATOM     18  CB  ASN A   2     -20.806  -1.531  12.209  1.00 11.98           C  
ATOM     19  CG  ASN A   2     -19.824  -0.934  13.195  1.00 12.46           C  
ATOM     20  OD1 ASN A   2     -19.840   0.272  13.453  1.00 12.15           O  
ATOM     21  ND2 ASN A   2     -18.965  -1.770  13.762  1.00 13.89           N  
ATOM     22  N   ILE A   3     -22.300   0.943  11.295  1.00 11.27           N  
ATOM     23  CA  ILE A   3     -22.757   2.325  11.261  1.00 11.27           C  
ATOM     24  C   ILE A   3     -21.902   3.256  12.130  1.00 11.29           C  
ATOM     25  O   ILE A   3     -21.701   4.434  11.791  1.00 10.67           O  
ATOM     26  CB  ILE A   3     -24.262   2.434  11.630  1.00 11.18           C  
ATOM     27  CG1 ILE A   3     -24.756   3.870  11.538  1.00 11.07           C  
ATOM     28  CG2 ILE A   3     -24.523   1.882  13.036  1.00 12.23           C  
ATOM     29  CD1 ILE A   3     -24.632   4.493  10.144  1.00 11.94           C  
ATOM     30  N   PHE A   4     -21.391   2.744  13.248  1.00  9.59           N  
ATOM     31  CA  PHE A   4     -20.544   3.573  14.107  1.00  9.53           C  
ATOM     32  C   PHE A   4     -19.221   3.907  13.441  1.00 11.03           C  
ATOM     33  O   PHE A   4     -18.791   5.059  13.450  1.00 11.33           O  
ATOM     34  CB  PHE A   4     -20.352   2.909  15.481  1.00 10.85           C  
ATOM     35  CG  PHE A   4     -21.613   2.876  16.296  1.00  9.92           C  
ATOM     36  CD1 PHE A   4     -21.953   3.955  17.103  1.00 13.28           C  
ATOM     37  CD2 PHE A   4     -22.472   1.793  16.232  1.00 12.56           C  
ATOM     38  CE1 PHE A   4     -23.135   3.945  17.834  1.00 14.95           C  
ATOM     39  CE2 PHE A   4     -23.654   1.785  16.965  1.00 13.47           C  
ATOM     40  CZ  PHE A   4     -23.975   2.853  17.762  1.00 13.43           C  
ATOM     41  N   GLU A   5     -18.586   2.917  12.822  1.00 10.81           N  
ATOM     42  CA  GLU A   5     -17.326   3.149  12.121  1.00 11.08           C  
ATOM     43  C   GLU A   5     -17.536   4.084  10.936  1.00 10.75           C  
ATOM     44  O   GLU A   5     -16.727   4.972  10.697  1.00 10.80           O  
ATOM     45  CB  GLU A   5     -16.715   1.829  11.653  1.00 11.33           C  
ATOM     46  CG  GLU A   5     -16.256   0.966  12.823  1.00 11.69           C  
ATOM     47  CD  GLU A   5     -15.696  -0.383  12.433  1.00 17.06           C  
ATOM     48  OE1 GLU A   5     -15.947  -0.843  11.307  1.00 25.76           O  
ATOM     49  OE2 GLU A   5     -15.002  -0.996  13.278  1.00 18.17           O  
ATOM     50  N   MET A   6     -18.634   3.891  10.222  1.00  9.58           N  
ATOM     51  CA  MET A   6     -18.965   4.713   9.058  1.00 10.60           C  
ATOM     52  C   MET A   6     -19.141   6.182   9.442  1.00  9.90           C  
ATOM     53  O   MET A   6     -18.524   7.077   8.849  1.00 10.06           O  
ATOM     54  CB  MET A   6     -20.250   4.193   8.441  1.00 10.29           C  
ATOM     55  CG  MET A   6     -20.632   4.889   7.149  1.00  9.38           C  
ATOM     56  SD  MET A   6     -22.369   4.547   6.789  1.00 10.09           S  
ATOM     57  CE  MET A   6     -22.429   4.756   4.998  1.00 11.04           C  
ATOM     58  N   LEU A   7     -19.986   6.442  10.435  1.00  9.47           N  
ATOM     59  CA  LEU A   7     -20.207   7.812  10.874  1.00  9.85           C  
ATOM     60  C   LEU A   7     -18.985   8.409  11.559  1.00 11.04           C  
ATOM     61  O   LEU A   7     -18.769   9.607  11.460  1.00 11.15           O  
ATOM     62  CB  LEU A   7     -21.452   7.915  11.769  1.00 10.37           C  
ATOM     63  CG  LEU A   7     -22.750   7.993  10.971  1.00  8.57           C  
ATOM     64  CD1 LEU A   7     -23.962   7.733  11.881  1.00 11.52           C  
ATOM     65  CD2 LEU A   7     -22.867   9.347  10.294  1.00 11.02           C  
ATOM     66  N   ARG A   8     -18.177   7.596  12.230  1.00 10.89           N  
ATOM     67  CA  ARG A   8     -16.948   8.116  12.824  1.00 10.94           C  
ATOM     68  C   ARG A   8     -16.007   8.622  11.733  1.00 11.11           C  
ATOM     69  O   ARG A   8     -15.349   9.657  11.906  1.00 12.86           O  
ATOM     70  CB  ARG A   8     -16.282   7.048  13.699  1.00 13.34           C  
ATOM     71  CG  ARG A   8     -14.879   7.390  14.195  1.00 15.76           C  
ATOM     72  CD  ARG A   8     -14.839   8.592  15.115  1.00 16.05           C  
ATOM     73  NE  ARG A   8     -13.470   8.831  15.576  1.00 19.79           N  
ATOM     74  CZ  ARG A   8     -12.545   9.474  14.866  1.00 23.08           C  
ATOM     75  NH1 ARG A   8     -12.837   9.961  13.670  1.00 21.03           N  
ATOM     76  NH2 ARG A   8     -11.320   9.638  15.357  1.00 26.86           N  
ATOM     77  N   ILE A   9     -15.943   7.906  10.612  1.00 10.19           N  
ATOM     78  CA  ILE A   9     -15.159   8.376   9.473  1.00 12.75           C  
ATOM     79  C   ILE A   9     -15.729   9.677   8.913  1.00 12.29           C  
ATOM     80  O   ILE A   9     -14.994  10.634   8.662  1.00 14.08           O  
ATOM     81  CB  ILE A   9     -15.091   7.293   8.383  1.00 13.04           C  
ATOM     82  CG1 ILE A   9     -14.179   6.154   8.832  1.00 13.78           C  
ATOM     83  CG2 ILE A   9     -14.630   7.876   7.044  1.00 14.18           C  
ATOM     84  CD1 ILE A   9     -14.375   4.890   8.040  1.00 15.25           C  
ATOM     85  N   ASP A  10     -17.047   9.725   8.731  1.00  9.61           N  
ATOM     86  CA  ASP A  10     -17.658  10.888   8.098  1.00 11.46           C  
ATOM     87  C   ASP A  10     -17.693  12.133   8.984  1.00 11.54           C  
ATOM     88  O   ASP A  10     -17.630  13.244   8.484  1.00 13.15           O  
ATOM     89  CB  ASP A  10     -19.075  10.563   7.595  1.00 10.58           C  
ATOM     90  CG  ASP A  10     -19.074   9.687   6.359  1.00 12.32           C  
ATOM     91  OD1 ASP A  10     -18.070   9.706   5.610  1.00 11.67           O  
ATOM     92  OD2 ASP A  10     -20.080   8.990   6.133  1.00 11.09           O  
ATOM     93  N   GLU A  11     -17.810  11.953  10.293  1.00 10.64           N  
ATOM     94  CA  GLU A  11     -17.973  13.097  11.194  1.00 10.78           C  
ATOM     95  C   GLU A  11     -16.699  13.501  11.910  1.00 11.20           C  
ATOM     96  O   GLU A  11     -16.616  14.621  12.404  1.00 14.20           O  
ATOM     97  CB  GLU A  11     -19.035  12.785  12.253  1.00 12.76           C  
ATOM     98  CG  GLU A  11     -20.441  12.541  11.697  1.00 12.69           C  
ATOM     99  CD  GLU A  11     -21.107  13.786  11.121  1.00 14.32           C  
ATOM    100  OE1 GLU A  11     -20.542  14.899  11.236  1.00 16.35           O  
ATOM    101  OE2 GLU A  11     -22.211  13.658  10.547  1.00 18.77           O  
ATOM    102  N   GLY A  12     -15.736  12.593  12.016  1.00 11.03           N  
ATOM    103  CA  GLY A  12     -14.537  12.868  12.797  1.00 12.26           C  
ATOM    104  C   GLY A  12     -14.788  12.828  14.296  1.00 14.84           C  
ATOM    105  O   GLY A  12     -15.864  12.442  14.754  1.00 13.64           O  
ATOM    106  N   LEU A  13     -13.776  13.209  15.070  1.00 13.89           N  
ATOM    107  CA  LEU A  13     -13.904  13.308  16.528  1.00 13.86           C  
ATOM    108  C   LEU A  13     -13.152  14.539  16.992  1.00 14.87           C  
ATOM    109  O   LEU A  13     -11.937  14.643  16.776  1.00 18.44           O  
ATOM    110  CB  LEU A  13     -13.341  12.065  17.222  1.00 15.21           C  
ATOM    111  CG  LEU A  13     -13.153  12.142  18.745  1.00 17.83           C  
ATOM    112  CD1 LEU A  13     -14.490  12.210  19.470  1.00 17.13           C  
ATOM    113  CD2 LEU A  13     -12.355  10.937  19.221  1.00 21.17           C  
ATOM    114  N   ARG A  14     -13.865  15.469  17.618  1.00 13.81           N  
ATOM    115  CA  ARG A  14     -13.241  16.653  18.190  1.00 15.55           C  
ATOM    116  C   ARG A  14     -13.819  16.864  19.575  1.00 14.87           C  
ATOM    117  O   ARG A  14     -15.027  16.781  19.765  1.00 15.48           O  
ATOM    118  CB  ARG A  14     -13.458  17.872  17.291  1.00 16.93           C  
ATOM    119  CG  ARG A  14     -12.842  17.673  15.900  1.00 18.53           C  
ATOM    120  CD  ARG A  14     -13.031  18.867  14.979  1.00 26.19           C  
ATOM    121  NE  ARG A  14     -12.215  19.998  15.405  1.00 30.03           N  
ATOM    122  CZ  ARG A  14     -12.201  21.182  14.802  1.00 29.00           C  
ATOM    123  NH1 ARG A  14     -12.963  21.400  13.737  1.00 23.08           N  
ATOM    124  NH2 ARG A  14     -11.426  22.149  15.272  1.00 32.15           N  
ATOM    125  N   LEU A  15     -12.956  17.127  20.553  1.00 13.47           N  
ATOM    126  CA  LEU A  15     -13.371  17.168  21.946  1.00 15.25           C  
ATOM    127  C   LEU A  15     -13.711  18.571  22.441  1.00 15.72           C  
ATOM    128  O   LEU A  15     -14.191  18.743  23.561  1.00 16.81           O  
ATOM    129  CB  LEU A  15     -12.291  16.531  22.826  1.00 14.53           C  
ATOM    130  CG  LEU A  15     -12.035  15.042  22.585  1.00 15.60           C  
ATOM    131  CD1 LEU A  15     -11.029  14.518  23.618  1.00 19.21           C  
ATOM    132  CD2 LEU A  15     -13.326  14.219  22.624  1.00 17.06           C  
ATOM    133  N   LYS A  16     -13.491  19.569  21.603  1.00 14.22           N  
ATOM    134  CA  LYS A  16     -13.834  20.941  21.929  1.00 13.50           C  
ATOM    135  C   LYS A  16     -14.878  21.443  20.944  1.00 13.49           C  
ATOM    136  O   LYS A  16     -14.917  20.992  19.785  1.00 14.27           O  
ATOM    137  CB  LYS A  16     -12.586  21.829  21.858  1.00 16.92           C  
ATOM    138  CG  LYS A  16     -11.468  21.388  22.789  1.00 29.89           C  
ATOM    139  N   ILE A  17     -15.734  22.356  21.375  1.00 10.98           N  
ATOM    140  CA  ILE A  17     -16.754  22.909  20.488  1.00 11.01           C  
ATOM    141  C   ILE A  17     -16.112  23.409  19.207  1.00 13.75           C  
ATOM    142  O   ILE A  17     -15.092  24.106  19.248  1.00 15.52           O  
ATOM    143  CB  ILE A  17     -17.563  24.034  21.163  1.00 12.13           C  
ATOM    144  CG1 ILE A  17     -18.429  23.472  22.308  1.00 12.77           C  
ATOM    145  CG2 ILE A  17     -18.432  24.775  20.148  1.00 14.88           C  
ATOM    146  CD1 ILE A  17     -19.148  24.556  23.093  1.00 17.06           C  
ATOM    147  N   TYR A  18     -16.695  23.020  18.076  1.00 12.19           N  
ATOM    148  CA  TYR A  18     -16.221  23.453  16.760  1.00 13.62           C  
ATOM    149  C   TYR A  18     -17.424  23.825  15.908  1.00 13.26           C  
ATOM    150  O   TYR A  18     -18.558  23.544  16.275  1.00 14.04           O  
ATOM    151  CB  TYR A  18     -15.380  22.361  16.071  1.00 13.98           C  
ATOM    152  CG  TYR A  18     -16.123  21.074  15.721  1.00 14.68           C  
ATOM    153  CD1 TYR A  18     -16.287  20.070  16.665  1.00 15.06           C  
ATOM    154  CD2 TYR A  18     -16.621  20.839  14.423  1.00 16.54           C  
ATOM    155  CE1 TYR A  18     -16.944  18.880  16.363  1.00 14.57           C  
ATOM    156  CE2 TYR A  18     -17.290  19.634  14.121  1.00 17.18           C  
ATOM    157  CZ  TYR A  18     -17.445  18.669  15.098  1.00 19.35           C  
ATOM    158  OH  TYR A  18     -18.098  17.469  14.832  1.00 18.33           O  
ATOM    159  N   LYS A  19     -17.190  24.476  14.771  1.00 15.64           N  
ATOM    160  CA  LYS A  19     -18.270  24.725  13.824  1.00 16.06           C  
ATOM    161  C   LYS A  19     -18.262  23.664  12.745  1.00 13.59           C  
ATOM    162  O   LYS A  19     -17.197  23.340  12.202  1.00 15.72           O  
ATOM    163  CB  LYS A  19     -18.138  26.107  13.185  1.00 13.71           C  
ATOM    164  CG  LYS A  19     -18.471  27.231  14.136  1.00 15.01           C  
ATOM    165  CD  LYS A  19     -18.392  28.556  13.414  1.00 16.23           C  
ATOM    166  CE  LYS A  19     -18.733  29.701  14.341  1.00 19.58           C  
ATOM    167  NZ  LYS A  19     -18.632  30.978  13.585  1.00 20.93           N  
ATOM    168  N   ASP A  20     -19.441  23.116  12.450  1.00 13.26           N  
ATOM    169  CA  ASP A  20     -19.583  22.100  11.416  1.00 12.13           C  
ATOM    170  C   ASP A  20     -19.521  22.720  10.025  1.00 14.45           C  
ATOM    171  O   ASP A  20     -19.246  23.914   9.874  1.00 13.90           O  
ATOM    172  CB  ASP A  20     -20.863  21.266  11.624  1.00 14.97           C  
ATOM    173  CG  ASP A  20     -22.153  22.027  11.317  1.00 15.84           C  
ATOM    174  OD1 ASP A  20     -22.117  23.175  10.835  1.00 14.75           O  
ATOM    175  OD2 ASP A  20     -23.249  21.463  11.555  1.00 20.56           O  
ATOM    176  N   THR A  21     -19.793  21.926   9.003  1.00 12.72           N  
ATOM    177  CA ATHR A  21     -19.671  22.386   7.619  0.60 12.89           C  
ATOM    178  CA BTHR A  21     -19.612  22.445   7.658  0.40 12.77           C  
ATOM    179  C   THR A  21     -20.628  23.532   7.304  1.00 12.70           C  
ATOM    180  O   THR A  21     -20.414  24.288   6.350  1.00 14.13           O  
ATOM    181  CB ATHR A  21     -19.923  21.233   6.611  0.60 13.54           C  
ATOM    182  CB BTHR A  21     -19.636  21.336   6.614  0.40 17.01           C  
ATOM    183  OG1ATHR A  21     -21.278  20.782   6.713  0.60 16.14           O  
ATOM    184  OG1BTHR A  21     -19.158  21.860   5.372  0.40 16.11           O  
ATOM    185  CG2ATHR A  21     -18.971  20.064   6.861  0.60 15.15           C  
ATOM    186  CG2BTHR A  21     -21.043  20.805   6.444  0.40 14.86           C  
ATOM    187  N   GLU A  22     -21.718  23.630   8.079  1.00 12.50           N  
ATOM    188  CA  GLU A  22     -22.724  24.677   7.893  1.00 12.40           C  
ATOM    189  C   GLU A  22     -22.503  25.900   8.797  1.00 13.13           C  
ATOM    190  O   GLU A  22     -23.294  26.848   8.785  1.00 16.92           O  
ATOM    191  CB  GLU A  22     -24.129  24.118   8.145  1.00 14.88           C  
ATOM    192  CG  GLU A  22     -24.545  22.997   7.201  1.00 17.94           C  
ATOM    193  CD  GLU A  22     -24.875  23.479   5.795  1.00 24.75           C  
ATOM    194  OE1 GLU A  22     -25.010  24.701   5.585  1.00 24.98           O  
ATOM    195  OE2 GLU A  22     -24.987  22.622   4.892  1.00 28.21           O  
ATOM    196  N   GLY A  23     -21.430  25.882   9.580  1.00 12.80           N  
ATOM    197  CA  GLY A  23     -21.156  26.962  10.514  1.00 14.34           C  
ATOM    198  C   GLY A  23     -21.815  26.836  11.878  1.00 14.21           C  
ATOM    199  O   GLY A  23     -21.799  27.796  12.640  1.00 16.59           O  
ATOM    200  N   TYR A  24     -22.366  25.664  12.200  1.00 12.38           N  
ATOM    201  CA  TYR A  24     -23.109  25.480  13.462  1.00 13.28           C  
ATOM    202  C   TYR A  24     -22.257  24.843  14.546  1.00 11.20           C  
ATOM    203  O   TYR A  24     -21.502  23.907  14.279  1.00 11.90           O  
ATOM    204  CB  TYR A  24     -24.328  24.588  13.240  1.00 13.88           C  
ATOM    205  CG  TYR A  24     -25.347  25.131  12.272  1.00 17.49           C  
ATOM    206  CD1 TYR A  24     -25.689  26.473  12.282  1.00 19.08           C  
ATOM    207  CD2 TYR A  24     -25.966  24.298  11.346  1.00 17.69           C  
ATOM    208  CE1 TYR A  24     -26.633  26.980  11.397  1.00 25.02           C  
ATOM    209  CE2 TYR A  24     -26.908  24.795  10.453  1.00 19.60           C  
ATOM    210  CZ  TYR A  24     -27.232  26.135  10.487  1.00 26.40           C  
ATOM    211  OH  TYR A  24     -28.172  26.634   9.607  1.00 33.55           O  
ATOM    212  N   TYR A  25     -22.385  25.331  15.783  1.00 11.52           N  
ATOM    213  CA  TYR A  25     -21.641  24.758  16.896  1.00 11.68           C  
ATOM    214  C   TYR A  25     -21.989  23.295  17.147  1.00 10.62           C  
ATOM    215  O   TYR A  25     -23.161  22.935  17.248  1.00 11.87           O  
ATOM    216  CB  TYR A  25     -21.886  25.570  18.160  1.00 11.79           C  
ATOM    217  CG  TYR A  25     -21.322  26.972  18.081  1.00 13.34           C  
ATOM    218  CD1 TYR A  25     -19.957  27.180  17.915  1.00 14.01           C  
ATOM    219  CD2 TYR A  25     -22.154  28.084  18.178  1.00 14.82           C  
ATOM    220  CE1 TYR A  25     -19.435  28.473  17.853  1.00 16.30           C  
ATOM    221  CE2 TYR A  25     -21.636  29.372  18.114  1.00 18.23           C  
ATOM    222  CZ  TYR A  25     -20.285  29.549  17.947  1.00 16.80           C  
ATOM    223  OH  TYR A  25     -19.755  30.826  17.880  1.00 23.84           O  
ATOM    224  N   THR A  26     -20.933  22.498  17.266  1.00  9.51           N  
ATOM    225  CA  THR A  26     -20.983  21.044  17.258  1.00  9.91           C  
ATOM    226  C   THR A  26     -19.892  20.547  18.197  1.00 10.07           C  
ATOM    227  O   THR A  26     -18.959  21.287  18.515  1.00 11.50           O  
ATOM    228  CB  THR A  26     -20.737  20.561  15.806  1.00 10.64           C  
ATOM    229  OG1 THR A  26     -21.756  21.095  14.964  1.00 12.59           O  
ATOM    230  CG2 THR A  26     -20.781  19.045  15.653  1.00 10.90           C  
ATOM    231  N   ILE A  27     -19.978  19.308  18.656  1.00 10.23           N  
ATOM    232  CA  ILE A  27     -18.879  18.734  19.416  1.00 11.33           C  
ATOM    233  C   ILE A  27     -18.865  17.224  19.213  1.00 10.44           C  
ATOM    234  O   ILE A  27     -19.843  16.650  18.721  1.00 10.47           O  
ATOM    235  CB  ILE A  27     -18.994  19.074  20.921  1.00 11.78           C  
ATOM    236  CG1 ILE A  27     -17.667  18.833  21.660  1.00 11.80           C  
ATOM    237  CG2 ILE A  27     -20.135  18.279  21.558  1.00 11.73           C  
ATOM    238  CD1 ILE A  27     -17.539  19.605  22.980  1.00 13.79           C  
ATOM    239  N   GLY A  28     -17.761  16.582  19.579  1.00 10.08           N  
ATOM    240  CA  GLY A  28     -17.691  15.129  19.577  1.00 12.46           C  
ATOM    241  C   GLY A  28     -17.670  14.572  18.168  1.00 12.28           C  
ATOM    242  O   GLY A  28     -16.892  15.015  17.322  1.00 12.71           O  
ATOM    243  N   ILE A  29     -18.530  13.589  17.928  1.00  9.68           N  
ATOM    244  CA  ILE A  29     -18.648  12.925  16.629  1.00  9.97           C  
ATOM    245  C   ILE A  29     -19.910  13.466  15.957  1.00  9.85           C  
ATOM    246  O   ILE A  29     -20.951  12.815  15.896  1.00 11.29           O  
ATOM    247  CB  ILE A  29     -18.670  11.394  16.811  1.00 10.85           C  
ATOM    248  CG1 ILE A  29     -17.421  10.956  17.597  1.00 11.91           C  
ATOM    249  CG2 ILE A  29     -18.727  10.682  15.459  1.00 12.29           C  
ATOM    250  CD1 ILE A  29     -17.471   9.542  18.149  1.00 15.12           C  
ATOM    251  N   GLY A  30     -19.816  14.713  15.508  1.00 10.90           N  
ATOM    252  CA  GLY A  30     -20.913  15.356  14.812  1.00 12.51           C  
ATOM    253  C   GLY A  30     -22.152  15.590  15.651  1.00  9.94           C  
ATOM    254  O   GLY A  30     -23.263  15.558  15.129  1.00 12.22           O  
ATOM    255  N   HIS A  31     -21.979  15.829  16.951  1.00 10.27           N  
ATOM    256  CA  HIS A  31     -23.140  16.160  17.772  1.00 10.81           C  
ATOM    257  C   HIS A  31     -23.475  17.645  17.648  1.00 10.11           C  
ATOM    258  O   HIS A  31     -22.749  18.489  18.186  1.00 11.34           O  
ATOM    259  CB  HIS A  31     -22.919  15.814  19.241  1.00 11.76           C  
ATOM    260  CG  HIS A  31     -24.109  16.140  20.079  1.00 11.63           C  
ATOM    261  ND1 HIS A  31     -25.212  15.318  20.146  1.00 12.58           N  
ATOM    262  CD2 HIS A  31     -24.412  17.237  20.812  1.00 11.95           C  
ATOM    263  CE1 HIS A  31     -26.133  15.880  20.911  1.00 13.56           C  
ATOM    264  NE2 HIS A  31     -25.673  17.048  21.326  1.00 13.45           N  
ATOM    265  N   LEU A  32     -24.554  17.970  16.943  1.00 10.58           N  
ATOM    266  CA  LEU A  32     -24.990  19.362  16.801  1.00 10.82           C  
ATOM    267  C   LEU A  32     -25.455  19.909  18.142  1.00 11.15           C  
ATOM    268  O   LEU A  32     -26.271  19.276  18.815  1.00 14.20           O  
ATOM    269  CB  LEU A  32     -26.134  19.453  15.793  1.00 11.82           C  
ATOM    270  CG  LEU A  32     -26.798  20.820  15.610  1.00 13.64           C  
ATOM    271  CD1 LEU A  32     -25.819  21.797  14.990  1.00 13.60           C  
ATOM    272  CD2 LEU A  32     -28.059  20.711  14.755  1.00 16.66           C  
ATOM    273  N   LEU A  33     -24.946  21.074  18.536  1.00 10.44           N  
ATOM    274  CA  LEU A  33     -25.355  21.664  19.810  1.00 12.31           C  
ATOM    275  C   LEU A  33     -26.497  22.655  19.630  1.00 13.49           C  
ATOM    276  O   LEU A  33     -27.477  22.636  20.389  1.00 14.97           O  
ATOM    277  CB  LEU A  33     -24.163  22.327  20.497  1.00 11.40           C  
ATOM    278  CG  LEU A  33     -23.121  21.356  21.045  1.00 10.93           C  
ATOM    279  CD1 LEU A  33     -21.841  22.103  21.407  1.00 11.99           C  
ATOM    280  CD2 LEU A  33     -23.644  20.583  22.266  1.00 12.49           C  
ATOM    281  N   THR A  34     -26.378  23.512  18.620  1.00 13.81           N  
ATOM    282  CA  THR A  34     -27.384  24.530  18.350  1.00 14.03           C  
ATOM    283  C   THR A  34     -27.118  25.156  17.001  1.00 16.01           C  
ATOM    284  O   THR A  34     -25.996  25.119  16.500  1.00 15.30           O  
ATOM    285  CB  THR A  34     -27.359  25.647  19.428  1.00 19.02           C  
ATOM    286  OG1 THR A  34     -28.402  26.590  19.153  1.00 19.03           O  
ATOM    287  CG2 THR A  34     -26.024  26.377  19.444  1.00 17.18           C  
ATOM    288  N   LYS A  35     -28.153  25.743  16.421  1.00 16.90           N  
ATOM    289  CA  LYS A  35     -27.989  26.520  15.205  1.00 19.30           C  
ATOM    290  C   LYS A  35     -27.874  28.010  15.516  1.00 18.20           C  
ATOM    291  O   LYS A  35     -27.676  28.825  14.610  1.00 21.72           O  
ATOM    292  CB  LYS A  35     -29.137  26.234  14.234  1.00 21.40           C  
ATOM    293  CG  LYS A  35     -29.090  24.818  13.682  1.00 17.85           C  
ATOM    294  CD  LYS A  35     -30.140  24.603  12.605  1.00 25.40           C  
ATOM    295  CE  LYS A  35     -30.072  23.177  12.089  1.00 26.00           C  
ATOM    296  NZ  LYS A  35     -31.033  22.931  10.977  1.00 37.29           N  
ATOM    297  N   SER A  36     -27.968  28.352  16.796  1.00 20.18           N  
ATOM    298  CA  SER A  36     -27.790  29.736  17.244  1.00 19.67           C  
ATOM    299  C   SER A  36     -26.360  30.203  17.034  1.00 21.69           C  
ATOM    300  O   SER A  36     -25.420  29.442  17.247  1.00 19.22           O  
ATOM    301  CB  SER A  36     -28.126  29.860  18.727  1.00 21.56           C  
ATOM    302  OG  SER A  36     -27.664  31.104  19.241  1.00 23.28           O  
ATOM    303  N   PRO A  37     -26.184  31.469  16.625  1.00 22.59           N  
ATOM    304  CA  PRO A  37     -24.851  32.067  16.481  1.00 19.69           C  
ATOM    305  C   PRO A  37     -24.122  32.272  17.810  1.00 20.35           C  
ATOM    306  O   PRO A  37     -22.932  32.591  17.818  1.00 22.97           O  
ATOM    307  CB  PRO A  37     -25.149  33.443  15.864  1.00 24.58           C  
ATOM    308  CG  PRO A  37     -26.512  33.323  15.277  1.00 34.22           C  
ATOM    309  CD  PRO A  37     -27.249  32.376  16.165  1.00 26.08           C  
ATOM    310  N   SER A  38     -24.825  32.078  18.922  1.00 19.56           N  
ATOM    311  CA  SER A  38     -24.260  32.339  20.240  1.00 22.09           C  
ATOM    312  C   SER A  38     -23.443  31.166  20.787  1.00 19.04           C  
ATOM    313  O   SER A  38     -23.973  30.080  21.014  1.00 17.60           O  
ATOM    314  CB  SER A  38     -25.376  32.700  21.227  1.00 19.18           C  
ATOM    315  OG  SER A  38     -24.871  32.743  22.551  1.00 24.48           O  
ATOM    316  N   LEU A  39     -22.155  31.380  21.008  1.00 18.17           N  
ATOM    317  CA  LEU A  39     -21.323  30.359  21.629  1.00 16.46           C  
ATOM    318  C   LEU A  39     -21.821  30.054  23.040  1.00 17.72           C  
ATOM    319  O   LEU A  39     -21.762  28.905  23.496  1.00 15.95           O  
ATOM    320  CB  LEU A  39     -19.853  30.793  21.661  1.00 18.32           C  
ATOM    321  CG  LEU A  39     -18.893  29.828  22.352  1.00 17.29           C  
ATOM    322  CD1 LEU A  39     -18.933  28.447  21.702  1.00 16.96           C  
ATOM    323  CD2 LEU A  39     -17.467  30.385  22.371  1.00 25.64           C  
ATOM    324  N   ASN A  40     -22.306  31.074  23.744  1.00 17.32           N  
ATOM    325  CA  ASN A  40     -22.850  30.834  25.075  1.00 16.82           C  
ATOM    326  C   ASN A  40     -24.041  29.876  25.031  1.00 14.75           C  
ATOM    327  O   ASN A  40     -24.155  28.994  25.885  1.00 15.96           O  
ATOM    328  CB  ASN A  40     -23.244  32.146  25.757  1.00 21.95           C  
ATOM    329  CG  ASN A  40     -22.047  32.910  26.281  1.00 28.44           C  
ATOM    330  OD1 ASN A  40     -20.994  32.333  26.552  1.00 30.08           O  
ATOM    331  ND2 ASN A  40     -22.208  34.220  26.438  1.00 35.82           N  
ATOM    332  N   ALA A  41     -24.922  30.058  24.054  1.00 14.61           N  
ATOM    333  CA  ALA A  41     -26.047  29.151  23.851  1.00 13.84           C  
ATOM    334  C   ALA A  41     -25.562  27.727  23.603  1.00 15.25           C  
ATOM    335  O   ALA A  41     -26.104  26.775  24.163  1.00 13.48           O  
ATOM    336  CB  ALA A  41     -26.929  29.629  22.707  1.00 17.10           C  
ATOM    337  N   ALA A  42     -24.525  27.575  22.789  1.00 12.06           N  
ATOM    338  CA  ALA A  42     -23.954  26.262  22.539  1.00 12.13           C  
ATOM    339  C   ALA A  42     -23.363  25.642  23.802  1.00 12.90           C  
ATOM    340  O   ALA A  42     -23.530  24.453  24.042  1.00 13.07           O  
ATOM    341  CB  ALA A  42     -22.903  26.338  21.423  1.00 12.98           C  
ATOM    342  N   LYS A  43     -22.689  26.448  24.622  1.00 13.26           N  
ATOM    343  CA  LYS A  43     -22.113  25.958  25.866  1.00 12.44           C  
ATOM    344  C   LYS A  43     -23.204  25.515  26.842  1.00 11.08           C  
ATOM    345  O   LYS A  43     -23.036  24.512  27.531  1.00 13.00           O  
ATOM    346  CB  LYS A  43     -21.208  27.017  26.502  1.00 14.57           C  
ATOM    347  CG  LYS A  43     -19.883  27.181  25.763  1.00 16.77           C  
ATOM    348  CD  LYS A  43     -19.030  28.299  26.369  1.00 19.59           C  
ATOM    349  CE  LYS A  43     -17.647  28.316  25.734  1.00 24.63           C  
ATOM    350  NZ  LYS A  43     -16.760  29.334  26.354  1.00 36.08           N  
ATOM    351  N   SER A  44     -24.324  26.225  26.864  1.00 12.38           N  
ATOM    352  CA ASER A  44     -25.459  25.816  27.702  0.70 12.64           C  
ATOM    353  CA BSER A  44     -25.452  25.814  27.699  0.30 12.61           C  
ATOM    354  C   SER A  44     -25.993  24.462  27.239  1.00 11.99           C  
ATOM    355  O   SER A  44     -26.214  23.561  28.046  1.00 12.49           O  
ATOM    356  CB ASER A  44     -26.582  26.859  27.673  0.70 16.46           C  
ATOM    357  CB BSER A  44     -26.565  26.860  27.671  0.30 16.54           C  
ATOM    358  OG ASER A  44     -26.211  28.045  28.363  0.70 16.61           O  
ATOM    359  OG BSER A  44     -27.578  26.539  28.607  0.30 15.14           O  
ATOM    360  N   GLU A  45     -26.185  24.310  25.933  1.00 12.70           N  
ATOM    361  CA  GLU A  45     -26.654  23.033  25.402  1.00 12.06           C  
ATOM    362  C   GLU A  45     -25.691  21.906  25.715  1.00 11.55           C  
ATOM    363  O   GLU A  45     -26.117  20.801  26.062  1.00 11.70           O  
ATOM    364  CB  GLU A  45     -26.883  23.119  23.890  1.00 10.72           C  
ATOM    365  CG  GLU A  45     -28.053  24.009  23.519  1.00 11.72           C  
ATOM    366  CD  GLU A  45     -29.376  23.520  24.100  1.00 16.05           C  
ATOM    367  OE1 GLU A  45     -29.746  22.353  23.856  1.00 16.30           O  
ATOM    368  OE2 GLU A  45     -30.057  24.304  24.803  1.00 16.89           O  
ATOM    369  N   LEU A  46     -24.389  22.159  25.599  1.00 10.70           N  
ATOM    370  CA  LEU A  46     -23.403  21.146  25.943  1.00 11.09           C  
ATOM    371  C   LEU A  46     -23.522  20.708  27.404  1.00 11.32           C  
ATOM    372  O   LEU A  46     -23.533  19.516  27.705  1.00 11.98           O  
ATOM    373  CB  LEU A  46     -21.991  21.659  25.673  1.00 11.37           C  
ATOM    374  CG  LEU A  46     -20.894  20.661  26.021  1.00 11.15           C  
ATOM    375  CD1 LEU A  46     -21.033  19.398  25.185  1.00 13.85           C  
ATOM    376  CD2 LEU A  46     -19.521  21.304  25.778  1.00 14.24           C  
ATOM    377  N   ASP A  47     -23.595  21.679  28.312  1.00 11.65           N  
ATOM    378  CA  ASP A  47     -23.657  21.347  29.726  1.00 12.53           C  
ATOM    379  C   ASP A  47     -24.916  20.541  30.056  1.00 11.28           C  
ATOM    380  O   ASP A  47     -24.864  19.601  30.857  1.00 12.20           O  
ATOM    381  CB  ASP A  47     -23.577  22.616  30.573  1.00 14.00           C  
ATOM    382  CG  ASP A  47     -22.201  23.248  30.539  1.00 17.48           C  
ATOM    383  OD1 ASP A  47     -21.281  22.662  29.938  1.00 15.81           O  
ATOM    384  OD2 ASP A  47     -22.034  24.340  31.127  1.00 21.62           O  
ATOM    385  N   LYS A  48     -26.021  20.887  29.412  1.00 11.57           N  
ATOM    386  CA  LYS A  48     -27.279  20.148  29.559  1.00 11.20           C  
ATOM    387  C   LYS A  48     -27.153  18.719  29.001  1.00 12.22           C  
ATOM    388  O   LYS A  48     -27.657  17.753  29.590  1.00 11.11           O  
ATOM    389  CB  LYS A  48     -28.407  20.915  28.855  1.00 12.32           C  
ATOM    390  CG  LYS A  48     -29.766  20.220  28.870  1.00 13.67           C  
ATOM    391  CD  LYS A  48     -30.917  21.175  28.444  1.00 14.14           C  
ATOM    392  CE  LYS A  48     -30.640  21.906  27.154  1.00 16.56           C  
ATOM    393  NZ  LYS A  48     -31.055  21.130  25.970  1.00 15.36           N  
ATOM    394  N   ALA A  49     -26.458  18.573  27.877  1.00 10.66           N  
ATOM    395  CA  ALA A  49     -26.324  17.257  27.245  1.00 10.57           C  
ATOM    396  C   ALA A  49     -25.449  16.316  28.055  1.00 10.63           C  
ATOM    397  O   ALA A  49     -25.709  15.122  28.110  1.00 11.26           O  
ATOM    398  CB  ALA A  49     -25.772  17.399  25.830  1.00 12.16           C  
ATOM    399  N   ILE A  50     -24.400  16.854  28.664  1.00 11.16           N  
ATOM    400  CA  ILE A  50     -23.445  16.043  29.393  1.00 11.34           C  
ATOM    401  C   ILE A  50     -23.791  15.911  30.871  1.00 11.66           C  
ATOM    402  O   ILE A  50     -23.434  14.921  31.506  1.00 14.06           O  
ATOM    403  CB  ILE A  50     -22.005  16.640  29.254  1.00 11.41           C  
ATOM    404  CG1 ILE A  50     -21.633  16.782  27.780  1.00 14.87           C  
ATOM    405  CG2 ILE A  50     -20.972  15.803  29.986  1.00 15.02           C  
ATOM    406  CD1 ILE A  50     -21.619  15.473  27.037  1.00 17.73           C  
ATOM    407  N   GLY A  51     -24.482  16.912  31.410  1.00 11.98           N  
ATOM    408  CA  GLY A  51     -24.887  16.916  32.809  1.00 12.20           C  
ATOM    409  C   GLY A  51     -23.837  17.431  33.779  1.00 18.77           C  
ATOM    410  O   GLY A  51     -23.853  17.082  34.958  1.00 19.83           O  
ATOM    411  N   ARG A  52     -22.911  18.246  33.289  1.00 15.38           N  
ATOM    412  CA  ARG A  52     -21.922  18.905  34.143  1.00 15.41           C  
ATOM    413  C   ARG A  52     -21.474  20.174  33.432  1.00 16.30           C  
ATOM    414  O   ARG A  52     -21.816  20.395  32.265  1.00 16.21           O  
ATOM    415  CB  ARG A  52     -20.724  17.997  34.414  1.00 15.98           C  
ATOM    416  CG  ARG A  52     -19.896  17.701  33.171  1.00 15.27           C  
ATOM    417  CD  ARG A  52     -18.698  16.802  33.464  1.00 17.12           C  
ATOM    418  NE  ARG A  52     -17.952  16.544  32.236  1.00 16.85           N  
ATOM    419  CZ  ARG A  52     -16.988  17.327  31.765  1.00 16.07           C  
ATOM    420  NH1 ARG A  52     -16.611  18.419  32.431  1.00 18.53           N  
ATOM    421  NH2 ARG A  52     -16.388  17.017  30.623  1.00 17.50           N  
ATOM    422  N   ASN A  53     -20.745  21.030  34.146  1.00 16.74           N  
ATOM    423  CA AASN A  53     -20.198  22.240  33.559  0.60 15.87           C  
ATOM    424  CA BASN A  53     -20.196  22.245  33.560  0.40 15.81           C  
ATOM    425  C   ASN A  53     -18.917  21.920  32.801  1.00 14.84           C  
ATOM    426  O   ASN A  53     -17.877  21.655  33.401  1.00 18.41           O  
ATOM    427  CB AASN A  53     -19.928  23.282  34.644  0.60 19.22           C  
ATOM    428  CB BASN A  53     -19.915  23.290  34.643  0.40 19.25           C  
ATOM    429  CG AASN A  53     -21.191  23.712  35.358  0.60 21.36           C  
ATOM    430  CG BASN A  53     -19.550  24.648  34.065  0.40 19.63           C  
ATOM    431  OD1AASN A  53     -22.259  23.805  34.754  0.60 27.60           O  
ATOM    432  OD1BASN A  53     -19.131  24.755  32.912  0.40 29.20           O  
ATOM    433  ND2AASN A  53     -21.077  23.974  36.654  0.60 29.75           N  
ATOM    434  ND2BASN A  53     -19.707  25.694  34.869  0.40 33.88           N  
ATOM    435  N   CYS A  54     -19.007  21.938  31.468  1.00 14.33           N  
ATOM    436  CA  CYS A  54     -17.944  21.457  30.590  1.00 16.54           C  
ATOM    437  C   CYS A  54     -17.017  22.555  30.103  1.00 14.71           C  
ATOM    438  O   CYS A  54     -15.915  22.264  29.650  1.00 17.33           O  
ATOM    439  CB  CYS A  54     -18.553  20.768  29.351  1.00 14.01           C  
ATOM    440  SG  CYS A  54     -19.535  19.293  29.702  1.00 15.70           S  
ATOM    441  N   ASN A  55     -17.515  23.786  30.136  1.00 17.80           N  
ATOM    442  CA  ASN A  55     -16.824  24.921  29.534  1.00 20.18           C  
ATOM    443  C   ASN A  55     -16.299  24.613  28.127  1.00 19.18           C  
ATOM    444  O   ASN A  55     -15.164  24.948  27.769  1.00 21.02           O  
ATOM    445  CB  ASN A  55     -15.692  25.396  30.432  1.00 24.01           C  
ATOM    446  CG  ASN A  55     -15.156  26.747  30.017  1.00 31.46           C  
ATOM    447  OD1 ASN A  55     -15.896  27.594  29.499  1.00 29.87           O  
ATOM    448  ND2 ASN A  55     -13.867  26.952  30.223  1.00 28.57           N  
ATOM    449  N   GLY A  56     -17.134  23.958  27.338  1.00 15.09           N  
ATOM    450  CA  GLY A  56     -16.832  23.746  25.929  1.00 15.31           C  
ATOM    451  C   GLY A  56     -15.915  22.597  25.568  1.00 14.44           C  
ATOM    452  O   GLY A  56     -15.512  22.479  24.412  1.00 15.05           O  
ATOM    453  N   VAL A  57     -15.596  21.740  26.526  1.00 13.55           N  
ATOM    454  CA AVAL A  57     -14.700  20.613  26.304  0.60 15.21           C  
ATOM    455  CA BVAL A  57     -14.730  20.602  26.264  0.40 15.32           C  
ATOM    456  C   VAL A  57     -15.270  19.341  26.931  1.00 14.81           C  
ATOM    457  O   VAL A  57     -15.795  19.381  28.045  1.00 15.91           O  
ATOM    458  CB AVAL A  57     -13.304  20.893  26.896  0.60 21.19           C  
ATOM    459  CB BVAL A  57     -13.271  20.873  26.698  0.40 19.36           C  
ATOM    460  CG1AVAL A  57     -12.378  19.709  26.672  0.60 23.75           C  
ATOM    461  CG1BVAL A  57     -13.186  21.060  28.203  0.40 20.15           C  
ATOM    462  CG2AVAL A  57     -12.717  22.164  26.298  0.60 19.84           C  
ATOM    463  CG2BVAL A  57     -12.355  19.748  26.240  0.40 22.41           C  
ATOM    464  N   ILE A  58     -15.163  18.216  26.228  1.00 13.46           N  
ATOM    465  CA  ILE A  58     -15.612  16.932  26.764  1.00 11.94           C  
ATOM    466  C   ILE A  58     -14.533  15.867  26.626  1.00 12.80           C  
ATOM    467  O   ILE A  58     -13.514  16.089  25.964  1.00 16.87           O  
ATOM    468  CB  ILE A  58     -16.924  16.432  26.088  1.00 11.68           C  
ATOM    469  CG1 ILE A  58     -16.732  16.232  24.573  1.00 12.06           C  
ATOM    470  CG2 ILE A  58     -18.076  17.375  26.384  1.00 13.72           C  
ATOM    471  CD1 ILE A  58     -17.975  15.635  23.864  1.00 14.32           C  
ATOM    472  N   THR A  59     -14.739  14.724  27.273  1.00 14.11           N  
ATOM    473  CA  THR A  59     -13.837  13.585  27.125  1.00 15.58           C  
ATOM    474  C   THR A  59     -14.245  12.697  25.951  1.00 14.80           C  
ATOM    475  O   THR A  59     -15.371  12.781  25.448  1.00 13.85           O  
ATOM    476  CB  THR A  59     -13.825  12.703  28.385  1.00 15.04           C  
ATOM    477  OG1 THR A  59     -15.116  12.106  28.550  1.00 16.42           O  
ATOM    478  CG2 THR A  59     -13.495  13.521  29.628  1.00 20.56           C  
ATOM    479  N   LYS A  60     -13.345  11.814  25.528  1.00 14.25           N  
ATOM    480  CA  LYS A  60     -13.675  10.870  24.474  1.00 15.24           C  
ATOM    481  C   LYS A  60     -14.854   9.991  24.890  1.00 15.49           C  
ATOM    482  O   LYS A  60     -15.726   9.710  24.070  1.00 14.84           O  
ATOM    483  CB  LYS A  60     -12.459  10.017  24.093  1.00 16.74           C  
ATOM    484  CG  LYS A  60     -12.705   9.088  22.914  1.00 19.60           C  
ATOM    485  CD  LYS A  60     -11.400   8.435  22.461  1.00 23.72           C  
ATOM    486  CE  LYS A  60     -11.576   7.654  21.170  1.00 30.58           C  
ATOM    487  N   ASP A  61     -14.899   9.564  26.153  1.00 15.40           N  
ATOM    488  CA  ASP A  61     -16.007   8.726  26.607  1.00 16.47           C  
ATOM    489  C   ASP A  61     -17.330   9.473  26.485  1.00 14.40           C  
ATOM    490  O   ASP A  61     -18.348   8.896  26.071  1.00 13.37           O  
ATOM    491  CB  ASP A  61     -15.823   8.276  28.061  1.00 17.55           C  
ATOM    492  CG  ASP A  61     -14.708   7.263  28.233  1.00 26.25           C  
ATOM    493  OD1 ASP A  61     -14.152   6.789  27.222  1.00 29.56           O  
ATOM    494  OD2 ASP A  61     -14.396   6.934  29.398  1.00 31.07           O  
ATOM    495  N   GLU A  62     -17.320  10.754  26.833  1.00 13.63           N  
ATOM    496  CA  GLU A  62     -18.527  11.572  26.717  1.00 11.28           C  
ATOM    497  C   GLU A  62     -18.941  11.738  25.255  1.00 12.45           C  
ATOM    498  O   GLU A  62     -20.128  11.661  24.921  1.00 11.86           O  
ATOM    499  CB  GLU A  62     -18.329  12.928  27.395  1.00 11.70           C  
ATOM    500  CG  GLU A  62     -18.349  12.807  28.922  1.00 14.50           C  
ATOM    501  CD  GLU A  62     -17.794  14.013  29.635  1.00 18.16           C  
ATOM    502  OE1 GLU A  62     -17.144  14.867  29.000  1.00 15.67           O  
ATOM    503  OE2 GLU A  62     -18.008  14.101  30.867  1.00 18.05           O  
ATOM    504  N   ALA A  63     -17.965  11.945  24.377  1.00 11.48           N  
ATOM    505  CA  ALA A  63     -18.261  12.050  22.950  1.00 12.08           C  
ATOM    506  C   ALA A  63     -18.904  10.769  22.434  1.00 11.02           C  
ATOM    507  O   ALA A  63     -19.855  10.811  21.648  1.00 10.53           O  
ATOM    508  CB  ALA A  63     -16.990  12.353  22.161  1.00 11.46           C  
ATOM    509  N   GLU A  64     -18.377   9.622  22.854  1.00 11.18           N  
ATOM    510  CA  GLU A  64     -18.901   8.345  22.395  1.00 10.40           C  
ATOM    511  C   GLU A  64     -20.295   8.083  22.960  1.00 10.87           C  
ATOM    512  O   GLU A  64     -21.128   7.476  22.295  1.00 11.89           O  
ATOM    513  CB  GLU A  64     -17.911   7.220  22.720  1.00 13.36           C  
ATOM    514  CG  GLU A  64     -16.672   7.302  21.830  1.00 14.15           C  
ATOM    515  CD  GLU A  64     -15.533   6.435  22.302  1.00 21.90           C  
ATOM    516  OE1 GLU A  64     -15.554   5.994  23.474  1.00 22.69           O  
ATOM    517  OE2 GLU A  64     -14.607   6.215  21.490  1.00 25.93           O  
ATOM    518  N   LYS A  65     -20.572   8.572  24.169  1.00 11.46           N  
ATOM    519  CA  LYS A  65     -21.915   8.429  24.717  1.00 11.75           C  
ATOM    520  C   LYS A  65     -22.933   9.244  23.915  1.00 10.17           C  
ATOM    521  O   LYS A  65     -24.006   8.744  23.565  1.00 10.91           O  
ATOM    522  CB  LYS A  65     -21.950   8.825  26.195  1.00 11.85           C  
ATOM    523  CG  LYS A  65     -23.317   8.634  26.809  1.00 14.42           C  
ATOM    524  CD  LYS A  65     -23.253   8.614  28.330  1.00 16.59           C  
ATOM    525  CE  LYS A  65     -24.589   8.163  28.917  1.00 21.54           C  
ATOM    526  NZ  LYS A  65     -24.498   8.044  30.392  1.00 22.33           N  
ATOM    527  N   LEU A  66     -22.601  10.498  23.609  1.00  9.97           N  
ATOM    528  CA  LEU A  66     -23.484  11.309  22.767  1.00 10.41           C  
ATOM    529  C   LEU A  66     -23.689  10.641  21.413  1.00 10.32           C  
ATOM    530  O   LEU A  66     -24.789  10.635  20.883  1.00 10.55           O  
ATOM    531  CB  LEU A  66     -22.937  12.728  22.539  1.00 11.99           C  
ATOM    532  CG  LEU A  66     -22.825  13.617  23.783  1.00 12.69           C  
ATOM    533  CD1 LEU A  66     -22.233  14.977  23.386  1.00 17.07           C  
ATOM    534  CD2 LEU A  66     -24.173  13.784  24.473  1.00 16.98           C  
ATOM    535  N   PHE A  67     -22.629  10.050  20.863  1.00  9.93           N  
ATOM    536  CA  PHE A  67     -22.703   9.385  19.566  1.00 10.27           C  
ATOM    537  C   PHE A  67     -23.658   8.193  19.615  1.00 10.56           C  
ATOM    538  O   PHE A  67     -24.496   8.023  18.725  1.00 10.61           O  
ATOM    539  CB  PHE A  67     -21.280   8.955  19.180  1.00  9.81           C  
ATOM    540  CG  PHE A  67     -21.125   8.403  17.778  1.00 10.23           C  
ATOM    541  CD1 PHE A  67     -21.840   8.902  16.699  1.00 10.80           C  
ATOM    542  CD2 PHE A  67     -20.191   7.400  17.551  1.00 12.08           C  
ATOM    543  CE1 PHE A  67     -21.635   8.375  15.417  1.00 11.36           C  
ATOM    544  CE2 PHE A  67     -19.992   6.882  16.274  1.00 12.69           C  
ATOM    545  CZ  PHE A  67     -20.711   7.380  15.218  1.00 11.81           C  
ATOM    546  N   ASN A  68     -23.566   7.375  20.661  1.00 10.65           N  
ATOM    547  CA AASN A  68     -24.498   6.268  20.835  0.70 11.12           C  
ATOM    548  CA BASN A  68     -24.496   6.264  20.795  0.30 11.02           C  
ATOM    549  C   ASN A  68     -25.941   6.761  20.866  1.00 10.84           C  
ATOM    550  O   ASN A  68     -26.826   6.209  20.210  1.00 11.98           O  
ATOM    551  CB AASN A  68     -24.192   5.512  22.132  0.70 12.72           C  
ATOM    552  CB BASN A  68     -24.156   5.404  22.014  0.30 12.58           C  
ATOM    553  CG AASN A  68     -23.000   4.594  22.002  0.70 13.79           C  
ATOM    554  CG BASN A  68     -24.798   4.030  21.955  0.30 11.89           C  
ATOM    555  OD1AASN A  68     -22.728   4.071  20.927  0.70 16.42           O  
ATOM    556  OD1BASN A  68     -25.795   3.823  21.264  0.30 19.97           O  
ATOM    557  ND2AASN A  68     -22.280   4.389  23.099  0.70 15.37           N  
ATOM    558  ND2BASN A  68     -24.228   3.083  22.688  0.30 13.08           N  
ATOM    559  N   GLN A  69     -26.188   7.809  21.654  1.00  9.45           N  
ATOM    560  CA  GLN A  69     -27.521   8.392  21.727  1.00 10.01           C  
ATOM    561  C   GLN A  69     -27.974   8.914  20.381  1.00 10.44           C  
ATOM    562  O   GLN A  69     -29.130   8.740  20.017  1.00 11.49           O  
ATOM    563  CB  GLN A  69     -27.552   9.515  22.756  1.00  9.83           C  
ATOM    564  CG  GLN A  69     -27.344   9.019  24.161  1.00 10.83           C  
ATOM    565  CD  GLN A  69     -27.233  10.127  25.188  1.00 12.16           C  
ATOM    566  OE1 GLN A  69     -27.153  11.324  24.860  1.00 14.14           O  
ATOM    567  NE2 GLN A  69     -27.221   9.738  26.437  1.00 10.16           N  
ATOM    568  N   ASP A  70     -27.068   9.553  19.638  1.00 10.13           N  
ATOM    569  CA  ASP A  70     -27.431  10.168  18.374  1.00 10.28           C  
ATOM    570  C   ASP A  70     -27.726   9.136  17.288  1.00  9.96           C  
ATOM    571  O   ASP A  70     -28.654   9.323  16.508  1.00 10.66           O  
ATOM    572  CB  ASP A  70     -26.323  11.131  17.930  1.00 11.54           C  
ATOM    573  CG  ASP A  70     -26.235  12.378  18.813  1.00 12.83           C  
ATOM    574  OD1 ASP A  70     -27.191  12.688  19.561  1.00 12.98           O  
ATOM    575  OD2 ASP A  70     -25.192  13.060  18.743  1.00 13.12           O  
ATOM    576  N   VAL A  71     -27.006   8.042  17.276  1.00 10.38           N  
ATOM    577  CA  VAL A  71     -27.273   6.972  16.311  1.00 10.47           C  
ATOM    578  C   VAL A  71     -28.626   6.320  16.620  1.00 11.84           C  
ATOM    579  O   VAL A  71     -29.420   6.134  15.766  1.00 11.65           O  
ATOM    580  CB  VAL A  71     -26.115   5.959  16.287  1.00 11.03           C  
ATOM    581  CG1 VAL A  71     -26.530   4.736  15.477  1.00 12.00           C  
ATOM    582  CG2 VAL A  71     -24.842   6.589  15.697  1.00 12.34           C  
ATOM    583  N   ASP A  72     -28.832   6.030  17.893  1.00 11.40           N  
ATOM    584  CA AASP A  72     -30.114   5.493  18.363  0.70 11.44           C  
ATOM    585  CA BASP A  72     -30.117   5.461  18.341  0.30 11.44           C  
ATOM    586  C   ASP A  72     -31.295   6.390  17.968  1.00 11.48           C  
ATOM    587  O   ASP A  72     -32.245   5.959  17.435  1.00 12.59           O  
ATOM    588  CB AASP A  72     -30.022   5.265  19.861  0.70 11.99           C  
ATOM    589  CB BASP A  72     -30.132   5.305  19.862  0.30 11.94           C  
ATOM    590  CG AASP A  72     -31.295   4.748  20.497  0.70 21.77           C  
ATOM    591  CG BASP A  72     -31.068   4.206  20.327  0.30 17.97           C  
ATOM    592  OD1AASP A  72     -32.332   5.277  20.293  0.70 22.33           O  
ATOM    593  OD1BASP A  72     -31.580   3.458  19.468  0.30 22.49           O  
ATOM    594  OD2AASP A  72     -31.169   3.945  21.346  0.70 28.60           O  
ATOM    595  OD2BASP A  72     -31.291   4.091  21.550  0.30 28.99           O  
ATOM    596  N   ALA A  73     -31.146   7.662  18.201  1.00 13.02           N  
ATOM    597  CA  ALA A  73     -32.146   8.601  17.817  1.00 14.16           C  
ATOM    598  C   ALA A  73     -32.404   8.661  16.327  1.00 13.41           C  
ATOM    599  O   ALA A  73     -33.515   8.782  15.936  1.00 13.84           O  
ATOM    600  CB  ALA A  73     -31.816   9.978  18.336  1.00 16.64           C  
ATOM    601  N   ALA A  74     -31.376   8.553  15.522  1.00 11.93           N  
ATOM    602  CA  ALA A  74     -31.529   8.526  14.071  1.00 13.33           C  
ATOM    603  C   ALA A  74     -32.325   7.293  13.640  1.00 12.15           C  
ATOM    604  O   ALA A  74     -33.247   7.393  12.835  1.00 12.86           O  
ATOM    605  CB  ALA A  74     -30.177   8.554  13.391  1.00 12.64           C  
ATOM    606  N   VAL A  75     -31.982   6.139  14.210  1.00 11.06           N  
ATOM    607  CA  VAL A  75     -32.717   4.907  13.922  1.00 12.00           C  
ATOM    608  C   VAL A  75     -34.175   5.012  14.360  1.00 12.18           C  
ATOM    609  O   VAL A  75     -35.084   4.682  13.592  1.00 12.58           O  
ATOM    610  CB  VAL A  75     -32.058   3.693  14.589  1.00 11.59           C  
ATOM    611  CG1 VAL A  75     -32.924   2.450  14.390  1.00 17.04           C  
ATOM    612  CG2 VAL A  75     -30.668   3.469  14.025  1.00 13.15           C  
ATOM    613  N   ARG A  76     -34.415   5.474  15.585  1.00 13.28           N  
ATOM    614  CA  ARG A  76     -35.793   5.603  16.043  1.00 14.67           C  
ATOM    615  C   ARG A  76     -36.590   6.552  15.176  1.00 15.75           C  
ATOM    616  O   ARG A  76     -37.783   6.329  14.934  1.00 16.19           O  
ATOM    617  CB  ARG A  76     -35.836   6.083  17.486  1.00 17.09           C  
ATOM    618  CG  ARG A  76     -35.416   5.037  18.457  1.00 19.69           C  
ATOM    619  CD  ARG A  76     -35.647   5.500  19.885  0.60 21.09           C  
ATOM    620  NE  ARG A  76     -35.172   4.493  20.823  0.60 20.94           N  
ATOM    621  CZ  ARG A  76     -35.918   3.498  21.294  0.60 24.88           C  
ATOM    622  NH1 ARG A  76     -37.183   3.371  20.916  0.60 33.26           N  
ATOM    623  NH2 ARG A  76     -35.394   2.623  22.136  0.60 17.93           N  
ATOM    624  N   GLY A  77     -35.947   7.619  14.719  1.00 13.62           N  
ATOM    625  CA  GLY A  77     -36.607   8.582  13.866  1.00 14.81           C  
ATOM    626  C   GLY A  77     -37.061   7.937  12.567  1.00 14.38           C  
ATOM    627  O   GLY A  77     -38.186   8.173  12.099  1.00 16.49           O  
ATOM    628  N   ILE A  78     -36.203   7.106  11.985  1.00 11.27           N  
ATOM    629  CA  ILE A  78     -36.580   6.366  10.792  1.00 11.41           C  
ATOM    630  C   ILE A  78     -37.782   5.470  11.057  1.00 12.24           C  
ATOM    631  O   ILE A  78     -38.734   5.455  10.269  1.00 13.02           O  
ATOM    632  CB  ILE A  78     -35.399   5.537  10.262  1.00 12.15           C  
ATOM    633  CG1 ILE A  78     -34.371   6.463   9.608  1.00 12.12           C  
ATOM    634  CG2 ILE A  78     -35.877   4.506   9.242  1.00 11.56           C  
ATOM    635  CD1 ILE A  78     -33.030   5.819   9.383  1.00 13.45           C  
ATOM    636  N   LEU A  79     -37.746   4.741  12.166  1.00 11.71           N  
ATOM    637  CA  LEU A  79     -38.812   3.785  12.469  1.00 13.61           C  
ATOM    638  C   LEU A  79     -40.149   4.470  12.737  1.00 16.27           C  
ATOM    639  O   LEU A  79     -41.208   3.877  12.490  1.00 18.55           O  
ATOM    640  CB  LEU A  79     -38.410   2.886  13.640  1.00 15.18           C  
ATOM    641  CG  LEU A  79     -37.185   1.992  13.407  1.00 16.16           C  
ATOM    642  CD1 LEU A  79     -36.889   1.167  14.662  1.00 23.63           C  
ATOM    643  CD2 LEU A  79     -37.362   1.088  12.186  1.00 21.64           C  
ATOM    644  N   ARG A  80     -40.112   5.706  13.203  1.00 14.37           N  
ATOM    645  CA  ARG A  80     -41.304   6.495  13.487  1.00 16.37           C  
ATOM    646  C   ARG A  80     -41.844   7.271  12.301  1.00 17.31           C  
ATOM    647  O   ARG A  80     -42.882   7.863  12.382  1.00 20.10           O  
ATOM    648  CB  ARG A  80     -41.067   7.453  14.663  1.00 17.48           C  
ATOM    649  CG  ARG A  80     -40.874   6.739  15.955  1.00 24.90           C  
ATOM    650  CD  ARG A  80     -40.676   7.608  17.205  1.00 29.86           C  
ATOM    651  NE  ARG A  80     -40.444   6.658  18.272  0.50 29.05           N  
ATOM    652  CZ  ARG A  80     -40.117   6.919  19.506  0.50 32.64           C  
ATOM    653  NH1 ARG A  80     -40.031   8.171  19.948  0.50 39.38           N  
ATOM    654  NH2 ARG A  80     -39.930   5.908  20.333  0.50 34.64           N  
ATOM    655  N   ASN A  81     -41.105   7.290  11.215  1.00 14.37           N  
ATOM    656  CA  ASN A  81     -41.455   8.102  10.061  1.00 15.27           C  
ATOM    657  C   ASN A  81     -42.130   7.255   8.995  1.00 14.99           C  
ATOM    658  O   ASN A  81     -41.531   6.320   8.462  1.00 15.15           O  
ATOM    659  CB  ASN A  81     -40.203   8.774   9.498  1.00 13.98           C  
ATOM    660  CG  ASN A  81     -40.516   9.784   8.435  1.00 18.28           C  
ATOM    661  OD1 ASN A  81     -41.012   9.437   7.365  1.00 18.49           O  
ATOM    662  ND2 ASN A  81     -40.208  11.049   8.709  1.00 19.42           N  
ATOM    663  N   ALA A  82     -43.379   7.582   8.678  1.00 16.34           N  
ATOM    664  CA  ALA A  82     -44.169   6.759   7.774  1.00 18.22           C  
ATOM    665  C   ALA A  82     -43.601   6.672   6.357  1.00 16.76           C  
ATOM    666  O   ALA A  82     -43.862   5.709   5.635  1.00 17.86           O  
ATOM    667  CB  ALA A  82     -45.615   7.258   7.736  1.00 23.05           C  
ATOM    668  N   LYS A  83     -42.829   7.675   5.960  1.00 15.55           N  
ATOM    669  CA  LYS A  83     -42.202   7.662   4.647  1.00 14.55           C  
ATOM    670  C   LYS A  83     -40.894   6.884   4.646  1.00 15.96           C  
ATOM    671  O   LYS A  83     -40.544   6.238   3.659  1.00 18.84           O  
ATOM    672  CB  LYS A  83     -41.953   9.086   4.148  1.00 19.09           C  
ATOM    673  CG  LYS A  83     -43.230   9.874   3.889  1.00 26.57           C  
ATOM    674  CD  LYS A  83     -42.920  11.323   3.564  0.50 26.87           C  
ATOM    675  N   LEU A  84     -40.169   6.932   5.757  1.00 11.70           N  
ATOM    676  CA  LEU A  84     -38.839   6.331   5.805  1.00 12.28           C  
ATOM    677  C   LEU A  84     -38.857   4.862   6.186  1.00 10.81           C  
ATOM    678  O   LEU A  84     -38.102   4.066   5.615  1.00 12.64           O  
ATOM    679  CB  LEU A  84     -37.925   7.094   6.765  1.00 11.55           C  
ATOM    680  CG  LEU A  84     -37.655   8.554   6.394  1.00 10.76           C  
ATOM    681  CD1 LEU A  84     -36.756   9.147   7.463  1.00 13.26           C  
ATOM    682  CD2 LEU A  84     -37.033   8.687   5.018  1.00 13.84           C  
ATOM    683  N   LYS A  85     -39.719   4.490   7.125  1.00 11.35           N  
ATOM    684  CA  LYS A  85     -39.724   3.114   7.607  1.00 12.32           C  
ATOM    685  C   LYS A  85     -39.875   2.041   6.508  1.00 12.36           C  
ATOM    686  O   LYS A  85     -39.112   1.074   6.493  1.00 12.18           O  
ATOM    687  CB  LYS A  85     -40.755   2.903   8.717  1.00 14.54           C  
ATOM    688  CG  LYS A  85     -40.661   1.519   9.339  1.00 16.79           C  
ATOM    689  CD  LYS A  85     -41.640   1.348  10.488  1.00 20.58           C  
ATOM    690  CE  LYS A  85     -41.402   0.035  11.222  1.00 26.61           C  
ATOM    691  NZ  LYS A  85     -41.485  -1.143  10.332  1.00 32.90           N  
ATOM    692  N   PRO A  86     -40.848   2.192   5.591  1.00 12.81           N  
ATOM    693  CA  PRO A  86     -40.983   1.109   4.605  1.00 13.02           C  
ATOM    694  C   PRO A  86     -39.750   0.977   3.726  1.00 11.60           C  
ATOM    695  O   PRO A  86     -39.348  -0.133   3.359  1.00 13.46           O  
ATOM    696  CB  PRO A  86     -42.206   1.508   3.768  1.00 15.27           C  
ATOM    697  CG  PRO A  86     -42.519   2.913   4.148  1.00 19.46           C  
ATOM    698  CD  PRO A  86     -41.947   3.164   5.513  1.00 14.23           C  
ATOM    699  N   VAL A  87     -39.130   2.100   3.385  1.00 10.59           N  
ATOM    700  CA  VAL A  87     -37.925   2.043   2.566  1.00 12.69           C  
ATOM    701  C   VAL A  87     -36.786   1.380   3.356  1.00 10.44           C  
ATOM    702  O   VAL A  87     -36.127   0.456   2.887  1.00 11.69           O  
ATOM    703  CB  VAL A  87     -37.524   3.438   2.060  1.00 12.66           C  
ATOM    704  CG1 VAL A  87     -36.309   3.322   1.157  1.00 13.55           C  
ATOM    705  CG2 VAL A  87     -38.691   4.078   1.306  1.00 15.10           C  
ATOM    706  N   TYR A  88     -36.591   1.826   4.586  1.00 10.53           N  
ATOM    707  CA  TYR A  88     -35.564   1.262   5.441  1.00 11.12           C  
ATOM    708  C   TYR A  88     -35.732  -0.245   5.623  1.00 12.15           C  
ATOM    709  O   TYR A  88     -34.767  -1.005   5.482  1.00 11.67           O  
ATOM    710  CB  TYR A  88     -35.597   2.002   6.774  1.00 11.68           C  
ATOM    711  CG  TYR A  88     -34.578   1.545   7.784  1.00 12.90           C  
ATOM    712  CD1 TYR A  88     -33.279   2.050   7.770  1.00 12.58           C  
ATOM    713  CD2 TYR A  88     -34.921   0.638   8.771  1.00 14.64           C  
ATOM    714  CE1 TYR A  88     -32.342   1.651   8.708  1.00 11.98           C  
ATOM    715  CE2 TYR A  88     -33.999   0.237   9.714  1.00 16.01           C  
ATOM    716  CZ  TYR A  88     -32.711   0.750   9.671  1.00 14.97           C  
ATOM    717  OH  TYR A  88     -31.794   0.336  10.619  1.00 18.35           O  
ATOM    718  N   ASP A  89     -36.964  -0.673   5.876  1.00 10.75           N  
ATOM    719  CA  ASP A  89     -37.246  -2.095   6.094  1.00 13.01           C  
ATOM    720  C   ASP A  89     -36.959  -2.915   4.846  1.00 13.04           C  
ATOM    721  O   ASP A  89     -36.637  -4.092   4.938  1.00 14.90           O  
ATOM    722  CB  ASP A  89     -38.701  -2.294   6.511  1.00 13.90           C  
ATOM    723  CG  ASP A  89     -38.940  -1.963   7.967  1.00 18.80           C  
ATOM    724  OD1 ASP A  89     -37.954  -1.769   8.714  1.00 19.00           O  
ATOM    725  OD2 ASP A  89     -40.122  -1.910   8.354  1.00 24.80           O  
ATOM    726  N   SER A  90     -37.053  -2.288   3.677  1.00 11.74           N  
ATOM    727  CA  SER A  90     -36.801  -2.985   2.418  1.00 11.42           C  
ATOM    728  C   SER A  90     -35.318  -3.179   2.104  1.00 12.02           C  
ATOM    729  O   SER A  90     -34.962  -3.989   1.251  1.00 12.41           O  
ATOM    730  CB  SER A  90     -37.486  -2.260   1.256  1.00 12.72           C  
ATOM    731  OG  SER A  90     -36.763  -1.109   0.837  1.00 12.69           O  
ATOM    732  N   LEU A  91     -34.459  -2.409   2.768  1.00 11.99           N  
ATOM    733  CA  LEU A  91     -33.024  -2.412   2.491  1.00 12.35           C  
ATOM    734  C   LEU A  91     -32.294  -3.540   3.212  1.00 11.93           C  
ATOM    735  O   LEU A  91     -32.722  -4.000   4.279  1.00 12.55           O  
ATOM    736  CB  LEU A  91     -32.396  -1.078   2.909  1.00 12.18           C  
ATOM    737  CG  LEU A  91     -32.911   0.185   2.202  1.00 10.80           C  
ATOM    738  CD1 LEU A  91     -32.296   1.410   2.855  1.00 12.65           C  
ATOM    739  CD2 LEU A  91     -32.559   0.144   0.746  1.00 13.29           C  
ATOM    740  N   ASP A  92     -31.187  -3.957   2.616  1.00 11.61           N  
ATOM    741  CA  ASP A  92     -30.226  -4.843   3.263  1.00 12.37           C  
ATOM    742  C   ASP A  92     -29.421  -4.071   4.321  1.00 15.72           C  
ATOM    743  O   ASP A  92     -29.492  -2.836   4.420  1.00 13.20           O  
ATOM    744  CB  ASP A  92     -29.271  -5.351   2.202  1.00 12.50           C  
ATOM    745  CG  ASP A  92     -28.590  -4.219   1.486  1.00 13.80           C  
ATOM    746  OD1 ASP A  92     -29.176  -3.704   0.514  1.00 14.11           O  
ATOM    747  OD2 ASP A  92     -27.500  -3.805   1.950  1.00 15.71           O  
ATOM    748  N   ALA A  93     -28.635  -4.798   5.106  1.00 15.11           N  
ATOM    749  CA  ALA A  93     -27.930  -4.211   6.236  1.00 16.30           C  
ATOM    750  C   ALA A  93     -26.958  -3.089   5.867  1.00 13.22           C  
ATOM    751  O   ALA A  93     -26.852  -2.091   6.594  1.00 15.66           O  
ATOM    752  CB  ALA A  93     -27.212  -5.303   7.039  1.00 18.95           C  
ATOM    753  N   VAL A  94     -26.233  -3.242   4.771  1.00 12.57           N  
ATOM    754  CA  VAL A  94     -25.275  -2.215   4.376  1.00 10.88           C  
ATOM    755  C   VAL A  94     -25.998  -0.951   3.955  1.00 12.99           C  
ATOM    756  O   VAL A  94     -25.656   0.158   4.397  1.00 11.18           O  
ATOM    757  CB  VAL A  94     -24.352  -2.709   3.256  1.00 11.79           C  
ATOM    758  CG1 VAL A  94     -23.420  -1.599   2.816  1.00 14.43           C  
ATOM    759  CG2 VAL A  94     -23.543  -3.907   3.755  1.00 16.57           C  
ATOM    760  N   ARG A  95     -27.002  -1.094   3.100  1.00 11.22           N  
ATOM    761  CA  ARG A  95     -27.753   0.076   2.672  1.00 10.34           C  
ATOM    762  C   ARG A  95     -28.511   0.731   3.828  1.00 11.21           C  
ATOM    763  O   ARG A  95     -28.703   1.948   3.826  1.00  9.88           O  
ATOM    764  CB  ARG A  95     -28.662  -0.287   1.506  1.00  9.98           C  
ATOM    765  CG  ARG A  95     -27.870  -0.640   0.271  1.00 10.58           C  
ATOM    766  CD  ARG A  95     -28.796  -0.881  -0.917  1.00 11.64           C  
ATOM    767  NE  ARG A  95     -28.099  -1.036  -2.188  1.00 11.64           N  
ATOM    768  CZ  ARG A  95     -27.746  -2.204  -2.722  1.00 11.93           C  
ATOM    769  NH1 ARG A  95     -27.995  -3.344  -2.086  1.00 13.42           N  
ATOM    770  NH2 ARG A  95     -27.137  -2.213  -3.896  1.00 13.07           N  
ATOM    771  N   ARG A  96     -28.918  -0.042   4.835  1.00 10.55           N  
ATOM    772  CA  ARG A  96     -29.541   0.559   6.015  1.00  9.48           C  
ATOM    773  C   ARG A  96     -28.589   1.541   6.694  1.00 10.26           C  
ATOM    774  O   ARG A  96     -29.023   2.570   7.218  1.00 10.28           O  
ATOM    775  CB  ARG A  96     -30.007  -0.502   7.017  1.00 10.35           C  
ATOM    776  CG  ARG A  96     -31.267  -1.205   6.567  1.00 11.55           C  
ATOM    777  CD  ARG A  96     -31.750  -2.221   7.597  1.00 12.76           C  
ATOM    778  NE  ARG A  96     -32.959  -2.872   7.101  1.00 15.53           N  
ATOM    779  CZ  ARG A  96     -33.467  -3.990   7.593  1.00 15.28           C  
ATOM    780  NH1 ARG A  96     -32.888  -4.571   8.637  1.00 17.29           N  
ATOM    781  NH2 ARG A  96     -34.566  -4.513   7.059  1.00 15.54           N  
ATOM    782  N   CYS A  97     -27.296   1.230   6.681  1.00 10.38           N  
ATOM    783  CA  CYS A  97     -26.307   2.154   7.236  1.00 11.45           C  
ATOM    784  C   CYS A  97     -26.242   3.459   6.464  1.00 10.57           C  
ATOM    785  O   CYS A  97     -26.117   4.528   7.059  1.00  9.78           O  
ATOM    786  CB  CYS A  97     -24.927   1.506   7.287  1.00  8.57           C  
ATOM    787  SG  CYS A  97     -24.793   0.157   8.471  1.00 12.31           S  
ATOM    788  N   ALA A  98     -26.300   3.384   5.138  1.00  9.34           N  
ATOM    789  CA  ALA A  98     -26.334   4.596   4.334  1.00  8.98           C  
ATOM    790  C   ALA A  98     -27.542   5.469   4.681  1.00  9.46           C  
ATOM    791  O   ALA A  98     -27.433   6.695   4.765  1.00 10.00           O  
ATOM    792  CB  ALA A  98     -26.326   4.243   2.854  1.00  9.72           C  
ATOM    793  N   ALA A  99     -28.688   4.833   4.885  1.00  9.16           N  
ATOM    794  CA  ALA A  99     -29.897   5.541   5.285  1.00  9.78           C  
ATOM    795  C   ALA A  99     -29.737   6.231   6.636  1.00  9.81           C  
ATOM    796  O   ALA A  99     -30.106   7.403   6.803  1.00 10.86           O  
ATOM    797  CB  ALA A  99     -31.093   4.579   5.321  1.00 10.45           C  
ATOM    798  N   ILE A 100     -29.211   5.501   7.615  1.00  9.41           N  
ATOM    799  CA  ILE A 100     -28.984   6.095   8.930  1.00  9.92           C  
ATOM    800  C   ILE A 100     -28.013   7.273   8.819  1.00  8.90           C  
ATOM    801  O   ILE A 100     -28.201   8.313   9.463  1.00  9.82           O  
ATOM    802  CB  ILE A 100     -28.459   5.049   9.923  1.00  9.19           C  
ATOM    803  CG1 ILE A 100     -29.523   3.972  10.140  1.00 10.22           C  
ATOM    804  CG2 ILE A 100     -28.086   5.727  11.262  1.00 11.81           C  
ATOM    805  CD1 ILE A 100     -28.978   2.715  10.819  1.00 11.56           C  
ATOM    806  N   ASN A 101     -26.969   7.113   8.018  1.00  9.63           N  
ATOM    807  CA  ASN A 101     -25.986   8.168   7.824  1.00  8.78           C  
ATOM    808  C   ASN A 101     -26.656   9.466   7.358  1.00  9.10           C  
ATOM    809  O   ASN A 101     -26.426  10.542   7.921  1.00  9.79           O  
ATOM    810  CB  ASN A 101     -24.914   7.671   6.838  1.00  8.73           C  
ATOM    811  CG  ASN A 101     -23.682   8.545   6.798  1.00  9.15           C  
ATOM    812  OD1 ASN A 101     -23.778   9.746   6.593  1.00  9.96           O  
ATOM    813  ND2 ASN A 101     -22.518   7.936   6.956  1.00 10.60           N  
ATOM    814  N   MET A 102     -27.512   9.380   6.350  1.00  9.27           N  
ATOM    815  CA  MET A 102     -28.191  10.568   5.847  1.00 10.25           C  
ATOM    816  C   MET A 102     -29.073  11.232   6.896  1.00 10.96           C  
ATOM    817  O   MET A 102     -29.079  12.463   7.010  1.00 11.14           O  
ATOM    818  CB  MET A 102     -29.034  10.233   4.612  1.00 11.05           C  
ATOM    819  CG  MET A 102     -28.200   9.832   3.406  1.00  9.49           C  
ATOM    820  SD  MET A 102     -29.174   9.691   1.884  1.00 11.71           S  
ATOM    821  CE  MET A 102     -29.522  11.421   1.528  1.00 13.35           C  
ATOM    822  N   VAL A 103     -29.827  10.438   7.648  1.00 10.82           N  
ATOM    823  CA AVAL A 103     -30.710  10.945   8.702  0.60 10.97           C  
ATOM    824  CA BVAL A 103     -30.693  11.064   8.640  0.40 10.42           C  
ATOM    825  C   VAL A 103     -29.887  11.587   9.823  1.00 10.35           C  
ATOM    826  O   VAL A 103     -30.269  12.591  10.415  1.00 11.24           O  
ATOM    827  CB AVAL A 103     -31.613   9.786   9.254  0.60  9.13           C  
ATOM    828  CB BVAL A 103     -31.856  10.160   9.088  0.40 13.73           C  
ATOM    829  CG1AVAL A 103     -32.420  10.249  10.473  0.60 10.59           C  
ATOM    830  CG1BVAL A 103     -32.832   9.949   7.947  0.40 12.29           C  
ATOM    831  CG2AVAL A 103     -32.548   9.278   8.169  0.60 14.77           C  
ATOM    832  CG2BVAL A 103     -31.332   8.849   9.591  0.40 12.37           C  
ATOM    833  N   PHE A 104     -28.750  10.973  10.138  1.00 10.88           N  
ATOM    834  CA  PHE A 104     -27.856  11.536  11.146  1.00 11.05           C  
ATOM    835  C   PHE A 104     -27.380  12.917  10.692  1.00 10.35           C  
ATOM    836  O   PHE A 104     -27.399  13.881  11.473  1.00 12.44           O  
ATOM    837  CB  PHE A 104     -26.685  10.575  11.372  1.00 10.13           C  
ATOM    838  CG  PHE A 104     -25.759  10.969  12.484  1.00 10.05           C  
ATOM    839  CD1 PHE A 104     -24.775  11.913  12.283  1.00 12.82           C  
ATOM    840  CD2 PHE A 104     -25.831  10.332  13.713  1.00 11.96           C  
ATOM    841  CE1 PHE A 104     -23.896  12.254  13.311  1.00 14.34           C  
ATOM    842  CE2 PHE A 104     -24.952  10.659  14.738  1.00 11.49           C  
ATOM    843  CZ  PHE A 104     -23.989  11.618  14.531  1.00 13.15           C  
ATOM    844  N   GLN A 105     -27.002  13.040   9.422  1.00 10.68           N  
ATOM    845  CA  GLN A 105     -26.465  14.307   8.939  1.00 10.53           C  
ATOM    846  C   GLN A 105     -27.535  15.384   8.809  1.00 13.04           C  
ATOM    847  O   GLN A 105     -27.311  16.527   9.213  1.00 14.71           O  
ATOM    848  CB  GLN A 105     -25.768  14.117   7.586  1.00 11.41           C  
ATOM    849  CG  GLN A 105     -25.075  15.394   7.083  1.00 12.08           C  
ATOM    850  CD  GLN A 105     -24.397  15.217   5.738  1.00 10.57           C  
ATOM    851  OE1 GLN A 105     -24.382  14.132   5.169  1.00 12.31           O  
ATOM    852  NE2 GLN A 105     -23.864  16.300   5.208  1.00 13.73           N  
ATOM    853  N   MET A 106     -28.695  15.037   8.262  1.00 11.37           N  
ATOM    854  CA AMET A 106     -29.678  16.034   7.846  0.70 13.41           C  
ATOM    855  CA BMET A 106     -29.643  16.089   7.894  0.30 13.44           C  
ATOM    856  C   MET A 106     -30.982  16.062   8.623  1.00 15.57           C  
ATOM    857  O   MET A 106     -31.811  16.948   8.416  1.00 16.77           O  
ATOM    858  CB AMET A 106     -29.988  15.838   6.366  0.70 15.97           C  
ATOM    859  CB BMET A 106     -29.853  16.121   6.376  0.30 17.71           C  
ATOM    860  CG AMET A 106     -28.808  16.157   5.472  0.70 15.37           C  
ATOM    861  CG BMET A 106     -30.514  14.887   5.806  0.30 16.48           C  
ATOM    862  SD AMET A 106     -29.230  16.005   3.739  0.70 16.12           S  
ATOM    863  SD BMET A 106     -30.558  14.872   4.001  0.30 22.85           S  
ATOM    864  CE AMET A 106     -29.204  14.232   3.531  0.70 19.91           C  
ATOM    865  CE BMET A 106     -28.847  14.504   3.615  0.30 16.43           C  
ATOM    866  N  AGLY A 107     -31.191  15.096   9.506  0.70 12.63           N  
ATOM    867  N  BGLY A 107     -31.184  15.060   9.474  0.30 12.78           N  
ATOM    868  CA AGLY A 107     -32.475  14.984  10.168  0.70 14.30           C  
ATOM    869  CA BGLY A 107     -32.426  14.923  10.212  0.30 14.22           C  
ATOM    870  C  AGLY A 107     -33.589  14.651   9.185  0.70 14.69           C  
ATOM    871  C  BGLY A 107     -33.334  13.851   9.636  0.30 14.93           C  
ATOM    872  O  AGLY A 107     -33.361  14.104   8.107  0.70 11.12           O  
ATOM    873  O  BGLY A 107     -33.007  13.217   8.633  0.30 24.66           O  
ATOM    874  N  AGLU A 108     -34.815  15.012   9.538  0.70 13.66           N  
ATOM    875  N  BGLU A 108     -34.472  13.639  10.287  0.30 16.73           N  
ATOM    876  CA AGLU A 108     -35.964  14.565   8.760  0.70 16.14           C  
ATOM    877  CA BGLU A 108     -35.466  12.681   9.823  0.30 17.44           C  
ATOM    878  C  AGLU A 108     -36.799  15.675   8.131  0.70 13.94           C  
ATOM    879  C  BGLU A 108     -36.404  13.339   8.813  0.30 16.75           C  
ATOM    880  O  AGLU A 108     -37.797  15.392   7.474  0.70 16.11           O  
ATOM    881  O  BGLU A 108     -36.734  12.760   7.779  0.30 14.09           O  
ATOM    882  CB AGLU A 108     -36.867  13.687   9.628  0.70 19.11           C  
ATOM    883  CB BGLU A 108     -36.250  12.126  11.018  0.30 16.29           C  
ATOM    884  CG AGLU A 108     -36.204  12.401  10.085  0.70 17.50           C  
ATOM    885  CG BGLU A 108     -36.485  13.145  12.129  0.30 26.42           C  
ATOM    886  CD AGLU A 108     -37.052  11.630  11.069  0.70 18.29           C  
ATOM    887  CD BGLU A 108     -36.634  12.510  13.504  0.30 25.35           C  
ATOM    888  OE1AGLU A 108     -38.291  11.790  11.051  0.70 19.41           O  
ATOM    889  OE1BGLU A 108     -35.609  12.100  14.092  0.30 21.53           O  
ATOM    890  OE2AGLU A 108     -36.474  10.870  11.875  0.70 30.11           O  
ATOM    891  OE2BGLU A 108     -37.777  12.431  14.002  0.30 32.39           O  
ATOM    892  N  ATHR A 109     -36.407  16.932   8.313  0.70 15.48           N  
ATOM    893  N  BTHR A 109     -36.821  14.562   9.117  0.30 19.44           N  
ATOM    894  CA ATHR A 109     -37.250  18.025   7.827  0.70 17.57           C  
ATOM    895  CA BTHR A 109     -37.707  15.309   8.233  0.30 16.08           C  
ATOM    896  C  ATHR A 109     -37.277  18.099   6.303  0.70 18.37           C  
ATOM    897  C  BTHR A 109     -37.041  15.643   6.889  0.30 14.31           C  
ATOM    898  O  ATHR A 109     -38.193  18.684   5.721  0.70 21.95           O  
ATOM    899  O  BTHR A 109     -37.680  15.580   5.837  0.30 16.56           O  
ATOM    900  CB ATHR A 109     -36.836  19.400   8.392  0.70 21.68           C  
ATOM    901  CB BTHR A 109     -38.218  16.598   8.914  0.30 15.79           C  
ATOM    902  OG1ATHR A 109     -35.506  19.718   7.970  0.70 18.43           O  
ATOM    903  OG1BTHR A 109     -37.104  17.405   9.312  0.30 25.23           O  
ATOM    904  CG2ATHR A 109     -36.910  19.398   9.910  0.70 19.22           C  
ATOM    905  CG2BTHR A 109     -39.047  16.257  10.150  0.30 14.58           C  
ATOM    906  N  AGLY A 110     -36.274  17.510   5.657  0.70 14.93           N  
ATOM    907  N  BGLY A 110     -35.756  15.986   6.928  0.30 12.25           N  
ATOM    908  CA AGLY A 110     -36.204  17.518   4.207  0.70 15.08           C  
ATOM    909  CA BGLY A 110     -35.016  16.285   5.715  0.30 12.37           C  
ATOM    910  C  AGLY A 110     -36.601  16.217   3.528  0.70 14.72           C  
ATOM    911  C  BGLY A 110     -34.941  15.125   4.737  0.30 12.25           C  
ATOM    912  O  AGLY A 110     -36.304  16.010   2.358  0.70 14.62           O  
ATOM    913  O  BGLY A 110     -35.195  15.286   3.546  0.30 13.20           O  
ATOM    914  N  AVAL A 111     -37.287  15.340   4.251  0.70 15.47           N  
ATOM    915  N  BVAL A 111     -34.594  13.946   5.236  0.30 13.37           N  
ATOM    916  CA AVAL A 111     -37.639  14.030   3.712  0.70 15.66           C  
ATOM    917  CA BVAL A 111     -34.441  12.783   4.370  0.30 10.17           C  
ATOM    918  C  AVAL A 111     -38.485  14.091   2.437  0.70 18.31           C  
ATOM    919  C  BVAL A 111     -35.790  12.287   3.857  0.30  6.73           C  
ATOM    920  O  AVAL A 111     -38.269  13.309   1.511  0.70 16.88           O  
ATOM    921  O  BVAL A 111     -35.899  11.809   2.730  0.30  9.96           O  
ATOM    922  CB AVAL A 111     -38.290  13.127   4.791  0.70 15.36           C  
ATOM    923  CB BVAL A 111     -33.692  11.649   5.095  0.30  8.78           C  
ATOM    924  CG1AVAL A 111     -39.057  11.986   4.149  0.70 18.41           C  
ATOM    925  CG1BVAL A 111     -33.527  10.440   4.193  0.30 10.96           C  
ATOM    926  CG2AVAL A 111     -37.218  12.592   5.733  0.70 14.42           C  
ATOM    927  CG2BVAL A 111     -32.336  12.146   5.564  0.30  9.37           C  
ATOM    928  N  AALA A 112     -39.425  15.029   2.376  0.70 18.16           N  
ATOM    929  N  BALA A 112     -36.820  12.413   4.684  0.30 10.54           N  
ATOM    930  CA AALA A 112     -40.273  15.167   1.195  0.70 15.86           C  
ATOM    931  CA BALA A 112     -38.152  11.982   4.287  0.30  9.10           C  
ATOM    932  C  AALA A 112     -39.468  15.449  -0.072  0.70 15.41           C  
ATOM    933  C  BALA A 112     -38.677  12.821   3.121  0.30 12.06           C  
ATOM    934  O  AALA A 112     -39.830  14.986  -1.148  0.70 15.82           O  
ATOM    935  O  BALA A 112     -39.661  12.453   2.475  0.30 16.82           O  
ATOM    936  CB AALA A 112     -41.333  16.247   1.412  0.70 19.56           C  
ATOM    937  CB BALA A 112     -39.109  12.037   5.472  0.30 13.52           C  
ATOM    938  N  AGLY A 113     -38.385  16.205   0.053  0.70 12.89           N  
ATOM    939  N  BGLY A 113     -38.011  13.939   2.844  0.30 12.32           N  
ATOM    940  CA AGLY A 113     -37.534  16.479  -1.097  0.70 13.08           C  
ATOM    941  CA BGLY A 113     -38.384  14.794   1.727  0.30 19.45           C  
ATOM    942  C  AGLY A 113     -36.952  15.204  -1.692  0.70 12.44           C  
ATOM    943  C  BGLY A 113     -37.831  14.354   0.380  0.30 11.94           C  
ATOM    944  O  AGLY A 113     -36.658  15.132  -2.892  0.70 11.91           O  
ATOM    945  O  BGLY A 113     -38.213  14.895  -0.662  0.30 15.37           O  
ATOM    946  N  APHE A 114     -36.787  14.185  -0.849  0.70 12.96           N  
ATOM    947  N  BPHE A 114     -36.931  13.374   0.399  0.30 11.18           N  
ATOM    948  CA APHE A 114     -36.188  12.918  -1.274  0.70 12.25           C  
ATOM    949  CA BPHE A 114     -36.330  12.831  -0.821  0.30 13.12           C  
ATOM    950  C  APHE A 114     -37.227  11.877  -1.682  0.70 11.68           C  
ATOM    951  C  BPHE A 114     -37.278  11.850  -1.509  0.30 10.33           C  
ATOM    952  O  APHE A 114     -36.905  10.705  -1.854  0.70 13.51           O  
ATOM    953  O  BPHE A 114     -36.926  10.691  -1.715  0.30 13.89           O  
ATOM    954  CB APHE A 114     -35.229  12.370  -0.196  0.70 12.44           C  
ATOM    955  CB BPHE A 114     -35.017  12.106  -0.482  0.30 13.25           C  
ATOM    956  CG APHE A 114     -33.934  13.138  -0.089  0.70 14.77           C  
ATOM    957  CG BPHE A 114     -33.837  13.021  -0.273  0.30 13.68           C  
ATOM    958  CD1APHE A 114     -32.836  12.781  -0.848  0.70 15.38           C  
ATOM    959  CD1BPHE A 114     -32.749  12.978  -1.131  0.30 16.29           C  
ATOM    960  CD2APHE A 114     -33.822  14.219   0.768  0.70 18.11           C  
ATOM    961  CD2BPHE A 114     -33.812  13.914   0.785  0.30 16.88           C  
ATOM    962  CE1APHE A 114     -31.647  13.486  -0.757  0.70 17.20           C  
ATOM    963  CE1BPHE A 114     -31.660  13.812  -0.942  0.30 17.07           C  
ATOM    964  CE2APHE A 114     -32.636  14.929   0.866  0.70 20.94           C  
ATOM    965  CE2BPHE A 114     -32.727  14.751   0.980  0.30 19.81           C  
ATOM    966  CZ APHE A 114     -31.549  14.562   0.105  0.70 18.72           C  
ATOM    967  CZ BPHE A 114     -31.651  14.700   0.116  0.30 18.11           C  
ATOM    968  N   THR A 115     -38.465  12.309  -1.893  1.00 11.75           N  
ATOM    969  CA  THR A 115     -39.524  11.392  -2.319  1.00 13.90           C  
ATOM    970  C   THR A 115     -39.154  10.500  -3.500  1.00 12.73           C  
ATOM    971  O   THR A 115     -39.379   9.293  -3.476  1.00 14.23           O  
ATOM    972  CB  THR A 115     -40.816  12.152  -2.637  1.00 14.17           C  
ATOM    973  OG1 THR A 115     -41.228  12.863  -1.464  1.00 17.75           O  
ATOM    974  CG2 THR A 115     -41.926  11.188  -3.055  1.00 18.20           C  
ATOM    975  N   ASN A 116     -38.587  11.085  -4.544  1.00 12.11           N  
ATOM    976  CA  ASN A 116     -38.246  10.299  -5.712  1.00 12.92           C  
ATOM    977  C   ASN A 116     -37.087   9.338  -5.446  1.00 13.45           C  
ATOM    978  O   ASN A 116     -37.130   8.194  -5.887  1.00 13.15           O  
ATOM    979  CB  ASN A 116     -38.002  11.206  -6.922  1.00 12.98           C  
ATOM    980  CG  ASN A 116     -39.194  12.101  -7.208  1.00 18.35           C  
ATOM    981  OD1 ASN A 116     -40.345  11.641  -7.232  1.00 18.68           O  
ATOM    982  ND2 ASN A 116     -38.934  13.388  -7.383  1.00 16.35           N  
ATOM    983  N   SER A 117     -36.098   9.779  -4.675  1.00 11.86           N  
ATOM    984  CA  SER A 117     -34.985   8.898  -4.305  1.00 12.48           C  
ATOM    985  C   SER A 117     -35.482   7.712  -3.498  1.00 11.40           C  
ATOM    986  O   SER A 117     -35.059   6.583  -3.723  1.00 11.83           O  
ATOM    987  CB  SER A 117     -33.941   9.647  -3.480  1.00 13.60           C  
ATOM    988  OG  SER A 117     -33.207  10.549  -4.294  1.00 24.75           O  
ATOM    989  N   LEU A 118     -36.363   7.985  -2.539  1.00 11.99           N  
ATOM    990  CA  LEU A 118     -36.942   6.943  -1.699  1.00 11.93           C  
ATOM    991  C   LEU A 118     -37.659   5.899  -2.526  1.00 13.20           C  
ATOM    992  O   LEU A 118     -37.502   4.707  -2.276  1.00 12.95           O  
ATOM    993  CB  LEU A 118     -37.891   7.555  -0.674  1.00 12.25           C  
ATOM    994  CG  LEU A 118     -37.201   8.314   0.454  1.00 12.41           C  
ATOM    995  CD1 LEU A 118     -38.179   9.204   1.206  1.00 14.45           C  
ATOM    996  CD2 LEU A 118     -36.531   7.332   1.437  1.00 14.47           C  
ATOM    997  N   ARG A 119     -38.450   6.335  -3.508  1.00 12.04           N  
ATOM    998  CA AARG A 119     -39.161   5.398  -4.370  0.50 12.97           C  
ATOM    999  CA BARG A 119     -39.161   5.407  -4.377  0.50 13.00           C  
ATOM   1000  C   ARG A 119     -38.172   4.524  -5.135  1.00 12.22           C  
ATOM   1001  O   ARG A 119     -38.335   3.314  -5.222  1.00 12.42           O  
ATOM   1002  CB AARG A 119     -40.063   6.146  -5.356  0.50 13.83           C  
ATOM   1003  CB BARG A 119     -40.036   6.179  -5.368  0.50 13.81           C  
ATOM   1004  CG AARG A 119     -40.944   5.231  -6.206  0.50 18.75           C  
ATOM   1005  CG BARG A 119     -40.852   5.297  -6.305  0.50 18.74           C  
ATOM   1006  CD AARG A 119     -41.698   6.007  -7.287  0.50 21.18           C  
ATOM   1007  CD BARG A 119     -41.663   6.128  -7.301  0.50 21.44           C  
ATOM   1008  NE AARG A 119     -40.789   6.570  -8.284  0.50 16.53           N  
ATOM   1009  NE BARG A 119     -42.609   7.034  -6.651  0.50 22.05           N  
ATOM   1010  CZ AARG A 119     -40.500   7.861  -8.395  0.50 20.72           C  
ATOM   1011  CZ BARG A 119     -42.448   8.351  -6.553  0.50 23.05           C  
ATOM   1012  NH1AARG A 119     -41.060   8.743  -7.580  0.50 23.30           N  
ATOM   1013  NH1BARG A 119     -41.375   8.933  -7.067  0.50 23.29           N  
ATOM   1014  NH2AARG A 119     -39.655   8.271  -9.332  0.50 25.36           N  
ATOM   1015  NH2BARG A 119     -43.367   9.091  -5.948  0.50 18.96           N  
ATOM   1016  N   MET A 120     -37.130   5.132  -5.687  1.00 12.13           N  
ATOM   1017  CA  MET A 120     -36.140   4.372  -6.442  1.00 11.44           C  
ATOM   1018  C   MET A 120     -35.408   3.364  -5.567  1.00 12.60           C  
ATOM   1019  O   MET A 120     -35.137   2.249  -5.995  1.00 12.43           O  
ATOM   1020  CB  MET A 120     -35.139   5.301  -7.121  1.00 11.36           C  
ATOM   1021  CG  MET A 120     -35.788   6.182  -8.170  1.00 13.62           C  
ATOM   1022  SD  MET A 120     -34.625   7.392  -8.793  1.00 16.62           S  
ATOM   1023  CE  MET A 120     -35.730   8.507  -9.646  1.00 19.73           C  
ATOM   1024  N   LEU A 121     -35.085   3.762  -4.338  1.00 11.37           N  
ATOM   1025  CA  LEU A 121     -34.476   2.835  -3.387  1.00 11.14           C  
ATOM   1026  C   LEU A 121     -35.408   1.669  -3.055  1.00 11.80           C  
ATOM   1027  O   LEU A 121     -34.975   0.521  -3.044  1.00 11.73           O  
ATOM   1028  CB  LEU A 121     -34.065   3.569  -2.100  1.00 10.24           C  
ATOM   1029  CG  LEU A 121     -32.894   4.543  -2.243  1.00  9.15           C  
ATOM   1030  CD1 LEU A 121     -32.731   5.346  -0.962  1.00 12.89           C  
ATOM   1031  CD2 LEU A 121     -31.590   3.851  -2.595  1.00 11.91           C  
ATOM   1032  N   GLN A 122     -36.667   1.954  -2.774  1.00 10.66           N  
ATOM   1033  CA AGLN A 122     -37.655   0.901  -2.545  0.70 13.11           C  
ATOM   1034  CA BGLN A 122     -37.572   0.927  -2.517  0.30 13.11           C  
ATOM   1035  C   GLN A 122     -37.811  -0.048  -3.706  1.00 15.15           C  
ATOM   1036  O   GLN A 122     -37.984  -1.201  -3.500  1.00 15.65           O  
ATOM   1037  CB AGLN A 122     -38.977   1.554  -2.276  0.70 16.20           C  
ATOM   1038  CB BGLN A 122     -38.921   1.582  -2.248  0.30 16.12           C  
ATOM   1039  CG AGLN A 122     -40.027   0.631  -1.713  0.70 20.26           C  
ATOM   1040  CG BGLN A 122     -40.030   0.630  -1.851  0.30 20.81           C  
ATOM   1041  CD AGLN A 122     -40.735   1.311  -0.679  0.70 31.17           C  
ATOM   1042  CD BGLN A 122     -39.740  -0.027  -0.524  0.30 19.23           C  
ATOM   1043  OE1AGLN A 122     -40.458   1.181   0.431  0.70 31.59           O  
ATOM   1044  OE1BGLN A 122     -39.288  -1.166  -0.477  0.30 33.04           O  
ATOM   1045  NE2AGLN A 122     -41.548   2.171  -1.077  0.70 37.88           N  
ATOM   1046  NE2BGLN A 122     -39.975   0.697   0.564  0.30 31.26           N  
ATOM   1047  N   GLN A 123     -37.680   0.472  -4.901  1.00 12.99           N  
ATOM   1048  CA  GLN A 123     -37.749  -0.330  -6.128  1.00 13.45           C  
ATOM   1049  C   GLN A 123     -36.443  -1.051  -6.448  1.00 13.98           C  
ATOM   1050  O   GLN A 123     -36.367  -1.802  -7.425  1.00 14.35           O  
ATOM   1051  CB  GLN A 123     -38.101   0.571  -7.310  1.00 12.57           C  
ATOM   1052  CG  GLN A 123     -39.514   1.109  -7.310  1.00 17.26           C  
ATOM   1053  CD  GLN A 123     -39.739   2.140  -8.412  1.00 20.44           C  
ATOM   1054  OE1 GLN A 123     -38.839   2.904  -8.763  1.00 23.38           O  
ATOM   1055  NE2 GLN A 123     -40.950   2.172  -8.950  1.00 34.51           N  
ATOM   1056  N   LYS A 124     -35.406  -0.805  -5.647  1.00 12.19           N  
ATOM   1057  CA  LYS A 124     -34.083  -1.402  -5.861  1.00 12.33           C  
ATOM   1058  C   LYS A 124     -33.489  -1.042  -7.225  1.00 10.82           C  
ATOM   1059  O   LYS A 124     -32.758  -1.825  -7.836  1.00 12.52           O  
ATOM   1060  CB  LYS A 124     -34.098  -2.920  -5.601  1.00 11.77           C  
ATOM   1061  CG  LYS A 124     -34.592  -3.233  -4.196  1.00 12.14           C  
ATOM   1062  CD  LYS A 124     -34.282  -4.676  -3.796  1.00 16.07           C  
ATOM   1063  CE  LYS A 124     -34.753  -4.966  -2.392  1.00 16.77           C  
ATOM   1064  NZ  LYS A 124     -34.071  -4.114  -1.408  1.00 15.59           N  
ATOM   1065  N   ARG A 125     -33.776   0.176  -7.661  1.00 11.66           N  
ATOM   1066  CA  ARG A 125     -33.190   0.727  -8.877  1.00 11.39           C  
ATOM   1067  C   ARG A 125     -31.971   1.534  -8.439  1.00  9.64           C  
ATOM   1068  O   ARG A 125     -32.003   2.769  -8.374  1.00 11.34           O  
ATOM   1069  CB  ARG A 125     -34.224   1.569  -9.629  1.00 14.08           C  
ATOM   1070  CG  ARG A 125     -35.406   0.708 -10.077  1.00 15.15           C  
ATOM   1071  CD  ARG A 125     -36.456   1.463 -10.857  1.00 21.58           C  
ATOM   1072  NE  ARG A 125     -37.538   0.552 -11.240  1.00 20.58           N  
ATOM   1073  CZ  ARG A 125     -38.562   0.889 -12.017  1.00 31.83           C  
ATOM   1074  NH1 ARG A 125     -38.648   2.119 -12.505  1.00 32.19           N  
ATOM   1075  NH2 ARG A 125     -39.499  -0.006 -12.307  1.00 32.60           N  
ATOM   1076  N   TRP A 126     -30.888   0.826  -8.148  1.00 10.74           N  
ATOM   1077  CA  TRP A 126     -29.766   1.423  -7.421  1.00 10.58           C  
ATOM   1078  C   TRP A 126     -29.038   2.507  -8.203  1.00 12.64           C  
ATOM   1079  O   TRP A 126     -28.677   3.539  -7.644  1.00 13.42           O  
ATOM   1080  CB  TRP A 126     -28.782   0.350  -6.966  1.00 11.89           C  
ATOM   1081  CG  TRP A 126     -29.394  -0.785  -6.191  1.00 11.81           C  
ATOM   1082  CD1 TRP A 126     -29.293  -2.120  -6.490  1.00 11.94           C  
ATOM   1083  CD2 TRP A 126     -30.176  -0.708  -4.985  1.00 10.53           C  
ATOM   1084  NE1 TRP A 126     -29.958  -2.868  -5.552  1.00 11.93           N  
ATOM   1085  CE2 TRP A 126     -30.511  -2.029  -4.620  1.00 10.57           C  
ATOM   1086  CE3 TRP A 126     -30.628   0.346  -4.181  1.00 10.87           C  
ATOM   1087  CZ2 TRP A 126     -31.258  -2.330  -3.488  1.00 11.81           C  
ATOM   1088  CZ3 TRP A 126     -31.388   0.044  -3.053  1.00 11.56           C  
ATOM   1089  CH2 TRP A 126     -31.696  -1.281  -2.719  1.00 11.98           C  
ATOM   1090  N   ASP A 127     -28.807   2.287  -9.493  1.00 12.43           N  
ATOM   1091  CA  ASP A 127     -28.082   3.282 -10.275  1.00 12.34           C  
ATOM   1092  C   ASP A 127     -28.936   4.537 -10.448  1.00 12.15           C  
ATOM   1093  O   ASP A 127     -28.426   5.656 -10.358  1.00 12.71           O  
ATOM   1094  CB  ASP A 127     -27.655   2.743 -11.645  1.00 12.60           C  
ATOM   1095  CG  ASP A 127     -26.444   1.823 -11.575  1.00 17.37           C  
ATOM   1096  OD1 ASP A 127     -26.132   1.255 -10.506  1.00 19.58           O  
ATOM   1097  OD2 ASP A 127     -25.804   1.626 -12.635  1.00 20.60           O  
ATOM   1098  N   GLU A 128     -30.232   4.355 -10.679  1.00 11.68           N  
ATOM   1099  CA  GLU A 128     -31.140   5.484 -10.812  1.00 13.18           C  
ATOM   1100  C   GLU A 128     -31.227   6.262  -9.509  1.00 11.44           C  
ATOM   1101  O   GLU A 128     -31.216   7.487  -9.509  1.00 12.10           O  
ATOM   1102  CB  GLU A 128     -32.521   5.000 -11.238  1.00 16.52           C  
ATOM   1103  CG  GLU A 128     -32.505   4.322 -12.603  1.00 18.38           C  
ATOM   1104  CD  GLU A 128     -33.871   3.825 -13.011  0.80 29.84           C  
ATOM   1105  OE1 GLU A 128     -34.837   4.613 -12.934  0.80 32.55           O  
ATOM   1106  OE2 GLU A 128     -33.977   2.645 -13.406  0.80 36.15           O  
ATOM   1107  N   ALA A 129     -31.333   5.544  -8.396  1.00 11.04           N  
ATOM   1108  CA  ALA A 129     -31.363   6.203  -7.089  1.00 11.64           C  
ATOM   1109  C   ALA A 129     -30.108   7.031  -6.873  1.00 10.72           C  
ATOM   1110  O   ALA A 129     -30.178   8.158  -6.387  1.00 11.17           O  
ATOM   1111  CB  ALA A 129     -31.513   5.189  -5.982  1.00 13.31           C  
ATOM   1112  N   ALA A 130     -28.958   6.466  -7.223  1.00 10.78           N  
ATOM   1113  CA  ALA A 130     -27.683   7.153  -7.043  1.00 12.12           C  
ATOM   1114  C   ALA A 130     -27.634   8.448  -7.837  1.00 12.90           C  
ATOM   1115  O   ALA A 130     -27.181   9.479  -7.340  1.00 13.47           O  
ATOM   1116  CB  ALA A 130     -26.527   6.232  -7.422  1.00 14.15           C  
ATOM   1117  N   VAL A 131     -28.110   8.406  -9.078  1.00 11.48           N  
ATOM   1118  CA  VAL A 131     -28.184   9.611  -9.899  1.00 13.25           C  
ATOM   1119  C   VAL A 131     -29.096  10.657  -9.262  1.00 12.63           C  
ATOM   1120  O   VAL A 131     -28.754  11.840  -9.164  1.00 13.53           O  
ATOM   1121  CB  VAL A 131     -28.660   9.275 -11.333  1.00 14.06           C  
ATOM   1122  CG1 VAL A 131     -29.005  10.540 -12.110  1.00 15.25           C  
ATOM   1123  CG2 VAL A 131     -27.591   8.469 -12.061  1.00 15.59           C  
ATOM   1124  N   ASN A 132     -30.259  10.221  -8.806  1.00 11.26           N  
ATOM   1125  CA  ASN A 132     -31.221  11.143  -8.215  1.00 11.49           C  
ATOM   1126  C   ASN A 132     -30.695  11.779  -6.926  1.00 12.91           C  
ATOM   1127  O   ASN A 132     -30.894  12.972  -6.682  1.00 12.31           O  
ATOM   1128  CB  ASN A 132     -32.553  10.431  -7.957  1.00 12.97           C  
ATOM   1129  CG  ASN A 132     -33.639  11.392  -7.547  1.00 14.82           C  
ATOM   1130  OD1 ASN A 132     -33.894  11.595  -6.358  1.00 15.92           O  
ATOM   1131  ND2 ASN A 132     -34.255  12.033  -8.527  1.00 16.77           N  
ATOM   1132  N   LEU A 133     -30.032  10.979  -6.089  1.00 10.85           N  
ATOM   1133  CA  LEU A 133     -29.537  11.465  -4.802  1.00 10.91           C  
ATOM   1134  C   LEU A 133     -28.509  12.583  -4.966  1.00 11.54           C  
ATOM   1135  O   LEU A 133     -28.393  13.448  -4.095  1.00 12.25           O  
ATOM   1136  CB  LEU A 133     -28.918  10.310  -4.012  1.00 11.44           C  
ATOM   1137  CG  LEU A 133     -29.911   9.352  -3.355  1.00 10.33           C  
ATOM   1138  CD1 LEU A 133     -29.209   8.079  -2.934  1.00 13.25           C  
ATOM   1139  CD2 LEU A 133     -30.601   9.996  -2.159  1.00 12.28           C  
ATOM   1140  N   ALA A 134     -27.769  12.555  -6.074  1.00 10.71           N  
ATOM   1141  CA  ALA A 134     -26.719  13.539  -6.323  1.00 12.39           C  
ATOM   1142  C   ALA A 134     -27.278  14.889  -6.776  1.00 12.47           C  
ATOM   1143  O   ALA A 134     -26.561  15.901  -6.752  1.00 13.33           O  
ATOM   1144  CB  ALA A 134     -25.714  12.999  -7.344  1.00 13.52           C  
ATOM   1145  N   LYS A 135     -28.544  14.909  -7.176  1.00 11.41           N  
ATOM   1146  CA  LYS A 135     -29.206  16.140  -7.603  1.00 12.54           C  
ATOM   1147  C   LYS A 135     -29.761  16.840  -6.370  1.00 10.96           C  
ATOM   1148  O   LYS A 135     -30.969  16.912  -6.163  1.00 13.15           O  
ATOM   1149  CB  LYS A 135     -30.316  15.830  -8.608  1.00 12.98           C  
ATOM   1150  CG  LYS A 135     -29.785  15.210  -9.899  1.00 16.70           C  
ATOM   1151  CD  LYS A 135     -30.911  14.783 -10.839  1.00 18.42           C  
ATOM   1152  CE  LYS A 135     -30.340  14.077 -12.069  1.00 25.88           C  
ATOM   1153  NZ  LYS A 135     -31.418  13.574 -12.971  1.00 28.73           N  
ATOM   1154  N   SER A 136     -28.869  17.343  -5.526  1.00 10.62           N  
ATOM   1155  CA  SER A 136     -29.273  17.805  -4.197  1.00 10.11           C  
ATOM   1156  C   SER A 136     -28.300  18.828  -3.643  1.00 10.50           C  
ATOM   1157  O   SER A 136     -27.095  18.791  -3.936  1.00 10.59           O  
ATOM   1158  CB  SER A 136     -29.363  16.618  -3.219  1.00 10.43           C  
ATOM   1159  OG  SER A 136     -28.105  15.956  -3.073  1.00 11.12           O  
ATOM   1160  N   ARG A 137     -28.809  19.724  -2.810  1.00  9.94           N  
ATOM   1161  CA  ARG A 137     -27.934  20.611  -2.069  1.00 10.90           C  
ATOM   1162  C   ARG A 137     -26.949  19.770  -1.254  1.00 12.77           C  
ATOM   1163  O   ARG A 137     -25.769  20.103  -1.159  1.00 11.83           O  
ATOM   1164  CB  ARG A 137     -28.735  21.541  -1.152  1.00 10.21           C  
ATOM   1165  CG  ARG A 137     -27.816  22.453  -0.359  1.00 12.71           C  
ATOM   1166  CD  ARG A 137     -28.555  23.339   0.625  1.00 15.64           C  
ATOM   1167  NE  ARG A 137     -27.621  24.296   1.223  1.00 15.91           N  
ATOM   1168  CZ  ARG A 137     -26.866  24.057   2.288  1.00 20.50           C  
ATOM   1169  NH1 ARG A 137     -26.927  22.888   2.911  1.00 20.29           N  
ATOM   1170  NH2 ARG A 137     -26.041  25.001   2.728  1.00 20.98           N  
ATOM   1171  N   TRP A 138     -27.434  18.672  -0.675  1.00 10.50           N  
ATOM   1172  CA  TRP A 138     -26.594  17.780   0.112  1.00 11.11           C  
ATOM   1173  C   TRP A 138     -25.330  17.401  -0.635  1.00 11.13           C  
ATOM   1174  O   TRP A 138     -24.204  17.572  -0.134  1.00 12.41           O  
ATOM   1175  CB  TRP A 138     -27.412  16.536   0.438  1.00 11.30           C  
ATOM   1176  CG  TRP A 138     -26.651  15.397   1.065  1.00 10.20           C  
ATOM   1177  CD1 TRP A 138     -25.940  15.423   2.236  1.00 11.10           C  
ATOM   1178  CD2 TRP A 138     -26.583  14.047   0.580  1.00  9.43           C  
ATOM   1179  NE1 TRP A 138     -25.415  14.168   2.497  1.00 11.66           N  
ATOM   1180  CE2 TRP A 138     -25.804  13.308   1.502  1.00  9.61           C  
ATOM   1181  CE3 TRP A 138     -27.091  13.395  -0.556  1.00 10.50           C  
ATOM   1182  CZ2 TRP A 138     -25.548  11.943   1.337  1.00  9.88           C  
ATOM   1183  CZ3 TRP A 138     -26.832  12.043  -0.717  1.00 12.06           C  
ATOM   1184  CH2 TRP A 138     -26.053  11.333   0.213  1.00 10.59           C  
ATOM   1185  N   TYR A 139     -25.501  16.886  -1.843  1.00 10.80           N  
ATOM   1186  CA  TYR A 139     -24.364  16.460  -2.636  1.00 10.48           C  
ATOM   1187  C   TYR A 139     -23.437  17.636  -2.941  1.00 12.04           C  
ATOM   1188  O   TYR A 139     -22.216  17.516  -2.831  1.00 14.78           O  
ATOM   1189  CB  TYR A 139     -24.853  15.812  -3.934  1.00 11.93           C  
ATOM   1190  CG  TYR A 139     -23.760  15.336  -4.845  1.00 14.84           C  
ATOM   1191  CD1 TYR A 139     -23.261  14.043  -4.750  1.00 14.55           C  
ATOM   1192  CD2 TYR A 139     -23.235  16.183  -5.810  1.00 19.63           C  
ATOM   1193  CE1 TYR A 139     -22.262  13.607  -5.601  1.00 18.36           C  
ATOM   1194  CE2 TYR A 139     -22.237  15.754  -6.665  1.00 24.21           C  
ATOM   1195  CZ  TYR A 139     -21.754  14.465  -6.547  1.00 27.72           C  
ATOM   1196  OH  TYR A 139     -20.756  14.033  -7.394  1.00 42.19           O  
ATOM   1197  N   ASN A 140     -23.998  18.772  -3.339  1.00 10.00           N  
ATOM   1198  CA  ASN A 140     -23.161  19.910  -3.711  1.00 11.37           C  
ATOM   1199  C   ASN A 140     -22.375  20.494  -2.538  1.00 12.68           C  
ATOM   1200  O   ASN A 140     -21.234  20.925  -2.708  1.00 13.17           O  
ATOM   1201  CB  ASN A 140     -24.007  20.985  -4.397  1.00 12.64           C  
ATOM   1202  CG  ASN A 140     -24.324  20.626  -5.828  1.00 13.70           C  
ATOM   1203  OD1 ASN A 140     -23.474  20.781  -6.711  1.00 17.77           O  
ATOM   1204  ND2 ASN A 140     -25.525  20.125  -6.076  1.00 13.90           N  
ATOM   1205  N   GLN A 141     -22.947  20.463  -1.339  1.00 10.02           N  
ATOM   1206  CA  GLN A 141     -22.293  21.096  -0.203  1.00 11.77           C  
ATOM   1207  C   GLN A 141     -21.299  20.163   0.489  1.00 12.48           C  
ATOM   1208  O   GLN A 141     -20.289  20.616   1.024  1.00 13.26           O  
ATOM   1209  CB  GLN A 141     -23.320  21.648   0.791  1.00 12.55           C  
ATOM   1210  CG  GLN A 141     -24.301  22.653   0.174  1.00 13.43           C  
ATOM   1211  CD  GLN A 141     -23.649  23.897  -0.430  1.00 14.47           C  
ATOM   1212  OE1 GLN A 141     -23.963  24.285  -1.567  1.00 15.79           O  
ATOM   1213  NE2 GLN A 141     -22.759  24.531   0.321  1.00 16.61           N  
ATOM   1214  N   THR A 142     -21.563  18.860   0.480  1.00 10.83           N  
ATOM   1215  CA  THR A 142     -20.633  17.879   1.060  1.00 11.57           C  
ATOM   1216  C   THR A 142     -20.429  16.739   0.067  1.00 11.70           C  
ATOM   1217  O   THR A 142     -20.893  15.618   0.291  1.00 11.01           O  
ATOM   1218  CB  THR A 142     -21.100  17.326   2.448  1.00 10.48           C  
ATOM   1219  OG1 THR A 142     -22.439  16.814   2.356  1.00 12.69           O  
ATOM   1220  CG2 THR A 142     -21.085  18.419   3.498  1.00 13.07           C  
ATOM   1221  N   PRO A 143     -19.750  17.014  -1.050  1.00 10.95           N  
ATOM   1222  CA  PRO A 143     -19.704  16.041  -2.154  1.00 10.71           C  
ATOM   1223  C   PRO A 143     -18.919  14.778  -1.821  1.00 10.15           C  
ATOM   1224  O   PRO A 143     -19.301  13.704  -2.259  1.00 10.96           O  
ATOM   1225  CB  PRO A 143     -19.044  16.826  -3.309  1.00 11.62           C  
ATOM   1226  CG  PRO A 143     -18.339  17.962  -2.628  1.00 12.74           C  
ATOM   1227  CD  PRO A 143     -19.158  18.312  -1.426  1.00 12.08           C  
ATOM   1228  N   ASN A 144     -17.828  14.883  -1.076  1.00 10.62           N  
ATOM   1229  CA  ASN A 144     -17.074  13.675  -0.802  1.00 12.27           C  
ATOM   1230  C   ASN A 144     -17.839  12.709   0.097  1.00 10.54           C  
ATOM   1231  O   ASN A 144     -17.870  11.499  -0.174  1.00 11.51           O  
ATOM   1232  CB  ASN A 144     -15.670  13.997  -0.276  1.00 13.10           C  
ATOM   1233  CG  ASN A 144     -14.779  14.589  -1.367  1.00 17.10           C  
ATOM   1234  OD1 ASN A 144     -15.102  14.503  -2.558  1.00 28.02           O  
ATOM   1235  ND2 ASN A 144     -13.664  15.175  -0.973  1.00 22.40           N  
ATOM   1236  N   ARG A 145     -18.499  13.241   1.122  1.00 10.26           N  
ATOM   1237  CA  ARG A 145     -19.310  12.406   1.987  1.00 11.01           C  
ATOM   1238  C   ARG A 145     -20.511  11.867   1.218  1.00 10.56           C  
ATOM   1239  O   ARG A 145     -20.841  10.683   1.312  1.00 10.61           O  
ATOM   1240  CB  ARG A 145     -19.803  13.194   3.184  1.00 11.28           C  
ATOM   1241  CG  ARG A 145     -20.621  12.318   4.104  1.00 14.89           C  
ATOM   1242  CD  ARG A 145     -21.258  13.127   5.140  1.00 17.96           C  
ATOM   1243  NE  ARG A 145     -21.967  12.300   6.105  1.00 12.90           N  
ATOM   1244  CZ  ARG A 145     -22.153  12.705   7.341  1.00 13.17           C  
ATOM   1245  NH1 ARG A 145     -21.681  13.891   7.711  1.00 15.47           N  
ATOM   1246  NH2 ARG A 145     -22.803  11.957   8.200  1.00 12.05           N  
ATOM   1247  N   ALA A 146     -21.166  12.728   0.448  1.00  9.83           N  
ATOM   1248  CA  ALA A 146     -22.330  12.288  -0.302  1.00 11.76           C  
ATOM   1249  C   ALA A 146     -21.937  11.190  -1.279  1.00 11.33           C  
ATOM   1250  O   ALA A 146     -22.668  10.212  -1.446  1.00 11.32           O  
ATOM   1251  CB  ALA A 146     -23.005  13.461  -1.028  1.00 12.01           C  
ATOM   1252  N   LYS A 147     -20.787  11.335  -1.935  1.00  9.98           N  
ATOM   1253  CA  LYS A 147     -20.323  10.301  -2.858  1.00 11.54           C  
ATOM   1254  C   LYS A 147     -20.131   8.958  -2.155  1.00 10.14           C  
ATOM   1255  O   LYS A 147     -20.502   7.913  -2.699  1.00 11.64           O  
ATOM   1256  CB  LYS A 147     -19.038  10.731  -3.583  1.00 12.72           C  
ATOM   1257  CG  LYS A 147     -19.247  11.768  -4.677  1.00 15.51           C  
ATOM   1258  CD  LYS A 147     -17.896  12.241  -5.230  1.00 19.83           C  
ATOM   1259  CE  LYS A 147     -18.062  13.478  -6.096  0.80 25.64           C  
ATOM   1260  N   ARG A 148     -19.582   8.973  -0.939  1.00  9.99           N  
ATOM   1261  CA  ARG A 148     -19.397   7.726  -0.190  1.00 11.17           C  
ATOM   1262  C   ARG A 148     -20.738   7.099   0.143  1.00 10.21           C  
ATOM   1263  O   ARG A 148     -20.930   5.891  -0.020  1.00 10.02           O  
ATOM   1264  CB  ARG A 148     -18.608   7.939   1.107  1.00  9.20           C  
ATOM   1265  CG  ARG A 148     -17.128   8.238   0.878  1.00 10.14           C  
ATOM   1266  CD  ARG A 148     -16.352   8.146   2.191  1.00  9.42           C  
ATOM   1267  NE  ARG A 148     -16.634   9.231   3.132  1.00 10.20           N  
ATOM   1268  CZ  ARG A 148     -16.076  10.439   3.103  1.00 11.40           C  
ATOM   1269  NH1 ARG A 148     -15.195  10.769   2.152  1.00 12.67           N  
ATOM   1270  NH2 ARG A 148     -16.416  11.328   4.024  1.00 13.30           N  
ATOM   1271  N   VAL A 149     -21.664   7.917   0.627  1.00  9.85           N  
ATOM   1272  CA  VAL A 149     -22.974   7.411   1.015  1.00 10.43           C  
ATOM   1273  C   VAL A 149     -23.703   6.881  -0.230  1.00  9.70           C  
ATOM   1274  O   VAL A 149     -24.290   5.787  -0.213  1.00 10.13           O  
ATOM   1275  CB  VAL A 149     -23.772   8.510   1.720  1.00  9.07           C  
ATOM   1276  CG1 VAL A 149     -25.222   8.079   1.927  1.00 12.13           C  
ATOM   1277  CG2 VAL A 149     -23.103   8.860   3.064  1.00 11.69           C  
ATOM   1278  N   ILE A 150     -23.654   7.632  -1.323  1.00 10.22           N  
ATOM   1279  CA  ILE A 150     -24.297   7.196  -2.563  1.00  9.67           C  
ATOM   1280  C   ILE A 150     -23.676   5.905  -3.108  1.00 11.52           C  
ATOM   1281  O   ILE A 150     -24.398   5.027  -3.582  1.00 11.79           O  
ATOM   1282  CB  ILE A 150     -24.282   8.318  -3.622  1.00 10.21           C  
ATOM   1283  CG1 ILE A 150     -25.173   9.459  -3.141  1.00 10.39           C  
ATOM   1284  CG2 ILE A 150     -24.748   7.785  -4.975  1.00 11.99           C  
ATOM   1285  CD1 ILE A 150     -25.054  10.730  -3.987  1.00 12.20           C  
ATOM   1286  N   THR A 151     -22.353   5.768  -3.049  1.00 10.58           N  
ATOM   1287  CA  THR A 151     -21.730   4.533  -3.508  1.00 12.94           C  
ATOM   1288  C   THR A 151     -22.207   3.357  -2.677  1.00 11.89           C  
ATOM   1289  O   THR A 151     -22.367   2.255  -3.201  1.00 11.96           O  
ATOM   1290  CB  THR A 151     -20.201   4.608  -3.433  1.00 13.73           C  
ATOM   1291  OG1 THR A 151     -19.744   5.525  -4.426  1.00 17.55           O  
ATOM   1292  CG2 THR A 151     -19.565   3.238  -3.695  1.00 15.14           C  
ATOM   1293  N   THR A 152     -22.420   3.589  -1.385  1.00 10.63           N  
ATOM   1294  CA  THR A 152     -22.928   2.560  -0.492  1.00 11.74           C  
ATOM   1295  C   THR A 152     -24.347   2.146  -0.909  1.00 12.11           C  
ATOM   1296  O   THR A 152     -24.660   0.950  -0.962  1.00 12.37           O  
ATOM   1297  CB  THR A 152     -22.862   3.026   0.980  1.00  9.87           C  
ATOM   1298  OG1 THR A 152     -21.536   3.510   1.246  1.00 10.90           O  
ATOM   1299  CG2 THR A 152     -23.169   1.891   1.922  1.00 12.35           C  
ATOM   1300  N   PHE A 153     -25.207   3.115  -1.231  1.00 11.78           N  
ATOM   1301  CA  PHE A 153     -26.532   2.780  -1.764  1.00 11.35           C  
ATOM   1302  C   PHE A 153     -26.435   2.096  -3.130  1.00 13.72           C  
ATOM   1303  O   PHE A 153     -27.214   1.188  -3.435  1.00 14.27           O  
ATOM   1304  CB  PHE A 153     -27.398   4.035  -1.909  1.00 11.09           C  
ATOM   1305  CG  PHE A 153     -28.116   4.460  -0.659  1.00 10.30           C  
ATOM   1306  CD1 PHE A 153     -28.944   3.584   0.040  1.00 10.71           C  
ATOM   1307  CD2 PHE A 153     -28.013   5.766  -0.221  1.00 11.11           C  
ATOM   1308  CE1 PHE A 153     -29.641   4.010   1.154  1.00 12.73           C  
ATOM   1309  CE2 PHE A 153     -28.690   6.192   0.906  1.00 12.38           C  
ATOM   1310  CZ  PHE A 153     -29.505   5.318   1.591  1.00 11.93           C  
ATOM   1311  N   ARG A 154     -25.522   2.540  -3.980  1.00 11.07           N  
ATOM   1312  CA  ARG A 154     -25.453   1.990  -5.331  1.00 11.66           C  
ATOM   1313  C   ARG A 154     -25.038   0.524  -5.304  1.00 14.65           C  
ATOM   1314  O   ARG A 154     -25.613  -0.305  -6.024  1.00 15.57           O  
ATOM   1315  CB  ARG A 154     -24.505   2.806  -6.206  1.00 13.04           C  
ATOM   1316  CG  ARG A 154     -24.538   2.384  -7.670  1.00 14.76           C  
ATOM   1317  CD  ARG A 154     -23.619   3.242  -8.536  1.00 17.34           C  
ATOM   1318  NE  ARG A 154     -22.245   3.318  -8.033  1.00 22.53           N  
ATOM   1319  CZ  ARG A 154     -21.305   2.397  -8.254  1.00 29.39           C  
ATOM   1320  NH1 ARG A 154     -21.583   1.310  -8.961  1.00 25.38           N  
ATOM   1321  NH2 ARG A 154     -20.083   2.558  -7.759  1.00 31.10           N  
ATOM   1322  N   THR A 155     -24.058   0.202  -4.461  1.00 13.82           N  
ATOM   1323  CA  THR A 155     -23.413  -1.114  -4.493  1.00 13.78           C  
ATOM   1324  C   THR A 155     -23.808  -2.078  -3.383  1.00 14.51           C  
ATOM   1325  O   THR A 155     -23.642  -3.291  -3.535  1.00 16.03           O  
ATOM   1326  CB  THR A 155     -21.883  -0.997  -4.444  1.00 15.08           C  
ATOM   1327  OG1 THR A 155     -21.486  -0.483  -3.159  1.00 13.79           O  
ATOM   1328  CG2 THR A 155     -21.381  -0.084  -5.529  1.00 14.53           C  
ATOM   1329  N   GLY A 156     -24.282  -1.566  -2.254  1.00 12.72           N  
ATOM   1330  CA  GLY A 156     -24.552  -2.408  -1.111  1.00 13.61           C  
ATOM   1331  C   GLY A 156     -23.281  -2.990  -0.523  1.00 13.23           C  
ATOM   1332  O   GLY A 156     -23.340  -4.022   0.150  1.00 13.93           O  
ATOM   1333  N   THR A 157     -22.150  -2.327  -0.777  1.00 12.55           N  
ATOM   1334  CA  THR A 157     -20.859  -2.733  -0.223  1.00 12.43           C  
ATOM   1335  C   THR A 157     -20.249  -1.571   0.520  1.00 12.21           C  
ATOM   1336  O   THR A 157     -20.725  -0.436   0.426  1.00 13.09           O  
ATOM   1337  CB  THR A 157     -19.845  -3.117  -1.309  1.00 13.39           C  
ATOM   1338  OG1 THR A 157     -19.364  -1.933  -1.966  1.00 15.64           O  
ATOM   1339  CG2 THR A 157     -20.460  -4.083  -2.317  1.00 17.04           C  
ATOM   1340  N   TRP A 158     -19.172  -1.863   1.238  1.00 12.52           N  
ATOM   1341  CA  TRP A 158     -18.427  -0.852   1.973  1.00 11.32           C  
ATOM   1342  C   TRP A 158     -17.236  -0.300   1.179  1.00 11.27           C  
ATOM   1343  O   TRP A 158     -16.317   0.303   1.752  1.00 12.99           O  
ATOM   1344  CB  TRP A 158     -17.926  -1.442   3.292  1.00 12.22           C  
ATOM   1345  CG  TRP A 158     -19.001  -1.705   4.274  1.00 11.93           C  
ATOM   1346  CD1 TRP A 158     -19.449  -2.920   4.708  1.00 13.62           C  
ATOM   1347  CD2 TRP A 158     -19.777  -0.721   4.963  1.00 12.57           C  
ATOM   1348  NE1 TRP A 158     -20.449  -2.750   5.633  1.00 13.26           N  
ATOM   1349  CE2 TRP A 158     -20.678  -1.408   5.802  1.00 12.67           C  
ATOM   1350  CE3 TRP A 158     -19.791   0.675   4.960  1.00 13.03           C  
ATOM   1351  CZ2 TRP A 158     -21.572  -0.743   6.644  1.00 12.88           C  
ATOM   1352  CZ3 TRP A 158     -20.687   1.333   5.782  1.00 14.49           C  
ATOM   1353  CH2 TRP A 158     -21.565   0.626   6.614  1.00 14.01           C  
ATOM   1354  N   ASP A 159     -17.249  -0.476  -0.132  1.00 14.66           N  
ATOM   1355  CA  ASP A 159     -16.098  -0.088  -0.943  1.00 14.30           C  
ATOM   1356  C   ASP A 159     -15.638   1.363  -0.753  1.00 16.24           C  
ATOM   1357  O   ASP A 159     -14.443   1.651  -0.815  1.00 16.29           O  
ATOM   1358  CB  ASP A 159     -16.383  -0.355  -2.416  1.00 17.43           C  
ATOM   1359  CG  ASP A 159     -16.326  -1.837  -2.767  1.00 25.90           C  
ATOM   1360  OD1 ASP A 159     -16.145  -2.675  -1.855  1.00 24.47           O  
ATOM   1361  OD2 ASP A 159     -16.472  -2.156  -3.965  1.00 32.52           O  
ATOM   1362  N   ALA A 160     -16.552   2.290  -0.526  1.00 12.79           N  
ATOM   1363  CA  ALA A 160     -16.192   3.682  -0.404  1.00 13.77           C  
ATOM   1364  C   ALA A 160     -15.537   4.015   0.913  1.00 17.21           C  
ATOM   1365  O   ALA A 160     -14.989   5.061   1.040  1.00 20.92           O  
ATOM   1366  CB  ALA A 160     -17.408   4.598  -0.609  1.00 15.18           C  
ATOM   1367  N   TYR A 161     -15.622   3.142   1.868  1.00 12.85           N  
ATOM   1368  CA  TYR A 161     -15.131   3.331   3.227  1.00 14.40           C  
ATOM   1369  C   TYR A 161     -13.933   2.456   3.594  1.00 24.36           C  
ATOM   1370  O   TYR A 161     -13.183   2.824   4.423  1.00 26.79           O  
ATOM   1371  CB  TYR A 161     -16.229   3.163   4.282  1.00 14.20           C  
ATOM   1372  CG  TYR A 161     -17.288   4.248   4.272  1.00 11.28           C  
ATOM   1373  CD1 TYR A 161     -18.406   4.134   3.509  1.00 11.64           C  
ATOM   1374  CD2 TYR A 161     -17.169   5.337   5.038  1.00 12.43           C  
ATOM   1375  CE1 TYR A 161     -19.324   5.110   3.507  1.00 10.94           C  
ATOM   1376  CE2 TYR A 161     -18.061   6.304   5.020  1.00 11.03           C  
ATOM   1377  CZ  TYR A 161     -19.140   6.199   4.236  1.00 10.26           C  
ATOM   1378  OH  TYR A 161     -20.084   7.138   4.222  1.00 11.65           O  
ATOM   1379  N   LYS A 162     -13.802   1.304   2.944  0.50 18.01           N  
ATOM   1380  CA  LYS A 162     -12.697   0.392   3.216  0.50 30.34           C  
ATOM   1381  C   LYS A 162     -11.387   1.150   3.396  0.50 29.98           C  
ATOM   1382  O   LYS A 162     -10.843   1.216   4.498  0.50 43.04           O  
ATOM   1383  CB  LYS A 162     -12.561  -0.634   2.089  0.50 27.55           C  
ATOM   1384  CG  LYS A 162     -13.813  -1.462   1.848  0.50 32.05           C  
ATOM   1385  CD  LYS A 162     -13.937  -2.584   2.866  0.50 33.29           C  
ATOM   1386  CE  LYS A 162     -14.382  -3.880   2.207  0.50 31.58           C  
ATOM   1387  NZ  LYS A 162     -15.762  -4.265   2.614  0.50 22.62           N  
ATOM   1388  N   ASN A 163     -10.885   1.722   2.306  0.50 32.75           N  
ATOM   1389  CA  ASN A 163      -9.637   2.476   2.341  0.50 36.48           C  
ATOM   1390  C   ASN A 163      -9.548   3.385   3.562  0.50 39.01           C  
ATOM   1391  O   ASN A 163      -8.499   3.482   4.200  0.50 35.84           O  
ATOM   1392  CB  ASN A 163      -9.472   3.297   1.061  0.50 32.85           C  
ATOM   1393  N   LEU A 164     -10.654   4.048   3.883  0.50 33.03           N  
ATOM   1394  CA  LEU A 164     -10.702   4.950   5.027  0.50 29.12           C  
ATOM   1395  C   LEU A 164     -10.815   4.174   6.336  0.50 31.90           C  
ATOM   1396  O   LEU A 164     -10.499   4.694   7.406  0.50 34.23           O  
ATOM   1397  CB  LEU A 164     -11.872   5.926   4.892  0.50 20.51           C  
ATOM   1398  CG  LEU A 164     -11.610   7.188   4.068  0.50 35.05           C  
ATOM   1399  CD1 LEU A 164     -11.366   6.837   2.608  0.50 36.13           C  
ATOM   1400  CD2 LEU A 164     -12.765   8.168   4.203  0.50 26.65           C  
TER    1401      LEU A 164                                                      
HETATM 1402  CAAA3GZ A 200     -32.587  12.693   4.634  0.70 20.55           C  
HETATM 1403  CAGA3GZ A 200     -33.616  11.761   3.979  0.70 17.77           C  
HETATM 1404  CAHA3GZ A 200     -32.921  10.721   3.085  0.70 14.09           C  
HETATM 1405  CAIA3GZ A 200     -33.934   9.775   2.420  0.70 14.20           C  
HETATM 1406  CAJA3GZ A 200     -33.267   8.703   1.534  0.70 12.25           C  
HETATM 1407  CAKA3GZ A 200     -32.341   7.765   2.322  0.70 15.28           C  
HETATM 1408  CALA3GZ A 200     -33.123   7.014   3.416  0.70 12.25           C  
HETATM 1409  CAEA3GZ A 200     -33.883   5.897   3.102  0.70 13.94           C  
HETATM 1410  CACA3GZ A 200     -34.593   5.237   4.100  0.70 12.64           C  
HETATM 1411  CABA3GZ A 200     -34.539   5.692   5.408  0.70 14.03           C  
HETATM 1412  CADA3GZ A 200     -33.782   6.811   5.720  0.70 15.25           C  
HETATM 1413  CAFA3GZ A 200     -33.074   7.470   4.725  0.70 15.52           C  
HETATM 1414  N1  EPE A 201     -29.894  16.858  13.467  1.00 21.96           N  
HETATM 1415  C2  EPE A 201     -28.634  17.137  12.823  1.00 19.22           C  
HETATM 1416  C3  EPE A 201     -27.443  16.537  13.556  1.00 20.57           C  
HETATM 1417  N4  EPE A 201     -27.672  15.129  13.854  1.00 16.49           N  
HETATM 1418  C5  EPE A 201     -28.992  14.806  14.267  1.00 19.03           C  
HETATM 1419  C6  EPE A 201     -30.015  15.438  13.353  1.00 20.42           C  
HETATM 1420  C7  EPE A 201     -26.574  14.486  14.542  1.00 16.68           C  
HETATM 1421  C8  EPE A 201     -26.623  14.541  16.056  1.00 17.31           C  
HETATM 1422  O8  EPE A 201     -26.554  15.859  16.490  1.00 14.50           O  
HETATM 1423  C9  EPE A 201     -30.996  17.370  12.671  1.00 31.36           C  
HETATM 1424  C10 EPE A 201     -31.711  18.388  13.461  1.00 45.99           C  
HETATM 1425  S   EPE A 201     -32.773  19.500  12.537  1.00 36.42           S  
HETATM 1426  O1S EPE A 201     -32.666  19.432  11.187  1.00 42.94           O  
HETATM 1427  O2S EPE A 201     -32.490  20.835  12.879  1.00 39.38           O  
HETATM 1428  O3S EPE A 201     -33.893  19.002  13.030  1.00 33.94           O  
HETATM 1429  O   HOH A 301     -36.972   4.801 -12.153  1.00 36.45           O  
HETATM 1430  O   HOH A 302     -23.893  25.694  32.152  0.50 27.57           O  
HETATM 1431  O   HOH A 303     -13.225   6.059  24.950  1.00 37.73           O  
HETATM 1432  O   HOH A 304     -28.791  20.934  21.836  1.00 24.40           O  
HETATM 1433  O   HOH A 305     -15.535   7.580  31.649  0.80 33.08           O  
HETATM 1434  O   HOH A 306     -37.806  -2.098  -9.576  1.00 27.44           O  
HETATM 1435  O  AHOH A 307     -19.621  25.297  31.366  0.70 20.72           O  
HETATM 1436  O   HOH A 308     -38.580  -3.293  -1.813  1.00 25.42           O  
HETATM 1437  O   HOH A 309     -20.691  11.534  -8.186  0.80 26.87           O  
HETATM 1438  O   HOH A 310     -20.932  22.038   3.442  0.50 16.27           O  
HETATM 1439  O   HOH A 311     -36.751  13.213  -4.689  1.00 18.80           O  
HETATM 1440  O   HOH A 312     -16.324  -3.598  11.418  1.00 24.92           O  
HETATM 1441  O   HOH A 313     -33.621   7.516  20.842  0.50 24.93           O  
HETATM 1442  O  BHOH A 314     -15.941  15.597  -4.817  0.60 20.94           O  
HETATM 1443  O   HOH A 315     -24.069   1.319  20.701  1.00 15.49           O  
HETATM 1444  O   HOH A 316     -12.981   4.155  21.965  1.00 37.46           O  
HETATM 1445  O   HOH A 317     -27.010  10.876  28.841  1.00 14.43           O  
HETATM 1446  O   HOH A 318     -27.831   7.585  27.899  1.00 20.38           O  
HETATM 1447  O   HOH A 319     -23.716   0.125 -10.301  1.00 25.20           O  
HETATM 1448  O   HOH A 320     -25.690  -5.467   0.885  1.00 16.90           O  
HETATM 1449  O   HOH A 321     -27.447  18.504  22.718  1.00 32.79           O  
HETATM 1450  O  AHOH A 322     -37.843  -6.099   6.263  0.50 24.31           O  
HETATM 1451  O   HOH A 323     -18.973   6.296  26.469  1.00 23.21           O  
HETATM 1452  O   HOH A 324     -20.407   5.408  20.551  1.00 19.59           O  
HETATM 1453  O   HOH A 325     -13.930  -3.474  13.111  1.00 31.65           O  
HETATM 1454  O   HOH A 326     -35.020  17.847   0.843  1.00 26.72           O  
HETATM 1455  O   HOH A 327     -12.706  24.075  17.959  1.00 28.10           O  
HETATM 1456  O   HOH A 328     -16.992   4.918  25.510  1.00 30.07           O  
HETATM 1457  O   HOH A 329     -25.780  -2.481  -7.656  1.00 18.22           O  
HETATM 1458  O   HOH A 330     -21.771  14.176  33.539  1.00 26.97           O  
HETATM 1459  O   HOH A 331     -23.299  26.560   4.545  0.50 20.61           O  
HETATM 1460  O   HOH A 332     -18.647  22.807   0.999  1.00 18.20           O  
HETATM 1461  O   HOH A 333     -40.951  -2.343   3.119  1.00 21.23           O  
HETATM 1462  O   HOH A 334     -43.000  12.076  -6.556  1.00 27.85           O  
HETATM 1463  O   HOH A 335     -32.839  -6.694   4.932  1.00 16.33           O  
HETATM 1464  O   HOH A 336     -25.928  15.454  35.822  1.00 38.64           O  
HETATM 1465  O   HOH A 337     -20.706  26.994   5.807  1.00 16.99           O  
HETATM 1466  O   HOH A 338     -22.478  -4.501  -5.759  1.00 26.90           O  
HETATM 1467  O   HOH A 339     -22.206  -6.354   1.184  1.00 21.07           O  
HETATM 1468  O   HOH A 340     -28.279  19.800  24.601  1.00 23.28           O  
HETATM 1469  O   HOH A 341     -16.689  -1.283  15.494  1.00 16.87           O  
HETATM 1470  O   HOH A 342     -16.301  21.677  10.125  1.00 19.72           O  
HETATM 1471  O   HOH A 343     -18.467  33.091  15.452  1.00 37.62           O  
HETATM 1472  O   HOH A 344     -16.995  31.308  18.256  0.60 26.22           O  
HETATM 1473  O  AHOH A 345     -23.266  29.442  28.538  0.70 26.22           O  
HETATM 1474  O   HOH A 346     -21.546  24.596   2.889  1.00 28.95           O  
HETATM 1475  O   HOH A 347     -14.378  23.602  12.474  1.00 29.79           O  
HETATM 1476  O   HOH A 348     -18.400  -4.674   1.596  1.00 17.85           O  
HETATM 1477  O   HOH A 349     -27.200  12.880  22.459  1.00 18.39           O  
HETATM 1478  O   HOH A 350     -20.906  30.405  11.857  1.00 21.70           O  
HETATM 1479  O   HOH A 351     -13.157   0.651  14.728  1.00 28.28           O  
HETATM 1480  O   HOH A 352     -40.305  16.734   4.510  1.00 28.04           O  
HETATM 1481  O   HOH A 353     -26.480  30.705  27.301  1.00 31.02           O  
HETATM 1482  O   HOH A 354     -25.300  27.302   1.165  1.00 30.05           O  
HETATM 1483  O   HOH A 355     -27.647  13.822  26.404  1.00 11.81           O  
HETATM 1484  O   HOH A 356     -13.010  12.657   1.970  1.00 28.76           O  
HETATM 1485  O   HOH A 357     -29.297  17.144  31.895  1.00 13.44           O  
HETATM 1486  O   HOH A 358     -26.392  18.827  -8.515  1.00 26.28           O  
HETATM 1487  O   HOH A 359     -25.068  24.094  34.063  1.00 32.84           O  
HETATM 1488  O   HOH A 360     -18.819  16.204  -7.432  0.70 31.48           O  
HETATM 1489  O   HOH A 361     -24.771  12.440  28.747  1.00 19.65           O  
HETATM 1490  O   HOH A 362     -30.913  25.363  17.277  1.00 33.25           O  
HETATM 1491  O   HOH A 363     -32.246   1.885 -15.635  1.00 35.91           O  
HETATM 1492  O   HOH A 364     -23.835  10.797  31.155  1.00 33.41           O  
HETATM 1493  O   HOH A 365     -18.333  -4.559  13.023  1.00 22.06           O  
HETATM 1494  O   HOH A 366     -16.719  25.445   9.824  1.00 16.37           O  
HETATM 1495  O   HOH A 367     -27.086  -1.469  -9.870  1.00 18.95           O  
HETATM 1496  O   HOH A 368     -11.441  14.178  13.506  1.00 30.11           O  
HETATM 1497  O   HOH A 369     -14.737   6.778  18.559  1.00 37.29           O  
HETATM 1498  O   HOH A 370     -14.609  25.996  14.546  1.00 28.06           O  
HETATM 1499  O   HOH A 371     -14.412  19.644  11.770  1.00 29.17           O  
HETATM 1500  O  BHOH A 372     -38.637   2.676  18.370  0.50 25.56           O  
HETATM 1501  O  BHOH A 373     -20.517  -5.233   7.504  0.60 24.04           O  
HETATM 1502  O   HOH A 374     -27.605   1.646 -15.079  1.00 38.91           O  
HETATM 1503  O   HOH A 375     -23.962  -6.146  -2.497  1.00 34.77           O  
HETATM 1504  O   HOH A 376     -39.614  11.111 -10.496  0.70 35.51           O  
HETATM 1505  O   HOH A 377     -33.031  11.483 -11.386  1.00 15.27           O  
HETATM 1506  O  AHOH A 378     -21.806  -5.475   6.176  0.70 18.07           O  
HETATM 1507  O   HOH A 379     -34.707  -7.088   9.007  1.00 36.40           O  
HETATM 1508  O   HOH A 380     -24.991  21.032  33.639  1.00 29.01           O  
HETATM 1509  O   HOH A 381     -28.912  20.440   2.481  1.00 30.53           O  
HETATM 1510  O  AHOH A 382     -16.214  17.183   0.452  1.00 17.42           O  
HETATM 1511  O  BHOH A 383     -17.676  16.257   1.982  1.00 11.93           O  
HETATM 1512  O   HOH A 384     -15.519  16.996  10.380  0.50 31.14           O  
HETATM 1513  O   HOH A 385     -14.614  17.309  12.744  1.00 35.96           O  
HETATM 1514  O   HOH A 386     -16.409   3.760  15.519  1.00 20.70           O  
HETATM 1515  O   HOH A 387     -30.660  25.978  21.663  1.00 30.12           O  
HETATM 1516  O   HOH A 388     -40.076  -5.383   8.282  0.50 23.95           O  
HETATM 1517  O  BHOH A 389     -24.093  27.211  30.451  0.80 32.02           O  
HETATM 1518  O   HOH A 390     -14.048   4.499  11.931  1.00 24.08           O  
HETATM 1519  O   HOH A 391     -12.215   7.226  17.668  1.00 34.86           O  
HETATM 1520  O   HOH A 392     -17.346  13.748   5.860  1.00 19.98           O  
HETATM 1521  O   HOH A 393     -20.337  16.194   6.581  1.00 25.92           O  
HETATM 1522  O   HOH A 394     -18.431  16.797  12.013  1.00 19.78           O  
HETATM 1523  O   HOH A 395     -21.114  17.654  12.017  1.00 25.69           O  
HETATM 1524  O   HOH A 396     -24.219  16.969  12.997  1.00 22.86           O  
HETATM 1525  O  AHOH A 397     -23.650  16.023  10.440  0.50 16.45           O  
HETATM 1526  O  BHOH A 398     -25.119  17.207  10.588  0.50 27.04           O  
HETATM 1527  O   HOH A 399     -15.535  15.818  14.649  1.00 21.34           O  
HETATM 1528  O   HOH A 400     -13.751  25.467  21.169  1.00 28.94           O  
HETATM 1529  O   HOH A 401     -21.383  31.729  15.091  1.00 30.07           O  
HETATM 1530  O   HOH A 402     -22.714  29.341  14.610  1.00 25.93           O  
HETATM 1531  O   HOH A 403     -24.484  27.336  15.798  1.00 16.79           O  
HETATM 1532  O   HOH A 404     -23.435  20.738   4.563  1.00 24.13           O  
HETATM 1533  O   HOH A 405     -19.541  18.959   9.828  1.00 30.62           O  
HETATM 1534  O   HOH A 406     -25.124  27.312   6.772  0.80 31.33           O  
HETATM 1535  O   HOH A 407     -25.503  20.752  10.136  1.00 35.20           O  
HETATM 1536  O   HOH A 408     -23.329  19.464  13.232  1.00 17.53           O  
HETATM 1537  O   HOH A 409     -20.469  12.903  19.883  1.00 10.62           O  
HETATM 1538  O   HOH A 410     -22.622  12.326  18.189  1.00 11.35           O  
HETATM 1539  O   HOH A 411     -27.944  17.123  18.549  0.50 23.32           O  
HETATM 1540  O   HOH A 412     -25.190  29.922  13.347  1.00 37.99           O  
HETATM 1541  O   HOH A 413     -21.079  34.087  20.049  1.00 36.26           O  
HETATM 1542  O   HOH A 414     -21.920  33.989  23.019  1.00 30.39           O  
HETATM 1543  O   HOH A 415     -19.939  24.099  28.064  1.00 18.46           O  
HETATM 1544  O   HOH A 416     -17.227  19.458  35.202  1.00 25.37           O  
HETATM 1545  O  AHOH A 417     -14.665  19.899  30.788  1.00 20.54           O  
HETATM 1546  O  BHOH A 418     -13.348  17.526  29.942  1.00 28.22           O  
HETATM 1547  O   HOH A 419     -19.687  12.522  32.186  1.00 24.43           O  
HETATM 1548  O   HOH A 420     -15.299  10.990  30.991  1.00 27.49           O  
HETATM 1549  O   HOH A 421     -10.577  12.033  26.529  1.00 25.56           O  
HETATM 1550  O   HOH A 422     -12.530   9.453  27.930  1.00 23.92           O  
HETATM 1551  O   HOH A 423     -29.393  11.834  15.549  1.00 19.82           O  
HETATM 1552  O   HOH A 424     -35.515  10.126  17.313  1.00 27.11           O  
HETATM 1553  O   HOH A 425     -39.650  10.312  12.926  1.00 22.45           O  
HETATM 1554  O   HOH A 426     -39.405  10.850  15.414  1.00 31.27           O  
HETATM 1555  O   HOH A 427     -42.402   2.067  13.950  1.00 35.51           O  
HETATM 1556  O   HOH A 428     -44.563  10.110   9.754  1.00 33.22           O  
HETATM 1557  O   HOH A 429     -45.596   3.512   6.622  0.70 27.26           O  
HETATM 1558  O   HOH A 430     -41.948   6.142   1.373  1.00 25.79           O  
HETATM 1559  O   HOH A 431     -42.208  -1.452   6.862  0.50 25.08           O  
HETATM 1560  O   HOH A 432     -35.004  -1.537  -1.207  1.00 14.64           O  
HETATM 1561  O   HOH A 433     -19.401   1.993   0.164  1.00 15.11           O  
HETATM 1562  O   HOH A 434     -13.977   6.763  -0.872  1.00 23.07           O  
HETATM 1563  O   HOH A 435     -25.151  11.476   4.741  1.00 11.59           O  
HETATM 1564  O   HOH A 436     -23.616  18.716   6.751  0.80 28.62           O  
HETATM 1565  O   HOH A 437     -33.992  18.017   9.344  1.00 26.07           O  
HETATM 1566  O   HOH A 438     -43.584   7.980  -3.861  0.80 33.56           O  
HETATM 1567  O  AHOH A 439     -42.001   4.260  -2.459  1.00 41.24           O  
HETATM 1568  O  BHOH A 440     -40.852   5.458  -1.221  0.70 20.12           O  
HETATM 1569  O   HOH A 441     -25.484   5.634 -10.751  1.00 22.81           O  
HETATM 1570  O   HOH A 442     -32.284   8.737 -11.759  1.00 19.98           O  
HETATM 1571  O   HOH A 443     -34.703   7.511 -12.945  1.00 36.50           O  
HETATM 1572  O   HOH A 444     -26.751  12.935 -10.890  1.00 19.77           O  
HETATM 1573  O   HOH A 445     -24.538   9.650  -8.333  1.00 16.88           O  
HETATM 1574  O   HOH A 446     -24.924  16.825  -8.618  0.60 24.65           O  
HETATM 1575  O   HOH A 447     -24.551  18.919   2.818  1.00 18.21           O  
HETATM 1576  O   HOH A 448     -15.902  10.419  -1.867  1.00 17.92           O  
HETATM 1577  O   HOH A 449     -13.985   9.359  -0.079  1.00 15.23           O  
HETATM 1578  O   HOH A 450     -20.834   7.970  -5.675  1.00 18.68           O  
HETATM 1579  O   HOH A 451     -22.229   5.918  -7.042  1.00 26.82           O  
HETATM 1580  O   HOH A 452     -19.273  -0.732  -8.940  1.00 41.66           O  
HETATM 1581  O   HOH A 453     -12.421  21.247  18.228  1.00 30.14           O  
HETATM 1582  O   HOH A 454     -10.899  16.653  26.764  1.00 28.12           O  
HETATM 1583  O   HOH A 455     -20.215  20.589  37.036  1.00 30.59           O  
HETATM 1584  O   HOH A 456     -42.420  10.976  12.145  1.00 36.35           O  
HETATM 1585  O   HOH A 457     -38.902   5.374  -9.917  1.00 33.34           O  
HETATM 1586  O   HOH A 458     -12.423   0.228  -2.302  1.00 42.50           O  
HETATM 1587  O   HOH A 459     -18.338  31.773  25.606  1.00 44.19           O  
HETATM 1588  O   HOH A 460     -13.792  24.749  23.889  0.50 20.78           O  
HETATM 1589  O   HOH A 461     -15.857  13.677  32.518  1.00 29.39           O  
HETATM 1590  O   HOH A 462     -12.731  11.451  10.110  1.00 34.96           O  
HETATM 1591  O  AHOH A 463     -10.167  11.696  13.836  1.00 46.97           O  
HETATM 1592  O  BHOH A 464     -10.841  11.493  12.086  1.00 38.46           O  
HETATM 1593  O  BHOH A 465     -10.018  17.128  19.964  1.00 28.30           O  
HETATM 1594  O  AHOH A 466     -10.711  19.232  19.445  0.80 35.19           O  
HETATM 1595  O   HOH A 467     -24.115  29.280  10.241  0.70 35.55           O  
HETATM 1596  O   HOH A 468     -22.122  11.982  27.811  1.00 32.52           O  
HETATM 1597  O  BHOH A 469     -33.854  10.184  11.869  0.40 13.93           O  
HETATM 1598  O   HOH A 470     -43.717   4.391  10.733  0.60 24.58           O  
HETATM 1599  O   HOH A 471     -35.646  16.213  11.874  1.00 29.24           O  
HETATM 1600  O   HOH A 472     -41.479   7.841  -2.343  1.00 21.47           O  
HETATM 1601  O   HOH A 473     -14.276  11.664  -3.658  0.70 29.99           O  
HETATM 1602  O   HOH A 474     -41.774  11.584   0.844  1.00 34.89           O  
HETATM 1603  O   HOH A 475     -15.637  14.098   3.404  1.00 31.78           O  
HETATM 1604  O   HOH A 476     -16.814  -5.415  -2.926  1.00 37.33           O  
HETATM 1605  O  AHOH A 477     -34.107  15.932   6.004  0.60 18.57           O  
HETATM 1606  O   HOH A 478     -26.422  19.743   5.893  1.00 36.57           O  
HETATM 1607  O   HOH A 479      -9.417  13.151  17.242  0.50 30.03           O  
HETATM 1608  O   HOH A 480     -38.195   9.494  17.403  1.00 37.61           O  
HETATM 1609  O  AHOH A 481     -31.117  12.228  13.177  0.50 13.67           O  
HETATM 1610  O  BHOH A 482     -32.325  12.210  12.453  0.50 19.55           O  
HETATM 1611  O  AHOH A 483     -38.957   4.443  16.964  0.50 25.35           O  
HETATM 1612  O  AHOH A 484     -41.792  13.269   7.212  0.50 29.39           O  
HETATM 1613  O  BHOH A 485     -40.460  13.741   7.561  0.50 24.32           O  
CONECT 1402 1403                                                                
CONECT 1403 1402 1404                                                           
CONECT 1404 1403 1405                                                           
CONECT 1405 1404 1406                                                           
CONECT 1406 1405 1407                                                           
CONECT 1407 1406 1408                                                           
CONECT 1408 1407 1409 1413                                                      
CONECT 1409 1408 1410                                                           
CONECT 1410 1409 1411                                                           
CONECT 1411 1410 1412                                                           
CONECT 1412 1411 1413                                                           
CONECT 1413 1408 1412                                                           
CONECT 1414 1415 1419 1423                                                      
CONECT 1415 1414 1416                                                           
CONECT 1416 1415 1417                                                           
CONECT 1417 1416 1418 1420                                                      
CONECT 1418 1417 1419                                                           
CONECT 1419 1414 1418                                                           
CONECT 1420 1417 1421                                                           
CONECT 1421 1420 1422                                                           
CONECT 1422 1421                                                                
CONECT 1423 1414 1424                                                           
CONECT 1424 1423 1425                                                           
CONECT 1425 1424 1426 1427 1428                                                 
CONECT 1426 1425                                                                
CONECT 1427 1425                                                                
CONECT 1428 1425                                                                
MASTER      264    0    2   11    3    0    4    6 1507    1   27   14          
END                                                                             
