# Supplementary material for: Accelerated Enveloping Distribution Sampling (AEDS) Allows for Efficient Sampling of Orthogonal Degrees of Freedom
Source: J Chem Inf Model. 2022 Dec 13;63(1):197–207. doi: 10.1021/acs.jcim.2c01272 (PMC9832482; doi:10.1021/acs.jcim.2c01272)
Supplement: Supplementary file 2 — ci2c01272_si_002.zip [file ci2c01272_si_002.zip › Accelerated_Enveloping_Distribution_Sampling_AEDS_allows_for_efficient_sampling_of_orthogonal_degrees_of_freedom/PDBs/4w57.pdb]

HEADER    HYDROLASE                               16-AUG-14   4W57              
TITLE     T4 LYSOZYME L99A WITH N-BUTYLBENZENE BOUND                            
COMPND    MOL_ID: 1;                                                            
COMPND   2 MOLECULE: ENDOLYSIN;                                                 
COMPND   3 CHAIN: A;                                                            
COMPND   4 SYNONYM: LYSIS PROTEIN,LYSOZYME,MURAMIDASE;                          
COMPND   5 EC: 3.2.1.17;                                                        
COMPND   6 ENGINEERED: YES;                                                     
COMPND   7 MUTATION: YES                                                        
SOURCE    MOL_ID: 1;                                                            
SOURCE   2 ORGANISM_SCIENTIFIC: ENTEROBACTERIA PHAGE T4;                        
SOURCE   3 ORGANISM_TAXID: 10665;                                               
SOURCE   4 EXPRESSION_SYSTEM: ESCHERICHIA COLI;                                 
SOURCE   5 EXPRESSION_SYSTEM_TAXID: 469008;                                     
SOURCE   6 EXPRESSION_SYSTEM_STRAIN: BL21(DE3);                                 
SOURCE   7 EXPRESSION_SYSTEM_VECTOR_TYPE: PLASMID;                              
SOURCE   8 EXPRESSION_SYSTEM_PLASMID: PET29                                     
KEYWDS    HYDROLASE                                                             
EXPDTA    X-RAY DIFFRACTION                                                     
AUTHOR    M.MERSKI,B.K.SHOICHET,O.EIDAM,M.FISCHER                               
REVDAT   6   25-DEC-19 4W57    1       REMARK                                   
REVDAT   5   22-NOV-17 4W57    1       REMARK                                   
REVDAT   4   06-SEP-17 4W57    1       SOURCE JRNL   REMARK                     
REVDAT   3   06-MAY-15 4W57    1       JRNL                                     
REVDAT   2   22-APR-15 4W57    1       JRNL                                     
REVDAT   1   01-APR-15 4W57    0                                                
JRNL        AUTH   M.MERSKI,M.FISCHER,T.E.BALIUS,O.EIDAM,B.K.SHOICHET           
JRNL        TITL   HOMOLOGOUS LIGANDS ACCOMMODATED BY DISCRETE CONFORMATIONS OF 
JRNL        TITL 2 A BURIED CAVITY.                                             
JRNL        REF    PROC.NATL.ACAD.SCI.USA        V. 112  5039 2015              
JRNL        REFN                   ESSN 1091-6490                               
JRNL        PMID   25847998                                                     
JRNL        DOI    10.1073/PNAS.1500806112                                      
REMARK   2                                                                      
REMARK   2 RESOLUTION.    1.68 ANGSTROMS.                                       
REMARK   3                                                                      
REMARK   3 REFINEMENT.                                                          
REMARK   3   PROGRAM     : PHENIX (PHENIX.REFINE: 1.7.1_743)                    
REMARK   3   AUTHORS     : PAUL ADAMS,PAVEL AFONINE,VINCENT CHEN,IAN            
REMARK   3               : DAVIS,KRESHNA GOPAL,RALF GROSSE-KUNSTLEVE,           
REMARK   3               : LI-WEI HUNG,ROBERT IMMORMINO,TOM IOERGER,            
REMARK   3               : AIRLIE MCCOY,ERIK MCKEE,NIGEL MORIARTY,              
REMARK   3               : REETAL PAI,RANDY READ,JANE RICHARDSON,               
REMARK   3               : DAVID RICHARDSON,TOD ROMO,JIM SACCHETTINI,           
REMARK   3               : NICHOLAS SAUTER,JACOB SMITH,LAURENT                  
REMARK   3               : STORONI,TOM TERWILLIGER,PETER ZWART                  
REMARK   3                                                                      
REMARK   3    REFINEMENT TARGET : ML                                            
REMARK   3                                                                      
REMARK   3  DATA USED IN REFINEMENT.                                            
REMARK   3   RESOLUTION RANGE HIGH (ANGSTROMS) : 1.68                           
REMARK   3   RESOLUTION RANGE LOW  (ANGSTROMS) : 45.95                          
REMARK   3   MIN(FOBS/SIGMA_FOBS)              : 2.000                          
REMARK   3   COMPLETENESS FOR RANGE        (%) : 100.0                          
REMARK   3   NUMBER OF REFLECTIONS             : 23783                          
REMARK   3                                                                      
REMARK   3  FIT TO DATA USED IN REFINEMENT.                                     
REMARK   3   R VALUE     (WORKING + TEST SET) : 0.171                           
REMARK   3   R VALUE            (WORKING SET) : 0.170                           
REMARK   3   FREE R VALUE                     : 0.185                           
REMARK   3   FREE R VALUE TEST SET SIZE   (%) : 5.000                           
REMARK   3   FREE R VALUE TEST SET COUNT      : 1189                            
REMARK   3                                                                      
REMARK   3  FIT TO DATA USED IN REFINEMENT (IN BINS).                           
REMARK   3   BIN  RESOLUTION RANGE  COMPL.    NWORK NFREE   RWORK  RFREE        
REMARK   3     1 45.9679 -  3.3597    1.00     2984   158  0.1729 0.1634        
REMARK   3     2  3.3597 -  2.6668    1.00     2853   149  0.1830 0.1870        
REMARK   3     3  2.6668 -  2.3297    1.00     2820   148  0.1787 0.1924        
REMARK   3     4  2.3297 -  2.1167    1.00     2820   149  0.1515 0.1771        
REMARK   3     5  2.1167 -  1.9650    1.00     2781   146  0.1533 0.1931        
REMARK   3     6  1.9650 -  1.8491    1.00     2801   147  0.1637 0.2103        
REMARK   3     7  1.8491 -  1.7565    1.00     2772   146  0.1682 0.2166        
REMARK   3     8  1.7565 -  1.6801    1.00     2763   146  0.1712 0.2167        
REMARK   3                                                                      
REMARK   3  BULK SOLVENT MODELLING.                                             
REMARK   3   METHOD USED        : FLAT BULK SOLVENT MODEL                       
REMARK   3   SOLVENT RADIUS     : 1.00                                          
REMARK   3   SHRINKAGE RADIUS   : 0.72                                          
REMARK   3   K_SOL              : 0.39                                          
REMARK   3   B_SOL              : 45.20                                         
REMARK   3                                                                      
REMARK   3  ERROR ESTIMATES.                                                    
REMARK   3   COORDINATE ERROR (MAXIMUM-LIKELIHOOD BASED)     : 0.260            
REMARK   3   PHASE ERROR (DEGREES, MAXIMUM-LIKELIHOOD BASED) : 16.370           
REMARK   3                                                                      
REMARK   3  B VALUES.                                                           
REMARK   3   FROM WILSON PLOT           (A**2) : 13.09                          
REMARK   3   MEAN B VALUE      (OVERALL, A**2) : 15.43                          
REMARK   3   OVERALL ANISOTROPIC B VALUE.                                       
REMARK   3    B11 (A**2) : 1.23430                                              
REMARK   3    B22 (A**2) : 1.23430                                              
REMARK   3    B33 (A**2) : -2.46860                                             
REMARK   3    B12 (A**2) : 0.00000                                              
REMARK   3    B13 (A**2) : 0.00000                                              
REMARK   3    B23 (A**2) : 0.00000                                              
REMARK   3                                                                      
REMARK   3  TWINNING INFORMATION.                                               
REMARK   3   FRACTION: NULL                                                     
REMARK   3   OPERATOR: NULL                                                     
REMARK   3                                                                      
REMARK   3  DEVIATIONS FROM IDEAL VALUES.                                       
REMARK   3                 RMSD          COUNT                                  
REMARK   3   BOND      :  0.009           1475                                  
REMARK   3   ANGLE     :  1.060           2005                                  
REMARK   3   CHIRALITY :  0.075            222                                  
REMARK   3   PLANARITY :  0.004            258                                  
REMARK   3   DIHEDRAL  : 11.918            575                                  
REMARK   3                                                                      
REMARK   3  TLS DETAILS                                                         
REMARK   3   NUMBER OF TLS GROUPS  : NULL                                       
REMARK   3                                                                      
REMARK   3  NCS DETAILS                                                         
REMARK   3   NUMBER OF NCS GROUPS : NULL                                        
REMARK   3                                                                      
REMARK   3  OTHER REFINEMENT REMARKS: NULL                                      
REMARK   4                                                                      
REMARK   4 4W57 COMPLIES WITH FORMAT V. 3.30, 13-JUL-11                         
REMARK 100                                                                      
REMARK 100 THIS ENTRY HAS BEEN PROCESSED BY RCSB ON 18-AUG-14.                  
REMARK 100 THE DEPOSITION ID IS D_1000203184.                                   
REMARK 200                                                                      
REMARK 200 EXPERIMENTAL DETAILS                                                 
REMARK 200  EXPERIMENT TYPE                : X-RAY DIFFRACTION                  
REMARK 200  DATE OF DATA COLLECTION        : 21-NOV-09                          
REMARK 200  TEMPERATURE           (KELVIN) : 100                                
REMARK 200  PH                             : 7.5                                
REMARK 200  NUMBER OF CRYSTALS USED        : 1                                  
REMARK 200                                                                      
REMARK 200  SYNCHROTRON              (Y/N) : Y                                  
REMARK 200  RADIATION SOURCE               : ALS                                
REMARK 200  BEAMLINE                       : 8.3.1                              
REMARK 200  X-RAY GENERATOR MODEL          : NULL                               
REMARK 200  MONOCHROMATIC OR LAUE    (M/L) : M                                  
REMARK 200  WAVELENGTH OR RANGE        (A) : 1.116                              
REMARK 200  MONOCHROMATOR                  : TWO FLAT SI(111) CRYSTALS,         
REMARK 200                                   MOUNTED IN A MODEL DCM FROM KHOZU  
REMARK 200  OPTICS                         : NULL                               
REMARK 200                                                                      
REMARK 200  DETECTOR TYPE                  : CCD                                
REMARK 200  DETECTOR MANUFACTURER          : ADSC QUANTUM 315R                  
REMARK 200  INTENSITY-INTEGRATION SOFTWARE : XSCALE                             
REMARK 200  DATA SCALING SOFTWARE          : XSCALE                             
REMARK 200                                                                      
REMARK 200  NUMBER OF UNIQUE REFLECTIONS   : 27714                              
REMARK 200  RESOLUTION RANGE HIGH      (A) : 1.680                              
REMARK 200  RESOLUTION RANGE LOW       (A) : 50.000                             
REMARK 200  REJECTION CRITERIA  (SIGMA(I)) : -3.000                             
REMARK 200                                                                      
REMARK 200 OVERALL.                                                             
REMARK 200  COMPLETENESS FOR RANGE     (%) : 100.0                              
REMARK 200  DATA REDUNDANCY                : 9.000                              
REMARK 200  R MERGE                    (I) : 0.08900                            
REMARK 200  R SYM                      (I) : NULL                               
REMARK 200  <I/SIGMA(I)> FOR THE DATA SET  : 19.1000                            
REMARK 200                                                                      
REMARK 200 IN THE HIGHEST RESOLUTION SHELL.                                     
REMARK 200  HIGHEST RESOLUTION SHELL, RANGE HIGH (A) : 1.68                     
REMARK 200  HIGHEST RESOLUTION SHELL, RANGE LOW  (A) : 1.78                     
REMARK 200  COMPLETENESS FOR SHELL     (%) : 100.0                              
REMARK 200  DATA REDUNDANCY IN SHELL       : NULL                               
REMARK 200  R MERGE FOR SHELL          (I) : 0.49000                            
REMARK 200  R SYM FOR SHELL            (I) : NULL                               
REMARK 200  <I/SIGMA(I)> FOR SHELL         : 6.190                              
REMARK 200                                                                      
REMARK 200 DIFFRACTION PROTOCOL: SINGLE WAVELENGTH                              
REMARK 200 METHOD USED TO DETERMINE THE STRUCTURE: MOLECULAR REPLACEMENT        
REMARK 200 SOFTWARE USED: NULL                                                  
REMARK 200 STARTING MODEL: 181L                                                 
REMARK 200                                                                      
REMARK 200 REMARK: NULL                                                         
REMARK 280                                                                      
REMARK 280 CRYSTAL                                                              
REMARK 280 SOLVENT CONTENT, VS   (%): 52.27                                     
REMARK 280 MATTHEWS COEFFICIENT, VM (ANGSTROMS**3/DA): 2.58                     
REMARK 280                                                                      
REMARK 280 CRYSTALLIZATION CONDITIONS: 20% (W/V) PEGF-4000, 10% 2-PROPANOL,     
REMARK 280  0.1 M HEPES, 50 MM 2-MERCAPTOETHANOL, 50 MM 2-HYDROXYETHYL          
REMARK 280  DISULFIDE, PH 7.5, VAPOR DIFFUSION, HANGING DROP, TEMPERATURE       
REMARK 280  277K                                                                
REMARK 290                                                                      
REMARK 290 CRYSTALLOGRAPHIC SYMMETRY                                            
REMARK 290 SYMMETRY OPERATORS FOR SPACE GROUP: P 32 2 1                         
REMARK 290                                                                      
REMARK 290      SYMOP   SYMMETRY                                                
REMARK 290     NNNMMM   OPERATOR                                                
REMARK 290       1555   X,Y,Z                                                   
REMARK 290       2555   -Y,X-Y,Z+2/3                                            
REMARK 290       3555   -X+Y,-X,Z+1/3                                           
REMARK 290       4555   Y,X,-Z                                                  
REMARK 290       5555   X-Y,-Y,-Z+1/3                                           
REMARK 290       6555   -X,-X+Y,-Z+2/3                                          
REMARK 290                                                                      
REMARK 290     WHERE NNN -> OPERATOR NUMBER                                     
REMARK 290           MMM -> TRANSLATION VECTOR                                  
REMARK 290                                                                      
REMARK 290 CRYSTALLOGRAPHIC SYMMETRY TRANSFORMATIONS                            
REMARK 290 THE FOLLOWING TRANSFORMATIONS OPERATE ON THE ATOM/HETATM             
REMARK 290 RECORDS IN THIS ENTRY TO PRODUCE CRYSTALLOGRAPHICALLY                
REMARK 290 RELATED MOLECULES.                                                   
REMARK 290   SMTRY1   1  1.000000  0.000000  0.000000        0.00000            
REMARK 290   SMTRY2   1  0.000000  1.000000  0.000000        0.00000            
REMARK 290   SMTRY3   1  0.000000  0.000000  1.000000        0.00000            
REMARK 290   SMTRY1   2 -0.500000 -0.866025  0.000000        0.00000            
REMARK 290   SMTRY2   2  0.866025 -0.500000  0.000000        0.00000            
REMARK 290   SMTRY3   2  0.000000  0.000000  1.000000       64.44000            
REMARK 290   SMTRY1   3 -0.500000  0.866025  0.000000        0.00000            
REMARK 290   SMTRY2   3 -0.866025 -0.500000  0.000000        0.00000            
REMARK 290   SMTRY3   3  0.000000  0.000000  1.000000       32.22000            
REMARK 290   SMTRY1   4 -0.500000  0.866025  0.000000        0.00000            
REMARK 290   SMTRY2   4  0.866025  0.500000  0.000000        0.00000            
REMARK 290   SMTRY3   4  0.000000  0.000000 -1.000000        0.00000            
REMARK 290   SMTRY1   5  1.000000  0.000000  0.000000        0.00000            
REMARK 290   SMTRY2   5  0.000000 -1.000000  0.000000        0.00000            
REMARK 290   SMTRY3   5  0.000000  0.000000 -1.000000       32.22000            
REMARK 290   SMTRY1   6 -0.500000 -0.866025  0.000000        0.00000            
REMARK 290   SMTRY2   6 -0.866025  0.500000  0.000000        0.00000            
REMARK 290   SMTRY3   6  0.000000  0.000000 -1.000000       64.44000            
REMARK 290                                                                      
REMARK 290 REMARK: NULL                                                         
REMARK 300                                                                      
REMARK 300 BIOMOLECULE: 1                                                       
REMARK 300 SEE REMARK 350 FOR THE AUTHOR PROVIDED AND/OR PROGRAM                
REMARK 300 GENERATED ASSEMBLY INFORMATION FOR THE STRUCTURE IN                  
REMARK 300 THIS ENTRY. THE REMARK MAY ALSO PROVIDE INFORMATION ON               
REMARK 300 BURIED SURFACE AREA.                                                 
REMARK 350                                                                      
REMARK 350 COORDINATES FOR A COMPLETE MULTIMER REPRESENTING THE KNOWN           
REMARK 350 BIOLOGICALLY SIGNIFICANT OLIGOMERIZATION STATE OF THE                
REMARK 350 MOLECULE CAN BE GENERATED BY APPLYING BIOMT TRANSFORMATIONS          
REMARK 350 GIVEN BELOW.  BOTH NON-CRYSTALLOGRAPHIC AND                          
REMARK 350 CRYSTALLOGRAPHIC OPERATIONS ARE GIVEN.                               
REMARK 350                                                                      
REMARK 350 BIOMOLECULE: 1                                                       
REMARK 350 AUTHOR DETERMINED BIOLOGICAL UNIT: MONOMERIC                         
REMARK 350 SOFTWARE DETERMINED QUATERNARY STRUCTURE: MONOMERIC                  
REMARK 350 SOFTWARE USED: PISA                                                  
REMARK 350 TOTAL BURIED SURFACE AREA: 880 ANGSTROM**2                           
REMARK 350 SURFACE AREA OF THE COMPLEX: 8490 ANGSTROM**2                        
REMARK 350 CHANGE IN SOLVENT FREE ENERGY: 15.0 KCAL/MOL                         
REMARK 350 APPLY THE FOLLOWING TO CHAINS: A                                     
REMARK 350   BIOMT1   1  1.000000  0.000000  0.000000        0.00000            
REMARK 350   BIOMT2   1  0.000000  1.000000  0.000000        0.00000            
REMARK 350   BIOMT3   1  0.000000  0.000000  1.000000        0.00000            
REMARK 465                                                                      
REMARK 465 MISSING RESIDUES                                                     
REMARK 465 THE FOLLOWING RESIDUES WERE NOT LOCATED IN THE                       
REMARK 465 EXPERIMENT. (M=MODEL NUMBER; RES=RESIDUE NAME; C=CHAIN               
REMARK 465 IDENTIFIER; SSSEQ=SEQUENCE NUMBER; I=INSERTION CODE.)                
REMARK 465                                                                      
REMARK 465   M RES C SSSEQI                                                     
REMARK 465     LEU A   165                                                      
REMARK 465     GLU A   166                                                      
REMARK 465     HIS A   167                                                      
REMARK 465     HIS A   168                                                      
REMARK 465     HIS A   169                                                      
REMARK 465     HIS A   170                                                      
REMARK 465     HIS A   171                                                      
REMARK 465     HIS A   172                                                      
REMARK 470                                                                      
REMARK 470 MISSING ATOM                                                         
REMARK 470 THE FOLLOWING RESIDUES HAVE MISSING ATOMS (M=MODEL NUMBER;           
REMARK 470 RES=RESIDUE NAME; C=CHAIN IDENTIFIER; SSEQ=SEQUENCE NUMBER;          
REMARK 470 I=INSERTION CODE):                                                   
REMARK 470   M RES CSSEQI  ATOMS                                                
REMARK 470     LYS A  16    CG   CD   CE   NZ                                   
REMARK 470     ASN A  53    OD1  ND2                                            
REMARK 470     LYS A  60    NZ                                                  
REMARK 470     LYS A  83    CD   CE   NZ                                        
REMARK 470     GLN A 122    OE1  NE2                                            
REMARK 470     ARG A 125    CZ   NH1  NH2                                       
REMARK 470     LYS A 147    NZ                                                  
REMARK 470     LYS A 162    CD   CE   NZ                                        
REMARK 470     ASN A 163    CG   OD1  ND2                                       
REMARK 500                                                                      
REMARK 500 GEOMETRY AND STEREOCHEMISTRY                                         
REMARK 500 SUBTOPIC: COVALENT BOND LENGTHS                                      
REMARK 500                                                                      
REMARK 500 THE STEREOCHEMICAL PARAMETERS OF THE FOLLOWING RESIDUES              
REMARK 500 HAVE VALUES WHICH DEVIATE FROM EXPECTED VALUES BY MORE               
REMARK 500 THAN 6*RMSD (M=MODEL NUMBER; RES=RESIDUE NAME; C=CHAIN               
REMARK 500 IDENTIFIER; SSEQ=SEQUENCE NUMBER; I=INSERTION CODE).                 
REMARK 500                                                                      
REMARK 500 STANDARD TABLE:                                                      
REMARK 500 FORMAT: (10X,I3,1X,2(A3,1X,A1,I4,A1,1X,A4,3X),1X,F6.3)               
REMARK 500                                                                      
REMARK 500 EXPECTED VALUES PROTEIN: ENGH AND HUBER, 1999                        
REMARK 500 EXPECTED VALUES NUCLEIC ACID: CLOWNEY ET AL 1996                     
REMARK 500                                                                      
REMARK 500  M RES CSSEQI ATM1   RES CSSEQI ATM2   DEVIATION                     
REMARK 500    VAL A 111   CB    VAL A 111   CG1    -0.126                       
REMARK 500                                                                      
REMARK 500 REMARK: NULL                                                         
REMARK 500                                                                      
REMARK 500 GEOMETRY AND STEREOCHEMISTRY                                         
REMARK 500 SUBTOPIC: TORSION ANGLES                                             
REMARK 500                                                                      
REMARK 500 TORSION ANGLES OUTSIDE THE EXPECTED RAMACHANDRAN REGIONS:            
REMARK 500 (M=MODEL NUMBER; RES=RESIDUE NAME; C=CHAIN IDENTIFIER;               
REMARK 500 SSEQ=SEQUENCE NUMBER; I=INSERTION CODE).                             
REMARK 500                                                                      
REMARK 500 STANDARD TABLE:                                                      
REMARK 500 FORMAT:(10X,I3,1X,A3,1X,A1,I4,A1,4X,F7.2,3X,F7.2)                    
REMARK 500                                                                      
REMARK 500 EXPECTED VALUES: GJ KLEYWEGT AND TA JONES (1996). PHI/PSI-           
REMARK 500 CHOLOGY: RAMACHANDRAN REVISITED. STRUCTURE 4, 1395 - 1400            
REMARK 500                                                                      
REMARK 500  M RES CSSEQI        PSI       PHI                                   
REMARK 500    ILE A  29       72.08   -102.21                                   
REMARK 500    THR A 109      -13.18    -49.85                                   
REMARK 500    PHE A 114       21.92     37.20                                   
REMARK 500                                                                      
REMARK 500 REMARK: NULL                                                         
REMARK 800                                                                      
REMARK 800 SITE                                                                 
REMARK 800 SITE_IDENTIFIER: AC1                                                 
REMARK 800 EVIDENCE_CODE: SOFTWARE                                              
REMARK 800 SITE_DESCRIPTION: binding site for residue N4B A 200                 
REMARK 800                                                                      
REMARK 800 SITE_IDENTIFIER: AC2                                                 
REMARK 800 EVIDENCE_CODE: SOFTWARE                                              
REMARK 800 SITE_DESCRIPTION: binding site for residue EPE A 201                 
DBREF  4W57 A    1   164  UNP    P00720   ENLYS_BPT4       1    164             
SEQADV 4W57 GLY A   12  UNP  P00720    ARG    12 VARIANT                        
SEQADV 4W57 ALA A   99  UNP  P00720    LEU    99 ENGINEERED MUTATION            
SEQADV 4W57 ARG A  137  UNP  P00720    ILE   137 VARIANT                        
SEQADV 4W57 LEU A  165  UNP  P00720              EXPRESSION TAG                 
SEQADV 4W57 GLU A  166  UNP  P00720              EXPRESSION TAG                 
SEQADV 4W57 HIS A  167  UNP  P00720              EXPRESSION TAG                 
SEQADV 4W57 HIS A  168  UNP  P00720              EXPRESSION TAG                 
SEQADV 4W57 HIS A  169  UNP  P00720              EXPRESSION TAG                 
SEQADV 4W57 HIS A  170  UNP  P00720              EXPRESSION TAG                 
SEQADV 4W57 HIS A  171  UNP  P00720              EXPRESSION TAG                 
SEQADV 4W57 HIS A  172  UNP  P00720              EXPRESSION TAG                 
SEQRES   1 A  172  MET ASN ILE PHE GLU MET LEU ARG ILE ASP GLU GLY LEU          
SEQRES   2 A  172  ARG LEU LYS ILE TYR LYS ASP THR GLU GLY TYR TYR THR          
SEQRES   3 A  172  ILE GLY ILE GLY HIS LEU LEU THR LYS SER PRO SER LEU          
SEQRES   4 A  172  ASN ALA ALA LYS SER GLU LEU ASP LYS ALA ILE GLY ARG          
SEQRES   5 A  172  ASN CYS ASN GLY VAL ILE THR LYS ASP GLU ALA GLU LYS          
SEQRES   6 A  172  LEU PHE ASN GLN ASP VAL ASP ALA ALA VAL ARG GLY ILE          
SEQRES   7 A  172  LEU ARG ASN ALA LYS LEU LYS PRO VAL TYR ASP SER LEU          
SEQRES   8 A  172  ASP ALA VAL ARG ARG CYS ALA ALA ILE ASN MET VAL PHE          
SEQRES   9 A  172  GLN MET GLY GLU THR GLY VAL ALA GLY PHE THR ASN SER          
SEQRES  10 A  172  LEU ARG MET LEU GLN GLN LYS ARG TRP ASP GLU ALA ALA          
SEQRES  11 A  172  VAL ASN LEU ALA LYS SER ARG TRP TYR ASN GLN THR PRO          
SEQRES  12 A  172  ASN ARG ALA LYS ARG VAL ILE THR THR PHE ARG THR GLY          
SEQRES  13 A  172  THR TRP ASP ALA TYR LYS ASN LEU LEU GLU HIS HIS HIS          
SEQRES  14 A  172  HIS HIS HIS                                                  
HET    N4B  A 200      20                                                       
HET    EPE  A 201      15                                                       
HETNAM     N4B N-BUTYLBENZENE                                                   
HETNAM     EPE 4-(2-HYDROXYETHYL)-1-PIPERAZINE ETHANESULFONIC ACID              
HETSYN     EPE HEPES                                                            
FORMUL   2  N4B    C10 H14                                                      
FORMUL   3  EPE    C8 H18 N2 O4 S                                               
FORMUL   4  HOH   *156(H2 O)                                                    
HELIX    1 AA1 ASN A    2  GLY A   12  1                                  11    
HELIX    2 AA2 SER A   38  GLY A   51  1                                  14    
HELIX    3 AA3 THR A   59  ASN A   81  1                                  23    
HELIX    4 AA4 LYS A   83  LEU A   91  1                                   9    
HELIX    5 AA5 ASP A   92  VAL A  111  1                                  20    
HELIX    6 AA6 PHE A  114  GLN A  123  1                                  10    
HELIX    7 AA7 ARG A  125  LYS A  135  1                                  11    
HELIX    8 AA8 SER A  136  THR A  142  1                                   7    
HELIX    9 AA9 THR A  142  GLY A  156  1                                  15    
HELIX   10 AB1 TRP A  158  ASN A  163  1                                   6    
SHEET    1 AA1 3 ARG A  14  LYS A  19  0                                        
SHEET    2 AA1 3 TYR A  25  GLY A  28 -1  O  THR A  26   N  TYR A  18           
SHEET    3 AA1 3 HIS A  31  THR A  34 -1  O  LEU A  33   N  TYR A  25           
SITE     1 AC1  9 LEU A  84  VAL A  87  TYR A  88  ALA A  99                    
SITE     2 AC1  9 MET A 102  VAL A 103  VAL A 111  LEU A 118                    
SITE     3 AC1  9 PHE A 153                                                     
SITE     1 AC2  7 GLY A  30  LEU A  32  LYS A  35  ASP A  70                    
SITE     2 AC2  7 PHE A 104  MET A 106  THR A 109                               
CRYST1   60.310   60.310   96.660  90.00  90.00 120.00 P 32 2 1      6          
ORIGX1      1.000000  0.000000  0.000000        0.00000                         
ORIGX2      0.000000  1.000000  0.000000        0.00000                         
ORIGX3      0.000000  0.000000  1.000000        0.00000                         
SCALE1      0.016581  0.009573  0.000000        0.00000                         
SCALE2      0.000000  0.019146  0.000000        0.00000                         
SCALE3      0.000000  0.000000  0.010346        0.00000                         
ATOM      1  N   MET A   1     -41.574  39.047   7.230  1.00 29.58           N  
ATOM      2  CA AMET A   1     -40.720  37.875   7.110  0.30 18.45           C  
ATOM      3  CA BMET A   1     -40.722  37.863   7.135  0.70 18.42           C  
ATOM      4  C   MET A   1     -41.481  36.672   6.556  1.00 17.06           C  
ATOM      5  O   MET A   1     -42.676  36.498   6.800  1.00 16.77           O  
ATOM      6  CB AMET A   1     -40.104  37.531   8.465  0.30 20.59           C  
ATOM      7  CB BMET A   1     -40.151  37.490   8.510  0.70 20.71           C  
ATOM      8  CG AMET A   1     -39.173  36.337   8.442  0.30 14.55           C  
ATOM      9  CG BMET A   1     -39.048  38.405   9.036  0.70 23.05           C  
ATOM     10  SD AMET A   1     -37.532  36.705   7.814  0.30 16.22           S  
ATOM     11  SD BMET A   1     -37.434  38.036   8.324  0.70 32.25           S  
ATOM     12  CE AMET A   1     -37.061  38.064   8.883  0.30 25.83           C  
ATOM     13  CE BMET A   1     -37.304  36.286   8.689  0.70 17.78           C  
ATOM     14  N   ASN A   2     -40.777  35.851   5.794  1.00 12.16           N  
ATOM     15  CA  ASN A   2     -41.332  34.617   5.262  1.00 10.75           C  
ATOM     16  C   ASN A   2     -40.204  33.589   5.222  1.00  9.56           C  
ATOM     17  O   ASN A   2     -39.062  33.907   5.568  1.00  9.71           O  
ATOM     18  CB  ASN A   2     -41.931  34.848   3.867  1.00 11.80           C  
ATOM     19  CG  ASN A   2     -40.931  35.441   2.892  1.00 12.26           C  
ATOM     20  OD1 ASN A   2     -39.911  34.823   2.584  1.00 11.48           O  
ATOM     21  ND2 ASN A   2     -41.226  36.636   2.388  1.00 12.93           N  
ATOM     22  N   ILE A   3     -40.517  32.367   4.802  1.00  9.44           N  
ATOM     23  CA  ILE A   3     -39.540  31.279   4.837  1.00  9.08           C  
ATOM     24  C   ILE A   3     -38.314  31.555   3.962  1.00  8.96           C  
ATOM     25  O   ILE A   3     -37.194  31.147   4.294  1.00  8.82           O  
ATOM     26  CB  ILE A   3     -40.184  29.914   4.461  1.00  9.31           C  
ATOM     27  CG1 ILE A   3     -39.164  28.782   4.573  1.00  8.65           C  
ATOM     28  CG2 ILE A   3     -40.769  29.963   3.053  1.00  9.54           C  
ATOM     29  CD1 ILE A   3     -38.596  28.589   5.984  1.00 10.14           C  
ATOM     30  N   PHE A   4     -38.510  32.257   2.851  1.00  7.70           N  
ATOM     31  CA  PHE A   4     -37.374  32.593   1.997  1.00  7.81           C  
ATOM     32  C   PHE A   4     -36.436  33.594   2.659  1.00  9.64           C  
ATOM     33  O   PHE A   4     -35.218  33.429   2.620  1.00  9.75           O  
ATOM     34  CB  PHE A   4     -37.839  33.076   0.619  1.00  9.48           C  
ATOM     35  CG  PHE A   4     -38.507  32.004  -0.178  1.00  9.00           C  
ATOM     36  CD1 PHE A   4     -37.756  31.125  -0.939  1.00 12.59           C  
ATOM     37  CD2 PHE A   4     -39.879  31.845  -0.133  1.00 10.26           C  
ATOM     38  CE1 PHE A   4     -38.365  30.118  -1.658  1.00 14.10           C  
ATOM     39  CE2 PHE A   4     -40.492  30.838  -0.845  1.00 14.33           C  
ATOM     40  CZ  PHE A   4     -39.736  29.977  -1.608  1.00 12.88           C  
ATOM     41  N   GLU A   5     -36.997  34.623   3.285  1.00  9.73           N  
ATOM     42  CA  GLU A   5     -36.164  35.600   3.973  1.00  9.95           C  
ATOM     43  C   GLU A   5     -35.436  34.965   5.154  1.00  9.82           C  
ATOM     44  O   GLU A   5     -34.269  35.262   5.409  1.00 10.67           O  
ATOM     45  CB  GLU A   5     -36.996  36.810   4.406  1.00 10.57           C  
ATOM     46  CG  GLU A   5     -37.533  37.602   3.212  1.00 11.18           C  
ATOM     47  CD  GLU A   5     -38.365  38.813   3.607  1.00 27.24           C  
ATOM     48  OE1 GLU A   5     -38.731  38.935   4.791  1.00 29.55           O  
ATOM     49  OE2 GLU A   5     -38.656  39.648   2.724  1.00 25.67           O  
ATOM     50  N   MET A   6     -36.132  34.079   5.856  1.00  9.42           N  
ATOM     51  CA  MET A   6     -35.592  33.427   7.045  1.00  7.51           C  
ATOM     52  C   MET A   6     -34.390  32.561   6.678  1.00  8.68           C  
ATOM     53  O   MET A   6     -33.318  32.657   7.292  1.00  7.09           O  
ATOM     54  CB  MET A   6     -36.679  32.567   7.675  1.00  8.65           C  
ATOM     55  CG  MET A   6     -36.306  31.911   8.991  1.00  8.28           C  
ATOM     56  SD  MET A   6     -37.475  30.578   9.318  1.00  8.93           S  
ATOM     57  CE  MET A   6     -37.337  30.413  11.097  1.00 10.42           C  
ATOM     58  N   LEU A   7     -34.567  31.708   5.673  1.00  8.61           N  
ATOM     59  CA  LEU A   7     -33.492  30.812   5.262  1.00  5.24           C  
ATOM     60  C   LEU A   7     -32.355  31.565   4.585  1.00  8.82           C  
ATOM     61  O   LEU A   7     -31.201  31.161   4.694  1.00  9.96           O  
ATOM     62  CB  LEU A   7     -34.023  29.688   4.361  1.00  8.58           C  
ATOM     63  CG  LEU A   7     -34.614  28.517   5.152  1.00  9.28           C  
ATOM     64  CD1 LEU A   7     -35.403  27.597   4.229  1.00 10.41           C  
ATOM     65  CD2 LEU A   7     -33.511  27.745   5.887  1.00  8.71           C  
ATOM     66  N   ARG A   8     -32.673  32.662   3.899  1.00  8.34           N  
ATOM     67  CA  ARG A   8     -31.630  33.484   3.285  1.00  9.99           C  
ATOM     68  C   ARG A   8     -30.722  34.067   4.371  1.00 11.12           C  
ATOM     69  O   ARG A   8     -29.503  34.133   4.209  1.00 10.41           O  
ATOM     70  CB  ARG A   8     -32.248  34.596   2.433  1.00 12.15           C  
ATOM     71  CG  ARG A   8     -31.263  35.637   1.930  1.00 15.15           C  
ATOM     72  CD  ARG A   8     -30.194  35.036   1.030  1.00 17.04           C  
ATOM     73  NE  ARG A   8     -29.311  36.082   0.517  1.00 21.32           N  
ATOM     74  CZ  ARG A   8     -28.288  36.600   1.195  1.00 26.04           C  
ATOM     75  NH1 ARG A   8     -28.007  36.166   2.413  1.00 22.20           N  
ATOM     76  NH2 ARG A   8     -27.544  37.556   0.651  1.00 31.35           N  
ATOM     77  N   ILE A   9     -31.314  34.474   5.491  1.00  8.90           N  
ATOM     78  CA  ILE A   9     -30.528  34.935   6.633  1.00 10.51           C  
ATOM     79  C   ILE A   9     -29.678  33.802   7.217  1.00 10.23           C  
ATOM     80  O   ILE A   9     -28.478  33.969   7.475  1.00 11.82           O  
ATOM     81  CB  ILE A   9     -31.441  35.530   7.730  1.00 10.92           C  
ATOM     82  CG1 ILE A   9     -31.989  36.880   7.274  1.00 11.80           C  
ATOM     83  CG2 ILE A   9     -30.685  35.664   9.064  1.00 14.49           C  
ATOM     84  CD1 ILE A   9     -33.125  37.386   8.115  1.00 13.61           C  
ATOM     85  N   ASP A  10     -30.290  32.641   7.420  1.00  9.50           N  
ATOM     86  CA  ASP A  10     -29.583  31.523   8.042  1.00 10.09           C  
ATOM     87  C   ASP A  10     -28.506  30.869   7.158  1.00 10.08           C  
ATOM     88  O   ASP A  10     -27.486  30.397   7.672  1.00 14.03           O  
ATOM     89  CB  ASP A  10     -30.572  30.460   8.529  1.00  9.19           C  
ATOM     90  CG  ASP A  10     -31.346  30.904   9.763  1.00 11.71           C  
ATOM     91  OD1 ASP A  10     -30.837  31.774  10.505  1.00 11.48           O  
ATOM     92  OD2 ASP A  10     -32.455  30.376  10.004  1.00 11.25           O  
ATOM     93  N   GLU A  11     -28.730  30.833   5.845  1.00 10.94           N  
ATOM     94  CA  GLU A  11     -27.826  30.122   4.934  1.00  9.71           C  
ATOM     95  C   GLU A  11     -26.848  31.037   4.200  1.00 10.68           C  
ATOM     96  O   GLU A  11     -25.801  30.587   3.721  1.00 13.95           O  
ATOM     97  CB  GLU A  11     -28.634  29.319   3.901  1.00  9.78           C  
ATOM     98  CG  GLU A  11     -29.559  28.252   4.491  1.00 12.63           C  
ATOM     99  CD  GLU A  11     -28.822  27.042   5.069  1.00 18.10           C  
ATOM    100  OE1 GLU A  11     -27.575  26.980   4.971  1.00 20.11           O  
ATOM    101  OE2 GLU A  11     -29.494  26.139   5.619  1.00 19.89           O  
ATOM    102  N   GLY A  12     -27.201  32.312   4.083  1.00 11.13           N  
ATOM    103  CA  GLY A  12     -26.405  33.251   3.315  1.00 12.99           C  
ATOM    104  C   GLY A  12     -26.534  33.005   1.822  1.00 14.60           C  
ATOM    105  O   GLY A  12     -27.366  32.211   1.377  1.00 12.47           O  
ATOM    106  N   LEU A  13     -25.714  33.705   1.047  1.00 13.68           N  
ATOM    107  CA  LEU A  13     -25.678  33.512  -0.395  1.00 13.34           C  
ATOM    108  C   LEU A  13     -24.232  33.529  -0.864  1.00 14.86           C  
ATOM    109  O   LEU A  13     -23.527  34.525  -0.696  1.00 15.01           O  
ATOM    110  CB  LEU A  13     -26.477  34.603  -1.108  1.00 14.03           C  
ATOM    111  CG  LEU A  13     -26.274  34.727  -2.623  1.00 19.81           C  
ATOM    112  CD1 LEU A  13     -26.821  33.509  -3.351  1.00 18.56           C  
ATOM    113  CD2 LEU A  13     -26.941  35.992  -3.136  1.00 23.88           C  
ATOM    114  N   ARG A  14     -23.791  32.413  -1.432  1.00 11.90           N  
ATOM    115  CA AARG A  14     -22.455  32.318  -2.006  0.50 12.30           C  
ATOM    116  CA BARG A  14     -22.456  32.317  -2.005  0.50 12.30           C  
ATOM    117  C   ARG A  14     -22.559  31.732  -3.409  1.00 14.15           C  
ATOM    118  O   ARG A  14     -23.238  30.729  -3.623  1.00 13.04           O  
ATOM    119  CB AARG A  14     -21.532  31.478  -1.111  0.50 14.45           C  
ATOM    120  CB BARG A  14     -21.540  31.482  -1.101  0.50 14.46           C  
ATOM    121  CG AARG A  14     -21.341  32.069   0.292  0.50 14.42           C  
ATOM    122  CG BARG A  14     -21.033  32.259   0.121  0.50 14.85           C  
ATOM    123  CD AARG A  14     -20.341  31.274   1.142  0.50 17.05           C  
ATOM    124  CD BARG A  14     -20.570  31.349   1.265  0.50 17.16           C  
ATOM    125  NE AARG A  14     -18.976  31.359   0.627  0.50 22.34           N  
ATOM    126  NE BARG A  14     -21.688  30.918   2.103  0.50 19.06           N  
ATOM    127  CZ AARG A  14     -17.903  30.885   1.255  0.50 24.61           C  
ATOM    128  CZ BARG A  14     -21.561  30.359   3.303  0.50 18.79           C  
ATOM    129  NH1AARG A  14     -18.022  30.290   2.437  0.50 13.95           N  
ATOM    130  NH1BARG A  14     -20.357  30.158   3.827  0.50 16.56           N  
ATOM    131  NH2AARG A  14     -16.704  31.010   0.701  0.50 23.78           N  
ATOM    132  NH2BARG A  14     -22.642  30.005   3.984  0.50 21.97           N  
ATOM    133  N   LEU A  15     -21.903  32.374  -4.372  1.00 11.36           N  
ATOM    134  CA  LEU A  15     -22.054  31.978  -5.770  1.00 10.58           C  
ATOM    135  C   LEU A  15     -20.994  31.001  -6.271  1.00 15.79           C  
ATOM    136  O   LEU A  15     -21.071  30.520  -7.404  1.00 14.92           O  
ATOM    137  CB  LEU A  15     -22.092  33.220  -6.666  1.00 11.19           C  
ATOM    138  CG  LEU A  15     -23.214  34.223  -6.377  1.00 17.47           C  
ATOM    139  CD1 LEU A  15     -23.200  35.362  -7.392  1.00 19.84           C  
ATOM    140  CD2 LEU A  15     -24.569  33.528  -6.368  1.00 15.81           C  
ATOM    141  N   LYS A  16     -20.013  30.705  -5.430  1.00 10.58           N  
ATOM    142  CA  LYS A  16     -18.993  29.723  -5.758  1.00  9.18           C  
ATOM    143  C   LYS A  16     -19.080  28.569  -4.765  1.00 10.46           C  
ATOM    144  O   LYS A  16     -19.471  28.765  -3.607  1.00 13.94           O  
ATOM    145  CB  LYS A  16     -17.602  30.368  -5.706  1.00 18.39           C  
ATOM    146  N   ILE A  17     -18.731  27.368  -5.208  1.00  9.42           N  
ATOM    147  CA  ILE A  17     -18.753  26.208  -4.321  1.00  8.52           C  
ATOM    148  C   ILE A  17     -18.009  26.488  -3.020  1.00 13.46           C  
ATOM    149  O   ILE A  17     -16.880  26.984  -3.033  1.00 14.21           O  
ATOM    150  CB  ILE A  17     -18.157  24.962  -4.998  1.00 11.32           C  
ATOM    151  CG1 ILE A  17     -19.056  24.511  -6.156  1.00 10.02           C  
ATOM    152  CG2 ILE A  17     -17.980  23.833  -3.991  1.00 14.16           C  
ATOM    153  CD1 ILE A  17     -18.505  23.337  -6.950  1.00 13.23           C  
ATOM    154  N   TYR A  18     -18.655  26.172  -1.901  1.00  9.21           N  
ATOM    155  CA  TYR A  18     -18.052  26.355  -0.585  1.00 12.12           C  
ATOM    156  C   TYR A  18     -18.321  25.127   0.275  1.00 11.98           C  
ATOM    157  O   TYR A  18     -19.102  24.256  -0.103  1.00 11.56           O  
ATOM    158  CB  TYR A  18     -18.599  27.621   0.098  1.00 12.61           C  
ATOM    159  CG  TYR A  18     -20.089  27.616   0.417  1.00 12.04           C  
ATOM    160  CD1 TYR A  18     -21.029  27.974  -0.544  1.00 12.78           C  
ATOM    161  CD2 TYR A  18     -20.552  27.303   1.698  1.00 15.53           C  
ATOM    162  CE1 TYR A  18     -22.389  27.998  -0.254  1.00 14.38           C  
ATOM    163  CE2 TYR A  18     -21.917  27.321   1.996  1.00 13.65           C  
ATOM    164  CZ  TYR A  18     -22.828  27.665   1.014  1.00 20.72           C  
ATOM    165  OH  TYR A  18     -24.184  27.686   1.302  1.00 18.08           O  
ATOM    166  N   LYS A  19     -17.669  25.039   1.429  1.00 10.94           N  
ATOM    167  CA  LYS A  19     -18.001  23.970   2.360  1.00 12.58           C  
ATOM    168  C   LYS A  19     -18.917  24.515   3.432  1.00 11.17           C  
ATOM    169  O   LYS A  19     -18.668  25.596   3.968  1.00 15.67           O  
ATOM    170  CB  LYS A  19     -16.749  23.374   2.989  1.00 13.58           C  
ATOM    171  CG  LYS A  19     -15.924  22.535   2.040  1.00 16.27           C  
ATOM    172  CD  LYS A  19     -14.744  21.927   2.770  1.00 15.77           C  
ATOM    173  CE  LYS A  19     -13.948  21.002   1.870  1.00 22.73           C  
ATOM    174  NZ  LYS A  19     -12.759  20.461   2.590  1.00 25.84           N  
ATOM    175  N   ASP A  20     -19.979  23.772   3.735  1.00 10.47           N  
ATOM    176  CA  ASP A  20     -20.948  24.201   4.733  1.00 12.19           C  
ATOM    177  C   ASP A  20     -20.383  23.947   6.124  1.00 15.11           C  
ATOM    178  O   ASP A  20     -19.217  23.579   6.264  1.00 13.71           O  
ATOM    179  CB  ASP A  20     -22.316  23.527   4.527  1.00 16.31           C  
ATOM    180  CG  ASP A  20     -22.319  22.040   4.862  1.00 18.81           C  
ATOM    181  OD1 ASP A  20     -21.295  21.493   5.325  1.00 15.86           O  
ATOM    182  OD2 ASP A  20     -23.380  21.405   4.666  1.00 24.34           O  
ATOM    183  N   THR A  21     -21.196  24.136   7.155  1.00 13.74           N  
ATOM    184  CA ATHR A  21     -20.738  24.001   8.537  0.60 12.64           C  
ATOM    185  CA BTHR A  21     -20.652  24.019   8.500  0.40 12.65           C  
ATOM    186  C   THR A  21     -20.254  22.588   8.857  1.00 15.19           C  
ATOM    187  O   THR A  21     -19.504  22.376   9.811  1.00 14.48           O  
ATOM    188  CB ATHR A  21     -21.859  24.366   9.538  0.60 15.27           C  
ATOM    189  CB BTHR A  21     -21.586  24.592   9.571  0.40 15.35           C  
ATOM    190  OG1ATHR A  21     -22.912  23.400   9.449  0.60 15.01           O  
ATOM    191  OG1BTHR A  21     -20.876  24.662  10.813  0.40 14.96           O  
ATOM    192  CG2ATHR A  21     -22.419  25.755   9.254  0.60 14.85           C  
ATOM    193  CG2BTHR A  21     -22.813  23.715   9.731  0.40 15.22           C  
ATOM    194  N   GLU A  22     -20.715  21.608   8.076  1.00 12.83           N  
ATOM    195  CA  GLU A  22     -20.341  20.214   8.306  1.00 13.50           C  
ATOM    196  C   GLU A  22     -19.176  19.773   7.417  1.00 13.33           C  
ATOM    197  O   GLU A  22     -18.736  18.622   7.481  1.00 15.24           O  
ATOM    198  CB  GLU A  22     -21.534  19.282   8.076  1.00 13.74           C  
ATOM    199  CG  GLU A  22     -22.731  19.555   8.964  1.00 18.32           C  
ATOM    200  CD  GLU A  22     -22.547  19.060  10.390  0.60 20.63           C  
ATOM    201  OE1 GLU A  22     -21.527  18.400  10.679  0.60 18.79           O  
ATOM    202  OE2 GLU A  22     -23.438  19.331  11.222  0.60 20.20           O  
ATOM    203  N   GLY A  23     -18.684  20.690   6.588  1.00 12.45           N  
ATOM    204  CA  GLY A  23     -17.586  20.399   5.681  1.00 12.15           C  
ATOM    205  C   GLY A  23     -17.989  19.847   4.323  1.00 12.23           C  
ATOM    206  O   GLY A  23     -17.141  19.367   3.574  1.00 15.22           O  
ATOM    207  N   TYR A  24     -19.277  19.923   3.997  1.00 11.67           N  
ATOM    208  CA  TYR A  24     -19.784  19.404   2.720  1.00 11.35           C  
ATOM    209  C   TYR A  24     -19.875  20.466   1.633  1.00  9.24           C  
ATOM    210  O   TYR A  24     -20.287  21.598   1.881  1.00 11.06           O  
ATOM    211  CB  TYR A  24     -21.178  18.811   2.896  1.00 11.62           C  
ATOM    212  CG  TYR A  24     -21.267  17.668   3.872  1.00 14.58           C  
ATOM    213  CD1 TYR A  24     -20.356  16.624   3.835  1.00 18.76           C  
ATOM    214  CD2 TYR A  24     -22.270  17.635   4.828  1.00 16.94           C  
ATOM    215  CE1 TYR A  24     -20.443  15.571   4.735  1.00 23.59           C  
ATOM    216  CE2 TYR A  24     -22.365  16.591   5.729  1.00 22.21           C  
ATOM    217  CZ  TYR A  24     -21.451  15.564   5.678  1.00 28.00           C  
ATOM    218  OH  TYR A  24     -21.550  14.522   6.575  1.00 31.06           O  
ATOM    219  N   TYR A  25     -19.522  20.084   0.412  1.00  9.26           N  
ATOM    220  CA  TYR A  25     -19.599  21.012  -0.708  1.00  8.99           C  
ATOM    221  C   TYR A  25     -21.034  21.449  -0.969  1.00  9.20           C  
ATOM    222  O   TYR A  25     -21.942  20.623  -1.090  1.00  9.68           O  
ATOM    223  CB  TYR A  25     -19.000  20.397  -1.964  1.00  9.05           C  
ATOM    224  CG  TYR A  25     -17.506  20.222  -1.877  1.00  9.40           C  
ATOM    225  CD1 TYR A  25     -16.670  21.326  -1.767  1.00 13.77           C  
ATOM    226  CD2 TYR A  25     -16.931  18.957  -1.921  1.00 13.98           C  
ATOM    227  CE1 TYR A  25     -15.295  21.176  -1.693  1.00 16.38           C  
ATOM    228  CE2 TYR A  25     -15.557  18.797  -1.850  1.00 15.45           C  
ATOM    229  CZ  TYR A  25     -14.748  19.909  -1.737  1.00 21.62           C  
ATOM    230  OH  TYR A  25     -13.381  19.756  -1.665  1.00 26.83           O  
ATOM    231  N   THR A  26     -21.198  22.760  -1.082  1.00  6.97           N  
ATOM    232  CA  THR A  26     -22.493  23.420  -1.105  1.00  8.66           C  
ATOM    233  C   THR A  26     -22.364  24.622  -2.027  1.00 10.85           C  
ATOM    234  O   THR A  26     -21.257  25.067  -2.324  1.00 10.73           O  
ATOM    235  CB  THR A  26     -22.851  23.884   0.333  1.00 10.83           C  
ATOM    236  OG1 THR A  26     -22.890  22.738   1.191  1.00 12.82           O  
ATOM    237  CG2 THR A  26     -24.208  24.584   0.389  1.00 11.27           C  
ATOM    238  N   ILE A  27     -23.481  25.156  -2.500  1.00  8.91           N  
ATOM    239  CA  ILE A  27     -23.422  26.388  -3.267  1.00  8.28           C  
ATOM    240  C   ILE A  27     -24.710  27.165  -3.070  1.00  8.91           C  
ATOM    241  O   ILE A  27     -25.689  26.619  -2.576  1.00  8.90           O  
ATOM    242  CB  ILE A  27     -23.185  26.108  -4.771  1.00  8.44           C  
ATOM    243  CG1 ILE A  27     -22.740  27.389  -5.493  1.00 11.28           C  
ATOM    244  CG2 ILE A  27     -24.427  25.462  -5.406  1.00 11.89           C  
ATOM    245  CD1 ILE A  27     -22.023  27.137  -6.818  1.00 12.59           C  
ATOM    246  N   GLY A  28     -24.703  28.443  -3.434  1.00  8.53           N  
ATOM    247  CA  GLY A  28     -25.921  29.236  -3.420  1.00  9.71           C  
ATOM    248  C   GLY A  28     -26.421  29.525  -2.018  1.00 10.52           C  
ATOM    249  O   GLY A  28     -25.662  29.968  -1.150  1.00 10.70           O  
ATOM    250  N   ILE A  29     -27.710  29.281  -1.805  1.00  8.15           N  
ATOM    251  CA  ILE A  29     -28.332  29.500  -0.508  1.00  8.55           C  
ATOM    252  C   ILE A  29     -28.492  28.146   0.182  1.00  7.40           C  
ATOM    253  O   ILE A  29     -29.585  27.591   0.279  1.00  9.98           O  
ATOM    254  CB  ILE A  29     -29.682  30.228  -0.663  1.00  9.32           C  
ATOM    255  CG1 ILE A  29     -29.489  31.495  -1.508  1.00 13.45           C  
ATOM    256  CG2 ILE A  29     -30.278  30.553   0.705  1.00 11.37           C  
ATOM    257  CD1 ILE A  29     -30.777  32.171  -1.917  1.00 19.36           C  
ATOM    258  N   GLY A  30     -27.366  27.595   0.622  1.00  9.56           N  
ATOM    259  CA  GLY A  30     -27.368  26.331   1.328  1.00  9.94           C  
ATOM    260  C   GLY A  30     -27.785  25.133   0.497  1.00 11.00           C  
ATOM    261  O   GLY A  30     -28.364  24.190   1.029  1.00 12.10           O  
ATOM    262  N   HIS A  31     -27.494  25.149  -0.802  1.00  9.31           N  
ATOM    263  CA  HIS A  31     -27.789  23.986  -1.626  1.00  9.13           C  
ATOM    264  C   HIS A  31     -26.674  22.945  -1.539  1.00  9.81           C  
ATOM    265  O   HIS A  31     -25.599  23.124  -2.123  1.00  9.53           O  
ATOM    266  CB  HIS A  31     -28.001  24.365  -3.089  1.00 10.06           C  
ATOM    267  CG  HIS A  31     -28.291  23.183  -3.955  1.00 10.24           C  
ATOM    268  ND1 HIS A  31     -29.542  22.612  -4.033  1.00 15.89           N  
ATOM    269  CD2 HIS A  31     -27.479  22.420  -4.723  1.00 12.88           C  
ATOM    270  CE1 HIS A  31     -29.496  21.565  -4.837  1.00 16.25           C  
ATOM    271  NE2 HIS A  31     -28.257  21.428  -5.272  1.00 12.70           N  
ATOM    272  N   LEU A  32     -26.929  21.858  -0.814  1.00  8.56           N  
ATOM    273  CA  LEU A  32     -25.936  20.792  -0.673  1.00  8.54           C  
ATOM    274  C   LEU A  32     -25.689  20.120  -2.012  1.00  9.01           C  
ATOM    275  O   LEU A  32     -26.629  19.704  -2.693  1.00 11.16           O  
ATOM    276  CB  LEU A  32     -26.412  19.749   0.342  1.00 11.15           C  
ATOM    277  CG  LEU A  32     -25.574  18.474   0.480  1.00 14.33           C  
ATOM    278  CD1 LEU A  32     -24.200  18.812   1.037  1.00 13.07           C  
ATOM    279  CD2 LEU A  32     -26.284  17.467   1.382  1.00 16.60           C  
ATOM    280  N   LEU A  33     -24.423  20.020  -2.401  1.00  9.32           N  
ATOM    281  CA  LEU A  33     -24.090  19.379  -3.669  1.00 10.02           C  
ATOM    282  C   LEU A  33     -23.777  17.901  -3.484  1.00 12.19           C  
ATOM    283  O   LEU A  33     -24.244  17.061  -4.255  1.00 16.11           O  
ATOM    284  CB  LEU A  33     -22.918  20.095  -4.339  1.00  9.13           C  
ATOM    285  CG  LEU A  33     -23.285  21.463  -4.907  1.00 10.68           C  
ATOM    286  CD1 LEU A  33     -22.020  22.247  -5.264  1.00 12.01           C  
ATOM    287  CD2 LEU A  33     -24.197  21.315  -6.126  1.00  9.97           C  
ATOM    288  N   THR A  34     -22.985  17.589  -2.464  1.00 12.24           N  
ATOM    289  CA  THR A  34     -22.586  16.210  -2.198  1.00 14.69           C  
ATOM    290  C   THR A  34     -21.921  16.109  -0.842  1.00 12.26           C  
ATOM    291  O   THR A  34     -21.372  17.086  -0.332  1.00 14.75           O  
ATOM    292  CB  THR A  34     -21.603  15.666  -3.275  1.00 19.49           C  
ATOM    293  OG1 THR A  34     -21.284  14.297  -2.991  1.00 22.96           O  
ATOM    294  CG2 THR A  34     -20.312  16.481  -3.307  1.00 15.99           C  
ATOM    295  N   LYS A  35     -21.971  14.923  -0.250  1.00 14.62           N  
ATOM    296  CA  LYS A  35     -21.238  14.687   0.984  1.00 16.55           C  
ATOM    297  C   LYS A  35     -19.876  14.066   0.688  1.00 16.84           C  
ATOM    298  O   LYS A  35     -19.081  13.827   1.598  1.00 22.75           O  
ATOM    299  CB  LYS A  35     -22.052  13.821   1.949  1.00 18.76           C  
ATOM    300  CG  LYS A  35     -23.304  14.518   2.457  1.00 19.43           C  
ATOM    301  CD  LYS A  35     -24.031  13.699   3.515  1.00 26.16           C  
ATOM    302  CE  LYS A  35     -25.309  14.405   3.949  1.00 30.65           C  
ATOM    303  NZ  LYS A  35     -26.047  13.655   5.005  1.00 32.48           N  
ATOM    304  N   SER A  36     -19.609  13.823  -0.591  1.00 18.55           N  
ATOM    305  CA  SER A  36     -18.310  13.307  -1.018  1.00 21.37           C  
ATOM    306  C   SER A  36     -17.196  14.332  -0.828  1.00 21.68           C  
ATOM    307  O   SER A  36     -17.387  15.522  -1.081  1.00 18.86           O  
ATOM    308  CB  SER A  36     -18.363  12.878  -2.483  1.00 23.14           C  
ATOM    309  OG  SER A  36     -17.056  12.688  -2.990  1.00 24.79           O  
ATOM    310  N   PRO A  37     -16.016  13.871  -0.387  1.00 20.95           N  
ATOM    311  CA  PRO A  37     -14.873  14.774  -0.210  1.00 21.70           C  
ATOM    312  C   PRO A  37     -14.280  15.262  -1.532  1.00 22.15           C  
ATOM    313  O   PRO A  37     -13.373  16.095  -1.528  1.00 23.14           O  
ATOM    314  CB  PRO A  37     -13.858  13.907   0.541  1.00 29.51           C  
ATOM    315  CG  PRO A  37     -14.213  12.510   0.170  1.00 27.26           C  
ATOM    316  CD  PRO A  37     -15.707  12.491   0.027  1.00 21.54           C  
ATOM    317  N   SER A  38     -14.801  14.766  -2.649  1.00 20.18           N  
ATOM    318  CA  SER A  38     -14.253  15.103  -3.962  1.00 20.40           C  
ATOM    319  C   SER A  38     -14.866  16.367  -4.558  1.00 18.51           C  
ATOM    320  O   SER A  38     -16.063  16.407  -4.844  1.00 17.07           O  
ATOM    321  CB  SER A  38     -14.460  13.935  -4.930  1.00 23.12           C  
ATOM    322  OG  SER A  38     -14.237  14.348  -6.268  1.00 25.46           O  
ATOM    323  N   LEU A  39     -14.046  17.394  -4.763  1.00 17.41           N  
ATOM    324  CA  LEU A  39     -14.526  18.620  -5.392  1.00 17.32           C  
ATOM    325  C   LEU A  39     -15.027  18.327  -6.803  1.00 17.24           C  
ATOM    326  O   LEU A  39     -15.984  18.945  -7.282  1.00 15.14           O  
ATOM    327  CB  LEU A  39     -13.426  19.683  -5.433  1.00 18.74           C  
ATOM    328  CG  LEU A  39     -13.761  20.972  -6.189  1.00 20.05           C  
ATOM    329  CD1 LEU A  39     -14.925  21.718  -5.546  1.00 16.37           C  
ATOM    330  CD2 LEU A  39     -12.538  21.876  -6.292  1.00 30.74           C  
ATOM    331  N   ASN A  40     -14.379  17.384  -7.478  1.00 17.25           N  
ATOM    332  CA  ASN A  40     -14.822  17.020  -8.818  1.00 14.48           C  
ATOM    333  C   ASN A  40     -16.233  16.441  -8.810  1.00 14.46           C  
ATOM    334  O   ASN A  40     -17.026  16.731  -9.702  1.00 16.10           O  
ATOM    335  CB  ASN A  40     -13.844  16.053  -9.485  1.00 26.01           C  
ATOM    336  CG  ASN A  40     -12.631  16.758 -10.045  1.00 30.49           C  
ATOM    337  OD1 ASN A  40     -12.643  17.973 -10.239  1.00 32.23           O  
ATOM    338  ND2 ASN A  40     -11.576  15.999 -10.317  1.00 37.04           N  
ATOM    339  N   ALA A  41     -16.540  15.630  -7.802  1.00 17.05           N  
ATOM    340  CA  ALA A  41     -17.883  15.082  -7.650  1.00 16.32           C  
ATOM    341  C   ALA A  41     -18.884  16.211  -7.438  1.00 16.89           C  
ATOM    342  O   ALA A  41     -19.975  16.200  -8.005  1.00 13.24           O  
ATOM    343  CB  ALA A  41     -17.936  14.103  -6.493  1.00 16.80           C  
ATOM    344  N   ALA A  42     -18.507  17.187  -6.621  1.00 11.35           N  
ATOM    345  CA  ALA A  42     -19.367  18.349  -6.379  1.00 12.39           C  
ATOM    346  C   ALA A  42     -19.606  19.162  -7.645  1.00 13.62           C  
ATOM    347  O   ALA A  42     -20.720  19.628  -7.895  1.00 11.72           O  
ATOM    348  CB  ALA A  42     -18.776  19.232  -5.291  1.00 12.93           C  
ATOM    349  N   LYS A  43     -18.553  19.352  -8.436  1.00 12.59           N  
ATOM    350  CA  LYS A  43     -18.676  20.106  -9.678  1.00 11.38           C  
ATOM    351  C   LYS A  43     -19.611  19.400 -10.657  1.00 11.59           C  
ATOM    352  O   LYS A  43     -20.400  20.051 -11.343  1.00 11.84           O  
ATOM    353  CB  LYS A  43     -17.307  20.353 -10.304  1.00 13.72           C  
ATOM    354  CG  LYS A  43     -16.517  21.414  -9.569  1.00 17.74           C  
ATOM    355  CD  LYS A  43     -15.122  21.560 -10.132  1.00 19.34           C  
ATOM    356  CE  LYS A  43     -14.408  22.735  -9.495  1.00 23.66           C  
ATOM    357  NZ  LYS A  43     -13.056  22.956 -10.083  0.50 30.78           N  
ATOM    358  N   SER A  44     -19.542  18.073 -10.695  1.00 11.13           N  
ATOM    359  CA ASER A  44     -20.445  17.293 -11.535  0.50 14.98           C  
ATOM    360  CA BSER A  44     -20.443  17.297 -11.536  0.50 14.98           C  
ATOM    361  C   SER A  44     -21.884  17.495 -11.080  1.00 11.86           C  
ATOM    362  O   SER A  44     -22.774  17.748 -11.895  1.00 12.21           O  
ATOM    363  CB ASER A  44     -20.084  15.806 -11.498  0.50 18.33           C  
ATOM    364  CB BSER A  44     -20.081  15.813 -11.496  0.50 18.33           C  
ATOM    365  OG ASER A  44     -18.875  15.563 -12.197  0.50 17.33           O  
ATOM    366  OG BSER A  44     -20.859  15.091 -12.430  0.50 20.17           O  
ATOM    367  N   GLU A  45     -22.107  17.390  -9.775  1.00 12.80           N  
ATOM    368  CA  GLU A  45     -23.449  17.574  -9.230  1.00 12.01           C  
ATOM    369  C   GLU A  45     -23.974  18.968  -9.534  1.00 10.64           C  
ATOM    370  O   GLU A  45     -25.157  19.147  -9.839  1.00 10.40           O  
ATOM    371  CB  GLU A  45     -23.477  17.301  -7.721  1.00 11.43           C  
ATOM    372  CG  GLU A  45     -23.286  15.830  -7.366  1.00 13.01           C  
ATOM    373  CD  GLU A  45     -24.392  14.939  -7.918  1.00 20.17           C  
ATOM    374  OE1 GLU A  45     -25.582  15.246  -7.692  1.00 19.15           O  
ATOM    375  OE2 GLU A  45     -24.071  13.931  -8.586  1.00 22.78           O  
ATOM    376  N   LEU A  46     -23.098  19.963  -9.454  1.00  9.63           N  
ATOM    377  CA  LEU A  46     -23.503  21.323  -9.767  1.00  9.84           C  
ATOM    378  C   LEU A  46     -23.918  21.456 -11.230  1.00 12.38           C  
ATOM    379  O   LEU A  46     -24.943  22.047 -11.536  1.00 10.67           O  
ATOM    380  CB  LEU A  46     -22.379  22.310  -9.462  1.00  8.85           C  
ATOM    381  CG  LEU A  46     -22.701  23.754  -9.831  1.00  8.42           C  
ATOM    382  CD1 LEU A  46     -23.912  24.246  -9.027  1.00 10.76           C  
ATOM    383  CD2 LEU A  46     -21.494  24.652  -9.575  1.00 10.13           C  
ATOM    384  N   ASP A  47     -23.118  20.911 -12.139  1.00  9.75           N  
ATOM    385  CA  ASP A  47     -23.446  21.015 -13.553  1.00 10.52           C  
ATOM    386  C   ASP A  47     -24.782  20.328 -13.853  1.00 10.80           C  
ATOM    387  O   ASP A  47     -25.572  20.816 -14.670  1.00 13.18           O  
ATOM    388  CB  ASP A  47     -22.320  20.431 -14.411  1.00 13.51           C  
ATOM    389  CG  ASP A  47     -21.043  21.269 -14.355  0.50 11.42           C  
ATOM    390  OD1 ASP A  47     -21.070  22.384 -13.796  0.50  9.44           O  
ATOM    391  OD2 ASP A  47     -20.007  20.815 -14.884  0.50 12.29           O  
ATOM    392  N   LYS A  48     -25.026  19.209 -13.179  1.00 10.35           N  
ATOM    393  CA  LYS A  48     -26.276  18.461 -13.330  1.00 10.18           C  
ATOM    394  C   LYS A  48     -27.461  19.276 -12.804  1.00 10.78           C  
ATOM    395  O   LYS A  48     -28.527  19.317 -13.421  1.00  9.29           O  
ATOM    396  CB  LYS A  48     -26.163  17.127 -12.580  1.00 13.55           C  
ATOM    397  CG  LYS A  48     -27.430  16.308 -12.528  1.00 15.66           C  
ATOM    398  CD  LYS A  48     -27.134  14.841 -12.212  1.00 13.97           C  
ATOM    399  CE  LYS A  48     -26.432  14.657 -10.879  1.00 20.06           C  
ATOM    400  NZ  LYS A  48     -27.383  14.732  -9.741  1.00 18.72           N  
ATOM    401  N   ALA A  49     -27.265  19.939 -11.668  1.00 10.19           N  
ATOM    402  CA  ALA A  49     -28.342  20.718 -11.047  1.00  9.86           C  
ATOM    403  C   ALA A  49     -28.720  21.964 -11.844  1.00 11.03           C  
ATOM    404  O   ALA A  49     -29.891  22.351 -11.898  1.00 11.89           O  
ATOM    405  CB  ALA A  49     -27.968  21.104  -9.613  1.00  9.78           C  
ATOM    406  N   ILE A  50     -27.724  22.587 -12.457  1.00  9.87           N  
ATOM    407  CA  ILE A  50     -27.925  23.835 -13.180  1.00 10.81           C  
ATOM    408  C   ILE A  50     -28.206  23.607 -14.661  1.00 10.96           C  
ATOM    409  O   ILE A  50     -28.884  24.406 -15.298  1.00 14.27           O  
ATOM    410  CB  ILE A  50     -26.689  24.746 -13.037  1.00 11.42           C  
ATOM    411  CG1 ILE A  50     -26.407  25.005 -11.557  1.00 14.79           C  
ATOM    412  CG2 ILE A  50     -26.886  26.040 -13.789  1.00 12.07           C  
ATOM    413  CD1 ILE A  50     -27.508  25.765 -10.857  1.00 15.95           C  
ATOM    414  N   GLY A  51     -27.681  22.514 -15.204  1.00 11.13           N  
ATOM    415  CA  GLY A  51     -27.918  22.173 -16.597  1.00 14.13           C  
ATOM    416  C   GLY A  51     -26.945  22.812 -17.571  1.00 18.88           C  
ATOM    417  O   GLY A  51     -27.246  22.947 -18.753  1.00 20.64           O  
ATOM    418  N   ARG A  52     -25.778  23.209 -17.076  1.00 13.83           N  
ATOM    419  CA  ARG A  52     -24.713  23.731 -17.931  1.00 18.17           C  
ATOM    420  C   ARG A  52     -23.379  23.497 -17.239  1.00 16.91           C  
ATOM    421  O   ARG A  52     -23.346  23.152 -16.054  1.00 14.78           O  
ATOM    422  CB  ARG A  52     -24.905  25.224 -18.204  1.00 19.38           C  
ATOM    423  CG  ARG A  52     -24.768  26.098 -16.967  1.00 15.79           C  
ATOM    424  CD  ARG A  52     -24.917  27.582 -17.284  1.00 15.98           C  
ATOM    425  NE  ARG A  52     -24.791  28.384 -16.069  1.00 17.39           N  
ATOM    426  CZ  ARG A  52     -23.635  28.817 -15.585  1.00 20.66           C  
ATOM    427  NH1 ARG A  52     -22.504  28.535 -16.224  1.00 19.12           N  
ATOM    428  NH2 ARG A  52     -23.607  29.534 -14.468  1.00 19.05           N  
ATOM    429  N   ASN A  53     -22.267  23.656 -17.975  1.00 15.07           N  
ATOM    430  CA  ASN A  53     -20.938  23.528 -17.385  1.00 17.35           C  
ATOM    431  C   ASN A  53     -20.579  24.788 -16.597  1.00 14.26           C  
ATOM    432  O   ASN A  53     -20.244  25.828 -17.174  1.00 17.88           O  
ATOM    433  CB  ASN A  53     -19.890  23.251 -18.468  1.00 25.75           C  
ATOM    434  CG  ASN A  53     -18.606  22.669 -17.903  1.00 31.40           C  
ATOM    435  N   CYS A  54     -20.672  24.701 -15.272  1.00 14.27           N  
ATOM    436  CA  CYS A  54     -20.573  25.881 -14.414  1.00 14.93           C  
ATOM    437  C   CYS A  54     -19.159  26.187 -13.954  1.00 12.21           C  
ATOM    438  O   CYS A  54     -18.862  27.322 -13.576  1.00 14.77           O  
ATOM    439  CB  CYS A  54     -21.451  25.712 -13.172  1.00 13.34           C  
ATOM    440  SG  CYS A  54     -23.196  25.611 -13.539  1.00 18.04           S  
ATOM    441  N   ASN A  55     -18.307  25.169 -13.968  1.00 15.89           N  
ATOM    442  CA  ASN A  55     -16.969  25.274 -13.400  1.00 22.20           C  
ATOM    443  C   ASN A  55     -16.993  25.866 -11.991  1.00 16.60           C  
ATOM    444  O   ASN A  55     -16.173  26.720 -11.648  1.00 18.81           O  
ATOM    445  CB  ASN A  55     -16.044  26.090 -14.305  1.00 22.01           C  
ATOM    446  CG  ASN A  55     -14.580  25.924 -13.937  1.00 24.35           C  
ATOM    447  OD1 ASN A  55     -14.174  24.886 -13.403  1.00 30.85           O  
ATOM    448  ND2 ASN A  55     -13.783  26.949 -14.210  1.00 26.89           N  
ATOM    449  N   GLY A  56     -17.955  25.422 -11.189  1.00 14.16           N  
ATOM    450  CA  GLY A  56     -17.992  25.765  -9.777  1.00 13.48           C  
ATOM    451  C   GLY A  56     -18.548  27.126  -9.406  1.00 16.11           C  
ATOM    452  O   GLY A  56     -18.472  27.517  -8.239  1.00 13.69           O  
ATOM    453  N   VAL A  57     -19.106  27.843 -10.379  1.00 11.92           N  
ATOM    454  CA  VAL A  57     -19.675  29.166 -10.128  1.00 12.21           C  
ATOM    455  C   VAL A  57     -21.053  29.320 -10.767  1.00 13.98           C  
ATOM    456  O   VAL A  57     -21.269  28.884 -11.897  1.00 15.86           O  
ATOM    457  CB  VAL A  57     -18.755  30.277 -10.675  1.00 19.02           C  
ATOM    458  CG1 VAL A  57     -19.354  31.648 -10.392  1.00 20.34           C  
ATOM    459  CG2 VAL A  57     -17.370  30.157 -10.069  1.00 25.24           C  
ATOM    460  N   ILE A  58     -21.983  29.939 -10.043  1.00 12.76           N  
ATOM    461  CA  ILE A  58     -23.318  30.192 -10.579  1.00 10.20           C  
ATOM    462  C   ILE A  58     -23.700  31.658 -10.432  1.00 11.62           C  
ATOM    463  O   ILE A  58     -23.006  32.429  -9.764  1.00 14.46           O  
ATOM    464  CB  ILE A  58     -24.395  29.313  -9.907  1.00  8.95           C  
ATOM    465  CG1 ILE A  58     -24.450  29.592  -8.398  1.00  9.07           C  
ATOM    466  CG2 ILE A  58     -24.143  27.826 -10.201  1.00 10.62           C  
ATOM    467  CD1 ILE A  58     -25.588  28.857  -7.682  1.00 11.87           C  
ATOM    468  N   THR A  59     -24.799  32.042 -11.075  1.00 12.88           N  
ATOM    469  CA  THR A  59     -25.327  33.393 -10.960  1.00 13.87           C  
ATOM    470  C   THR A  59     -26.301  33.477  -9.798  1.00 15.39           C  
ATOM    471  O   THR A  59     -26.768  32.454  -9.292  1.00 13.24           O  
ATOM    472  CB  THR A  59     -26.090  33.801 -12.229  1.00 17.69           C  
ATOM    473  OG1 THR A  59     -27.262  32.986 -12.358  1.00 15.66           O  
ATOM    474  CG2 THR A  59     -25.213  33.621 -13.456  1.00 17.35           C  
ATOM    475  N   LYS A  60     -26.618  34.699  -9.383  1.00 13.45           N  
ATOM    476  CA  LYS A  60     -27.592  34.896  -8.320  1.00 14.38           C  
ATOM    477  C   LYS A  60     -28.948  34.310  -8.708  1.00 11.15           C  
ATOM    478  O   LYS A  60     -29.612  33.678  -7.886  1.00 12.44           O  
ATOM    479  CB  LYS A  60     -27.725  36.380  -7.970  1.00 16.14           C  
ATOM    480  CG  LYS A  60     -28.670  36.652  -6.815  1.00 17.09           C  
ATOM    481  CD  LYS A  60     -28.619  38.113  -6.395  1.00 26.92           C  
ATOM    482  CE  LYS A  60     -29.592  38.398  -5.260  0.50 17.67           C  
ATOM    483  N   ASP A  61     -29.354  34.394  -9.952  1.00 14.64           N  
ATOM    484  CA  ASP A  61     -30.627  33.862 -10.363  1.00 15.45           C  
ATOM    485  C   ASP A  61     -30.680  32.370 -10.286  1.00 13.55           C  
ATOM    486  O   ASP A  61     -31.672  31.837  -9.975  1.00 13.44           O  
ATOM    487  CB  ASP A  61     -30.950  34.318 -11.787  1.00 16.98           C  
ATOM    488  CG  ASP A  61     -31.283  35.795 -11.865  0.50 27.22           C  
ATOM    489  OD1 ASP A  61     -31.543  36.403 -10.806  0.50 29.83           O  
ATOM    490  OD2 ASP A  61     -31.310  36.430 -12.940  0.50 29.67           O  
ATOM    491  N   GLU A  62     -29.536  31.799 -10.688  1.00 14.79           N  
ATOM    492  CA  GLU A  62     -29.425  30.349 -10.568  1.00  9.66           C  
ATOM    493  C   GLU A  62     -29.488  29.894  -9.112  1.00 11.23           C  
ATOM    494  O   GLU A  62     -30.142  28.900  -8.794  1.00  9.47           O  
ATOM    495  CB  GLU A  62     -28.145  29.854 -11.245  1.00 10.60           C  
ATOM    496  CG  GLU A  62     -28.249  29.918 -12.766  1.00 14.96           C  
ATOM    497  CD  GLU A  62     -26.926  29.729 -13.484  1.00 20.74           C  
ATOM    498  OE1 GLU A  62     -25.862  29.903 -12.854  1.00 14.96           O  
ATOM    499  OE2 GLU A  62     -26.955  29.415 -14.697  1.00 18.25           O  
ATOM    500  N   ALA A  63     -28.814  30.623  -8.233  1.00 10.78           N  
ATOM    501  CA  ALA A  63     -28.883  30.316  -6.804  1.00 10.22           C  
ATOM    502  C   ALA A  63     -30.324  30.413  -6.301  1.00 10.29           C  
ATOM    503  O   ALA A  63     -30.790  29.564  -5.541  1.00  9.37           O  
ATOM    504  CB  ALA A  63     -27.980  31.248  -6.023  1.00 11.22           C  
ATOM    505  N   GLU A  64     -31.042  31.446  -6.729  1.00  8.72           N  
ATOM    506  CA  GLU A  64     -32.410  31.617  -6.253  1.00  9.98           C  
ATOM    507  C   GLU A  64     -33.341  30.527  -6.796  1.00 10.25           C  
ATOM    508  O   GLU A  64     -34.283  30.117  -6.122  1.00  9.70           O  
ATOM    509  CB  GLU A  64     -32.920  33.028  -6.570  1.00 13.56           C  
ATOM    510  CG  GLU A  64     -32.226  34.099  -5.730  1.00 12.91           C  
ATOM    511  CD  GLU A  64     -32.510  35.511  -6.206  0.50 20.59           C  
ATOM    512  OE1 GLU A  64     -32.966  35.676  -7.360  0.50 21.13           O  
ATOM    513  OE2 GLU A  64     -32.272  36.457  -5.424  0.50 19.88           O  
ATOM    514  N   LYS A  65     -33.070  30.045  -8.008  1.00  9.33           N  
ATOM    515  CA  LYS A  65     -33.853  28.944  -8.558  1.00  9.84           C  
ATOM    516  C   LYS A  65     -33.659  27.651  -7.762  1.00  7.67           C  
ATOM    517  O   LYS A  65     -34.633  26.961  -7.443  1.00  9.71           O  
ATOM    518  CB  LYS A  65     -33.509  28.708 -10.031  1.00  9.32           C  
ATOM    519  CG  LYS A  65     -34.427  27.693 -10.685  1.00 14.32           C  
ATOM    520  CD  LYS A  65     -34.277  27.711 -12.196  1.00 16.41           C  
ATOM    521  CE  LYS A  65     -35.319  26.815 -12.844  1.00 20.59           C  
ATOM    522  NZ  LYS A  65     -35.284  26.937 -14.329  1.00 20.39           N  
ATOM    523  N   LEU A  66     -32.407  27.318  -7.442  1.00  8.53           N  
ATOM    524  CA  LEU A  66     -32.142  26.153  -6.601  1.00 10.18           C  
ATOM    525  C   LEU A  66     -32.834  26.319  -5.259  1.00  7.59           C  
ATOM    526  O   LEU A  66     -33.370  25.360  -4.711  1.00  8.51           O  
ATOM    527  CB  LEU A  66     -30.643  25.953  -6.364  1.00  8.33           C  
ATOM    528  CG  LEU A  66     -29.798  25.612  -7.593  1.00  9.55           C  
ATOM    529  CD1 LEU A  66     -28.330  25.420  -7.205  1.00 14.65           C  
ATOM    530  CD2 LEU A  66     -30.341  24.372  -8.317  1.00 13.06           C  
ATOM    531  N   PHE A  67     -32.805  27.538  -4.728  1.00  7.58           N  
ATOM    532  CA  PHE A  67     -33.409  27.823  -3.425  1.00  7.25           C  
ATOM    533  C   PHE A  67     -34.921  27.561  -3.471  1.00  8.69           C  
ATOM    534  O   PHE A  67     -35.475  26.922  -2.574  1.00 10.50           O  
ATOM    535  CB  PHE A  67     -33.078  29.271  -3.049  1.00  8.82           C  
ATOM    536  CG  PHE A  67     -33.479  29.672  -1.656  1.00  9.09           C  
ATOM    537  CD1 PHE A  67     -33.365  28.792  -0.594  1.00  7.39           C  
ATOM    538  CD2 PHE A  67     -33.913  30.968  -1.413  1.00 10.61           C  
ATOM    539  CE1 PHE A  67     -33.720  29.188   0.691  1.00  9.46           C  
ATOM    540  CE2 PHE A  67     -34.265  31.377  -0.128  1.00 12.00           C  
ATOM    541  CZ  PHE A  67     -34.164  30.481   0.925  1.00 11.16           C  
ATOM    542  N   ASN A  68     -35.588  28.033  -4.519  1.00  8.83           N  
ATOM    543  CA AASN A  68     -37.022  27.791  -4.677  0.70 10.57           C  
ATOM    544  CA BASN A  68     -37.019  27.794  -4.662  0.30 10.59           C  
ATOM    545  C   ASN A  68     -37.309  26.294  -4.718  1.00 10.95           C  
ATOM    546  O   ASN A  68     -38.224  25.796  -4.057  1.00 10.09           O  
ATOM    547  CB AASN A  68     -37.546  28.454  -5.953  0.70 12.68           C  
ATOM    548  CB BASN A  68     -37.560  28.494  -5.910  0.30 12.68           C  
ATOM    549  CG AASN A  68     -37.695  29.953  -5.814  0.70 13.40           C  
ATOM    550  CG BASN A  68     -39.057  28.710  -5.853  0.30 14.28           C  
ATOM    551  OD1AASN A  68     -38.126  30.450  -4.777  0.70 19.31           O  
ATOM    552  OD1BASN A  68     -39.766  28.040  -5.101  0.30 20.99           O  
ATOM    553  ND2AASN A  68     -37.349  30.682  -6.868  0.70 19.47           N  
ATOM    554  ND2BASN A  68     -39.549  29.649  -6.651  0.30 18.58           N  
ATOM    555  N   GLN A  69     -36.518  25.573  -5.503  1.00  7.58           N  
ATOM    556  CA  GLN A  69     -36.659  24.126  -5.578  1.00  9.06           C  
ATOM    557  C   GLN A  69     -36.462  23.440  -4.229  1.00  8.21           C  
ATOM    558  O   GLN A  69     -37.192  22.504  -3.888  1.00  9.95           O  
ATOM    559  CB  GLN A  69     -35.673  23.554  -6.591  1.00  9.10           C  
ATOM    560  CG  GLN A  69     -35.970  23.998  -7.998  1.00  9.33           C  
ATOM    561  CD  GLN A  69     -34.950  23.509  -8.997  1.00 11.18           C  
ATOM    562  OE1 GLN A  69     -33.895  22.977  -8.627  1.00 15.81           O  
ATOM    563  NE2 GLN A  69     -35.258  23.679 -10.273  1.00  9.59           N  
ATOM    564  N   ASP A  70     -35.464  23.892  -3.475  1.00  9.76           N  
ATOM    565  CA  ASP A  70     -35.128  23.279  -2.197  1.00  8.93           C  
ATOM    566  C   ASP A  70     -36.182  23.545  -1.130  1.00  8.33           C  
ATOM    567  O   ASP A  70     -36.515  22.656  -0.343  1.00 10.21           O  
ATOM    568  CB  ASP A  70     -33.756  23.763  -1.713  1.00  8.17           C  
ATOM    569  CG  ASP A  70     -32.622  23.264  -2.587  1.00 15.36           C  
ATOM    570  OD1 ASP A  70     -32.837  22.281  -3.327  1.00 15.58           O  
ATOM    571  OD2 ASP A  70     -31.517  23.854  -2.533  1.00 14.82           O  
ATOM    572  N   VAL A  71     -36.708  24.765  -1.106  1.00  7.95           N  
ATOM    573  CA  VAL A  71     -37.782  25.094  -0.169  1.00  9.54           C  
ATOM    574  C   VAL A  71     -39.021  24.266  -0.482  1.00 11.73           C  
ATOM    575  O   VAL A  71     -39.633  23.684   0.415  1.00  9.80           O  
ATOM    576  CB  VAL A  71     -38.128  26.589  -0.185  1.00  9.05           C  
ATOM    577  CG1 VAL A  71     -39.362  26.848   0.685  1.00 11.84           C  
ATOM    578  CG2 VAL A  71     -36.930  27.418   0.314  1.00 11.37           C  
ATOM    579  N   ASP A  72     -39.375  24.206  -1.763  1.00 10.04           N  
ATOM    580  CA AASP A  72     -40.535  23.432  -2.177  0.50 14.02           C  
ATOM    581  CA BASP A  72     -40.511  23.421  -2.241  0.50 14.04           C  
ATOM    582  C   ASP A  72     -40.349  21.970  -1.785  1.00 12.37           C  
ATOM    583  O   ASP A  72     -41.260  21.356  -1.226  1.00 14.40           O  
ATOM    584  CB AASP A  72     -40.795  23.575  -3.679  0.50 14.57           C  
ATOM    585  CB BASP A  72     -40.558  23.503  -3.775  0.50 14.74           C  
ATOM    586  CG AASP A  72     -42.052  22.845  -4.123  0.50 25.60           C  
ATOM    587  CG BASP A  72     -41.894  23.070  -4.362  0.50 26.04           C  
ATOM    588  OD1AASP A  72     -43.144  23.454  -4.077  0.50 24.77           O  
ATOM    589  OD1BASP A  72     -42.668  22.374  -3.670  0.50 22.17           O  
ATOM    590  OD2AASP A  72     -41.950  21.661  -4.512  0.50 24.40           O  
ATOM    591  OD2BASP A  72     -42.160  23.423  -5.536  0.50 17.23           O  
ATOM    592  N   ALA A  73     -39.164  21.425  -2.033  1.00 12.26           N  
ATOM    593  CA  ALA A  73     -38.865  20.042  -1.669  1.00 13.42           C  
ATOM    594  C   ALA A  73     -38.971  19.803  -0.167  1.00 13.52           C  
ATOM    595  O   ALA A  73     -39.440  18.750   0.274  1.00 15.04           O  
ATOM    596  CB  ALA A  73     -37.486  19.649  -2.170  1.00 17.81           C  
ATOM    597  N   ALA A  74     -38.517  20.771   0.618  1.00 10.45           N  
ATOM    598  CA  ALA A  74     -38.583  20.656   2.066  1.00 12.00           C  
ATOM    599  C   ALA A  74     -40.032  20.570   2.534  1.00 11.58           C  
ATOM    600  O   ALA A  74     -40.373  19.730   3.367  1.00 12.55           O  
ATOM    601  CB  ALA A  74     -37.878  21.828   2.726  1.00 12.77           C  
ATOM    602  N   VAL A  75     -40.875  21.446   1.998  1.00  9.48           N  
ATOM    603  CA  VAL A  75     -42.280  21.492   2.403  1.00 12.98           C  
ATOM    604  C   VAL A  75     -43.006  20.228   1.952  1.00 14.19           C  
ATOM    605  O   VAL A  75     -43.743  19.615   2.724  1.00 12.86           O  
ATOM    606  CB  VAL A  75     -43.003  22.727   1.823  1.00 14.62           C  
ATOM    607  CG1 VAL A  75     -44.474  22.717   2.241  1.00 22.99           C  
ATOM    608  CG2 VAL A  75     -42.329  23.994   2.290  1.00 15.65           C  
ATOM    609  N   ARG A  76     -42.803  19.838   0.698  1.00 14.55           N  
ATOM    610  CA AARG A  76     -43.453  18.639   0.186  0.50 18.74           C  
ATOM    611  CA BARG A  76     -43.423  18.628   0.165  0.50 18.74           C  
ATOM    612  C   ARG A  76     -43.000  17.405   0.960  1.00 17.02           C  
ATOM    613  O   ARG A  76     -43.791  16.481   1.179  1.00 19.48           O  
ATOM    614  CB AARG A  76     -43.203  18.476  -1.315  0.50 19.63           C  
ATOM    615  CB BARG A  76     -43.046  18.424  -1.301  0.50 19.59           C  
ATOM    616  CG AARG A  76     -43.820  19.584  -2.158  0.50 24.55           C  
ATOM    617  CG BARG A  76     -43.783  19.316  -2.274  0.50 25.15           C  
ATOM    618  CD AARG A  76     -45.347  19.591  -2.069  0.50 25.57           C  
ATOM    619  CD BARG A  76     -43.677  18.741  -3.674  0.50 25.80           C  
ATOM    620  NE AARG A  76     -45.977  18.967  -3.232  0.50 31.05           N  
ATOM    621  NE BARG A  76     -44.229  19.621  -4.694  0.50 24.89           N  
ATOM    622  CZ AARG A  76     -46.772  17.903  -3.178  0.50 23.72           C  
ATOM    623  CZ BARG A  76     -45.468  19.538  -5.166  0.50 25.17           C  
ATOM    624  NH1AARG A  76     -47.047  17.335  -2.013  0.50 24.24           N  
ATOM    625  NH1BARG A  76     -46.304  18.619  -4.700  0.50 15.57           N  
ATOM    626  NH2AARG A  76     -47.302  17.410  -4.292  0.50 19.99           N  
ATOM    627  NH2BARG A  76     -45.873  20.380  -6.104  0.50 23.51           N  
ATOM    628  N   GLY A  77     -41.740  17.401   1.385  1.00 13.46           N  
ATOM    629  CA  GLY A  77     -41.211  16.307   2.172  1.00 14.64           C  
ATOM    630  C   GLY A  77     -41.959  16.185   3.485  1.00 17.95           C  
ATOM    631  O   GLY A  77     -42.308  15.085   3.917  1.00 17.26           O  
ATOM    632  N   ILE A  78     -42.212  17.322   4.122  1.00 10.70           N  
ATOM    633  CA  ILE A  78     -42.975  17.323   5.362  1.00 10.31           C  
ATOM    634  C   ILE A  78     -44.376  16.756   5.134  1.00 11.58           C  
ATOM    635  O   ILE A  78     -44.851  15.929   5.920  1.00 13.39           O  
ATOM    636  CB  ILE A  78     -43.079  18.733   5.959  1.00 10.84           C  
ATOM    637  CG1 ILE A  78     -41.732  19.149   6.551  1.00  9.12           C  
ATOM    638  CG2 ILE A  78     -44.142  18.774   7.044  1.00 11.31           C  
ATOM    639  CD1 ILE A  78     -41.653  20.622   6.889  1.00 12.69           C  
ATOM    640  N   LEU A  79     -45.033  17.201   4.064  1.00 12.57           N  
ATOM    641  CA  LEU A  79     -46.411  16.788   3.818  1.00 12.14           C  
ATOM    642  C   LEU A  79     -46.505  15.301   3.485  1.00 19.78           C  
ATOM    643  O   LEU A  79     -47.544  14.677   3.707  1.00 20.85           O  
ATOM    644  CB  LEU A  79     -47.065  17.637   2.725  1.00 13.59           C  
ATOM    645  CG  LEU A  79     -47.211  19.128   3.040  1.00 17.37           C  
ATOM    646  CD1 LEU A  79     -47.982  19.830   1.930  1.00 22.76           C  
ATOM    647  CD2 LEU A  79     -47.888  19.342   4.397  1.00 22.40           C  
ATOM    648  N   ARG A  80     -45.413  14.733   2.980  1.00 14.23           N  
ATOM    649  CA  ARG A  80     -45.384  13.309   2.638  1.00 15.03           C  
ATOM    650  C   ARG A  80     -44.950  12.422   3.800  1.00 21.57           C  
ATOM    651  O   ARG A  80     -45.032  11.195   3.723  1.00 22.94           O  
ATOM    652  CB  ARG A  80     -44.488  13.063   1.413  1.00 16.72           C  
ATOM    653  CG  ARG A  80     -44.973  13.792   0.167  1.00 31.17           C  
ATOM    654  CD  ARG A  80     -44.239  13.356  -1.094  0.70 31.13           C  
ATOM    655  NE  ARG A  80     -44.633  14.183  -2.233  0.70 38.89           N  
ATOM    656  CZ  ARG A  80     -44.229  13.987  -3.483  0.70 43.57           C  
ATOM    657  NH1 ARG A  80     -43.414  12.981  -3.772  0.70 51.05           N  
ATOM    658  NH2 ARG A  80     -44.647  14.797  -4.448  0.70 41.88           N  
ATOM    659  N   ASN A  81     -44.494  13.042   4.882  1.00 16.39           N  
ATOM    660  CA  ASN A  81     -44.010  12.300   6.034  1.00 15.05           C  
ATOM    661  C   ASN A  81     -45.124  12.119   7.060  1.00 15.18           C  
ATOM    662  O   ASN A  81     -45.648  13.096   7.597  1.00 17.61           O  
ATOM    663  CB  ASN A  81     -42.825  13.033   6.665  1.00 17.62           C  
ATOM    664  CG  ASN A  81     -42.102  12.195   7.692  1.00 19.45           C  
ATOM    665  OD1 ASN A  81     -42.666  11.826   8.722  1.00 22.19           O  
ATOM    666  ND2 ASN A  81     -40.834  11.898   7.423  1.00 23.14           N  
ATOM    667  N   ALA A  82     -45.487  10.871   7.336  1.00 16.58           N  
ATOM    668  CA  ALA A  82     -46.620  10.598   8.222  1.00 20.32           C  
ATOM    669  C   ALA A  82     -46.403  11.072   9.659  1.00 15.94           C  
ATOM    670  O   ALA A  82     -47.367  11.315  10.389  1.00 20.04           O  
ATOM    671  CB  ALA A  82     -46.978   9.113   8.195  1.00 22.45           C  
ATOM    672  N   LYS A  83     -45.146  11.188  10.074  1.00 16.18           N  
ATOM    673  CA  LYS A  83     -44.839  11.701  11.404  1.00 18.84           C  
ATOM    674  C   LYS A  83     -44.877  13.228  11.439  1.00 14.97           C  
ATOM    675  O   LYS A  83     -45.330  13.827  12.418  1.00 19.27           O  
ATOM    676  CB  LYS A  83     -43.472  11.199  11.878  1.00 19.33           C  
ATOM    677  CG  LYS A  83     -43.420   9.699  12.137  0.80 27.49           C  
ATOM    678  N   LEU A  84     -44.413  13.857  10.365  1.00 11.22           N  
ATOM    679  CA  LEU A  84     -44.275  15.309  10.352  1.00  9.37           C  
ATOM    680  C   LEU A  84     -45.552  16.049   9.968  1.00  9.91           C  
ATOM    681  O   LEU A  84     -45.850  17.107  10.528  1.00 11.58           O  
ATOM    682  CB  LEU A  84     -43.139  15.734   9.415  1.00  9.92           C  
ATOM    683  CG  LEU A  84     -41.758  15.188   9.778  1.00 10.07           C  
ATOM    684  CD1 LEU A  84     -40.728  15.730   8.791  1.00 11.82           C  
ATOM    685  CD2 LEU A  84     -41.390  15.572  11.202  1.00 13.62           C  
ATOM    686  N   LYS A  85     -46.294  15.509   9.006  1.00  9.61           N  
ATOM    687  CA  LYS A  85     -47.468  16.203   8.486  1.00 10.41           C  
ATOM    688  C   LYS A  85     -48.478  16.632   9.547  1.00 10.40           C  
ATOM    689  O   LYS A  85     -48.921  17.776   9.542  1.00 11.74           O  
ATOM    690  CB  LYS A  85     -48.169  15.386   7.399  1.00 10.98           C  
ATOM    691  CG  LYS A  85     -49.322  16.152   6.753  1.00 13.91           C  
ATOM    692  CD  LYS A  85     -50.029  15.311   5.710  1.00 20.06           C  
ATOM    693  CE  LYS A  85     -50.966  16.155   4.860  1.00 28.92           C  
ATOM    694  NZ  LYS A  85     -51.999  16.847   5.674  1.00 31.84           N  
ATOM    695  N   PRO A  86     -48.867  15.718  10.449  1.00 11.08           N  
ATOM    696  CA  PRO A  86     -49.868  16.145  11.437  1.00 13.79           C  
ATOM    697  C   PRO A  86     -49.374  17.271  12.344  1.00 13.27           C  
ATOM    698  O   PRO A  86     -50.158  18.155  12.698  1.00 12.14           O  
ATOM    699  CB  PRO A  86     -50.145  14.871  12.249  1.00 15.81           C  
ATOM    700  CG  PRO A  86     -49.007  13.952  11.944  1.00 21.05           C  
ATOM    701  CD  PRO A  86     -48.553  14.286  10.559  1.00 14.19           C  
ATOM    702  N   VAL A  87     -48.098  17.256  12.710  1.00  9.21           N  
ATOM    703  CA  VAL A  87     -47.568  18.318  13.558  1.00  9.45           C  
ATOM    704  C   VAL A  87     -47.546  19.632  12.767  1.00  8.73           C  
ATOM    705  O   VAL A  87     -47.987  20.675  13.248  1.00  9.55           O  
ATOM    706  CB  VAL A  87     -46.166  17.973  14.092  1.00 12.86           C  
ATOM    707  CG1 VAL A  87     -45.679  19.062  15.043  1.00 11.75           C  
ATOM    708  CG2 VAL A  87     -46.181  16.613  14.796  1.00 15.23           C  
ATOM    709  N   TYR A  88     -47.057  19.563  11.535  1.00  7.57           N  
ATOM    710  CA  TYR A  88     -47.002  20.729  10.669  1.00  8.78           C  
ATOM    711  C   TYR A  88     -48.387  21.344  10.490  1.00 10.08           C  
ATOM    712  O   TYR A  88     -48.565  22.552  10.664  1.00  9.78           O  
ATOM    713  CB  TYR A  88     -46.407  20.336   9.318  1.00  7.68           C  
ATOM    714  CG  TYR A  88     -46.206  21.489   8.371  1.00  9.63           C  
ATOM    715  CD1 TYR A  88     -45.067  22.288   8.449  1.00 10.34           C  
ATOM    716  CD2 TYR A  88     -47.143  21.773   7.391  1.00 12.71           C  
ATOM    717  CE1 TYR A  88     -44.872  23.341   7.581  1.00 12.03           C  
ATOM    718  CE2 TYR A  88     -46.958  22.824   6.520  1.00 14.47           C  
ATOM    719  CZ  TYR A  88     -45.818  23.606   6.620  1.00 16.68           C  
ATOM    720  OH  TYR A  88     -45.632  24.655   5.747  1.00 17.63           O  
ATOM    721  N   ASP A  89     -49.373  20.509  10.179  1.00  8.92           N  
ATOM    722  CA  ASP A  89     -50.739  21.010   9.998  1.00 10.41           C  
ATOM    723  C   ASP A  89     -51.304  21.651  11.256  1.00  9.83           C  
ATOM    724  O   ASP A  89     -52.151  22.537  11.177  1.00 12.94           O  
ATOM    725  CB  ASP A  89     -51.669  19.904   9.515  1.00 12.48           C  
ATOM    726  CG  ASP A  89     -51.466  19.583   8.048  1.00 23.25           C  
ATOM    727  OD1 ASP A  89     -50.810  20.391   7.354  1.00 21.12           O  
ATOM    728  OD2 ASP A  89     -51.963  18.534   7.593  1.00 24.11           O  
ATOM    729  N   SER A  90     -50.834  21.208  12.418  1.00  7.85           N  
ATOM    730  CA  SER A  90     -51.310  21.759  13.677  1.00  7.53           C  
ATOM    731  C   SER A  90     -50.745  23.144  13.990  1.00 10.35           C  
ATOM    732  O   SER A  90     -51.282  23.856  14.832  1.00 10.13           O  
ATOM    733  CB  SER A  90     -50.982  20.800  14.826  1.00 12.80           C  
ATOM    734  OG  SER A  90     -49.629  20.943  15.237  1.00 12.44           O  
ATOM    735  N   LEU A  91     -49.660  23.518  13.315  1.00  9.80           N  
ATOM    736  CA  LEU A  91     -48.950  24.760  13.621  1.00  9.84           C  
ATOM    737  C   LEU A  91     -49.514  25.982  12.899  1.00 11.01           C  
ATOM    738  O   LEU A  91     -50.140  25.863  11.847  1.00 11.81           O  
ATOM    739  CB  LEU A  91     -47.474  24.621  13.242  1.00  9.50           C  
ATOM    740  CG  LEU A  91     -46.649  23.578  13.993  1.00  8.30           C  
ATOM    741  CD1 LEU A  91     -45.283  23.481  13.346  1.00 11.72           C  
ATOM    742  CD2 LEU A  91     -46.535  23.958  15.457  1.00 10.62           C  
ATOM    743  N   ASP A  92     -49.274  27.152  13.483  1.00  9.89           N  
ATOM    744  CA  ASP A  92     -49.544  28.436  12.836  1.00  8.46           C  
ATOM    745  C   ASP A  92     -48.480  28.749  11.776  1.00 11.11           C  
ATOM    746  O   ASP A  92     -47.450  28.076  11.698  1.00 11.13           O  
ATOM    747  CB  ASP A  92     -49.518  29.531  13.892  1.00 12.12           C  
ATOM    748  CG  ASP A  92     -48.199  29.584  14.611  0.50  6.87           C  
ATOM    749  OD1 ASP A  92     -48.037  28.815  15.587  0.50  4.14           O  
ATOM    750  OD2 ASP A  92     -47.317  30.362  14.179  0.50  5.45           O  
ATOM    751  N   ALA A  93     -48.723  29.789  10.979  1.00 11.43           N  
ATOM    752  CA  ALA A  93     -47.854  30.109   9.843  1.00 13.37           C  
ATOM    753  C   ALA A  93     -46.400  30.370  10.225  1.00 11.90           C  
ATOM    754  O   ALA A  93     -45.484  29.893   9.549  1.00 12.10           O  
ATOM    755  CB  ALA A  93     -48.415  31.292   9.053  1.00 14.17           C  
ATOM    756  N   VAL A  94     -46.175  31.123  11.295  1.00 10.58           N  
ATOM    757  CA  VAL A  94     -44.798  31.445  11.678  1.00  9.17           C  
ATOM    758  C   VAL A  94     -44.061  30.186  12.127  1.00  9.98           C  
ATOM    759  O   VAL A  94     -42.927  29.925  11.714  1.00  7.50           O  
ATOM    760  CB  VAL A  94     -44.744  32.526  12.768  1.00 11.39           C  
ATOM    761  CG1 VAL A  94     -43.302  32.761  13.204  1.00 11.16           C  
ATOM    762  CG2 VAL A  94     -45.358  33.813  12.247  1.00 14.32           C  
ATOM    763  N   ARG A  95     -44.711  29.380  12.958  1.00  7.71           N  
ATOM    764  CA  ARG A  95     -44.086  28.143  13.408  1.00  6.64           C  
ATOM    765  C   ARG A  95     -43.864  27.138  12.263  1.00  8.44           C  
ATOM    766  O   ARG A  95     -42.893  26.385  12.271  1.00  8.43           O  
ATOM    767  CB  ARG A  95     -44.878  27.538  14.565  1.00  7.74           C  
ATOM    768  CG  ARG A  95     -44.781  28.387  15.817  1.00  7.98           C  
ATOM    769  CD  ARG A  95     -45.477  27.706  16.985  1.00  7.64           C  
ATOM    770  NE  ARG A  95     -45.226  28.409  18.240  1.00  8.61           N  
ATOM    771  CZ  ARG A  95     -46.040  29.320  18.768  1.00 12.13           C  
ATOM    772  NH1 ARG A  95     -47.160  29.661  18.143  1.00 12.15           N  
ATOM    773  NH2 ARG A  95     -45.732  29.896  19.928  1.00 10.27           N  
ATOM    774  N   ARG A  96     -44.740  27.142  11.264  1.00  6.92           N  
ATOM    775  CA  ARG A  96     -44.499  26.311  10.087  1.00  7.12           C  
ATOM    776  C   ARG A  96     -43.176  26.677   9.417  1.00  9.54           C  
ATOM    777  O   ARG A  96     -42.475  25.802   8.909  1.00  8.32           O  
ATOM    778  CB  ARG A  96     -45.653  26.404   9.089  1.00  8.27           C  
ATOM    779  CG  ARG A  96     -46.879  25.644   9.553  1.00  9.14           C  
ATOM    780  CD  ARG A  96     -48.002  25.738   8.537  1.00 13.04           C  
ATOM    781  NE  ARG A  96     -49.202  25.083   9.048  1.00 12.93           N  
ATOM    782  CZ  ARG A  96     -50.401  25.189   8.492  1.00 18.51           C  
ATOM    783  NH1 ARG A  96     -50.555  25.922   7.400  1.00 18.89           N  
ATOM    784  NH2 ARG A  96     -51.444  24.560   9.028  1.00 15.78           N  
ATOM    785  N   CYS A  97     -42.829  27.964   9.429  1.00  9.21           N  
ATOM    786  CA  CYS A  97     -41.541  28.393   8.876  1.00  9.51           C  
ATOM    787  C   CYS A  97     -40.368  27.804   9.646  1.00  7.88           C  
ATOM    788  O   CYS A  97     -39.391  27.348   9.046  1.00  8.10           O  
ATOM    789  CB  CYS A  97     -41.430  29.913   8.845  1.00  7.84           C  
ATOM    790  SG  CYS A  97     -42.530  30.655   7.639  1.00 13.45           S  
ATOM    791  N   ALA A  98     -40.472  27.791  10.971  1.00  7.18           N  
ATOM    792  CA  ALA A  98     -39.445  27.156  11.794  1.00  6.57           C  
ATOM    793  C   ALA A  98     -39.288  25.675  11.446  1.00  7.13           C  
ATOM    794  O   ALA A  98     -38.170  25.162  11.386  1.00  8.38           O  
ATOM    795  CB  ALA A  98     -39.756  27.332  13.276  1.00  7.15           C  
ATOM    796  N   ALA A  99     -40.411  24.999  11.213  1.00  7.54           N  
ATOM    797  CA  ALA A  99     -40.402  23.583  10.836  1.00  6.21           C  
ATOM    798  C   ALA A  99     -39.691  23.358   9.507  1.00  7.64           C  
ATOM    799  O   ALA A  99     -38.878  22.443   9.369  1.00  7.90           O  
ATOM    800  CB  ALA A  99     -41.825  23.047  10.762  1.00  7.63           C  
ATOM    801  N   ILE A 100     -40.008  24.197   8.527  1.00  8.01           N  
ATOM    802  CA  ILE A 100     -39.403  24.078   7.208  1.00  7.70           C  
ATOM    803  C   ILE A 100     -37.905  24.341   7.303  1.00  7.38           C  
ATOM    804  O   ILE A 100     -37.095  23.651   6.671  1.00  8.60           O  
ATOM    805  CB  ILE A 100     -40.063  25.037   6.198  1.00  7.95           C  
ATOM    806  CG1 ILE A 100     -41.528  24.646   5.992  1.00  7.83           C  
ATOM    807  CG2 ILE A 100     -39.309  25.017   4.859  1.00  8.26           C  
ATOM    808  CD1 ILE A 100     -42.376  25.731   5.343  1.00 11.18           C  
ATOM    809  N   ASN A 101     -37.542  25.326   8.116  1.00  8.52           N  
ATOM    810  CA  ASN A 101     -36.140  25.668   8.323  1.00  8.48           C  
ATOM    811  C   ASN A 101     -35.349  24.445   8.802  1.00  8.05           C  
ATOM    812  O   ASN A 101     -34.293  24.120   8.252  1.00  9.38           O  
ATOM    813  CB  ASN A 101     -36.041  26.826   9.327  1.00  6.46           C  
ATOM    814  CG  ASN A 101     -34.661  27.452   9.374  1.00  8.34           C  
ATOM    815  OD1 ASN A 101     -33.653  26.764   9.543  1.00 10.01           O  
ATOM    816  ND2 ASN A 101     -34.611  28.770   9.223  1.00  8.64           N  
ATOM    817  N   MET A 102     -35.870  23.755   9.812  1.00  8.47           N  
ATOM    818  CA  MET A 102     -35.187  22.574  10.336  1.00  6.49           C  
ATOM    819  C   MET A 102     -35.047  21.457   9.303  1.00  9.26           C  
ATOM    820  O   MET A 102     -33.986  20.843   9.189  1.00  9.29           O  
ATOM    821  CB  MET A 102     -35.882  22.046  11.596  1.00  8.11           C  
ATOM    822  CG  MET A 102     -35.777  22.982  12.775  1.00  7.34           C  
ATOM    823  SD  MET A 102     -36.391  22.209  14.274  1.00 10.68           S  
ATOM    824  CE  MET A 102     -35.070  21.064  14.674  1.00 11.34           C  
ATOM    825  N   VAL A 103     -36.108  21.185   8.553  1.00  8.97           N  
ATOM    826  CA AVAL A 103     -36.083  20.144   7.527  0.50  8.95           C  
ATOM    827  CA BVAL A 103     -36.028  20.120   7.561  0.50  8.95           C  
ATOM    828  C   VAL A 103     -35.142  20.534   6.389  1.00 10.04           C  
ATOM    829  O   VAL A 103     -34.470  19.689   5.791  1.00 11.26           O  
ATOM    830  CB AVAL A 103     -37.502  19.872   6.985  0.50 10.25           C  
ATOM    831  CB BVAL A 103     -37.413  19.644   7.092  0.50 10.70           C  
ATOM    832  CG1AVAL A 103     -37.461  18.886   5.823  0.50  8.84           C  
ATOM    833  CG1BVAL A 103     -38.140  18.935   8.238  0.50 10.56           C  
ATOM    834  CG2AVAL A 103     -38.398  19.353   8.104  0.50 11.53           C  
ATOM    835  CG2BVAL A 103     -38.219  20.805   6.564  0.50 11.97           C  
ATOM    836  N   PHE A 104     -35.100  21.828   6.085  1.00  8.66           N  
ATOM    837  CA  PHE A 104     -34.185  22.327   5.057  1.00  9.69           C  
ATOM    838  C   PHE A 104     -32.743  22.056   5.491  1.00  9.27           C  
ATOM    839  O   PHE A 104     -31.917  21.589   4.700  1.00 10.73           O  
ATOM    840  CB  PHE A 104     -34.427  23.818   4.815  1.00  9.50           C  
ATOM    841  CG  PHE A 104     -33.619  24.411   3.691  1.00  8.37           C  
ATOM    842  CD1 PHE A 104     -32.316  24.814   3.898  1.00 11.56           C  
ATOM    843  CD2 PHE A 104     -34.191  24.618   2.443  1.00 13.01           C  
ATOM    844  CE1 PHE A 104     -31.585  25.387   2.872  1.00 12.31           C  
ATOM    845  CE2 PHE A 104     -33.465  25.197   1.415  1.00 13.41           C  
ATOM    846  CZ  PHE A 104     -32.163  25.574   1.630  1.00 10.48           C  
ATOM    847  N   GLN A 105     -32.444  22.311   6.761  1.00  7.70           N  
ATOM    848  CA  GLN A 105     -31.082  22.140   7.247  1.00  8.41           C  
ATOM    849  C   GLN A 105     -30.672  20.671   7.409  1.00 15.47           C  
ATOM    850  O   GLN A 105     -29.562  20.283   7.039  1.00 14.15           O  
ATOM    851  CB  GLN A 105     -30.895  22.875   8.590  1.00  9.48           C  
ATOM    852  CG  GLN A 105     -29.450  22.831   9.101  1.00 11.00           C  
ATOM    853  CD  GLN A 105     -29.267  23.502  10.450  1.00 12.12           C  
ATOM    854  OE1 GLN A 105     -30.207  24.045  11.024  1.00 11.55           O  
ATOM    855  NE2 GLN A 105     -28.044  23.461  10.966  1.00 15.05           N  
ATOM    856  N   MET A 106     -31.558  19.850   7.957  1.00 10.56           N  
ATOM    857  CA AMET A 106     -31.134  18.508   8.351  0.50 13.11           C  
ATOM    858  CA BMET A 106     -31.191  18.508   8.407  0.50 13.09           C  
ATOM    859  C   MET A 106     -31.834  17.368   7.624  1.00 16.13           C  
ATOM    860  O   MET A 106     -31.474  16.202   7.809  1.00 16.44           O  
ATOM    861  CB AMET A 106     -31.218  18.332   9.875  0.50 15.62           C  
ATOM    862  CB BMET A 106     -31.523  18.354   9.895  0.50 14.29           C  
ATOM    863  CG AMET A 106     -32.588  18.558  10.465  0.50 12.24           C  
ATOM    864  CG BMET A 106     -30.662  19.213  10.807  0.50 14.15           C  
ATOM    865  SD AMET A 106     -32.555  18.789  12.256  0.50 27.90           S  
ATOM    866  SD BMET A 106     -30.975  18.880  12.546  0.50 16.84           S  
ATOM    867  CE AMET A 106     -32.243  20.551  12.355  0.50 13.59           C  
ATOM    868  CE BMET A 106     -32.479  19.807  12.821  0.50 16.07           C  
ATOM    869  N   GLY A 107     -32.800  17.703   6.774  1.00 11.66           N  
ATOM    870  CA  GLY A 107     -33.557  16.697   6.053  1.00 14.60           C  
ATOM    871  C   GLY A 107     -34.463  15.944   7.012  1.00 17.81           C  
ATOM    872  O   GLY A 107     -34.586  16.304   8.183  1.00 18.40           O  
ATOM    873  N   GLU A 108     -35.119  14.932   6.521  1.00 26.10           N  
ATOM    874  CA  GLU A 108     -36.010  14.132   7.367  1.00 25.53           C  
ATOM    875  C   GLU A 108     -35.337  13.055   8.162  1.00 27.22           C  
ATOM    876  O   GLU A 108     -35.830  12.678   9.151  1.00 32.79           O  
ATOM    877  CB  GLU A 108     -37.119  13.561   6.539  1.00 30.83           C  
ATOM    878  CG  GLU A 108     -37.873  14.634   5.909  1.00 31.18           C  
ATOM    879  CD  GLU A 108     -38.911  14.177   4.980  1.00 37.09           C  
ATOM    880  OE1 GLU A 108     -39.345  13.016   4.995  1.00 33.48           O  
ATOM    881  OE2 GLU A 108     -39.339  15.041   4.234  1.00 43.91           O  
ATOM    882  N  ATHR A 109     -34.196  12.578   7.747  0.60 25.20           N  
ATOM    883  N  BTHR A 109     -34.270  12.504   7.770  0.30 25.24           N  
ATOM    884  N  CTHR A 109     -34.181  12.578   7.781  0.10 25.24           N  
ATOM    885  CA ATHR A 109     -33.548  11.605   8.554  0.60 25.95           C  
ATOM    886  CA BTHR A 109     -33.721  11.262   8.326  0.30 26.48           C  
ATOM    887  CA CTHR A 109     -33.579  11.538   8.576  0.10 25.96           C  
ATOM    888  C  ATHR A 109     -32.981  12.359   9.745  0.60 26.55           C  
ATOM    889  C  BTHR A 109     -33.603  11.200   9.854  0.30 26.45           C  
ATOM    890  C  CTHR A 109     -33.160  12.109   9.940  0.10 25.14           C  
ATOM    891  O  ATHR A 109     -33.027  11.881  10.833  0.60 23.45           O  
ATOM    892  O  BTHR A 109     -33.390  10.124  10.418  0.30 22.84           O  
ATOM    893  O  CTHR A 109     -33.080  11.500  10.897  0.10 23.84           O  
ATOM    894  CB ATHR A 109     -32.455  10.835   7.804  0.60 29.20           C  
ATOM    895  CB BTHR A 109     -32.347  10.923   7.705  0.30 29.10           C  
ATOM    896  CB CTHR A 109     -32.440  10.818   7.824  0.10 28.98           C  
ATOM    897  OG1ATHR A 109     -31.478  11.748   7.327  0.60 34.63           O  
ATOM    898  OG1BTHR A 109     -31.305  11.551   8.464  0.30 26.30           O  
ATOM    899  OG1CTHR A 109     -31.196  11.433   8.129  0.10 26.85           O  
ATOM    900  CG2ATHR A 109     -33.037  10.158   6.655  0.60 27.58           C  
ATOM    901  CG2BTHR A 109     -32.283  11.402   6.264  0.30 26.23           C  
ATOM    902  CG2CTHR A 109     -32.664  10.949   6.388  0.10 26.24           C  
ATOM    903  N  AGLY A 110     -32.518  13.584   9.482  0.60 22.03           N  
ATOM    904  N  BGLY A 110     -33.744  12.341  10.520  0.30 24.35           N  
ATOM    905  N  CGLY A 110     -32.968  13.374   9.970  0.10 23.86           N  
ATOM    906  CA AGLY A 110     -31.860  14.397  10.465  0.60 22.03           C  
ATOM    907  CA BGLY A 110     -33.575  12.396  11.961  0.30 22.10           C  
ATOM    908  CA CGLY A 110     -32.586  14.033  11.204  0.10 22.35           C  
ATOM    909  C  AGLY A 110     -32.743  14.841  11.596  0.60 21.88           C  
ATOM    910  C  BGLY A 110     -34.864  12.602  12.733  0.30 20.76           C  
ATOM    911  C  CGLY A 110     -33.780  14.533  11.992  0.10 21.18           C  
ATOM    912  O  AGLY A 110     -32.237  15.169  12.650  0.60 19.41           O  
ATOM    913  O  BGLY A 110     -34.834  12.956  13.913  0.30 19.90           O  
ATOM    914  O  CGLY A 110     -33.760  14.541  13.223  0.10 21.02           O  
ATOM    915  N  AVAL A 111     -34.049  14.861  11.358  0.60 20.80           N  
ATOM    916  N  BVAL A 111     -35.973  12.417  12.106  0.30 20.03           N  
ATOM    917  N  CVAL A 111     -34.824  14.953  11.283  0.10 20.25           N  
ATOM    918  CA AVAL A 111     -34.992  15.211  12.417  0.60 18.46           C  
ATOM    919  CA BVAL A 111     -37.242  12.597  12.779  0.30 18.07           C  
ATOM    920  CA CVAL A 111     -36.029  15.462  11.928  0.10 19.59           C  
ATOM    921  C  AVAL A 111     -35.644  13.972  13.027  0.60 19.89           C  
ATOM    922  C  BVAL A 111     -37.416  11.742  14.001  0.30 19.24           C  
ATOM    923  C  CVAL A 111     -36.979  14.325  12.302  0.10 18.82           C  
ATOM    924  O  AVAL A 111     -36.571  14.082  13.826  0.60 17.53           O  
ATOM    925  O  BVAL A 111     -37.797  12.230  15.050  0.30 18.33           O  
ATOM    926  O  CVAL A 111     -37.774  14.453  13.234  0.10 19.37           O  
ATOM    927  CB AVAL A 111     -36.103  16.162  11.918  0.60 16.87           C  
ATOM    928  CB BVAL A 111     -38.443  12.442  11.882  0.30 21.26           C  
ATOM    929  CB CVAL A 111     -36.763  16.488  11.040  0.10 17.63           C  
ATOM    930  CG1AVAL A 111     -35.518  17.499  11.513  0.60 16.59           C  
ATOM    931  CG1BVAL A 111     -39.505  13.133  12.472  0.30 17.73           C  
ATOM    932  CG1CVAL A 111     -38.021  16.992  11.733  0.10 17.18           C  
ATOM    933  CG2AVAL A 111     -36.866  15.532  10.764  0.60 21.21           C  
ATOM    934  CG2BVAL A 111     -38.192  12.960  10.491  0.30 19.03           C  
ATOM    935  CG2CVAL A 111     -35.841  17.648  10.702  0.10 17.07           C  
ATOM    936  N  AALA A 112     -35.146  12.798  12.654  0.60 20.51           N  
ATOM    937  N  BALA A 112     -37.205  10.456  13.859  0.30 21.57           N  
ATOM    938  N  CALA A 112     -36.888  13.214  11.575  0.10 20.95           N  
ATOM    939  CA AALA A 112     -35.737  11.534  13.090  0.60 20.95           C  
ATOM    940  CA BALA A 112     -37.321   9.573  15.015  0.30 19.59           C  
ATOM    941  CA CALA A 112     -37.695  12.036  11.880  0.10 20.51           C  
ATOM    942  C  AALA A 112     -35.799  11.362  14.612  0.60 21.75           C  
ATOM    943  C  BALA A 112     -36.618  10.204  16.209  0.30 20.48           C  
ATOM    944  C  CALA A 112     -37.484  11.613  13.328  0.10 19.70           C  
ATOM    945  O  AALA A 112     -36.752  10.777  15.135  0.60 19.10           O  
ATOM    946  O  BALA A 112     -37.061  10.073  17.350  0.30 17.69           O  
ATOM    947  O  CALA A 112     -38.382  11.052  13.956  0.10 19.90           O  
ATOM    948  CB AALA A 112     -35.006  10.357  12.448  0.60 22.69           C  
ATOM    949  CB BALA A 112     -36.730   8.207  14.706  0.30 22.54           C  
ATOM    950  CB CALA A 112     -37.360  10.891  10.938  0.10 20.93           C  
ATOM    951  N  AGLY A 113     -34.788  11.868  15.318  0.60 18.42           N  
ATOM    952  N  BGLY A 113     -35.519  10.895  15.930  0.30 17.83           N  
ATOM    953  N  CGLY A 113     -36.288  11.877  13.847  0.10 20.08           N  
ATOM    954  CA AGLY A 113     -34.703  11.699  16.762  0.60 19.18           C  
ATOM    955  CA BGLY A 113     -34.778  11.611  16.948  0.30 18.94           C  
ATOM    956  CA CGLY A 113     -36.018  11.704  15.262  0.10 19.70           C  
ATOM    957  C  AGLY A 113     -35.477  12.736  17.557  0.60 17.76           C  
ATOM    958  C  BGLY A 113     -35.607  12.679  17.634  0.30 17.69           C  
ATOM    959  C  CGLY A 113     -36.894  12.674  16.024  0.10 18.81           C  
ATOM    960  O  AGLY A 113     -35.353  12.827  18.778  0.60 16.21           O  
ATOM    961  O  BGLY A 113     -35.634  12.746  18.863  0.30 15.91           O  
ATOM    962  O  CGLY A 113     -38.113  12.661  15.859  0.10 18.14           O  
ATOM    963  N   PHE A 114     -36.290  13.517  16.857  1.00 19.01           N  
ATOM    964  CA  PHE A 114     -37.035  14.607  17.473  1.00 14.20           C  
ATOM    965  C   PHE A 114     -38.476  14.234  17.854  1.00 15.66           C  
ATOM    966  O   PHE A 114     -39.315  15.108  18.026  1.00 13.67           O  
ATOM    967  CB  PHE A 114     -37.009  15.841  16.563  1.00 14.25           C  
ATOM    968  CG  PHE A 114     -35.676  16.563  16.545  1.00 13.16           C  
ATOM    969  CD1 PHE A 114     -35.476  17.703  17.312  1.00 16.07           C  
ATOM    970  CD2 PHE A 114     -34.626  16.095  15.768  1.00 21.88           C  
ATOM    971  CE1 PHE A 114     -34.254  18.370  17.298  1.00 16.57           C  
ATOM    972  CE2 PHE A 114     -33.404  16.755  15.751  1.00 18.82           C  
ATOM    973  CZ  PHE A 114     -33.218  17.892  16.516  1.00 16.47           C  
ATOM    974  N   THR A 115     -38.746  12.939  18.016  1.00 15.23           N  
ATOM    975  CA  THR A 115     -40.081  12.458  18.385  1.00 16.95           C  
ATOM    976  C   THR A 115     -40.691  13.183  19.580  1.00 16.65           C  
ATOM    977  O   THR A 115     -41.864  13.568  19.556  1.00 14.31           O  
ATOM    978  CB  THR A 115     -40.068  10.952  18.705  1.00 22.23           C  
ATOM    979  OG1 THR A 115     -39.632  10.223  17.553  1.00 22.56           O  
ATOM    980  CG2 THR A 115     -41.459  10.479  19.107  1.00 23.18           C  
ATOM    981  N   ASN A 116     -39.899  13.367  20.631  1.00 12.66           N  
ATOM    982  CA  ASN A 116     -40.404  14.020  21.828  1.00 13.43           C  
ATOM    983  C   ASN A 116     -40.714  15.500  21.588  1.00 13.10           C  
ATOM    984  O   ASN A 116     -41.740  15.998  22.038  1.00 12.11           O  
ATOM    985  CB  ASN A 116     -39.435  13.806  23.002  1.00 13.96           C  
ATOM    986  CG  ASN A 116     -39.245  12.332  23.322  1.00 25.70           C  
ATOM    987  OD1 ASN A 116     -40.210  11.566  23.330  1.00 23.32           O  
ATOM    988  ND2 ASN A 116     -38.000  11.919  23.554  1.00 21.92           N  
ATOM    989  N   SER A 117     -39.839  16.188  20.858  1.00 10.29           N  
ATOM    990  CA  SER A 117     -40.061  17.590  20.509  1.00  9.67           C  
ATOM    991  C   SER A 117     -41.304  17.755  19.651  1.00 10.50           C  
ATOM    992  O   SER A 117     -42.076  18.697  19.835  1.00 11.17           O  
ATOM    993  CB  SER A 117     -38.855  18.160  19.758  1.00 11.70           C  
ATOM    994  OG  SER A 117     -37.783  18.425  20.645  1.00 22.96           O  
ATOM    995  N   LEU A 118     -41.488  16.836  18.710  1.00  9.38           N  
ATOM    996  CA  LEU A 118     -42.660  16.863  17.836  1.00 10.75           C  
ATOM    997  C   LEU A 118     -43.948  16.764  18.643  1.00 11.97           C  
ATOM    998  O   LEU A 118     -44.917  17.485  18.382  1.00 11.67           O  
ATOM    999  CB  LEU A 118     -42.590  15.728  16.818  1.00 10.85           C  
ATOM   1000  CG  LEU A 118     -41.635  15.969  15.653  1.00 12.59           C  
ATOM   1001  CD1 LEU A 118     -41.333  14.666  14.933  1.00 14.72           C  
ATOM   1002  CD2 LEU A 118     -42.238  16.990  14.692  1.00 14.88           C  
ATOM   1003  N   ARG A 119     -43.949  15.874  19.630  1.00 11.56           N  
ATOM   1004  CA AARG A 119     -45.105  15.687  20.496  0.50 14.92           C  
ATOM   1005  CA BARG A 119     -45.104  15.686  20.496  0.50 14.93           C  
ATOM   1006  C   ARG A 119     -45.423  16.977  21.242  1.00 13.58           C  
ATOM   1007  O   ARG A 119     -46.581  17.390  21.308  1.00 11.03           O  
ATOM   1008  CB AARG A 119     -44.855  14.550  21.489  0.50 15.01           C  
ATOM   1009  CB BARG A 119     -44.852  14.551  21.490  0.50 15.01           C  
ATOM   1010  CG AARG A 119     -46.122  13.896  22.015  0.50 21.09           C  
ATOM   1011  CG BARG A 119     -46.025  14.263  22.414  0.50 19.27           C  
ATOM   1012  CD AARG A 119     -45.832  13.029  23.229  0.50 21.74           C  
ATOM   1013  CD BARG A 119     -45.704  13.132  23.377  0.50 21.71           C  
ATOM   1014  NE AARG A 119     -44.831  13.631  24.105  0.50 23.54           N  
ATOM   1015  NE BARG A 119     -45.338  11.904  22.676  0.50 28.39           N  
ATOM   1016  CZ AARG A 119     -43.583  13.190  24.226  0.50 26.37           C  
ATOM   1017  CZ BARG A 119     -44.126  11.360  22.705  0.50 27.28           C  
ATOM   1018  NH1AARG A 119     -43.178  12.140  23.526  0.50 28.16           N  
ATOM   1019  NH1BARG A 119     -43.156  11.934  23.403  0.50 27.56           N  
ATOM   1020  NH2AARG A 119     -42.739  13.799  25.048  0.50 28.80           N  
ATOM   1021  NH2BARG A 119     -43.883  10.241  22.037  0.50 27.55           N  
ATOM   1022  N   MET A 120     -44.396  17.609  21.802  1.00  9.83           N  
ATOM   1023  CA  MET A 120     -44.585  18.855  22.535  1.00  8.88           C  
ATOM   1024  C   MET A 120     -45.085  19.980  21.641  1.00 10.22           C  
ATOM   1025  O   MET A 120     -45.933  20.771  22.053  1.00  9.01           O  
ATOM   1026  CB  MET A 120     -43.296  19.265  23.240  1.00  9.06           C  
ATOM   1027  CG  MET A 120     -42.879  18.253  24.290  1.00 15.15           C  
ATOM   1028  SD  MET A 120     -41.256  18.661  24.927  1.00 18.37           S  
ATOM   1029  CE  MET A 120     -40.892  17.243  25.957  1.00 19.75           C  
ATOM   1030  N   LEU A 121     -44.553  20.061  20.424  1.00  8.87           N  
ATOM   1031  CA  LEU A 121     -45.037  21.047  19.462  1.00  7.40           C  
ATOM   1032  C   LEU A 121     -46.502  20.798  19.111  1.00  9.66           C  
ATOM   1033  O   LEU A 121     -47.295  21.736  19.033  1.00 10.92           O  
ATOM   1034  CB  LEU A 121     -44.191  21.030  18.187  1.00  7.03           C  
ATOM   1035  CG  LEU A 121     -42.758  21.536  18.335  1.00  8.84           C  
ATOM   1036  CD1 LEU A 121     -41.969  21.266  17.052  1.00  9.61           C  
ATOM   1037  CD2 LEU A 121     -42.724  23.017  18.681  1.00  9.98           C  
ATOM   1038  N   GLN A 122     -46.862  19.539  18.895  1.00  7.75           N  
ATOM   1039  CA  GLN A 122     -48.255  19.219  18.567  1.00 10.52           C  
ATOM   1040  C   GLN A 122     -49.187  19.591  19.724  1.00 12.95           C  
ATOM   1041  O   GLN A 122     -50.324  20.022  19.507  1.00 14.33           O  
ATOM   1042  CB  GLN A 122     -48.401  17.742  18.187  1.00 13.69           C  
ATOM   1043  CG  GLN A 122     -49.777  17.382  17.629  1.00 20.97           C  
ATOM   1044  CD  GLN A 122     -49.731  16.183  16.694  1.00 27.59           C  
ATOM   1045  N   GLN A 123     -48.687  19.445  20.948  1.00 10.75           N  
ATOM   1046  CA  GLN A 123     -49.450  19.781  22.147  1.00 11.06           C  
ATOM   1047  C   GLN A 123     -49.421  21.276  22.484  1.00 11.87           C  
ATOM   1048  O   GLN A 123     -50.031  21.703  23.470  1.00 11.77           O  
ATOM   1049  CB  GLN A 123     -48.901  19.004  23.344  1.00 11.49           C  
ATOM   1050  CG  GLN A 123     -49.104  17.506  23.281  1.00 19.48           C  
ATOM   1051  CD  GLN A 123     -48.432  16.792  24.444  1.00 20.86           C  
ATOM   1052  OE1 GLN A 123     -47.307  17.122  24.826  1.00 26.40           O  
ATOM   1053  NE2 GLN A 123     -49.117  15.810  25.008  1.00 34.39           N  
ATOM   1054  N   LYS A 124     -48.693  22.056  21.686  1.00  9.47           N  
ATOM   1055  CA  LYS A 124     -48.513  23.493  21.916  1.00  8.08           C  
ATOM   1056  C   LYS A 124     -47.893  23.826  23.278  1.00  9.54           C  
ATOM   1057  O   LYS A 124     -48.194  24.853  23.887  1.00 11.12           O  
ATOM   1058  CB  LYS A 124     -49.828  24.257  21.685  1.00  8.30           C  
ATOM   1059  CG  LYS A 124     -50.418  23.996  20.290  1.00 13.66           C  
ATOM   1060  CD  LYS A 124     -51.474  25.038  19.917  1.00 14.76           C  
ATOM   1061  CE  LYS A 124     -51.983  24.822  18.496  1.00 12.19           C  
ATOM   1062  NZ  LYS A 124     -50.868  24.823  17.494  1.00 12.62           N  
ATOM   1063  N   ARG A 125     -47.021  22.941  23.743  1.00  9.87           N  
ATOM   1064  CA  ARG A 125     -46.266  23.170  24.962  1.00  8.84           C  
ATOM   1065  C   ARG A 125     -44.954  23.813  24.540  1.00  9.43           C  
ATOM   1066  O   ARG A 125     -43.922  23.148  24.450  1.00 11.33           O  
ATOM   1067  CB  ARG A 125     -46.044  21.844  25.686  1.00  9.80           C  
ATOM   1068  CG  ARG A 125     -47.349  21.199  26.157  1.00 12.65           C  
ATOM   1069  CD  ARG A 125     -47.101  19.889  26.896  1.00 21.50           C  
ATOM   1070  NE  ARG A 125     -48.339  19.317  27.427  1.00 29.39           N  
ATOM   1071  N   TRP A 126     -45.010  25.117  24.280  1.00  9.66           N  
ATOM   1072  CA  TRP A 126     -43.939  25.797  23.558  1.00  9.74           C  
ATOM   1073  C   TRP A 126     -42.635  25.900  24.343  1.00 12.04           C  
ATOM   1074  O   TRP A 126     -41.566  25.684  23.790  1.00 11.30           O  
ATOM   1075  CB  TRP A 126     -44.377  27.193  23.106  1.00  9.22           C  
ATOM   1076  CG  TRP A 126     -45.665  27.234  22.328  1.00  9.16           C  
ATOM   1077  CD1 TRP A 126     -46.765  27.997  22.613  1.00  8.76           C  
ATOM   1078  CD2 TRP A 126     -45.986  26.502  21.132  1.00  8.30           C  
ATOM   1079  NE1 TRP A 126     -47.747  27.780  21.677  1.00 10.05           N  
ATOM   1080  CE2 TRP A 126     -47.292  26.871  20.755  1.00  8.86           C  
ATOM   1081  CE3 TRP A 126     -45.299  25.565  20.352  1.00 10.03           C  
ATOM   1082  CZ2 TRP A 126     -47.924  26.342  19.627  1.00 11.39           C  
ATOM   1083  CZ3 TRP A 126     -45.931  25.039  19.226  1.00  9.62           C  
ATOM   1084  CH2 TRP A 126     -47.229  25.430  18.878  1.00 10.45           C  
ATOM   1085  N   ASP A 127     -42.715  26.255  25.623  1.00 11.81           N  
ATOM   1086  CA  ASP A 127     -41.504  26.365  26.429  1.00 12.01           C  
ATOM   1087  C   ASP A 127     -40.848  24.997  26.586  1.00 10.21           C  
ATOM   1088  O   ASP A 127     -39.622  24.872  26.499  1.00 12.75           O  
ATOM   1089  CB  ASP A 127     -41.811  26.971  27.803  1.00 13.98           C  
ATOM   1090  CG  ASP A 127     -41.937  28.488  27.764  1.00 26.06           C  
ATOM   1091  OD1 ASP A 127     -42.225  29.042  26.684  1.00 28.22           O  
ATOM   1092  OD2 ASP A 127     -41.757  29.135  28.824  1.00 24.13           O  
ATOM   1093  N   GLU A 128     -41.665  23.971  26.801  1.00 11.03           N  
ATOM   1094  CA AGLU A 128     -41.165  22.613  26.940  0.60 11.32           C  
ATOM   1095  CA BGLU A 128     -41.163  22.606  26.936  0.40 11.37           C  
ATOM   1096  C   GLU A 128     -40.492  22.139  25.653  1.00 11.09           C  
ATOM   1097  O   GLU A 128     -39.410  21.541  25.687  1.00 11.83           O  
ATOM   1098  CB AGLU A 128     -42.309  21.671  27.327  0.60 14.89           C  
ATOM   1099  CB BGLU A 128     -42.292  21.637  27.294  0.40 14.86           C  
ATOM   1100  CG AGLU A 128     -42.903  21.956  28.707  0.60 20.04           C  
ATOM   1101  CG BGLU A 128     -42.957  21.905  28.631  0.40 20.00           C  
ATOM   1102  CD AGLU A 128     -44.098  22.910  28.690  0.60 20.77           C  
ATOM   1103  CD BGLU A 128     -43.905  20.790  29.034  0.40 22.23           C  
ATOM   1104  OE1AGLU A 128     -44.220  23.753  27.771  0.60 13.52           O  
ATOM   1105  OE1BGLU A 128     -45.113  21.061  29.191  0.40 19.69           O  
ATOM   1106  OE2AGLU A 128     -44.930  22.811  29.620  0.60 28.88           O  
ATOM   1107  OE2BGLU A 128     -43.440  19.642  29.194  0.40 29.12           O  
ATOM   1108  N   ALA A 129     -41.142  22.402  24.522  1.00  9.08           N  
ATOM   1109  CA  ALA A 129     -40.580  22.043  23.222  1.00 10.16           C  
ATOM   1110  C   ALA A 129     -39.237  22.732  23.018  1.00  9.38           C  
ATOM   1111  O   ALA A 129     -38.278  22.119  22.545  1.00 10.28           O  
ATOM   1112  CB  ALA A 129     -41.538  22.413  22.096  1.00 12.30           C  
ATOM   1113  N   ALA A 130     -39.173  24.011  23.385  1.00  9.33           N  
ATOM   1114  CA  ALA A 130     -37.955  24.794  23.208  1.00 10.50           C  
ATOM   1115  C   ALA A 130     -36.801  24.195  23.997  1.00 10.35           C  
ATOM   1116  O   ALA A 130     -35.678  24.095  23.496  1.00 11.40           O  
ATOM   1117  CB  ALA A 130     -38.188  26.243  23.616  1.00 11.69           C  
ATOM   1118  N   VAL A 131     -37.081  23.797  25.232  1.00  9.30           N  
ATOM   1119  CA  VAL A 131     -36.062  23.163  26.057  1.00 10.38           C  
ATOM   1120  C   VAL A 131     -35.636  21.835  25.443  1.00 11.36           C  
ATOM   1121  O   VAL A 131     -34.453  21.521  25.375  1.00 11.45           O  
ATOM   1122  CB  VAL A 131     -36.553  22.946  27.500  1.00 11.53           C  
ATOM   1123  CG1 VAL A 131     -35.579  22.063  28.263  1.00 15.82           C  
ATOM   1124  CG2 VAL A 131     -36.721  24.287  28.193  1.00 15.69           C  
ATOM   1125  N   ASN A 132     -36.603  21.050  24.986  1.00  8.61           N  
ATOM   1126  CA  ASN A 132     -36.277  19.759  24.401  1.00 11.64           C  
ATOM   1127  C   ASN A 132     -35.459  19.898  23.116  1.00 10.84           C  
ATOM   1128  O   ASN A 132     -34.533  19.121  22.870  1.00 11.64           O  
ATOM   1129  CB  ASN A 132     -37.546  18.953  24.130  1.00 11.25           C  
ATOM   1130  CG  ASN A 132     -37.249  17.520  23.756  1.00 17.03           C  
ATOM   1131  OD1 ASN A 132     -37.180  17.166  22.572  1.00 16.78           O  
ATOM   1132  ND2 ASN A 132     -37.054  16.684  24.763  1.00 17.32           N  
ATOM   1133  N   LEU A 133     -35.802  20.889  22.299  1.00  9.67           N  
ATOM   1134  CA  LEU A 133     -35.124  21.067  21.017  1.00 10.58           C  
ATOM   1135  C   LEU A 133     -33.640  21.383  21.191  1.00 11.82           C  
ATOM   1136  O   LEU A 133     -32.821  21.041  20.333  1.00 12.11           O  
ATOM   1137  CB  LEU A 133     -35.797  22.169  20.191  1.00  9.69           C  
ATOM   1138  CG  LEU A 133     -37.114  21.792  19.514  1.00  9.71           C  
ATOM   1139  CD1 LEU A 133     -37.861  23.050  19.110  1.00  9.59           C  
ATOM   1140  CD2 LEU A 133     -36.858  20.909  18.299  1.00 13.22           C  
ATOM   1141  N   ALA A 134     -33.298  22.043  22.293  1.00 10.19           N  
ATOM   1142  CA  ALA A 134     -31.916  22.442  22.539  1.00 11.57           C  
ATOM   1143  C   ALA A 134     -31.044  21.278  23.017  1.00 11.15           C  
ATOM   1144  O   ALA A 134     -29.812  21.381  23.013  1.00 14.05           O  
ATOM   1145  CB  ALA A 134     -31.860  23.607  23.523  1.00 12.30           C  
ATOM   1146  N   LYS A 135     -31.679  20.176  23.418  1.00 10.31           N  
ATOM   1147  CA  LYS A 135     -30.950  18.969  23.819  1.00 11.57           C  
ATOM   1148  C   LYS A 135     -30.628  18.130  22.593  1.00 10.52           C  
ATOM   1149  O   LYS A 135     -31.119  17.017  22.432  1.00 14.31           O  
ATOM   1150  CB  LYS A 135     -31.761  18.149  24.820  1.00 11.11           C  
ATOM   1151  CG  LYS A 135     -32.082  18.909  26.089  1.00 13.63           C  
ATOM   1152  CD  LYS A 135     -33.005  18.116  26.999  1.00 21.06           C  
ATOM   1153  CE  LYS A 135     -33.414  18.950  28.205  0.60 18.60           C  
ATOM   1154  NZ  LYS A 135     -34.372  18.226  29.086  0.60 21.64           N  
ATOM   1155  N   SER A 136     -29.798  18.673  21.719  1.00  9.08           N  
ATOM   1156  CA  SER A 136     -29.604  18.063  20.416  1.00  8.83           C  
ATOM   1157  C   SER A 136     -28.238  18.395  19.867  1.00  9.31           C  
ATOM   1158  O   SER A 136     -27.665  19.432  20.195  1.00  7.95           O  
ATOM   1159  CB  SER A 136     -30.661  18.566  19.429  1.00 10.83           C  
ATOM   1160  OG  SER A 136     -30.567  19.976  19.265  1.00 10.01           O  
ATOM   1161  N   ARG A 137     -27.724  17.518  19.015  1.00  8.12           N  
ATOM   1162  CA  ARG A 137     -26.478  17.813  18.329  1.00  7.96           C  
ATOM   1163  C   ARG A 137     -26.683  19.079  17.515  1.00 11.78           C  
ATOM   1164  O   ARG A 137     -25.807  19.935  17.444  1.00 10.84           O  
ATOM   1165  CB  ARG A 137     -26.053  16.658  17.418  1.00  8.82           C  
ATOM   1166  CG  ARG A 137     -24.789  16.979  16.626  1.00 11.79           C  
ATOM   1167  CD  ARG A 137     -24.402  15.878  15.663  1.00 15.24           C  
ATOM   1168  NE  ARG A 137     -23.117  16.179  15.036  1.00 16.15           N  
ATOM   1169  CZ  ARG A 137     -22.965  16.951  13.965  1.00 22.23           C  
ATOM   1170  NH1 ARG A 137     -24.021  17.508  13.382  1.00 19.60           N  
ATOM   1171  NH2 ARG A 137     -21.750  17.170  13.477  1.00 20.78           N  
ATOM   1172  N   TRP A 138     -27.868  19.199  16.924  1.00  7.80           N  
ATOM   1173  CA  TRP A 138     -28.230  20.371  16.130  1.00  8.64           C  
ATOM   1174  C   TRP A 138     -27.934  21.672  16.859  1.00  9.20           C  
ATOM   1175  O   TRP A 138     -27.238  22.551  16.339  1.00 10.24           O  
ATOM   1176  CB  TRP A 138     -29.715  20.286  15.797  1.00  9.20           C  
ATOM   1177  CG  TRP A 138     -30.293  21.495  15.145  1.00 11.64           C  
ATOM   1178  CD1 TRP A 138     -29.903  22.068  13.967  1.00 12.76           C  
ATOM   1179  CD2 TRP A 138     -31.403  22.260  15.619  1.00  8.68           C  
ATOM   1180  NE1 TRP A 138     -30.700  23.160  13.686  1.00 11.60           N  
ATOM   1181  CE2 TRP A 138     -31.632  23.293  14.683  1.00  8.51           C  
ATOM   1182  CE3 TRP A 138     -32.225  22.176  16.747  1.00  8.73           C  
ATOM   1183  CZ2 TRP A 138     -32.653  24.231  14.837  1.00  9.95           C  
ATOM   1184  CZ3 TRP A 138     -33.235  23.103  16.902  1.00 10.53           C  
ATOM   1185  CH2 TRP A 138     -33.443  24.122  15.948  1.00 10.36           C  
ATOM   1186  N   TYR A 139     -28.462  21.794  18.069  1.00  8.75           N  
ATOM   1187  CA  TYR A 139     -28.276  22.993  18.875  1.00  9.20           C  
ATOM   1188  C   TYR A 139     -26.805  23.208  19.192  1.00 10.69           C  
ATOM   1189  O   TYR A 139     -26.291  24.322  19.091  1.00 12.03           O  
ATOM   1190  CB  TYR A 139     -29.080  22.879  20.167  1.00 10.72           C  
ATOM   1191  CG  TYR A 139     -28.923  24.053  21.102  1.00 11.38           C  
ATOM   1192  CD1 TYR A 139     -29.721  25.178  20.968  1.00 15.20           C  
ATOM   1193  CD2 TYR A 139     -27.989  24.026  22.133  1.00 18.43           C  
ATOM   1194  CE1 TYR A 139     -29.589  26.254  21.828  1.00 20.57           C  
ATOM   1195  CE2 TYR A 139     -27.850  25.098  23.002  1.00 24.68           C  
ATOM   1196  CZ  TYR A 139     -28.654  26.210  22.840  1.00 29.88           C  
ATOM   1197  OH  TYR A 139     -28.530  27.285  23.689  1.00 38.99           O  
ATOM   1198  N   ASN A 140     -26.117  22.134  19.565  1.00  8.23           N  
ATOM   1199  CA  ASN A 140     -24.726  22.272  19.973  1.00  8.53           C  
ATOM   1200  C   ASN A 140     -23.785  22.620  18.829  1.00  9.70           C  
ATOM   1201  O   ASN A 140     -22.809  23.346  19.026  1.00 12.85           O  
ATOM   1202  CB  ASN A 140     -24.253  21.021  20.707  1.00 12.12           C  
ATOM   1203  CG  ASN A 140     -24.749  20.984  22.132  1.00 15.79           C  
ATOM   1204  OD1 ASN A 140     -24.203  21.667  23.000  1.00 19.27           O  
ATOM   1205  ND2 ASN A 140     -25.797  20.207  22.383  1.00 12.14           N  
ATOM   1206  N   GLN A 141     -24.079  22.124  17.633  1.00  8.05           N  
ATOM   1207  CA  GLN A 141     -23.207  22.388  16.492  1.00  9.07           C  
ATOM   1208  C   GLN A 141     -23.488  23.723  15.788  1.00 12.97           C  
ATOM   1209  O   GLN A 141     -22.573  24.342  15.249  1.00 13.76           O  
ATOM   1210  CB  GLN A 141     -23.260  21.234  15.488  1.00 11.07           C  
ATOM   1211  CG  GLN A 141     -22.829  19.896  16.064  1.00 16.68           C  
ATOM   1212  CD  GLN A 141     -21.395  19.901  16.549  1.00 17.79           C  
ATOM   1213  OE1 GLN A 141     -20.486  20.368  15.848  1.00 19.61           O  
ATOM   1214  NE2 GLN A 141     -21.181  19.396  17.758  1.00 15.56           N  
ATOM   1215  N   THR A 142     -24.743  24.165  15.786  1.00 10.47           N  
ATOM   1216  CA  THR A 142     -25.087  25.465  15.198  1.00  9.43           C  
ATOM   1217  C   THR A 142     -25.971  26.229  16.174  1.00 10.32           C  
ATOM   1218  O   THR A 142     -27.160  26.430  15.924  1.00 10.74           O  
ATOM   1219  CB  THR A 142     -25.801  25.329  13.818  1.00 11.49           C  
ATOM   1220  OG1 THR A 142     -26.891  24.403  13.917  1.00 14.99           O  
ATOM   1221  CG2 THR A 142     -24.835  24.819  12.749  1.00 11.73           C  
ATOM   1222  N   PRO A 143     -25.391  26.658  17.303  1.00  9.48           N  
ATOM   1223  CA  PRO A 143     -26.226  27.219  18.368  1.00  9.52           C  
ATOM   1224  C   PRO A 143     -26.890  28.532  17.985  1.00 10.44           C  
ATOM   1225  O   PRO A 143     -28.033  28.741  18.364  1.00 10.27           O  
ATOM   1226  CB  PRO A 143     -25.238  27.422  19.529  1.00 13.40           C  
ATOM   1227  CG  PRO A 143     -23.881  27.404  18.895  1.00 12.30           C  
ATOM   1228  CD  PRO A 143     -23.990  26.481  17.725  1.00 12.09           C  
ATOM   1229  N   ASN A 144     -26.209  29.410  17.257  1.00  8.57           N  
ATOM   1230  CA  ASN A 144     -26.843  30.688  16.930  1.00 10.09           C  
ATOM   1231  C   ASN A 144     -28.092  30.501  16.074  1.00  8.88           C  
ATOM   1232  O   ASN A 144     -29.141  31.090  16.351  1.00  8.96           O  
ATOM   1233  CB  ASN A 144     -25.860  31.654  16.275  1.00  9.50           C  
ATOM   1234  CG  ASN A 144     -24.876  32.242  17.280  1.00 15.52           C  
ATOM   1235  OD1 ASN A 144     -24.925  31.919  18.467  1.00 23.03           O  
ATOM   1236  ND2 ASN A 144     -23.983  33.104  16.808  1.00 24.23           N  
ATOM   1237  N   ARG A 145     -27.979  29.666  15.048  1.00  7.91           N  
ATOM   1238  CA  ARG A 145     -29.117  29.400  14.189  1.00  8.54           C  
ATOM   1239  C   ARG A 145     -30.198  28.635  14.939  1.00  8.25           C  
ATOM   1240  O   ARG A 145     -31.378  28.944  14.814  1.00  8.43           O  
ATOM   1241  CB  ARG A 145     -28.700  28.613  12.958  1.00  8.14           C  
ATOM   1242  CG  ARG A 145     -29.880  28.328  12.056  1.00 13.86           C  
ATOM   1243  CD  ARG A 145     -29.464  27.437  10.958  1.00 17.83           C  
ATOM   1244  NE  ARG A 145     -30.536  27.153  10.016  1.00  9.47           N  
ATOM   1245  CZ  ARG A 145     -30.282  26.734   8.788  1.00 10.67           C  
ATOM   1246  NH1 ARG A 145     -29.016  26.577   8.421  1.00 15.18           N  
ATOM   1247  NH2 ARG A 145     -31.266  26.468   7.945  1.00  9.51           N  
ATOM   1248  N   ALA A 146     -29.802  27.630  15.716  1.00  7.66           N  
ATOM   1249  CA  ALA A 146     -30.791  26.854  16.466  1.00  8.02           C  
ATOM   1250  C   ALA A 146     -31.554  27.739  17.441  1.00  8.95           C  
ATOM   1251  O   ALA A 146     -32.764  27.592  17.605  1.00  9.10           O  
ATOM   1252  CB  ALA A 146     -30.135  25.683  17.193  1.00  8.72           C  
ATOM   1253  N   LYS A 147     -30.849  28.659  18.097  1.00  8.68           N  
ATOM   1254  CA  LYS A 147     -31.510  29.569  19.023  1.00  9.60           C  
ATOM   1255  C   LYS A 147     -32.552  30.416  18.308  1.00  9.28           C  
ATOM   1256  O   LYS A 147     -33.626  30.664  18.854  1.00 10.09           O  
ATOM   1257  CB  LYS A 147     -30.502  30.462  19.750  1.00  9.38           C  
ATOM   1258  CG  LYS A 147     -29.649  29.726  20.771  1.00 11.87           C  
ATOM   1259  CD  LYS A 147     -28.594  30.670  21.367  1.00 17.57           C  
ATOM   1260  CE  LYS A 147     -27.575  29.911  22.204  1.00 32.78           C  
ATOM   1261  N   ARG A 148     -32.245  30.858  17.090  1.00  8.81           N  
ATOM   1262  CA  ARG A 148     -33.219  31.641  16.314  1.00  7.87           C  
ATOM   1263  C   ARG A 148     -34.446  30.809  15.974  1.00  7.77           C  
ATOM   1264  O   ARG A 148     -35.576  31.265  16.129  1.00  8.05           O  
ATOM   1265  CB  ARG A 148     -32.604  32.197  15.026  1.00  8.06           C  
ATOM   1266  CG  ARG A 148     -31.658  33.365  15.246  1.00 10.58           C  
ATOM   1267  CD  ARG A 148     -31.345  34.083  13.929  1.00  8.44           C  
ATOM   1268  NE  ARG A 148     -30.582  33.251  12.993  1.00 10.10           N  
ATOM   1269  CZ  ARG A 148     -29.252  33.142  12.985  1.00 14.84           C  
ATOM   1270  NH1 ARG A 148     -28.514  33.803  13.876  1.00 11.76           N  
ATOM   1271  NH2 ARG A 148     -28.660  32.364  12.086  1.00 11.75           N  
ATOM   1272  N   VAL A 149     -34.215  29.584  15.516  1.00  7.02           N  
ATOM   1273  CA  VAL A 149     -35.308  28.702  15.119  1.00  6.91           C  
ATOM   1274  C   VAL A 149     -36.138  28.330  16.350  1.00  7.76           C  
ATOM   1275  O   VAL A 149     -37.372  28.362  16.327  1.00  8.91           O  
ATOM   1276  CB  VAL A 149     -34.769  27.446  14.427  1.00  7.31           C  
ATOM   1277  CG1 VAL A 149     -35.902  26.439  14.188  1.00  9.33           C  
ATOM   1278  CG2 VAL A 149     -34.093  27.836  13.112  1.00  7.24           C  
ATOM   1279  N   ILE A 150     -35.459  28.004  17.443  1.00  8.20           N  
ATOM   1280  CA  ILE A 150     -36.162  27.656  18.670  1.00  7.96           C  
ATOM   1281  C   ILE A 150     -36.996  28.819  19.203  1.00  9.54           C  
ATOM   1282  O   ILE A 150     -38.126  28.620  19.645  1.00  9.49           O  
ATOM   1283  CB  ILE A 150     -35.185  27.142  19.750  1.00  7.31           C  
ATOM   1284  CG1 ILE A 150     -34.614  25.793  19.311  1.00  9.02           C  
ATOM   1285  CG2 ILE A 150     -35.884  27.032  21.102  1.00 11.03           C  
ATOM   1286  CD1 ILE A 150     -33.477  25.262  20.180  1.00  9.94           C  
ATOM   1287  N   THR A 151     -36.447  30.032  19.160  1.00  7.13           N  
ATOM   1288  CA  THR A 151     -37.203  31.207  19.581  1.00 11.25           C  
ATOM   1289  C   THR A 151     -38.458  31.382  18.741  1.00  9.50           C  
ATOM   1290  O   THR A 151     -39.504  31.801  19.242  1.00 10.22           O  
ATOM   1291  CB  THR A 151     -36.344  32.475  19.507  1.00 12.06           C  
ATOM   1292  OG1 THR A 151     -35.405  32.449  20.585  1.00 14.81           O  
ATOM   1293  CG2 THR A 151     -37.209  33.717  19.652  1.00 14.46           C  
ATOM   1294  N   THR A 152     -38.347  31.059  17.461  1.00  7.60           N  
ATOM   1295  CA  THR A 152     -39.482  31.147  16.561  1.00  8.26           C  
ATOM   1296  C   THR A 152     -40.560  30.134  16.971  1.00 11.19           C  
ATOM   1297  O   THR A 152     -41.737  30.483  17.044  1.00  9.49           O  
ATOM   1298  CB  THR A 152     -39.040  30.966  15.097  1.00  6.95           C  
ATOM   1299  OG1 THR A 152     -37.974  31.891  14.824  1.00  8.83           O  
ATOM   1300  CG2 THR A 152     -40.196  31.244  14.156  1.00  8.56           C  
ATOM   1301  N   PHE A 153     -40.159  28.896  17.259  1.00  9.19           N  
ATOM   1302  CA  PHE A 153     -41.094  27.895  17.787  1.00 10.60           C  
ATOM   1303  C   PHE A 153     -41.681  28.306  19.141  1.00 13.64           C  
ATOM   1304  O   PHE A 153     -42.865  28.087  19.423  1.00 12.23           O  
ATOM   1305  CB  PHE A 153     -40.400  26.535  17.960  1.00  9.29           C  
ATOM   1306  CG  PHE A 153     -40.388  25.675  16.725  1.00  7.81           C  
ATOM   1307  CD1 PHE A 153     -41.565  25.388  16.038  1.00  8.82           C  
ATOM   1308  CD2 PHE A 153     -39.202  25.124  16.266  1.00 10.55           C  
ATOM   1309  CE1 PHE A 153     -41.558  24.570  14.910  1.00 11.35           C  
ATOM   1310  CE2 PHE A 153     -39.184  24.310  15.133  1.00 11.40           C  
ATOM   1311  CZ  PHE A 153     -40.365  24.036  14.454  1.00  9.44           C  
ATOM   1312  N   ARG A 154     -40.851  28.875  20.001  1.00  9.48           N  
ATOM   1313  CA AARG A 154     -41.289  29.219  21.349  0.70 11.12           C  
ATOM   1314  CA BARG A 154     -41.300  29.208  21.346  0.30 11.15           C  
ATOM   1315  C   ARG A 154     -42.338  30.329  21.337  1.00 12.76           C  
ATOM   1316  O   ARG A 154     -43.319  30.271  22.074  1.00 13.45           O  
ATOM   1317  CB AARG A 154     -40.097  29.632  22.211  0.70 10.75           C  
ATOM   1318  CB BARG A 154     -40.120  29.590  22.239  0.30 10.86           C  
ATOM   1319  CG AARG A 154     -40.455  29.907  23.668  0.70 15.67           C  
ATOM   1320  CG BARG A 154     -40.361  29.307  23.716  0.30 14.20           C  
ATOM   1321  CD AARG A 154     -39.214  30.210  24.508  0.70 14.72           C  
ATOM   1322  CD BARG A 154     -39.416  30.100  24.605  0.30 14.95           C  
ATOM   1323  NE AARG A 154     -38.438  31.333  23.982  0.70 13.82           N  
ATOM   1324  NE BARG A 154     -39.668  31.537  24.518  0.30 14.86           N  
ATOM   1325  CZ AARG A 154     -38.711  32.615  24.213  0.70 18.89           C  
ATOM   1326  CZ BARG A 154     -40.600  32.179  25.218  0.30 17.22           C  
ATOM   1327  NH1AARG A 154     -39.752  32.956  24.961  0.70 19.27           N  
ATOM   1328  NH1BARG A 154     -41.375  31.516  26.065  0.30 21.80           N  
ATOM   1329  NH2AARG A 154     -37.945  33.563  23.690  0.70 18.98           N  
ATOM   1330  NH2BARG A 154     -40.757  33.486  25.072  0.30 18.86           N  
ATOM   1331  N   THR A 155     -42.122  31.336  20.493  1.00 10.31           N  
ATOM   1332  CA  THR A 155     -42.948  32.551  20.514  1.00 12.39           C  
ATOM   1333  C   THR A 155     -43.970  32.698  19.397  1.00 12.75           C  
ATOM   1334  O   THR A 155     -44.938  33.444  19.543  1.00 13.28           O  
ATOM   1335  CB  THR A 155     -42.071  33.823  20.481  1.00 12.57           C  
ATOM   1336  OG1 THR A 155     -41.435  33.928  19.196  1.00 12.59           O  
ATOM   1337  CG2 THR A 155     -41.007  33.777  21.580  1.00 13.99           C  
ATOM   1338  N   GLY A 156     -43.743  32.031  18.268  1.00  9.93           N  
ATOM   1339  CA  GLY A 156     -44.611  32.181  17.118  1.00 12.93           C  
ATOM   1340  C   GLY A 156     -44.495  33.567  16.507  1.00 11.84           C  
ATOM   1341  O   GLY A 156     -45.412  34.030  15.818  1.00 12.04           O  
ATOM   1342  N   THR A 157     -43.371  34.232  16.776  1.00 10.62           N  
ATOM   1343  CA  THR A 157     -43.084  35.549  16.220  1.00  9.72           C  
ATOM   1344  C   THR A 157     -41.733  35.535  15.528  1.00  8.86           C  
ATOM   1345  O   THR A 157     -40.954  34.602  15.688  1.00 10.24           O  
ATOM   1346  CB  THR A 157     -42.995  36.636  17.303  1.00 12.60           C  
ATOM   1347  OG1 THR A 157     -41.754  36.508  18.016  1.00 16.50           O  
ATOM   1348  CG2 THR A 157     -44.169  36.548  18.275  1.00 14.37           C  
ATOM   1349  N   TRP A 158     -41.456  36.598  14.783  1.00  9.70           N  
ATOM   1350  CA  TRP A 158     -40.190  36.729  14.078  1.00 10.07           C  
ATOM   1351  C   TRP A 158     -39.134  37.497  14.871  1.00 10.93           C  
ATOM   1352  O   TRP A 158     -38.161  37.979  14.295  1.00 11.96           O  
ATOM   1353  CB  TRP A 158     -40.421  37.441  12.749  1.00  9.24           C  
ATOM   1354  CG  TRP A 158     -41.195  36.637  11.767  1.00 10.09           C  
ATOM   1355  CD1 TRP A 158     -42.469  36.867  11.329  1.00 11.45           C  
ATOM   1356  CD2 TRP A 158     -40.740  35.463  11.090  1.00 12.55           C  
ATOM   1357  NE1 TRP A 158     -42.832  35.907  10.409  1.00 12.07           N  
ATOM   1358  CE2 TRP A 158     -41.787  35.035  10.245  1.00 10.70           C  
ATOM   1359  CE3 TRP A 158     -39.545  34.732  11.114  1.00 12.81           C  
ATOM   1360  CZ2 TRP A 158     -41.677  33.905   9.434  1.00 13.21           C  
ATOM   1361  CZ3 TRP A 158     -39.435  33.612  10.304  1.00 13.07           C  
ATOM   1362  CH2 TRP A 158     -40.496  33.211   9.474  1.00 12.47           C  
ATOM   1363  N   ASP A 159     -39.309  37.595  16.184  1.00 12.62           N  
ATOM   1364  CA  ASP A 159     -38.403  38.404  17.004  1.00 13.17           C  
ATOM   1365  C   ASP A 159     -36.917  38.063  16.842  1.00 13.84           C  
ATOM   1366  O   ASP A 159     -36.064  38.955  16.892  1.00 15.25           O  
ATOM   1367  CB  ASP A 159     -38.796  38.346  18.480  1.00 17.55           C  
ATOM   1368  CG  ASP A 159     -40.106  39.059  18.765  1.00 30.10           C  
ATOM   1369  OD1 ASP A 159     -40.637  39.729  17.853  1.00 30.75           O  
ATOM   1370  OD2 ASP A 159     -40.600  38.954  19.908  1.00 34.89           O  
ATOM   1371  N   ALA A 160     -36.605  36.784  16.651  1.00 10.55           N  
ATOM   1372  CA  ALA A 160     -35.210  36.362  16.528  1.00 11.70           C  
ATOM   1373  C   ALA A 160     -34.565  36.782  15.210  1.00 12.05           C  
ATOM   1374  O   ALA A 160     -33.341  36.760  15.091  1.00 17.80           O  
ATOM   1375  CB  ALA A 160     -35.092  34.852  16.705  1.00 13.89           C  
ATOM   1376  N   TYR A 161     -35.382  37.122  14.219  1.00 11.17           N  
ATOM   1377  CA  TYR A 161     -34.870  37.429  12.887  1.00 11.67           C  
ATOM   1378  C   TYR A 161     -34.891  38.923  12.586  1.00 23.14           C  
ATOM   1379  O   TYR A 161     -34.230  39.388  11.657  1.00 24.57           O  
ATOM   1380  CB  TYR A 161     -35.644  36.618  11.826  1.00 13.05           C  
ATOM   1381  CG  TYR A 161     -35.238  35.185  11.781  1.00 11.75           C  
ATOM   1382  CD1 TYR A 161     -35.834  34.267  12.567  1.00 10.31           C  
ATOM   1383  CD2 TYR A 161     -34.185  34.762  11.008  1.00 10.79           C  
ATOM   1384  CE1 TYR A 161     -35.441  32.998  12.583  1.00 10.15           C  
ATOM   1385  CE2 TYR A 161     -33.820  33.491  10.992  1.00  8.54           C  
ATOM   1386  CZ  TYR A 161     -34.452  32.593  11.795  1.00 10.63           C  
ATOM   1387  OH  TYR A 161     -34.063  31.340  11.816  1.00 10.16           O  
ATOM   1388  N   LYS A 162     -35.654  39.670  13.375  0.70 18.76           N  
ATOM   1389  CA  LYS A 162     -35.774  41.120  13.177  0.70 28.68           C  
ATOM   1390  C   LYS A 162     -34.492  41.988  13.235  0.70 32.19           C  
ATOM   1391  O   LYS A 162     -34.315  42.893  12.496  0.70 43.29           O  
ATOM   1392  CB  LYS A 162     -36.943  41.667  13.970  0.70 27.64           C  
ATOM   1393  CG  LYS A 162     -38.225  41.151  13.361  0.70 23.24           C  
ATOM   1394  N   ASN A 163     -33.534  41.613  14.000  0.70 32.54           N  
ATOM   1395  CA  ASN A 163     -32.196  42.186  13.923  0.70 45.43           C  
ATOM   1396  C   ASN A 163     -31.249  41.327  13.092  0.70 46.04           C  
ATOM   1397  O   ASN A 163     -30.042  41.305  13.333  0.70 44.29           O  
ATOM   1398  CB  ASN A 163     -31.622  42.396  15.325  0.70 36.60           C  
ATOM   1399  N   LEU A 164     -31.804  40.621  12.112  0.70 48.07           N  
ATOM   1400  CA  LEU A 164     -31.011  39.759  11.244  0.70 35.76           C  
ATOM   1401  C   LEU A 164     -29.988  38.961  12.045  0.70 44.07           C  
ATOM   1402  O   LEU A 164     -30.302  37.904  12.593  0.70 41.08           O  
ATOM   1403  CB  LEU A 164     -30.306  40.587  10.167  0.70 43.67           C  
ATOM   1404  CG  LEU A 164     -31.072  40.789   8.858  0.70 27.58           C  
ATOM   1405  CD1 LEU A 164     -32.147  41.852   9.022  0.70 45.06           C  
ATOM   1406  CD2 LEU A 164     -30.120  41.154   7.729  0.70 44.44           C  
TER    1407      LEU A 164                                                      
HETATM 1408  C1 AN4B A 200     -40.579  19.963  12.379  0.60  8.84           C  
HETATM 1409  C1 BN4B A 200     -40.823  20.088  11.889  0.30  9.39           C  
HETATM 1410  C2 AN4B A 200     -41.141  19.474  11.206  0.60  9.79           C  
HETATM 1411  C2 BN4B A 200     -40.985  19.448  10.667  0.30 10.33           C  
HETATM 1412  C3 AN4B A 200     -42.523  19.410  11.069  0.60  6.76           C  
HETATM 1413  C3 BN4B A 200     -42.247  19.033  10.262  0.30 10.78           C  
HETATM 1414  C4 AN4B A 200     -43.349  19.839  12.097  0.60  8.86           C  
HETATM 1415  C4 BN4B A 200     -43.347  19.260  11.080  0.30  8.17           C  
HETATM 1416  C5 AN4B A 200     -42.788  20.328  13.272  0.60  6.49           C  
HETATM 1417  C5 BN4B A 200     -43.189  19.905  12.298  0.30  8.99           C  
HETATM 1418  C6 AN4B A 200     -41.401  20.394  13.409  0.60  7.26           C  
HETATM 1419  C6 BN4B A 200     -41.927  20.320  12.702  0.30  8.74           C  
HETATM 1420  C1'AN4B A 200     -39.057  20.033  12.526  0.60 13.08           C  
HETATM 1421  C1'BN4B A 200     -39.433  20.551  12.329  0.30 11.70           C  
HETATM 1422  C2'AN4B A 200     -38.473  18.700  12.995  0.60 12.84           C  
HETATM 1423  C2'BN4B A 200     -39.348  20.732  13.848  0.30 12.74           C  
HETATM 1424  C3'AN4B A 200     -39.003  18.262  14.363  0.60 18.39           C  
HETATM 1425  C3'BN4B A 200     -39.627  19.424  14.588  0.30 14.82           C  
HETATM 1426  C4'AN4B A 200     -38.661  19.268  15.469  0.60 11.89           C  
HETATM 1427  C4'BN4B A 200     -38.613  18.353  14.184  0.30 16.82           C  
HETATM 1428  N1  EPE A 201     -30.790  17.996   2.657  1.00 29.70           N  
HETATM 1429  C2  EPE A 201     -29.669  18.707   3.286  1.00 24.51           C  
HETATM 1430  C3  EPE A 201     -29.532  20.083   2.627  1.00 23.47           C  
HETATM 1431  N4  EPE A 201     -30.793  20.759   2.333  1.00 21.42           N  
HETATM 1432  C5  EPE A 201     -31.969  19.963   2.042  1.00 22.83           C  
HETATM 1433  C6  EPE A 201     -32.027  18.730   2.930  1.00 25.46           C  
HETATM 1434  C7  EPE A 201     -30.727  22.076   1.715  1.00 20.68           C  
HETATM 1435  C8  EPE A 201     -30.783  22.030   0.191  1.00 20.60           C  
HETATM 1436  O8  EPE A 201     -29.824  21.119  -0.306  1.00 14.62           O  
HETATM 1437  C9  EPE A 201     -30.921  16.581   3.042  1.00 32.39           C  
HETATM 1438  C10 EPE A 201     -29.708  16.077   3.808  1.00 38.69           C  
HETATM 1439  S   EPE A 201     -29.779  14.274   3.979  1.00 52.97           S  
HETATM 1440  O1S EPE A 201     -30.766  13.727   3.052  1.00 43.47           O  
HETATM 1441  O2S EPE A 201     -28.466  13.711   3.674  1.00 50.28           O  
HETATM 1442  O3S EPE A 201     -30.163  13.935   5.347  1.00 55.38           O  
HETATM 1443  O  BHOH A 301     -21.396  23.273  12.662  0.50 16.85           O  
HETATM 1444  O   HOH A 302     -34.362  35.184  -9.338  1.00 29.71           O  
HETATM 1445  O   HOH A 303     -18.149  22.462 -15.107  1.00 31.41           O  
HETATM 1446  O  BHOH A 304     -24.813  30.688  20.656  0.50 16.88           O  
HETATM 1447  O   HOH A 305     -39.816  41.907   2.859  0.50 23.66           O  
HETATM 1448  O   HOH A 306     -36.219  31.310  -9.060  1.00 28.71           O  
HETATM 1449  O   HOH A 307     -30.620  28.583  24.397  1.00 31.51           O  
HETATM 1450  O   HOH A 308     -34.099  23.353 -12.553  1.00 15.18           O  
HETATM 1451  O   HOH A 309     -26.468  16.921  -5.566  1.00 29.21           O  
HETATM 1452  O  AHOH A 310     -42.181  31.630  26.535  0.70 23.36           O  
HETATM 1453  O   HOH A 311     -34.164  32.527 -10.281  1.00 22.36           O  
HETATM 1454  O   HOH A 312     -28.769  26.082 -17.291  1.00 30.13           O  
HETATM 1455  O   HOH A 313     -47.834  32.738  15.129  1.00 17.22           O  
HETATM 1456  O   HOH A 314     -19.074  18.620  11.546  1.00 32.34           O  
HETATM 1457  O   HOH A 315     -30.057  15.582  14.109  1.00 28.89           O  
HETATM 1458  O   HOH A 316     -37.019  13.690  20.945  1.00 24.16           O  
HETATM 1459  O   HOH A 317     -52.801  17.830  12.952  1.00 27.27           O  
HETATM 1460  O   HOH A 318     -37.521  24.160 -11.669  1.00 18.73           O  
HETATM 1461  O   HOH A 319     -39.630  38.331   0.571  1.00 17.55           O  
HETATM 1462  O   HOH A 320     -45.255  31.315  23.652  1.00 18.50           O  
HETATM 1463  O   HOH A 321     -16.073  17.146 -12.212  1.00 32.65           O  
HETATM 1464  O   HOH A 322     -17.355  20.824  10.433  1.00 17.08           O  
HETATM 1465  O  BHOH A 323     -28.122  17.769  -3.900  0.40 21.07           O  
HETATM 1466  O   HOH A 324     -18.944  16.798   9.498  1.00 32.21           O  
HETATM 1467  O   HOH A 325     -41.927  26.992  -6.394  1.00 32.12           O  
HETATM 1468  O   HOH A 326     -32.266  13.250  15.106  1.00 28.41           O  
HETATM 1469  O   HOH A 327     -28.680  19.090  -6.614  1.00 32.17           O  
HETATM 1470  O   HOH A 328     -19.864  24.661  15.147  1.00 16.99           O  
HETATM 1471  O   HOH A 329     -29.827  23.050 -19.674  1.00 30.33           O  
HETATM 1472  O  BHOH A 330     -45.218  23.379  -3.764  1.00 30.13           O  
HETATM 1473  O   HOH A 331     -31.351  14.628  23.772  1.00 22.60           O  
HETATM 1474  O  AHOH A 332     -35.710  31.745  -4.377  0.50 10.57           O  
HETATM 1475  O   HOH A 333     -41.729  27.937  31.326  0.50 27.93           O  
HETATM 1476  O   HOH A 334     -22.313  24.985  21.209  1.00 13.88           O  
HETATM 1477  O   HOH A 335     -46.819  36.187  14.777  1.00 18.39           O  
HETATM 1478  O   HOH A 336     -49.835  25.055  26.137  1.00 21.05           O  
HETATM 1479  O   HOH A 337     -52.454  21.104  18.045  1.00 18.63           O  
HETATM 1480  O   HOH A 338     -25.249  22.530  25.461  1.00 35.18           O  
HETATM 1481  O   HOH A 339     -41.203  30.613  -4.588  1.00 16.75           O  
HETATM 1482  O   HOH A 340     -15.740  29.259  -1.821  1.00 31.15           O  
HETATM 1483  O   HOH A 341     -16.871  27.754   3.706  1.00 28.06           O  
HETATM 1484  O   HOH A 342     -40.100  41.383   6.657  0.60 33.88           O  
HETATM 1485  O   HOH A 343     -31.961  21.320 -10.248  1.00 11.44           O  
HETATM 1486  O   HOH A 344     -27.531  19.984  24.630  1.00 28.92           O  
HETATM 1487  O   HOH A 345     -31.678  24.476 -12.537  1.00 22.75           O  
HETATM 1488  O   HOH A 346     -21.796  27.472 -18.913  1.00 25.60           O  
HETATM 1489  O   HOH A 347     -32.772  21.892  -6.155  1.00 19.10           O  
HETATM 1490  O   HOH A 348     -14.515  18.670   4.475  1.00 31.13           O  
HETATM 1491  O   HOH A 349     -16.790  25.105   6.390  1.00 17.43           O  
HETATM 1492  O   HOH A 350     -41.477  40.081   4.538  1.00 32.87           O  
HETATM 1493  O  BHOH A 351     -43.291  38.536   3.071  0.50 10.81           O  
HETATM 1494  O   HOH A 352     -29.885  18.203 -15.716  1.00 11.89           O  
HETATM 1495  O   HOH A 353     -41.263   8.940  22.715  0.80 27.54           O  
HETATM 1496  O   HOH A 354     -45.415  35.125  21.855  1.00 27.29           O  
HETATM 1497  O   HOH A 355     -24.860  20.022 -17.368  1.00 30.99           O  
HETATM 1498  O  AHOH A 356     -19.857  21.328  13.180  1.00 27.75           O  
HETATM 1499  O  AHOH A 357     -54.424  22.864   9.389  0.50 23.59           O  
HETATM 1500  O   HOH A 358     -47.551  34.487  18.780  1.00 29.33           O  
HETATM 1501  O   HOH A 359     -18.432  18.439 -14.207  1.00 33.94           O  
HETATM 1502  O   HOH A 360     -43.492  38.677  14.430  1.00 15.78           O  
HETATM 1503  O   HOH A 361     -19.143  16.724  14.762  1.00 32.36           O  
HETATM 1504  O   HOH A 362     -53.658  22.901  16.286  1.00 12.78           O  
HETATM 1505  O   HOH A 363     -25.357  28.753  14.056  1.00 13.15           O  
HETATM 1506  O   HOH A 364     -36.936  18.071  27.608  1.00 24.42           O  
HETATM 1507  O   HOH A 365     -23.686  12.712  -1.244  1.00 33.30           O  
HETATM 1508  O   HOH A 366     -21.580  15.035  17.309  1.00 32.34           O  
HETATM 1509  O   HOH A 367     -45.286  25.524  30.794  0.50 19.41           O  
HETATM 1510  O   HOH A 368     -45.034  29.716  25.933  1.00 19.89           O  
HETATM 1511  O  BHOH A 369     -25.492  27.766  23.630  0.50 27.45           O  
HETATM 1512  O   HOH A 370     -27.091  17.211  13.626  1.00 32.71           O  
HETATM 1513  O  BHOH A 371     -40.983  19.777  -4.764  0.50 19.98           O  
HETATM 1514  O   HOH A 372     -34.736  20.128  -4.895  1.00 31.55           O  
HETATM 1515  O   HOH A 373     -35.124  36.009   0.502  1.00 21.78           O  
HETATM 1516  O   HOH A 374     -53.247  22.631  22.874  1.00 39.22           O  
HETATM 1517  O   HOH A 375     -54.243  26.588   8.894  1.00 34.67           O  
HETATM 1518  O   HOH A 376     -26.798  35.540   6.150  0.70 25.89           O  
HETATM 1519  O   HOH A 377     -26.933  30.352  10.332  1.00 19.50           O  
HETATM 1520  O   HOH A 378     -26.571  26.763   9.699  1.00 28.14           O  
HETATM 1521  O   HOH A 379     -32.826  24.729  11.426  1.00 10.06           O  
HETATM 1522  O   HOH A 380     -24.345  30.676   1.434  1.00 20.87           O  
HETATM 1523  O  AHOH A 381     -25.097  27.853   3.798  0.50  9.30           O  
HETATM 1524  O  BHOH A 382     -23.592  26.009   6.120  0.80 27.80           O  
HETATM 1525  O   HOH A 383     -25.072  36.933 -10.361  1.00 23.20           O  
HETATM 1526  O   HOH A 384     -15.037  27.631  -5.004  1.00 26.90           O  
HETATM 1527  O   HOH A 385     -25.035  22.127   2.855  1.00 16.91           O  
HETATM 1528  O   HOH A 386     -18.794  17.261   0.335  1.00 16.07           O  
HETATM 1529  O   HOH A 387     -29.298  27.982  -3.731  1.00  9.81           O  
HETATM 1530  O   HOH A 388     -30.871  26.414  -2.015  1.00 10.34           O  
HETATM 1531  O   HOH A 389     -27.588  23.241   3.320  1.00 29.32           O  
HETATM 1532  O   HOH A 390     -19.257  22.868 -11.923  1.00 16.68           O  
HETATM 1533  O   HOH A 391     -29.114  28.788 -16.003  1.00 26.36           O  
HETATM 1534  O   HOH A 392     -20.218  29.611 -14.614  1.00 19.24           O  
HETATM 1535  O   HOH A 393     -21.481  31.831 -13.828  1.00 26.01           O  
HETATM 1536  O   HOH A 394     -23.197  32.779 -16.297  1.00 37.71           O  
HETATM 1537  O   HOH A 395     -28.433  36.606 -11.800  1.00 22.87           O  
HETATM 1538  O   HOH A 396     -34.694  20.759   0.538  1.00 20.50           O  
HETATM 1539  O   HOH A 397     -39.424  16.490  -1.268  1.00 29.60           O  
HETATM 1540  O   HOH A 398     -35.170  19.031   3.189  1.00 24.47           O  
HETATM 1541  O   HOH A 399     -41.249  12.738   3.128  1.00 26.57           O  
HETATM 1542  O   HOH A 400     -44.078   8.581   6.271  1.00 32.46           O  
HETATM 1543  O   HOH A 401     -45.924  12.864  14.820  1.00 23.19           O  
HETATM 1544  O   HOH A 402     -49.193  22.685  17.303  1.00 13.29           O  
HETATM 1545  O   HOH A 403     -26.160  21.625  13.365  1.00 19.07           O  
HETATM 1546  O   HOH A 404     -24.182  21.479  11.519  1.00 25.35           O  
HETATM 1547  O   HOH A 405     -38.204  27.484  26.910  1.00 23.65           O  
HETATM 1548  O   HOH A 406     -38.834  19.897  27.809  1.00 17.94           O  
HETATM 1549  O   HOH A 407     -34.183  26.343  24.477  1.00 14.90           O  
HETATM 1550  O   HOH A 408     -32.384  22.634  26.991  1.00 17.09           O  
HETATM 1551  O   HOH A 409     -29.187  33.338  17.981  1.00 14.92           O  
HETATM 1552  O   HOH A 410     -29.135  35.533  16.101  1.00 13.85           O  
HETATM 1553  O   HOH A 411     -33.821  30.259  21.860  1.00 16.29           O  
HETATM 1554  O   HOH A 412     -36.317  30.244  23.132  1.00 25.29           O  
HETATM 1555  O   HOH A 413     -31.408  36.820  16.954  1.00 20.94           O  
HETATM 1556  O   HOH A 414     -38.237  34.436  15.911  1.00 13.69           O  
HETATM 1557  O   HOH A 415     -33.285  37.701   4.213  1.00 21.40           O  
HETATM 1558  O  AHOH A 416     -23.465  35.108   2.612  0.70 25.21           O  
HETATM 1559  O  BHOH A 417     -24.582  36.670   2.680  1.00 38.58           O  
HETATM 1560  O   HOH A 418     -27.766  21.743   5.563  1.00 34.32           O  
HETATM 1561  O   HOH A 419     -18.072  30.828  -2.086  1.00 29.95           O  
HETATM 1562  O   HOH A 420     -11.560  16.284  -6.706  1.00 31.41           O  
HETATM 1563  O   HOH A 421     -28.575  33.209 -14.799  1.00 30.64           O  
HETATM 1564  O   HOH A 422     -33.435  34.179  20.449  1.00 27.18           O  
HETATM 1565  O   HOH A 423     -40.648  35.832  25.083  1.00 41.88           O  
HETATM 1566  O   HOH A 424     -15.693  27.180  -7.366  1.00 31.62           O  
HETATM 1567  O   HOH A 425     -50.204  11.030   9.318  1.00 32.94           O  
HETATM 1568  O   HOH A 426     -27.731  16.320   6.279  1.00 44.92           O  
HETATM 1569  O   HOH A 427     -16.975  16.457   6.191  1.00 36.12           O  
HETATM 1570  O   HOH A 428     -11.246  16.990  -3.964  1.00 34.75           O  
HETATM 1571  O   HOH A 429     -11.607  20.382  -9.613  1.00 42.78           O  
HETATM 1572  O   HOH A 430     -12.265  25.024  -8.334  1.00 41.98           O  
HETATM 1573  O   HOH A 431     -22.797  24.184 -20.877  1.00 36.92           O  
HETATM 1574  O   HOH A 432     -26.326  31.539 -16.418  1.00 29.18           O  
HETATM 1575  O   HOH A 433     -41.808   9.891   3.854  1.00 38.19           O  
HETATM 1576  O   HOH A 434     -48.365  12.094   5.150  1.00 32.12           O  
HETATM 1577  O   HOH A 435     -27.701  19.464  12.732  1.00 29.20           O  
HETATM 1578  O   HOH A 436     -33.633  13.333   4.477  1.00 34.75           O  
HETATM 1579  O   HOH A 437     -44.132  12.528  18.400  1.00 19.41           O  
HETATM 1580  O   HOH A 438     -27.344  33.985  19.698  1.00 30.76           O  
HETATM 1581  O   HOH A 439     -21.410  34.522 -10.469  1.00 29.25           O  
HETATM 1582  O  AHOH A 440     -16.218  17.647   1.749  0.80 20.62           O  
HETATM 1583  O  BHOH A 441     -17.000  15.711   2.791  0.70 26.70           O  
HETATM 1584  O   HOH A 442     -41.523  14.555  -1.395  1.00 37.37           O  
HETATM 1585  O   HOH A 443     -40.780  10.669  14.888  1.00 37.50           O  
HETATM 1586  O  AHOH A 444     -25.946  22.001   9.391  0.50 19.14           O  
HETATM 1587  O  BHOH A 445     -25.869  23.774   9.122  0.50 20.73           O  
HETATM 1588  O   HOH A 446     -26.566  19.343  10.217  1.00 31.84           O  
HETATM 1589  O   HOH A 447     -30.144  37.880  -1.578  0.50 20.78           O  
HETATM 1590  O  BHOH A 448     -25.611  24.956   4.156  0.50 20.26           O  
HETATM 1591  O   HOH A 449     -33.560  19.865  -2.341  1.00 38.12           O  
HETATM 1592  O   HOH A 450     -25.449  28.471   7.661  0.50 23.66           O  
HETATM 1593  O  AHOH A 451     -20.393  34.803  -3.754  0.50 14.97           O  
HETATM 1594  O  BHOH A 452     -19.070  34.133  -3.397  0.50 25.03           O  
HETATM 1595  O  AHOH A 453     -38.798  10.132   8.937  0.50 29.60           O  
HETATM 1596  O   HOH A 454     -53.032  16.501   9.013  0.50 28.27           O  
HETATM 1597  O  BHOH A 455     -44.801  17.798  28.320  0.40 26.37           O  
HETATM 1598  O  BHOH A 456     -40.971  18.370  29.086  0.40 21.52           O  
CONECT 1408 1410 1418 1420                                                      
CONECT 1409 1411 1419 1421                                                      
CONECT 1410 1408 1412                                                           
CONECT 1411 1409 1413                                                           
CONECT 1412 1410 1414                                                           
CONECT 1413 1411 1415                                                           
CONECT 1414 1412 1416                                                           
CONECT 1415 1413 1417                                                           
CONECT 1416 1414 1418                                                           
CONECT 1417 1415 1419                                                           
CONECT 1418 1408 1416                                                           
CONECT 1419 1409 1417                                                           
CONECT 1420 1408 1422                                                           
CONECT 1421 1409 1423                                                           
CONECT 1422 1420 1424                                                           
CONECT 1423 1421 1425                                                           
CONECT 1424 1422 1426                                                           
CONECT 1425 1423 1427                                                           
CONECT 1426 1424                                                                
CONECT 1427 1425                                                                
CONECT 1428 1429 1433 1437                                                      
CONECT 1429 1428 1430                                                           
CONECT 1430 1429 1431                                                           
CONECT 1431 1430 1432 1434                                                      
CONECT 1432 1431 1433                                                           
CONECT 1433 1428 1432                                                           
CONECT 1434 1431 1435                                                           
CONECT 1435 1434 1436                                                           
CONECT 1436 1435                                                                
CONECT 1437 1428 1438                                                           
CONECT 1438 1437 1439                                                           
CONECT 1439 1438 1440 1441 1442                                                 
CONECT 1440 1439                                                                
CONECT 1441 1439                                                                
CONECT 1442 1439                                                                
MASTER      288    0    2   10    3    0    5    6 1464    1   35   14          
END                                                                             
