# Supplementary material for: Accelerated Enveloping Distribution Sampling (AEDS) Allows for Efficient Sampling of Orthogonal Degrees of Freedom
Source: J Chem Inf Model. 2022 Dec 13;63(1):197–207. doi: 10.1021/acs.jcim.2c01272 (PMC9832482; doi:10.1021/acs.jcim.2c01272)
Supplement: Supplementary file 2 — ci2c01272_si_002.zip [file ci2c01272_si_002.zip › Accelerated_Enveloping_Distribution_Sampling_AEDS_allows_for_efficient_sampling_of_orthogonal_degrees_of_freedom/PDBs/4w52.pdb]

HEADER    HYDROLASE                               16-AUG-14   4W52              
TITLE     T4 LYSOZYME L99A WITH BENZENE BOUND                                   
COMPND    MOL_ID: 1;                                                            
COMPND   2 MOLECULE: ENDOLYSIN;                                                 
COMPND   3 CHAIN: A;                                                            
COMPND   4 SYNONYM: LYSIS PROTEIN,LYSOZYME,MURAMIDASE;                          
COMPND   5 EC: 3.2.1.17;                                                        
COMPND   6 ENGINEERED: YES;                                                     
COMPND   7 MUTATION: YES                                                        
SOURCE    MOL_ID: 1;                                                            
SOURCE   2 ORGANISM_SCIENTIFIC: ENTEROBACTERIA PHAGE T4;                        
SOURCE   3 ORGANISM_TAXID: 10665;                                               
SOURCE   4 EXPRESSION_SYSTEM: ESCHERICHIA COLI;                                 
SOURCE   5 EXPRESSION_SYSTEM_TAXID: 469008;                                     
SOURCE   6 EXPRESSION_SYSTEM_STRAIN: BL21(DE3);                                 
SOURCE   7 EXPRESSION_SYSTEM_VECTOR_TYPE: PLASMID;                              
SOURCE   8 EXPRESSION_SYSTEM_PLASMID: PET29                                     
KEYWDS    HYDROLASE                                                             
EXPDTA    X-RAY DIFFRACTION                                                     
AUTHOR    M.MERSKI,B.K.SHOICHET,O.EIDAM,M.FISCHER                               
REVDAT   6   25-DEC-19 4W52    1       REMARK                                   
REVDAT   5   22-NOV-17 4W52    1       REMARK                                   
REVDAT   4   06-SEP-17 4W52    1       SOURCE JRNL   REMARK                     
REVDAT   3   06-MAY-15 4W52    1       JRNL                                     
REVDAT   2   22-APR-15 4W52    1       JRNL                                     
REVDAT   1   01-APR-15 4W52    0                                                
JRNL        AUTH   M.MERSKI,M.FISCHER,T.E.BALIUS,O.EIDAM,B.K.SHOICHET           
JRNL        TITL   HOMOLOGOUS LIGANDS ACCOMMODATED BY DISCRETE CONFORMATIONS OF 
JRNL        TITL 2 A BURIED CAVITY.                                             
JRNL        REF    PROC.NATL.ACAD.SCI.USA        V. 112  5039 2015              
JRNL        REFN                   ESSN 1091-6490                               
JRNL        PMID   25847998                                                     
JRNL        DOI    10.1073/PNAS.1500806112                                      
REMARK   2                                                                      
REMARK   2 RESOLUTION.    1.50 ANGSTROMS.                                       
REMARK   3                                                                      
REMARK   3 REFINEMENT.                                                          
REMARK   3   PROGRAM     : PHENIX (PHENIX.REFINE: 1.7.1_743)                    
REMARK   3   AUTHORS     : PAUL ADAMS,PAVEL AFONINE,VINCENT CHEN,IAN            
REMARK   3               : DAVIS,KRESHNA GOPAL,RALF GROSSE-KUNSTLEVE,           
REMARK   3               : LI-WEI HUNG,ROBERT IMMORMINO,TOM IOERGER,            
REMARK   3               : AIRLIE MCCOY,ERIK MCKEE,NIGEL MORIARTY,              
REMARK   3               : REETAL PAI,RANDY READ,JANE RICHARDSON,               
REMARK   3               : DAVID RICHARDSON,TOD ROMO,JIM SACCHETTINI,           
REMARK   3               : NICHOLAS SAUTER,JACOB SMITH,LAURENT                  
REMARK   3               : STORONI,TOM TERWILLIGER,PETER ZWART                  
REMARK   3                                                                      
REMARK   3    REFINEMENT TARGET : ML                                            
REMARK   3                                                                      
REMARK   3  DATA USED IN REFINEMENT.                                            
REMARK   3   RESOLUTION RANGE HIGH (ANGSTROMS) : 1.50                           
REMARK   3   RESOLUTION RANGE LOW  (ANGSTROMS) : 45.97                          
REMARK   3   MIN(FOBS/SIGMA_FOBS)              : 2.010                          
REMARK   3   COMPLETENESS FOR RANGE        (%) : 100.0                          
REMARK   3   NUMBER OF REFLECTIONS             : 33256                          
REMARK   3                                                                      
REMARK   3  FIT TO DATA USED IN REFINEMENT.                                     
REMARK   3   R VALUE     (WORKING + TEST SET) : 0.166                           
REMARK   3   R VALUE            (WORKING SET) : 0.165                           
REMARK   3   FREE R VALUE                     : 0.182                           
REMARK   3   FREE R VALUE TEST SET SIZE   (%) : 4.000                           
REMARK   3   FREE R VALUE TEST SET COUNT      : 1331                            
REMARK   3                                                                      
REMARK   3  FIT TO DATA USED IN REFINEMENT (IN BINS).                           
REMARK   3   BIN  RESOLUTION RANGE  COMPL.    NWORK NFREE   RWORK  RFREE        
REMARK   3     1 45.9905 -  3.2316    1.00     3370   141  0.1674 0.1727        
REMARK   3     2  3.2316 -  2.5651    1.00     3254   135  0.1743 0.1811        
REMARK   3     3  2.5651 -  2.2408    1.00     3189   133  0.1694 0.1942        
REMARK   3     4  2.2408 -  2.0360    1.00     3179   133  0.1537 0.1617        
REMARK   3     5  2.0360 -  1.8900    1.00     3168   132  0.1547 0.1750        
REMARK   3     6  1.8900 -  1.7786    1.00     3153   131  0.1598 0.1980        
REMARK   3     7  1.7786 -  1.6895    1.00     3186   133  0.1540 0.1826        
REMARK   3     8  1.6895 -  1.6160    1.00     3135   131  0.1636 0.2045        
REMARK   3     9  1.6160 -  1.5538    1.00     3141   131  0.1677 0.2029        
REMARK   3    10  1.5538 -  1.5001    1.00     3150   131  0.1791 0.2067        
REMARK   3                                                                      
REMARK   3  BULK SOLVENT MODELLING.                                             
REMARK   3   METHOD USED        : FLAT BULK SOLVENT MODEL                       
REMARK   3   SOLVENT RADIUS     : 1.20                                          
REMARK   3   SHRINKAGE RADIUS   : 0.95                                          
REMARK   3   K_SOL              : 0.39                                          
REMARK   3   B_SOL              : 40.15                                         
REMARK   3                                                                      
REMARK   3  ERROR ESTIMATES.                                                    
REMARK   3   COORDINATE ERROR (MAXIMUM-LIKELIHOOD BASED)     : 0.220            
REMARK   3   PHASE ERROR (DEGREES, MAXIMUM-LIKELIHOOD BASED) : 15.930           
REMARK   3                                                                      
REMARK   3  B VALUES.                                                           
REMARK   3   FROM WILSON PLOT           (A**2) : 12.66                          
REMARK   3   MEAN B VALUE      (OVERALL, A**2) : 15.39                          
REMARK   3   OVERALL ANISOTROPIC B VALUE.                                       
REMARK   3    B11 (A**2) : 1.03620                                              
REMARK   3    B22 (A**2) : 1.03620                                              
REMARK   3    B33 (A**2) : -2.07240                                             
REMARK   3    B12 (A**2) : 0.00000                                              
REMARK   3    B13 (A**2) : 0.00000                                              
REMARK   3    B23 (A**2) : 0.00000                                              
REMARK   3                                                                      
REMARK   3  TWINNING INFORMATION.                                               
REMARK   3   FRACTION: NULL                                                     
REMARK   3   OPERATOR: NULL                                                     
REMARK   3                                                                      
REMARK   3  DEVIATIONS FROM IDEAL VALUES.                                       
REMARK   3                 RMSD          COUNT                                  
REMARK   3   BOND      :  0.012           1412                                  
REMARK   3   ANGLE     :  1.436           1920                                  
REMARK   3   CHIRALITY :  0.085            214                                  
REMARK   3   PLANARITY :  0.007            246                                  
REMARK   3   DIHEDRAL  : 12.309            557                                  
REMARK   3                                                                      
REMARK   3  TLS DETAILS                                                         
REMARK   3   NUMBER OF TLS GROUPS  : NULL                                       
REMARK   3                                                                      
REMARK   3  NCS DETAILS                                                         
REMARK   3   NUMBER OF NCS GROUPS : NULL                                        
REMARK   3                                                                      
REMARK   3  OTHER REFINEMENT REMARKS: NULL                                      
REMARK   4                                                                      
REMARK   4 4W52 COMPLIES WITH FORMAT V. 3.30, 13-JUL-11                         
REMARK 100                                                                      
REMARK 100 THIS ENTRY HAS BEEN PROCESSED BY RCSB ON 18-AUG-14.                  
REMARK 100 THE DEPOSITION ID IS D_1000203179.                                   
REMARK 200                                                                      
REMARK 200 EXPERIMENTAL DETAILS                                                 
REMARK 200  EXPERIMENT TYPE                : X-RAY DIFFRACTION                  
REMARK 200  DATE OF DATA COLLECTION        : 09-APR-10                          
REMARK 200  TEMPERATURE           (KELVIN) : 100                                
REMARK 200  PH                             : 7.5                                
REMARK 200  NUMBER OF CRYSTALS USED        : 1                                  
REMARK 200                                                                      
REMARK 200  SYNCHROTRON              (Y/N) : Y                                  
REMARK 200  RADIATION SOURCE               : ALS                                
REMARK 200  BEAMLINE                       : 8.3.1                              
REMARK 200  X-RAY GENERATOR MODEL          : NULL                               
REMARK 200  MONOCHROMATIC OR LAUE    (M/L) : M                                  
REMARK 200  WAVELENGTH OR RANGE        (A) : 1.116                              
REMARK 200  MONOCHROMATOR                  : TWO FLAT SI(111) CRYSTALS,         
REMARK 200                                   MOUNTED IN A MODEL DCM FROM KHOZU  
REMARK 200  OPTICS                         : NULL                               
REMARK 200                                                                      
REMARK 200  DETECTOR TYPE                  : CCD                                
REMARK 200  DETECTOR MANUFACTURER          : ADSC QUANTUM 315R                  
REMARK 200  INTENSITY-INTEGRATION SOFTWARE : XSCALE                             
REMARK 200  DATA SCALING SOFTWARE          : XSCALE                             
REMARK 200                                                                      
REMARK 200  NUMBER OF UNIQUE REFLECTIONS   : 36781                              
REMARK 200  RESOLUTION RANGE HIGH      (A) : 1.500                              
REMARK 200  RESOLUTION RANGE LOW       (A) : 50.000                             
REMARK 200  REJECTION CRITERIA  (SIGMA(I)) : -3.000                             
REMARK 200                                                                      
REMARK 200 OVERALL.                                                             
REMARK 200  COMPLETENESS FOR RANGE     (%) : 100.0                              
REMARK 200  DATA REDUNDANCY                : 10.50                              
REMARK 200  R MERGE                    (I) : 0.06500                            
REMARK 200  R SYM                      (I) : NULL                               
REMARK 200  <I/SIGMA(I)> FOR THE DATA SET  : 23.7300                            
REMARK 200                                                                      
REMARK 200 IN THE HIGHEST RESOLUTION SHELL.                                     
REMARK 200  HIGHEST RESOLUTION SHELL, RANGE HIGH (A) : 1.50                     
REMARK 200  HIGHEST RESOLUTION SHELL, RANGE LOW  (A) : 1.60                     
REMARK 200  COMPLETENESS FOR SHELL     (%) : 100.0                              
REMARK 200  DATA REDUNDANCY IN SHELL       : NULL                               
REMARK 200  R MERGE FOR SHELL          (I) : 0.49300                            
REMARK 200  R SYM FOR SHELL            (I) : NULL                               
REMARK 200  <I/SIGMA(I)> FOR SHELL         : 5.330                              
REMARK 200                                                                      
REMARK 200 DIFFRACTION PROTOCOL: SINGLE WAVELENGTH                              
REMARK 200 METHOD USED TO DETERMINE THE STRUCTURE: MOLECULAR REPLACEMENT        
REMARK 200 SOFTWARE USED: NULL                                                  
REMARK 200 STARTING MODEL: 181L                                                 
REMARK 200                                                                      
REMARK 200 REMARK: NULL                                                         
REMARK 280                                                                      
REMARK 280 CRYSTAL                                                              
REMARK 280 SOLVENT CONTENT, VS   (%): 52.31                                     
REMARK 280 MATTHEWS COEFFICIENT, VM (ANGSTROMS**3/DA): 2.58                     
REMARK 280                                                                      
REMARK 280 CRYSTALLIZATION CONDITIONS: 20% (W/V) PEGF-4000, 10% 2-PROPANOL,     
REMARK 280  0.1 M HEPES, 50 MM 2-MERCAPTOETHANOL, 50 MM 2-HYDROXYETHYL          
REMARK 280  DISULFIDE, PH 7.5, VAPOR DIFFUSION, HANGING DROP, TEMPERATURE       
REMARK 280  277K                                                                
REMARK 290                                                                      
REMARK 290 CRYSTALLOGRAPHIC SYMMETRY                                            
REMARK 290 SYMMETRY OPERATORS FOR SPACE GROUP: P 32 2 1                         
REMARK 290                                                                      
REMARK 290      SYMOP   SYMMETRY                                                
REMARK 290     NNNMMM   OPERATOR                                                
REMARK 290       1555   X,Y,Z                                                   
REMARK 290       2555   -Y,X-Y,Z+2/3                                            
REMARK 290       3555   -X+Y,-X,Z+1/3                                           
REMARK 290       4555   Y,X,-Z                                                  
REMARK 290       5555   X-Y,-Y,-Z+1/3                                           
REMARK 290       6555   -X,-X+Y,-Z+2/3                                          
REMARK 290                                                                      
REMARK 290     WHERE NNN -> OPERATOR NUMBER                                     
REMARK 290           MMM -> TRANSLATION VECTOR                                  
REMARK 290                                                                      
REMARK 290 CRYSTALLOGRAPHIC SYMMETRY TRANSFORMATIONS                            
REMARK 290 THE FOLLOWING TRANSFORMATIONS OPERATE ON THE ATOM/HETATM             
REMARK 290 RECORDS IN THIS ENTRY TO PRODUCE CRYSTALLOGRAPHICALLY                
REMARK 290 RELATED MOLECULES.                                                   
REMARK 290   SMTRY1   1  1.000000  0.000000  0.000000        0.00000            
REMARK 290   SMTRY2   1  0.000000  1.000000  0.000000        0.00000            
REMARK 290   SMTRY3   1  0.000000  0.000000  1.000000        0.00000            
REMARK 290   SMTRY1   2 -0.500000 -0.866025  0.000000        0.00000            
REMARK 290   SMTRY2   2  0.866025 -0.500000  0.000000        0.00000            
REMARK 290   SMTRY3   2  0.000000  0.000000  1.000000       64.40667            
REMARK 290   SMTRY1   3 -0.500000  0.866025  0.000000        0.00000            
REMARK 290   SMTRY2   3 -0.866025 -0.500000  0.000000        0.00000            
REMARK 290   SMTRY3   3  0.000000  0.000000  1.000000       32.20333            
REMARK 290   SMTRY1   4 -0.500000  0.866025  0.000000        0.00000            
REMARK 290   SMTRY2   4  0.866025  0.500000  0.000000        0.00000            
REMARK 290   SMTRY3   4  0.000000  0.000000 -1.000000        0.00000            
REMARK 290   SMTRY1   5  1.000000  0.000000  0.000000        0.00000            
REMARK 290   SMTRY2   5  0.000000 -1.000000  0.000000        0.00000            
REMARK 290   SMTRY3   5  0.000000  0.000000 -1.000000       32.20333            
REMARK 290   SMTRY1   6 -0.500000 -0.866025  0.000000        0.00000            
REMARK 290   SMTRY2   6 -0.866025  0.500000  0.000000        0.00000            
REMARK 290   SMTRY3   6  0.000000  0.000000 -1.000000       64.40667            
REMARK 290                                                                      
REMARK 290 REMARK: NULL                                                         
REMARK 300                                                                      
REMARK 300 BIOMOLECULE: 1                                                       
REMARK 300 SEE REMARK 350 FOR THE AUTHOR PROVIDED AND/OR PROGRAM                
REMARK 300 GENERATED ASSEMBLY INFORMATION FOR THE STRUCTURE IN                  
REMARK 300 THIS ENTRY. THE REMARK MAY ALSO PROVIDE INFORMATION ON               
REMARK 300 BURIED SURFACE AREA.                                                 
REMARK 350                                                                      
REMARK 350 COORDINATES FOR A COMPLETE MULTIMER REPRESENTING THE KNOWN           
REMARK 350 BIOLOGICALLY SIGNIFICANT OLIGOMERIZATION STATE OF THE                
REMARK 350 MOLECULE CAN BE GENERATED BY APPLYING BIOMT TRANSFORMATIONS          
REMARK 350 GIVEN BELOW.  BOTH NON-CRYSTALLOGRAPHIC AND                          
REMARK 350 CRYSTALLOGRAPHIC OPERATIONS ARE GIVEN.                               
REMARK 350                                                                      
REMARK 350 BIOMOLECULE: 1                                                       
REMARK 350 AUTHOR DETERMINED BIOLOGICAL UNIT: MONOMERIC                         
REMARK 350 SOFTWARE DETERMINED QUATERNARY STRUCTURE: MONOMERIC                  
REMARK 350 SOFTWARE USED: PISA                                                  
REMARK 350 TOTAL BURIED SURFACE AREA: 710 ANGSTROM**2                           
REMARK 350 SURFACE AREA OF THE COMPLEX: 8450 ANGSTROM**2                        
REMARK 350 CHANGE IN SOLVENT FREE ENERGY: 13.0 KCAL/MOL                         
REMARK 350 APPLY THE FOLLOWING TO CHAINS: A                                     
REMARK 350   BIOMT1   1  1.000000  0.000000  0.000000        0.00000            
REMARK 350   BIOMT2   1  0.000000  1.000000  0.000000        0.00000            
REMARK 350   BIOMT3   1  0.000000  0.000000  1.000000        0.00000            
REMARK 465                                                                      
REMARK 465 MISSING RESIDUES                                                     
REMARK 465 THE FOLLOWING RESIDUES WERE NOT LOCATED IN THE                       
REMARK 465 EXPERIMENT. (M=MODEL NUMBER; RES=RESIDUE NAME; C=CHAIN               
REMARK 465 IDENTIFIER; SSSEQ=SEQUENCE NUMBER; I=INSERTION CODE.)                
REMARK 465                                                                      
REMARK 465   M RES C SSSEQI                                                     
REMARK 465     LEU A   165                                                      
REMARK 465     GLU A   166                                                      
REMARK 465     HIS A   167                                                      
REMARK 465     HIS A   168                                                      
REMARK 465     HIS A   169                                                      
REMARK 465     HIS A   170                                                      
REMARK 465     HIS A   171                                                      
REMARK 465     HIS A   172                                                      
REMARK 470                                                                      
REMARK 470 MISSING ATOM                                                         
REMARK 470 THE FOLLOWING RESIDUES HAVE MISSING ATOMS (M=MODEL NUMBER;           
REMARK 470 RES=RESIDUE NAME; C=CHAIN IDENTIFIER; SSEQ=SEQUENCE NUMBER;          
REMARK 470 I=INSERTION CODE):                                                   
REMARK 470   M RES CSSEQI  ATOMS                                                
REMARK 470     LYS A  16    NZ                                                  
REMARK 470     LYS A  60    NZ                                                  
REMARK 470     ARG A  80    CG   CD   NE   CZ   NH1  NH2                        
REMARK 470     ARG A 125    CZ   NH1  NH2                                       
REMARK 470     LYS A 147    NZ                                                  
REMARK 470     LYS A 162    CD   CE   NZ                                        
REMARK 470     ASN A 163    CG   OD1  ND2                                       
REMARK 500                                                                      
REMARK 500 GEOMETRY AND STEREOCHEMISTRY                                         
REMARK 500 SUBTOPIC: TORSION ANGLES                                             
REMARK 500                                                                      
REMARK 500 TORSION ANGLES OUTSIDE THE EXPECTED RAMACHANDRAN REGIONS:            
REMARK 500 (M=MODEL NUMBER; RES=RESIDUE NAME; C=CHAIN IDENTIFIER;               
REMARK 500 SSEQ=SEQUENCE NUMBER; I=INSERTION CODE).                             
REMARK 500                                                                      
REMARK 500 STANDARD TABLE:                                                      
REMARK 500 FORMAT:(10X,I3,1X,A3,1X,A1,I4,A1,4X,F7.2,3X,F7.2)                    
REMARK 500                                                                      
REMARK 500 EXPECTED VALUES: GJ KLEYWEGT AND TA JONES (1996). PHI/PSI-           
REMARK 500 CHOLOGY: RAMACHANDRAN REVISITED. STRUCTURE 4, 1395 - 1400            
REMARK 500                                                                      
REMARK 500  M RES CSSEQI        PSI       PHI                                   
REMARK 500    ILE A  29       72.92   -101.94                                   
REMARK 500                                                                      
REMARK 500 REMARK: NULL                                                         
REMARK 800                                                                      
REMARK 800 SITE                                                                 
REMARK 800 SITE_IDENTIFIER: AC1                                                 
REMARK 800 EVIDENCE_CODE: SOFTWARE                                              
REMARK 800 SITE_DESCRIPTION: binding site for residue BNZ A 200                 
REMARK 800                                                                      
REMARK 800 SITE_IDENTIFIER: AC2                                                 
REMARK 800 EVIDENCE_CODE: SOFTWARE                                              
REMARK 800 SITE_DESCRIPTION: binding site for residue EPE A 201                 
DBREF  4W52 A    1   164  UNP    P00720   ENLYS_BPT4       1    164             
SEQADV 4W52 GLY A   12  UNP  P00720    ARG    12 VARIANT                        
SEQADV 4W52 ALA A   99  UNP  P00720    LEU    99 ENGINEERED MUTATION            
SEQADV 4W52 ARG A  137  UNP  P00720    ILE   137 VARIANT                        
SEQADV 4W52 LEU A  165  UNP  P00720              EXPRESSION TAG                 
SEQADV 4W52 GLU A  166  UNP  P00720              EXPRESSION TAG                 
SEQADV 4W52 HIS A  167  UNP  P00720              EXPRESSION TAG                 
SEQADV 4W52 HIS A  168  UNP  P00720              EXPRESSION TAG                 
SEQADV 4W52 HIS A  169  UNP  P00720              EXPRESSION TAG                 
SEQADV 4W52 HIS A  170  UNP  P00720              EXPRESSION TAG                 
SEQADV 4W52 HIS A  171  UNP  P00720              EXPRESSION TAG                 
SEQADV 4W52 HIS A  172  UNP  P00720              EXPRESSION TAG                 
SEQRES   1 A  172  MET ASN ILE PHE GLU MET LEU ARG ILE ASP GLU GLY LEU          
SEQRES   2 A  172  ARG LEU LYS ILE TYR LYS ASP THR GLU GLY TYR TYR THR          
SEQRES   3 A  172  ILE GLY ILE GLY HIS LEU LEU THR LYS SER PRO SER LEU          
SEQRES   4 A  172  ASN ALA ALA LYS SER GLU LEU ASP LYS ALA ILE GLY ARG          
SEQRES   5 A  172  ASN CYS ASN GLY VAL ILE THR LYS ASP GLU ALA GLU LYS          
SEQRES   6 A  172  LEU PHE ASN GLN ASP VAL ASP ALA ALA VAL ARG GLY ILE          
SEQRES   7 A  172  LEU ARG ASN ALA LYS LEU LYS PRO VAL TYR ASP SER LEU          
SEQRES   8 A  172  ASP ALA VAL ARG ARG CYS ALA ALA ILE ASN MET VAL PHE          
SEQRES   9 A  172  GLN MET GLY GLU THR GLY VAL ALA GLY PHE THR ASN SER          
SEQRES  10 A  172  LEU ARG MET LEU GLN GLN LYS ARG TRP ASP GLU ALA ALA          
SEQRES  11 A  172  VAL ASN LEU ALA LYS SER ARG TRP TYR ASN GLN THR PRO          
SEQRES  12 A  172  ASN ARG ALA LYS ARG VAL ILE THR THR PHE ARG THR GLY          
SEQRES  13 A  172  THR TRP ASP ALA TYR LYS ASN LEU LEU GLU HIS HIS HIS          
SEQRES  14 A  172  HIS HIS HIS                                                  
HET    BNZ  A 200       6                                                       
HET    EPE  A 201      15                                                       
HETNAM     BNZ BENZENE                                                          
HETNAM     EPE 4-(2-HYDROXYETHYL)-1-PIPERAZINE ETHANESULFONIC ACID              
HETSYN     EPE HEPES                                                            
FORMUL   2  BNZ    C6 H6                                                        
FORMUL   3  EPE    C8 H18 N2 O4 S                                               
FORMUL   4  HOH   *146(H2 O)                                                    
HELIX    1 AA1 ASN A    2  GLY A   12  1                                  11    
HELIX    2 AA2 SER A   38  GLY A   51  1                                  14    
HELIX    3 AA3 THR A   59  ARG A   80  1                                  22    
HELIX    4 AA4 LYS A   83  LEU A   91  1                                   9    
HELIX    5 AA5 ASP A   92  GLY A  107  1                                  16    
HELIX    6 AA6 GLY A  107  GLY A  113  1                                   7    
HELIX    7 AA7 PHE A  114  GLN A  123  1                                  10    
HELIX    8 AA8 ARG A  125  LYS A  135  1                                  11    
HELIX    9 AA9 SER A  136  THR A  142  1                                   7    
HELIX   10 AB1 THR A  142  GLY A  156  1                                  15    
HELIX   11 AB2 TRP A  158  ASN A  163  1                                   6    
SHEET    1 AA1 3 ARG A  14  LYS A  19  0                                        
SHEET    2 AA1 3 TYR A  25  GLY A  28 -1  O  THR A  26   N  TYR A  18           
SHEET    3 AA1 3 HIS A  31  THR A  34 -1  O  LEU A  33   N  TYR A  25           
SITE     1 AC1  4 VAL A  87  ALA A  99  VAL A 111  LEU A 118                    
SITE     1 AC2  8 GLY A  30  HIS A  31  LEU A  32  LYS A  35                    
SITE     2 AC2  8 ASP A  70  PHE A 104  MET A 106  HOH A 383                    
CRYST1   60.350   60.350   96.610  90.00  90.00 120.00 P 32 2 1      6          
ORIGX1      1.000000  0.000000  0.000000        0.00000                         
ORIGX2      0.000000  1.000000  0.000000        0.00000                         
ORIGX3      0.000000  0.000000  1.000000        0.00000                         
SCALE1      0.016570  0.009567  0.000000        0.00000                         
SCALE2      0.000000  0.019133  0.000000        0.00000                         
SCALE3      0.000000  0.000000  0.010351        0.00000                         
ATOM      1  N   MET A   1     -17.015  -3.198   8.833  1.00 27.99           N  
ATOM      2  CA AMET A   1     -17.680  -1.915   8.990  0.50 17.09           C  
ATOM      3  CA BMET A   1     -17.690  -1.897   8.910  0.50 17.11           C  
ATOM      4  C   MET A   1     -19.093  -2.031   9.528  1.00 14.58           C  
ATOM      5  O   MET A   1     -19.828  -2.998   9.287  1.00 15.59           O  
ATOM      6  CB AMET A   1     -17.704  -1.151   7.670  0.50 20.59           C  
ATOM      7  CB BMET A   1     -17.759  -1.208   7.514  0.50 20.46           C  
ATOM      8  CG AMET A   1     -18.342   0.205   7.812  0.50 18.49           C  
ATOM      9  CG BMET A   1     -16.455  -0.567   6.924  0.50 15.22           C  
ATOM     10  SD AMET A   1     -17.069   1.411   8.088  0.50 21.19           S  
ATOM     11  SD BMET A   1     -15.785   0.882   7.799  0.50 23.62           S  
ATOM     12  CE AMET A   1     -16.073   0.894   6.671  0.50 17.18           C  
ATOM     13  CE BMET A   1     -17.103   2.051   7.438  0.50 20.06           C  
ATOM     14  N   ASN A   2     -19.472  -1.019  10.291  1.00 12.17           N  
ATOM     15  CA  ASN A   2     -20.807  -0.908  10.848  1.00 12.36           C  
ATOM     16  C   ASN A   2     -21.123   0.587  10.889  1.00 10.36           C  
ATOM     17  O   ASN A   2     -20.253   1.423  10.552  1.00 10.27           O  
ATOM     18  CB  ASN A   2     -20.846  -1.562  12.256  1.00 11.18           C  
ATOM     19  CG  ASN A   2     -19.863  -0.956  13.217  1.00 13.02           C  
ATOM     20  OD1 ASN A   2     -19.896   0.251  13.476  1.00 10.88           O  
ATOM     21  ND2 ASN A   2     -18.981  -1.769  13.761  1.00 13.43           N  
ATOM     22  N   ILE A   3     -22.334   0.915  11.321  1.00  9.79           N  
ATOM     23  CA  ILE A   3     -22.779   2.297  11.273  1.00  9.72           C  
ATOM     24  C   ILE A   3     -21.923   3.224  12.141  1.00  9.92           C  
ATOM     25  O   ILE A   3     -21.722   4.406  11.803  1.00  9.48           O  
ATOM     26  CB  ILE A   3     -24.264   2.406  11.637  1.00 10.19           C  
ATOM     27  CG1 ILE A   3     -24.778   3.836  11.513  1.00 10.40           C  
ATOM     28  CG2 ILE A   3     -24.505   1.862  13.073  1.00 10.46           C  
ATOM     29  CD1 ILE A   3     -24.643   4.476  10.102  1.00 10.46           C  
ATOM     30  N   PHE A   4     -21.419   2.730  13.267  1.00  8.01           N  
ATOM     31  CA  PHE A   4     -20.573   3.567  14.119  1.00  8.80           C  
ATOM     32  C   PHE A   4     -19.253   3.883  13.440  1.00  9.06           C  
ATOM     33  O   PHE A   4     -18.781   5.031  13.449  1.00 10.59           O  
ATOM     34  CB  PHE A   4     -20.387   2.892  15.487  1.00  9.48           C  
ATOM     35  CG  PHE A   4     -21.630   2.860  16.287  1.00  8.62           C  
ATOM     36  CD1 PHE A   4     -21.962   3.964  17.069  1.00 12.97           C  
ATOM     37  CD2 PHE A   4     -22.495   1.789  16.249  1.00 11.34           C  
ATOM     38  CE1 PHE A   4     -23.136   3.976  17.803  1.00 13.94           C  
ATOM     39  CE2 PHE A   4     -23.672   1.814  16.969  1.00 13.03           C  
ATOM     40  CZ  PHE A   4     -23.982   2.890  17.743  1.00 13.10           C  
ATOM     41  N   GLU A   5     -18.619   2.885  12.839  1.00  9.78           N  
ATOM     42  CA  GLU A   5     -17.359   3.142  12.149  1.00  9.80           C  
ATOM     43  C   GLU A   5     -17.560   4.079  10.946  1.00  8.93           C  
ATOM     44  O   GLU A   5     -16.720   4.952  10.677  1.00 10.10           O  
ATOM     45  CB  GLU A   5     -16.709   1.824  11.683  1.00 10.24           C  
ATOM     46  CG  GLU A   5     -16.277   0.931  12.832  1.00 10.71           C  
ATOM     47  CD  GLU A   5     -15.685  -0.413  12.409  1.00 21.11           C  
ATOM     48  OE1 GLU A   5     -15.784  -0.783  11.236  1.00 28.40           O  
ATOM     49  OE2 GLU A   5     -15.095  -1.103  13.270  1.00 19.20           O  
ATOM     50  N   MET A   6     -18.675   3.884  10.250  1.00  8.36           N  
ATOM     51  CA  MET A   6     -18.974   4.669   9.049  1.00  7.77           C  
ATOM     52  C   MET A   6     -19.141   6.144   9.437  1.00  9.23           C  
ATOM     53  O   MET A   6     -18.511   7.031   8.837  1.00  8.68           O  
ATOM     54  CB  MET A   6     -20.263   4.145   8.455  1.00  8.61           C  
ATOM     55  CG  MET A   6     -20.649   4.845   7.169  1.00  9.35           C  
ATOM     56  SD  MET A   6     -22.394   4.467   6.821  1.00  9.24           S  
ATOM     57  CE  MET A   6     -22.476   4.660   5.045  1.00 10.85           C  
ATOM     58  N   LEU A   7     -19.979   6.424  10.441  1.00  9.13           N  
ATOM     59  CA  LEU A   7     -20.190   7.813  10.842  1.00  7.79           C  
ATOM     60  C   LEU A   7     -18.962   8.407  11.540  1.00  9.60           C  
ATOM     61  O   LEU A   7     -18.731   9.607  11.433  1.00 10.11           O  
ATOM     62  CB  LEU A   7     -21.440   7.932  11.709  1.00  9.03           C  
ATOM     63  CG  LEU A   7     -22.746   7.958  10.909  1.00  7.11           C  
ATOM     64  CD1 LEU A   7     -23.923   7.721  11.871  1.00  9.99           C  
ATOM     65  CD2 LEU A   7     -22.873   9.319  10.227  1.00  9.66           C  
ATOM     66  N   ARG A   8     -18.178   7.592  12.238  1.00 10.22           N  
ATOM     67  CA  ARG A   8     -16.926   8.100  12.827  1.00 10.78           C  
ATOM     68  C   ARG A   8     -15.984   8.605  11.728  1.00 10.43           C  
ATOM     69  O   ARG A   8     -15.300   9.633  11.890  1.00 11.98           O  
ATOM     70  CB  ARG A   8     -16.248   7.019  13.688  1.00 12.26           C  
ATOM     71  CG  ARG A   8     -14.867   7.377  14.206  1.00 15.20           C  
ATOM     72  CD  ARG A   8     -14.880   8.576  15.141  1.00 17.31           C  
ATOM     73  NE  ARG A   8     -13.517   8.787  15.647  1.00 20.40           N  
ATOM     74  CZ  ARG A   8     -12.559   9.396  14.951  1.00 25.62           C  
ATOM     75  NH1 ARG A   8     -12.810   9.891  13.749  1.00 23.98           N  
ATOM     76  NH2 ARG A   8     -11.336   9.528  15.467  1.00 28.70           N  
ATOM     77  N   ILE A   9     -15.931   7.904  10.595  1.00  9.64           N  
ATOM     78  CA  ILE A   9     -15.138   8.377   9.459  1.00 10.22           C  
ATOM     79  C   ILE A   9     -15.739   9.668   8.896  1.00 11.04           C  
ATOM     80  O   ILE A   9     -15.025  10.658   8.621  1.00 13.43           O  
ATOM     81  CB  ILE A   9     -15.098   7.270   8.361  1.00 11.18           C  
ATOM     82  CG1 ILE A   9     -14.203   6.129   8.841  1.00 13.80           C  
ATOM     83  CG2 ILE A   9     -14.626   7.824   6.995  1.00 13.42           C  
ATOM     84  CD1 ILE A   9     -14.366   4.863   8.037  1.00 13.78           C  
ATOM     85  N   ASP A  10     -17.052   9.683   8.697  1.00  9.66           N  
ATOM     86  CA  ASP A  10     -17.646  10.856   8.069  1.00 10.85           C  
ATOM     87  C   ASP A  10     -17.662  12.115   8.958  1.00 10.54           C  
ATOM     88  O   ASP A  10     -17.612  13.240   8.451  1.00 13.50           O  
ATOM     89  CB  ASP A  10     -19.071  10.550   7.612  1.00 10.56           C  
ATOM     90  CG  ASP A  10     -19.115   9.654   6.394  1.00 11.96           C  
ATOM     91  OD1 ASP A  10     -18.145   9.642   5.617  1.00 11.35           O  
ATOM     92  OD2 ASP A  10     -20.122   8.959   6.185  1.00 11.17           O  
ATOM     93  N   GLU A  11     -17.773  11.933  10.272  1.00  9.78           N  
ATOM     94  CA  GLU A  11     -17.902  13.081  11.186  1.00  9.81           C  
ATOM     95  C   GLU A  11     -16.634  13.442  11.932  1.00 11.06           C  
ATOM     96  O   GLU A  11     -16.542  14.568  12.429  1.00 12.68           O  
ATOM     97  CB  GLU A  11     -19.011  12.796  12.220  1.00 11.22           C  
ATOM     98  CG  GLU A  11     -20.409  12.551  11.628  1.00 10.81           C  
ATOM     99  CD  GLU A  11     -21.061  13.785  11.014  1.00 14.70           C  
ATOM    100  OE1 GLU A  11     -20.529  14.922  11.173  1.00 17.91           O  
ATOM    101  OE2 GLU A  11     -22.137  13.634  10.384  1.00 18.44           O  
ATOM    102  N   GLY A  12     -15.687  12.522  12.052  1.00 11.55           N  
ATOM    103  CA  GLY A  12     -14.493  12.772  12.844  1.00 12.07           C  
ATOM    104  C   GLY A  12     -14.788  12.766  14.332  1.00 13.53           C  
ATOM    105  O   GLY A  12     -15.887  12.402  14.792  1.00 12.70           O  
ATOM    106  N   LEU A  13     -13.783  13.162  15.098  1.00 12.54           N  
ATOM    107  CA  LEU A  13     -13.927  13.238  16.546  1.00 14.24           C  
ATOM    108  C   LEU A  13     -13.180  14.494  16.983  1.00 14.73           C  
ATOM    109  O   LEU A  13     -11.964  14.609  16.770  1.00 17.02           O  
ATOM    110  CB  LEU A  13     -13.369  11.998  17.248  1.00 14.18           C  
ATOM    111  CG  LEU A  13     -13.198  12.171  18.768  1.00 17.49           C  
ATOM    112  CD1 LEU A  13     -14.555  12.255  19.463  1.00 16.94           C  
ATOM    113  CD2 LEU A  13     -12.387  11.004  19.326  1.00 23.36           C  
ATOM    114  N   ARG A  14     -13.920  15.420  17.592  1.00 12.91           N  
ATOM    115  CA AARG A  14     -13.339  16.633  18.150  0.50 12.70           C  
ATOM    116  CA BARG A  14     -13.342  16.627  18.164  0.50 12.69           C  
ATOM    117  C   ARG A  14     -13.912  16.834  19.550  1.00 14.75           C  
ATOM    118  O   ARG A  14     -15.120  16.752  19.756  1.00 13.43           O  
ATOM    119  CB AARG A  14     -13.590  17.853  17.237  0.50 13.75           C  
ATOM    120  CB BARG A  14     -13.612  17.845  17.278  0.50 13.71           C  
ATOM    121  CG AARG A  14     -12.974  17.704  15.811  0.50 14.54           C  
ATOM    122  CG BARG A  14     -12.669  17.921  16.073  0.50 13.07           C  
ATOM    123  CD AARG A  14     -13.144  18.957  14.892  0.50 16.91           C  
ATOM    124  CD BARG A  14     -13.236  18.773  14.917  0.50 16.92           C  
ATOM    125  NE AARG A  14     -12.424  20.109  15.429  0.50 24.59           N  
ATOM    126  NE BARG A  14     -14.203  18.031  14.110  0.50 13.22           N  
ATOM    127  CZ AARG A  14     -12.313  21.309  14.854  0.50 25.15           C  
ATOM    128  CZ BARG A  14     -14.664  18.431  12.931  0.50 14.51           C  
ATOM    129  NH1AARG A  14     -12.870  21.585  13.672  0.50 17.63           N  
ATOM    130  NH1BARG A  14     -14.256  19.574  12.389  0.50 15.27           N  
ATOM    131  NH2AARG A  14     -11.628  22.254  15.493  0.50 24.59           N  
ATOM    132  NH2BARG A  14     -15.536  17.681  12.285  0.50 14.73           N  
ATOM    133  N   LEU A  15     -13.034  17.078  20.530  1.00 11.88           N  
ATOM    134  CA  LEU A  15     -13.463  17.142  21.929  1.00 11.96           C  
ATOM    135  C   LEU A  15     -13.766  18.545  22.438  1.00 14.67           C  
ATOM    136  O   LEU A  15     -14.239  18.720  23.566  1.00 15.59           O  
ATOM    137  CB  LEU A  15     -12.412  16.455  22.820  1.00 14.15           C  
ATOM    138  CG  LEU A  15     -12.182  14.973  22.536  1.00 13.59           C  
ATOM    139  CD1 LEU A  15     -11.169  14.432  23.550  1.00 21.94           C  
ATOM    140  CD2 LEU A  15     -13.492  14.165  22.581  1.00 16.25           C  
ATOM    141  N   LYS A  16     -13.551  19.544  21.588  1.00 11.67           N  
ATOM    142  CA  LYS A  16     -13.860  20.930  21.894  1.00 13.98           C  
ATOM    143  C   LYS A  16     -14.911  21.405  20.910  1.00 11.72           C  
ATOM    144  O   LYS A  16     -14.934  20.924  19.758  1.00 12.40           O  
ATOM    145  CB  LYS A  16     -12.579  21.783  21.780  1.00 16.47           C  
ATOM    146  CG  LYS A  16     -11.441  21.247  22.635  1.00 29.04           C  
ATOM    147  CD  LYS A  16     -10.267  22.217  22.714  0.50 27.10           C  
ATOM    148  CE  LYS A  16      -9.306  21.784  23.812  0.50 29.58           C  
ATOM    149  N   ILE A  17     -15.774  22.328  21.320  1.00 10.97           N  
ATOM    150  CA  ILE A  17     -16.798  22.860  20.435  1.00  9.56           C  
ATOM    151  C   ILE A  17     -16.167  23.350  19.141  1.00 12.67           C  
ATOM    152  O   ILE A  17     -15.148  24.071  19.175  1.00 14.61           O  
ATOM    153  CB  ILE A  17     -17.566  23.991  21.102  1.00 11.28           C  
ATOM    154  CG1 ILE A  17     -18.408  23.433  22.262  1.00 10.85           C  
ATOM    155  CG2 ILE A  17     -18.444  24.714  20.105  1.00 14.22           C  
ATOM    156  CD1 ILE A  17     -19.176  24.522  23.064  1.00 13.58           C  
ATOM    157  N   TYR A  18     -16.772  22.955  18.012  1.00 11.53           N  
ATOM    158  CA  TYR A  18     -16.308  23.372  16.696  1.00 11.67           C  
ATOM    159  C   TYR A  18     -17.519  23.759  15.873  1.00 12.20           C  
ATOM    160  O   TYR A  18     -18.644  23.534  16.272  1.00 12.52           O  
ATOM    161  CB  TYR A  18     -15.532  22.227  16.018  1.00 12.54           C  
ATOM    162  CG  TYR A  18     -16.299  20.947  15.712  1.00 12.91           C  
ATOM    163  CD1 TYR A  18     -16.427  19.953  16.658  1.00 13.54           C  
ATOM    164  CD2 TYR A  18     -16.829  20.712  14.424  1.00 15.43           C  
ATOM    165  CE1 TYR A  18     -17.081  18.751  16.373  1.00 12.56           C  
ATOM    166  CE2 TYR A  18     -17.498  19.511  14.124  1.00 12.40           C  
ATOM    167  CZ  TYR A  18     -17.638  18.551  15.115  1.00 14.18           C  
ATOM    168  OH  TYR A  18     -18.279  17.339  14.852  1.00 14.50           O  
ATOM    169  N   LYS A  19     -17.288  24.332  14.701  1.00 12.80           N  
ATOM    170  CA  LYS A  19     -18.373  24.558  13.769  1.00 12.57           C  
ATOM    171  C   LYS A  19     -18.376  23.499  12.704  1.00 12.83           C  
ATOM    172  O   LYS A  19     -17.307  23.145  12.162  1.00 15.03           O  
ATOM    173  CB  LYS A  19     -18.251  25.937  13.132  1.00 12.07           C  
ATOM    174  CG  LYS A  19     -18.595  27.064  14.068  1.00 13.97           C  
ATOM    175  CD  LYS A  19     -18.401  28.406  13.380  1.00 17.78           C  
ATOM    176  CE  LYS A  19     -18.820  29.560  14.287  1.00 19.56           C  
ATOM    177  NZ  LYS A  19     -18.713  30.832  13.518  1.00 23.39           N  
ATOM    178  N   ASP A  20     -19.568  22.991  12.415  1.00 11.92           N  
ATOM    179  CA  ASP A  20     -19.753  21.985  11.387  1.00 10.71           C  
ATOM    180  C   ASP A  20     -19.673  22.593   9.982  1.00 10.75           C  
ATOM    181  O   ASP A  20     -19.358  23.784   9.818  1.00 13.29           O  
ATOM    182  CB  ASP A  20     -21.053  21.179  11.612  1.00 16.00           C  
ATOM    183  CG  ASP A  20     -22.334  21.963  11.295  1.00 16.07           C  
ATOM    184  OD1 ASP A  20     -22.284  23.097  10.782  1.00 14.31           O  
ATOM    185  OD2 ASP A  20     -23.451  21.445  11.570  1.00 19.24           O  
ATOM    186  N   THR A  21     -19.974  21.789   8.977  1.00 12.09           N  
ATOM    187  CA ATHR A  21     -19.810  22.254   7.591  0.80 12.06           C  
ATOM    188  CA BTHR A  21     -19.818  22.251   7.600  0.20 12.15           C  
ATOM    189  C   THR A  21     -20.762  23.404   7.263  1.00 13.25           C  
ATOM    190  O   THR A  21     -20.518  24.165   6.308  1.00 14.08           O  
ATOM    191  CB ATHR A  21     -20.032  21.102   6.563  0.80 13.37           C  
ATOM    192  CB BTHR A  21     -20.015  21.104   6.590  0.20 13.40           C  
ATOM    193  OG1ATHR A  21     -21.407  20.708   6.550  0.80 16.81           O  
ATOM    194  OG1BTHR A  21     -20.058  21.640   5.261  0.20 14.94           O  
ATOM    195  CG2ATHR A  21     -19.146  19.895   6.883  0.80 13.85           C  
ATOM    196  CG2BTHR A  21     -21.302  20.352   6.877  0.20 14.92           C  
ATOM    197  N   GLU A  22     -21.859  23.539   8.024  1.00 11.76           N  
ATOM    198  CA  GLU A  22     -22.812  24.618   7.814  1.00 11.13           C  
ATOM    199  C   GLU A  22     -22.572  25.841   8.708  1.00 12.08           C  
ATOM    200  O   GLU A  22     -23.344  26.809   8.695  1.00 14.78           O  
ATOM    201  CB  GLU A  22     -24.244  24.120   8.058  1.00 13.47           C  
ATOM    202  CG  GLU A  22     -24.652  22.971   7.156  1.00 17.05           C  
ATOM    203  CD  GLU A  22     -24.939  23.390   5.738  1.00 25.96           C  
ATOM    204  OE1 GLU A  22     -25.071  24.603   5.461  1.00 25.34           O  
ATOM    205  OE2 GLU A  22     -25.036  22.475   4.890  1.00 28.62           O  
ATOM    206  N   GLY A  23     -21.505  25.786   9.494  1.00 11.31           N  
ATOM    207  CA  GLY A  23     -21.204  26.842  10.446  1.00 11.54           C  
ATOM    208  C   GLY A  23     -21.883  26.755  11.806  1.00 12.68           C  
ATOM    209  O   GLY A  23     -21.872  27.745  12.550  1.00 16.15           O  
ATOM    210  N   TYR A  24     -22.435  25.584  12.149  1.00 11.51           N  
ATOM    211  CA  TYR A  24     -23.173  25.458  13.411  1.00 12.47           C  
ATOM    212  C   TYR A  24     -22.324  24.809  14.481  1.00 10.46           C  
ATOM    213  O   TYR A  24     -21.593  23.864  14.225  1.00 11.26           O  
ATOM    214  CB  TYR A  24     -24.405  24.587  13.227  1.00 12.94           C  
ATOM    215  CG  TYR A  24     -25.406  25.135  12.247  1.00 15.81           C  
ATOM    216  CD1 TYR A  24     -25.753  26.479  12.260  1.00 18.76           C  
ATOM    217  CD2 TYR A  24     -26.006  24.304  11.314  1.00 19.75           C  
ATOM    218  CE1 TYR A  24     -26.694  26.988  11.349  1.00 25.25           C  
ATOM    219  CE2 TYR A  24     -26.936  24.801  10.408  1.00 19.74           C  
ATOM    220  CZ  TYR A  24     -27.272  26.136  10.429  1.00 29.41           C  
ATOM    221  OH  TYR A  24     -28.208  26.621   9.522  1.00 30.60           O  
ATOM    222  N   TYR A  25     -22.468  25.289  15.718  1.00 11.10           N  
ATOM    223  CA  TYR A  25     -21.707  24.746  16.837  1.00  9.98           C  
ATOM    224  C   TYR A  25     -22.095  23.293  17.105  1.00 10.34           C  
ATOM    225  O   TYR A  25     -23.279  22.966  17.213  1.00 10.65           O  
ATOM    226  CB  TYR A  25     -21.958  25.582  18.099  1.00 10.44           C  
ATOM    227  CG  TYR A  25     -21.350  26.961  18.008  1.00 11.50           C  
ATOM    228  CD1 TYR A  25     -19.977  27.110  17.870  1.00 12.51           C  
ATOM    229  CD2 TYR A  25     -22.159  28.103  18.093  1.00 15.24           C  
ATOM    230  CE1 TYR A  25     -19.404  28.390  17.799  1.00 15.81           C  
ATOM    231  CE2 TYR A  25     -21.591  29.381  18.024  1.00 16.74           C  
ATOM    232  CZ  TYR A  25     -20.226  29.493  17.883  1.00 17.83           C  
ATOM    233  OH  TYR A  25     -19.628  30.752  17.792  1.00 24.34           O  
ATOM    234  N   THR A  26     -21.052  22.481  17.238  1.00  8.84           N  
ATOM    235  CA  THR A  26     -21.100  21.034  17.244  1.00  9.88           C  
ATOM    236  C   THR A  26     -20.001  20.556  18.176  1.00  9.34           C  
ATOM    237  O   THR A  26     -19.054  21.293  18.488  1.00  9.74           O  
ATOM    238  CB  THR A  26     -20.850  20.537  15.792  1.00  9.52           C  
ATOM    239  OG1 THR A  26     -21.864  21.096  14.970  1.00 11.60           O  
ATOM    240  CG2 THR A  26     -20.945  19.006  15.652  1.00 10.90           C  
ATOM    241  N   ILE A  27     -20.082  19.315  18.639  1.00  9.39           N  
ATOM    242  CA  ILE A  27     -18.986  18.738  19.414  1.00  9.19           C  
ATOM    243  C   ILE A  27     -18.947  17.231  19.188  1.00  9.69           C  
ATOM    244  O   ILE A  27     -19.925  16.655  18.715  1.00  9.92           O  
ATOM    245  CB  ILE A  27     -19.123  19.064  20.925  1.00 11.00           C  
ATOM    246  CG1 ILE A  27     -17.776  18.881  21.653  1.00 12.33           C  
ATOM    247  CG2 ILE A  27     -20.257  18.241  21.538  1.00 12.63           C  
ATOM    248  CD1 ILE A  27     -17.663  19.615  23.001  1.00 14.22           C  
ATOM    249  N   GLY A  28     -17.827  16.598  19.536  1.00  9.52           N  
ATOM    250  CA  GLY A  28     -17.767  15.144  19.525  1.00  9.45           C  
ATOM    251  C   GLY A  28     -17.745  14.598  18.121  1.00 10.39           C  
ATOM    252  O   GLY A  28     -16.973  15.043  17.284  1.00 12.57           O  
ATOM    253  N   ILE A  29     -18.592  13.601  17.895  1.00  8.62           N  
ATOM    254  CA  ILE A  29     -18.727  12.939  16.600  1.00  8.80           C  
ATOM    255  C   ILE A  29     -19.977  13.492  15.950  1.00  8.33           C  
ATOM    256  O   ILE A  29     -21.009  12.841  15.830  1.00  9.38           O  
ATOM    257  CB  ILE A  29     -18.753  11.414  16.795  1.00  9.73           C  
ATOM    258  CG1 ILE A  29     -17.509  10.995  17.592  1.00 10.97           C  
ATOM    259  CG2 ILE A  29     -18.768  10.717  15.434  1.00 12.56           C  
ATOM    260  CD1 ILE A  29     -17.525   9.579  18.158  1.00 16.11           C  
ATOM    261  N   GLY A  30     -19.879  14.742  15.495  1.00  8.94           N  
ATOM    262  CA  GLY A  30     -21.003  15.339  14.798  1.00  9.03           C  
ATOM    263  C   GLY A  30     -22.242  15.617  15.634  1.00  8.29           C  
ATOM    264  O   GLY A  30     -23.342  15.638  15.093  1.00 10.97           O  
ATOM    265  N   HIS A  31     -22.087  15.858  16.940  1.00  8.51           N  
ATOM    266  CA  HIS A  31     -23.250  16.178  17.748  1.00  8.17           C  
ATOM    267  C   HIS A  31     -23.571  17.667  17.646  1.00  8.85           C  
ATOM    268  O   HIS A  31     -22.855  18.508  18.205  1.00 10.93           O  
ATOM    269  CB  HIS A  31     -23.004  15.826  19.214  1.00 10.23           C  
ATOM    270  CG  HIS A  31     -24.192  16.121  20.070  1.00 10.70           C  
ATOM    271  ND1 HIS A  31     -25.286  15.287  20.110  1.00 12.37           N  
ATOM    272  CD2 HIS A  31     -24.504  17.201  20.831  1.00 12.16           C  
ATOM    273  CE1 HIS A  31     -26.206  15.821  20.902  1.00 13.38           C  
ATOM    274  NE2 HIS A  31     -25.762  16.986  21.342  1.00 14.08           N  
ATOM    275  N   LEU A  32     -24.619  17.998  16.928  1.00  9.15           N  
ATOM    276  CA  LEU A  32     -25.038  19.403  16.797  1.00 10.33           C  
ATOM    277  C   LEU A  32     -25.522  19.945  18.116  1.00 11.33           C  
ATOM    278  O   LEU A  32     -26.359  19.323  18.782  1.00 12.15           O  
ATOM    279  CB  LEU A  32     -26.196  19.488  15.801  1.00 11.58           C  
ATOM    280  CG  LEU A  32     -26.891  20.834  15.642  1.00 13.83           C  
ATOM    281  CD1 LEU A  32     -25.953  21.847  15.019  1.00 11.92           C  
ATOM    282  CD2 LEU A  32     -28.145  20.641  14.782  1.00 15.85           C  
ATOM    283  N   LEU A  33     -24.992  21.098  18.527  1.00  9.44           N  
ATOM    284  CA  LEU A  33     -25.421  21.683  19.790  1.00 10.51           C  
ATOM    285  C   LEU A  33     -26.524  22.698  19.573  1.00 12.85           C  
ATOM    286  O   LEU A  33     -27.515  22.728  20.341  1.00 15.57           O  
ATOM    287  CB  LEU A  33     -24.206  22.333  20.462  1.00 11.00           C  
ATOM    288  CG  LEU A  33     -23.195  21.341  21.002  1.00 12.33           C  
ATOM    289  CD1 LEU A  33     -21.879  22.108  21.374  1.00 12.44           C  
ATOM    290  CD2 LEU A  33     -23.779  20.626  22.217  1.00 11.22           C  
ATOM    291  N   THR A  34     -26.369  23.558  18.557  1.00 12.51           N  
ATOM    292  CA  THR A  34     -27.375  24.597  18.305  1.00 13.40           C  
ATOM    293  C   THR A  34     -27.113  25.228  16.964  1.00 15.27           C  
ATOM    294  O   THR A  34     -25.983  25.221  16.459  1.00 16.00           O  
ATOM    295  CB  THR A  34     -27.335  25.709  19.408  1.00 18.63           C  
ATOM    296  OG1 THR A  34     -28.354  26.678  19.123  1.00 19.74           O  
ATOM    297  CG2 THR A  34     -25.974  26.392  19.478  1.00 17.12           C  
ATOM    298  N   LYS A  35     -28.157  25.804  16.393  1.00 14.48           N  
ATOM    299  CA  LYS A  35     -27.976  26.589  15.176  1.00 16.17           C  
ATOM    300  C   LYS A  35     -27.834  28.078  15.470  1.00 17.05           C  
ATOM    301  O   LYS A  35     -27.597  28.893  14.554  1.00 22.19           O  
ATOM    302  CB  LYS A  35     -29.101  26.323  14.175  1.00 19.86           C  
ATOM    303  CG  LYS A  35     -29.052  24.917  13.605  1.00 17.90           C  
ATOM    304  CD  LYS A  35     -30.106  24.754  12.536  1.00 24.75           C  
ATOM    305  CE  LYS A  35     -30.142  23.342  12.042  1.00 26.34           C  
ATOM    306  NZ  LYS A  35     -31.145  23.215  10.948  1.00 32.58           N  
ATOM    307  N   SER A  36     -27.937  28.421  16.737  1.00 20.56           N  
ATOM    308  CA  SER A  36     -27.719  29.793  17.175  1.00 21.88           C  
ATOM    309  C   SER A  36     -26.281  30.231  16.930  1.00 21.60           C  
ATOM    310  O   SER A  36     -25.341  29.470  17.157  1.00 19.10           O  
ATOM    311  CB  SER A  36     -28.008  29.897  18.666  1.00 23.61           C  
ATOM    312  OG  SER A  36     -27.640  31.181  19.152  1.00 23.95           O  
ATOM    313  N   PRO A  37     -26.089  31.483  16.482  1.00 21.63           N  
ATOM    314  CA  PRO A  37     -24.718  31.997  16.358  1.00 20.80           C  
ATOM    315  C   PRO A  37     -23.999  32.278  17.679  1.00 19.04           C  
ATOM    316  O   PRO A  37     -22.818  32.618  17.686  1.00 27.60           O  
ATOM    317  CB  PRO A  37     -24.901  33.304  15.577  1.00 23.22           C  
ATOM    318  CG  PRO A  37     -26.296  33.714  15.859  1.00 30.86           C  
ATOM    319  CD  PRO A  37     -27.100  32.446  16.022  1.00 25.19           C  
ATOM    320  N   SER A  38     -24.688  32.085  18.801  1.00 18.94           N  
ATOM    321  CA  SER A  38     -24.098  32.380  20.106  1.00 22.60           C  
ATOM    322  C   SER A  38     -23.293  31.206  20.686  1.00 18.49           C  
ATOM    323  O   SER A  38     -23.877  30.145  20.977  1.00 17.17           O  
ATOM    324  CB  SER A  38     -25.212  32.772  21.087  1.00 21.71           C  
ATOM    325  OG  SER A  38     -24.748  32.783  22.430  1.00 27.71           O  
ATOM    326  N   LEU A  39     -21.984  31.382  20.875  1.00 19.98           N  
ATOM    327  CA  LEU A  39     -21.167  30.367  21.534  1.00 17.19           C  
ATOM    328  C   LEU A  39     -21.692  30.103  22.952  1.00 17.84           C  
ATOM    329  O   LEU A  39     -21.649  28.963  23.449  1.00 17.10           O  
ATOM    330  CB  LEU A  39     -19.678  30.772  21.580  1.00 18.98           C  
ATOM    331  CG  LEU A  39     -18.742  29.790  22.279  1.00 19.40           C  
ATOM    332  CD1 LEU A  39     -18.761  28.449  21.554  1.00 17.35           C  
ATOM    333  CD2 LEU A  39     -17.302  30.301  22.387  1.00 28.90           C  
ATOM    334  N   ASN A  40     -22.186  31.143  23.623  1.00 18.36           N  
ATOM    335  CA  ASN A  40     -22.686  30.913  24.984  1.00 16.83           C  
ATOM    336  C   ASN A  40     -23.905  29.981  24.976  1.00 18.76           C  
ATOM    337  O   ASN A  40     -24.048  29.129  25.858  1.00 18.35           O  
ATOM    338  CB  ASN A  40     -23.037  32.238  25.667  1.00 24.01           C  
ATOM    339  CG  ASN A  40     -21.825  32.931  26.250  1.00 31.56           C  
ATOM    340  OD1 ASN A  40     -20.761  32.324  26.421  1.00 32.66           O  
ATOM    341  ND2 ASN A  40     -21.984  34.210  26.582  1.00 40.31           N  
ATOM    342  N   ALA A  41     -24.782  30.155  23.995  1.00 16.20           N  
ATOM    343  CA  ALA A  41     -25.927  29.263  23.814  1.00 16.06           C  
ATOM    344  C   ALA A  41     -25.445  27.836  23.570  1.00 18.46           C  
ATOM    345  O   ALA A  41     -25.981  26.874  24.142  1.00 16.68           O  
ATOM    346  CB  ALA A  41     -26.801  29.725  22.676  1.00 19.38           C  
ATOM    347  N   ALA A  42     -24.435  27.686  22.725  1.00 13.52           N  
ATOM    348  CA  ALA A  42     -23.895  26.348  22.480  1.00 12.45           C  
ATOM    349  C   ALA A  42     -23.291  25.720  23.740  1.00 14.27           C  
ATOM    350  O   ALA A  42     -23.475  24.535  23.989  1.00 13.32           O  
ATOM    351  CB  ALA A  42     -22.865  26.384  21.347  1.00 12.96           C  
ATOM    352  N   LYS A  43     -22.574  26.510  24.550  1.00 14.42           N  
ATOM    353  CA  LYS A  43     -22.013  26.008  25.795  1.00 12.24           C  
ATOM    354  C   LYS A  43     -23.104  25.580  26.783  1.00 10.75           C  
ATOM    355  O   LYS A  43     -22.953  24.571  27.481  1.00 12.89           O  
ATOM    356  CB  LYS A  43     -21.110  27.059  26.424  1.00 14.93           C  
ATOM    357  CG  LYS A  43     -19.791  27.148  25.708  1.00 15.21           C  
ATOM    358  CD  LYS A  43     -19.036  28.368  26.217  1.00 21.16           C  
ATOM    359  CE  LYS A  43     -17.604  28.328  25.733  1.00 29.93           C  
ATOM    360  NZ  LYS A  43     -16.802  29.445  26.283  1.00 39.17           N  
ATOM    361  N   SER A  44     -24.201  26.319  26.785  1.00 12.89           N  
ATOM    362  CA  SER A  44     -25.331  25.960  27.643  1.00 13.20           C  
ATOM    363  C   SER A  44     -25.958  24.636  27.185  1.00 13.67           C  
ATOM    364  O   SER A  44     -26.204  23.743  27.992  1.00 14.23           O  
ATOM    365  CB  SER A  44     -26.391  27.063  27.631  1.00 18.11           C  
ATOM    366  OG  SER A  44     -27.434  26.722  28.524  1.00 21.89           O  
ATOM    367  N   GLU A  45     -26.142  24.482  25.875  1.00 13.07           N  
ATOM    368  CA  GLU A  45     -26.655  23.206  25.367  1.00 12.61           C  
ATOM    369  C   GLU A  45     -25.701  22.067  25.672  1.00 12.29           C  
ATOM    370  O   GLU A  45     -26.121  20.948  26.022  1.00 12.99           O  
ATOM    371  CB  GLU A  45     -26.894  23.280  23.854  1.00 12.32           C  
ATOM    372  CG  GLU A  45     -28.044  24.209  23.481  1.00 13.16           C  
ATOM    373  CD  GLU A  45     -29.391  23.702  23.992  1.00 21.12           C  
ATOM    374  OE1 GLU A  45     -29.723  22.522  23.745  1.00 17.82           O  
ATOM    375  OE2 GLU A  45     -30.116  24.476  24.665  1.00 22.85           O  
ATOM    376  N   LEU A  46     -24.401  22.327  25.547  1.00 10.45           N  
ATOM    377  CA  LEU A  46     -23.438  21.300  25.895  1.00 10.59           C  
ATOM    378  C   LEU A  46     -23.546  20.835  27.352  1.00 11.59           C  
ATOM    379  O   LEU A  46     -23.547  19.649  27.634  1.00 12.09           O  
ATOM    380  CB  LEU A  46     -22.008  21.784  25.589  1.00 10.54           C  
ATOM    381  CG  LEU A  46     -20.933  20.764  25.971  1.00 12.92           C  
ATOM    382  CD1 LEU A  46     -21.120  19.446  25.158  1.00 13.31           C  
ATOM    383  CD2 LEU A  46     -19.520  21.312  25.719  1.00 13.07           C  
ATOM    384  N   ASP A  47     -23.584  21.784  28.281  1.00 13.38           N  
ATOM    385  CA  ASP A  47     -23.646  21.408  29.681  1.00 11.98           C  
ATOM    386  C   ASP A  47     -24.934  20.626  29.969  1.00 10.65           C  
ATOM    387  O   ASP A  47     -24.888  19.685  30.777  1.00 14.40           O  
ATOM    388  CB  ASP A  47     -23.587  22.673  30.529  1.00 13.96           C  
ATOM    389  CG  ASP A  47     -22.226  23.342  30.485  1.00 20.03           C  
ATOM    390  OD1 ASP A  47     -21.288  22.769  29.898  1.00 18.42           O  
ATOM    391  OD2 ASP A  47     -22.091  24.430  31.102  1.00 21.45           O  
ATOM    392  N   LYS A  48     -26.034  20.995  29.319  1.00 11.85           N  
ATOM    393  CA  LYS A  48     -27.319  20.315  29.508  1.00 12.44           C  
ATOM    394  C   LYS A  48     -27.201  18.871  28.970  1.00 12.54           C  
ATOM    395  O   LYS A  48     -27.693  17.909  29.579  1.00 11.12           O  
ATOM    396  CB  LYS A  48     -28.399  21.095  28.752  1.00 16.14           C  
ATOM    397  CG  LYS A  48     -29.755  20.450  28.694  1.00 17.87           C  
ATOM    398  CD  LYS A  48     -30.874  21.462  28.322  1.00 14.61           C  
ATOM    399  CE  LYS A  48     -30.678  22.133  26.975  1.00 20.11           C  
ATOM    400  NZ  LYS A  48     -31.086  21.252  25.870  1.00 15.63           N  
ATOM    401  N   ALA A  49     -26.542  18.732  27.823  1.00 12.03           N  
ATOM    402  CA  ALA A  49     -26.404  17.404  27.214  1.00 12.11           C  
ATOM    403  C   ALA A  49     -25.514  16.443  27.997  1.00 12.01           C  
ATOM    404  O   ALA A  49     -25.764  15.242  28.044  1.00 11.71           O  
ATOM    405  CB  ALA A  49     -25.849  17.554  25.780  1.00 11.32           C  
ATOM    406  N   ILE A  50     -24.456  16.963  28.596  1.00 11.70           N  
ATOM    407  CA  ILE A  50     -23.501  16.133  29.300  1.00 10.37           C  
ATOM    408  C   ILE A  50     -23.842  15.993  30.775  1.00 11.64           C  
ATOM    409  O   ILE A  50     -23.478  15.007  31.404  1.00 15.51           O  
ATOM    410  CB  ILE A  50     -22.082  16.790  29.173  1.00 13.24           C  
ATOM    411  CG1 ILE A  50     -21.730  16.950  27.688  1.00 13.76           C  
ATOM    412  CG2 ILE A  50     -21.025  15.982  29.895  1.00 13.14           C  
ATOM    413  CD1 ILE A  50     -21.599  15.625  26.956  1.00 15.47           C  
ATOM    414  N   GLY A  51     -24.545  16.974  31.330  1.00 12.97           N  
ATOM    415  CA  GLY A  51     -24.929  16.942  32.740  1.00 13.41           C  
ATOM    416  C   GLY A  51     -23.894  17.525  33.690  1.00 17.37           C  
ATOM    417  O   GLY A  51     -23.895  17.206  34.889  1.00 20.28           O  
ATOM    418  N   ARG A  52     -22.997  18.364  33.176  1.00 14.28           N  
ATOM    419  CA  ARG A  52     -22.036  19.050  34.049  1.00 16.34           C  
ATOM    420  C   ARG A  52     -21.546  20.286  33.343  1.00 19.09           C  
ATOM    421  O   ARG A  52     -21.824  20.479  32.151  1.00 15.23           O  
ATOM    422  CB  ARG A  52     -20.846  18.168  34.366  1.00 16.47           C  
ATOM    423  CG  ARG A  52     -19.969  17.872  33.124  1.00 15.78           C  
ATOM    424  CD  ARG A  52     -18.812  16.903  33.399  1.00 16.62           C  
ATOM    425  NE  ARG A  52     -18.027  16.604  32.193  1.00 17.24           N  
ATOM    426  CZ  ARG A  52     -17.011  17.346  31.762  1.00 21.42           C  
ATOM    427  NH1 ARG A  52     -16.631  18.437  32.442  1.00 19.73           N  
ATOM    428  NH2 ARG A  52     -16.382  17.021  30.640  1.00 18.00           N  
ATOM    429  N   ASN A  53     -20.816  21.138  34.066  1.00 16.14           N  
ATOM    430  CA AASN A  53     -20.272  22.337  33.458  0.60 15.86           C  
ATOM    431  CA BASN A  53     -20.279  22.340  33.461  0.40 15.95           C  
ATOM    432  C   ASN A  53     -18.986  22.002  32.729  1.00 17.12           C  
ATOM    433  O   ASN A  53     -17.951  21.740  33.347  1.00 19.17           O  
ATOM    434  CB AASN A  53     -20.006  23.390  34.528  0.60 20.81           C  
ATOM    435  CB BASN A  53     -20.035  23.408  34.527  0.40 20.81           C  
ATOM    436  CG AASN A  53     -21.277  23.914  35.145  0.60 21.99           C  
ATOM    437  CG BASN A  53     -20.110  24.811  33.966  0.40 24.65           C  
ATOM    438  OD1AASN A  53     -22.325  23.971  34.496  0.60 27.50           O  
ATOM    439  OD1BASN A  53     -19.201  25.262  33.271  0.40 33.27           O  
ATOM    440  ND2AASN A  53     -21.192  24.313  36.407  0.60 28.13           N  
ATOM    441  ND2BASN A  53     -21.195  25.512  34.266  0.40 31.92           N  
ATOM    442  N   CYS A  54     -19.061  22.004  31.389  1.00 15.81           N  
ATOM    443  CA  CYS A  54     -17.969  21.493  30.564  1.00 16.95           C  
ATOM    444  C   CYS A  54     -17.012  22.558  30.084  1.00 14.09           C  
ATOM    445  O   CYS A  54     -15.914  22.215  29.652  1.00 15.55           O  
ATOM    446  CB  CYS A  54     -18.511  20.789  29.297  1.00 14.68           C  
ATOM    447  SG  CYS A  54     -19.535  19.361  29.678  1.00 16.97           S  
ATOM    448  N   ASN A  55     -17.489  23.807  30.080  1.00 16.74           N  
ATOM    449  CA  ASN A  55     -16.753  24.924  29.472  1.00 20.42           C  
ATOM    450  C   ASN A  55     -16.237  24.599  28.067  1.00 18.18           C  
ATOM    451  O   ASN A  55     -15.084  24.884  27.709  1.00 19.69           O  
ATOM    452  CB  ASN A  55     -15.574  25.319  30.339  1.00 20.96           C  
ATOM    453  CG  ASN A  55     -15.046  26.712  30.004  1.00 27.93           C  
ATOM    454  OD1 ASN A  55     -15.779  27.576  29.490  1.00 32.07           O  
ATOM    455  ND2 ASN A  55     -13.773  26.924  30.274  1.00 28.28           N  
ATOM    456  N   GLY A  56     -17.095  23.961  27.303  1.00 15.08           N  
ATOM    457  CA  GLY A  56     -16.809  23.730  25.892  1.00 13.89           C  
ATOM    458  C   GLY A  56     -15.919  22.560  25.539  1.00 14.20           C  
ATOM    459  O   GLY A  56     -15.534  22.441  24.383  1.00 14.94           O  
ATOM    460  N   VAL A  57     -15.607  21.684  26.482  1.00 13.13           N  
ATOM    461  CA AVAL A  57     -14.712  20.570  26.252  0.60 15.26           C  
ATOM    462  CA BVAL A  57     -14.745  20.548  26.209  0.40 15.31           C  
ATOM    463  C   VAL A  57     -15.291  19.325  26.908  1.00 14.66           C  
ATOM    464  O   VAL A  57     -15.808  19.403  28.030  1.00 14.94           O  
ATOM    465  CB AVAL A  57     -13.330  20.841  26.866  0.60 18.67           C  
ATOM    466  CB BVAL A  57     -13.277  20.770  26.648  0.40 18.33           C  
ATOM    467  CG1AVAL A  57     -12.347  19.766  26.450  0.60 17.30           C  
ATOM    468  CG1BVAL A  57     -12.617  21.842  25.792  0.40 17.98           C  
ATOM    469  CG2AVAL A  57     -12.837  22.230  26.473  0.60 18.59           C  
ATOM    470  CG2BVAL A  57     -13.197  21.106  28.137  0.40 17.97           C  
ATOM    471  N   ILE A  58     -15.196  18.187  26.217  1.00 12.69           N  
ATOM    472  CA  ILE A  58     -15.671  16.916  26.754  1.00 10.27           C  
ATOM    473  C   ILE A  58     -14.619  15.832  26.615  1.00 13.62           C  
ATOM    474  O   ILE A  58     -13.596  16.028  25.938  1.00 15.19           O  
ATOM    475  CB  ILE A  58     -16.980  16.445  26.074  1.00  9.98           C  
ATOM    476  CG1 ILE A  58     -16.755  16.154  24.572  1.00 12.05           C  
ATOM    477  CG2 ILE A  58     -18.139  17.440  26.366  1.00 12.16           C  
ATOM    478  CD1 ILE A  58     -18.046  15.674  23.870  1.00 12.81           C  
ATOM    479  N   THR A  59     -14.848  14.701  27.286  1.00 12.93           N  
ATOM    480  CA  THR A  59     -13.964  13.563  27.145  1.00 13.17           C  
ATOM    481  C   THR A  59     -14.346  12.679  25.970  1.00 14.36           C  
ATOM    482  O   THR A  59     -15.454  12.785  25.439  1.00 13.70           O  
ATOM    483  CB  THR A  59     -13.988  12.697  28.419  1.00 15.83           C  
ATOM    484  OG1 THR A  59     -15.293  12.132  28.570  1.00 16.54           O  
ATOM    485  CG2 THR A  59     -13.660  13.557  29.651  1.00 19.12           C  
ATOM    486  N   LYS A  60     -13.433  11.804  25.560  1.00 12.86           N  
ATOM    487  CA  LYS A  60     -13.743  10.854  24.498  1.00 13.27           C  
ATOM    488  C   LYS A  60     -14.937   9.984  24.916  1.00 12.94           C  
ATOM    489  O   LYS A  60     -15.844   9.752  24.095  1.00 13.60           O  
ATOM    490  CB  LYS A  60     -12.519  10.008  24.135  1.00 18.36           C  
ATOM    491  CG  LYS A  60     -12.741   9.084  22.947  1.00 17.75           C  
ATOM    492  CD  LYS A  60     -11.447   8.385  22.537  1.00 25.78           C  
ATOM    493  CE  LYS A  60     -11.662   7.411  21.388  1.00 34.06           C  
ATOM    494  N   ASP A  61     -14.993   9.524  26.175  1.00 15.96           N  
ATOM    495  CA AASP A  61     -16.124   8.706  26.613  0.60 14.48           C  
ATOM    496  CA BASP A  61     -16.129   8.703  26.594  0.40 14.53           C  
ATOM    497  C   ASP A  61     -17.443   9.470  26.478  1.00 14.50           C  
ATOM    498  O   ASP A  61     -18.470   8.900  26.075  1.00 13.50           O  
ATOM    499  CB AASP A  61     -15.953   8.222  28.063  0.60 16.03           C  
ATOM    500  CB BASP A  61     -15.962   8.156  28.019  0.40 16.10           C  
ATOM    501  CG AASP A  61     -14.790   7.261  28.234  0.60 22.87           C  
ATOM    502  CG BASP A  61     -17.112   7.246  28.430  0.40 22.21           C  
ATOM    503  OD1AASP A  61     -14.221   6.793  27.225  0.60 29.56           O  
ATOM    504  OD1BASP A  61     -17.022   6.022  28.188  0.40 23.60           O  
ATOM    505  OD2AASP A  61     -14.447   6.976  29.400  0.60 30.48           O  
ATOM    506  OD2BASP A  61     -18.113   7.751  28.987  0.40 25.76           O  
ATOM    507  N   GLU A  62     -17.418  10.766  26.815  1.00 12.20           N  
ATOM    508  CA  GLU A  62     -18.623  11.587  26.698  1.00 10.60           C  
ATOM    509  C   GLU A  62     -19.042  11.752  25.237  1.00 10.82           C  
ATOM    510  O   GLU A  62     -20.238  11.656  24.921  1.00 11.11           O  
ATOM    511  CB  GLU A  62     -18.419  12.949  27.369  1.00 10.33           C  
ATOM    512  CG  GLU A  62     -18.495  12.829  28.890  1.00 13.53           C  
ATOM    513  CD  GLU A  62     -17.948  14.024  29.608  1.00 17.67           C  
ATOM    514  OE1 GLU A  62     -17.246  14.846  28.998  1.00 15.15           O  
ATOM    515  OE2 GLU A  62     -18.206  14.115  30.838  1.00 17.19           O  
ATOM    516  N   ALA A  63     -18.064  11.976  24.362  1.00 11.65           N  
ATOM    517  CA  ALA A  63     -18.372  12.061  22.937  1.00  9.70           C  
ATOM    518  C   ALA A  63     -18.990  10.767  22.433  1.00  9.60           C  
ATOM    519  O   ALA A  63     -19.931  10.799  21.646  1.00 10.05           O  
ATOM    520  CB  ALA A  63     -17.121  12.403  22.162  1.00 10.52           C  
ATOM    521  N   GLU A  64     -18.453   9.632  22.874  1.00 10.57           N  
ATOM    522  CA  GLU A  64     -18.968   8.341  22.401  1.00  8.80           C  
ATOM    523  C   GLU A  64     -20.373   8.092  22.937  1.00  8.68           C  
ATOM    524  O   GLU A  64     -21.231   7.530  22.244  1.00 10.71           O  
ATOM    525  CB  GLU A  64     -17.987   7.206  22.749  1.00 12.16           C  
ATOM    526  CG  GLU A  64     -16.738   7.326  21.875  1.00 13.40           C  
ATOM    527  CD  GLU A  64     -15.607   6.433  22.328  1.00 25.53           C  
ATOM    528  OE1 GLU A  64     -15.646   5.936  23.489  1.00 24.40           O  
ATOM    529  OE2 GLU A  64     -14.683   6.234  21.507  1.00 25.71           O  
ATOM    530  N   LYS A  65     -20.657   8.567  24.156  1.00  8.59           N  
ATOM    531  CA  LYS A  65     -22.005   8.416  24.690  1.00  9.23           C  
ATOM    532  C   LYS A  65     -23.029   9.238  23.883  1.00  8.94           C  
ATOM    533  O   LYS A  65     -24.112   8.744  23.545  1.00 10.90           O  
ATOM    534  CB  LYS A  65     -22.064   8.770  26.185  1.00 11.14           C  
ATOM    535  CG  LYS A  65     -23.406   8.431  26.778  1.00 13.37           C  
ATOM    536  CD  LYS A  65     -23.389   8.594  28.297  1.00 17.26           C  
ATOM    537  CE  LYS A  65     -24.693   8.090  28.917  1.00 18.99           C  
ATOM    538  NZ  LYS A  65     -24.538   8.220  30.401  1.00 18.36           N  
ATOM    539  N   LEU A  66     -22.690  10.497  23.582  1.00  9.21           N  
ATOM    540  CA  LEU A  66     -23.551  11.302  22.703  1.00  9.60           C  
ATOM    541  C   LEU A  66     -23.745  10.609  21.374  1.00  8.90           C  
ATOM    542  O   LEU A  66     -24.833  10.624  20.825  1.00  9.35           O  
ATOM    543  CB  LEU A  66     -22.964  12.709  22.440  1.00  9.27           C  
ATOM    544  CG  LEU A  66     -22.869  13.635  23.670  1.00 11.73           C  
ATOM    545  CD1 LEU A  66     -22.180  14.953  23.272  1.00 15.24           C  
ATOM    546  CD2 LEU A  66     -24.227  13.902  24.311  1.00 13.78           C  
ATOM    547  N   PHE A  67     -22.659  10.035  20.847  1.00  8.47           N  
ATOM    548  CA  PHE A  67     -22.735   9.375  19.545  1.00  8.10           C  
ATOM    549  C   PHE A  67     -23.693   8.184  19.599  1.00  9.11           C  
ATOM    550  O   PHE A  67     -24.535   8.013  18.693  1.00 10.09           O  
ATOM    551  CB  PHE A  67     -21.324   8.931  19.177  1.00  9.68           C  
ATOM    552  CG  PHE A  67     -21.154   8.365  17.772  1.00  9.98           C  
ATOM    553  CD1 PHE A  67     -21.860   8.857  16.677  1.00 10.06           C  
ATOM    554  CD2 PHE A  67     -20.208   7.389  17.562  1.00 10.45           C  
ATOM    555  CE1 PHE A  67     -21.659   8.320  15.396  1.00  9.50           C  
ATOM    556  CE2 PHE A  67     -19.971   6.893  16.265  1.00 10.87           C  
ATOM    557  CZ  PHE A  67     -20.709   7.372  15.194  1.00  9.01           C  
ATOM    558  N   ASN A  68     -23.624   7.378  20.656  1.00  9.18           N  
ATOM    559  CA AASN A  68     -24.568   6.274  20.818  0.70 10.37           C  
ATOM    560  CA BASN A  68     -24.571   6.273  20.766  0.30 10.38           C  
ATOM    561  C   ASN A  68     -26.009   6.794  20.835  1.00 10.21           C  
ATOM    562  O   ASN A  68     -26.941   6.250  20.190  1.00 11.12           O  
ATOM    563  CB AASN A  68     -24.280   5.511  22.133  0.70 11.15           C  
ATOM    564  CB BASN A  68     -24.263   5.394  21.982  0.30 11.33           C  
ATOM    565  CG AASN A  68     -23.084   4.578  22.019  0.70 13.70           C  
ATOM    566  CG BASN A  68     -24.807   3.984  21.833  0.30 15.17           C  
ATOM    567  OD1AASN A  68     -22.848   4.011  20.962  0.70 16.16           O  
ATOM    568  OD1BASN A  68     -25.790   3.752  21.127  0.30 23.85           O  
ATOM    569  ND2AASN A  68     -22.340   4.395  23.112  0.70 15.00           N  
ATOM    570  ND2BASN A  68     -24.170   3.039  22.500  0.30 19.39           N  
ATOM    571  N   GLN A  69     -26.217   7.865  21.605  1.00  9.54           N  
ATOM    572  CA  GLN A  69     -27.548   8.463  21.655  1.00  9.43           C  
ATOM    573  C   GLN A  69     -28.023   8.964  20.310  1.00  8.36           C  
ATOM    574  O   GLN A  69     -29.195   8.816  19.960  1.00 11.79           O  
ATOM    575  CB  GLN A  69     -27.587   9.615  22.672  1.00  9.12           C  
ATOM    576  CG  GLN A  69     -27.373   9.134  24.093  1.00  9.40           C  
ATOM    577  CD  GLN A  69     -27.226  10.254  25.092  1.00 10.92           C  
ATOM    578  OE1 GLN A  69     -27.133  11.451  24.715  1.00 15.00           O  
ATOM    579  NE2 GLN A  69     -27.205   9.885  26.356  1.00 10.61           N  
ATOM    580  N   ASP A  70     -27.109   9.570  19.552  1.00  8.67           N  
ATOM    581  CA  ASP A  70     -27.476  10.146  18.271  1.00  9.60           C  
ATOM    582  C   ASP A  70     -27.764   9.090  17.193  1.00  9.14           C  
ATOM    583  O   ASP A  70     -28.678   9.274  16.387  1.00 10.19           O  
ATOM    584  CB  ASP A  70     -26.365  11.098  17.807  1.00  9.50           C  
ATOM    585  CG  ASP A  70     -26.265  12.344  18.675  1.00 13.75           C  
ATOM    586  OD1 ASP A  70     -27.259  12.674  19.382  1.00 14.04           O  
ATOM    587  OD2 ASP A  70     -25.198  13.006  18.617  1.00 12.70           O  
ATOM    588  N   VAL A  71     -26.993   8.012  17.195  1.00  8.04           N  
ATOM    589  CA  VAL A  71     -27.285   6.901  16.262  1.00  7.36           C  
ATOM    590  C   VAL A  71     -28.632   6.273  16.622  1.00  9.63           C  
ATOM    591  O   VAL A  71     -29.470   6.020  15.725  1.00 11.14           O  
ATOM    592  CB  VAL A  71     -26.157   5.875  16.287  1.00  9.56           C  
ATOM    593  CG1 VAL A  71     -26.550   4.658  15.436  1.00 11.37           C  
ATOM    594  CG2 VAL A  71     -24.865   6.501  15.691  1.00 11.28           C  
ATOM    595  N   ASP A  72     -28.852   6.028  17.921  1.00 11.74           N  
ATOM    596  CA  ASP A  72     -30.135   5.474  18.372  1.00 12.78           C  
ATOM    597  C   ASP A  72     -31.273   6.402  17.910  1.00 12.10           C  
ATOM    598  O   ASP A  72     -32.273   5.958  17.327  1.00 12.65           O  
ATOM    599  CB  ASP A  72     -30.050   5.339  19.905  1.00 12.30           C  
ATOM    600  CG  ASP A  72     -31.217   4.598  20.532  0.60 24.33           C  
ATOM    601  OD1 ASP A  72     -30.978   3.848  21.505  0.60 22.75           O  
ATOM    602  OD2 ASP A  72     -32.364   4.811  20.133  0.60 20.00           O  
ATOM    603  N   ALA A  73     -31.119   7.711  18.092  1.00 11.70           N  
ATOM    604  CA  ALA A  73     -32.156   8.643  17.684  1.00 12.52           C  
ATOM    605  C   ALA A  73     -32.415   8.632  16.180  1.00 10.84           C  
ATOM    606  O   ALA A  73     -33.569   8.783  15.732  1.00 13.50           O  
ATOM    607  CB  ALA A  73     -31.817  10.077  18.167  1.00 14.90           C  
ATOM    608  N   ALA A  74     -31.365   8.468  15.385  1.00 10.62           N  
ATOM    609  CA  ALA A  74     -31.549   8.397  13.938  1.00 10.40           C  
ATOM    610  C   ALA A  74     -32.335   7.153  13.556  1.00  9.15           C  
ATOM    611  O   ALA A  74     -33.238   7.230  12.726  1.00 11.54           O  
ATOM    612  CB  ALA A  74     -30.197   8.400  13.233  1.00 10.80           C  
ATOM    613  N   VAL A  75     -31.985   6.019  14.166  1.00  9.68           N  
ATOM    614  CA  VAL A  75     -32.725   4.790  13.875  1.00 10.83           C  
ATOM    615  C   VAL A  75     -34.179   4.914  14.316  1.00 12.27           C  
ATOM    616  O   VAL A  75     -35.091   4.540  13.570  1.00 12.69           O  
ATOM    617  CB  VAL A  75     -32.092   3.600  14.587  1.00 10.11           C  
ATOM    618  CG1 VAL A  75     -32.991   2.360  14.432  1.00 15.66           C  
ATOM    619  CG2 VAL A  75     -30.686   3.296  14.025  1.00 12.06           C  
ATOM    620  N   ARG A  76     -34.415   5.436  15.512  1.00 13.54           N  
ATOM    621  CA  ARG A  76     -35.799   5.645  15.945  1.00 16.29           C  
ATOM    622  C   ARG A  76     -36.573   6.596  15.059  1.00 15.54           C  
ATOM    623  O   ARG A  76     -37.773   6.388  14.816  1.00 17.25           O  
ATOM    624  CB  ARG A  76     -35.800   6.168  17.368  1.00 17.73           C  
ATOM    625  CG  ARG A  76     -35.399   5.116  18.310  1.00 23.50           C  
ATOM    626  CD  ARG A  76     -35.986   5.413  19.660  0.60 34.26           C  
ATOM    627  NE  ARG A  76     -35.424   4.543  20.677  0.60 26.07           N  
ATOM    628  CZ  ARG A  76     -36.040   3.475  21.168  0.60 33.24           C  
ATOM    629  NH1 ARG A  76     -37.245   3.124  20.733  0.60 27.55           N  
ATOM    630  NH2 ARG A  76     -35.439   2.757  22.098  0.60 19.80           N  
ATOM    631  N   GLY A  77     -35.910   7.628  14.557  1.00 13.54           N  
ATOM    632  CA  GLY A  77     -36.538   8.578  13.665  1.00 15.72           C  
ATOM    633  C   GLY A  77     -37.005   7.898  12.390  1.00 17.32           C  
ATOM    634  O   GLY A  77     -38.089   8.171  11.866  1.00 18.78           O  
ATOM    635  N   ILE A  78     -36.183   6.986  11.886  1.00 10.94           N  
ATOM    636  CA  ILE A  78     -36.582   6.222  10.734  1.00 10.92           C  
ATOM    637  C   ILE A  78     -37.774   5.324  11.043  1.00 13.98           C  
ATOM    638  O   ILE A  78     -38.724   5.283  10.265  1.00 13.18           O  
ATOM    639  CB  ILE A  78     -35.401   5.380  10.249  1.00 10.52           C  
ATOM    640  CG1 ILE A  78     -34.371   6.290   9.581  1.00 10.56           C  
ATOM    641  CG2 ILE A  78     -35.879   4.318   9.244  1.00 12.09           C  
ATOM    642  CD1 ILE A  78     -33.038   5.601   9.375  1.00 13.01           C  
ATOM    643  N   LEU A  79     -37.701   4.593  12.150  1.00 13.17           N  
ATOM    644  CA  LEU A  79     -38.764   3.625  12.454  1.00 13.04           C  
ATOM    645  C   LEU A  79     -40.103   4.286  12.746  1.00 18.80           C  
ATOM    646  O   LEU A  79     -41.164   3.680  12.486  1.00 18.83           O  
ATOM    647  CB  LEU A  79     -38.355   2.709  13.602  1.00 15.18           C  
ATOM    648  CG  LEU A  79     -37.135   1.833  13.323  1.00 17.34           C  
ATOM    649  CD1 LEU A  79     -36.760   1.007  14.564  1.00 23.27           C  
ATOM    650  CD2 LEU A  79     -37.294   0.919  12.101  1.00 22.50           C  
ATOM    651  N   ARG A  80     -40.083   5.526  13.226  1.00 15.28           N  
ATOM    652  CA  ARG A  80     -41.337   6.245  13.505  1.00 15.76           C  
ATOM    653  C   ARG A  80     -41.918   7.005  12.313  1.00 20.51           C  
ATOM    654  O   ARG A  80     -43.014   7.580  12.396  1.00 21.93           O  
ATOM    655  CB  ARG A  80     -41.143   7.222  14.681  1.00 20.11           C  
ATOM    656  N   ASN A  81     -41.193   7.058  11.201  1.00 15.53           N  
ATOM    657  CA  ASN A  81     -41.605   7.886  10.100  1.00 13.88           C  
ATOM    658  C   ASN A  81     -42.251   7.027   9.030  1.00 15.86           C  
ATOM    659  O   ASN A  81     -41.647   6.091   8.515  1.00 16.04           O  
ATOM    660  CB  ASN A  81     -40.376   8.613   9.529  1.00 16.21           C  
ATOM    661  CG  ASN A  81     -40.736   9.611   8.461  1.00 19.59           C  
ATOM    662  OD1 ASN A  81     -41.071   9.238   7.337  1.00 19.84           O  
ATOM    663  ND2 ASN A  81     -40.623  10.896   8.788  1.00 20.64           N  
ATOM    664  N   ALA A  82     -43.488   7.344   8.676  1.00 18.97           N  
ATOM    665  CA  ALA A  82     -44.223   6.489   7.763  1.00 19.91           C  
ATOM    666  C   ALA A  82     -43.641   6.424   6.355  1.00 17.00           C  
ATOM    667  O   ALA A  82     -43.895   5.445   5.625  1.00 20.50           O  
ATOM    668  CB  ALA A  82     -45.687   6.945   7.710  1.00 23.17           C  
ATOM    669  N   LYS A  83     -42.882   7.449   5.961  1.00 16.57           N  
ATOM    670  CA  LYS A  83     -42.227   7.458   4.650  1.00 15.12           C  
ATOM    671  C   LYS A  83     -40.915   6.697   4.676  1.00 16.62           C  
ATOM    672  O   LYS A  83     -40.552   6.013   3.709  1.00 21.55           O  
ATOM    673  CB  LYS A  83     -41.971   8.880   4.139  1.00 20.93           C  
ATOM    674  CG  LYS A  83     -43.232   9.651   3.756  1.00 29.65           C  
ATOM    675  CD  LYS A  83     -42.859  10.908   2.966  0.50 27.41           C  
ATOM    676  CE  LYS A  83     -42.054  10.558   1.710  0.50 25.99           C  
ATOM    677  NZ  LYS A  83     -41.733  11.737   0.851  0.50 20.47           N  
ATOM    678  N   LEU A  84     -40.212   6.766   5.797  1.00 11.62           N  
ATOM    679  CA  LEU A  84     -38.883   6.177   5.848  1.00 11.69           C  
ATOM    680  C   LEU A  84     -38.878   4.709   6.237  1.00 10.57           C  
ATOM    681  O   LEU A  84     -38.112   3.921   5.688  1.00 11.67           O  
ATOM    682  CB  LEU A  84     -37.993   6.936   6.846  1.00  9.65           C  
ATOM    683  CG  LEU A  84     -37.745   8.409   6.463  1.00 12.18           C  
ATOM    684  CD1 LEU A  84     -36.910   9.087   7.566  1.00 12.42           C  
ATOM    685  CD2 LEU A  84     -37.084   8.614   5.093  1.00 15.80           C  
ATOM    686  N   LYS A  85     -39.722   4.329   7.179  1.00 11.05           N  
ATOM    687  CA  LYS A  85     -39.695   2.955   7.658  1.00 10.94           C  
ATOM    688  C   LYS A  85     -39.860   1.897   6.561  1.00 11.57           C  
ATOM    689  O   LYS A  85     -39.077   0.955   6.526  1.00 11.30           O  
ATOM    690  CB  LYS A  85     -40.727   2.716   8.768  1.00 13.11           C  
ATOM    691  CG  LYS A  85     -40.594   1.314   9.362  1.00 15.03           C  
ATOM    692  CD  LYS A  85     -41.516   1.097  10.546  1.00 20.58           C  
ATOM    693  CE  LYS A  85     -41.225  -0.271  11.196  1.00 25.27           C  
ATOM    694  NZ  LYS A  85     -41.664  -1.401  10.351  1.00 31.47           N  
ATOM    695  N   PRO A  86     -40.859   2.036   5.668  1.00 11.27           N  
ATOM    696  CA  PRO A  86     -40.961   0.945   4.685  1.00 11.61           C  
ATOM    697  C   PRO A  86     -39.730   0.833   3.784  1.00 10.85           C  
ATOM    698  O   PRO A  86     -39.342  -0.282   3.393  1.00 12.63           O  
ATOM    699  CB  PRO A  86     -42.199   1.310   3.844  1.00 13.35           C  
ATOM    700  CG  PRO A  86     -42.620   2.679   4.310  1.00 20.80           C  
ATOM    701  CD  PRO A  86     -42.005   2.954   5.635  1.00 13.36           C  
ATOM    702  N   VAL A  87     -39.121   1.963   3.433  1.00  9.74           N  
ATOM    703  CA  VAL A  87     -37.930   1.885   2.597  1.00 11.11           C  
ATOM    704  C   VAL A  87     -36.791   1.237   3.383  1.00 10.32           C  
ATOM    705  O   VAL A  87     -36.100   0.331   2.895  1.00 10.16           O  
ATOM    706  CB  VAL A  87     -37.509   3.272   2.127  1.00 11.98           C  
ATOM    707  CG1 VAL A  87     -36.333   3.139   1.142  1.00 12.58           C  
ATOM    708  CG2 VAL A  87     -38.699   3.987   1.446  1.00 15.36           C  
ATOM    709  N   TYR A  88     -36.578   1.680   4.621  1.00  9.24           N  
ATOM    710  CA  TYR A  88     -35.568   1.080   5.450  1.00  9.49           C  
ATOM    711  C   TYR A  88     -35.744  -0.418   5.621  1.00 10.08           C  
ATOM    712  O   TYR A  88     -34.789  -1.173   5.455  1.00 10.93           O  
ATOM    713  CB  TYR A  88     -35.580   1.814   6.810  1.00  9.85           C  
ATOM    714  CG  TYR A  88     -34.530   1.370   7.804  1.00 11.01           C  
ATOM    715  CD1 TYR A  88     -33.233   1.889   7.762  1.00 10.83           C  
ATOM    716  CD2 TYR A  88     -34.837   0.430   8.768  1.00 14.94           C  
ATOM    717  CE1 TYR A  88     -32.281   1.491   8.659  1.00 12.39           C  
ATOM    718  CE2 TYR A  88     -33.891   0.039   9.684  1.00 17.74           C  
ATOM    719  CZ  TYR A  88     -32.609   0.578   9.613  1.00 16.57           C  
ATOM    720  OH  TYR A  88     -31.644   0.173  10.516  1.00 20.05           O  
ATOM    721  N   ASP A  89     -36.968  -0.825   5.922  1.00 10.85           N  
ATOM    722  CA  ASP A  89     -37.242  -2.263   6.121  1.00 12.20           C  
ATOM    723  C   ASP A  89     -36.980  -3.058   4.864  1.00 10.75           C  
ATOM    724  O   ASP A  89     -36.626  -4.239   4.925  1.00 13.53           O  
ATOM    725  CB  ASP A  89     -38.688  -2.441   6.527  1.00 12.62           C  
ATOM    726  CG  ASP A  89     -38.923  -2.110   8.000  1.00 17.65           C  
ATOM    727  OD1 ASP A  89     -37.928  -1.960   8.753  1.00 19.29           O  
ATOM    728  OD2 ASP A  89     -40.115  -2.040   8.374  1.00 23.76           O  
ATOM    729  N   SER A  90     -37.136  -2.419   3.705  1.00  9.14           N  
ATOM    730  CA  SER A  90     -36.879  -3.110   2.446  1.00 10.21           C  
ATOM    731  C   SER A  90     -35.409  -3.350   2.130  1.00  9.53           C  
ATOM    732  O   SER A  90     -35.063  -4.173   1.262  1.00  9.81           O  
ATOM    733  CB  SER A  90     -37.569  -2.354   1.291  1.00 11.48           C  
ATOM    734  OG  SER A  90     -36.779  -1.255   0.806  1.00 11.23           O  
ATOM    735  N   LEU A  91     -34.526  -2.607   2.808  1.00  9.62           N  
ATOM    736  CA  LEU A  91     -33.102  -2.614   2.457  1.00  8.41           C  
ATOM    737  C   LEU A  91     -32.346  -3.751   3.149  1.00  8.40           C  
ATOM    738  O   LEU A  91     -32.765  -4.229   4.211  1.00 11.20           O  
ATOM    739  CB  LEU A  91     -32.449  -1.283   2.891  1.00  9.23           C  
ATOM    740  CG  LEU A  91     -32.958  -0.037   2.149  1.00  9.80           C  
ATOM    741  CD1 LEU A  91     -32.397   1.224   2.837  1.00 10.87           C  
ATOM    742  CD2 LEU A  91     -32.538  -0.052   0.699  1.00 12.15           C  
ATOM    743  N   ASP A  92     -31.223  -4.137   2.556  1.00  9.38           N  
ATOM    744  CA  ASP A  92     -30.227  -4.975   3.226  1.00  8.64           C  
ATOM    745  C   ASP A  92     -29.428  -4.216   4.289  1.00 11.74           C  
ATOM    746  O   ASP A  92     -29.512  -2.977   4.385  1.00 11.32           O  
ATOM    747  CB  ASP A  92     -29.254  -5.455   2.166  1.00 10.71           C  
ATOM    748  CG  ASP A  92     -28.596  -4.311   1.472  1.00 11.43           C  
ATOM    749  OD1 ASP A  92     -29.205  -3.816   0.494  1.00 12.40           O  
ATOM    750  OD2 ASP A  92     -27.491  -3.905   1.936  1.00 14.11           O  
ATOM    751  N   ALA A  93     -28.640  -4.947   5.071  1.00 12.02           N  
ATOM    752  CA  ALA A  93     -27.956  -4.344   6.204  1.00 11.28           C  
ATOM    753  C   ALA A  93     -26.991  -3.213   5.849  1.00 11.41           C  
ATOM    754  O   ALA A  93     -26.898  -2.225   6.594  1.00 13.83           O  
ATOM    755  CB  ALA A  93     -27.229  -5.423   7.038  1.00 14.12           C  
ATOM    756  N   VAL A  94     -26.242  -3.349   4.765  1.00 11.09           N  
ATOM    757  CA  VAL A  94     -25.271  -2.318   4.402  1.00  9.75           C  
ATOM    758  C   VAL A  94     -26.018  -1.063   3.969  1.00 10.30           C  
ATOM    759  O   VAL A  94     -25.687   0.065   4.404  1.00  9.95           O  
ATOM    760  CB  VAL A  94     -24.320  -2.834   3.344  1.00 10.86           C  
ATOM    761  CG1 VAL A  94     -23.366  -1.704   2.889  1.00 13.22           C  
ATOM    762  CG2 VAL A  94     -23.535  -4.017   3.902  1.00 14.22           C  
ATOM    763  N   ARG A  95     -27.041  -1.214   3.129  1.00  9.57           N  
ATOM    764  CA  ARG A  95     -27.755  -0.034   2.688  1.00  7.98           C  
ATOM    765  C   ARG A  95     -28.536   0.607   3.843  1.00  8.27           C  
ATOM    766  O   ARG A  95     -28.735   1.836   3.851  1.00  8.62           O  
ATOM    767  CB  ARG A  95     -28.653  -0.381   1.500  1.00  8.60           C  
ATOM    768  CG  ARG A  95     -27.826  -0.775   0.290  1.00  8.12           C  
ATOM    769  CD  ARG A  95     -28.764  -1.004  -0.891  1.00 10.22           C  
ATOM    770  NE  ARG A  95     -28.055  -1.160  -2.154  1.00  9.19           N  
ATOM    771  CZ  ARG A  95     -27.723  -2.342  -2.690  1.00  9.67           C  
ATOM    772  NH1 ARG A  95     -27.993  -3.480  -2.063  1.00 11.88           N  
ATOM    773  NH2 ARG A  95     -27.113  -2.355  -3.870  1.00 11.17           N  
ATOM    774  N   ARG A  96     -28.937  -0.177   4.854  1.00  7.92           N  
ATOM    775  CA  ARG A  96     -29.588   0.409   6.036  1.00  8.20           C  
ATOM    776  C   ARG A  96     -28.616   1.370   6.736  1.00  8.25           C  
ATOM    777  O   ARG A  96     -29.051   2.405   7.241  1.00  9.93           O  
ATOM    778  CB  ARG A  96     -30.033  -0.662   7.013  1.00  9.47           C  
ATOM    779  CG  ARG A  96     -31.324  -1.317   6.565  1.00  9.48           C  
ATOM    780  CD  ARG A  96     -31.779  -2.377   7.577  1.00  9.93           C  
ATOM    781  NE  ARG A  96     -32.995  -3.022   7.076  1.00 12.50           N  
ATOM    782  CZ  ARG A  96     -33.479  -4.154   7.574  1.00 15.95           C  
ATOM    783  NH1 ARG A  96     -32.879  -4.726   8.612  1.00 18.19           N  
ATOM    784  NH2 ARG A  96     -34.581  -4.689   7.063  1.00 13.57           N  
ATOM    785  N   CYS A  97     -27.319   1.046   6.704  1.00  9.45           N  
ATOM    786  CA  CYS A  97     -26.341   1.964   7.298  1.00 10.22           C  
ATOM    787  C   CYS A  97     -26.265   3.277   6.522  1.00  8.60           C  
ATOM    788  O   CYS A  97     -26.163   4.350   7.123  1.00  8.75           O  
ATOM    789  CB  CYS A  97     -24.946   1.368   7.328  1.00  8.42           C  
ATOM    790  SG  CYS A  97     -24.822   0.004   8.491  1.00 12.29           S  
ATOM    791  N   ALA A  98     -26.329   3.208   5.197  1.00  7.97           N  
ATOM    792  CA  ALA A  98     -26.371   4.433   4.403  1.00  7.52           C  
ATOM    793  C   ALA A  98     -27.586   5.286   4.755  1.00  8.46           C  
ATOM    794  O   ALA A  98     -27.478   6.516   4.839  1.00  8.40           O  
ATOM    795  CB  ALA A  98     -26.342   4.088   2.927  1.00  8.17           C  
ATOM    796  N   ALA A  99     -28.726   4.633   4.982  1.00  7.80           N  
ATOM    797  CA  ALA A  99     -29.914   5.373   5.383  1.00  8.04           C  
ATOM    798  C   ALA A  99     -29.740   6.056   6.723  1.00  8.65           C  
ATOM    799  O   ALA A  99     -30.160   7.200   6.895  1.00  9.35           O  
ATOM    800  CB  ALA A  99     -31.122   4.413   5.448  1.00  9.95           C  
ATOM    801  N   ILE A 100     -29.201   5.316   7.700  1.00  7.65           N  
ATOM    802  CA  ILE A 100     -28.989   5.909   9.010  1.00  7.60           C  
ATOM    803  C   ILE A 100     -28.032   7.087   8.891  1.00  9.00           C  
ATOM    804  O   ILE A 100     -28.224   8.127   9.542  1.00  9.28           O  
ATOM    805  CB  ILE A 100     -28.471   4.871  10.004  1.00  6.78           C  
ATOM    806  CG1 ILE A 100     -29.532   3.810  10.248  1.00  8.89           C  
ATOM    807  CG2 ILE A 100     -28.145   5.579  11.339  1.00 10.76           C  
ATOM    808  CD1 ILE A 100     -28.912   2.541  10.847  1.00 11.03           C  
ATOM    809  N   ASN A 101     -27.003   6.942   8.060  1.00  7.66           N  
ATOM    810  CA  ASN A 101     -26.024   8.029   7.881  1.00  7.90           C  
ATOM    811  C   ASN A 101     -26.726   9.298   7.378  1.00  9.22           C  
ATOM    812  O   ASN A 101     -26.524  10.383   7.926  1.00  9.01           O  
ATOM    813  CB  ASN A 101     -24.929   7.530   6.908  1.00  7.84           C  
ATOM    814  CG  ASN A 101     -23.726   8.441   6.834  1.00  9.14           C  
ATOM    815  OD1 ASN A 101     -23.843   9.656   6.643  1.00  9.74           O  
ATOM    816  ND2 ASN A 101     -22.547   7.849   6.982  1.00  9.16           N  
ATOM    817  N   MET A 102     -27.586   9.178   6.366  1.00  8.68           N  
ATOM    818  CA  MET A 102     -28.295  10.348   5.856  1.00  7.73           C  
ATOM    819  C   MET A 102     -29.156  10.997   6.932  1.00  8.86           C  
ATOM    820  O   MET A 102     -29.196  12.220   7.045  1.00  9.20           O  
ATOM    821  CB  MET A 102     -29.232   9.980   4.690  1.00 10.00           C  
ATOM    822  CG  MET A 102     -28.491   9.624   3.450  1.00 10.68           C  
ATOM    823  SD  MET A 102     -29.635   9.514   2.028  1.00 14.72           S  
ATOM    824  CE  MET A 102     -29.978  11.229   1.620  1.00 15.79           C  
ATOM    825  N   VAL A 103     -29.888  10.174   7.681  1.00  8.57           N  
ATOM    826  CA  VAL A 103     -30.761  10.714   8.732  1.00  9.34           C  
ATOM    827  C   VAL A 103     -29.935  11.359   9.837  1.00  9.13           C  
ATOM    828  O   VAL A 103     -30.322  12.409  10.378  1.00 10.67           O  
ATOM    829  CB  VAL A 103     -31.698   9.625   9.267  1.00  9.11           C  
ATOM    830  CG1 VAL A 103     -32.446  10.099  10.534  1.00 12.24           C  
ATOM    831  CG2 VAL A 103     -32.706   9.260   8.175  1.00 11.17           C  
ATOM    832  N   PHE A 104     -28.789  10.788  10.159  1.00  8.45           N  
ATOM    833  CA  PHE A 104     -27.876  11.414  11.129  1.00  8.76           C  
ATOM    834  C   PHE A 104     -27.437  12.788  10.636  1.00  9.67           C  
ATOM    835  O   PHE A 104     -27.439  13.766  11.400  1.00 11.69           O  
ATOM    836  CB  PHE A 104     -26.691  10.463  11.398  1.00  7.45           C  
ATOM    837  CG  PHE A 104     -25.729  10.945  12.472  1.00  8.30           C  
ATOM    838  CD1 PHE A 104     -24.789  11.915  12.173  1.00 12.07           C  
ATOM    839  CD2 PHE A 104     -25.711  10.335  13.709  1.00 11.74           C  
ATOM    840  CE1 PHE A 104     -23.875  12.345  13.149  1.00 13.95           C  
ATOM    841  CE2 PHE A 104     -24.806  10.744  14.694  1.00 11.85           C  
ATOM    842  CZ  PHE A 104     -23.891  11.742  14.387  1.00 13.15           C  
ATOM    843  N   GLN A 105     -27.100  12.917   9.360  1.00  8.76           N  
ATOM    844  CA  GLN A 105     -26.589  14.194   8.880  1.00  8.93           C  
ATOM    845  C   GLN A 105     -27.686  15.245   8.722  1.00 12.25           C  
ATOM    846  O   GLN A 105     -27.492  16.418   9.074  1.00 13.62           O  
ATOM    847  CB  GLN A 105     -25.894  13.985   7.528  1.00 10.52           C  
ATOM    848  CG  GLN A 105     -25.243  15.287   7.008  1.00 10.45           C  
ATOM    849  CD  GLN A 105     -24.508  15.102   5.702  1.00 10.87           C  
ATOM    850  OE1 GLN A 105     -24.457  14.025   5.137  1.00 10.56           O  
ATOM    851  NE2 GLN A 105     -23.996  16.203   5.165  1.00 13.45           N  
ATOM    852  N   MET A 106     -28.819  14.849   8.163  1.00 11.26           N  
ATOM    853  CA AMET A 106     -29.800  15.857   7.777  0.60 11.02           C  
ATOM    854  CA BMET A 106     -29.844  15.792   7.720  0.40 11.02           C  
ATOM    855  C   MET A 106     -31.127  15.802   8.520  1.00 12.18           C  
ATOM    856  O   MET A 106     -31.973  16.688   8.328  1.00 14.70           O  
ATOM    857  CB AMET A 106     -29.994  15.903   6.249  0.60 17.80           C  
ATOM    858  CB BMET A 106     -30.173  15.544   6.250  0.40 13.88           C  
ATOM    859  CG AMET A 106     -30.586  14.674   5.651  0.60 14.93           C  
ATOM    860  CG BMET A 106     -29.068  16.045   5.355  0.40 13.48           C  
ATOM    861  SD AMET A 106     -30.835  14.747   3.855  0.60 21.47           S  
ATOM    862  SD BMET A 106     -29.372  15.774   3.612  0.40 14.24           S  
ATOM    863  CE AMET A 106     -29.182  14.403   3.257  0.60 17.33           C  
ATOM    864  CE BMET A 106     -29.627  14.007   3.611  0.40 18.07           C  
ATOM    865  N   GLY A 107     -31.295  14.815   9.392  1.00 10.95           N  
ATOM    866  CA  GLY A 107     -32.515  14.654  10.154  1.00 12.63           C  
ATOM    867  C   GLY A 107     -33.597  13.897   9.401  1.00 12.45           C  
ATOM    868  O   GLY A 107     -33.593  13.821   8.164  1.00 12.78           O  
ATOM    869  N   GLU A 108     -34.517  13.338  10.179  0.90 14.59           N  
ATOM    870  CA  GLU A 108     -35.633  12.542   9.665  0.90 15.30           C  
ATOM    871  C   GLU A 108     -36.472  13.295   8.638  0.90 16.59           C  
ATOM    872  O   GLU A 108     -36.770  12.780   7.560  0.90 16.40           O  
ATOM    873  CB  GLU A 108     -36.501  12.059  10.856  0.90 19.85           C  
ATOM    874  CG  GLU A 108     -37.861  11.523  10.509  0.90 29.08           C  
ATOM    875  CD  GLU A 108     -38.820  11.470  11.696  0.90 27.06           C  
ATOM    876  OE1 GLU A 108     -40.041  11.401  11.440  0.90 28.33           O  
ATOM    877  OE2 GLU A 108     -38.373  11.505  12.876  0.90 28.92           O  
ATOM    878  N   THR A 109     -36.889  14.513   8.959  0.90 18.94           N  
ATOM    879  CA ATHR A 109     -37.770  15.273   8.082  0.60 21.59           C  
ATOM    880  CA BTHR A 109     -37.784  15.223   8.062  0.30 21.54           C  
ATOM    881  C   THR A 109     -37.114  15.592   6.736  0.90 18.49           C  
ATOM    882  O   THR A 109     -37.747  15.493   5.665  0.90 18.67           O  
ATOM    883  CB ATHR A 109     -38.226  16.572   8.781  0.60 19.41           C  
ATOM    884  CB BTHR A 109     -38.415  16.436   8.757  0.30 19.75           C  
ATOM    885  OG1ATHR A 109     -38.779  16.246  10.065  0.60 21.83           O  
ATOM    886  OG1BTHR A 109     -37.395  17.176   9.434  0.30 20.36           O  
ATOM    887  CG2ATHR A 109     -39.267  17.295   7.941  0.60 22.83           C  
ATOM    888  CG2BTHR A 109     -39.430  15.957   9.782  0.30 23.21           C  
ATOM    889  N   GLY A 110     -35.838  15.971   6.790  0.90 19.11           N  
ATOM    890  CA  GLY A 110     -35.082  16.268   5.583  0.90 19.05           C  
ATOM    891  C   GLY A 110     -35.004  15.065   4.661  0.90 17.46           C  
ATOM    892  O   GLY A 110     -35.276  15.158   3.455  0.90 18.25           O  
ATOM    893  N   VAL A 111     -34.641  13.912   5.211  0.90 14.46           N  
ATOM    894  CA  VAL A 111     -34.518  12.732   4.375  0.90 11.88           C  
ATOM    895  C   VAL A 111     -35.876  12.282   3.831  0.90 12.90           C  
ATOM    896  O   VAL A 111     -35.977  11.789   2.695  0.90 13.74           O  
ATOM    897  CB  VAL A 111     -33.861  11.568   5.125  0.90 12.73           C  
ATOM    898  CG1 VAL A 111     -33.796  10.333   4.227  0.90 13.29           C  
ATOM    899  CG2 VAL A 111     -32.451  11.955   5.559  0.90 14.91           C  
ATOM    900  N   ALA A 112     -36.917  12.413   4.653  0.90 13.34           N  
ATOM    901  CA  ALA A 112     -38.253  12.006   4.211  0.90 15.71           C  
ATOM    902  C   ALA A 112     -38.728  12.831   3.011  0.90 17.01           C  
ATOM    903  O   ALA A 112     -39.635  12.407   2.258  0.90 19.90           O  
ATOM    904  CB  ALA A 112     -39.246  12.073   5.396  0.90 15.00           C  
ATOM    905  N   GLY A 113     -38.084  13.972   2.788  0.90 14.91           N  
ATOM    906  CA  GLY A 113     -38.371  14.782   1.610  0.90 19.24           C  
ATOM    907  C   GLY A 113     -37.795  14.250   0.300  0.90 20.95           C  
ATOM    908  O   GLY A 113     -38.163  14.723  -0.783  0.90 20.13           O  
ATOM    909  N   PHE A 114     -36.883  13.276   0.379  0.90 15.66           N  
ATOM    910  CA  PHE A 114     -36.214  12.754  -0.812  0.90 13.79           C  
ATOM    911  C   PHE A 114     -37.159  11.722  -1.466  0.90 12.36           C  
ATOM    912  O   PHE A 114     -36.778  10.590  -1.732  0.90 12.88           O  
ATOM    913  CB  PHE A 114     -34.887  12.086  -0.418  0.90 12.14           C  
ATOM    914  CG  PHE A 114     -33.679  13.016  -0.346  0.90 12.24           C  
ATOM    915  CD1 PHE A 114     -32.588  12.827  -1.204  0.90 12.77           C  
ATOM    916  CD2 PHE A 114     -33.618  14.051   0.580  0.90 17.98           C  
ATOM    917  CE1 PHE A 114     -31.446  13.657  -1.154  0.90 15.61           C  
ATOM    918  CE2 PHE A 114     -32.473  14.889   0.631  0.90 17.24           C  
ATOM    919  CZ  PHE A 114     -31.399  14.675  -0.218  0.90 15.50           C  
ATOM    920  N   THR A 115     -38.375  12.151  -1.806  1.00 15.17           N  
ATOM    921  CA  THR A 115     -39.431  11.246  -2.251  1.00 16.80           C  
ATOM    922  C   THR A 115     -39.055  10.344  -3.416  1.00 13.81           C  
ATOM    923  O   THR A 115     -39.264   9.124  -3.374  1.00 15.25           O  
ATOM    924  CB  THR A 115     -40.705  12.039  -2.638  1.00 17.04           C  
ATOM    925  OG1 THR A 115     -41.120  12.817  -1.511  1.00 24.24           O  
ATOM    926  CG2 THR A 115     -41.839  11.084  -3.052  1.00 20.81           C  
ATOM    927  N   ASN A 116     -38.489  10.917  -4.473  1.00 13.24           N  
ATOM    928  CA  ASN A 116     -38.196  10.117  -5.633  1.00 14.40           C  
ATOM    929  C   ASN A 116     -37.034   9.140  -5.377  1.00 12.17           C  
ATOM    930  O   ASN A 116     -37.087   7.997  -5.810  1.00 14.04           O  
ATOM    931  CB  ASN A 116     -37.964  11.020  -6.852  1.00 14.53           C  
ATOM    932  CG  ASN A 116     -39.187  11.894  -7.146  1.00 29.69           C  
ATOM    933  OD1 ASN A 116     -40.322  11.406  -7.112  1.00 27.50           O  
ATOM    934  ND2 ASN A 116     -38.968  13.194  -7.381  1.00 21.28           N  
ATOM    935  N   SER A 117     -36.008   9.582  -4.645  1.00 11.74           N  
ATOM    936  CA  SER A 117     -34.911   8.682  -4.301  1.00 11.26           C  
ATOM    937  C   SER A 117     -35.391   7.533  -3.437  1.00 10.10           C  
ATOM    938  O   SER A 117     -34.955   6.385  -3.629  1.00 10.99           O  
ATOM    939  CB  SER A 117     -33.806   9.407  -3.533  1.00 12.64           C  
ATOM    940  OG  SER A 117     -33.078  10.262  -4.414  1.00 20.75           O  
ATOM    941  N   LEU A 118     -36.253   7.839  -2.476  1.00 10.63           N  
ATOM    942  CA  LEU A 118     -36.776   6.792  -1.583  1.00 10.30           C  
ATOM    943  C   LEU A 118     -37.526   5.743  -2.386  1.00 11.22           C  
ATOM    944  O   LEU A 118     -37.380   4.543  -2.114  1.00 12.32           O  
ATOM    945  CB  LEU A 118     -37.708   7.397  -0.539  1.00 11.60           C  
ATOM    946  CG  LEU A 118     -36.983   8.232   0.523  1.00 12.09           C  
ATOM    947  CD1 LEU A 118     -37.979   9.063   1.302  1.00 14.33           C  
ATOM    948  CD2 LEU A 118     -36.180   7.340   1.488  1.00 14.24           C  
ATOM    949  N   ARG A 119     -38.343   6.172  -3.345  1.00 10.74           N  
ATOM    950  CA AARG A 119     -39.086   5.217  -4.170  0.50 12.16           C  
ATOM    951  CA BARG A 119     -39.081   5.222  -4.174  0.50 12.17           C  
ATOM    952  C   ARG A 119     -38.100   4.344  -4.945  1.00 12.50           C  
ATOM    953  O   ARG A 119     -38.261   3.132  -5.035  1.00 12.23           O  
ATOM    954  CB AARG A 119     -40.020   5.942  -5.155  0.50 14.91           C  
ATOM    955  CB BARG A 119     -39.982   5.967  -5.164  0.50 14.90           C  
ATOM    956  CG AARG A 119     -40.976   5.021  -5.931  0.50 17.26           C  
ATOM    957  CG BARG A 119     -40.665   5.075  -6.190  0.50 17.67           C  
ATOM    958  CD AARG A 119     -41.698   5.772  -7.073  0.50 25.89           C  
ATOM    959  CD BARG A 119     -41.532   5.920  -7.138  0.50 26.04           C  
ATOM    960  NE AARG A 119     -40.745   6.413  -7.981  0.50 30.48           N  
ATOM    961  NE BARG A 119     -42.541   6.691  -6.414  0.50 26.47           N  
ATOM    962  CZ AARG A 119     -40.478   7.716  -7.995  0.50 25.59           C  
ATOM    963  CZ BARG A 119     -42.532   8.016  -6.268  0.50 28.17           C  
ATOM    964  NH1AARG A 119     -41.113   8.537  -7.168  0.50 30.05           N  
ATOM    965  NH1BARG A 119     -41.565   8.751  -6.802  0.50 24.47           N  
ATOM    966  NH2AARG A 119     -39.580   8.201  -8.843  0.50 28.19           N  
ATOM    967  NH2BARG A 119     -43.503   8.615  -5.586  0.50 31.50           N  
ATOM    968  N   MET A 120     -37.075   4.954  -5.530  1.00 10.30           N  
ATOM    969  CA AMET A 120     -36.135   4.173  -6.315  0.80 10.69           C  
ATOM    970  CA BMET A 120     -36.101   4.204  -6.312  0.20 10.78           C  
ATOM    971  C   MET A 120     -35.377   3.185  -5.445  1.00 10.03           C  
ATOM    972  O   MET A 120     -35.106   2.058  -5.864  1.00 10.98           O  
ATOM    973  CB AMET A 120     -35.150   5.070  -7.055  0.80 11.13           C  
ATOM    974  CB BMET A 120     -35.092   5.152  -6.957  0.20 11.21           C  
ATOM    975  CG AMET A 120     -35.860   5.971  -8.036  0.80 13.50           C  
ATOM    976  CG BMET A 120     -35.707   6.017  -8.031  0.20 13.58           C  
ATOM    977  SD AMET A 120     -34.693   7.154  -8.740  0.80 15.40           S  
ATOM    978  SD BMET A 120     -36.346   5.012  -9.378  0.20 17.33           S  
ATOM    979  CE AMET A 120     -35.806   8.292  -9.569  0.80 21.87           C  
ATOM    980  CE BMET A 120     -37.101   6.256 -10.420  0.20 23.96           C  
ATOM    981  N   LEU A 121     -35.039   3.601  -4.222  1.00  9.47           N  
ATOM    982  CA  LEU A 121     -34.400   2.675  -3.295  1.00 10.23           C  
ATOM    983  C   LEU A 121     -35.322   1.514  -2.940  1.00 10.86           C  
ATOM    984  O   LEU A 121     -34.865   0.361  -2.926  1.00 10.75           O  
ATOM    985  CB  LEU A 121     -33.922   3.420  -2.015  1.00  8.64           C  
ATOM    986  CG  LEU A 121     -32.748   4.385  -2.211  1.00  9.72           C  
ATOM    987  CD1 LEU A 121     -32.564   5.183  -0.897  1.00 10.86           C  
ATOM    988  CD2 LEU A 121     -31.429   3.682  -2.587  1.00 11.47           C  
ATOM    989  N   GLN A 122     -36.591   1.816  -2.645  1.00  8.96           N  
ATOM    990  CA  GLN A 122     -37.547   0.731  -2.325  1.00 11.61           C  
ATOM    991  C   GLN A 122     -37.682  -0.235  -3.496  1.00 12.20           C  
ATOM    992  O   GLN A 122     -37.834  -1.448  -3.278  1.00 13.34           O  
ATOM    993  CB  GLN A 122     -38.905   1.273  -1.899  1.00 15.33           C  
ATOM    994  CG  GLN A 122     -39.798   0.118  -1.366  1.00 20.49           C  
ATOM    995  CD  GLN A 122     -40.827   0.527  -0.343  0.50 22.32           C  
ATOM    996  OE1 GLN A 122     -40.846   1.660   0.121  0.50 24.99           O  
ATOM    997  NE2 GLN A 122     -41.699  -0.412   0.017  0.50 28.63           N  
ATOM    998  N   GLN A 123     -37.598   0.293  -4.716  1.00 11.47           N  
ATOM    999  CA  GLN A 123     -37.730  -0.544  -5.918  1.00 10.25           C  
ATOM   1000  C   GLN A 123     -36.419  -1.256  -6.290  1.00 11.40           C  
ATOM   1001  O   GLN A 123     -36.363  -1.994  -7.289  1.00 13.07           O  
ATOM   1002  CB  GLN A 123     -38.153   0.324  -7.103  1.00 12.93           C  
ATOM   1003  CG  GLN A 123     -39.564   0.866  -7.060  1.00 17.36           C  
ATOM   1004  CD  GLN A 123     -39.801   1.832  -8.234  0.70 17.11           C  
ATOM   1005  OE1 GLN A 123     -38.931   2.645  -8.567  0.70 20.47           O  
ATOM   1006  NE2 GLN A 123     -40.960   1.744  -8.852  0.70 37.76           N  
ATOM   1007  N   LYS A 124     -35.344  -1.004  -5.538  1.00 10.74           N  
ATOM   1008  CA  LYS A 124     -34.024  -1.565  -5.806  1.00 10.90           C  
ATOM   1009  C   LYS A 124     -33.455  -1.190  -7.160  1.00  9.32           C  
ATOM   1010  O   LYS A 124     -32.703  -1.950  -7.762  1.00 10.64           O  
ATOM   1011  CB  LYS A 124     -34.006  -3.088  -5.577  1.00 10.83           C  
ATOM   1012  CG  LYS A 124     -34.473  -3.427  -4.149  1.00 11.23           C  
ATOM   1013  CD  LYS A 124     -34.075  -4.874  -3.781  1.00 13.89           C  
ATOM   1014  CE  LYS A 124     -34.571  -5.234  -2.397  1.00 12.96           C  
ATOM   1015  NZ  LYS A 124     -33.971  -4.316  -1.347  1.00 12.72           N  
ATOM   1016  N   ARG A 125     -33.792   0.025  -7.578  1.00 10.06           N  
ATOM   1017  CA AARG A 125     -33.238   0.585  -8.808  0.50  9.81           C  
ATOM   1018  CA BARG A 125     -33.261   0.612  -8.806  0.50  9.81           C  
ATOM   1019  C   ARG A 125     -32.018   1.413  -8.411  1.00  9.27           C  
ATOM   1020  O   ARG A 125     -32.058   2.652  -8.312  1.00 10.93           O  
ATOM   1021  CB AARG A 125     -34.302   1.391  -9.549  0.50 11.90           C  
ATOM   1022  CB BARG A 125     -34.328   1.504  -9.444  0.50 11.79           C  
ATOM   1023  CG AARG A 125     -35.363   0.490 -10.193  0.50 12.58           C  
ATOM   1024  CG BARG A 125     -35.628   0.759  -9.762  0.50 13.33           C  
ATOM   1025  CD AARG A 125     -36.551   1.295 -10.696  0.50 15.10           C  
ATOM   1026  CD BARG A 125     -36.707   1.698 -10.286  0.50 15.58           C  
ATOM   1027  NE AARG A 125     -37.621   0.447 -11.216  0.50 19.92           N  
ATOM   1028  NE BARG A 125     -36.362   2.245 -11.594  0.50 19.01           N  
ATOM   1029  N   TRP A 126     -30.916   0.710  -8.174  1.00  9.13           N  
ATOM   1030  CA  TRP A 126     -29.805   1.340  -7.455  1.00  9.03           C  
ATOM   1031  C   TRP A 126     -29.093   2.428  -8.217  1.00  9.72           C  
ATOM   1032  O   TRP A 126     -28.754   3.460  -7.631  1.00 11.16           O  
ATOM   1033  CB  TRP A 126     -28.802   0.289  -6.997  1.00  9.41           C  
ATOM   1034  CG  TRP A 126     -29.385  -0.871  -6.239  1.00 10.06           C  
ATOM   1035  CD1 TRP A 126     -29.256  -2.207  -6.558  1.00 10.56           C  
ATOM   1036  CD2 TRP A 126     -30.154  -0.828  -5.012  1.00  8.67           C  
ATOM   1037  NE1 TRP A 126     -29.895  -2.978  -5.618  1.00 10.63           N  
ATOM   1038  CE2 TRP A 126     -30.461  -2.167  -4.664  1.00  9.55           C  
ATOM   1039  CE3 TRP A 126     -30.619   0.202  -4.193  1.00  9.45           C  
ATOM   1040  CZ2 TRP A 126     -31.170  -2.503  -3.521  1.00 10.91           C  
ATOM   1041  CZ3 TRP A 126     -31.352  -0.129  -3.070  1.00  9.96           C  
ATOM   1042  CH2 TRP A 126     -31.639  -1.477  -2.739  1.00 10.45           C  
ATOM   1043  N   ASP A 127     -28.829   2.198  -9.502  1.00 10.84           N  
ATOM   1044  CA  ASP A 127     -28.135   3.231 -10.255  1.00  9.72           C  
ATOM   1045  C   ASP A 127     -29.019   4.449 -10.429  1.00 11.00           C  
ATOM   1046  O   ASP A 127     -28.529   5.592 -10.337  1.00 11.46           O  
ATOM   1047  CB  ASP A 127     -27.711   2.727 -11.641  1.00 11.86           C  
ATOM   1048  CG  ASP A 127     -26.495   1.802 -11.599  1.00 19.95           C  
ATOM   1049  OD1 ASP A 127     -26.117   1.291 -10.524  1.00 21.66           O  
ATOM   1050  OD2 ASP A 127     -25.932   1.506 -12.686  1.00 22.45           O  
ATOM   1051  N   GLU A 128     -30.313   4.234 -10.647  1.00 11.40           N  
ATOM   1052  CA  GLU A 128     -31.212   5.373 -10.764  1.00 12.46           C  
ATOM   1053  C   GLU A 128     -31.288   6.135  -9.448  1.00 12.06           C  
ATOM   1054  O   GLU A 128     -31.317   7.373  -9.454  1.00 11.82           O  
ATOM   1055  CB  GLU A 128     -32.610   4.913 -11.164  1.00 15.53           C  
ATOM   1056  CG  GLU A 128     -32.648   4.349 -12.583  1.00 20.20           C  
ATOM   1057  CD  GLU A 128     -34.041   3.890 -12.936  0.50 23.65           C  
ATOM   1058  OE1 GLU A 128     -34.825   4.713 -13.454  0.50 31.20           O  
ATOM   1059  OE2 GLU A 128     -34.368   2.717 -12.662  0.50 24.17           O  
ATOM   1060  N   ALA A 129     -31.363   5.409  -8.329  1.00  9.74           N  
ATOM   1061  CA  ALA A 129     -31.395   6.074  -7.022  1.00  9.87           C  
ATOM   1062  C   ALA A 129     -30.151   6.904  -6.832  1.00 10.55           C  
ATOM   1063  O   ALA A 129     -30.238   8.034  -6.336  1.00 10.45           O  
ATOM   1064  CB  ALA A 129     -31.467   5.040  -5.916  1.00 10.37           C  
ATOM   1065  N   ALA A 130     -29.006   6.339  -7.206  1.00  9.06           N  
ATOM   1066  CA  ALA A 130     -27.749   7.033  -7.011  1.00 10.78           C  
ATOM   1067  C   ALA A 130     -27.722   8.333  -7.816  1.00 12.30           C  
ATOM   1068  O   ALA A 130     -27.281   9.367  -7.302  1.00 11.99           O  
ATOM   1069  CB  ALA A 130     -26.598   6.132  -7.397  1.00 14.52           C  
ATOM   1070  N   VAL A 131     -28.210   8.291  -9.064  1.00  9.70           N  
ATOM   1071  CA  VAL A 131     -28.255   9.504  -9.881  1.00 11.06           C  
ATOM   1072  C   VAL A 131     -29.194  10.513  -9.232  1.00 12.72           C  
ATOM   1073  O   VAL A 131     -28.874  11.698  -9.117  1.00 13.39           O  
ATOM   1074  CB  VAL A 131     -28.721   9.174 -11.307  1.00 12.24           C  
ATOM   1075  CG1 VAL A 131     -29.054  10.451 -12.077  1.00 17.06           C  
ATOM   1076  CG2 VAL A 131     -27.636   8.386 -12.017  1.00 15.82           C  
ATOM   1077  N   ASN A 132     -30.354  10.062  -8.774  1.00  9.79           N  
ATOM   1078  CA  ASN A 132     -31.290  11.006  -8.176  1.00  9.18           C  
ATOM   1079  C   ASN A 132     -30.783  11.638  -6.883  1.00 10.67           C  
ATOM   1080  O   ASN A 132     -30.997  12.812  -6.645  1.00 11.34           O  
ATOM   1081  CB  ASN A 132     -32.649  10.319  -7.961  1.00 11.16           C  
ATOM   1082  CG  ASN A 132     -33.726  11.289  -7.538  1.00 13.80           C  
ATOM   1083  OD1 ASN A 132     -34.011  11.487  -6.341  1.00 15.04           O  
ATOM   1084  ND2 ASN A 132     -34.314  11.951  -8.529  1.00 15.72           N  
ATOM   1085  N   LEU A 133     -30.123  10.829  -6.051  1.00  9.82           N  
ATOM   1086  CA  LEU A 133     -29.618  11.305  -4.764  1.00  9.73           C  
ATOM   1087  C   LEU A 133     -28.620  12.418  -4.954  1.00 11.56           C  
ATOM   1088  O   LEU A 133     -28.538  13.301  -4.089  1.00 12.22           O  
ATOM   1089  CB  LEU A 133     -28.981  10.150  -3.964  1.00 10.25           C  
ATOM   1090  CG  LEU A 133     -29.943   9.177  -3.280  1.00  9.93           C  
ATOM   1091  CD1 LEU A 133     -29.214   7.873  -2.962  1.00  9.87           C  
ATOM   1092  CD2 LEU A 133     -30.534   9.764  -2.002  1.00 12.27           C  
ATOM   1093  N   ALA A 134     -27.858  12.367  -6.046  1.00 10.28           N  
ATOM   1094  CA  ALA A 134     -26.842  13.390  -6.318  1.00 11.26           C  
ATOM   1095  C   ALA A 134     -27.415  14.717  -6.808  1.00 11.68           C  
ATOM   1096  O   ALA A 134     -26.683  15.725  -6.802  1.00 13.42           O  
ATOM   1097  CB  ALA A 134     -25.778  12.857  -7.287  1.00 12.62           C  
ATOM   1098  N   LYS A 135     -28.682  14.724  -7.212  1.00 10.84           N  
ATOM   1099  CA  LYS A 135     -29.357  15.964  -7.644  1.00 11.45           C  
ATOM   1100  C   LYS A 135     -29.892  16.692  -6.413  1.00 10.69           C  
ATOM   1101  O   LYS A 135     -31.094  16.791  -6.200  1.00 12.16           O  
ATOM   1102  CB  LYS A 135     -30.486  15.651  -8.633  1.00 11.68           C  
ATOM   1103  CG  LYS A 135     -29.953  15.050  -9.901  1.00 14.35           C  
ATOM   1104  CD  LYS A 135     -31.092  14.664 -10.827  1.00 19.41           C  
ATOM   1105  CE  LYS A 135     -30.583  13.829 -11.985  1.00 27.57           C  
ATOM   1106  NZ  LYS A 135     -31.721  13.512 -12.899  1.00 26.15           N  
ATOM   1107  N   SER A 136     -28.983  17.137  -5.562  1.00  9.72           N  
ATOM   1108  CA  SER A 136     -29.398  17.617  -4.240  1.00  8.18           C  
ATOM   1109  C   SER A 136     -28.431  18.644  -3.693  1.00  9.54           C  
ATOM   1110  O   SER A 136     -27.234  18.603  -3.997  1.00  9.39           O  
ATOM   1111  CB  SER A 136     -29.473  16.447  -3.221  1.00  9.86           C  
ATOM   1112  OG  SER A 136     -28.198  15.820  -3.071  1.00 10.30           O  
ATOM   1113  N   ARG A 137     -28.938  19.540  -2.848  1.00  8.79           N  
ATOM   1114  CA  ARG A 137     -28.049  20.428  -2.117  1.00  8.58           C  
ATOM   1115  C   ARG A 137     -27.063  19.615  -1.295  1.00  9.48           C  
ATOM   1116  O   ARG A 137     -25.864  19.949  -1.214  1.00 11.67           O  
ATOM   1117  CB  ARG A 137     -28.845  21.374  -1.213  1.00  9.54           C  
ATOM   1118  CG  ARG A 137     -27.875  22.305  -0.421  1.00 13.10           C  
ATOM   1119  CD  ARG A 137     -28.577  23.288   0.493  1.00 16.72           C  
ATOM   1120  NE  ARG A 137     -27.616  24.228   1.089  1.00 17.53           N  
ATOM   1121  CZ  ARG A 137     -26.854  23.961   2.152  1.00 18.49           C  
ATOM   1122  NH1 ARG A 137     -26.918  22.792   2.767  1.00 19.80           N  
ATOM   1123  NH2 ARG A 137     -26.012  24.888   2.598  1.00 21.79           N  
ATOM   1124  N   TRP A 138     -27.546  18.518  -0.699  1.00  9.35           N  
ATOM   1125  CA  TRP A 138     -26.677  17.644   0.066  1.00  9.98           C  
ATOM   1126  C   TRP A 138     -25.415  17.267  -0.702  1.00 11.06           C  
ATOM   1127  O   TRP A 138     -24.284  17.414  -0.198  1.00 12.31           O  
ATOM   1128  CB  TRP A 138     -27.483  16.384   0.378  1.00  9.95           C  
ATOM   1129  CG  TRP A 138     -26.731  15.268   1.009  1.00  9.03           C  
ATOM   1130  CD1 TRP A 138     -25.990  15.323   2.173  1.00 12.24           C  
ATOM   1131  CD2 TRP A 138     -26.715  13.908   0.579  1.00  8.60           C  
ATOM   1132  NE1 TRP A 138     -25.507  14.056   2.476  1.00 11.68           N  
ATOM   1133  CE2 TRP A 138     -25.948  13.175   1.525  1.00  8.37           C  
ATOM   1134  CE3 TRP A 138     -27.284  13.226  -0.502  1.00  9.69           C  
ATOM   1135  CZ2 TRP A 138     -25.725  11.818   1.417  1.00  9.38           C  
ATOM   1136  CZ3 TRP A 138     -27.070  11.848  -0.605  1.00 11.32           C  
ATOM   1137  CH2 TRP A 138     -26.285  11.161   0.352  1.00 11.10           C  
ATOM   1138  N   TYR A 139     -25.577  16.762  -1.909  1.00  9.45           N  
ATOM   1139  CA  TYR A 139     -24.434  16.322  -2.678  1.00  8.54           C  
ATOM   1140  C   TYR A 139     -23.543  17.516  -3.033  1.00 11.49           C  
ATOM   1141  O   TYR A 139     -22.301  17.430  -2.949  1.00 13.34           O  
ATOM   1142  CB  TYR A 139     -24.927  15.615  -3.939  1.00 12.25           C  
ATOM   1143  CG  TYR A 139     -23.877  15.191  -4.921  1.00 12.34           C  
ATOM   1144  CD1 TYR A 139     -23.263  13.954  -4.821  1.00 15.22           C  
ATOM   1145  CD2 TYR A 139     -23.552  16.016  -5.984  1.00 18.94           C  
ATOM   1146  CE1 TYR A 139     -22.324  13.556  -5.766  1.00 18.88           C  
ATOM   1147  CE2 TYR A 139     -22.622  15.633  -6.928  1.00 25.02           C  
ATOM   1148  CZ  TYR A 139     -22.015  14.401  -6.810  1.00 26.38           C  
ATOM   1149  OH  TYR A 139     -21.074  14.023  -7.753  1.00 41.59           O  
ATOM   1150  N   ASN A 140     -24.155  18.629  -3.443  1.00  9.45           N  
ATOM   1151  CA  ASN A 140     -23.337  19.743  -3.864  1.00 10.94           C  
ATOM   1152  C   ASN A 140     -22.553  20.393  -2.715  1.00 11.92           C  
ATOM   1153  O   ASN A 140     -21.408  20.857  -2.909  1.00 13.99           O  
ATOM   1154  CB  ASN A 140     -24.197  20.783  -4.584  1.00 12.05           C  
ATOM   1155  CG  ASN A 140     -24.582  20.323  -5.965  1.00 15.24           C  
ATOM   1156  OD1 ASN A 140     -25.704  19.864  -6.227  1.00 18.24           O  
ATOM   1157  ND2 ASN A 140     -23.619  20.399  -6.873  1.00 17.11           N  
ATOM   1158  N   GLN A 141     -23.125  20.394  -1.513  1.00  8.33           N  
ATOM   1159  CA  GLN A 141     -22.451  21.036  -0.385  1.00  8.31           C  
ATOM   1160  C   GLN A 141     -21.447  20.121   0.309  1.00 11.58           C  
ATOM   1161  O   GLN A 141     -20.430  20.594   0.840  1.00 13.79           O  
ATOM   1162  CB  GLN A 141     -23.466  21.554   0.630  1.00 12.16           C  
ATOM   1163  CG  GLN A 141     -24.430  22.587   0.061  1.00 14.81           C  
ATOM   1164  CD  GLN A 141     -23.749  23.853  -0.470  1.00 13.29           C  
ATOM   1165  OE1 GLN A 141     -23.989  24.249  -1.622  1.00 17.92           O  
ATOM   1166  NE2 GLN A 141     -22.852  24.429   0.334  1.00 17.61           N  
ATOM   1167  N   THR A 142     -21.726  18.818   0.355  1.00 10.11           N  
ATOM   1168  CA  THR A 142     -20.785  17.865   0.967  1.00 11.26           C  
ATOM   1169  C   THR A 142     -20.578  16.714  -0.012  1.00 11.92           C  
ATOM   1170  O   THR A 142     -21.028  15.571   0.217  1.00 10.58           O  
ATOM   1171  CB  THR A 142     -21.227  17.328   2.383  1.00 11.30           C  
ATOM   1172  OG1 THR A 142     -22.561  16.799   2.313  1.00 13.59           O  
ATOM   1173  CG2 THR A 142     -21.222  18.433   3.434  1.00 12.07           C  
ATOM   1174  N   PRO A 143     -19.872  16.974  -1.111  1.00  9.72           N  
ATOM   1175  CA  PRO A 143     -19.845  15.956  -2.169  1.00  8.94           C  
ATOM   1176  C   PRO A 143     -19.020  14.737  -1.810  1.00 10.10           C  
ATOM   1177  O   PRO A 143     -19.393  13.630  -2.197  1.00 10.26           O  
ATOM   1178  CB  PRO A 143     -19.241  16.691  -3.383  1.00 10.57           C  
ATOM   1179  CG  PRO A 143     -18.526  17.864  -2.772  1.00 10.55           C  
ATOM   1180  CD  PRO A 143     -19.353  18.273  -1.585  1.00 10.05           C  
ATOM   1181  N   ASN A 144     -17.909  14.884  -1.102  1.00  9.89           N  
ATOM   1182  CA  ASN A 144     -17.131  13.674  -0.820  1.00 10.59           C  
ATOM   1183  C   ASN A 144     -17.890  12.709   0.096  1.00  8.57           C  
ATOM   1184  O   ASN A 144     -17.883  11.497  -0.147  1.00 10.12           O  
ATOM   1185  CB  ASN A 144     -15.769  14.016  -0.225  1.00 11.33           C  
ATOM   1186  CG  ASN A 144     -14.825  14.617  -1.265  1.00 16.00           C  
ATOM   1187  OD1 ASN A 144     -15.135  14.642  -2.454  1.00 22.70           O  
ATOM   1188  ND2 ASN A 144     -13.655  15.026  -0.826  1.00 18.94           N  
ATOM   1189  N   ARG A 145     -18.547  13.262   1.107  1.00  8.42           N  
ATOM   1190  CA  ARG A 145     -19.332  12.416   2.001  1.00  8.88           C  
ATOM   1191  C   ARG A 145     -20.550  11.870   1.267  1.00  9.47           C  
ATOM   1192  O   ARG A 145     -20.859  10.672   1.394  1.00  9.46           O  
ATOM   1193  CB  ARG A 145     -19.782  13.184   3.224  1.00 10.16           C  
ATOM   1194  CG  ARG A 145     -20.403  12.213   4.231  1.00 15.20           C  
ATOM   1195  CD  ARG A 145     -21.443  12.887   4.893  1.00 20.27           C  
ATOM   1196  NE  ARG A 145     -22.050  12.106   5.963  1.00 12.68           N  
ATOM   1197  CZ  ARG A 145     -22.159  12.591   7.180  1.00 12.04           C  
ATOM   1198  NH1 ARG A 145     -21.663  13.800   7.487  1.00 16.30           N  
ATOM   1199  NH2 ARG A 145     -22.815  11.902   8.093  1.00 10.91           N  
ATOM   1200  N   ALA A 146     -21.255  12.720   0.516  1.00  8.80           N  
ATOM   1201  CA  ALA A 146     -22.425  12.229  -0.207  1.00  8.81           C  
ATOM   1202  C   ALA A 146     -22.034  11.151  -1.179  1.00  9.79           C  
ATOM   1203  O   ALA A 146     -22.753  10.145  -1.305  1.00 11.13           O  
ATOM   1204  CB  ALA A 146     -23.183  13.373  -0.950  1.00 10.64           C  
ATOM   1205  N   LYS A 147     -20.906  11.316  -1.877  1.00  9.35           N  
ATOM   1206  CA  LYS A 147     -20.464  10.280  -2.808  1.00  9.74           C  
ATOM   1207  C   LYS A 147     -20.243   8.953  -2.086  1.00  9.19           C  
ATOM   1208  O   LYS A 147     -20.573   7.892  -2.638  1.00 10.60           O  
ATOM   1209  CB  LYS A 147     -19.182  10.692  -3.556  1.00 11.55           C  
ATOM   1210  CG  LYS A 147     -19.384  11.732  -4.658  1.00 14.82           C  
ATOM   1211  CD  LYS A 147     -18.021  12.187  -5.217  1.00 20.88           C  
ATOM   1212  CE  LYS A 147     -18.176  13.351  -6.194  0.50 23.76           C  
ATOM   1213  N   ARG A 148     -19.696   8.983  -0.867  1.00  9.28           N  
ATOM   1214  CA  ARG A 148     -19.492   7.712  -0.135  1.00  8.19           C  
ATOM   1215  C   ARG A 148     -20.806   7.056   0.224  1.00  9.02           C  
ATOM   1216  O   ARG A 148     -20.948   5.847   0.094  1.00  9.51           O  
ATOM   1217  CB  ARG A 148     -18.668   7.894   1.137  1.00  7.47           C  
ATOM   1218  CG  ARG A 148     -17.210   8.252   0.888  1.00  8.84           C  
ATOM   1219  CD  ARG A 148     -16.392   8.145   2.189  1.00  9.25           C  
ATOM   1220  NE  ARG A 148     -16.709   9.216   3.140  1.00  9.79           N  
ATOM   1221  CZ  ARG A 148     -16.125  10.415   3.148  1.00 10.35           C  
ATOM   1222  NH1 ARG A 148     -15.204  10.730   2.213  1.00 12.18           N  
ATOM   1223  NH2 ARG A 148     -16.485  11.306   4.073  1.00 11.16           N  
ATOM   1224  N   VAL A 149     -21.741   7.863   0.693  1.00  9.50           N  
ATOM   1225  CA  VAL A 149     -23.035   7.332   1.118  1.00  8.37           C  
ATOM   1226  C   VAL A 149     -23.768   6.817  -0.130  1.00  9.51           C  
ATOM   1227  O   VAL A 149     -24.334   5.718  -0.111  1.00  8.99           O  
ATOM   1228  CB  VAL A 149     -23.831   8.425   1.817  1.00  7.77           C  
ATOM   1229  CG1 VAL A 149     -25.294   7.952   2.088  1.00 10.72           C  
ATOM   1230  CG2 VAL A 149     -23.123   8.772   3.136  1.00  9.23           C  
ATOM   1231  N   ILE A 150     -23.719   7.571  -1.224  1.00  8.85           N  
ATOM   1232  CA  ILE A 150     -24.377   7.134  -2.461  1.00  7.78           C  
ATOM   1233  C   ILE A 150     -23.768   5.855  -3.009  1.00 10.48           C  
ATOM   1234  O   ILE A 150     -24.495   4.967  -3.473  1.00 10.59           O  
ATOM   1235  CB  ILE A 150     -24.378   8.264  -3.529  1.00  9.11           C  
ATOM   1236  CG1 ILE A 150     -25.263   9.405  -3.041  1.00 10.75           C  
ATOM   1237  CG2 ILE A 150     -24.881   7.738  -4.887  1.00 12.20           C  
ATOM   1238  CD1 ILE A 150     -25.158  10.684  -3.904  1.00 10.73           C  
ATOM   1239  N   THR A 151     -22.440   5.730  -2.966  1.00 10.86           N  
ATOM   1240  CA  THR A 151     -21.811   4.494  -3.455  1.00 10.52           C  
ATOM   1241  C   THR A 151     -22.277   3.321  -2.611  1.00 11.49           C  
ATOM   1242  O   THR A 151     -22.444   2.198  -3.119  1.00 11.34           O  
ATOM   1243  CB  THR A 151     -20.294   4.607  -3.395  1.00 11.50           C  
ATOM   1244  OG1 THR A 151     -19.906   5.508  -4.437  1.00 15.21           O  
ATOM   1245  CG2 THR A 151     -19.604   3.247  -3.643  1.00 13.51           C  
ATOM   1246  N   THR A 152     -22.481   3.559  -1.325  1.00  9.58           N  
ATOM   1247  CA  THR A 152     -22.964   2.522  -0.427  1.00  9.75           C  
ATOM   1248  C   THR A 152     -24.386   2.097  -0.814  1.00 11.73           C  
ATOM   1249  O   THR A 152     -24.679   0.889  -0.849  1.00 11.16           O  
ATOM   1250  CB  THR A 152     -22.891   2.970   1.054  1.00  8.01           C  
ATOM   1251  OG1 THR A 152     -21.567   3.469   1.319  1.00  9.50           O  
ATOM   1252  CG2 THR A 152     -23.179   1.809   1.964  1.00 11.46           C  
ATOM   1253  N   PHE A 153     -25.264   3.061  -1.106  1.00 10.02           N  
ATOM   1254  CA  PHE A 153     -26.583   2.701  -1.657  1.00 10.71           C  
ATOM   1255  C   PHE A 153     -26.493   2.029  -3.022  1.00 12.61           C  
ATOM   1256  O   PHE A 153     -27.307   1.136  -3.343  1.00 13.17           O  
ATOM   1257  CB  PHE A 153     -27.466   3.956  -1.817  1.00  9.94           C  
ATOM   1258  CG  PHE A 153     -28.119   4.443  -0.554  1.00  9.62           C  
ATOM   1259  CD1 PHE A 153     -28.957   3.598   0.192  1.00  9.76           C  
ATOM   1260  CD2 PHE A 153     -27.987   5.768  -0.153  1.00 10.75           C  
ATOM   1261  CE1 PHE A 153     -29.633   4.080   1.317  1.00 10.31           C  
ATOM   1262  CE2 PHE A 153     -28.647   6.258   0.992  1.00 10.93           C  
ATOM   1263  CZ  PHE A 153     -29.471   5.388   1.729  1.00  8.86           C  
ATOM   1264  N   ARG A 154     -25.589   2.474  -3.884  1.00  9.73           N  
ATOM   1265  CA AARG A 154     -25.541   1.918  -5.234  0.60 12.08           C  
ATOM   1266  CA BARG A 154     -25.546   1.930  -5.233  0.40 12.08           C  
ATOM   1267  C   ARG A 154     -25.117   0.465  -5.205  1.00 12.46           C  
ATOM   1268  O   ARG A 154     -25.692  -0.367  -5.921  1.00 14.08           O  
ATOM   1269  CB AARG A 154     -24.582   2.714  -6.116  0.60 11.89           C  
ATOM   1270  CB BARG A 154     -24.598   2.768  -6.094  0.40 11.87           C  
ATOM   1271  CG AARG A 154     -24.513   2.172  -7.558  0.60  9.93           C  
ATOM   1272  CG BARG A 154     -24.907   2.759  -7.595  0.40 12.33           C  
ATOM   1273  CD AARG A 154     -23.628   3.039  -8.443  0.60 11.70           C  
ATOM   1274  CD BARG A 154     -24.043   3.799  -8.302  0.40 14.32           C  
ATOM   1275  NE AARG A 154     -22.241   3.119  -7.981  0.60 18.53           N  
ATOM   1276  NE BARG A 154     -22.631   3.651  -7.947  0.40 16.29           N  
ATOM   1277  CZ AARG A 154     -21.308   2.205  -8.234  0.60 19.53           C  
ATOM   1278  CZ BARG A 154     -21.894   4.546  -7.284  0.40 23.26           C  
ATOM   1279  NH1AARG A 154     -21.612   1.116  -8.936  0.60 19.56           N  
ATOM   1280  NH1BARG A 154     -22.397   5.726  -6.901  0.40 12.02           N  
ATOM   1281  NH2AARG A 154     -20.072   2.380  -7.778  0.60 24.35           N  
ATOM   1282  NH2BARG A 154     -20.623   4.261  -7.026  0.40 24.30           N  
ATOM   1283  N   THR A 155     -24.121   0.153  -4.369  1.00 11.82           N  
ATOM   1284  CA  THR A 155     -23.432  -1.153  -4.434  1.00 11.13           C  
ATOM   1285  C   THR A 155     -23.810  -2.115  -3.337  1.00 12.79           C  
ATOM   1286  O   THR A 155     -23.644  -3.332  -3.491  1.00 14.23           O  
ATOM   1287  CB  THR A 155     -21.903  -1.007  -4.377  1.00 13.18           C  
ATOM   1288  OG1 THR A 155     -21.508  -0.480  -3.087  1.00 12.49           O  
ATOM   1289  CG2 THR A 155     -21.403  -0.065  -5.493  1.00 12.47           C  
ATOM   1290  N   GLY A 156     -24.254  -1.604  -2.202  1.00 11.00           N  
ATOM   1291  CA  GLY A 156     -24.526  -2.470  -1.084  1.00 11.15           C  
ATOM   1292  C   GLY A 156     -23.264  -3.047  -0.462  1.00 10.83           C  
ATOM   1293  O   GLY A 156     -23.320  -4.090   0.210  1.00 12.73           O  
ATOM   1294  N   THR A 157     -22.132  -2.380  -0.705  1.00 11.40           N  
ATOM   1295  CA  THR A 157     -20.846  -2.782  -0.157  1.00 12.02           C  
ATOM   1296  C   THR A 157     -20.249  -1.586   0.547  1.00 10.19           C  
ATOM   1297  O   THR A 157     -20.737  -0.460   0.415  1.00 10.74           O  
ATOM   1298  CB  THR A 157     -19.821  -3.153  -1.229  1.00 11.76           C  
ATOM   1299  OG1 THR A 157     -19.372  -1.977  -1.933  1.00 13.71           O  
ATOM   1300  CG2 THR A 157     -20.396  -4.180  -2.216  1.00 16.00           C  
ATOM   1301  N   TRP A 158     -19.185  -1.860   1.291  1.00 11.35           N  
ATOM   1302  CA  TRP A 158     -18.457  -0.834   2.015  1.00 10.10           C  
ATOM   1303  C   TRP A 158     -17.278  -0.297   1.203  1.00 11.24           C  
ATOM   1304  O   TRP A 158     -16.365   0.316   1.770  1.00 12.71           O  
ATOM   1305  CB  TRP A 158     -17.922  -1.427   3.321  1.00 11.06           C  
ATOM   1306  CG  TRP A 158     -18.988  -1.715   4.302  1.00 10.24           C  
ATOM   1307  CD1 TRP A 158     -19.385  -2.941   4.752  1.00 11.29           C  
ATOM   1308  CD2 TRP A 158     -19.790  -0.749   5.000  1.00 10.47           C  
ATOM   1309  NE1 TRP A 158     -20.411  -2.802   5.670  1.00 12.15           N  
ATOM   1310  CE2 TRP A 158     -20.656  -1.466   5.863  1.00 10.44           C  
ATOM   1311  CE3 TRP A 158     -19.846   0.653   4.984  1.00 11.86           C  
ATOM   1312  CZ2 TRP A 158     -21.576  -0.836   6.694  1.00 11.59           C  
ATOM   1313  CZ3 TRP A 158     -20.748   1.283   5.809  1.00 13.14           C  
ATOM   1314  CH2 TRP A 158     -21.601   0.547   6.668  1.00 13.77           C  
ATOM   1315  N   ASP A 159     -17.278  -0.490  -0.105  1.00 12.94           N  
ATOM   1316  CA  ASP A 159     -16.104  -0.102  -0.896  1.00 12.18           C  
ATOM   1317  C   ASP A 159     -15.676   1.364  -0.740  1.00 15.27           C  
ATOM   1318  O   ASP A 159     -14.476   1.682  -0.767  1.00 15.28           O  
ATOM   1319  CB  ASP A 159     -16.338  -0.408  -2.356  1.00 16.20           C  
ATOM   1320  CG  ASP A 159     -16.310  -1.907  -2.657  1.00 26.11           C  
ATOM   1321  OD1 ASP A 159     -16.052  -2.723  -1.742  1.00 26.42           O  
ATOM   1322  OD2 ASP A 159     -16.528  -2.263  -3.831  1.00 31.25           O  
ATOM   1323  N   ALA A 160     -16.637   2.271  -0.582  1.00 10.95           N  
ATOM   1324  CA  ALA A 160     -16.275   3.688  -0.448  1.00 13.56           C  
ATOM   1325  C   ALA A 160     -15.592   4.011   0.873  1.00 15.35           C  
ATOM   1326  O   ALA A 160     -14.970   5.077   0.980  1.00 19.29           O  
ATOM   1327  CB  ALA A 160     -17.517   4.586  -0.616  1.00 13.87           C  
ATOM   1328  N   TYR A 161     -15.728   3.150   1.871  1.00 11.90           N  
ATOM   1329  CA  TYR A 161     -15.154   3.402   3.197  1.00 12.98           C  
ATOM   1330  C   TYR A 161     -13.884   2.595   3.433  1.00 23.12           C  
ATOM   1331  O   TYR A 161     -13.190   2.820   4.424  1.00 24.89           O  
ATOM   1332  CB  TYR A 161     -16.188   3.101   4.284  1.00 12.98           C  
ATOM   1333  CG  TYR A 161     -17.259   4.167   4.315  1.00 11.12           C  
ATOM   1334  CD1 TYR A 161     -18.392   4.081   3.484  1.00  9.90           C  
ATOM   1335  CD2 TYR A 161     -17.110   5.306   5.121  1.00  9.82           C  
ATOM   1336  CE1 TYR A 161     -19.339   5.077   3.478  1.00  9.35           C  
ATOM   1337  CE2 TYR A 161     -18.079   6.298   5.137  1.00  9.00           C  
ATOM   1338  CZ  TYR A 161     -19.186   6.181   4.308  1.00  9.57           C  
ATOM   1339  OH  TYR A 161     -20.137   7.166   4.289  1.00 10.18           O  
ATOM   1340  N   LYS A 162     -13.569   1.679   2.529  0.70 17.89           N  
ATOM   1341  CA  LYS A 162     -12.418   0.805   2.748  0.70 23.71           C  
ATOM   1342  C   LYS A 162     -11.038   1.456   2.596  0.70 29.39           C  
ATOM   1343  O   LYS A 162     -10.153   1.203   3.408  0.70 41.48           O  
ATOM   1344  CB  LYS A 162     -12.557  -0.499   1.969  0.70 32.16           C  
ATOM   1345  CG  LYS A 162     -13.503  -1.469   2.668  0.70 28.29           C  
ATOM   1346  N   ASN A 163     -10.838   2.291   1.586  0.70 40.68           N  
ATOM   1347  CA  ASN A 163      -9.633   3.108   1.581  0.70 42.65           C  
ATOM   1348  C   ASN A 163      -9.742   4.042   2.775  0.70 48.18           C  
ATOM   1349  O   ASN A 163      -8.793   4.207   3.546  0.70 49.88           O  
ATOM   1350  CB  ASN A 163      -9.508   3.914   0.290  0.70 35.97           C  
ATOM   1351  N   LEU A 164     -10.938   4.615   2.910  0.70 50.88           N  
ATOM   1352  CA  LEU A 164     -11.336   5.528   3.983  0.70 44.75           C  
ATOM   1353  C   LEU A 164     -11.751   6.872   3.393  0.70 39.98           C  
ATOM   1354  O   LEU A 164     -12.901   7.295   3.530  0.70 34.36           O  
ATOM   1355  CB  LEU A 164     -10.240   5.712   5.035  0.70 45.54           C  
ATOM   1356  CG  LEU A 164      -9.999   4.643   6.116  0.70 49.89           C  
ATOM   1357  CD1 LEU A 164     -10.511   5.099   7.481  0.70 32.09           C  
ATOM   1358  CD2 LEU A 164     -10.580   3.281   5.742  0.70 45.87           C  
TER    1359      LEU A 164                                                      
HETATM 1360  C1  BNZ A 200     -32.969   6.196   2.877  0.70 15.06           C  
HETATM 1361  C2  BNZ A 200     -32.945   7.046   3.973  0.70 12.84           C  
HETATM 1362  C3  BNZ A 200     -33.719   6.798   5.113  0.70 12.24           C  
HETATM 1363  C4  BNZ A 200     -34.540   5.680   5.143  0.70 13.09           C  
HETATM 1364  C5  BNZ A 200     -34.545   4.825   4.044  0.70 12.54           C  
HETATM 1365  C6  BNZ A 200     -33.787   5.069   2.915  0.70 14.23           C  
HETATM 1366  N1  EPE A 201     -29.783  16.957  13.141  1.00 21.69           N  
HETATM 1367  C2  EPE A 201     -29.971  15.491  13.191  1.00 19.23           C  
HETATM 1368  C3  EPE A 201     -28.922  14.861  14.094  1.00 15.96           C  
HETATM 1369  N4  EPE A 201     -27.581  15.234  13.693  1.00 15.98           N  
HETATM 1370  C5  EPE A 201     -27.378  16.661  13.503  1.00 18.19           C  
HETATM 1371  C6  EPE A 201     -28.450  17.251  12.585  1.00 20.79           C  
HETATM 1372  C7  EPE A 201     -26.521  14.524  14.423  1.00 15.12           C  
HETATM 1373  C8  EPE A 201     -26.630  14.530  15.951  1.00 17.50           C  
HETATM 1374  O8  EPE A 201     -26.608  15.871  16.419  1.00 13.46           O  
HETATM 1375  C9  EPE A 201     -30.829  17.512  12.254  1.00 24.95           C  
HETATM 1376  C10 EPE A 201     -30.754  19.032  12.355  1.00 25.68           C  
HETATM 1377  S   EPE A 201     -32.328  19.798  11.895  1.00 42.78           S  
HETATM 1378  O1S EPE A 201     -32.298  21.213  12.266  1.00 49.59           O  
HETATM 1379  O2S EPE A 201     -32.497  19.648  10.444  1.00 47.10           O  
HETATM 1380  O3S EPE A 201     -33.381  19.072  12.610  1.00 38.07           O  
HETATM 1381  O   HOH A 301     -33.393   6.891  20.851  1.00 35.66           O  
HETATM 1382  O   HOH A 302     -16.878   4.895  25.433  1.00 33.61           O  
HETATM 1383  O   HOH A 303     -24.141   1.293  20.667  1.00 15.30           O  
HETATM 1384  O   HOH A 304     -23.849   0.143 -10.297  1.00 29.94           O  
HETATM 1385  O   HOH A 305     -37.862  17.223  -1.436  1.00 29.79           O  
HETATM 1386  O   HOH A 306     -20.332   6.312  29.026  1.00 25.20           O  
HETATM 1387  O   HOH A 307     -28.788  20.896  21.785  1.00 28.13           O  
HETATM 1388  O   HOH A 308     -27.989   7.761  27.756  1.00 19.54           O  
HETATM 1389  O   HOH A 309     -26.878  11.102  28.702  1.00 19.87           O  
HETATM 1390  O   HOH A 310     -18.876  22.752   1.046  1.00 16.16           O  
HETATM 1391  O   HOH A 311     -13.772  -3.435  13.376  1.00 36.10           O  
HETATM 1392  O   HOH A 312     -23.484  29.572  28.444  1.00 35.69           O  
HETATM 1393  O  AHOH A 313     -29.724  25.730  27.520  0.80 23.09           O  
HETATM 1394  O   HOH A 314     -25.025  27.525   6.721  1.00 34.14           O  
HETATM 1395  O  AHOH A 315     -19.595  25.415  31.338  1.00 29.58           O  
HETATM 1396  O   HOH A 316     -12.753  24.111  17.937  1.00 32.10           O  
HETATM 1397  O   HOH A 317     -25.787  15.431  35.638  1.00 31.97           O  
HETATM 1398  O   HOH A 318     -41.060  -2.320   2.915  1.00 23.03           O  
HETATM 1399  O   HOH A 319     -22.258  -6.375   1.213  1.00 19.94           O  
HETATM 1400  O   HOH A 320     -27.812  18.110  22.719  1.00 26.50           O  
HETATM 1401  O   HOH A 321     -21.916  14.189  33.474  1.00 31.23           O  
HETATM 1402  O   HOH A 322     -19.070   6.252  26.327  1.00 24.63           O  
HETATM 1403  O   HOH A 323     -25.608  -5.578   0.883  1.00 16.64           O  
HETATM 1404  O   HOH A 324     -25.722  -2.518  -7.607  1.00 17.58           O  
HETATM 1405  O   HOH A 325     -38.086  -3.813  -1.924  1.00 16.70           O  
HETATM 1406  O  BHOH A 326     -35.741  12.262  -4.118  0.50 15.94           O  
HETATM 1407  O   HOH A 327     -19.754  20.531  -5.075  1.00 16.44           O  
HETATM 1408  O   HOH A 328     -16.262  -3.682  11.450  1.00 25.74           O  
HETATM 1409  O   HOH A 329     -35.661  -3.328  -9.617  1.00 29.29           O  
HETATM 1410  O   HOH A 330     -23.502  26.754   4.671  1.00 34.93           O  
HETATM 1411  O   HOH A 331     -14.570  23.556  12.398  1.00 26.78           O  
HETATM 1412  O   HOH A 332     -20.459   5.366  20.495  1.00 18.76           O  
HETATM 1413  O   HOH A 333     -16.499  21.596   9.990  1.00 21.55           O  
HETATM 1414  O   HOH A 334     -22.502  -4.537  -5.731  1.00 27.35           O  
HETATM 1415  O   HOH A 335     -16.715  -1.295  15.533  1.00 16.90           O  
HETATM 1416  O   HOH A 336     -24.274  25.698  32.295  1.00 35.01           O  
HETATM 1417  O   HOH A 337     -33.274  17.780  -7.651  1.00 22.78           O  
HETATM 1418  O   HOH A 338     -23.433  19.233  -9.426  1.00 38.79           O  
HETATM 1419  O   HOH A 339     -20.933  30.287  11.758  1.00 26.77           O  
HETATM 1420  O   HOH A 340     -20.824  26.923   5.785  1.00 15.43           O  
HETATM 1421  O   HOH A 341     -25.162  27.262   1.281  1.00 29.70           O  
HETATM 1422  O   HOH A 342     -27.638  13.951  26.324  1.00 13.12           O  
HETATM 1423  O   HOH A 343     -18.500  32.993  15.380  1.00 39.59           O  
HETATM 1424  O   HOH A 344     -26.086  27.663  30.867  1.00 33.46           O  
HETATM 1425  O   HOH A 345     -29.270  17.298  31.894  1.00 11.71           O  
HETATM 1426  O   HOH A 346     -37.045  -5.686  -0.162  1.00 13.55           O  
HETATM 1427  O   HOH A 347     -21.325  -5.438   6.364  1.00 30.10           O  
HETATM 1428  O   HOH A 348     -27.606  12.973  22.222  1.00 18.23           O  
HETATM 1429  O   HOH A 349     -16.838  25.176   9.795  1.00 17.86           O  
HETATM 1430  O   HOH A 350     -26.600  18.238  -8.451  1.00 28.01           O  
HETATM 1431  O   HOH A 351     -18.378  -4.520  13.033  1.00 21.74           O  
HETATM 1432  O   HOH A 352     -23.825  10.960  31.104  1.00 30.93           O  
HETATM 1433  O   HOH A 353     -23.993  -6.124  -2.713  1.00 34.60           O  
HETATM 1434  O   HOH A 354     -18.118  16.021   2.011  1.00 14.91           O  
HETATM 1435  O   HOH A 355     -30.903  25.301  17.333  1.00 35.20           O  
HETATM 1436  O   HOH A 356     -24.647  12.577  28.694  1.00 24.63           O  
HETATM 1437  O   HOH A 357     -18.344  -4.691   1.627  1.00 18.35           O  
HETATM 1438  O   HOH A 358     -26.981  -1.540  -9.885  1.00 19.61           O  
HETATM 1439  O   HOH A 359     -14.672  25.893  14.589  1.00 30.96           O  
HETATM 1440  O   HOH A 360     -33.177  11.339 -11.332  1.00 22.46           O  
HETATM 1441  O  BHOH A 361     -34.850  -7.221   9.376  0.70 30.71           O  
HETATM 1442  O   HOH A 362     -16.391   3.750  15.564  1.00 20.08           O  
HETATM 1443  O  AHOH A 363     -34.017  -8.158   7.245  1.00 36.98           O  
HETATM 1444  O   HOH A 364     -18.094  16.243   4.778  1.00 24.23           O  
HETATM 1445  O   HOH A 365     -13.987   3.576  14.433  1.00 30.69           O  
HETATM 1446  O   HOH A 366     -14.057   4.552  11.892  1.00 24.32           O  
HETATM 1447  O   HOH A 367     -12.644  11.233   9.953  1.00 34.81           O  
HETATM 1448  O   HOH A 368     -17.247  13.739   5.793  1.00 23.98           O  
HETATM 1449  O   HOH A 369     -15.655  15.800  14.706  1.00 17.14           O  
HETATM 1450  O   HOH A 370     -11.027  16.480  26.702  1.00 32.05           O  
HETATM 1451  O   HOH A 371     -21.462  31.827  15.202  1.00 35.56           O  
HETATM 1452  O   HOH A 372     -23.498  19.499  13.284  1.00 17.66           O  
HETATM 1453  O   HOH A 373     -25.577  20.900  10.012  1.00 37.52           O  
HETATM 1454  O   HOH A 374     -24.084  29.190   9.945  1.00 39.71           O  
HETATM 1455  O   HOH A 375     -23.586  20.623   4.722  1.00 29.93           O  
HETATM 1456  O   HOH A 376     -24.502  27.371  15.762  1.00 17.51           O  
HETATM 1457  O   HOH A 377     -20.513  12.856  19.831  1.00  9.43           O  
HETATM 1458  O   HOH A 378     -22.654  12.304  18.107  1.00 10.51           O  
HETATM 1459  O   HOH A 379     -29.350  11.801  15.342  1.00 16.17           O  
HETATM 1460  O   HOH A 380     -22.222  12.023  27.576  1.00 25.49           O  
HETATM 1461  O   HOH A 381     -19.867  12.657  32.145  1.00 27.21           O  
HETATM 1462  O   HOH A 382     -15.666  10.909  31.024  1.00 26.31           O  
HETATM 1463  O  BHOH A 383     -27.917  17.090  18.586  0.50 22.53           O  
HETATM 1464  O   HOH A 384     -20.884  33.931  19.963  1.00 39.80           O  
HETATM 1465  O   HOH A 385     -21.834  34.063  22.844  1.00 35.27           O  
HETATM 1466  O   HOH A 386     -17.822  31.540  25.762  1.00 42.23           O  
HETATM 1467  O   HOH A 387     -19.923  24.140  28.001  1.00 17.47           O  
HETATM 1468  O   HOH A 388     -20.475  20.685  36.948  1.00 32.26           O  
HETATM 1469  O   HOH A 389     -17.313  19.569  35.121  1.00 25.81           O  
HETATM 1470  O   HOH A 390     -14.675  19.950  30.765  1.00 21.75           O  
HETATM 1471  O   HOH A 391     -13.384  17.666  29.988  1.00 30.11           O  
HETATM 1472  O   HOH A 392     -10.696  12.040  26.546  1.00 25.96           O  
HETATM 1473  O   HOH A 393     -12.641   9.338  27.973  1.00 25.39           O  
HETATM 1474  O   HOH A 394     -31.115  12.159  13.164  1.00 16.06           O  
HETATM 1475  O   HOH A 395     -39.165   4.749  16.733  1.00 31.33           O  
HETATM 1476  O   HOH A 396     -35.453  10.211  16.997  1.00 30.00           O  
HETATM 1477  O   HOH A 397     -42.087   1.505  14.068  0.80 31.96           O  
HETATM 1478  O   HOH A 398     -41.705  13.429   7.558  1.00 33.03           O  
HETATM 1479  O   HOH A 399     -44.727   9.826   9.536  1.00 31.02           O  
HETATM 1480  O   HOH A 400     -41.878   5.823   1.453  1.00 27.60           O  
HETATM 1481  O   HOH A 401     -34.965  -1.764  -1.180  1.00 13.52           O  
HETATM 1482  O   HOH A 402     -25.285  11.337   4.799  1.00  9.98           O  
HETATM 1483  O   HOH A 403     -24.690  18.859   2.770  1.00 18.32           O  
HETATM 1484  O   HOH A 404     -32.479   8.736 -11.604  1.00 18.42           O  
HETATM 1485  O   HOH A 405     -25.600   5.550 -10.800  1.00 22.50           O  
HETATM 1486  O   HOH A 406     -24.600   9.592  -8.295  1.00 17.48           O  
HETATM 1487  O   HOH A 407     -26.855  12.841 -10.776  1.00 19.07           O  
HETATM 1488  O   HOH A 408     -20.973   7.955  -5.646  1.00 19.18           O  
HETATM 1489  O   HOH A 409     -20.266  16.016   6.416  1.00 30.61           O  
HETATM 1490  O   HOH A 410     -15.975  10.361  -1.872  1.00 14.56           O  
HETATM 1491  O   HOH A 411     -14.013   9.361  -0.023  1.00 15.83           O  
HETATM 1492  O   HOH A 412     -14.077   6.721  -0.946  1.00 20.98           O  
HETATM 1493  O   HOH A 413     -19.420   1.948   0.176  1.00 13.94           O  
HETATM 1494  O   HOH A 414     -12.546  21.180  18.173  1.00 31.41           O  
HETATM 1495  O   HOH A 415     -34.568  17.157   9.112  1.00 22.39           O  
HETATM 1496  O   HOH A 416     -14.647  11.574  -3.635  1.00 33.59           O  
HETATM 1497  O   HOH A 417     -12.387   0.094  -2.239  1.00 38.76           O  
HETATM 1498  O   HOH A 418     -20.232  16.696   8.696  1.00 32.83           O  
HETATM 1499  O  AHOH A 419     -10.186  16.938  19.968  1.00 26.95           O  
HETATM 1500  O  BHOH A 420     -10.189  18.818  19.518  1.00 38.50           O  
HETATM 1501  O   HOH A 421     -16.180  13.538  32.605  0.70 23.93           O  
HETATM 1502  O   HOH A 422     -24.547  18.746   6.712  1.00 28.14           O  
HETATM 1503  O   HOH A 423     -17.324   6.395  -4.402  0.80 24.69           O  
HETATM 1504  O   HOH A 424     -12.297   7.393  17.735  0.80 30.34           O  
HETATM 1505  O  AHOH A 425     -23.969  16.852  12.900  0.80 22.79           O  
HETATM 1506  O  AHOH A 426     -23.804  15.827  10.385  0.50 19.77           O  
HETATM 1507  O  BHOH A 427     -25.296  17.247  10.466  0.60 25.94           O  
HETATM 1508  O   HOH A 428     -11.273  13.331  13.543  1.00 34.26           O  
HETATM 1509  O  AHOH A 429     -22.949  29.361  14.409  1.00 23.84           O  
HETATM 1510  O  BHOH A 430     -24.961  29.682  13.242  1.00 39.21           O  
HETATM 1511  O  AHOH A 431     -14.065  25.502  21.096  1.00 27.88           O  
HETATM 1512  O  BHOH A 432     -14.003  24.674  23.649  0.70 28.73           O  
HETATM 1513  O   HOH A 433     -42.916  11.069  12.131  1.00 44.47           O  
HETATM 1514  O   HOH A 434     -45.601   3.082   6.761  1.00 34.63           O  
HETATM 1515  O   HOH A 435     -36.033  15.952  11.485  1.00 26.91           O  
HETATM 1516  O   HOH A 436     -33.746  13.029  13.015  1.00 30.50           O  
HETATM 1517  O   HOH A 437     -41.348   7.722  -2.181  1.00 24.56           O  
HETATM 1518  O  AHOH A 438     -40.990   5.222  -1.242  1.00 29.74           O  
HETATM 1519  O  BHOH A 439     -41.891   3.889  -2.332  0.70 30.54           O  
HETATM 1520  O   HOH A 440     -18.535  16.556  12.277  1.00 19.19           O  
HETATM 1521  O   HOH A 441     -21.183  17.614  11.897  1.00 33.05           O  
HETATM 1522  O  BHOH A 442     -23.836  15.407  12.175  0.40 17.96           O  
HETATM 1523  O   HOH A 443     -14.784   7.177  18.626  1.00 36.65           O  
HETATM 1524  O   HOH A 444     -42.266  -1.442   6.923  0.50 26.13           O  
HETATM 1525  O   HOH A 445     -20.812  11.583  -8.158  1.00 28.89           O  
HETATM 1526  O   HOH A 446     -23.711   7.084  -9.154  1.00 25.12           O  
CONECT 1360 1361 1365                                                           
CONECT 1361 1360 1362                                                           
CONECT 1362 1361 1363                                                           
CONECT 1363 1362 1364                                                           
CONECT 1364 1363 1365                                                           
CONECT 1365 1360 1364                                                           
CONECT 1366 1367 1371 1375                                                      
CONECT 1367 1366 1368                                                           
CONECT 1368 1367 1369                                                           
CONECT 1369 1368 1370 1372                                                      
CONECT 1370 1369 1371                                                           
CONECT 1371 1366 1370                                                           
CONECT 1372 1369 1373                                                           
CONECT 1373 1372 1374                                                           
CONECT 1374 1373                                                                
CONECT 1375 1366 1376                                                           
CONECT 1376 1375 1377                                                           
CONECT 1377 1376 1378 1379 1380                                                 
CONECT 1378 1377                                                                
CONECT 1379 1377                                                                
CONECT 1380 1377                                                                
MASTER      267    0    2   11    3    0    3    6 1454    1   21   14          
END                                                                             
