# Supplementary material for: Accelerated Enveloping Distribution Sampling (AEDS) Allows for Efficient Sampling of Orthogonal Degrees of Freedom
Source: J Chem Inf Model. 2022 Dec 13;63(1):197–207. doi: 10.1021/acs.jcim.2c01272 (PMC9832482; doi:10.1021/acs.jcim.2c01272)
Supplement: Supplementary file 2 — ci2c01272_si_002.zip [file ci2c01272_si_002.zip › Accelerated_Enveloping_Distribution_Sampling_AEDS_allows_for_efficient_sampling_of_orthogonal_degrees_of_freedom/PDBs/1nhb.pdb]

HEADER    HYDROLASE (O-GLYCOSYL)                  24-FEB-95   1NHB              
TITLE     SPECIFICITY OF LIGAND BINDING IN A BURIED NON-POLAR CAVITY OF T4      
TITLE    2 LYSOZYME: LINKAGE OF DYNAMICS AND STRUCTURAL PLASTICITY              
COMPND    MOL_ID: 1;                                                            
COMPND   2 MOLECULE: T4 LYSOZYME;                                               
COMPND   3 CHAIN: A;                                                            
COMPND   4 EC: 3.2.1.17;                                                        
COMPND   5 ENGINEERED: YES                                                      
SOURCE    MOL_ID: 1;                                                            
SOURCE   2 ORGANISM_SCIENTIFIC: ENTEROBACTERIA PHAGE T4;                        
SOURCE   3 ORGANISM_TAXID: 10665;                                               
SOURCE   4 EXPRESSION_SYSTEM_VECTOR_TYPE: PLASMID;                              
SOURCE   5 EXPRESSION_SYSTEM_PLASMID: M13                                       
KEYWDS    HYDROLASE (O-GLYCOSYL)                                                
EXPDTA    X-RAY DIFFRACTION                                                     
AUTHOR    A.MORTON,B.W.MATTHEWS                                                 
REVDAT   4   29-NOV-17 1NHB    1       HELIX                                    
REVDAT   3   25-DEC-13 1NHB    1       FORMUL HET    HETATM HETNAM              
REVDAT   3 2                   1       SITE   VERSN                             
REVDAT   2   24-FEB-09 1NHB    1       VERSN                                    
REVDAT   1   10-JUL-95 1NHB    0                                                
JRNL        AUTH   A.MORTON,B.W.MATTHEWS                                        
JRNL        TITL   SPECIFICITY OF LIGAND BINDING IN A BURIED NONPOLAR CAVITY OF 
JRNL        TITL 2 T4 LYSOZYME: LINKAGE OF DYNAMICS AND STRUCTURAL PLASTICITY.  
JRNL        REF    BIOCHEMISTRY                  V.  34  8576 1995              
JRNL        REFN                   ISSN 0006-2960                               
JRNL        PMID   7612599                                                      
JRNL        DOI    10.1021/BI00027A007                                          
REMARK   1                                                                      
REMARK   1 REFERENCE 1                                                          
REMARK   1  AUTH   A.MORTON,W.A.BAASE,B.W.MATTHEWS                              
REMARK   1  TITL   ENERGETIC ORIGINS OF SPECIFICITY OF LIGAND BINDING IN AN     
REMARK   1  TITL 2 INTERIOR CAVITY OF T4 LYSOZYME                               
REMARK   1  REF    TO BE PUBLISHED                                              
REMARK   1  REFN                                                                
REMARK   1 REFERENCE 2                                                          
REMARK   1  AUTH   L.H.WEAVER,B.W.MATTHEWS                                      
REMARK   1  TITL   STRUCTURE OF BACTERIOPHAGE T4 LYSOZYME REFINED AT 1.7        
REMARK   1  TITL 2 ANGSTROMS RESOLUTION                                         
REMARK   1  REF    J.MOL.BIOL.                   V. 193   189 1987              
REMARK   1  REFN                   ISSN 0022-2836                               
REMARK   2                                                                      
REMARK   2 RESOLUTION.    1.80 ANGSTROMS.                                       
REMARK   3                                                                      
REMARK   3 REFINEMENT.                                                          
REMARK   3   PROGRAM     : TNT                                                  
REMARK   3   AUTHORS     : TRONRUD,TEN EYCK,MATTHEWS                            
REMARK   3                                                                      
REMARK   3  DATA USED IN REFINEMENT.                                            
REMARK   3   RESOLUTION RANGE HIGH (ANGSTROMS) : 1.80                           
REMARK   3   RESOLUTION RANGE LOW  (ANGSTROMS) : NULL                           
REMARK   3   DATA CUTOFF            (SIGMA(F)) : NULL                           
REMARK   3   COMPLETENESS FOR RANGE        (%) : NULL                           
REMARK   3   NUMBER OF REFLECTIONS             : NULL                           
REMARK   3                                                                      
REMARK   3  USING DATA ABOVE SIGMA CUTOFF.                                      
REMARK   3   CROSS-VALIDATION METHOD          : NULL                            
REMARK   3   FREE R VALUE TEST SET SELECTION  : NULL                            
REMARK   3   R VALUE     (WORKING + TEST SET) : 0.165                           
REMARK   3   R VALUE            (WORKING SET) : NULL                            
REMARK   3   FREE R VALUE                     : NULL                            
REMARK   3   FREE R VALUE TEST SET SIZE   (%) : NULL                            
REMARK   3   FREE R VALUE TEST SET COUNT      : NULL                            
REMARK   3                                                                      
REMARK   3  USING ALL DATA, NO SIGMA CUTOFF.                                    
REMARK   3   R VALUE   (WORKING + TEST SET, NO CUTOFF) : NULL                   
REMARK   3   R VALUE          (WORKING SET, NO CUTOFF) : NULL                   
REMARK   3   FREE R VALUE                  (NO CUTOFF) : NULL                   
REMARK   3   FREE R VALUE TEST SET SIZE (%, NO CUTOFF) : NULL                   
REMARK   3   FREE R VALUE TEST SET COUNT   (NO CUTOFF) : NULL                   
REMARK   3   TOTAL NUMBER OF REFLECTIONS   (NO CUTOFF) : NULL                   
REMARK   3                                                                      
REMARK   3  NUMBER OF NON-HYDROGEN ATOMS USED IN REFINEMENT.                    
REMARK   3   PROTEIN ATOMS            : 1289                                    
REMARK   3   NUCLEIC ACID ATOMS       : 0                                       
REMARK   3   HETEROGEN ATOMS          : 18                                      
REMARK   3   SOLVENT ATOMS            : 127                                     
REMARK   3                                                                      
REMARK   3  WILSON B VALUE (FROM FCALC, A**2) : NULL                            
REMARK   3                                                                      
REMARK   3  RMS DEVIATIONS FROM IDEAL VALUES.    RMS    WEIGHT  COUNT           
REMARK   3   BOND LENGTHS                 (A) : 0.015 ; NULL  ; NULL            
REMARK   3   BOND ANGLES            (DEGREES) : 2.100 ; NULL  ; NULL            
REMARK   3   TORSION ANGLES         (DEGREES) : NULL  ; NULL  ; NULL            
REMARK   3   PSEUDOROTATION ANGLES  (DEGREES) : NULL  ; NULL  ; NULL            
REMARK   3   TRIGONAL CARBON PLANES       (A) : NULL  ; NULL  ; NULL            
REMARK   3   GENERAL PLANES               (A) : NULL  ; NULL  ; NULL            
REMARK   3   ISOTROPIC THERMAL FACTORS (A**2) : NULL  ; NULL  ; NULL            
REMARK   3   NON-BONDED CONTACTS          (A) : NULL  ; NULL  ; NULL            
REMARK   3                                                                      
REMARK   3  INCORRECT CHIRAL-CENTERS (COUNT) : NULL                             
REMARK   3                                                                      
REMARK   3  BULK SOLVENT MODELING.                                              
REMARK   3   METHOD USED : NULL                                                 
REMARK   3   KSOL        : NULL                                                 
REMARK   3   BSOL        : NULL                                                 
REMARK   3                                                                      
REMARK   3  RESTRAINT LIBRARIES.                                                
REMARK   3   STEREOCHEMISTRY : NULL                                             
REMARK   3   ISOTROPIC THERMAL FACTOR RESTRAINTS : NULL                         
REMARK   3                                                                      
REMARK   3  OTHER REFINEMENT REMARKS: NULL                                      
REMARK   4                                                                      
REMARK   4 1NHB COMPLIES WITH FORMAT V. 3.30, 13-JUL-11                         
REMARK 100                                                                      
REMARK 100 THIS ENTRY HAS BEEN PROCESSED BY BNL.                                
REMARK 100 THE DEPOSITION ID IS D_1000175287.                                   
REMARK 200                                                                      
REMARK 200 EXPERIMENTAL DETAILS                                                 
REMARK 200  EXPERIMENT TYPE                : X-RAY DIFFRACTION                  
REMARK 200  DATE OF DATA COLLECTION        : NULL                               
REMARK 200  TEMPERATURE           (KELVIN) : NULL                               
REMARK 200  PH                             : NULL                               
REMARK 200  NUMBER OF CRYSTALS USED        : NULL                               
REMARK 200                                                                      
REMARK 200  SYNCHROTRON              (Y/N) : NULL                               
REMARK 200  RADIATION SOURCE               : NULL                               
REMARK 200  BEAMLINE                       : NULL                               
REMARK 200  X-RAY GENERATOR MODEL          : NULL                               
REMARK 200  MONOCHROMATIC OR LAUE    (M/L) : NULL                               
REMARK 200  WAVELENGTH OR RANGE        (A) : NULL                               
REMARK 200  MONOCHROMATOR                  : NULL                               
REMARK 200  OPTICS                         : NULL                               
REMARK 200                                                                      
REMARK 200  DETECTOR TYPE                  : NULL                               
REMARK 200  DETECTOR MANUFACTURER          : NULL                               
REMARK 200  INTENSITY-INTEGRATION SOFTWARE : NULL                               
REMARK 200  DATA SCALING SOFTWARE          : NULL                               
REMARK 200                                                                      
REMARK 200  NUMBER OF UNIQUE REFLECTIONS   : NULL                               
REMARK 200  RESOLUTION RANGE HIGH      (A) : NULL                               
REMARK 200  RESOLUTION RANGE LOW       (A) : NULL                               
REMARK 200  REJECTION CRITERIA  (SIGMA(I)) : NULL                               
REMARK 200                                                                      
REMARK 200 OVERALL.                                                             
REMARK 200  COMPLETENESS FOR RANGE     (%) : NULL                               
REMARK 200  DATA REDUNDANCY                : NULL                               
REMARK 200  R MERGE                    (I) : NULL                               
REMARK 200  R SYM                      (I) : NULL                               
REMARK 200  <I/SIGMA(I)> FOR THE DATA SET  : NULL                               
REMARK 200                                                                      
REMARK 200 IN THE HIGHEST RESOLUTION SHELL.                                     
REMARK 200  HIGHEST RESOLUTION SHELL, RANGE HIGH (A) : NULL                     
REMARK 200  HIGHEST RESOLUTION SHELL, RANGE LOW  (A) : NULL                     
REMARK 200  COMPLETENESS FOR SHELL     (%) : NULL                               
REMARK 200  DATA REDUNDANCY IN SHELL       : NULL                               
REMARK 200  R MERGE FOR SHELL          (I) : NULL                               
REMARK 200  R SYM FOR SHELL            (I) : NULL                               
REMARK 200  <I/SIGMA(I)> FOR SHELL         : NULL                               
REMARK 200                                                                      
REMARK 200 DIFFRACTION PROTOCOL: NULL                                           
REMARK 200 METHOD USED TO DETERMINE THE STRUCTURE: NULL                         
REMARK 200 SOFTWARE USED: NULL                                                  
REMARK 200 STARTING MODEL: NULL                                                 
REMARK 200                                                                      
REMARK 200 REMARK: NULL                                                         
REMARK 280                                                                      
REMARK 280 CRYSTAL                                                              
REMARK 280 SOLVENT CONTENT, VS   (%): 56.05                                     
REMARK 280 MATTHEWS COEFFICIENT, VM (ANGSTROMS**3/DA): 2.80                     
REMARK 280                                                                      
REMARK 280 CRYSTALLIZATION CONDITIONS: NULL                                     
REMARK 290                                                                      
REMARK 290 CRYSTALLOGRAPHIC SYMMETRY                                            
REMARK 290 SYMMETRY OPERATORS FOR SPACE GROUP: P 32 2 1                         
REMARK 290                                                                      
REMARK 290      SYMOP   SYMMETRY                                                
REMARK 290     NNNMMM   OPERATOR                                                
REMARK 290       1555   X,Y,Z                                                   
REMARK 290       2555   -Y,X-Y,Z+2/3                                            
REMARK 290       3555   -X+Y,-X,Z+1/3                                           
REMARK 290       4555   Y,X,-Z                                                  
REMARK 290       5555   X-Y,-Y,-Z+1/3                                           
REMARK 290       6555   -X,-X+Y,-Z+2/3                                          
REMARK 290                                                                      
REMARK 290     WHERE NNN -> OPERATOR NUMBER                                     
REMARK 290           MMM -> TRANSLATION VECTOR                                  
REMARK 290                                                                      
REMARK 290 CRYSTALLOGRAPHIC SYMMETRY TRANSFORMATIONS                            
REMARK 290 THE FOLLOWING TRANSFORMATIONS OPERATE ON THE ATOM/HETATM             
REMARK 290 RECORDS IN THIS ENTRY TO PRODUCE CRYSTALLOGRAPHICALLY                
REMARK 290 RELATED MOLECULES.                                                   
REMARK 290   SMTRY1   1  1.000000  0.000000  0.000000        0.00000            
REMARK 290   SMTRY2   1  0.000000  1.000000  0.000000        0.00000            
REMARK 290   SMTRY3   1  0.000000  0.000000  1.000000        0.00000            
REMARK 290   SMTRY1   2 -0.500000 -0.866025  0.000000        0.00000            
REMARK 290   SMTRY2   2  0.866025 -0.500000  0.000000        0.00000            
REMARK 290   SMTRY3   2  0.000000  0.000000  1.000000       65.00000            
REMARK 290   SMTRY1   3 -0.500000  0.866025  0.000000        0.00000            
REMARK 290   SMTRY2   3 -0.866025 -0.500000  0.000000        0.00000            
REMARK 290   SMTRY3   3  0.000000  0.000000  1.000000       32.50000            
REMARK 290   SMTRY1   4 -0.500000  0.866025  0.000000        0.00000            
REMARK 290   SMTRY2   4  0.866025  0.500000  0.000000        0.00000            
REMARK 290   SMTRY3   4  0.000000  0.000000 -1.000000        0.00000            
REMARK 290   SMTRY1   5  1.000000  0.000000  0.000000        0.00000            
REMARK 290   SMTRY2   5  0.000000 -1.000000  0.000000        0.00000            
REMARK 290   SMTRY3   5  0.000000  0.000000 -1.000000       32.50000            
REMARK 290   SMTRY1   6 -0.500000 -0.866025  0.000000        0.00000            
REMARK 290   SMTRY2   6 -0.866025  0.500000  0.000000        0.00000            
REMARK 290   SMTRY3   6  0.000000  0.000000 -1.000000       65.00000            
REMARK 290                                                                      
REMARK 290 REMARK: NULL                                                         
REMARK 300                                                                      
REMARK 300 BIOMOLECULE: 1                                                       
REMARK 300 SEE REMARK 350 FOR THE AUTHOR PROVIDED AND/OR PROGRAM                
REMARK 300 GENERATED ASSEMBLY INFORMATION FOR THE STRUCTURE IN                  
REMARK 300 THIS ENTRY. THE REMARK MAY ALSO PROVIDE INFORMATION ON               
REMARK 300 BURIED SURFACE AREA.                                                 
REMARK 350                                                                      
REMARK 350 COORDINATES FOR A COMPLETE MULTIMER REPRESENTING THE KNOWN           
REMARK 350 BIOLOGICALLY SIGNIFICANT OLIGOMERIZATION STATE OF THE                
REMARK 350 MOLECULE CAN BE GENERATED BY APPLYING BIOMT TRANSFORMATIONS          
REMARK 350 GIVEN BELOW.  BOTH NON-CRYSTALLOGRAPHIC AND                          
REMARK 350 CRYSTALLOGRAPHIC OPERATIONS ARE GIVEN.                               
REMARK 350                                                                      
REMARK 350 BIOMOLECULE: 1                                                       
REMARK 350 AUTHOR DETERMINED BIOLOGICAL UNIT: MONOMERIC                         
REMARK 350 APPLY THE FOLLOWING TO CHAINS: A                                     
REMARK 350   BIOMT1   1  1.000000  0.000000  0.000000        0.00000            
REMARK 350   BIOMT2   1  0.000000  1.000000  0.000000        0.00000            
REMARK 350   BIOMT3   1  0.000000  0.000000  1.000000        0.00000            
REMARK 465                                                                      
REMARK 465 MISSING RESIDUES                                                     
REMARK 465 THE FOLLOWING RESIDUES WERE NOT LOCATED IN THE                       
REMARK 465 EXPERIMENT. (M=MODEL NUMBER; RES=RESIDUE NAME; C=CHAIN               
REMARK 465 IDENTIFIER; SSSEQ=SEQUENCE NUMBER; I=INSERTION CODE.)                
REMARK 465                                                                      
REMARK 465   M RES C SSSEQI                                                     
REMARK 465     ASN A   163                                                      
REMARK 465     LEU A   164                                                      
REMARK 500                                                                      
REMARK 500 GEOMETRY AND STEREOCHEMISTRY                                         
REMARK 500 SUBTOPIC: CLOSE CONTACTS                                             
REMARK 500                                                                      
REMARK 500 THE FOLLOWING ATOMS THAT ARE RELATED BY CRYSTALLOGRAPHIC             
REMARK 500 SYMMETRY ARE IN CLOSE CONTACT.  AN ATOM LOCATED WITHIN 0.15          
REMARK 500 ANGSTROMS OF A SYMMETRY RELATED ATOM IS ASSUMED TO BE ON A           
REMARK 500 SPECIAL POSITION AND IS, THEREFORE, LISTED IN REMARK 375             
REMARK 500 INSTEAD OF REMARK 500.  ATOMS WITH NON-BLANK ALTERNATE               
REMARK 500 LOCATION INDICATORS ARE NOT INCLUDED IN THE CALCULATIONS.            
REMARK 500                                                                      
REMARK 500 DISTANCE CUTOFF:                                                     
REMARK 500 2.2 ANGSTROMS FOR CONTACTS NOT INVOLVING HYDROGEN ATOMS              
REMARK 500 1.6 ANGSTROMS FOR CONTACTS INVOLVING HYDROGEN ATOMS                  
REMARK 500                                                                      
REMARK 500  ATM1  RES C  SSEQI   ATM2  RES C  SSEQI  SSYMOP   DISTANCE          
REMARK 500   O1   HED A   170     O1   HED A   170     5555     1.88            
REMARK 500                                                                      
REMARK 500 REMARK: NULL                                                         
REMARK 500                                                                      
REMARK 500 GEOMETRY AND STEREOCHEMISTRY                                         
REMARK 500 SUBTOPIC: COVALENT BOND LENGTHS                                      
REMARK 500                                                                      
REMARK 500 THE STEREOCHEMICAL PARAMETERS OF THE FOLLOWING RESIDUES              
REMARK 500 HAVE VALUES WHICH DEVIATE FROM EXPECTED VALUES BY MORE               
REMARK 500 THAN 6*RMSD (M=MODEL NUMBER; RES=RESIDUE NAME; C=CHAIN               
REMARK 500 IDENTIFIER; SSEQ=SEQUENCE NUMBER; I=INSERTION CODE).                 
REMARK 500                                                                      
REMARK 500 STANDARD TABLE:                                                      
REMARK 500 FORMAT: (10X,I3,1X,2(A3,1X,A1,I4,A1,1X,A4,3X),1X,F6.3)               
REMARK 500                                                                      
REMARK 500 EXPECTED VALUES PROTEIN: ENGH AND HUBER, 1999                        
REMARK 500 EXPECTED VALUES NUCLEIC ACID: CLOWNEY ET AL 1996                     
REMARK 500                                                                      
REMARK 500  M RES CSSEQI ATM1   RES CSSEQI ATM2   DEVIATION                     
REMARK 500    GLU A  22   CD    GLU A  22   OE1     0.068                       
REMARK 500    GLU A  64   CD    GLU A  64   OE2     0.073                       
REMARK 500    GLU A 108   CD    GLU A 108   OE1     0.070                       
REMARK 500                                                                      
REMARK 500 REMARK: NULL                                                         
REMARK 500                                                                      
REMARK 500 GEOMETRY AND STEREOCHEMISTRY                                         
REMARK 500 SUBTOPIC: COVALENT BOND ANGLES                                       
REMARK 500                                                                      
REMARK 500 THE STEREOCHEMICAL PARAMETERS OF THE FOLLOWING RESIDUES              
REMARK 500 HAVE VALUES WHICH DEVIATE FROM EXPECTED VALUES BY MORE               
REMARK 500 THAN 6*RMSD (M=MODEL NUMBER; RES=RESIDUE NAME; C=CHAIN               
REMARK 500 IDENTIFIER; SSEQ=SEQUENCE NUMBER; I=INSERTION CODE).                 
REMARK 500                                                                      
REMARK 500 STANDARD TABLE:                                                      
REMARK 500 FORMAT: (10X,I3,1X,A3,1X,A1,I4,A1,3(1X,A4,2X),12X,F5.1)              
REMARK 500                                                                      
REMARK 500 EXPECTED VALUES PROTEIN: ENGH AND HUBER, 1999                        
REMARK 500 EXPECTED VALUES NUCLEIC ACID: CLOWNEY ET AL 1996                     
REMARK 500                                                                      
REMARK 500  M RES CSSEQI ATM1   ATM2   ATM3                                     
REMARK 500    ASP A  10   CB  -  CG  -  OD1 ANGL. DEV. =   5.7 DEGREES          
REMARK 500    ASP A  10   CB  -  CG  -  OD2 ANGL. DEV. =  -6.0 DEGREES          
REMARK 500    ASP A  47   CB  -  CG  -  OD1 ANGL. DEV. =   7.9 DEGREES          
REMARK 500    ASP A  47   CB  -  CG  -  OD2 ANGL. DEV. =  -9.2 DEGREES          
REMARK 500    ASP A  70   CB  -  CG  -  OD1 ANGL. DEV. =   6.6 DEGREES          
REMARK 500    ASP A  70   CB  -  CG  -  OD2 ANGL. DEV. =  -6.7 DEGREES          
REMARK 500    ARG A  80   NE  -  CZ  -  NH1 ANGL. DEV. =   4.6 DEGREES          
REMARK 500    ARG A  80   NE  -  CZ  -  NH2 ANGL. DEV. =  -3.7 DEGREES          
REMARK 500    ASP A  92   CB  -  CG  -  OD1 ANGL. DEV. =  -6.3 DEGREES          
REMARK 500                                                                      
REMARK 500 REMARK: NULL                                                         
REMARK 500                                                                      
REMARK 500 GEOMETRY AND STEREOCHEMISTRY                                         
REMARK 500 SUBTOPIC: TORSION ANGLES                                             
REMARK 500                                                                      
REMARK 500 TORSION ANGLES OUTSIDE THE EXPECTED RAMACHANDRAN REGIONS:            
REMARK 500 (M=MODEL NUMBER; RES=RESIDUE NAME; C=CHAIN IDENTIFIER;               
REMARK 500 SSEQ=SEQUENCE NUMBER; I=INSERTION CODE).                             
REMARK 500                                                                      
REMARK 500 STANDARD TABLE:                                                      
REMARK 500 FORMAT:(10X,I3,1X,A3,1X,A1,I4,A1,4X,F7.2,3X,F7.2)                    
REMARK 500                                                                      
REMARK 500 EXPECTED VALUES: GJ KLEYWEGT AND TA JONES (1996). PHI/PSI-           
REMARK 500 CHOLOGY: RAMACHANDRAN REVISITED. STRUCTURE 4, 1395 - 1400            
REMARK 500                                                                      
REMARK 500  M RES CSSEQI        PSI       PHI                                   
REMARK 500    ASP A  20     -166.98    -78.14                                   
REMARK 500    ILE A  29       71.10   -101.66                                   
REMARK 500    PHE A 114       49.73   -105.96                                   
REMARK 500                                                                      
REMARK 500 REMARK: NULL                                                         
REMARK 800                                                                      
REMARK 800 SITE                                                                 
REMARK 800 SITE_IDENTIFIER: 99A                                                 
REMARK 800 EVIDENCE_CODE: NULL                                                  
REMARK 800 SITE_DESCRIPTION: NULL                                               
REMARK 800                                                                      
REMARK 800 SITE_IDENTIFIER: AC1                                                 
REMARK 800 EVIDENCE_CODE: SOFTWARE                                              
REMARK 800 SITE_DESCRIPTION: BINDING SITE FOR RESIDUE CL A 173                  
REMARK 800                                                                      
REMARK 800 SITE_IDENTIFIER: AC2                                                 
REMARK 800 EVIDENCE_CODE: SOFTWARE                                              
REMARK 800 SITE_DESCRIPTION: BINDING SITE FOR RESIDUE CL A 178                  
REMARK 800                                                                      
REMARK 800 SITE_IDENTIFIER: AC3                                                 
REMARK 800 EVIDENCE_CODE: SOFTWARE                                              
REMARK 800 SITE_DESCRIPTION: BINDING SITE FOR RESIDUE HED A 170                 
REMARK 800                                                                      
REMARK 800 SITE_IDENTIFIER: AC4                                                 
REMARK 800 EVIDENCE_CODE: SOFTWARE                                              
REMARK 800 SITE_DESCRIPTION: BINDING SITE FOR RESIDUE PYJ A 401                 
DBREF  1NHB A    1   164  UNP    P00720   LYS_BPT4         1    164             
SEQADV 1NHB THR A   54  UNP  P00720    CYS    54 CONFLICT                       
SEQADV 1NHB ALA A   97  UNP  P00720    CYS    97 CONFLICT                       
SEQADV 1NHB ALA A   99  UNP  P00720    LEU    99 CONFLICT                       
SEQRES   1 A  164  MET ASN ILE PHE GLU MET LEU ARG ILE ASP GLU GLY LEU          
SEQRES   2 A  164  ARG LEU LYS ILE TYR LYS ASP THR GLU GLY TYR TYR THR          
SEQRES   3 A  164  ILE GLY ILE GLY HIS LEU LEU THR LYS SER PRO SER LEU          
SEQRES   4 A  164  ASN ALA ALA LYS SER GLU LEU ASP LYS ALA ILE GLY ARG          
SEQRES   5 A  164  ASN THR ASN GLY VAL ILE THR LYS ASP GLU ALA GLU LYS          
SEQRES   6 A  164  LEU PHE ASN GLN ASP VAL ASP ALA ALA VAL ARG GLY ILE          
SEQRES   7 A  164  LEU ARG ASN ALA LYS LEU LYS PRO VAL TYR ASP SER LEU          
SEQRES   8 A  164  ASP ALA VAL ARG ARG ALA ALA ALA ILE ASN MET VAL PHE          
SEQRES   9 A  164  GLN MET GLY GLU THR GLY VAL ALA GLY PHE THR ASN SER          
SEQRES  10 A  164  LEU ARG MET LEU GLN GLN LYS ARG TRP ASP GLU ALA ALA          
SEQRES  11 A  164  VAL ASN LEU ALA LYS SER ARG TRP TYR ASN GLN THR PRO          
SEQRES  12 A  164  ASN ARG ALA LYS ARG VAL ILE THR THR PHE ARG THR GLY          
SEQRES  13 A  164  THR TRP ASP ALA TYR LYS ASN LEU                              
HET     CL  A 173       1                                                       
HET     CL  A 178       1                                                       
HET    HED  A 170       8                                                       
HET    PYJ  A 401       8                                                       
HETNAM      CL CHLORIDE ION                                                     
HETNAM     HED 2-HYDROXYETHYL DISULFIDE                                         
HETNAM     PYJ PHENYLETHANE                                                     
FORMUL   2   CL    2(CL 1-)                                                     
FORMUL   4  HED    C4 H10 O2 S2                                                 
FORMUL   5  PYJ    C8 H10                                                       
FORMUL   6  HOH   *127(H2 O)                                                    
HELIX    1  H1 ILE A    3  GLU A   11  1                                   9    
HELIX    2  H2 LEU A   39  ILE A   50  1                                  12    
HELIX    3  H3 LYS A   60  ARG A   80  1                                  21    
HELIX    4  H4 ALA A   82  SER A   90  1                                   9    
HELIX    5  H5 ALA A   93  MET A  106  1                                  14    
HELIX    6  H6 GLU A  108  GLY A  113  1SEE REF. 1 FOR DETAILS             6    
HELIX    7  H7 THR A  115  GLN A  123  1                                   9    
HELIX    8  H8 TRP A  126  ALA A  134  1                                   9    
HELIX    9  H9 ARG A  137  GLN A  141  1                                   5    
HELIX   10 H10 PRO A  143  THR A  155  1                                  13    
SHEET    1   A 2 TYR A  25  ILE A  27  0                                        
SHEET    2   A 2 HIS A  31  THR A  34 -1  N  THR A  34   O  TYR A  25           
SITE     1 99A 17 ILE A  78  LEU A  84  VAL A  87  TYR A  88                    
SITE     2 99A 17 ALA A  99  MET A 102  VAL A 103  THR A 109                    
SITE     3 99A 17 GLY A 110  VAL A 111  ALA A 112  GLY A 113                    
SITE     4 99A 17 PHE A 114  LEU A 118  LEU A 121  LEU A 133                    
SITE     5 99A 17 PHE A 153                                                     
SITE     1 AC1  4 LYS A 124  THR A 142  ASN A 144  ARG A 145                    
SITE     1 AC2  1 HOH A 215                                                     
SITE     1 AC3  2 ASN A  68  ALA A  93                                          
SITE     1 AC4  3 ALA A  99  VAL A 111  LEU A 118                               
CRYST1   60.800   60.800   97.500  90.00  90.00 120.00 P 32 2 1      6          
ORIGX1      1.000000  0.000000  0.000000        0.00000                         
ORIGX2      0.000000  1.000000  0.000000        0.00000                         
ORIGX3      0.000000  0.000000  1.000000        0.00000                         
SCALE1      0.016447  0.009496  0.000000        0.00000                         
SCALE2      0.000000  0.018992  0.000000        0.00000                         
SCALE3      0.000000  0.000000  0.010256        0.00000                         
ATOM      1  N   MET A   1      43.184  -3.714   9.036  1.00 30.94           N  
ATOM      2  CA  MET A   1      43.032  -2.310   9.212  1.00 21.01           C  
ATOM      3  C   MET A   1      41.645  -2.114   9.708  1.00 16.63           C  
ATOM      4  O   MET A   1      40.791  -2.928   9.412  1.00 20.71           O  
ATOM      5  CB  MET A   1      43.232  -1.652   7.851  1.00 26.68           C  
ATOM      6  CG  MET A   1      42.811  -0.216   7.862  1.00 38.09           C  
ATOM      7  SD  MET A   1      44.156   0.962   7.621  1.00 42.47           S  
ATOM      8  CE  MET A   1      45.199   0.165   6.436  1.00 24.56           C  
ATOM      9  N   ASN A   2      41.403  -1.043  10.444  1.00 16.58           N  
ATOM     10  CA  ASN A   2      40.067  -0.795  10.961  1.00 13.00           C  
ATOM     11  C   ASN A   2      39.778   0.715  10.960  1.00  8.94           C  
ATOM     12  O   ASN A   2      40.668   1.514  10.686  1.00 11.53           O  
ATOM     13  CB  ASN A   2      39.862  -1.424  12.385  1.00 12.38           C  
ATOM     14  CG  ASN A   2      40.824  -0.853  13.415  1.00 15.90           C  
ATOM     15  OD1 ASN A   2      40.806   0.366  13.708  1.00 14.51           O  
ATOM     16  ND2 ASN A   2      41.708  -1.710  13.927  1.00 15.70           N  
ATOM     17  N   ILE A   3      38.529   1.050  11.319  1.00 11.41           N  
ATOM     18  CA  ILE A   3      38.020   2.416  11.351  1.00 11.36           C  
ATOM     19  C   ILE A   3      38.902   3.375  12.178  1.00 16.51           C  
ATOM     20  O   ILE A   3      39.153   4.529  11.803  1.00 12.62           O  
ATOM     21  CB  ILE A   3      36.492   2.471  11.699  1.00 12.41           C  
ATOM     22  CG1 ILE A   3      35.891   3.881  11.592  1.00 13.94           C  
ATOM     23  CG2 ILE A   3      36.184   1.854  13.068  1.00  9.73           C  
ATOM     24  CD1 ILE A   3      36.149   4.585  10.235  1.00 12.02           C  
ATOM     25  N   PHE A   4      39.373   2.887  13.320  1.00 11.92           N  
ATOM     26  CA  PHE A   4      40.145   3.742  14.188  1.00 11.75           C  
ATOM     27  C   PHE A   4      41.445   4.113  13.570  1.00 11.47           C  
ATOM     28  O   PHE A   4      41.876   5.236  13.665  1.00 15.08           O  
ATOM     29  CB  PHE A   4      40.371   3.036  15.548  1.00 13.34           C  
ATOM     30  CG  PHE A   4      39.099   2.948  16.348  1.00 10.09           C  
ATOM     31  CD1 PHE A   4      38.666   4.044  17.094  1.00 19.42           C  
ATOM     32  CD2 PHE A   4      38.326   1.787  16.343  1.00 12.00           C  
ATOM     33  CE1 PHE A   4      37.499   3.963  17.853  1.00 18.38           C  
ATOM     34  CE2 PHE A   4      37.137   1.703  17.061  1.00 18.02           C  
ATOM     35  CZ  PHE A   4      36.743   2.795  17.830  1.00 13.56           C  
ATOM     36  N   GLU A   5      42.075   3.116  12.961  1.00 14.90           N  
ATOM     37  CA  GLU A   5      43.353   3.297  12.304  1.00  9.27           C  
ATOM     38  C   GLU A   5      43.169   4.200  11.115  1.00 13.60           C  
ATOM     39  O   GLU A   5      43.974   5.082  10.835  1.00 16.81           O  
ATOM     40  CB  GLU A   5      43.958   1.971  11.809  1.00 11.69           C  
ATOM     41  CG  GLU A   5      44.417   1.024  12.975  1.00 17.04           C  
ATOM     42  CD  GLU A   5      44.812  -0.385  12.523  1.00 37.85           C  
ATOM     43  OE1 GLU A   5      44.293  -0.942  11.569  1.00 39.46           O  
ATOM     44  OE2 GLU A   5      45.839  -0.888  13.175  1.00100.00           O  
ATOM     45  N   MET A   6      42.065   3.967  10.415  1.00 12.11           N  
ATOM     46  CA  MET A   6      41.776   4.770   9.246  1.00  8.23           C  
ATOM     47  C   MET A   6      41.629   6.239   9.617  1.00 14.91           C  
ATOM     48  O   MET A   6      42.252   7.157   9.028  1.00 13.43           O  
ATOM     49  CB  MET A   6      40.446   4.293   8.666  1.00  7.92           C  
ATOM     50  CG  MET A   6      40.138   4.971   7.353  1.00  8.91           C  
ATOM     51  SD  MET A   6      38.417   4.593   6.932  1.00 14.23           S  
ATOM     52  CE  MET A   6      38.345   4.712   5.086  1.00 14.25           C  
ATOM     53  N   LEU A   7      40.763   6.489  10.601  1.00 11.49           N  
ATOM     54  CA  LEU A   7      40.551   7.870  11.014  1.00 11.17           C  
ATOM     55  C   LEU A   7      41.779   8.514  11.666  1.00 15.30           C  
ATOM     56  O   LEU A   7      41.971   9.737  11.564  1.00 16.77           O  
ATOM     57  CB  LEU A   7      39.341   8.000  11.932  1.00 11.20           C  
ATOM     58  CG  LEU A   7      38.045   7.978  11.147  1.00 15.03           C  
ATOM     59  CD1 LEU A   7      36.902   7.686  12.112  1.00 16.30           C  
ATOM     60  CD2 LEU A   7      37.891   9.333  10.467  1.00 16.43           C  
ATOM     61  N   ARG A   8      42.599   7.706  12.358  1.00 12.79           N  
ATOM     62  CA  ARG A   8      43.790   8.271  12.965  1.00 13.70           C  
ATOM     63  C   ARG A   8      44.699   8.782  11.866  1.00 21.03           C  
ATOM     64  O   ARG A   8      45.362   9.799  12.055  1.00 14.66           O  
ATOM     65  CB  ARG A   8      44.520   7.330  13.930  1.00 15.91           C  
ATOM     66  CG  ARG A   8      45.912   7.843  14.348  1.00 38.36           C  
ATOM     67  CD  ARG A   8      45.974   8.606  15.682  1.00 51.77           C  
ATOM     68  NE  ARG A   8      47.322   9.050  16.078  1.00 63.89           N  
ATOM     69  CZ  ARG A   8      48.225   9.646  15.284  1.00100.00           C  
ATOM     70  NH1 ARG A   8      48.000   9.914  13.993  1.00 33.16           N  
ATOM     71  NH2 ARG A   8      49.387  10.004  15.823  1.00 87.78           N  
ATOM     72  N   ILE A   9      44.722   8.086  10.704  1.00 14.56           N  
ATOM     73  CA  ILE A   9      45.545   8.555   9.589  1.00 15.14           C  
ATOM     74  C   ILE A   9      44.993   9.835   8.947  1.00 13.77           C  
ATOM     75  O   ILE A   9      45.723  10.767   8.646  1.00 16.18           O  
ATOM     76  CB  ILE A   9      45.705   7.479   8.561  1.00 21.89           C  
ATOM     77  CG1 ILE A   9      46.749   6.503   9.071  1.00 19.18           C  
ATOM     78  CG2 ILE A   9      46.128   8.070   7.212  1.00 21.62           C  
ATOM     79  CD1 ILE A   9      46.478   5.109   8.512  1.00 22.79           C  
ATOM     80  N   ASP A  10      43.679   9.877   8.732  1.00 10.87           N  
ATOM     81  CA  ASP A  10      43.007  11.013   8.111  1.00  9.91           C  
ATOM     82  C   ASP A  10      42.957  12.272   8.944  1.00 25.23           C  
ATOM     83  O   ASP A  10      43.047  13.396   8.421  1.00 15.67           O  
ATOM     84  CB  ASP A  10      41.626  10.611   7.647  1.00 10.64           C  
ATOM     85  CG  ASP A  10      41.730   9.784   6.392  1.00 16.88           C  
ATOM     86  OD1 ASP A  10      42.678   9.826   5.622  1.00 13.68           O  
ATOM     87  OD2 ASP A  10      40.718   8.987   6.242  1.00 16.82           O  
ATOM     88  N   GLU A  11      42.876  12.088  10.258  1.00 16.05           N  
ATOM     89  CA  GLU A  11      42.725  13.236  11.155  1.00 14.91           C  
ATOM     90  C   GLU A  11      43.985  13.681  11.871  1.00 14.31           C  
ATOM     91  O   GLU A  11      44.057  14.802  12.322  1.00 20.28           O  
ATOM     92  CB  GLU A  11      41.652  12.928  12.239  1.00 13.65           C  
ATOM     93  CG  GLU A  11      40.278  12.646  11.649  1.00 15.75           C  
ATOM     94  CD  GLU A  11      39.565  13.825  11.019  1.00 18.73           C  
ATOM     95  OE1 GLU A  11      40.115  14.987  11.229  1.00 19.13           O  
ATOM     96  OE2 GLU A  11      38.518  13.710  10.445  1.00 17.76           O  
ATOM     97  N   GLY A  12      44.941  12.816  12.056  1.00 15.17           N  
ATOM     98  CA  GLY A  12      46.105  13.201  12.817  1.00 15.83           C  
ATOM     99  C   GLY A  12      45.768  13.206  14.307  1.00 25.42           C  
ATOM    100  O   GLY A  12      44.670  12.843  14.694  1.00 22.49           O  
ATOM    101  N   LEU A  13      46.715  13.619  15.151  1.00 22.02           N  
ATOM    102  CA  LEU A  13      46.460  13.723  16.580  1.00 21.11           C  
ATOM    103  C   LEU A  13      47.148  14.990  17.076  1.00 24.00           C  
ATOM    104  O   LEU A  13      48.320  15.204  16.796  1.00 19.99           O  
ATOM    105  CB  LEU A  13      46.951  12.471  17.290  1.00 17.99           C  
ATOM    106  CG  LEU A  13      47.177  12.638  18.790  1.00 37.82           C  
ATOM    107  CD1 LEU A  13      45.850  12.894  19.481  1.00 29.41           C  
ATOM    108  CD2 LEU A  13      47.756  11.328  19.301  1.00 35.63           C  
ATOM    109  N   ARG A  14      46.391  15.876  17.698  1.00 19.28           N  
ATOM    110  CA  ARG A  14      46.919  17.120  18.242  1.00 22.69           C  
ATOM    111  C   ARG A  14      46.419  17.286  19.652  1.00 16.63           C  
ATOM    112  O   ARG A  14      45.219  17.178  19.881  1.00 17.19           O  
ATOM    113  CB  ARG A  14      46.624  18.325  17.379  1.00 20.36           C  
ATOM    114  CG  ARG A  14      47.346  18.045  16.069  1.00 34.08           C  
ATOM    115  CD  ARG A  14      47.316  19.188  15.082  1.00 48.50           C  
ATOM    116  NE  ARG A  14      48.175  20.308  15.448  1.00 64.94           N  
ATOM    117  CZ  ARG A  14      48.128  21.478  14.812  1.00100.00           C  
ATOM    118  NH1 ARG A  14      47.291  21.688  13.795  1.00 43.53           N  
ATOM    119  NH2 ARG A  14      48.943  22.462  15.188  1.00 72.13           N  
ATOM    120  N   LEU A  15      47.364  17.523  20.581  1.00 17.78           N  
ATOM    121  CA  LEU A  15      47.045  17.639  22.000  1.00 19.62           C  
ATOM    122  C   LEU A  15      46.753  19.042  22.464  1.00 24.65           C  
ATOM    123  O   LEU A  15      46.428  19.270  23.617  1.00 27.32           O  
ATOM    124  CB  LEU A  15      48.112  16.990  22.896  1.00 22.12           C  
ATOM    125  CG  LEU A  15      48.291  15.494  22.614  1.00 25.93           C  
ATOM    126  CD1 LEU A  15      49.337  14.876  23.526  1.00 29.06           C  
ATOM    127  CD2 LEU A  15      46.984  14.749  22.788  1.00 27.35           C  
ATOM    128  N   LYS A  16      46.867  20.000  21.566  1.00 17.74           N  
ATOM    129  CA  LYS A  16      46.574  21.393  21.899  1.00 18.42           C  
ATOM    130  C   LYS A  16      45.517  21.903  20.911  1.00 23.50           C  
ATOM    131  O   LYS A  16      45.515  21.463  19.757  1.00 22.87           O  
ATOM    132  CB  LYS A  16      47.899  22.178  21.879  1.00 30.59           C  
ATOM    133  CG  LYS A  16      47.782  23.649  21.528  1.00100.00           C  
ATOM    134  CD  LYS A  16      47.621  24.532  22.764  1.00100.00           C  
ATOM    135  CE  LYS A  16      46.167  24.766  23.178  1.00100.00           C  
ATOM    136  NZ  LYS A  16      46.007  25.200  24.577  1.00100.00           N  
ATOM    137  N   ILE A  17      44.570  22.751  21.373  1.00 21.67           N  
ATOM    138  CA  ILE A  17      43.520  23.281  20.479  1.00 13.02           C  
ATOM    139  C   ILE A  17      44.112  23.775  19.167  1.00 32.15           C  
ATOM    140  O   ILE A  17      45.156  24.462  19.177  1.00 18.84           O  
ATOM    141  CB  ILE A  17      42.716  24.432  21.126  1.00 14.14           C  
ATOM    142  CG1 ILE A  17      42.024  23.892  22.358  1.00 15.67           C  
ATOM    143  CG2 ILE A  17      41.682  25.069  20.171  1.00 15.91           C  
ATOM    144  CD1 ILE A  17      41.171  24.969  23.015  1.00 18.71           C  
ATOM    145  N   TYR A  18      43.469  23.419  18.042  1.00 16.97           N  
ATOM    146  CA  TYR A  18      43.961  23.908  16.755  1.00 19.11           C  
ATOM    147  C   TYR A  18      42.779  24.175  15.853  1.00 18.95           C  
ATOM    148  O   TYR A  18      41.639  23.883  16.192  1.00 19.59           O  
ATOM    149  CB  TYR A  18      44.952  22.925  16.119  1.00 16.47           C  
ATOM    150  CG  TYR A  18      44.255  21.660  15.717  1.00 30.63           C  
ATOM    151  CD1 TYR A  18      44.043  20.661  16.668  1.00 26.64           C  
ATOM    152  CD2 TYR A  18      43.816  21.448  14.404  1.00 36.28           C  
ATOM    153  CE1 TYR A  18      43.433  19.457  16.325  1.00 22.49           C  
ATOM    154  CE2 TYR A  18      43.200  20.251  14.024  1.00 20.70           C  
ATOM    155  CZ  TYR A  18      42.995  19.275  15.006  1.00 33.21           C  
ATOM    156  OH  TYR A  18      42.417  18.089  14.674  1.00 22.88           O  
ATOM    157  N   LYS A  19      43.035  24.789  14.704  1.00 18.44           N  
ATOM    158  CA  LYS A  19      41.943  25.009  13.783  1.00 14.57           C  
ATOM    159  C   LYS A  19      41.997  23.944  12.695  1.00 24.07           C  
ATOM    160  O   LYS A  19      43.089  23.583  12.189  1.00 19.32           O  
ATOM    161  CB  LYS A  19      41.971  26.365  13.148  1.00 18.26           C  
ATOM    162  CG  LYS A  19      41.738  27.472  14.147  1.00 17.41           C  
ATOM    163  CD  LYS A  19      41.502  28.805  13.425  1.00 31.04           C  
ATOM    164  CE  LYS A  19      41.619  30.054  14.303  1.00 29.60           C  
ATOM    165  NZ  LYS A  19      41.676  31.343  13.575  1.00 30.30           N  
ATOM    166  N   ASP A  20      40.820  23.413  12.369  1.00 21.14           N  
ATOM    167  CA  ASP A  20      40.755  22.382  11.368  1.00 18.50           C  
ATOM    168  C   ASP A  20      40.857  22.973   9.960  1.00 29.57           C  
ATOM    169  O   ASP A  20      41.127  24.164   9.816  1.00 17.24           O  
ATOM    170  CB  ASP A  20      39.531  21.507  11.500  1.00 10.51           C  
ATOM    171  CG  ASP A  20      38.206  22.120  11.168  1.00 23.59           C  
ATOM    172  OD1 ASP A  20      38.215  23.353  10.790  1.00 19.94           O  
ATOM    173  OD2 ASP A  20      37.177  21.519  11.316  1.00 23.53           O  
ATOM    174  N   THR A  21      40.543  22.163   8.942  1.00 19.17           N  
ATOM    175  CA  THR A  21      40.653  22.623   7.554  1.00 20.76           C  
ATOM    176  C   THR A  21      39.692  23.744   7.238  1.00 32.59           C  
ATOM    177  O   THR A  21      39.940  24.542   6.332  1.00 22.43           O  
ATOM    178  CB  THR A  21      40.523  21.469   6.554  1.00 24.12           C  
ATOM    179  OG1 THR A  21      39.205  20.977   6.678  1.00 27.51           O  
ATOM    180  CG2 THR A  21      41.465  20.331   6.955  1.00 26.19           C  
ATOM    181  N   GLU A  22      38.598  23.809   8.004  1.00 19.83           N  
ATOM    182  CA  GLU A  22      37.582  24.841   7.827  1.00 13.03           C  
ATOM    183  C   GLU A  22      37.759  26.055   8.716  1.00 18.50           C  
ATOM    184  O   GLU A  22      36.973  26.988   8.626  1.00 26.71           O  
ATOM    185  CB  GLU A  22      36.153  24.310   7.973  1.00 16.44           C  
ATOM    186  CG  GLU A  22      35.893  23.079   7.085  1.00 24.23           C  
ATOM    187  CD  GLU A  22      35.661  23.492   5.632  1.00 37.93           C  
ATOM    188  OE1 GLU A  22      34.868  24.543   5.538  1.00 63.60           O  
ATOM    189  OE2 GLU A  22      36.187  22.949   4.662  1.00 87.35           O  
ATOM    190  N   GLY A  23      38.818  26.032   9.533  1.00 18.78           N  
ATOM    191  CA  GLY A  23      39.151  27.102  10.456  1.00 14.47           C  
ATOM    192  C   GLY A  23      38.459  26.944  11.807  1.00 30.68           C  
ATOM    193  O   GLY A  23      38.392  27.889  12.543  1.00 21.54           O  
ATOM    194  N   TYR A  24      37.934  25.762  12.136  1.00 22.33           N  
ATOM    195  CA  TYR A  24      37.217  25.553  13.411  1.00 19.84           C  
ATOM    196  C   TYR A  24      38.046  24.911  14.474  1.00 17.45           C  
ATOM    197  O   TYR A  24      38.805  23.985  14.190  1.00 19.12           O  
ATOM    198  CB  TYR A  24      36.003  24.674  13.265  1.00 27.90           C  
ATOM    199  CG  TYR A  24      35.007  25.237  12.328  1.00 23.66           C  
ATOM    200  CD1 TYR A  24      34.636  26.575  12.406  1.00 34.64           C  
ATOM    201  CD2 TYR A  24      34.472  24.419  11.337  1.00 22.44           C  
ATOM    202  CE1 TYR A  24      33.693  27.093  11.523  1.00 45.32           C  
ATOM    203  CE2 TYR A  24      33.536  24.924  10.436  1.00 32.77           C  
ATOM    204  CZ  TYR A  24      33.153  26.268  10.537  1.00 43.08           C  
ATOM    205  OH  TYR A  24      32.226  26.805   9.687  1.00 53.94           O  
ATOM    206  N   TYR A  25      37.863  25.420  15.704  1.00 16.58           N  
ATOM    207  CA  TYR A  25      38.597  24.941  16.863  1.00 15.41           C  
ATOM    208  C   TYR A  25      38.325  23.455  17.088  1.00 12.77           C  
ATOM    209  O   TYR A  25      37.179  23.033  17.257  1.00 13.53           O  
ATOM    210  CB  TYR A  25      38.265  25.775  18.126  1.00 18.92           C  
ATOM    211  CG  TYR A  25      38.842  27.177  18.041  1.00 26.37           C  
ATOM    212  CD1 TYR A  25      40.218  27.344  17.877  1.00 20.83           C  
ATOM    213  CD2 TYR A  25      38.046  28.324  18.091  1.00 20.11           C  
ATOM    214  CE1 TYR A  25      40.796  28.616  17.813  1.00 32.10           C  
ATOM    215  CE2 TYR A  25      38.596  29.609  17.982  1.00 24.35           C  
ATOM    216  CZ  TYR A  25      39.984  29.751  17.882  1.00 32.32           C  
ATOM    217  OH  TYR A  25      40.559  30.992  17.815  1.00 31.76           O  
ATOM    218  N   THR A  26      39.417  22.701  17.127  1.00 11.62           N  
ATOM    219  CA  THR A  26      39.377  21.271  17.250  1.00 17.80           C  
ATOM    220  C   THR A  26      40.479  20.860  18.169  1.00 16.02           C  
ATOM    221  O   THR A  26      41.357  21.645  18.438  1.00 19.88           O  
ATOM    222  CB  THR A  26      39.684  20.715  15.801  1.00 16.78           C  
ATOM    223  OG1 THR A  26      38.689  21.207  14.969  1.00 15.41           O  
ATOM    224  CG2 THR A  26      39.706  19.195  15.657  1.00 10.82           C  
ATOM    225  N   ILE A  27      40.464  19.593  18.601  1.00 12.65           N  
ATOM    226  CA  ILE A  27      41.545  19.076  19.426  1.00 14.01           C  
ATOM    227  C   ILE A  27      41.601  17.552  19.246  1.00 14.05           C  
ATOM    228  O   ILE A  27      40.620  16.931  18.799  1.00 14.33           O  
ATOM    229  CB  ILE A  27      41.326  19.404  20.944  1.00 22.52           C  
ATOM    230  CG1 ILE A  27      42.633  19.128  21.737  1.00 17.25           C  
ATOM    231  CG2 ILE A  27      40.111  18.587  21.503  1.00 14.56           C  
ATOM    232  CD1 ILE A  27      42.951  20.052  22.906  1.00 18.94           C  
ATOM    233  N   GLY A  28      42.694  16.924  19.646  1.00 11.90           N  
ATOM    234  CA  GLY A  28      42.723  15.473  19.634  1.00 15.50           C  
ATOM    235  C   GLY A  28      42.739  14.870  18.249  1.00 24.84           C  
ATOM    236  O   GLY A  28      43.538  15.257  17.412  1.00 16.58           O  
ATOM    237  N   ILE A  29      41.876  13.879  18.063  1.00 14.75           N  
ATOM    238  CA  ILE A  29      41.751  13.211  16.784  1.00 13.96           C  
ATOM    239  C   ILE A  29      40.519  13.723  16.040  1.00 14.70           C  
ATOM    240  O   ILE A  29      39.507  13.046  15.917  1.00 16.81           O  
ATOM    241  CB  ILE A  29      41.816  11.697  16.892  1.00 12.97           C  
ATOM    242  CG1 ILE A  29      43.103  11.345  17.647  1.00 14.63           C  
ATOM    243  CG2 ILE A  29      41.832  11.069  15.486  1.00 15.94           C  
ATOM    244  CD1 ILE A  29      43.179   9.905  18.118  1.00 22.04           C  
ATOM    245  N   GLY A  30      40.600  14.982  15.562  1.00 13.22           N  
ATOM    246  CA  GLY A  30      39.502  15.530  14.822  1.00  8.53           C  
ATOM    247  C   GLY A  30      38.254  15.788  15.654  1.00 19.30           C  
ATOM    248  O   GLY A  30      37.147  15.795  15.144  1.00 15.08           O  
ATOM    249  N   HIS A  31      38.402  16.084  16.934  1.00 12.69           N  
ATOM    250  CA  HIS A  31      37.210  16.366  17.722  1.00  8.23           C  
ATOM    251  C   HIS A  31      36.876  17.856  17.635  1.00 12.42           C  
ATOM    252  O   HIS A  31      37.553  18.693  18.245  1.00 14.47           O  
ATOM    253  CB  HIS A  31      37.493  15.978  19.197  1.00  8.11           C  
ATOM    254  CG  HIS A  31      36.266  16.254  20.043  1.00 13.06           C  
ATOM    255  ND1 HIS A  31      35.200  15.362  20.118  1.00 12.42           N  
ATOM    256  CD2 HIS A  31      35.900  17.347  20.782  1.00 19.92           C  
ATOM    257  CE1 HIS A  31      34.241  15.883  20.871  1.00 12.84           C  
ATOM    258  NE2 HIS A  31      34.626  17.090  21.285  1.00 13.00           N  
ATOM    259  N   LEU A  32      35.805  18.210  16.892  1.00 15.48           N  
ATOM    260  CA  LEU A  32      35.408  19.589  16.739  1.00 15.54           C  
ATOM    261  C   LEU A  32      34.910  20.130  18.055  1.00 19.30           C  
ATOM    262  O   LEU A  32      34.165  19.500  18.759  1.00 19.61           O  
ATOM    263  CB  LEU A  32      34.279  19.650  15.720  1.00 19.98           C  
ATOM    264  CG  LEU A  32      33.642  21.046  15.683  1.00 40.53           C  
ATOM    265  CD1 LEU A  32      34.626  21.980  15.021  1.00 26.64           C  
ATOM    266  CD2 LEU A  32      32.361  21.076  14.859  1.00 27.09           C  
ATOM    267  N   LEU A  33      35.364  21.268  18.436  1.00 15.16           N  
ATOM    268  CA  LEU A  33      34.935  21.785  19.710  1.00 16.37           C  
ATOM    269  C   LEU A  33      33.791  22.732  19.525  1.00 25.85           C  
ATOM    270  O   LEU A  33      32.805  22.738  20.274  1.00 23.76           O  
ATOM    271  CB  LEU A  33      36.097  22.559  20.403  1.00 16.69           C  
ATOM    272  CG  LEU A  33      37.176  21.622  20.947  1.00 18.82           C  
ATOM    273  CD1 LEU A  33      38.451  22.408  21.287  1.00 13.55           C  
ATOM    274  CD2 LEU A  33      36.653  20.891  22.205  1.00 15.96           C  
ATOM    275  N   THR A  34      33.974  23.600  18.546  1.00 20.32           N  
ATOM    276  CA  THR A  34      32.988  24.628  18.270  1.00 26.14           C  
ATOM    277  C   THR A  34      33.288  25.361  16.965  1.00 26.21           C  
ATOM    278  O   THR A  34      34.451  25.460  16.558  1.00 25.34           O  
ATOM    279  CB  THR A  34      33.016  25.695  19.403  1.00 32.06           C  
ATOM    280  OG1 THR A  34      31.998  26.640  19.170  1.00 27.83           O  
ATOM    281  CG2 THR A  34      34.374  26.409  19.509  1.00 31.28           C  
ATOM    282  N   LYS A  35      32.219  25.860  16.338  1.00 21.42           N  
ATOM    283  CA  LYS A  35      32.314  26.650  15.121  1.00 34.57           C  
ATOM    284  C   LYS A  35      32.437  28.113  15.438  1.00 36.18           C  
ATOM    285  O   LYS A  35      32.564  28.939  14.555  1.00 55.61           O  
ATOM    286  CB  LYS A  35      31.118  26.506  14.216  1.00 22.43           C  
ATOM    287  CG  LYS A  35      30.876  25.046  13.889  1.00 28.71           C  
ATOM    288  CD  LYS A  35      29.992  24.833  12.685  1.00 40.33           C  
ATOM    289  CE  LYS A  35      30.062  23.396  12.206  1.00 52.85           C  
ATOM    290  NZ  LYS A  35      28.906  23.023  11.373  1.00100.00           N  
ATOM    291  N   SER A  36      32.373  28.444  16.702  1.00 35.61           N  
ATOM    292  CA  SER A  36      32.512  29.826  17.074  1.00 37.35           C  
ATOM    293  C   SER A  36      33.971  30.276  16.964  1.00 27.55           C  
ATOM    294  O   SER A  36      34.948  29.556  17.216  1.00 25.13           O  
ATOM    295  CB  SER A  36      31.850  30.153  18.407  1.00 46.66           C  
ATOM    296  OG  SER A  36      32.705  30.942  19.204  1.00 46.88           O  
ATOM    297  N   PRO A  37      34.118  31.514  16.562  1.00 31.36           N  
ATOM    298  CA  PRO A  37      35.419  32.103  16.348  1.00 36.12           C  
ATOM    299  C   PRO A  37      36.182  32.388  17.612  1.00 34.27           C  
ATOM    300  O   PRO A  37      37.371  32.724  17.556  1.00 55.00           O  
ATOM    301  CB  PRO A  37      35.180  33.402  15.614  1.00 39.22           C  
ATOM    302  CG  PRO A  37      33.682  33.594  15.542  1.00 33.51           C  
ATOM    303  CD  PRO A  37      33.011  32.352  16.084  1.00 33.47           C  
ATOM    304  N   SER A  38      35.502  32.193  18.750  1.00 39.76           N  
ATOM    305  CA  SER A  38      36.092  32.453  20.072  1.00 27.12           C  
ATOM    306  C   SER A  38      36.912  31.334  20.689  1.00 32.40           C  
ATOM    307  O   SER A  38      36.391  30.234  20.987  1.00 31.49           O  
ATOM    308  CB  SER A  38      35.078  32.928  21.124  1.00 36.41           C  
ATOM    309  OG  SER A  38      35.769  33.417  22.270  1.00100.00           O  
ATOM    310  N   LEU A  39      38.174  31.664  20.952  1.00 25.84           N  
ATOM    311  CA  LEU A  39      39.037  30.722  21.579  1.00 28.42           C  
ATOM    312  C   LEU A  39      38.554  30.364  22.976  1.00 29.00           C  
ATOM    313  O   LEU A  39      38.764  29.278  23.488  1.00 24.91           O  
ATOM    314  CB  LEU A  39      40.512  31.144  21.525  1.00 26.59           C  
ATOM    315  CG  LEU A  39      41.407  30.156  22.279  1.00 57.36           C  
ATOM    316  CD1 LEU A  39      41.450  28.802  21.566  1.00 32.20           C  
ATOM    317  CD2 LEU A  39      42.818  30.723  22.412  1.00 30.86           C  
ATOM    318  N   ASN A  40      37.861  31.268  23.600  1.00 29.84           N  
ATOM    319  CA  ASN A  40      37.411  30.948  24.930  1.00 32.63           C  
ATOM    320  C   ASN A  40      36.246  30.030  24.914  1.00 20.71           C  
ATOM    321  O   ASN A  40      36.131  29.159  25.747  1.00 25.40           O  
ATOM    322  CB  ASN A  40      37.097  32.199  25.735  1.00100.00           C  
ATOM    323  CG  ASN A  40      38.336  33.047  25.777  1.00100.00           C  
ATOM    324  OD1 ASN A  40      39.290  32.707  26.495  1.00 54.57           O  
ATOM    325  ND2 ASN A  40      38.402  34.011  24.854  1.00100.00           N  
ATOM    326  N   ALA A  41      35.375  30.257  23.973  1.00 22.23           N  
ATOM    327  CA  ALA A  41      34.261  29.377  23.847  1.00 21.92           C  
ATOM    328  C   ALA A  41      34.810  27.969  23.592  1.00 39.82           C  
ATOM    329  O   ALA A  41      34.339  26.966  24.103  1.00 23.87           O  
ATOM    330  CB  ALA A  41      33.414  29.834  22.676  1.00 18.96           C  
ATOM    331  N   ALA A  42      35.871  27.903  22.829  1.00 18.25           N  
ATOM    332  CA  ALA A  42      36.451  26.611  22.529  1.00 22.73           C  
ATOM    333  C   ALA A  42      37.028  25.954  23.772  1.00 18.36           C  
ATOM    334  O   ALA A  42      36.867  24.746  24.003  1.00 18.55           O  
ATOM    335  CB  ALA A  42      37.541  26.760  21.474  1.00 22.17           C  
ATOM    336  N   LYS A  43      37.723  26.746  24.594  1.00 18.74           N  
ATOM    337  CA  LYS A  43      38.329  26.238  25.844  1.00 20.40           C  
ATOM    338  C   LYS A  43      37.259  25.806  26.849  1.00 15.18           C  
ATOM    339  O   LYS A  43      37.385  24.846  27.587  1.00 21.59           O  
ATOM    340  CB  LYS A  43      39.178  27.293  26.519  1.00 22.64           C  
ATOM    341  CG  LYS A  43      40.591  27.362  25.984  1.00 41.02           C  
ATOM    342  CD  LYS A  43      41.278  28.686  26.318  1.00 39.79           C  
ATOM    343  CE  LYS A  43      42.737  28.784  25.882  1.00 52.36           C  
ATOM    344  NZ  LYS A  43      43.653  28.971  27.018  1.00100.00           N  
ATOM    345  N   SER A  44      36.154  26.494  26.806  1.00 22.17           N  
ATOM    346  CA  SER A  44      35.057  26.183  27.666  1.00 28.61           C  
ATOM    347  C   SER A  44      34.455  24.827  27.281  1.00 22.44           C  
ATOM    348  O   SER A  44      34.168  23.959  28.111  1.00 20.04           O  
ATOM    349  CB  SER A  44      34.070  27.350  27.605  1.00 28.55           C  
ATOM    350  OG  SER A  44      32.842  27.024  28.206  1.00 53.72           O  
ATOM    351  N   GLU A  45      34.238  24.671  26.000  1.00 20.00           N  
ATOM    352  CA  GLU A  45      33.714  23.449  25.461  1.00 20.97           C  
ATOM    353  C   GLU A  45      34.703  22.329  25.788  1.00 15.59           C  
ATOM    354  O   GLU A  45      34.293  21.226  26.129  1.00 18.54           O  
ATOM    355  CB  GLU A  45      33.549  23.530  23.916  1.00 13.01           C  
ATOM    356  CG  GLU A  45      32.327  24.352  23.521  1.00 17.06           C  
ATOM    357  CD  GLU A  45      31.037  23.736  24.003  1.00 47.48           C  
ATOM    358  OE1 GLU A  45      30.774  22.557  23.951  1.00 23.45           O  
ATOM    359  OE2 GLU A  45      30.170  24.601  24.414  1.00 27.09           O  
ATOM    360  N   LEU A  46      35.995  22.596  25.649  1.00 11.83           N  
ATOM    361  CA  LEU A  46      36.969  21.570  25.948  1.00 16.36           C  
ATOM    362  C   LEU A  46      36.886  21.106  27.415  1.00 32.86           C  
ATOM    363  O   LEU A  46      36.916  19.928  27.733  1.00 15.08           O  
ATOM    364  CB  LEU A  46      38.392  22.067  25.621  1.00 18.38           C  
ATOM    365  CG  LEU A  46      39.465  21.051  25.933  1.00 17.23           C  
ATOM    366  CD1 LEU A  46      39.180  19.742  25.213  1.00 20.20           C  
ATOM    367  CD2 LEU A  46      40.833  21.578  25.503  1.00 19.82           C  
ATOM    368  N   ASP A  47      36.787  22.039  28.337  1.00 15.52           N  
ATOM    369  CA  ASP A  47      36.752  21.659  29.715  1.00 15.22           C  
ATOM    370  C   ASP A  47      35.531  20.885  30.044  1.00 14.78           C  
ATOM    371  O   ASP A  47      35.591  19.939  30.837  1.00 23.26           O  
ATOM    372  CB  ASP A  47      36.818  22.916  30.552  1.00 19.96           C  
ATOM    373  CG  ASP A  47      38.187  23.571  30.587  1.00 26.50           C  
ATOM    374  OD1 ASP A  47      39.262  23.043  30.258  1.00 27.98           O  
ATOM    375  OD2 ASP A  47      38.058  24.808  30.987  1.00 35.10           O  
ATOM    376  N   LYS A  48      34.427  21.300  29.425  1.00 16.86           N  
ATOM    377  CA  LYS A  48      33.175  20.575  29.605  1.00 15.58           C  
ATOM    378  C   LYS A  48      33.300  19.114  29.062  1.00 22.85           C  
ATOM    379  O   LYS A  48      32.797  18.128  29.625  1.00 17.71           O  
ATOM    380  CB  LYS A  48      32.067  21.330  28.876  1.00 15.96           C  
ATOM    381  CG  LYS A  48      30.743  20.609  28.781  1.00 15.85           C  
ATOM    382  CD  LYS A  48      29.597  21.559  28.462  1.00 20.85           C  
ATOM    383  CE  LYS A  48      29.752  22.304  27.151  1.00 19.83           C  
ATOM    384  NZ  LYS A  48      29.293  21.462  26.056  1.00 17.79           N  
ATOM    385  N   ALA A  49      34.032  18.937  27.972  1.00 19.13           N  
ATOM    386  CA  ALA A  49      34.136  17.611  27.400  1.00 22.64           C  
ATOM    387  C   ALA A  49      35.027  16.679  28.198  1.00 20.54           C  
ATOM    388  O   ALA A  49      34.743  15.521  28.254  1.00 16.24           O  
ATOM    389  CB  ALA A  49      34.584  17.717  25.937  1.00 17.23           C  
ATOM    390  N   ILE A  50      36.114  17.184  28.769  1.00 14.70           N  
ATOM    391  CA  ILE A  50      37.122  16.418  29.520  1.00 19.85           C  
ATOM    392  C   ILE A  50      36.752  16.244  30.983  1.00 21.63           C  
ATOM    393  O   ILE A  50      37.128  15.293  31.679  1.00 27.93           O  
ATOM    394  CB  ILE A  50      38.438  17.198  29.509  1.00 20.99           C  
ATOM    395  CG1 ILE A  50      38.819  17.401  28.058  1.00 31.49           C  
ATOM    396  CG2 ILE A  50      39.532  16.427  30.233  1.00 16.30           C  
ATOM    397  CD1 ILE A  50      38.929  16.064  27.345  1.00 19.67           C  
ATOM    398  N   GLY A  51      36.037  17.216  31.478  1.00 19.03           N  
ATOM    399  CA  GLY A  51      35.649  17.150  32.887  1.00 28.30           C  
ATOM    400  C   GLY A  51      36.712  17.752  33.827  1.00 34.05           C  
ATOM    401  O   GLY A  51      36.804  17.397  34.992  1.00 32.65           O  
ATOM    402  N   ARG A  52      37.533  18.662  33.324  1.00 30.30           N  
ATOM    403  CA  ARG A  52      38.537  19.320  34.137  1.00 20.98           C  
ATOM    404  C   ARG A  52      38.941  20.554  33.447  1.00 32.88           C  
ATOM    405  O   ARG A  52      38.596  20.722  32.301  1.00 26.71           O  
ATOM    406  CB  ARG A  52      39.755  18.489  34.464  1.00 22.93           C  
ATOM    407  CG  ARG A  52      40.802  18.462  33.383  1.00 24.23           C  
ATOM    408  CD  ARG A  52      41.528  17.142  33.516  1.00 29.61           C  
ATOM    409  NE  ARG A  52      42.523  16.886  32.498  1.00 24.43           N  
ATOM    410  CZ  ARG A  52      43.377  17.790  32.070  1.00 34.93           C  
ATOM    411  NH1 ARG A  52      43.437  19.014  32.596  1.00 34.67           N  
ATOM    412  NH2 ARG A  52      44.225  17.436  31.119  1.00 40.39           N  
ATOM    413  N   ASN A  53      39.626  21.397  34.180  1.00 28.34           N  
ATOM    414  CA  ASN A  53      40.124  22.641  33.684  1.00 29.39           C  
ATOM    415  C   ASN A  53      41.352  22.310  32.905  1.00 27.50           C  
ATOM    416  O   ASN A  53      42.353  22.020  33.522  1.00 33.90           O  
ATOM    417  CB  ASN A  53      40.525  23.466  34.899  1.00 46.90           C  
ATOM    418  CG  ASN A  53      39.927  24.815  34.765  1.00 56.20           C  
ATOM    419  OD1 ASN A  53      38.721  24.996  35.010  1.00100.00           O  
ATOM    420  ND2 ASN A  53      40.740  25.718  34.232  1.00 64.95           N  
ATOM    421  N   THR A  54      41.279  22.271  31.569  1.00 27.24           N  
ATOM    422  CA  THR A  54      42.413  21.800  30.759  1.00 24.90           C  
ATOM    423  C   THR A  54      43.385  22.857  30.323  1.00 28.17           C  
ATOM    424  O   THR A  54      44.514  22.556  29.938  1.00 35.28           O  
ATOM    425  CB  THR A  54      41.887  21.126  29.471  1.00 18.92           C  
ATOM    426  OG1 THR A  54      41.197  22.124  28.743  1.00 18.34           O  
ATOM    427  CG2 THR A  54      40.862  20.066  29.851  1.00 21.11           C  
ATOM    428  N   ASN A  55      42.890  24.088  30.267  1.00 22.26           N  
ATOM    429  CA  ASN A  55      43.720  25.158  29.778  1.00 27.32           C  
ATOM    430  C   ASN A  55      44.152  24.956  28.311  1.00 38.27           C  
ATOM    431  O   ASN A  55      45.222  25.418  27.882  1.00 45.67           O  
ATOM    432  CB  ASN A  55      44.931  25.397  30.701  1.00 64.80           C  
ATOM    433  CG  ASN A  55      45.632  26.721  30.432  1.00100.00           C  
ATOM    434  OD1 ASN A  55      44.996  27.717  30.015  1.00 58.55           O  
ATOM    435  ND2 ASN A  55      46.951  26.713  30.663  1.00100.00           N  
ATOM    436  N   GLY A  56      43.331  24.264  27.524  1.00 23.48           N  
ATOM    437  CA  GLY A  56      43.631  24.103  26.091  1.00 20.04           C  
ATOM    438  C   GLY A  56      44.524  22.952  25.725  1.00 19.33           C  
ATOM    439  O   GLY A  56      44.810  22.760  24.554  1.00 26.97           O  
ATOM    440  N   VAL A  57      44.926  22.171  26.727  1.00 22.40           N  
ATOM    441  CA  VAL A  57      45.792  21.039  26.481  1.00 16.63           C  
ATOM    442  C   VAL A  57      45.240  19.776  27.125  1.00 46.23           C  
ATOM    443  O   VAL A  57      44.691  19.868  28.208  1.00 24.98           O  
ATOM    444  CB  VAL A  57      47.111  21.371  27.085  1.00 24.27           C  
ATOM    445  CG1 VAL A  57      48.075  20.251  26.800  1.00 26.39           C  
ATOM    446  CG2 VAL A  57      47.543  22.649  26.395  1.00 38.51           C  
ATOM    447  N   ILE A  58      45.362  18.608  26.452  1.00 19.85           N  
ATOM    448  CA  ILE A  58      44.873  17.317  26.940  1.00 17.37           C  
ATOM    449  C   ILE A  58      45.938  16.262  26.771  1.00 22.75           C  
ATOM    450  O   ILE A  58      46.916  16.492  26.066  1.00 21.41           O  
ATOM    451  CB  ILE A  58      43.596  16.874  26.230  1.00 17.94           C  
ATOM    452  CG1 ILE A  58      43.854  16.657  24.718  1.00 19.30           C  
ATOM    453  CG2 ILE A  58      42.435  17.852  26.498  1.00 18.75           C  
ATOM    454  CD1 ILE A  58      42.632  16.021  24.045  1.00 19.11           C  
ATOM    455  N   THR A  59      45.748  15.116  27.408  1.00 14.59           N  
ATOM    456  CA  THR A  59      46.711  14.066  27.289  1.00 13.91           C  
ATOM    457  C   THR A  59      46.264  13.151  26.163  1.00 18.28           C  
ATOM    458  O   THR A  59      45.121  13.218  25.725  1.00 19.21           O  
ATOM    459  CB  THR A  59      46.677  13.218  28.585  1.00 29.13           C  
ATOM    460  OG1 THR A  59      45.472  12.493  28.622  1.00 26.82           O  
ATOM    461  CG2 THR A  59      46.700  14.109  29.818  1.00 31.00           C  
ATOM    462  N   LYS A  60      47.146  12.262  25.774  1.00 22.69           N  
ATOM    463  CA  LYS A  60      46.887  11.261  24.761  1.00 17.26           C  
ATOM    464  C   LYS A  60      45.727  10.355  25.121  1.00 25.19           C  
ATOM    465  O   LYS A  60      44.898  10.017  24.265  1.00 19.52           O  
ATOM    466  CB  LYS A  60      48.143  10.463  24.497  1.00 23.90           C  
ATOM    467  CG  LYS A  60      48.107   9.725  23.155  1.00 39.32           C  
ATOM    468  CD  LYS A  60      49.470   9.583  22.467  1.00100.00           C  
ATOM    469  CE  LYS A  60      49.593   8.348  21.559  1.00100.00           C  
ATOM    470  NZ  LYS A  60      50.486   8.513  20.385  1.00100.00           N  
ATOM    471  N   ASP A  61      45.646   9.971  26.410  1.00 19.67           N  
ATOM    472  CA  ASP A  61      44.550   9.138  26.862  1.00 18.70           C  
ATOM    473  C   ASP A  61      43.218   9.852  26.696  1.00 16.63           C  
ATOM    474  O   ASP A  61      42.230   9.258  26.277  1.00 20.14           O  
ATOM    475  CB  ASP A  61      44.694   8.776  28.350  1.00 21.10           C  
ATOM    476  CG  ASP A  61      45.690   7.679  28.639  1.00 50.18           C  
ATOM    477  OD1 ASP A  61      46.350   7.255  27.583  1.00 53.43           O  
ATOM    478  OD2 ASP A  61      45.871   7.250  29.762  1.00100.00           O  
ATOM    479  N   GLU A  62      43.209  11.146  27.073  1.00 15.83           N  
ATOM    480  CA  GLU A  62      42.012  11.965  26.965  1.00 12.93           C  
ATOM    481  C   GLU A  62      41.624  12.088  25.496  1.00 19.25           C  
ATOM    482  O   GLU A  62      40.451  12.053  25.151  1.00 16.97           O  
ATOM    483  CB  GLU A  62      42.275  13.377  27.512  1.00 16.11           C  
ATOM    484  CG  GLU A  62      42.136  13.386  29.048  1.00 27.41           C  
ATOM    485  CD  GLU A  62      42.655  14.611  29.736  1.00 28.63           C  
ATOM    486  OE1 GLU A  62      43.304  15.467  29.193  1.00 20.29           O  
ATOM    487  OE2 GLU A  62      42.311  14.647  30.987  1.00 24.24           O  
ATOM    488  N   ALA A  63      42.635  12.279  24.643  1.00 15.61           N  
ATOM    489  CA  ALA A  63      42.341  12.352  23.215  1.00 17.20           C  
ATOM    490  C   ALA A  63      41.669  11.065  22.722  1.00 20.93           C  
ATOM    491  O   ALA A  63      40.690  11.085  21.961  1.00 20.14           O  
ATOM    492  CB  ALA A  63      43.595  12.616  22.386  1.00 13.52           C  
ATOM    493  N   GLU A  64      42.248   9.926  23.104  1.00 12.79           N  
ATOM    494  CA  GLU A  64      41.727   8.680  22.675  1.00 10.85           C  
ATOM    495  C   GLU A  64      40.380   8.415  23.233  1.00 20.53           C  
ATOM    496  O   GLU A  64      39.560   7.749  22.606  1.00 15.41           O  
ATOM    497  CB  GLU A  64      42.701   7.577  23.022  1.00 18.22           C  
ATOM    498  CG  GLU A  64      43.489   7.229  21.750  1.00 49.38           C  
ATOM    499  CD  GLU A  64      44.922   6.946  22.026  1.00 39.24           C  
ATOM    500  OE1 GLU A  64      45.339   6.664  23.147  1.00100.00           O  
ATOM    501  OE2 GLU A  64      45.672   7.052  20.939  1.00 66.81           O  
ATOM    502  N   LYS A  65      40.116   8.972  24.390  1.00 12.14           N  
ATOM    503  CA  LYS A  65      38.802   8.711  24.918  1.00 12.98           C  
ATOM    504  C   LYS A  65      37.723   9.467  24.130  1.00 14.49           C  
ATOM    505  O   LYS A  65      36.659   8.930  23.826  1.00 14.48           O  
ATOM    506  CB  LYS A  65      38.791   9.071  26.396  1.00 16.36           C  
ATOM    507  CG  LYS A  65      37.402   8.913  26.977  1.00 25.83           C  
ATOM    508  CD  LYS A  65      37.417   8.444  28.421  1.00100.00           C  
ATOM    509  CE  LYS A  65      36.070   7.931  28.909  1.00 52.08           C  
ATOM    510  NZ  LYS A  65      35.817   8.266  30.322  1.00 45.02           N  
ATOM    511  N   LEU A  66      38.008  10.720  23.760  1.00 13.12           N  
ATOM    512  CA  LEU A  66      37.073  11.504  22.935  1.00 12.84           C  
ATOM    513  C   LEU A  66      36.862  10.813  21.606  1.00 14.64           C  
ATOM    514  O   LEU A  66      35.739  10.748  21.077  1.00 12.26           O  
ATOM    515  CB  LEU A  66      37.584  12.901  22.562  1.00 15.31           C  
ATOM    516  CG  LEU A  66      37.737  13.790  23.773  1.00 22.76           C  
ATOM    517  CD1 LEU A  66      38.353  15.118  23.333  1.00 17.55           C  
ATOM    518  CD2 LEU A  66      36.353  13.998  24.379  1.00 17.51           C  
ATOM    519  N   PHE A  67      37.962  10.280  21.107  1.00 10.59           N  
ATOM    520  CA  PHE A  67      37.950   9.556  19.826  1.00 11.37           C  
ATOM    521  C   PHE A  67      36.985   8.375  19.856  1.00 16.74           C  
ATOM    522  O   PHE A  67      36.157   8.199  18.952  1.00 13.27           O  
ATOM    523  CB  PHE A  67      39.366   9.108  19.478  1.00 13.00           C  
ATOM    524  CG  PHE A  67      39.539   8.480  18.069  1.00 15.08           C  
ATOM    525  CD1 PHE A  67      38.840   8.957  16.952  1.00 17.90           C  
ATOM    526  CD2 PHE A  67      40.482   7.472  17.882  1.00 12.49           C  
ATOM    527  CE1 PHE A  67      39.054   8.433  15.676  1.00 14.56           C  
ATOM    528  CE2 PHE A  67      40.714   6.931  16.618  1.00 22.81           C  
ATOM    529  CZ  PHE A  67      39.980   7.399  15.530  1.00 14.96           C  
ATOM    530  N   ASN A  68      37.084   7.533  20.890  1.00 14.18           N  
ATOM    531  CA  ASN A  68      36.153   6.398  21.014  1.00 12.24           C  
ATOM    532  C   ASN A  68      34.708   6.846  21.064  1.00 15.58           C  
ATOM    533  O   ASN A  68      33.812   6.256  20.461  1.00 12.89           O  
ATOM    534  CB  ASN A  68      36.460   5.597  22.270  1.00 16.76           C  
ATOM    535  CG  ASN A  68      37.616   4.647  22.007  1.00 33.74           C  
ATOM    536  OD1 ASN A  68      37.456   3.660  21.277  1.00 37.92           O  
ATOM    537  ND2 ASN A  68      38.751   4.896  22.645  1.00 40.00           N  
ATOM    538  N   GLN A  69      34.459   7.912  21.815  1.00 12.79           N  
ATOM    539  CA  GLN A  69      33.107   8.431  21.906  1.00 10.55           C  
ATOM    540  C   GLN A  69      32.603   8.941  20.570  1.00  9.41           C  
ATOM    541  O   GLN A  69      31.452   8.764  20.231  1.00 16.09           O  
ATOM    542  CB  GLN A  69      33.111   9.625  22.873  1.00 13.76           C  
ATOM    543  CG  GLN A  69      33.336   9.104  24.303  1.00 16.32           C  
ATOM    544  CD  GLN A  69      33.493  10.207  25.321  1.00 27.34           C  
ATOM    545  OE1 GLN A  69      33.550   9.929  26.507  1.00 19.92           O  
ATOM    546  NE2 GLN A  69      33.537  11.452  24.877  1.00 15.23           N  
ATOM    547  N   ASP A  70      33.464   9.644  19.835  1.00 11.03           N  
ATOM    548  CA  ASP A  70      33.112  10.200  18.531  1.00 13.41           C  
ATOM    549  C   ASP A  70      32.844   9.130  17.464  1.00 13.07           C  
ATOM    550  O   ASP A  70      31.919   9.262  16.691  1.00 13.70           O  
ATOM    551  CB  ASP A  70      34.201  11.185  18.034  1.00 10.09           C  
ATOM    552  CG  ASP A  70      34.189  12.461  18.822  1.00 14.04           C  
ATOM    553  OD1 ASP A  70      33.314  12.794  19.583  1.00 15.31           O  
ATOM    554  OD2 ASP A  70      35.291  13.112  18.688  1.00 15.63           O  
ATOM    555  N   VAL A  71      33.614   8.048  17.455  1.00 12.51           N  
ATOM    556  CA  VAL A  71      33.370   6.969  16.500  1.00 12.09           C  
ATOM    557  C   VAL A  71      32.066   6.303  16.830  1.00 18.71           C  
ATOM    558  O   VAL A  71      31.195   6.057  15.973  1.00 14.96           O  
ATOM    559  CB  VAL A  71      34.536   5.972  16.500  1.00 13.26           C  
ATOM    560  CG1 VAL A  71      34.206   4.789  15.584  1.00 14.86           C  
ATOM    561  CG2 VAL A  71      35.802   6.629  15.961  1.00 12.84           C  
ATOM    562  N   ASP A  72      31.907   6.006  18.111  1.00 17.51           N  
ATOM    563  CA  ASP A  72      30.660   5.424  18.595  1.00 15.82           C  
ATOM    564  C   ASP A  72      29.440   6.270  18.147  1.00 13.77           C  
ATOM    565  O   ASP A  72      28.442   5.822  17.556  1.00 18.43           O  
ATOM    566  CB  ASP A  72      30.738   5.248  20.130  1.00 15.22           C  
ATOM    567  CG  ASP A  72      29.692   4.296  20.641  1.00 23.27           C  
ATOM    568  OD1 ASP A  72      29.428   3.328  19.835  1.00 93.29           O  
ATOM    569  OD2 ASP A  72      29.243   4.370  21.733  1.00 42.72           O  
ATOM    570  N   ALA A  73      29.518   7.544  18.393  1.00 16.58           N  
ATOM    571  CA  ALA A  73      28.443   8.425  18.027  1.00 17.62           C  
ATOM    572  C   ALA A  73      28.195   8.426  16.538  1.00 20.54           C  
ATOM    573  O   ALA A  73      27.057   8.478  16.104  1.00 21.79           O  
ATOM    574  CB  ALA A  73      28.731   9.850  18.507  1.00 14.96           C  
ATOM    575  N   ALA A  74      29.252   8.462  15.745  1.00 18.35           N  
ATOM    576  CA  ALA A  74      29.056   8.471  14.294  1.00 22.18           C  
ATOM    577  C   ALA A  74      28.245   7.242  13.840  1.00 21.57           C  
ATOM    578  O   ALA A  74      27.269   7.355  13.073  1.00 18.46           O  
ATOM    579  CB  ALA A  74      30.384   8.514  13.543  1.00 14.47           C  
ATOM    580  N   VAL A  75      28.666   6.064  14.310  1.00 15.45           N  
ATOM    581  CA  VAL A  75      27.982   4.850  13.920  1.00 23.42           C  
ATOM    582  C   VAL A  75      26.559   4.882  14.375  1.00 22.62           C  
ATOM    583  O   VAL A  75      25.631   4.587  13.616  1.00 23.56           O  
ATOM    584  CB  VAL A  75      28.624   3.586  14.489  1.00 27.06           C  
ATOM    585  CG1 VAL A  75      27.890   2.382  13.875  1.00 32.23           C  
ATOM    586  CG2 VAL A  75      30.071   3.530  14.062  1.00 24.93           C  
ATOM    587  N   ARG A  76      26.400   5.242  15.640  1.00 17.74           N  
ATOM    588  CA  ARG A  76      25.053   5.307  16.154  1.00 22.63           C  
ATOM    589  C   ARG A  76      24.169   6.273  15.349  1.00 19.69           C  
ATOM    590  O   ARG A  76      22.976   6.011  15.093  1.00 25.59           O  
ATOM    591  CB  ARG A  76      24.991   5.524  17.685  1.00 20.57           C  
ATOM    592  CG  ARG A  76      25.347   4.295  18.525  1.00 41.61           C  
ATOM    593  CD  ARG A  76      24.180   3.317  18.639  1.00 96.17           C  
ATOM    594  NE  ARG A  76      24.275   2.335  19.725  1.00100.00           N  
ATOM    595  CZ  ARG A  76      24.866   2.499  20.922  1.00100.00           C  
ATOM    596  NH1 ARG A  76      25.431   3.644  21.287  1.00 74.48           N  
ATOM    597  NH2 ARG A  76      24.816   1.491  21.799  1.00 95.60           N  
ATOM    598  N   GLY A  77      24.759   7.376  14.909  1.00 14.27           N  
ATOM    599  CA  GLY A  77      24.044   8.352  14.113  1.00 19.27           C  
ATOM    600  C   GLY A  77      23.591   7.742  12.795  1.00 28.84           C  
ATOM    601  O   GLY A  77      22.506   7.993  12.294  1.00 23.68           O  
ATOM    602  N   ILE A  78      24.466   6.970  12.189  1.00 16.31           N  
ATOM    603  CA  ILE A  78      24.108   6.320  10.952  1.00 18.84           C  
ATOM    604  C   ILE A  78      22.934   5.376  11.187  1.00 23.80           C  
ATOM    605  O   ILE A  78      21.952   5.379  10.447  1.00 21.81           O  
ATOM    606  CB  ILE A  78      25.292   5.486  10.416  1.00 14.74           C  
ATOM    607  CG1 ILE A  78      26.314   6.412   9.701  1.00 11.98           C  
ATOM    608  CG2 ILE A  78      24.772   4.431   9.409  1.00 16.21           C  
ATOM    609  CD1 ILE A  78      27.694   5.764   9.521  1.00 12.42           C  
ATOM    610  N   LEU A  79      23.044   4.545  12.242  1.00 17.34           N  
ATOM    611  CA  LEU A  79      21.979   3.584  12.468  1.00 25.72           C  
ATOM    612  C   LEU A  79      20.635   4.166  12.751  1.00 28.92           C  
ATOM    613  O   LEU A  79      19.627   3.540  12.510  1.00 26.79           O  
ATOM    614  CB  LEU A  79      22.353   2.542  13.501  1.00 18.90           C  
ATOM    615  CG  LEU A  79      23.681   1.852  13.173  1.00 32.32           C  
ATOM    616  CD1 LEU A  79      23.923   0.876  14.289  1.00 28.30           C  
ATOM    617  CD2 LEU A  79      23.615   1.035  11.894  1.00 27.04           C  
ATOM    618  N   ARG A  80      20.634   5.344  13.308  1.00 20.79           N  
ATOM    619  CA  ARG A  80      19.404   6.027  13.643  1.00 23.06           C  
ATOM    620  C   ARG A  80      18.867   6.784  12.473  1.00 44.21           C  
ATOM    621  O   ARG A  80      17.783   7.324  12.575  1.00 36.78           O  
ATOM    622  CB  ARG A  80      19.637   7.106  14.693  1.00 29.03           C  
ATOM    623  CG  ARG A  80      20.042   6.588  16.067  1.00 81.21           C  
ATOM    624  CD  ARG A  80      19.804   7.654  17.146  1.00100.00           C  
ATOM    625  NE  ARG A  80      21.026   8.320  17.624  1.00100.00           N  
ATOM    626  CZ  ARG A  80      21.603   9.448  17.124  1.00100.00           C  
ATOM    627  NH1 ARG A  80      21.120  10.171  16.084  1.00 59.15           N  
ATOM    628  NH2 ARG A  80      22.716   9.857  17.714  1.00100.00           N  
ATOM    629  N   ASN A  81      19.645   6.933  11.404  1.00 23.13           N  
ATOM    630  CA  ASN A  81      19.150   7.714  10.275  1.00 21.76           C  
ATOM    631  C   ASN A  81      18.435   6.857   9.224  1.00 35.17           C  
ATOM    632  O   ASN A  81      19.018   5.950   8.634  1.00 29.95           O  
ATOM    633  CB  ASN A  81      20.268   8.597   9.693  1.00 18.20           C  
ATOM    634  CG  ASN A  81      19.786   9.532   8.590  1.00 31.82           C  
ATOM    635  OD1 ASN A  81      19.059   9.123   7.672  1.00 34.87           O  
ATOM    636  ND2 ASN A  81      20.191  10.800   8.662  1.00 28.61           N  
ATOM    637  N   ALA A  82      17.140   7.124   9.010  1.00 21.25           N  
ATOM    638  CA  ALA A  82      16.348   6.346   8.065  1.00 23.48           C  
ATOM    639  C   ALA A  82      16.928   6.346   6.664  1.00 26.19           C  
ATOM    640  O   ALA A  82      16.771   5.429   5.868  1.00 28.99           O  
ATOM    641  CB  ALA A  82      14.945   6.905   8.019  1.00 24.19           C  
ATOM    642  N   LYS A  83      17.601   7.404   6.328  1.00 21.96           N  
ATOM    643  CA  LYS A  83      18.156   7.501   5.008  1.00 28.97           C  
ATOM    644  C   LYS A  83      19.476   6.777   4.898  1.00 34.31           C  
ATOM    645  O   LYS A  83      19.833   6.226   3.876  1.00 31.46           O  
ATOM    646  CB  LYS A  83      18.383   8.958   4.674  1.00 40.08           C  
ATOM    647  CG  LYS A  83      17.365   9.547   3.713  1.00100.00           C  
ATOM    648  CD  LYS A  83      15.948   9.645   4.280  1.00100.00           C  
ATOM    649  CE  LYS A  83      14.930  10.241   3.297  1.00100.00           C  
ATOM    650  NZ  LYS A  83      14.341   9.289   2.311  1.00100.00           N  
ATOM    651  N   LEU A  84      20.236   6.790   5.957  1.00 19.15           N  
ATOM    652  CA  LEU A  84      21.545   6.153   5.919  1.00 15.21           C  
ATOM    653  C   LEU A  84      21.578   4.693   6.250  1.00 23.77           C  
ATOM    654  O   LEU A  84      22.358   3.971   5.697  1.00 16.10           O  
ATOM    655  CB  LEU A  84      22.514   6.886   6.873  1.00 15.00           C  
ATOM    656  CG  LEU A  84      22.680   8.374   6.562  1.00 29.59           C  
ATOM    657  CD1 LEU A  84      23.536   9.010   7.644  1.00 26.36           C  
ATOM    658  CD2 LEU A  84      23.346   8.582   5.200  1.00 26.60           C  
ATOM    659  N   LYS A  85      20.832   4.289   7.252  1.00 19.21           N  
ATOM    660  CA  LYS A  85      20.893   2.915   7.715  1.00 13.70           C  
ATOM    661  C   LYS A  85      20.791   1.839   6.638  1.00 13.13           C  
ATOM    662  O   LYS A  85      21.554   0.891   6.600  1.00 18.01           O  
ATOM    663  CB  LYS A  85      19.883   2.708   8.824  1.00 18.02           C  
ATOM    664  CG  LYS A  85      20.131   1.370   9.502  1.00 21.61           C  
ATOM    665  CD  LYS A  85      18.995   0.932  10.431  1.00 32.71           C  
ATOM    666  CE  LYS A  85      19.042  -0.561  10.806  1.00 28.59           C  
ATOM    667  NZ  LYS A  85      20.307  -0.951  11.460  1.00 59.14           N  
ATOM    668  N   PRO A  86      19.804   1.957   5.775  1.00 15.68           N  
ATOM    669  CA  PRO A  86      19.614   0.969   4.741  1.00 27.89           C  
ATOM    670  C   PRO A  86      20.844   0.845   3.866  1.00 22.41           C  
ATOM    671  O   PRO A  86      21.252  -0.253   3.487  1.00 16.57           O  
ATOM    672  CB  PRO A  86      18.416   1.435   3.909  1.00 24.62           C  
ATOM    673  CG  PRO A  86      17.861   2.683   4.588  1.00 24.19           C  
ATOM    674  CD  PRO A  86      18.739   2.975   5.790  1.00 16.63           C  
ATOM    675  N   VAL A  87      21.453   1.965   3.552  1.00 13.03           N  
ATOM    676  CA  VAL A  87      22.639   1.876   2.729  1.00 16.97           C  
ATOM    677  C   VAL A  87      23.791   1.189   3.461  1.00 13.19           C  
ATOM    678  O   VAL A  87      24.486   0.289   2.976  1.00 14.08           O  
ATOM    679  CB  VAL A  87      23.067   3.261   2.187  1.00 18.91           C  
ATOM    680  CG1 VAL A  87      24.201   3.110   1.161  1.00 14.01           C  
ATOM    681  CG2 VAL A  87      21.880   3.991   1.558  1.00 18.84           C  
ATOM    682  N   TYR A  88      23.989   1.672   4.669  1.00 12.63           N  
ATOM    683  CA  TYR A  88      25.059   1.179   5.502  1.00 12.50           C  
ATOM    684  C   TYR A  88      24.951  -0.327   5.698  1.00 12.94           C  
ATOM    685  O   TYR A  88      25.927  -1.061   5.580  1.00 16.53           O  
ATOM    686  CB  TYR A  88      24.979   1.960   6.846  1.00 11.89           C  
ATOM    687  CG  TYR A  88      26.041   1.528   7.827  1.00 16.53           C  
ATOM    688  CD1 TYR A  88      27.322   2.076   7.742  1.00 17.02           C  
ATOM    689  CD2 TYR A  88      25.776   0.569   8.805  1.00 21.43           C  
ATOM    690  CE1 TYR A  88      28.347   1.712   8.613  1.00 15.94           C  
ATOM    691  CE2 TYR A  88      26.790   0.193   9.684  1.00 22.69           C  
ATOM    692  CZ  TYR A  88      28.055   0.780   9.604  1.00 29.78           C  
ATOM    693  OH  TYR A  88      29.036   0.411  10.472  1.00 21.63           O  
ATOM    694  N   ASP A  89      23.717  -0.799   5.986  1.00 13.82           N  
ATOM    695  CA  ASP A  89      23.525  -2.253   6.188  1.00 13.49           C  
ATOM    696  C   ASP A  89      23.756  -3.049   4.929  1.00 18.75           C  
ATOM    697  O   ASP A  89      24.027  -4.241   4.985  1.00 16.56           O  
ATOM    698  CB  ASP A  89      22.101  -2.530   6.582  1.00 14.24           C  
ATOM    699  CG  ASP A  89      21.867  -2.281   8.044  1.00 26.83           C  
ATOM    700  OD1 ASP A  89      22.945  -1.982   8.699  1.00 22.65           O  
ATOM    701  OD2 ASP A  89      20.761  -2.227   8.501  1.00 23.62           O  
ATOM    702  N   SER A  90      23.631  -2.417   3.764  1.00 15.21           N  
ATOM    703  CA  SER A  90      23.875  -3.145   2.517  1.00 14.54           C  
ATOM    704  C   SER A  90      25.368  -3.318   2.219  1.00 11.26           C  
ATOM    705  O   SER A  90      25.791  -4.085   1.339  1.00 14.02           O  
ATOM    706  CB  SER A  90      23.208  -2.417   1.357  1.00 10.63           C  
ATOM    707  OG  SER A  90      24.006  -1.299   1.054  1.00 15.14           O  
ATOM    708  N   LEU A  91      26.212  -2.531   2.887  1.00  8.92           N  
ATOM    709  CA  LEU A  91      27.649  -2.576   2.576  1.00 10.01           C  
ATOM    710  C   LEU A  91      28.428  -3.672   3.281  1.00 18.96           C  
ATOM    711  O   LEU A  91      28.034  -4.114   4.378  1.00 14.76           O  
ATOM    712  CB  LEU A  91      28.285  -1.247   3.018  1.00  8.34           C  
ATOM    713  CG  LEU A  91      27.685  -0.020   2.313  1.00 18.41           C  
ATOM    714  CD1 LEU A  91      28.248   1.226   2.957  1.00 16.74           C  
ATOM    715  CD2 LEU A  91      28.170  -0.001   0.870  1.00 15.16           C  
ATOM    716  N   ASP A  92      29.580  -4.012   2.690  1.00 10.02           N  
ATOM    717  CA  ASP A  92      30.520  -4.933   3.324  1.00  8.82           C  
ATOM    718  C   ASP A  92      31.319  -4.172   4.411  1.00 16.29           C  
ATOM    719  O   ASP A  92      31.233  -2.951   4.517  1.00 15.05           O  
ATOM    720  CB  ASP A  92      31.528  -5.479   2.323  1.00 13.68           C  
ATOM    721  CG  ASP A  92      32.248  -4.347   1.647  1.00 19.25           C  
ATOM    722  OD1 ASP A  92      31.544  -3.838   0.642  1.00 16.39           O  
ATOM    723  OD2 ASP A  92      33.371  -3.987   1.984  1.00 15.84           O  
ATOM    724  N   ALA A  93      32.109  -4.878   5.216  1.00 15.81           N  
ATOM    725  CA  ALA A  93      32.820  -4.256   6.326  1.00 18.11           C  
ATOM    726  C   ALA A  93      33.767  -3.120   5.976  1.00 15.02           C  
ATOM    727  O   ALA A  93      33.834  -2.120   6.710  1.00 16.25           O  
ATOM    728  CB  ALA A  93      33.468  -5.287   7.242  1.00 16.24           C  
ATOM    729  N   VAL A  94      34.538  -3.288   4.888  1.00 16.70           N  
ATOM    730  CA  VAL A  94      35.486  -2.263   4.516  1.00 13.06           C  
ATOM    731  C   VAL A  94      34.764  -0.991   4.126  1.00 16.06           C  
ATOM    732  O   VAL A  94      35.106   0.117   4.558  1.00 14.17           O  
ATOM    733  CB  VAL A  94      36.444  -2.731   3.424  1.00 16.65           C  
ATOM    734  CG1 VAL A  94      37.461  -1.642   3.085  1.00 16.64           C  
ATOM    735  CG2 VAL A  94      37.173  -3.990   3.871  1.00 16.84           C  
ATOM    736  N   ARG A  95      33.757  -1.166   3.288  1.00  9.95           N  
ATOM    737  CA  ARG A  95      33.008   0.008   2.820  1.00 11.22           C  
ATOM    738  C   ARG A  95      32.278   0.695   3.939  1.00 14.11           C  
ATOM    739  O   ARG A  95      32.087   1.879   3.925  1.00 15.34           O  
ATOM    740  CB  ARG A  95      32.126  -0.273   1.609  1.00  7.75           C  
ATOM    741  CG  ARG A  95      32.949  -0.650   0.365  1.00  5.54           C  
ATOM    742  CD  ARG A  95      32.018  -1.029  -0.795  1.00 16.20           C  
ATOM    743  NE  ARG A  95      32.725  -1.186  -2.063  1.00 13.17           N  
ATOM    744  CZ  ARG A  95      33.113  -2.367  -2.562  1.00 19.18           C  
ATOM    745  NH1 ARG A  95      32.895  -3.499  -1.897  1.00 15.62           N  
ATOM    746  NH2 ARG A  95      33.746  -2.399  -3.742  1.00 13.73           N  
ATOM    747  N   ARG A  96      31.838  -0.047   4.940  1.00 14.59           N  
ATOM    748  CA  ARG A  96      31.188   0.567   6.080  1.00 10.43           C  
ATOM    749  C   ARG A  96      32.151   1.522   6.753  1.00  9.41           C  
ATOM    750  O   ARG A  96      31.746   2.564   7.258  1.00 11.71           O  
ATOM    751  CB  ARG A  96      30.809  -0.494   7.114  1.00  8.74           C  
ATOM    752  CG  ARG A  96      29.527  -1.178   6.689  1.00 10.39           C  
ATOM    753  CD  ARG A  96      29.055  -2.237   7.685  1.00 16.88           C  
ATOM    754  NE  ARG A  96      27.891  -2.909   7.117  1.00 21.31           N  
ATOM    755  CZ  ARG A  96      27.271  -3.927   7.678  1.00 32.99           C  
ATOM    756  NH1 ARG A  96      27.681  -4.344   8.846  1.00 28.91           N  
ATOM    757  NH2 ARG A  96      26.221  -4.530   7.081  1.00 16.12           N  
ATOM    758  N   ALA A  97      33.412   1.155   6.790  1.00 10.22           N  
ATOM    759  CA  ALA A  97      34.357   2.051   7.440  1.00  7.77           C  
ATOM    760  C   ALA A  97      34.441   3.336   6.654  1.00 15.38           C  
ATOM    761  O   ALA A  97      34.534   4.414   7.232  1.00 12.97           O  
ATOM    762  CB  ALA A  97      35.740   1.408   7.478  1.00  9.47           C  
ATOM    763  N   ALA A  98      34.374   3.244   5.311  1.00 13.54           N  
ATOM    764  CA  ALA A  98      34.390   4.444   4.480  1.00 10.14           C  
ATOM    765  C   ALA A  98      33.177   5.328   4.795  1.00 13.77           C  
ATOM    766  O   ALA A  98      33.266   6.571   4.849  1.00 13.10           O  
ATOM    767  CB  ALA A  98      34.378   4.061   2.990  1.00 10.40           C  
ATOM    768  N   ALA A  99      32.032   4.701   5.033  1.00  7.11           N  
ATOM    769  CA  ALA A  99      30.845   5.455   5.367  1.00  8.85           C  
ATOM    770  C   ALA A  99      30.986   6.147   6.709  1.00 12.96           C  
ATOM    771  O   ALA A  99      30.525   7.290   6.884  1.00 11.04           O  
ATOM    772  CB  ALA A  99      29.624   4.530   5.391  1.00  8.89           C  
ATOM    773  N   ILE A 100      31.604   5.459   7.670  1.00 12.60           N  
ATOM    774  CA  ILE A 100      31.743   6.061   8.992  1.00 13.76           C  
ATOM    775  C   ILE A 100      32.670   7.291   8.910  1.00 13.37           C  
ATOM    776  O   ILE A 100      32.456   8.389   9.502  1.00 12.42           O  
ATOM    777  CB  ILE A 100      32.249   5.010  10.012  1.00 13.63           C  
ATOM    778  CG1 ILE A 100      31.217   3.877  10.273  1.00 10.16           C  
ATOM    779  CG2 ILE A 100      32.598   5.723  11.329  1.00 10.92           C  
ATOM    780  CD1 ILE A 100      31.874   2.664  10.919  1.00  9.69           C  
ATOM    781  N   ASN A 101      33.741   7.116   8.144  1.00  8.57           N  
ATOM    782  CA  ASN A 101      34.716   8.198   7.950  1.00 10.80           C  
ATOM    783  C   ASN A 101      34.010   9.458   7.469  1.00 14.63           C  
ATOM    784  O   ASN A 101      34.183  10.547   8.004  1.00 13.87           O  
ATOM    785  CB  ASN A 101      35.729   7.736   6.884  1.00  9.40           C  
ATOM    786  CG  ASN A 101      36.974   8.568   6.845  1.00 12.66           C  
ATOM    787  OD1 ASN A 101      36.909   9.775   6.728  1.00 14.87           O  
ATOM    788  ND2 ASN A 101      38.119   7.920   6.900  1.00  9.72           N  
ATOM    789  N   MET A 102      33.159   9.311   6.459  1.00  9.77           N  
ATOM    790  CA  MET A 102      32.464  10.490   5.945  1.00 12.37           C  
ATOM    791  C   MET A 102      31.601  11.165   6.992  1.00 13.56           C  
ATOM    792  O   MET A 102      31.576  12.370   7.077  1.00 13.24           O  
ATOM    793  CB  MET A 102      31.618  10.202   4.676  1.00 15.19           C  
ATOM    794  CG  MET A 102      32.434   9.976   3.400  1.00 21.28           C  
ATOM    795  SD  MET A 102      31.338   9.778   1.981  1.00 19.59           S  
ATOM    796  CE  MET A 102      30.739  11.442   1.750  1.00 12.97           C  
ATOM    797  N   VAL A 103      30.839  10.385   7.746  1.00 12.27           N  
ATOM    798  CA  VAL A 103      29.944  10.966   8.744  1.00  9.98           C  
ATOM    799  C   VAL A 103      30.786  11.610   9.841  1.00 16.42           C  
ATOM    800  O   VAL A 103      30.438  12.635  10.360  1.00 18.45           O  
ATOM    801  CB  VAL A 103      28.994   9.887   9.342  1.00 14.03           C  
ATOM    802  CG1 VAL A 103      28.263  10.406  10.579  1.00 19.49           C  
ATOM    803  CG2 VAL A 103      27.902   9.528   8.338  1.00 18.71           C  
ATOM    804  N   PHE A 104      31.871  10.979  10.232  1.00 12.34           N  
ATOM    805  CA  PHE A 104      32.694  11.537  11.281  1.00 10.05           C  
ATOM    806  C   PHE A 104      33.243  12.884  10.870  1.00 22.32           C  
ATOM    807  O   PHE A 104      33.316  13.797  11.652  1.00 19.71           O  
ATOM    808  CB  PHE A 104      33.884  10.611  11.480  1.00 13.56           C  
ATOM    809  CG  PHE A 104      34.838  10.995  12.592  1.00 14.81           C  
ATOM    810  CD1 PHE A 104      35.849  11.927  12.361  1.00 15.62           C  
ATOM    811  CD2 PHE A 104      34.807  10.325  13.820  1.00 18.75           C  
ATOM    812  CE1 PHE A 104      36.738  12.259  13.390  1.00 25.29           C  
ATOM    813  CE2 PHE A 104      35.718  10.607  14.837  1.00 12.20           C  
ATOM    814  CZ  PHE A 104      36.673  11.605  14.625  1.00 14.80           C  
ATOM    815  N   GLN A 105      33.650  13.005   9.612  1.00 20.39           N  
ATOM    816  CA  GLN A 105      34.192  14.233   9.087  1.00 22.61           C  
ATOM    817  C   GLN A 105      33.131  15.317   8.911  1.00 23.10           C  
ATOM    818  O   GLN A 105      33.329  16.487   9.173  1.00 19.06           O  
ATOM    819  CB  GLN A 105      34.921  13.982   7.714  1.00 20.39           C  
ATOM    820  CG  GLN A 105      35.474  15.301   7.096  1.00 26.36           C  
ATOM    821  CD  GLN A 105      36.157  15.201   5.727  1.00 22.68           C  
ATOM    822  OE1 GLN A 105      36.110  14.170   5.082  1.00 18.61           O  
ATOM    823  NE2 GLN A 105      36.853  16.267   5.300  1.00 19.93           N  
ATOM    824  N   MET A 106      31.997  14.982   8.375  1.00 15.17           N  
ATOM    825  CA  MET A 106      31.077  16.044   8.043  1.00 18.53           C  
ATOM    826  C   MET A 106      29.724  15.949   8.672  1.00 26.41           C  
ATOM    827  O   MET A 106      28.834  16.674   8.325  1.00 29.39           O  
ATOM    828  CB  MET A 106      31.021  16.201   6.489  1.00 23.88           C  
ATOM    829  CG  MET A 106      30.241  15.117   5.776  1.00 27.50           C  
ATOM    830  SD  MET A 106      30.231  15.369   3.969  1.00 37.16           S  
ATOM    831  CE  MET A 106      31.798  14.627   3.502  1.00 33.08           C  
ATOM    832  N   GLY A 107      29.551  15.048   9.587  1.00 35.31           N  
ATOM    833  CA  GLY A 107      28.262  14.936  10.202  1.00 20.32           C  
ATOM    834  C   GLY A 107      27.211  14.286   9.307  1.00 24.34           C  
ATOM    835  O   GLY A 107      27.265  14.270   8.057  1.00 30.03           O  
ATOM    836  N   GLU A 108      26.213  13.780  10.010  1.00 32.89           N  
ATOM    837  CA  GLU A 108      25.126  13.070   9.404  1.00 51.92           C  
ATOM    838  C   GLU A 108      24.227  13.865   8.482  1.00 70.75           C  
ATOM    839  O   GLU A 108      23.630  13.309   7.557  1.00 39.52           O  
ATOM    840  CB  GLU A 108      24.421  12.111  10.375  1.00 48.77           C  
ATOM    841  CG  GLU A 108      23.248  12.701  11.166  1.00 50.12           C  
ATOM    842  CD  GLU A 108      22.410  11.601  11.729  1.00100.00           C  
ATOM    843  OE1 GLU A 108      23.124  10.554  12.106  1.00100.00           O  
ATOM    844  OE2 GLU A 108      21.193  11.648  11.792  1.00 99.26           O  
ATOM    845  N   THR A 109      24.142  15.164   8.694  1.00 40.27           N  
ATOM    846  CA  THR A 109      23.299  15.908   7.805  1.00 66.82           C  
ATOM    847  C   THR A 109      23.984  15.995   6.492  1.00100.00           C  
ATOM    848  O   THR A 109      23.365  15.701   5.450  1.00 64.23           O  
ATOM    849  CB  THR A 109      22.988  17.316   8.300  1.00100.00           C  
ATOM    850  OG1 THR A 109      23.048  17.330   9.706  1.00 77.63           O  
ATOM    851  CG2 THR A 109      21.593  17.722   7.832  1.00100.00           C  
ATOM    852  N   GLY A 110      25.265  16.400   6.614  1.00 41.12           N  
ATOM    853  CA  GLY A 110      26.137  16.545   5.481  1.00 84.70           C  
ATOM    854  C   GLY A 110      25.958  15.399   4.496  1.00 42.29           C  
ATOM    855  O   GLY A 110      25.511  15.587   3.363  1.00 56.18           O  
ATOM    856  N   VAL A 111      26.311  14.205   4.966  1.00 39.36           N  
ATOM    857  CA  VAL A 111      26.262  12.975   4.201  1.00 36.85           C  
ATOM    858  C   VAL A 111      24.873  12.656   3.689  1.00 97.78           C  
ATOM    859  O   VAL A 111      24.675  12.167   2.579  1.00 38.92           O  
ATOM    860  CB  VAL A 111      26.707  11.831   5.083  1.00 37.32           C  
ATOM    861  CG1 VAL A 111      26.944  10.585   4.228  1.00 68.51           C  
ATOM    862  CG2 VAL A 111      27.967  12.242   5.823  1.00 38.33           C  
ATOM    863  N   ALA A 112      23.910  12.898   4.549  1.00 54.97           N  
ATOM    864  CA  ALA A 112      22.541  12.656   4.211  1.00 69.47           C  
ATOM    865  C   ALA A 112      22.159  13.519   2.997  1.00100.00           C  
ATOM    866  O   ALA A 112      21.131  13.282   2.366  1.00100.00           O  
ATOM    867  CB  ALA A 112      21.636  12.799   5.436  1.00 61.80           C  
ATOM    868  N   GLY A 113      23.037  14.491   2.636  1.00 44.19           N  
ATOM    869  CA  GLY A 113      22.897  15.383   1.446  1.00 92.30           C  
ATOM    870  C   GLY A 113      23.482  14.845   0.086  1.00100.00           C  
ATOM    871  O   GLY A 113      23.488  15.533  -0.958  1.00 60.91           O  
ATOM    872  N   PHE A 114      23.984  13.600   0.098  1.00 38.21           N  
ATOM    873  CA  PHE A 114      24.562  12.845  -0.998  1.00 18.99           C  
ATOM    874  C   PHE A 114      23.614  11.747  -1.491  1.00 25.24           C  
ATOM    875  O   PHE A 114      23.977  10.571  -1.682  1.00 21.79           O  
ATOM    876  CB  PHE A 114      25.791  12.147  -0.441  1.00 20.50           C  
ATOM    877  CG  PHE A 114      27.028  13.008  -0.388  1.00 19.09           C  
ATOM    878  CD1 PHE A 114      27.091  14.065   0.519  1.00 45.40           C  
ATOM    879  CD2 PHE A 114      28.140  12.763  -1.200  1.00 23.23           C  
ATOM    880  CE1 PHE A 114      28.221  14.869   0.623  1.00 24.64           C  
ATOM    881  CE2 PHE A 114      29.284  13.564  -1.127  1.00 25.83           C  
ATOM    882  CZ  PHE A 114      29.317  14.611  -0.203  1.00 25.15           C  
ATOM    883  N   THR A 115      22.385  12.141  -1.737  1.00 18.67           N  
ATOM    884  CA  THR A 115      21.326  11.237  -2.198  1.00 16.51           C  
ATOM    885  C   THR A 115      21.624  10.339  -3.353  1.00 26.01           C  
ATOM    886  O   THR A 115      21.371   9.147  -3.324  1.00 23.13           O  
ATOM    887  CB  THR A 115      20.128  12.021  -2.664  1.00 30.02           C  
ATOM    888  OG1 THR A 115      19.642  12.750  -1.586  1.00 34.57           O  
ATOM    889  CG2 THR A 115      19.098  11.011  -3.128  1.00 46.14           C  
ATOM    890  N   ASN A 116      22.050  10.935  -4.423  1.00 19.14           N  
ATOM    891  CA  ASN A 116      22.367  10.135  -5.564  1.00 18.96           C  
ATOM    892  C   ASN A 116      23.498   9.168  -5.303  1.00 16.85           C  
ATOM    893  O   ASN A 116      23.507   8.040  -5.816  1.00 21.18           O  
ATOM    894  CB  ASN A 116      22.630  10.996  -6.834  1.00 17.52           C  
ATOM    895  CG  ASN A 116      21.489  11.994  -6.987  1.00 39.69           C  
ATOM    896  OD1 ASN A 116      20.341  11.653  -6.695  1.00 47.84           O  
ATOM    897  ND2 ASN A 116      21.786  13.249  -7.332  1.00 25.75           N  
ATOM    898  N   SER A 117      24.501   9.603  -4.549  1.00 14.46           N  
ATOM    899  CA  SER A 117      25.590   8.692  -4.300  1.00 14.40           C  
ATOM    900  C   SER A 117      25.111   7.507  -3.469  1.00 16.48           C  
ATOM    901  O   SER A 117      25.557   6.361  -3.658  1.00 16.67           O  
ATOM    902  CB  SER A 117      26.671   9.391  -3.490  1.00 15.92           C  
ATOM    903  OG  SER A 117      27.198  10.460  -4.232  1.00 28.54           O  
ATOM    904  N   LEU A 118      24.250   7.826  -2.490  1.00 17.41           N  
ATOM    905  CA  LEU A 118      23.682   6.823  -1.593  1.00 15.35           C  
ATOM    906  C   LEU A 118      22.999   5.771  -2.406  1.00 18.04           C  
ATOM    907  O   LEU A 118      23.189   4.566  -2.247  1.00 17.37           O  
ATOM    908  CB  LEU A 118      22.699   7.432  -0.536  1.00 21.92           C  
ATOM    909  CG  LEU A 118      23.412   8.286   0.565  1.00 26.46           C  
ATOM    910  CD1 LEU A 118      22.427   9.174   1.331  1.00 19.43           C  
ATOM    911  CD2 LEU A 118      24.268   7.459   1.553  1.00 19.17           C  
ATOM    912  N   ARG A 119      22.207   6.225  -3.318  1.00 12.37           N  
ATOM    913  CA  ARG A 119      21.473   5.261  -4.130  1.00 21.63           C  
ATOM    914  C   ARG A 119      22.382   4.383  -4.955  1.00 20.07           C  
ATOM    915  O   ARG A 119      22.184   3.157  -5.101  1.00 18.08           O  
ATOM    916  CB  ARG A 119      20.569   6.048  -5.038  1.00 25.35           C  
ATOM    917  CG  ARG A 119      19.686   5.166  -5.882  1.00 44.97           C  
ATOM    918  CD  ARG A 119      18.800   6.019  -6.781  1.00100.00           C  
ATOM    919  NE  ARG A 119      19.479   6.398  -8.031  1.00100.00           N  
ATOM    920  CZ  ARG A 119      19.948   7.624  -8.336  1.00100.00           C  
ATOM    921  NH1 ARG A 119      19.800   8.677  -7.515  1.00100.00           N  
ATOM    922  NH2 ARG A 119      20.560   7.797  -9.515  1.00100.00           N  
ATOM    923  N   MET A 120      23.445   5.019  -5.483  1.00 15.98           N  
ATOM    924  CA  MET A 120      24.403   4.255  -6.300  1.00 15.07           C  
ATOM    925  C   MET A 120      25.173   3.257  -5.446  1.00 25.75           C  
ATOM    926  O   MET A 120      25.459   2.149  -5.854  1.00 17.15           O  
ATOM    927  CB  MET A 120      25.397   5.178  -7.053  1.00 20.73           C  
ATOM    928  CG  MET A 120      24.709   5.953  -8.165  1.00 37.99           C  
ATOM    929  SD  MET A 120      25.777   7.207  -8.925  1.00 34.43           S  
ATOM    930  CE  MET A 120      24.650   8.620  -8.966  1.00 61.03           C  
ATOM    931  N   LEU A 121      25.561   3.644  -4.250  1.00 14.68           N  
ATOM    932  CA  LEU A 121      26.278   2.658  -3.437  1.00 16.79           C  
ATOM    933  C   LEU A 121      25.337   1.487  -3.080  1.00 10.42           C  
ATOM    934  O   LEU A 121      25.730   0.328  -3.064  1.00 14.67           O  
ATOM    935  CB  LEU A 121      26.718   3.371  -2.143  1.00 15.31           C  
ATOM    936  CG  LEU A 121      27.873   4.353  -2.386  1.00 13.23           C  
ATOM    937  CD1 LEU A 121      28.014   5.307  -1.198  1.00 22.98           C  
ATOM    938  CD2 LEU A 121      29.183   3.613  -2.622  1.00 14.69           C  
ATOM    939  N   GLN A 122      24.072   1.854  -2.756  1.00 12.29           N  
ATOM    940  CA  GLN A 122      23.133   0.842  -2.399  1.00 19.97           C  
ATOM    941  C   GLN A 122      22.997  -0.174  -3.549  1.00 42.70           C  
ATOM    942  O   GLN A 122      22.886  -1.376  -3.343  1.00 18.33           O  
ATOM    943  CB  GLN A 122      21.783   1.429  -1.955  1.00 14.94           C  
ATOM    944  CG  GLN A 122      20.783   0.288  -1.706  1.00 30.23           C  
ATOM    945  CD  GLN A 122      19.713   0.538  -0.667  1.00 85.10           C  
ATOM    946  OE1 GLN A 122      19.412   1.683  -0.370  1.00 44.53           O  
ATOM    947  NE2 GLN A 122      19.104  -0.532  -0.138  1.00100.00           N  
ATOM    948  N   GLN A 123      23.020   0.300  -4.791  1.00 19.39           N  
ATOM    949  CA  GLN A 123      22.926  -0.569  -5.966  1.00 18.00           C  
ATOM    950  C   GLN A 123      24.251  -1.234  -6.276  1.00 17.83           C  
ATOM    951  O   GLN A 123      24.299  -2.002  -7.215  1.00 19.69           O  
ATOM    952  CB  GLN A 123      22.543   0.254  -7.216  1.00 16.37           C  
ATOM    953  CG  GLN A 123      21.106   0.791  -7.108  1.00 30.38           C  
ATOM    954  CD  GLN A 123      20.590   1.473  -8.375  1.00 45.85           C  
ATOM    955  OE1 GLN A 123      19.761   0.908  -9.110  1.00100.00           O  
ATOM    956  NE2 GLN A 123      21.103   2.674  -8.655  1.00 48.68           N  
ATOM    957  N   LYS A 124      25.356  -0.932  -5.522  1.00 13.57           N  
ATOM    958  CA  LYS A 124      26.670  -1.556  -5.764  1.00 13.22           C  
ATOM    959  C   LYS A 124      27.288  -1.210  -7.118  1.00 20.55           C  
ATOM    960  O   LYS A 124      28.025  -1.976  -7.722  1.00 17.58           O  
ATOM    961  CB  LYS A 124      26.771  -3.065  -5.436  1.00 20.26           C  
ATOM    962  CG  LYS A 124      26.070  -3.408  -4.114  1.00 17.66           C  
ATOM    963  CD  LYS A 124      26.412  -4.788  -3.549  1.00 13.10           C  
ATOM    964  CE  LYS A 124      25.959  -4.902  -2.078  1.00 12.66           C  
ATOM    965  NZ  LYS A 124      26.883  -4.172  -1.203  1.00 24.65           N  
ATOM    966  N   ARG A 125      26.973  -0.025  -7.587  1.00 15.53           N  
ATOM    967  CA  ARG A 125      27.532   0.507  -8.833  1.00 15.95           C  
ATOM    968  C   ARG A 125      28.756   1.348  -8.407  1.00 13.32           C  
ATOM    969  O   ARG A 125      28.744   2.599  -8.346  1.00 18.21           O  
ATOM    970  CB  ARG A 125      26.437   1.333  -9.535  1.00 18.38           C  
ATOM    971  CG  ARG A 125      25.272   0.497 -10.099  1.00 20.72           C  
ATOM    972  CD  ARG A 125      24.173   1.461 -10.500  1.00 25.44           C  
ATOM    973  NE  ARG A 125      23.352   1.176 -11.676  1.00 72.35           N  
ATOM    974  CZ  ARG A 125      22.330   0.313 -11.705  1.00100.00           C  
ATOM    975  NH1 ARG A 125      22.005  -0.457 -10.658  1.00100.00           N  
ATOM    976  NH2 ARG A 125      21.637   0.181 -12.825  1.00 72.72           N  
ATOM    977  N   TRP A 126      29.810   0.640  -8.047  1.00 18.19           N  
ATOM    978  CA  TRP A 126      30.962   1.295  -7.479  1.00 14.91           C  
ATOM    979  C   TRP A 126      31.635   2.363  -8.268  1.00 24.08           C  
ATOM    980  O   TRP A 126      31.975   3.398  -7.733  1.00 15.05           O  
ATOM    981  CB  TRP A 126      31.966   0.292  -6.948  1.00  9.11           C  
ATOM    982  CG  TRP A 126      31.351  -0.883  -6.200  1.00 16.09           C  
ATOM    983  CD1 TRP A 126      31.541  -2.196  -6.510  1.00 15.36           C  
ATOM    984  CD2 TRP A 126      30.545  -0.872  -4.984  1.00 15.67           C  
ATOM    985  NE1 TRP A 126      30.899  -3.007  -5.592  1.00 14.73           N  
ATOM    986  CE2 TRP A 126      30.291  -2.240  -4.629  1.00 14.24           C  
ATOM    987  CE3 TRP A 126      30.037   0.133  -4.181  1.00 12.66           C  
ATOM    988  CZ2 TRP A 126      29.552  -2.625  -3.503  1.00 12.87           C  
ATOM    989  CZ3 TRP A 126      29.316  -0.244  -3.062  1.00 16.92           C  
ATOM    990  CH2 TRP A 126      29.045  -1.596  -2.738  1.00 15.98           C  
ATOM    991  N   ASP A 127      31.940   2.092  -9.510  1.00 17.60           N  
ATOM    992  CA  ASP A 127      32.612   3.105 -10.288  1.00 17.48           C  
ATOM    993  C   ASP A 127      31.741   4.310 -10.497  1.00 13.01           C  
ATOM    994  O   ASP A 127      32.183   5.453 -10.407  1.00 19.68           O  
ATOM    995  CB  ASP A 127      33.034   2.507 -11.633  1.00 21.69           C  
ATOM    996  CG  ASP A 127      34.259   1.649 -11.448  1.00 29.90           C  
ATOM    997  OD1 ASP A 127      34.542   1.102 -10.404  1.00 48.91           O  
ATOM    998  OD2 ASP A 127      35.044   1.654 -12.475  1.00 49.31           O  
ATOM    999  N   GLU A 128      30.468   4.077 -10.742  1.00  9.70           N  
ATOM   1000  CA  GLU A 128      29.652   5.228 -10.934  1.00 12.20           C  
ATOM   1001  C   GLU A 128      29.506   6.037  -9.673  1.00 26.87           C  
ATOM   1002  O   GLU A 128      29.463   7.274  -9.724  1.00 16.04           O  
ATOM   1003  CB  GLU A 128      28.285   4.818 -11.440  1.00 22.64           C  
ATOM   1004  CG  GLU A 128      28.396   4.300 -12.887  1.00 28.33           C  
ATOM   1005  CD  GLU A 128      27.359   3.304 -13.323  1.00100.00           C  
ATOM   1006  OE1 GLU A 128      26.156   3.827 -13.414  1.00100.00           O  
ATOM   1007  OE2 GLU A 128      27.630   2.151 -13.632  1.00 93.48           O  
ATOM   1008  N   ALA A 129      29.391   5.332  -8.530  1.00 15.54           N  
ATOM   1009  CA  ALA A 129      29.256   6.051  -7.267  1.00 11.40           C  
ATOM   1010  C   ALA A 129      30.511   6.879  -7.026  1.00 11.08           C  
ATOM   1011  O   ALA A 129      30.477   8.034  -6.588  1.00 15.59           O  
ATOM   1012  CB  ALA A 129      29.072   5.080  -6.101  1.00 15.74           C  
ATOM   1013  N   ALA A 130      31.633   6.283  -7.375  1.00 11.10           N  
ATOM   1014  CA  ALA A 130      32.893   6.983  -7.150  1.00 10.10           C  
ATOM   1015  C   ALA A 130      32.960   8.286  -7.929  1.00 33.39           C  
ATOM   1016  O   ALA A 130      33.480   9.309  -7.476  1.00 19.44           O  
ATOM   1017  CB  ALA A 130      34.083   6.090  -7.447  1.00 13.40           C  
ATOM   1018  N   VAL A 131      32.433   8.255  -9.131  1.00 15.90           N  
ATOM   1019  CA  VAL A 131      32.460   9.458  -9.921  1.00 12.84           C  
ATOM   1020  C   VAL A 131      31.508  10.507  -9.335  1.00 17.11           C  
ATOM   1021  O   VAL A 131      31.794  11.687  -9.251  1.00 20.82           O  
ATOM   1022  CB  VAL A 131      32.085   9.104 -11.371  1.00 19.90           C  
ATOM   1023  CG1 VAL A 131      31.721  10.368 -12.123  1.00 25.75           C  
ATOM   1024  CG2 VAL A 131      33.278   8.440 -12.037  1.00 23.45           C  
ATOM   1025  N   ASN A 132      30.342  10.075  -8.929  1.00 18.98           N  
ATOM   1026  CA  ASN A 132      29.376  10.993  -8.355  1.00 11.11           C  
ATOM   1027  C   ASN A 132      29.906  11.558  -7.033  1.00 15.17           C  
ATOM   1028  O   ASN A 132      29.743  12.726  -6.727  1.00 17.72           O  
ATOM   1029  CB  ASN A 132      28.053  10.262  -8.129  1.00 11.91           C  
ATOM   1030  CG  ASN A 132      26.937  11.175  -7.662  1.00 24.85           C  
ATOM   1031  OD1 ASN A 132      26.667  11.345  -6.449  1.00 22.69           O  
ATOM   1032  ND2 ASN A 132      26.326  11.870  -8.606  1.00 22.88           N  
ATOM   1033  N   LEU A 133      30.574  10.726  -6.236  1.00 14.28           N  
ATOM   1034  CA  LEU A 133      31.086  11.252  -4.960  1.00 13.29           C  
ATOM   1035  C   LEU A 133      32.073  12.399  -5.164  1.00 16.60           C  
ATOM   1036  O   LEU A 133      32.172  13.297  -4.322  1.00 18.65           O  
ATOM   1037  CB  LEU A 133      31.763  10.181  -4.036  1.00 12.31           C  
ATOM   1038  CG  LEU A 133      30.773   9.190  -3.358  1.00 14.65           C  
ATOM   1039  CD1 LEU A 133      31.518   7.913  -2.886  1.00 16.81           C  
ATOM   1040  CD2 LEU A 133      30.045   9.866  -2.197  1.00 15.75           C  
ATOM   1041  N   ALA A 134      32.839  12.321  -6.237  1.00 14.32           N  
ATOM   1042  CA  ALA A 134      33.856  13.323  -6.551  1.00 15.85           C  
ATOM   1043  C   ALA A 134      33.306  14.672  -6.966  1.00 16.99           C  
ATOM   1044  O   ALA A 134      34.021  15.673  -6.888  1.00 15.49           O  
ATOM   1045  CB  ALA A 134      34.895  12.789  -7.523  1.00 18.74           C  
ATOM   1046  N   LYS A 135      32.033  14.717  -7.372  1.00 10.65           N  
ATOM   1047  CA  LYS A 135      31.409  16.004  -7.728  1.00 18.54           C  
ATOM   1048  C   LYS A 135      30.818  16.685  -6.506  1.00 10.76           C  
ATOM   1049  O   LYS A 135      29.604  16.702  -6.309  1.00 17.75           O  
ATOM   1050  CB  LYS A 135      30.345  15.815  -8.767  1.00 19.67           C  
ATOM   1051  CG  LYS A 135      30.912  15.093  -9.985  1.00 21.96           C  
ATOM   1052  CD  LYS A 135      29.792  14.922 -10.997  1.00 53.26           C  
ATOM   1053  CE  LYS A 135      30.223  14.417 -12.367  1.00100.00           C  
ATOM   1054  NZ  LYS A 135      29.098  13.859 -13.133  1.00 62.96           N  
ATOM   1055  N   SER A 136      31.698  17.151  -5.622  1.00 12.23           N  
ATOM   1056  CA  SER A 136      31.234  17.652  -4.373  1.00 16.24           C  
ATOM   1057  C   SER A 136      32.221  18.644  -3.816  1.00 13.15           C  
ATOM   1058  O   SER A 136      33.433  18.609  -4.129  1.00 15.76           O  
ATOM   1059  CB  SER A 136      31.182  16.461  -3.386  1.00 11.93           C  
ATOM   1060  OG  SER A 136      32.499  15.872  -3.260  1.00 15.31           O  
ATOM   1061  N   ARG A 137      31.666  19.533  -2.998  1.00 10.30           N  
ATOM   1062  CA  ARG A 137      32.525  20.491  -2.370  1.00 10.02           C  
ATOM   1063  C   ARG A 137      33.596  19.739  -1.549  1.00 12.72           C  
ATOM   1064  O   ARG A 137      34.774  20.116  -1.509  1.00 16.09           O  
ATOM   1065  CB  ARG A 137      31.687  21.347  -1.432  1.00 15.92           C  
ATOM   1066  CG  ARG A 137      32.595  22.163  -0.526  1.00 22.36           C  
ATOM   1067  CD  ARG A 137      31.822  23.192   0.282  1.00 25.45           C  
ATOM   1068  NE  ARG A 137      32.692  24.202   0.872  1.00 25.71           N  
ATOM   1069  CZ  ARG A 137      33.473  24.054   1.939  1.00100.00           C  
ATOM   1070  NH1 ARG A 137      33.513  22.918   2.616  1.00 27.49           N  
ATOM   1071  NH2 ARG A 137      34.228  25.084   2.347  1.00 55.89           N  
ATOM   1072  N   TRP A 138      33.158  18.630  -0.878  1.00 14.41           N  
ATOM   1073  CA  TRP A 138      34.045  17.763  -0.044  1.00 14.31           C  
ATOM   1074  C   TRP A 138      35.333  17.370  -0.768  1.00 18.83           C  
ATOM   1075  O   TRP A 138      36.470  17.580  -0.307  1.00 15.18           O  
ATOM   1076  CB  TRP A 138      33.272  16.491   0.285  1.00 18.26           C  
ATOM   1077  CG  TRP A 138      34.072  15.388   0.912  1.00 15.42           C  
ATOM   1078  CD1 TRP A 138      34.755  15.421   2.107  1.00 21.02           C  
ATOM   1079  CD2 TRP A 138      34.086  14.025   0.477  1.00 11.29           C  
ATOM   1080  NE1 TRP A 138      35.296  14.165   2.372  1.00 15.57           N  
ATOM   1081  CE2 TRP A 138      34.847  13.285   1.417  1.00 13.17           C  
ATOM   1082  CE3 TRP A 138      33.522  13.368  -0.611  1.00 12.65           C  
ATOM   1083  CZ2 TRP A 138      35.030  11.907   1.295  1.00 13.67           C  
ATOM   1084  CZ3 TRP A 138      33.747  12.022  -0.756  1.00 13.32           C  
ATOM   1085  CH2 TRP A 138      34.477  11.304   0.195  1.00 14.63           C  
ATOM   1086  N   TYR A 139      35.147  16.861  -1.980  1.00 15.05           N  
ATOM   1087  CA  TYR A 139      36.278  16.451  -2.777  1.00 12.66           C  
ATOM   1088  C   TYR A 139      37.155  17.602  -3.171  1.00 24.33           C  
ATOM   1089  O   TYR A 139      38.381  17.480  -3.220  1.00 19.58           O  
ATOM   1090  CB  TYR A 139      35.711  15.907  -4.061  1.00 13.59           C  
ATOM   1091  CG  TYR A 139      36.777  15.458  -4.963  1.00 21.71           C  
ATOM   1092  CD1 TYR A 139      37.318  14.193  -4.746  1.00 19.33           C  
ATOM   1093  CD2 TYR A 139      37.221  16.230  -6.038  1.00 22.69           C  
ATOM   1094  CE1 TYR A 139      38.306  13.672  -5.573  1.00 35.81           C  
ATOM   1095  CE2 TYR A 139      38.199  15.710  -6.886  1.00 37.36           C  
ATOM   1096  CZ  TYR A 139      38.735  14.442  -6.654  1.00 78.41           C  
ATOM   1097  OH  TYR A 139      39.689  13.939  -7.499  1.00 68.52           O  
ATOM   1098  N   ASN A 140      36.513  18.726  -3.517  1.00 15.93           N  
ATOM   1099  CA  ASN A 140      37.308  19.901  -3.941  1.00 11.89           C  
ATOM   1100  C   ASN A 140      38.080  20.545  -2.802  1.00 17.75           C  
ATOM   1101  O   ASN A 140      39.166  21.047  -2.994  1.00 22.48           O  
ATOM   1102  CB  ASN A 140      36.432  20.942  -4.675  1.00 24.84           C  
ATOM   1103  CG  ASN A 140      36.126  20.462  -6.075  1.00 26.45           C  
ATOM   1104  OD1 ASN A 140      35.061  19.900  -6.360  1.00 22.51           O  
ATOM   1105  ND2 ASN A 140      37.134  20.548  -6.918  1.00 24.38           N  
ATOM   1106  N   GLN A 141      37.528  20.512  -1.590  1.00 13.15           N  
ATOM   1107  CA  GLN A 141      38.181  21.083  -0.416  1.00 17.28           C  
ATOM   1108  C   GLN A 141      39.254  20.183   0.218  1.00 19.91           C  
ATOM   1109  O   GLN A 141      40.302  20.663   0.678  1.00 18.44           O  
ATOM   1110  CB  GLN A 141      37.151  21.491   0.649  1.00 14.35           C  
ATOM   1111  CG  GLN A 141      36.234  22.610   0.109  1.00 33.38           C  
ATOM   1112  CD  GLN A 141      36.953  23.871  -0.371  1.00 44.62           C  
ATOM   1113  OE1 GLN A 141      36.723  24.395  -1.497  1.00 24.55           O  
ATOM   1114  NE2 GLN A 141      37.818  24.374   0.488  1.00 22.44           N  
ATOM   1115  N   THR A 142      38.991  18.887   0.316  1.00 12.13           N  
ATOM   1116  CA  THR A 142      39.975  18.000   0.908  1.00  8.99           C  
ATOM   1117  C   THR A 142      40.110  16.854  -0.064  1.00 16.07           C  
ATOM   1118  O   THR A 142      39.659  15.723   0.152  1.00 14.24           O  
ATOM   1119  CB  THR A 142      39.500  17.464   2.298  1.00 13.96           C  
ATOM   1120  OG1 THR A 142      38.134  16.993   2.216  1.00 15.51           O  
ATOM   1121  CG2 THR A 142      39.557  18.609   3.308  1.00 13.91           C  
ATOM   1122  N   PRO A 143      40.734  17.155  -1.171  1.00 19.56           N  
ATOM   1123  CA  PRO A 143      40.910  16.164  -2.235  1.00 12.99           C  
ATOM   1124  C   PRO A 143      41.693  14.900  -1.861  1.00 13.85           C  
ATOM   1125  O   PRO A 143      41.367  13.805  -2.329  1.00 15.88           O  
ATOM   1126  CB  PRO A 143      41.706  16.886  -3.343  1.00 14.42           C  
ATOM   1127  CG  PRO A 143      42.172  18.223  -2.768  1.00 12.65           C  
ATOM   1128  CD  PRO A 143      41.508  18.402  -1.411  1.00 17.30           C  
ATOM   1129  N   ASN A 144      42.803  15.002  -1.114  1.00  9.60           N  
ATOM   1130  CA  ASN A 144      43.571  13.759  -0.840  1.00 14.55           C  
ATOM   1131  C   ASN A 144      42.829  12.763   0.090  1.00 18.08           C  
ATOM   1132  O   ASN A 144      42.817  11.550  -0.109  1.00 15.82           O  
ATOM   1133  CB  ASN A 144      44.958  14.078  -0.255  1.00 12.95           C  
ATOM   1134  CG  ASN A 144      45.878  14.790  -1.246  1.00 26.43           C  
ATOM   1135  OD1 ASN A 144      45.753  14.642  -2.443  1.00 45.43           O  
ATOM   1136  ND2 ASN A 144      46.839  15.540  -0.755  1.00 40.70           N  
ATOM   1137  N   ARG A 145      42.150  13.305   1.107  1.00 14.04           N  
ATOM   1138  CA  ARG A 145      41.339  12.486   1.997  1.00 11.65           C  
ATOM   1139  C   ARG A 145      40.136  11.941   1.231  1.00 11.09           C  
ATOM   1140  O   ARG A 145      39.791  10.773   1.351  1.00 12.89           O  
ATOM   1141  CB  ARG A 145      40.808  13.318   3.153  1.00 16.45           C  
ATOM   1142  CG  ARG A 145      40.275  12.445   4.276  1.00 18.15           C  
ATOM   1143  CD  ARG A 145      39.313  13.207   5.108  1.00 26.45           C  
ATOM   1144  NE  ARG A 145      38.691  12.371   6.103  1.00 20.26           N  
ATOM   1145  CZ  ARG A 145      38.645  12.736   7.366  1.00 18.61           C  
ATOM   1146  NH1 ARG A 145      39.219  13.855   7.728  1.00 17.91           N  
ATOM   1147  NH2 ARG A 145      37.980  11.983   8.261  1.00 14.67           N  
ATOM   1148  N   ALA A 146      39.454  12.809   0.457  1.00 14.68           N  
ATOM   1149  CA  ALA A 146      38.285  12.356  -0.315  1.00  9.43           C  
ATOM   1150  C   ALA A 146      38.694  11.225  -1.239  1.00 14.89           C  
ATOM   1151  O   ALA A 146      37.987  10.223  -1.358  1.00 12.99           O  
ATOM   1152  CB  ALA A 146      37.641  13.483  -1.114  1.00 14.48           C  
ATOM   1153  N   LYS A 147      39.840  11.375  -1.919  1.00 13.57           N  
ATOM   1154  CA  LYS A 147      40.292  10.314  -2.826  1.00 14.99           C  
ATOM   1155  C   LYS A 147      40.497   8.978  -2.091  1.00 17.77           C  
ATOM   1156  O   LYS A 147      40.207   7.872  -2.612  1.00 13.47           O  
ATOM   1157  CB  LYS A 147      41.604  10.659  -3.548  1.00 13.89           C  
ATOM   1158  CG  LYS A 147      41.428  11.910  -4.376  1.00 29.46           C  
ATOM   1159  CD  LYS A 147      42.653  12.316  -5.189  1.00 43.82           C  
ATOM   1160  CE  LYS A 147      42.501  13.709  -5.798  1.00 59.00           C  
ATOM   1161  NZ  LYS A 147      43.058  13.824  -7.156  1.00100.00           N  
ATOM   1162  N   ARG A 148      41.047   9.065  -0.874  1.00 14.92           N  
ATOM   1163  CA  ARG A 148      41.272   7.819  -0.139  1.00 15.43           C  
ATOM   1164  C   ARG A 148      39.948   7.150   0.187  1.00 13.53           C  
ATOM   1165  O   ARG A 148      39.859   5.947   0.056  1.00 15.45           O  
ATOM   1166  CB  ARG A 148      42.060   7.971   1.162  1.00 11.52           C  
ATOM   1167  CG  ARG A 148      43.492   8.378   0.952  1.00 10.14           C  
ATOM   1168  CD  ARG A 148      44.289   8.252   2.225  1.00 17.44           C  
ATOM   1169  NE  ARG A 148      43.957   9.295   3.200  1.00 17.88           N  
ATOM   1170  CZ  ARG A 148      44.525  10.509   3.166  1.00 22.81           C  
ATOM   1171  NH1 ARG A 148      45.436  10.827   2.219  1.00 16.51           N  
ATOM   1172  NH2 ARG A 148      44.195  11.420   4.082  1.00 17.60           N  
ATOM   1173  N   VAL A 149      38.945   7.934   0.628  1.00 12.13           N  
ATOM   1174  CA  VAL A 149      37.659   7.376   1.023  1.00 10.28           C  
ATOM   1175  C   VAL A 149      36.908   6.839  -0.206  1.00 14.02           C  
ATOM   1176  O   VAL A 149      36.340   5.734  -0.204  1.00 13.00           O  
ATOM   1177  CB  VAL A 149      36.869   8.440   1.753  1.00  9.81           C  
ATOM   1178  CG1 VAL A 149      35.433   7.963   2.010  1.00 13.69           C  
ATOM   1179  CG2 VAL A 149      37.592   8.711   3.062  1.00 13.63           C  
ATOM   1180  N   ILE A 150      36.968   7.639  -1.268  1.00 13.21           N  
ATOM   1181  CA  ILE A 150      36.377   7.261  -2.529  1.00 11.06           C  
ATOM   1182  C   ILE A 150      36.960   5.969  -3.094  1.00 12.02           C  
ATOM   1183  O   ILE A 150      36.239   5.114  -3.604  1.00 14.91           O  
ATOM   1184  CB  ILE A 150      36.474   8.380  -3.558  1.00 15.57           C  
ATOM   1185  CG1 ILE A 150      35.538   9.514  -3.133  1.00 17.70           C  
ATOM   1186  CG2 ILE A 150      36.029   7.790  -4.906  1.00 19.20           C  
ATOM   1187  CD1 ILE A 150      35.683  10.765  -4.002  1.00 14.73           C  
ATOM   1188  N   THR A 151      38.285   5.803  -3.032  1.00 13.67           N  
ATOM   1189  CA  THR A 151      38.923   4.564  -3.498  1.00 16.02           C  
ATOM   1190  C   THR A 151      38.467   3.344  -2.695  1.00 14.74           C  
ATOM   1191  O   THR A 151      38.314   2.246  -3.210  1.00 13.18           O  
ATOM   1192  CB  THR A 151      40.435   4.690  -3.339  1.00 22.97           C  
ATOM   1193  OG1 THR A 151      40.877   5.617  -4.302  1.00 27.53           O  
ATOM   1194  CG2 THR A 151      41.103   3.349  -3.604  1.00 23.03           C  
ATOM   1195  N   THR A 152      38.240   3.582  -1.417  1.00 12.68           N  
ATOM   1196  CA  THR A 152      37.798   2.574  -0.498  1.00 12.60           C  
ATOM   1197  C   THR A 152      36.385   2.135  -0.916  1.00 13.07           C  
ATOM   1198  O   THR A 152      36.067   0.947  -0.917  1.00 14.14           O  
ATOM   1199  CB  THR A 152      37.843   3.123   0.991  1.00 11.28           C  
ATOM   1200  OG1 THR A 152      39.174   3.535   1.327  1.00 12.91           O  
ATOM   1201  CG2 THR A 152      37.494   1.999   1.951  1.00  9.99           C  
ATOM   1202  N   PHE A 153      35.527   3.107  -1.235  1.00 10.40           N  
ATOM   1203  CA  PHE A 153      34.177   2.700  -1.641  1.00 12.28           C  
ATOM   1204  C   PHE A 153      34.259   2.020  -2.994  1.00 20.67           C  
ATOM   1205  O   PHE A 153      33.567   1.064  -3.276  1.00 18.39           O  
ATOM   1206  CB  PHE A 153      33.278   3.908  -1.833  1.00 10.27           C  
ATOM   1207  CG  PHE A 153      32.624   4.457  -0.612  1.00 16.14           C  
ATOM   1208  CD1 PHE A 153      31.770   3.637   0.132  1.00 19.68           C  
ATOM   1209  CD2 PHE A 153      32.800   5.794  -0.235  1.00 17.23           C  
ATOM   1210  CE1 PHE A 153      31.099   4.131   1.259  1.00 16.45           C  
ATOM   1211  CE2 PHE A 153      32.156   6.293   0.904  1.00 15.11           C  
ATOM   1212  CZ  PHE A 153      31.307   5.455   1.642  1.00 11.19           C  
ATOM   1213  N   ARG A 154      35.117   2.547  -3.868  1.00 15.56           N  
ATOM   1214  CA  ARG A 154      35.258   1.945  -5.192  1.00 19.00           C  
ATOM   1215  C   ARG A 154      35.765   0.535  -5.160  1.00 25.31           C  
ATOM   1216  O   ARG A 154      35.263  -0.297  -5.887  1.00 23.19           O  
ATOM   1217  CB  ARG A 154      36.189   2.695  -6.130  1.00 20.11           C  
ATOM   1218  CG  ARG A 154      35.855   2.407  -7.595  1.00 24.23           C  
ATOM   1219  CD  ARG A 154      36.733   3.209  -8.561  1.00 24.47           C  
ATOM   1220  NE  ARG A 154      38.122   3.317  -8.113  1.00 44.88           N  
ATOM   1221  CZ  ARG A 154      39.130   2.463  -8.400  1.00100.00           C  
ATOM   1222  NH1 ARG A 154      38.969   1.364  -9.144  1.00 55.12           N  
ATOM   1223  NH2 ARG A 154      40.353   2.728  -7.915  1.00 51.33           N  
ATOM   1224  N   THR A 155      36.803   0.273  -4.371  1.00 17.12           N  
ATOM   1225  CA  THR A 155      37.398  -1.044  -4.359  1.00 18.72           C  
ATOM   1226  C   THR A 155      36.994  -2.011  -3.275  1.00 33.08           C  
ATOM   1227  O   THR A 155      37.270  -3.194  -3.424  1.00 24.35           O  
ATOM   1228  CB  THR A 155      38.928  -0.951  -4.276  1.00 26.19           C  
ATOM   1229  OG1 THR A 155      39.277  -0.384  -3.018  1.00 19.31           O  
ATOM   1230  CG2 THR A 155      39.456  -0.117  -5.429  1.00 20.15           C  
ATOM   1231  N   GLY A 156      36.464  -1.547  -2.157  1.00 16.72           N  
ATOM   1232  CA  GLY A 156      36.203  -2.453  -1.072  1.00 14.36           C  
ATOM   1233  C   GLY A 156      37.528  -2.987  -0.447  1.00 22.24           C  
ATOM   1234  O   GLY A 156      37.508  -4.009   0.212  1.00 19.64           O  
ATOM   1235  N   THR A 157      38.711  -2.328  -0.631  1.00 15.59           N  
ATOM   1236  CA  THR A 157      39.977  -2.781  -0.019  1.00 15.32           C  
ATOM   1237  C   THR A 157      40.622  -1.613   0.722  1.00 16.61           C  
ATOM   1238  O   THR A 157      40.207  -0.492   0.574  1.00 16.42           O  
ATOM   1239  CB  THR A 157      40.997  -3.113  -1.127  1.00 22.55           C  
ATOM   1240  OG1 THR A 157      41.358  -1.897  -1.751  1.00 18.98           O  
ATOM   1241  CG2 THR A 157      40.413  -4.050  -2.162  1.00 16.10           C  
ATOM   1242  N   TRP A 158      41.676  -1.837   1.474  1.00 17.06           N  
ATOM   1243  CA  TRP A 158      42.311  -0.722   2.166  1.00 10.43           C  
ATOM   1244  C   TRP A 158      43.483  -0.221   1.366  1.00 22.27           C  
ATOM   1245  O   TRP A 158      44.372   0.420   1.890  1.00 20.13           O  
ATOM   1246  CB  TRP A 158      42.861  -1.182   3.505  1.00 12.92           C  
ATOM   1247  CG  TRP A 158      41.792  -1.535   4.454  1.00 13.77           C  
ATOM   1248  CD1 TRP A 158      41.444  -2.787   4.797  1.00 17.96           C  
ATOM   1249  CD2 TRP A 158      40.974  -0.649   5.204  1.00 16.24           C  
ATOM   1250  NE1 TRP A 158      40.444  -2.766   5.708  1.00 18.22           N  
ATOM   1251  CE2 TRP A 158      40.135  -1.459   5.999  1.00 12.65           C  
ATOM   1252  CE3 TRP A 158      40.883   0.732   5.281  1.00 17.99           C  
ATOM   1253  CZ2 TRP A 158      39.174  -0.920   6.866  1.00 21.42           C  
ATOM   1254  CZ3 TRP A 158      39.996   1.255   6.187  1.00 21.88           C  
ATOM   1255  CH2 TRP A 158      39.148   0.441   6.965  1.00 20.86           C  
ATOM   1256  N   ASP A 159      43.508  -0.529   0.092  1.00 19.11           N  
ATOM   1257  CA  ASP A 159      44.652  -0.106  -0.690  1.00 16.16           C  
ATOM   1258  C   ASP A 159      45.061   1.370  -0.579  1.00 26.11           C  
ATOM   1259  O   ASP A 159      46.227   1.713  -0.613  1.00 22.03           O  
ATOM   1260  CB  ASP A 159      44.467  -0.482  -2.163  1.00 22.26           C  
ATOM   1261  CG  ASP A 159      44.422  -1.978  -2.451  1.00 39.69           C  
ATOM   1262  OD1 ASP A 159      45.004  -2.699  -1.523  1.00 39.27           O  
ATOM   1263  OD2 ASP A 159      43.898  -2.462  -3.452  1.00 57.24           O  
ATOM   1264  N   ALA A 160      44.124   2.276  -0.435  1.00 18.73           N  
ATOM   1265  CA  ALA A 160      44.477   3.707  -0.400  1.00 15.13           C  
ATOM   1266  C   ALA A 160      45.199   4.082   0.880  1.00 15.18           C  
ATOM   1267  O   ALA A 160      45.701   5.190   1.001  1.00 19.94           O  
ATOM   1268  CB  ALA A 160      43.208   4.582  -0.552  1.00 15.52           C  
ATOM   1269  N   TYR A 161      45.103   3.214   1.864  1.00 18.14           N  
ATOM   1270  CA  TYR A 161      45.671   3.482   3.170  1.00 24.68           C  
ATOM   1271  C   TYR A 161      46.958   2.723   3.385  1.00 38.11           C  
ATOM   1272  O   TYR A 161      47.578   2.878   4.428  1.00 24.59           O  
ATOM   1273  CB  TYR A 161      44.681   3.151   4.291  1.00 21.22           C  
ATOM   1274  CG  TYR A 161      43.635   4.211   4.348  1.00 19.05           C  
ATOM   1275  CD1 TYR A 161      42.528   4.103   3.522  1.00 12.91           C  
ATOM   1276  CD2 TYR A 161      43.783   5.363   5.118  1.00 13.81           C  
ATOM   1277  CE1 TYR A 161      41.545   5.088   3.534  1.00 16.11           C  
ATOM   1278  CE2 TYR A 161      42.791   6.340   5.166  1.00 10.47           C  
ATOM   1279  CZ  TYR A 161      41.654   6.198   4.368  1.00 15.79           C  
ATOM   1280  OH  TYR A 161      40.647   7.175   4.346  1.00 13.22           O  
ATOM   1281  N   LYS A 162      47.352   1.916   2.403  1.00 32.06           N  
ATOM   1282  CA  LYS A 162      48.595   1.185   2.502  1.00 47.88           C  
ATOM   1283  C   LYS A 162      49.663   1.962   1.774  1.00 30.33           C  
ATOM   1284  O   LYS A 162      50.635   2.363   2.397  1.00 59.54           O  
ATOM   1285  CB  LYS A 162      48.471  -0.231   1.993  1.00 42.49           C  
ATOM   1286  CG  LYS A 162      47.141  -0.818   2.429  1.00100.00           C  
ATOM   1287  CD  LYS A 162      47.104  -2.340   2.490  1.00100.00           C  
ATOM   1288  CE  LYS A 162      46.816  -2.990   1.135  1.00100.00           C  
ATOM   1289  NZ  LYS A 162      45.549  -3.750   1.109  1.00100.00           N  
TER    1290      LYS A 162                                                      
HETATM 1291 CL    CL A 173      43.060  16.466   1.830  1.00 27.06          CL  
HETATM 1292 CL    CL A 178      31.971  15.560  24.045  0.50 29.96          CL  
HETATM 1293  C1  HED A 170      31.905  -1.293  15.193  1.00 35.33           C  
HETATM 1294  O1  HED A 170      33.107  -0.814  15.775  1.00 64.11           O  
HETATM 1295  C2  HED A 170      31.861  -0.740  13.804  1.00 47.28           C  
HETATM 1296  S3  HED A 170      33.302  -1.372  12.970  1.00 60.79           S  
HETATM 1297  S4  HED A 170      32.836  -1.043  10.959  1.00100.00           S  
HETATM 1298  C5  HED A 170      32.558  -2.633  10.129  1.00 54.00           C  
HETATM 1299  C6  HED A 170      33.874  -3.308   9.679  1.00 99.89           C  
HETATM 1300  O6  HED A 170      34.621  -2.417   8.876  1.00 74.39           O  
HETATM 1301  CB  PYJ A 401      28.249   7.591   2.201  1.00 46.57           C  
HETATM 1302  CX  PYJ A 401      27.335   8.509   1.432  1.00 51.05           C  
HETATM 1303  CG  PYJ A 401      27.464   6.861   3.254  1.00 20.08           C  
HETATM 1304  CD1 PYJ A 401      27.368   7.394   4.505  1.00 20.37           C  
HETATM 1305  CD2 PYJ A 401      26.883   5.636   2.981  1.00 23.78           C  
HETATM 1306  CE1 PYJ A 401      26.644   6.711   5.502  1.00 21.52           C  
HETATM 1307  CE2 PYJ A 401      26.120   4.986   3.958  1.00 20.67           C  
HETATM 1308  CZ  PYJ A 401      25.986   5.537   5.200  1.00 22.28           C  
HETATM 1309  O   HOH A 171      37.926  12.588  18.260  1.00 13.24           O  
HETATM 1310  O   HOH A 172      36.008  18.743   2.816  1.00 26.10           O  
HETATM 1311  O   HOH A 174      41.791  23.096   1.016  1.00 22.40           O  
HETATM 1312  O   HOH A 175      41.359   1.981   0.175  1.00 22.42           O  
HETATM 1313  O   HOH A 177      32.782  -7.641   4.585  1.00 32.26           O  
HETATM 1314  O   HOH A 179      40.086  13.080  20.043  1.00 13.25           O  
HETATM 1315  O   HOH A 180      45.017  10.833  -2.098  1.00 41.22           O  
HETATM 1316  O   HOH A 181      27.923  -6.699   5.002  1.00 23.83           O  
HETATM 1317  O   HOH A 182      32.889  12.912  22.351  1.00 25.51           O  
HETATM 1318  O   HOH A 183      33.764  11.085  28.893  1.00 30.43           O  
HETATM 1319  O   HOH A 184      47.967  10.008  28.116  1.00 54.83           O  
HETATM 1320  O   HOH A 185      30.893   5.387  23.421  1.00 39.02           O  
HETATM 1321  O   HOH A 186      40.387   5.432  20.875  1.00 56.33           O  
HETATM 1322  O   HOH A 187      44.153  -4.652  11.918  1.00 67.31           O  
HETATM 1323  O   HOH A 188      39.297  22.381  -6.996  1.00 34.60           O  
HETATM 1324  O   HOH A 189      50.371  17.753  19.732  1.00 41.09           O  
HETATM 1325  O   HOH A 190      35.821  27.456  15.887  1.00 25.83           O  
HETATM 1326  O   HOH A 191      36.895  29.702  14.145  1.00 34.88           O  
HETATM 1327  O   HOH A 192      43.492  25.823   9.787  1.00 29.55           O  
HETATM 1328  O   HOH A 193      19.741  -2.440   3.139  1.00 29.10           O  
HETATM 1329  O   HOH A 194      35.290   5.414 -11.259  1.00 38.66           O  
HETATM 1330  O   HOH A 195      36.508  -1.069  11.017  1.00 19.76           O  
HETATM 1331  O   HOH A 196      45.743  20.619  30.771  1.00 39.08           O  
HETATM 1332  O   HOH A 198      30.426  25.492  27.942  1.00 34.51           O  
HETATM 1333  O   HOH A 200      32.551  18.420  22.764  1.00 32.70           O  
HETATM 1334  O   HOH A 201      29.481   8.224  22.182  1.00 34.39           O  
HETATM 1335  O   HOH A 202      31.102  13.309  19.784  1.00 60.02           O  
HETATM 1336  O   HOH A 203      37.150  19.424  13.101  1.00 25.76           O  
HETATM 1337  O   HOH A 204      39.007  17.772  11.811  1.00 33.40           O  
HETATM 1338  O   HOH A 207      41.497  16.354   8.757  1.00 50.96           O  
HETATM 1339  O   HOH A 208      35.554  11.485   4.843  1.00 15.54           O  
HETATM 1340  O   HOH A 209      42.231  16.611   4.995  1.00 43.01           O  
HETATM 1341  O   HOH A 210      35.079  -5.637   0.822  1.00 29.72           O  
HETATM 1342  O   HOH A 211      46.658   9.854   0.086  1.00 30.46           O  
HETATM 1343  O   HOH A 213      25.773  -1.724  -1.193  1.00 17.11           O  
HETATM 1344  O   HOH A 214      22.326  -3.714  -1.643  1.00 42.05           O  
HETATM 1345  O   HOH A 215      32.913  14.110  26.461  1.00 19.37           O  
HETATM 1346  O   HOH A 216      36.242   9.657  -8.565  1.00 38.81           O  
HETATM 1347  O   HOH A 217      33.675  -1.741  -9.718  1.00 33.24           O  
HETATM 1348  O   HOH A 218      28.051   8.640 -11.858  1.00 35.49           O  
HETATM 1349  O   HOH A 219      27.432  11.335 -11.413  1.00 32.25           O  
HETATM 1350  O   HOH A 220      34.571  17.767  -8.804  1.00 37.19           O  
HETATM 1351  O   HOH A 221      45.186   6.866  17.720  1.00 54.63           O  
HETATM 1352  O   HOH A 222      29.517  24.813  17.766  1.00 53.67           O  
HETATM 1353  O   HOH A 223      42.108  -4.524  12.858  1.00 27.05           O  
HETATM 1354  O   HOH A 224      36.254  16.895  12.920  1.00 33.42           O  
HETATM 1355  O   HOH A 225      34.104  17.398  12.175  1.00 62.58           O  
HETATM 1356  O   HOH A 226      22.174  -2.795  11.608  1.00 40.04           O  
HETATM 1357  O   HOH A 227      48.611   6.971  11.942  1.00 59.76           O  
HETATM 1358  O   HOH A 228      47.469  11.464  10.083  1.00 51.38           O  
HETATM 1359  O   HOH A 229      41.909  17.145  11.834  1.00 32.46           O  
HETATM 1360  O   HOH A 230      43.445  14.092   5.909  1.00 32.60           O  
HETATM 1361  O   HOH A 231      42.768  -4.424   1.795  1.00 39.60           O  
HETATM 1362  O   HOH A 232      46.506   6.920  -1.120  1.00 31.70           O  
HETATM 1363  O   HOH A 233      44.718   7.639  -2.847  1.00 43.93           O  
HETATM 1364  O   HOH A 234      39.912  18.611  -6.509  1.00 64.73           O  
HETATM 1365  O   HOH A 235      30.988  -0.038 -11.322  1.00 28.38           O  
HETATM 1366  O   HOH A 236      46.180  19.521  10.704  1.00 66.78           O  
HETATM 1367  O   HOH A 237      40.351  16.086   6.366  1.00 35.68           O  
HETATM 1368  O   HOH A 238      35.145  -2.491  -7.672  1.00 28.65           O  
HETATM 1369  O   HOH A 239      35.867  12.681  28.688  1.00 34.85           O  
HETATM 1370  O   HOH A 240      43.732   5.110  25.611  1.00 52.12           O  
HETATM 1371  O   HOH A 242      25.052   9.407  17.943  1.00 52.60           O  
HETATM 1372  O   HOH A 244      46.690   4.183  11.929  1.00 44.52           O  
HETATM 1373  O   HOH A 245      48.054  13.325   2.132  1.00 63.35           O  
HETATM 1374  O   HOH A 246      30.319  16.306  20.871  1.00 47.81           O  
HETATM 1375  O   HOH A 247      45.788  26.068  14.366  1.00 34.81           O  
HETATM 1376  O   HOH A 248      39.436  -5.392   7.012  1.00 47.06           O  
HETATM 1377  O   HOH A 249      38.651  10.006  -7.229  1.00 47.56           O  
HETATM 1378  O   HOH A 250      36.233  11.080 -10.778  1.00 45.05           O  
HETATM 1379  O   HOH A 251      33.976  12.894 -11.075  1.00 36.13           O  
HETATM 1380  O   HOH A 254      25.265  15.817  12.419  1.00 80.07           O  
HETATM 1381  O   HOH A 256      36.867  15.830  10.799  1.00 46.60           O  
HETATM 1382  O   HOH A 259      40.835  12.956  32.198  1.00 37.27           O  
HETATM 1383  O   HOH A 260      44.285  11.401  31.290  1.00 95.94           O  
HETATM 1384  O   HOH A 261      38.686   5.896  -7.233  1.00 63.85           O  
HETATM 1385  O   HOH A 263      43.932  16.188   9.240  1.00 56.75           O  
HETATM 1386  O   HOH A 265      34.086  14.415  16.484  1.00 57.46           O  
HETATM 1387  O   HOH A 266      34.022  16.634  15.756  1.00 43.22           O  
HETATM 1388  O   HOH A 267      34.917  15.101  13.642  1.00 38.57           O  
HETATM 1389  O   HOH A 268      15.570   9.318  10.150  1.00 44.10           O  
HETATM 1390  O   HOH A 269      44.084  21.762  10.076  1.00 35.31           O  
HETATM 1391  O   HOH A 271      37.116   7.032  -9.639  1.00 54.36           O  
HETATM 1392  O   HOH A 272      17.550  13.372  -5.701  1.00 58.21           O  
HETATM 1393  O   HOH A 273      38.506  -6.857   1.007  1.00 60.16           O  
HETATM 1394  O   HOH A 274      30.984  11.979  15.578  1.00 31.73           O  
HETATM 1395  O   HOH A 277      34.163  -4.666  -5.220  1.00 36.91           O  
HETATM 1396  O   HOH A 278      40.708  25.617  31.349  1.00 56.44           O  
HETATM 1397  O   HOH A 280      32.381  17.567  18.360  1.00 45.76           O  
HETATM 1398  O   HOH A 281      31.567  20.906  21.906  1.00 31.89           O  
HETATM 1399  O   HOH A 282      32.250  19.764  24.863  1.00 31.32           O  
HETATM 1400  O   HOH A 283      43.912   4.699  16.542  1.00 65.29           O  
HETATM 1401  O   HOH A 284      49.884  12.957  26.854  1.00 53.06           O  
HETATM 1402  O   HOH A 285      42.955  15.767  15.224  1.00 50.96           O  
HETATM 1403  O   HOH A 286      49.705  16.870  26.885  1.00 48.67           O  
HETATM 1404  O   HOH A 288      44.155  -1.235  15.785  1.00 44.40           O  
HETATM 1405  O   HOH A 289      20.610   9.855  13.289  1.00 54.56           O  
HETATM 1406  O   HOH A 290      21.269  -5.702   4.828  1.00 62.88           O  
HETATM 1407  O   HOH A 292      17.374   7.521  -3.826  1.00 79.42           O  
HETATM 1408  O   HOH A 293      28.453  -0.841 -12.179  1.00 31.26           O  
HETATM 1409  O   HOH A 294      47.543   1.277   9.863  1.00 65.84           O  
HETATM 1410  O   HOH A 295      46.623   3.879  14.726  1.00 49.18           O  
HETATM 1411  O   HOH A 296      41.594  -6.569   5.909  1.00 35.52           O  
HETATM 1412  O   HOH A 297      40.775  -6.171   3.270  1.00 41.72           O  
HETATM 1413  O   HOH A 298      45.125  16.274  14.645  1.00 34.60           O  
HETATM 1414  O   HOH A 299      32.725  13.578  14.709  1.00 37.96           O  
HETATM 1415  O   HOH A 300      35.254  19.732 -10.738  1.00 65.60           O  
HETATM 1416  O   HOH A 301      19.051   4.779  -1.905  1.00 68.65           O  
HETATM 1417  O   HOH A 302      18.135  -2.437   7.044  1.00 74.77           O  
HETATM 1418  O   HOH A 303      33.658  18.349   3.766  1.00 52.65           O  
HETATM 1419  O   HOH A 306      34.949  20.920  10.266  1.00 38.68           O  
HETATM 1420  O   HOH A 307      32.134  19.379  19.825  1.00 65.29           O  
HETATM 1421  O   HOH A 311      29.401   1.514 -11.768  1.00 25.68           O  
HETATM 1422  O   HOH A 312      40.358  12.524 -10.032  1.00100.00           O  
HETATM 1423  O   HOH A 313      41.013   8.270  -6.293  1.00100.00           O  
HETATM 1424  O   HOH A 314      36.523  20.248   5.412  1.00 56.49           O  
HETATM 1425  O   HOH A 315      50.534  11.186  12.770  1.00100.00           O  
HETATM 1426  O   HOH A 318      15.166   3.191   6.533  1.00 56.39           O  
HETATM 1427  O   HOH A 319      48.532  25.051  17.539  1.00 98.96           O  
HETATM 1428  O   HOH A 321      38.648  18.109   8.277  1.00 68.45           O  
HETATM 1429  O   HOH A 322      48.195  20.886  18.364  1.00 98.84           O  
HETATM 1430  O   HOH A 323      45.836  17.516  12.463  1.00 43.70           O  
HETATM 1431  O   HOH A 324      28.073   1.494  19.933  1.00 33.54           O  
HETATM 1432  O   HOH A 325      38.991  24.492   3.089  1.00 62.56           O  
HETATM 1433  O   HOH A 326      39.495  30.927  11.447  1.00 72.95           O  
HETATM 1434  O   HOH A 327      35.944  26.923  31.233  1.00 69.29           O  
HETATM 1435  O   HOH A 328      38.990  32.061  15.060  1.00 63.44           O  
CONECT 1293 1294 1295                                                           
CONECT 1294 1293                                                                
CONECT 1295 1293 1296                                                           
CONECT 1296 1295 1297                                                           
CONECT 1297 1296 1298                                                           
CONECT 1298 1297 1299                                                           
CONECT 1299 1298 1300                                                           
CONECT 1300 1299                                                                
CONECT 1301 1302 1303                                                           
CONECT 1302 1301                                                                
CONECT 1303 1301 1304 1305                                                      
CONECT 1304 1303 1306                                                           
CONECT 1305 1303 1307                                                           
CONECT 1306 1304 1308                                                           
CONECT 1307 1305 1308                                                           
CONECT 1308 1306 1307                                                           
MASTER      310    0    4   10    2    0    9    6 1434    1   16   13          
END                                                                             
