# Supplementary material for: Accelerated Enveloping Distribution Sampling (AEDS) Allows for Efficient Sampling of Orthogonal Degrees of Freedom
Source: J Chem Inf Model. 2022 Dec 13;63(1):197–207. doi: 10.1021/acs.jcim.2c01272 (PMC9832482; doi:10.1021/acs.jcim.2c01272)
Supplement: Supplementary file 2 — ci2c01272_si_002.zip [file ci2c01272_si_002.zip › Accelerated_Enveloping_Distribution_Sampling_AEDS_allows_for_efficient_sampling_of_orthogonal_degrees_of_freedom/PDBs/188l.pdb]

HEADER    HYDROLASE (O-GLYCOSYL)                  19-APR-95   188L              
TITLE     SPECIFICITY OF LIGAND BINDING IN A BURIED NON-POLAR CAVITY OF T4      
TITLE    2 LYSOZYME: LINKAGE OF DYNAMICS AND STRUCTURAL PLASTICITY              
COMPND    MOL_ID: 1;                                                            
COMPND   2 MOLECULE: T4 LYSOZYME;                                               
COMPND   3 CHAIN: A;                                                            
COMPND   4 EC: 3.2.1.17;                                                        
COMPND   5 ENGINEERED: YES                                                      
SOURCE    MOL_ID: 1;                                                            
SOURCE   2 ORGANISM_SCIENTIFIC: ENTEROBACTERIA PHAGE T4;                        
SOURCE   3 ORGANISM_TAXID: 10665;                                               
SOURCE   4 EXPRESSION_SYSTEM_VECTOR_TYPE: PLASMID;                              
SOURCE   5 EXPRESSION_SYSTEM_PLASMID: M13                                       
KEYWDS    HYDROLASE (O-GLYCOSYL)                                                
EXPDTA    X-RAY DIFFRACTION                                                     
AUTHOR    A.MORTON,B.W.MATTHEWS                                                 
REVDAT   3   29-NOV-17 188L    1       HELIX                                    
REVDAT   2   24-FEB-09 188L    1       VERSN                                    
REVDAT   1   10-JUL-95 188L    0                                                
JRNL        AUTH   A.MORTON,B.W.MATTHEWS                                        
JRNL        TITL   SPECIFICITY OF LIGAND BINDING IN A BURIED NONPOLAR CAVITY OF 
JRNL        TITL 2 T4 LYSOZYME: LINKAGE OF DYNAMICS AND STRUCTURAL PLASTICITY.  
JRNL        REF    BIOCHEMISTRY                  V.  34  8576 1995              
JRNL        REFN                   ISSN 0006-2960                               
JRNL        PMID   7612599                                                      
JRNL        DOI    10.1021/BI00027A007                                          
REMARK   1                                                                      
REMARK   1 REFERENCE 1                                                          
REMARK   1  AUTH   A.MORTON,W.A.BAASE,B.W.MATTHEWS                              
REMARK   1  TITL   ENERGETIC ORIGINS OF SPECIFICITY OF LIGAND BINDING IN AN     
REMARK   1  TITL 2 INTERIOR CAVITY OF T4 LYSOZYME                               
REMARK   1  REF    TO BE PUBLISHED                                              
REMARK   1  REFN                                                                
REMARK   1 REFERENCE 2                                                          
REMARK   1  AUTH   L.H.WEAVER,B.W.MATTHEWS                                      
REMARK   1  TITL   STRUCTURE OF BACTERIOPHAGE T4 LYSOZYME REFINED AT 1.7        
REMARK   1  TITL 2 ANGSTROMS RESOLUTION                                         
REMARK   1  REF    J.MOL.BIOL.                   V. 193   189 1987              
REMARK   1  REFN                   ISSN 0022-2836                               
REMARK   2                                                                      
REMARK   2 RESOLUTION.    1.80 ANGSTROMS.                                       
REMARK   3                                                                      
REMARK   3 REFINEMENT.                                                          
REMARK   3   PROGRAM     : TNT                                                  
REMARK   3   AUTHORS     : TRONRUD,TEN EYCK,MATTHEWS                            
REMARK   3                                                                      
REMARK   3  DATA USED IN REFINEMENT.                                            
REMARK   3   RESOLUTION RANGE HIGH (ANGSTROMS) : 1.80                           
REMARK   3   RESOLUTION RANGE LOW  (ANGSTROMS) : 20.00                          
REMARK   3   DATA CUTOFF            (SIGMA(F)) : 0.000                          
REMARK   3   COMPLETENESS FOR RANGE        (%) : NULL                           
REMARK   3   NUMBER OF REFLECTIONS             : 14000                          
REMARK   3                                                                      
REMARK   3  USING DATA ABOVE SIGMA CUTOFF.                                      
REMARK   3   CROSS-VALIDATION METHOD          : NULL                            
REMARK   3   FREE R VALUE TEST SET SELECTION  : NULL                            
REMARK   3   R VALUE     (WORKING + TEST SET) : 0.156                           
REMARK   3   R VALUE            (WORKING SET) : NULL                            
REMARK   3   FREE R VALUE                     : NULL                            
REMARK   3   FREE R VALUE TEST SET SIZE   (%) : NULL                            
REMARK   3   FREE R VALUE TEST SET COUNT      : NULL                            
REMARK   3                                                                      
REMARK   3  USING ALL DATA, NO SIGMA CUTOFF.                                    
REMARK   3   R VALUE   (WORKING + TEST SET, NO CUTOFF) : NULL                   
REMARK   3   R VALUE          (WORKING SET, NO CUTOFF) : NULL                   
REMARK   3   FREE R VALUE                  (NO CUTOFF) : NULL                   
REMARK   3   FREE R VALUE TEST SET SIZE (%, NO CUTOFF) : NULL                   
REMARK   3   FREE R VALUE TEST SET COUNT   (NO CUTOFF) : NULL                   
REMARK   3   TOTAL NUMBER OF REFLECTIONS   (NO CUTOFF) : NULL                   
REMARK   3                                                                      
REMARK   3  NUMBER OF NON-HYDROGEN ATOMS USED IN REFINEMENT.                    
REMARK   3   PROTEIN ATOMS            : 1289                                    
REMARK   3   NUCLEIC ACID ATOMS       : 0                                       
REMARK   3   HETEROGEN ATOMS          : 18                                      
REMARK   3   SOLVENT ATOMS            : 131                                     
REMARK   3                                                                      
REMARK   3  WILSON B VALUE (FROM FCALC, A**2) : NULL                            
REMARK   3                                                                      
REMARK   3  RMS DEVIATIONS FROM IDEAL VALUES.    RMS    WEIGHT  COUNT           
REMARK   3   BOND LENGTHS                 (A) : 0.016 ; NULL  ; NULL            
REMARK   3   BOND ANGLES            (DEGREES) : 2.100 ; NULL  ; NULL            
REMARK   3   TORSION ANGLES         (DEGREES) : NULL  ; NULL  ; NULL            
REMARK   3   PSEUDOROTATION ANGLES  (DEGREES) : NULL  ; NULL  ; NULL            
REMARK   3   TRIGONAL CARBON PLANES       (A) : NULL  ; NULL  ; NULL            
REMARK   3   GENERAL PLANES               (A) : NULL  ; NULL  ; NULL            
REMARK   3   ISOTROPIC THERMAL FACTORS (A**2) : NULL  ; NULL  ; NULL            
REMARK   3   NON-BONDED CONTACTS          (A) : NULL  ; NULL  ; NULL            
REMARK   3                                                                      
REMARK   3  INCORRECT CHIRAL-CENTERS (COUNT) : NULL                             
REMARK   3                                                                      
REMARK   3  BULK SOLVENT MODELING.                                              
REMARK   3   METHOD USED : NULL                                                 
REMARK   3   KSOL        : NULL                                                 
REMARK   3   BSOL        : NULL                                                 
REMARK   3                                                                      
REMARK   3  RESTRAINT LIBRARIES.                                                
REMARK   3   STEREOCHEMISTRY : NULL                                             
REMARK   3   ISOTROPIC THERMAL FACTOR RESTRAINTS : NULL                         
REMARK   3                                                                      
REMARK   3  OTHER REFINEMENT REMARKS: NULL                                      
REMARK   4                                                                      
REMARK   4 188L COMPLIES WITH FORMAT V. 3.30, 13-JUL-11                         
REMARK 100                                                                      
REMARK 100 THIS ENTRY HAS BEEN PROCESSED BY BNL.                                
REMARK 100 THE DEPOSITION ID IS D_1000170196.                                   
REMARK 200                                                                      
REMARK 200 EXPERIMENTAL DETAILS                                                 
REMARK 200  EXPERIMENT TYPE                : X-RAY DIFFRACTION                  
REMARK 200  DATE OF DATA COLLECTION        : NULL                               
REMARK 200  TEMPERATURE           (KELVIN) : NULL                               
REMARK 200  PH                             : NULL                               
REMARK 200  NUMBER OF CRYSTALS USED        : NULL                               
REMARK 200                                                                      
REMARK 200  SYNCHROTRON              (Y/N) : NULL                               
REMARK 200  RADIATION SOURCE               : NULL                               
REMARK 200  BEAMLINE                       : NULL                               
REMARK 200  X-RAY GENERATOR MODEL          : NULL                               
REMARK 200  MONOCHROMATIC OR LAUE    (M/L) : NULL                               
REMARK 200  WAVELENGTH OR RANGE        (A) : NULL                               
REMARK 200  MONOCHROMATOR                  : NULL                               
REMARK 200  OPTICS                         : NULL                               
REMARK 200                                                                      
REMARK 200  DETECTOR TYPE                  : NULL                               
REMARK 200  DETECTOR MANUFACTURER          : NULL                               
REMARK 200  INTENSITY-INTEGRATION SOFTWARE : NULL                               
REMARK 200  DATA SCALING SOFTWARE          : NULL                               
REMARK 200                                                                      
REMARK 200  NUMBER OF UNIQUE REFLECTIONS   : NULL                               
REMARK 200  RESOLUTION RANGE HIGH      (A) : NULL                               
REMARK 200  RESOLUTION RANGE LOW       (A) : NULL                               
REMARK 200  REJECTION CRITERIA  (SIGMA(I)) : NULL                               
REMARK 200                                                                      
REMARK 200 OVERALL.                                                             
REMARK 200  COMPLETENESS FOR RANGE     (%) : NULL                               
REMARK 200  DATA REDUNDANCY                : NULL                               
REMARK 200  R MERGE                    (I) : NULL                               
REMARK 200  R SYM                      (I) : NULL                               
REMARK 200  <I/SIGMA(I)> FOR THE DATA SET  : NULL                               
REMARK 200                                                                      
REMARK 200 IN THE HIGHEST RESOLUTION SHELL.                                     
REMARK 200  HIGHEST RESOLUTION SHELL, RANGE HIGH (A) : NULL                     
REMARK 200  HIGHEST RESOLUTION SHELL, RANGE LOW  (A) : NULL                     
REMARK 200  COMPLETENESS FOR SHELL     (%) : NULL                               
REMARK 200  DATA REDUNDANCY IN SHELL       : NULL                               
REMARK 200  R MERGE FOR SHELL          (I) : NULL                               
REMARK 200  R SYM FOR SHELL            (I) : NULL                               
REMARK 200  <I/SIGMA(I)> FOR SHELL         : NULL                               
REMARK 200                                                                      
REMARK 200 DIFFRACTION PROTOCOL: NULL                                           
REMARK 200 METHOD USED TO DETERMINE THE STRUCTURE: NULL                         
REMARK 200 SOFTWARE USED: NULL                                                  
REMARK 200 STARTING MODEL: NULL                                                 
REMARK 200                                                                      
REMARK 200 REMARK: NULL                                                         
REMARK 280                                                                      
REMARK 280 CRYSTAL                                                              
REMARK 280 SOLVENT CONTENT, VS   (%): 55.68                                     
REMARK 280 MATTHEWS COEFFICIENT, VM (ANGSTROMS**3/DA): 2.78                     
REMARK 280                                                                      
REMARK 280 CRYSTALLIZATION CONDITIONS: NULL                                     
REMARK 290                                                                      
REMARK 290 CRYSTALLOGRAPHIC SYMMETRY                                            
REMARK 290 SYMMETRY OPERATORS FOR SPACE GROUP: P 32 2 1                         
REMARK 290                                                                      
REMARK 290      SYMOP   SYMMETRY                                                
REMARK 290     NNNMMM   OPERATOR                                                
REMARK 290       1555   X,Y,Z                                                   
REMARK 290       2555   -Y,X-Y,Z+2/3                                            
REMARK 290       3555   -X+Y,-X,Z+1/3                                           
REMARK 290       4555   Y,X,-Z                                                  
REMARK 290       5555   X-Y,-Y,-Z+1/3                                           
REMARK 290       6555   -X,-X+Y,-Z+2/3                                          
REMARK 290                                                                      
REMARK 290     WHERE NNN -> OPERATOR NUMBER                                     
REMARK 290           MMM -> TRANSLATION VECTOR                                  
REMARK 290                                                                      
REMARK 290 CRYSTALLOGRAPHIC SYMMETRY TRANSFORMATIONS                            
REMARK 290 THE FOLLOWING TRANSFORMATIONS OPERATE ON THE ATOM/HETATM             
REMARK 290 RECORDS IN THIS ENTRY TO PRODUCE CRYSTALLOGRAPHICALLY                
REMARK 290 RELATED MOLECULES.                                                   
REMARK 290   SMTRY1   1  1.000000  0.000000  0.000000        0.00000            
REMARK 290   SMTRY2   1  0.000000  1.000000  0.000000        0.00000            
REMARK 290   SMTRY3   1  0.000000  0.000000  1.000000        0.00000            
REMARK 290   SMTRY1   2 -0.500000 -0.866025  0.000000        0.00000            
REMARK 290   SMTRY2   2  0.866025 -0.500000  0.000000        0.00000            
REMARK 290   SMTRY3   2  0.000000  0.000000  1.000000       64.46667            
REMARK 290   SMTRY1   3 -0.500000  0.866025  0.000000        0.00000            
REMARK 290   SMTRY2   3 -0.866025 -0.500000  0.000000        0.00000            
REMARK 290   SMTRY3   3  0.000000  0.000000  1.000000       32.23333            
REMARK 290   SMTRY1   4 -0.500000  0.866025  0.000000        0.00000            
REMARK 290   SMTRY2   4  0.866025  0.500000  0.000000        0.00000            
REMARK 290   SMTRY3   4  0.000000  0.000000 -1.000000        0.00000            
REMARK 290   SMTRY1   5  1.000000  0.000000  0.000000        0.00000            
REMARK 290   SMTRY2   5  0.000000 -1.000000  0.000000        0.00000            
REMARK 290   SMTRY3   5  0.000000  0.000000 -1.000000       32.23333            
REMARK 290   SMTRY1   6 -0.500000 -0.866025  0.000000        0.00000            
REMARK 290   SMTRY2   6 -0.866025  0.500000  0.000000        0.00000            
REMARK 290   SMTRY3   6  0.000000  0.000000 -1.000000       64.46667            
REMARK 290                                                                      
REMARK 290 REMARK: NULL                                                         
REMARK 300                                                                      
REMARK 300 BIOMOLECULE: 1                                                       
REMARK 300 SEE REMARK 350 FOR THE AUTHOR PROVIDED AND/OR PROGRAM                
REMARK 300 GENERATED ASSEMBLY INFORMATION FOR THE STRUCTURE IN                  
REMARK 300 THIS ENTRY. THE REMARK MAY ALSO PROVIDE INFORMATION ON               
REMARK 300 BURIED SURFACE AREA.                                                 
REMARK 350                                                                      
REMARK 350 COORDINATES FOR A COMPLETE MULTIMER REPRESENTING THE KNOWN           
REMARK 350 BIOLOGICALLY SIGNIFICANT OLIGOMERIZATION STATE OF THE                
REMARK 350 MOLECULE CAN BE GENERATED BY APPLYING BIOMT TRANSFORMATIONS          
REMARK 350 GIVEN BELOW.  BOTH NON-CRYSTALLOGRAPHIC AND                          
REMARK 350 CRYSTALLOGRAPHIC OPERATIONS ARE GIVEN.                               
REMARK 350                                                                      
REMARK 350 BIOMOLECULE: 1                                                       
REMARK 350 AUTHOR DETERMINED BIOLOGICAL UNIT: MONOMERIC                         
REMARK 350 APPLY THE FOLLOWING TO CHAINS: A                                     
REMARK 350   BIOMT1   1  1.000000  0.000000  0.000000        0.00000            
REMARK 350   BIOMT2   1  0.000000  1.000000  0.000000        0.00000            
REMARK 350   BIOMT3   1  0.000000  0.000000  1.000000        0.00000            
REMARK 465                                                                      
REMARK 465 MISSING RESIDUES                                                     
REMARK 465 THE FOLLOWING RESIDUES WERE NOT LOCATED IN THE                       
REMARK 465 EXPERIMENT. (M=MODEL NUMBER; RES=RESIDUE NAME; C=CHAIN               
REMARK 465 IDENTIFIER; SSSEQ=SEQUENCE NUMBER; I=INSERTION CODE.)                
REMARK 465                                                                      
REMARK 465   M RES C SSSEQI                                                     
REMARK 465     ASN A   163                                                      
REMARK 465     LEU A   164                                                      
REMARK 500                                                                      
REMARK 500 GEOMETRY AND STEREOCHEMISTRY                                         
REMARK 500 SUBTOPIC: CLOSE CONTACTS                                             
REMARK 500                                                                      
REMARK 500 THE FOLLOWING ATOMS THAT ARE RELATED BY CRYSTALLOGRAPHIC             
REMARK 500 SYMMETRY ARE IN CLOSE CONTACT.  AN ATOM LOCATED WITHIN 0.15          
REMARK 500 ANGSTROMS OF A SYMMETRY RELATED ATOM IS ASSUMED TO BE ON A           
REMARK 500 SPECIAL POSITION AND IS, THEREFORE, LISTED IN REMARK 375             
REMARK 500 INSTEAD OF REMARK 500.  ATOMS WITH NON-BLANK ALTERNATE               
REMARK 500 LOCATION INDICATORS ARE NOT INCLUDED IN THE CALCULATIONS.            
REMARK 500                                                                      
REMARK 500 DISTANCE CUTOFF:                                                     
REMARK 500 2.2 ANGSTROMS FOR CONTACTS NOT INVOLVING HYDROGEN ATOMS              
REMARK 500 1.6 ANGSTROMS FOR CONTACTS INVOLVING HYDROGEN ATOMS                  
REMARK 500                                                                      
REMARK 500  ATM1  RES C  SSEQI   ATM2  RES C  SSEQI  SSYMOP   DISTANCE          
REMARK 500   O1   HED A   170     O1   HED A   170     5555     1.86            
REMARK 500                                                                      
REMARK 500 REMARK: NULL                                                         
REMARK 500                                                                      
REMARK 500 GEOMETRY AND STEREOCHEMISTRY                                         
REMARK 500 SUBTOPIC: COVALENT BOND LENGTHS                                      
REMARK 500                                                                      
REMARK 500 THE STEREOCHEMICAL PARAMETERS OF THE FOLLOWING RESIDUES              
REMARK 500 HAVE VALUES WHICH DEVIATE FROM EXPECTED VALUES BY MORE               
REMARK 500 THAN 6*RMSD (M=MODEL NUMBER; RES=RESIDUE NAME; C=CHAIN               
REMARK 500 IDENTIFIER; SSEQ=SEQUENCE NUMBER; I=INSERTION CODE).                 
REMARK 500                                                                      
REMARK 500 STANDARD TABLE:                                                      
REMARK 500 FORMAT: (10X,I3,1X,2(A3,1X,A1,I4,A1,1X,A4,3X),1X,F6.3)               
REMARK 500                                                                      
REMARK 500 EXPECTED VALUES PROTEIN: ENGH AND HUBER, 1999                        
REMARK 500 EXPECTED VALUES NUCLEIC ACID: CLOWNEY ET AL 1996                     
REMARK 500                                                                      
REMARK 500  M RES CSSEQI ATM1   RES CSSEQI ATM2   DEVIATION                     
REMARK 500    GLU A   5   CD    GLU A   5   OE2     0.070                       
REMARK 500    GLU A  22   CD    GLU A  22   OE1     0.075                       
REMARK 500    GLU A  64   CD    GLU A  64   OE2     0.071                       
REMARK 500    GLU A 108   CD    GLU A 108   OE2     0.070                       
REMARK 500                                                                      
REMARK 500 REMARK: NULL                                                         
REMARK 500                                                                      
REMARK 500 GEOMETRY AND STEREOCHEMISTRY                                         
REMARK 500 SUBTOPIC: COVALENT BOND ANGLES                                       
REMARK 500                                                                      
REMARK 500 THE STEREOCHEMICAL PARAMETERS OF THE FOLLOWING RESIDUES              
REMARK 500 HAVE VALUES WHICH DEVIATE FROM EXPECTED VALUES BY MORE               
REMARK 500 THAN 6*RMSD (M=MODEL NUMBER; RES=RESIDUE NAME; C=CHAIN               
REMARK 500 IDENTIFIER; SSEQ=SEQUENCE NUMBER; I=INSERTION CODE).                 
REMARK 500                                                                      
REMARK 500 STANDARD TABLE:                                                      
REMARK 500 FORMAT: (10X,I3,1X,A3,1X,A1,I4,A1,3(1X,A4,2X),12X,F5.1)              
REMARK 500                                                                      
REMARK 500 EXPECTED VALUES PROTEIN: ENGH AND HUBER, 1999                        
REMARK 500 EXPECTED VALUES NUCLEIC ACID: CLOWNEY ET AL 1996                     
REMARK 500                                                                      
REMARK 500  M RES CSSEQI ATM1   ATM2   ATM3                                     
REMARK 500    ASP A  10   CB  -  CG  -  OD2 ANGL. DEV. =  -5.7 DEGREES          
REMARK 500    ASP A  47   CB  -  CG  -  OD1 ANGL. DEV. =   8.3 DEGREES          
REMARK 500    ASP A  47   CB  -  CG  -  OD2 ANGL. DEV. =  -8.8 DEGREES          
REMARK 500    ASP A  61   CB  -  CG  -  OD2 ANGL. DEV. =   5.5 DEGREES          
REMARK 500    ASP A  70   CB  -  CG  -  OD1 ANGL. DEV. =   6.0 DEGREES          
REMARK 500    ASP A  70   CB  -  CG  -  OD2 ANGL. DEV. =  -6.5 DEGREES          
REMARK 500    ARG A  80   NE  -  CZ  -  NH1 ANGL. DEV. =   3.6 DEGREES          
REMARK 500    ASP A  92   CB  -  CG  -  OD1 ANGL. DEV. =  -6.8 DEGREES          
REMARK 500    ARG A  96   NE  -  CZ  -  NH1 ANGL. DEV. =  -3.3 DEGREES          
REMARK 500    ARG A 154   NE  -  CZ  -  NH1 ANGL. DEV. =   3.3 DEGREES          
REMARK 500                                                                      
REMARK 500 REMARK: NULL                                                         
REMARK 500                                                                      
REMARK 500 GEOMETRY AND STEREOCHEMISTRY                                         
REMARK 500 SUBTOPIC: TORSION ANGLES                                             
REMARK 500                                                                      
REMARK 500 TORSION ANGLES OUTSIDE THE EXPECTED RAMACHANDRAN REGIONS:            
REMARK 500 (M=MODEL NUMBER; RES=RESIDUE NAME; C=CHAIN IDENTIFIER;               
REMARK 500 SSEQ=SEQUENCE NUMBER; I=INSERTION CODE).                             
REMARK 500                                                                      
REMARK 500 STANDARD TABLE:                                                      
REMARK 500 FORMAT:(10X,I3,1X,A3,1X,A1,I4,A1,4X,F7.2,3X,F7.2)                    
REMARK 500                                                                      
REMARK 500 EXPECTED VALUES: GJ KLEYWEGT AND TA JONES (1996). PHI/PSI-           
REMARK 500 CHOLOGY: RAMACHANDRAN REVISITED. STRUCTURE 4, 1395 - 1400            
REMARK 500                                                                      
REMARK 500  M RES CSSEQI        PSI       PHI                                   
REMARK 500    ASP A  20     -166.97    -77.08                                   
REMARK 500    ILE A  29       75.12   -108.08                                   
REMARK 500                                                                      
REMARK 500 REMARK: NULL                                                         
REMARK 800                                                                      
REMARK 800 SITE                                                                 
REMARK 800 SITE_IDENTIFIER: 99A                                                 
REMARK 800 EVIDENCE_CODE: UNKNOWN                                               
REMARK 800 SITE_DESCRIPTION: NULL                                               
REMARK 800                                                                      
REMARK 800 SITE_IDENTIFIER: AC1                                                 
REMARK 800 EVIDENCE_CODE: SOFTWARE                                              
REMARK 800 SITE_DESCRIPTION: BINDING SITE FOR RESIDUE CL A 173                  
REMARK 800                                                                      
REMARK 800 SITE_IDENTIFIER: AC2                                                 
REMARK 800 EVIDENCE_CODE: SOFTWARE                                              
REMARK 800 SITE_DESCRIPTION: BINDING SITE FOR RESIDUE CL A 178                  
REMARK 800                                                                      
REMARK 800 SITE_IDENTIFIER: AC3                                                 
REMARK 800 EVIDENCE_CODE: SOFTWARE                                              
REMARK 800 SITE_DESCRIPTION: BINDING SITE FOR RESIDUE HED A 170                 
REMARK 800                                                                      
REMARK 800 SITE_IDENTIFIER: AC4                                                 
REMARK 800 EVIDENCE_CODE: SOFTWARE                                              
REMARK 800 SITE_DESCRIPTION: BINDING SITE FOR RESIDUE OXE A 400                 
DBREF  188L A    1   164  UNP    P00720   LYS_BPT4         1    164             
SEQADV 188L THR A   54  UNP  P00720    CYS    54 CONFLICT                       
SEQADV 188L ALA A   97  UNP  P00720    CYS    97 CONFLICT                       
SEQADV 188L ALA A   99  UNP  P00720    LEU    99 CONFLICT                       
SEQRES   1 A  164  MET ASN ILE PHE GLU MET LEU ARG ILE ASP GLU GLY LEU          
SEQRES   2 A  164  ARG LEU LYS ILE TYR LYS ASP THR GLU GLY TYR TYR THR          
SEQRES   3 A  164  ILE GLY ILE GLY HIS LEU LEU THR LYS SER PRO SER LEU          
SEQRES   4 A  164  ASN ALA ALA LYS SER GLU LEU ASP LYS ALA ILE GLY ARG          
SEQRES   5 A  164  ASN THR ASN GLY VAL ILE THR LYS ASP GLU ALA GLU LYS          
SEQRES   6 A  164  LEU PHE ASN GLN ASP VAL ASP ALA ALA VAL ARG GLY ILE          
SEQRES   7 A  164  LEU ARG ASN ALA LYS LEU LYS PRO VAL TYR ASP SER LEU          
SEQRES   8 A  164  ASP ALA VAL ARG ARG ALA ALA ALA ILE ASN MET VAL PHE          
SEQRES   9 A  164  GLN MET GLY GLU THR GLY VAL ALA GLY PHE THR ASN SER          
SEQRES  10 A  164  LEU ARG MET LEU GLN GLN LYS ARG TRP ASP GLU ALA ALA          
SEQRES  11 A  164  VAL ASN LEU ALA LYS SER ARG TRP TYR ASN GLN THR PRO          
SEQRES  12 A  164  ASN ARG ALA LYS ARG VAL ILE THR THR PHE ARG THR GLY          
SEQRES  13 A  164  THR TRP ASP ALA TYR LYS ASN LEU                              
HET     CL  A 173       1                                                       
HET     CL  A 178       1                                                       
HET    HED  A 170       8                                                       
HET    OXE  A 400       8                                                       
HETNAM      CL CHLORIDE ION                                                     
HETNAM     HED 2-HYDROXYETHYL DISULFIDE                                         
HETNAM     OXE ORTHO-XYLENE                                                     
FORMUL   2   CL    2(CL 1-)                                                     
FORMUL   4  HED    C4 H10 O2 S2                                                 
FORMUL   5  OXE    C8 H10                                                       
FORMUL   6  HOH   *131(H2 O)                                                    
HELIX    1  H1 ILE A    3  GLU A   11  1                                   9    
HELIX    2  H2 LEU A   39  ILE A   50  1                                  12    
HELIX    3  H3 LYS A   60  ARG A   80  1                                  21    
HELIX    4  H4 ALA A   82  SER A   90  1                                   9    
HELIX    5  H5 ALA A   93  MET A  106  1                                  14    
HELIX    6  H6 GLU A  108  GLY A  113  1SEE REF. 1 FOR DETAILS             6    
HELIX    7  H7 THR A  115  GLN A  123  1                                   9    
HELIX    8  H8 TRP A  126  ALA A  134  1                                   9    
HELIX    9  H9 ARG A  137  GLN A  141  1                                   5    
HELIX   10 H10 PRO A  143  THR A  155  1                                  13    
SHEET    1   A 2 TYR A  25  ILE A  27  0                                        
SHEET    2   A 2 HIS A  31  THR A  34 -1  N  THR A  34   O  TYR A  25           
SITE     1 99A 17 ILE A  78  LEU A  84  VAL A  87  TYR A  88                    
SITE     2 99A 17 ALA A  99  MET A 102  VAL A 103  THR A 109                    
SITE     3 99A 17 GLY A 110  VAL A 111  ALA A 112  GLY A 113                    
SITE     4 99A 17 PHE A 114  LEU A 118  LEU A 121  LEU A 133                    
SITE     5 99A 17 PHE A 153                                                     
SITE     1 AC1  6 LYS A 124  THR A 142  ASN A 144  ARG A 145                    
SITE     2 AC1  6 HOH A 209  HOH A 291                                          
SITE     1 AC2  2 LYS A 135  HOH A 215                                          
SITE     1 AC3  4 ASN A  68  ASP A  72  ALA A  93  ILE A 100                    
SITE     1 AC4  6 LEU A  84  ALA A  99  MET A 102  VAL A 103                    
SITE     2 AC4  6 VAL A 111  LEU A 118                                          
CRYST1   60.800   60.800   96.700  90.00  90.00 120.00 P 32 2 1      6          
ORIGX1      1.000000  0.000000  0.000000        0.00000                         
ORIGX2      0.000000  1.000000  0.000000        0.00000                         
ORIGX3      0.000000  0.000000  1.000000        0.00000                         
SCALE1      0.016447  0.009496  0.000000        0.00000                         
SCALE2      0.000000  0.018992  0.000000        0.00000                         
SCALE3      0.000000  0.000000  0.010341        0.00000                         
ATOM      1  N   MET A   1      44.057  -3.252   9.098  1.00 20.73           N  
ATOM      2  CA  MET A   1      43.425  -1.953   9.064  1.00 16.51           C  
ATOM      3  C   MET A   1      42.000  -2.004   9.617  1.00 13.58           C  
ATOM      4  O   MET A   1      41.308  -3.029   9.545  1.00 15.94           O  
ATOM      5  CB  MET A   1      43.545  -1.362   7.637  1.00 18.46           C  
ATOM      6  CG  MET A   1      42.916  -0.006   7.407  1.00 21.34           C  
ATOM      7  SD  MET A   1      43.874   1.388   8.028  1.00 29.10           S  
ATOM      8  CE  MET A   1      45.458   0.929   7.335  1.00 17.21           C  
ATOM      9  N   ASN A   2      41.575  -0.872  10.200  1.00 15.22           N  
ATOM     10  CA  ASN A   2      40.222  -0.733  10.729  1.00 10.36           C  
ATOM     11  C   ASN A   2      39.842   0.756  10.766  1.00  2.98           C  
ATOM     12  O   ASN A   2      40.691   1.618  10.555  1.00  9.35           O  
ATOM     13  CB  ASN A   2      40.105  -1.416  12.142  1.00 11.19           C  
ATOM     14  CG  ASN A   2      41.030  -0.863  13.220  1.00 12.39           C  
ATOM     15  OD1 ASN A   2      40.932   0.331  13.625  1.00 11.95           O  
ATOM     16  ND2 ASN A   2      41.839  -1.762  13.766  1.00  8.80           N  
ATOM     17  N   ILE A   3      38.578   1.028  11.121  1.00  7.32           N  
ATOM     18  CA  ILE A   3      38.033   2.355  11.222  1.00 12.02           C  
ATOM     19  C   ILE A   3      38.924   3.238  12.103  1.00 15.50           C  
ATOM     20  O   ILE A   3      39.127   4.408  11.811  1.00 11.96           O  
ATOM     21  CB  ILE A   3      36.511   2.391  11.674  1.00  5.45           C  
ATOM     22  CG1 ILE A   3      35.871   3.793  11.586  1.00  6.12           C  
ATOM     23  CG2 ILE A   3      36.281   1.743  13.064  1.00  9.07           C  
ATOM     24  CD1 ILE A   3      36.084   4.487  10.222  1.00  5.63           C  
ATOM     25  N   PHE A   4      39.381   2.720  13.246  1.00  7.03           N  
ATOM     26  CA  PHE A   4      40.187   3.566  14.099  1.00  6.29           C  
ATOM     27  C   PHE A   4      41.510   3.958  13.509  1.00  7.53           C  
ATOM     28  O   PHE A   4      41.915   5.110  13.585  1.00 11.10           O  
ATOM     29  CB  PHE A   4      40.417   2.951  15.502  1.00  5.74           C  
ATOM     30  CG  PHE A   4      39.140   2.875  16.301  1.00  7.87           C  
ATOM     31  CD1 PHE A   4      38.781   3.954  17.109  1.00 16.22           C  
ATOM     32  CD2 PHE A   4      38.319   1.751  16.241  1.00  9.87           C  
ATOM     33  CE1 PHE A   4      37.614   3.899  17.872  1.00 15.88           C  
ATOM     34  CE2 PHE A   4      37.160   1.685  17.009  1.00  9.17           C  
ATOM     35  CZ  PHE A   4      36.813   2.759  17.829  1.00 12.30           C  
ATOM     36  N   GLU A   5      42.166   3.002  12.887  1.00  8.77           N  
ATOM     37  CA  GLU A   5      43.461   3.302  12.274  1.00  8.92           C  
ATOM     38  C   GLU A   5      43.296   4.183  11.065  1.00 13.98           C  
ATOM     39  O   GLU A   5      44.140   4.990  10.741  1.00 15.94           O  
ATOM     40  CB  GLU A   5      44.152   2.011  11.814  1.00 11.23           C  
ATOM     41  CG  GLU A   5      44.445   1.039  12.964  1.00 15.68           C  
ATOM     42  CD  GLU A   5      45.176  -0.226  12.529  1.00 28.24           C  
ATOM     43  OE1 GLU A   5      45.256  -0.582  11.359  1.00 50.39           O  
ATOM     44  OE2 GLU A   5      45.654  -0.937  13.536  1.00 60.05           O  
ATOM     45  N   MET A   6      42.206   3.952  10.370  1.00  6.94           N  
ATOM     46  CA  MET A   6      41.873   4.685   9.200  1.00  7.75           C  
ATOM     47  C   MET A   6      41.657   6.157   9.559  1.00 12.85           C  
ATOM     48  O   MET A   6      42.223   7.079   8.936  1.00 10.00           O  
ATOM     49  CB  MET A   6      40.614   4.026   8.548  1.00  9.04           C  
ATOM     50  CG  MET A   6      40.185   4.841   7.353  1.00  4.37           C  
ATOM     51  SD  MET A   6      38.453   4.554   6.929  1.00 10.34           S  
ATOM     52  CE  MET A   6      38.348   4.559   5.118  1.00 13.92           C  
ATOM     53  N   LEU A   7      40.793   6.427  10.549  1.00  7.91           N  
ATOM     54  CA  LEU A   7      40.593   7.850  10.916  1.00  8.11           C  
ATOM     55  C   LEU A   7      41.836   8.486  11.551  1.00  8.13           C  
ATOM     56  O   LEU A   7      42.040   9.703  11.471  1.00 13.61           O  
ATOM     57  CB  LEU A   7      39.380   7.996  11.875  1.00 10.57           C  
ATOM     58  CG  LEU A   7      38.060   7.988  11.111  1.00 10.57           C  
ATOM     59  CD1 LEU A   7      36.913   7.572  12.007  1.00 13.90           C  
ATOM     60  CD2 LEU A   7      37.823   9.345  10.475  1.00 13.56           C  
ATOM     61  N   ARG A   8      42.634   7.690  12.238  1.00  7.97           N  
ATOM     62  CA  ARG A   8      43.813   8.209  12.851  1.00  6.04           C  
ATOM     63  C   ARG A   8      44.749   8.716  11.786  1.00  8.18           C  
ATOM     64  O   ARG A   8      45.432   9.720  11.983  1.00 14.46           O  
ATOM     65  CB  ARG A   8      44.522   7.262  13.785  1.00 16.28           C  
ATOM     66  CG  ARG A   8      45.863   7.860  14.206  1.00 19.13           C  
ATOM     67  CD  ARG A   8      45.868   8.469  15.618  1.00 21.25           C  
ATOM     68  NE  ARG A   8      47.219   8.844  16.034  1.00 59.24           N  
ATOM     69  CZ  ARG A   8      48.044   9.566  15.254  1.00 48.15           C  
ATOM     70  NH1 ARG A   8      47.665  10.015  14.051  1.00 24.76           N  
ATOM     71  NH2 ARG A   8      49.267   9.856  15.695  1.00100.00           N  
ATOM     72  N   ILE A   9      44.737   8.062  10.621  1.00  8.77           N  
ATOM     73  CA  ILE A   9      45.558   8.518   9.511  1.00  7.80           C  
ATOM     74  C   ILE A   9      44.975   9.792   8.888  1.00 13.05           C  
ATOM     75  O   ILE A   9      45.690  10.765   8.653  1.00 12.07           O  
ATOM     76  CB  ILE A   9      45.697   7.415   8.471  1.00 18.57           C  
ATOM     77  CG1 ILE A   9      46.728   6.410   8.935  1.00  9.56           C  
ATOM     78  CG2 ILE A   9      46.126   7.957   7.103  1.00  9.06           C  
ATOM     79  CD1 ILE A   9      46.438   5.050   8.297  1.00 12.31           C  
ATOM     80  N   ASP A  10      43.670   9.816   8.669  1.00  8.03           N  
ATOM     81  CA  ASP A  10      43.027  10.941   8.053  1.00  6.29           C  
ATOM     82  C   ASP A  10      43.021  12.208   8.900  1.00 14.68           C  
ATOM     83  O   ASP A  10      43.127  13.295   8.377  1.00 14.49           O  
ATOM     84  CB  ASP A  10      41.590  10.573   7.623  1.00  6.61           C  
ATOM     85  CG  ASP A  10      41.660   9.797   6.373  1.00 16.85           C  
ATOM     86  OD1 ASP A  10      42.630   9.828   5.647  1.00 10.17           O  
ATOM     87  OD2 ASP A  10      40.637   9.014   6.215  1.00 14.34           O  
ATOM     88  N   GLU A  11      42.916  12.076  10.220  1.00 11.00           N  
ATOM     89  CA  GLU A  11      42.775  13.244  11.126  1.00 11.59           C  
ATOM     90  C   GLU A  11      44.005  13.666  11.865  1.00  6.19           C  
ATOM     91  O   GLU A  11      44.063  14.802  12.306  1.00 21.27           O  
ATOM     92  CB  GLU A  11      41.653  12.960  12.152  1.00 10.05           C  
ATOM     93  CG  GLU A  11      40.375  12.596  11.384  1.00 12.32           C  
ATOM     94  CD  GLU A  11      39.601  13.804  10.920  1.00 18.26           C  
ATOM     95  OE1 GLU A  11      40.237  14.914  11.188  1.00 16.11           O  
ATOM     96  OE2 GLU A  11      38.479  13.780  10.436  1.00 15.70           O  
ATOM     97  N   GLY A  12      44.940  12.773  12.059  1.00  9.78           N  
ATOM     98  CA  GLY A  12      46.119  13.072  12.828  1.00  9.37           C  
ATOM     99  C   GLY A  12      45.764  13.108  14.282  1.00 17.44           C  
ATOM    100  O   GLY A  12      44.641  12.777  14.661  1.00 15.25           O  
ATOM    101  N   LEU A  13      46.735  13.557  15.078  1.00 20.89           N  
ATOM    102  CA  LEU A  13      46.562  13.709  16.526  1.00 15.61           C  
ATOM    103  C   LEU A  13      47.257  14.964  17.002  1.00 26.40           C  
ATOM    104  O   LEU A  13      48.459  15.113  16.800  1.00 13.89           O  
ATOM    105  CB  LEU A  13      47.154  12.527  17.297  1.00 12.29           C  
ATOM    106  CG  LEU A  13      47.220  12.693  18.838  1.00 29.68           C  
ATOM    107  CD1 LEU A  13      45.847  13.006  19.412  1.00 25.24           C  
ATOM    108  CD2 LEU A  13      47.722  11.393  19.443  1.00 35.18           C  
ATOM    109  N   ARG A  14      46.489  15.841  17.638  1.00 12.60           N  
ATOM    110  CA  ARG A  14      46.984  17.076  18.215  1.00  8.86           C  
ATOM    111  C   ARG A  14      46.490  17.235  19.587  1.00  9.29           C  
ATOM    112  O   ARG A  14      45.310  17.083  19.820  1.00 12.31           O  
ATOM    113  CB  ARG A  14      46.774  18.276  17.348  1.00 19.00           C  
ATOM    114  CG  ARG A  14      47.687  18.087  16.151  1.00 16.44           C  
ATOM    115  CD  ARG A  14      47.453  19.161  15.118  1.00 31.19           C  
ATOM    116  NE  ARG A  14      48.182  20.370  15.483  1.00 36.86           N  
ATOM    117  CZ  ARG A  14      48.089  21.480  14.761  1.00100.00           C  
ATOM    118  NH1 ARG A  14      47.297  21.505  13.690  1.00 39.53           N  
ATOM    119  NH2 ARG A  14      48.788  22.575  15.096  1.00 41.31           N  
ATOM    120  N   LEU A  15      47.415  17.539  20.484  1.00 11.96           N  
ATOM    121  CA  LEU A  15      47.087  17.686  21.890  1.00 20.69           C  
ATOM    122  C   LEU A  15      46.753  19.070  22.365  1.00 25.31           C  
ATOM    123  O   LEU A  15      46.369  19.248  23.510  1.00 19.84           O  
ATOM    124  CB  LEU A  15      48.115  17.022  22.798  1.00 21.38           C  
ATOM    125  CG  LEU A  15      48.230  15.527  22.516  1.00 19.09           C  
ATOM    126  CD1 LEU A  15      49.324  14.948  23.380  1.00 23.99           C  
ATOM    127  CD2 LEU A  15      46.897  14.771  22.732  1.00 28.22           C  
ATOM    128  N   LYS A  16      46.872  20.032  21.489  1.00 14.74           N  
ATOM    129  CA  LYS A  16      46.551  21.419  21.830  1.00  7.17           C  
ATOM    130  C   LYS A  16      45.499  21.909  20.837  1.00 13.93           C  
ATOM    131  O   LYS A  16      45.465  21.468  19.649  1.00 16.89           O  
ATOM    132  CB  LYS A  16      47.907  22.135  21.752  1.00 19.01           C  
ATOM    133  CG  LYS A  16      47.896  23.625  21.519  1.00 37.04           C  
ATOM    134  CD  LYS A  16      47.454  24.430  22.748  1.00100.00           C  
ATOM    135  CE  LYS A  16      45.960  24.789  22.767  1.00100.00           C  
ATOM    136  NZ  LYS A  16      45.647  26.053  23.499  1.00 70.33           N  
ATOM    137  N   ILE A  17      44.577  22.761  21.299  1.00 15.81           N  
ATOM    138  CA  ILE A  17      43.526  23.296  20.401  1.00  7.46           C  
ATOM    139  C   ILE A  17      44.105  23.784  19.044  1.00 23.34           C  
ATOM    140  O   ILE A  17      45.088  24.553  19.000  1.00 19.06           O  
ATOM    141  CB  ILE A  17      42.705  24.458  21.047  1.00  8.65           C  
ATOM    142  CG1 ILE A  17      41.924  23.889  22.225  1.00 13.43           C  
ATOM    143  CG2 ILE A  17      41.706  25.069  20.042  1.00 14.31           C  
ATOM    144  CD1 ILE A  17      41.187  24.934  23.068  1.00 18.96           C  
ATOM    145  N   TYR A  18      43.539  23.330  17.934  1.00 15.58           N  
ATOM    146  CA  TYR A  18      44.027  23.838  16.655  1.00 10.31           C  
ATOM    147  C   TYR A  18      42.816  24.151  15.772  1.00  9.51           C  
ATOM    148  O   TYR A  18      41.661  23.755  16.082  1.00 14.38           O  
ATOM    149  CB  TYR A  18      44.991  22.844  15.944  1.00 13.50           C  
ATOM    150  CG  TYR A  18      44.332  21.535  15.610  1.00 17.71           C  
ATOM    151  CD1 TYR A  18      44.151  20.574  16.609  1.00 20.58           C  
ATOM    152  CD2 TYR A  18      43.875  21.267  14.310  1.00 16.96           C  
ATOM    153  CE1 TYR A  18      43.525  19.368  16.305  1.00 17.58           C  
ATOM    154  CE2 TYR A  18      43.250  20.058  13.978  1.00 14.12           C  
ATOM    155  CZ  TYR A  18      43.059  19.125  15.004  1.00 23.29           C  
ATOM    156  OH  TYR A  18      42.430  17.940  14.746  1.00 26.61           O  
ATOM    157  N   LYS A  19      43.081  24.788  14.624  1.00  9.72           N  
ATOM    158  CA  LYS A  19      41.990  25.039  13.705  1.00 13.76           C  
ATOM    159  C   LYS A  19      42.017  23.971  12.640  1.00 19.55           C  
ATOM    160  O   LYS A  19      43.087  23.596  12.103  1.00 17.46           O  
ATOM    161  CB  LYS A  19      42.007  26.384  13.051  1.00 13.40           C  
ATOM    162  CG  LYS A  19      41.866  27.492  14.034  1.00  6.94           C  
ATOM    163  CD  LYS A  19      41.527  28.786  13.322  1.00 17.40           C  
ATOM    164  CE  LYS A  19      41.662  30.032  14.198  1.00 28.57           C  
ATOM    165  NZ  LYS A  19      41.556  31.317  13.472  1.00 28.27           N  
ATOM    166  N   ASP A  20      40.841  23.447  12.360  1.00 19.22           N  
ATOM    167  CA  ASP A  20      40.770  22.435  11.352  1.00 14.82           C  
ATOM    168  C   ASP A  20      40.851  23.024   9.929  1.00 17.99           C  
ATOM    169  O   ASP A  20      41.148  24.199   9.732  1.00 14.66           O  
ATOM    170  CB  ASP A  20      39.536  21.553  11.576  1.00  7.75           C  
ATOM    171  CG  ASP A  20      38.193  22.088  11.216  1.00 13.09           C  
ATOM    172  OD1 ASP A  20      38.161  23.285  10.763  1.00 12.17           O  
ATOM    173  OD2 ASP A  20      37.194  21.426  11.366  1.00 21.75           O  
ATOM    174  N   THR A  21      40.527  22.206   8.925  1.00 19.46           N  
ATOM    175  CA  THR A  21      40.611  22.625   7.528  1.00 18.03           C  
ATOM    176  C   THR A  21      39.667  23.747   7.198  1.00 19.93           C  
ATOM    177  O   THR A  21      39.917  24.532   6.254  1.00 16.30           O  
ATOM    178  CB  THR A  21      40.539  21.457   6.521  1.00 43.35           C  
ATOM    179  OG1 THR A  21      39.252  20.895   6.577  1.00 22.45           O  
ATOM    180  CG2 THR A  21      41.544  20.355   6.898  1.00 34.19           C  
ATOM    181  N   GLU A  22      38.580  23.820   7.991  1.00 22.40           N  
ATOM    182  CA  GLU A  22      37.538  24.857   7.779  1.00 18.79           C  
ATOM    183  C   GLU A  22      37.711  26.085   8.631  1.00 17.21           C  
ATOM    184  O   GLU A  22      36.926  27.000   8.518  1.00 16.47           O  
ATOM    185  CB  GLU A  22      36.137  24.295   8.022  1.00 12.92           C  
ATOM    186  CG  GLU A  22      35.734  23.202   7.003  1.00 21.31           C  
ATOM    187  CD  GLU A  22      35.476  23.831   5.661  1.00 34.75           C  
ATOM    188  OE1 GLU A  22      34.570  24.797   5.738  1.00 63.79           O  
ATOM    189  OE2 GLU A  22      36.111  23.534   4.643  1.00 55.74           O  
ATOM    190  N   GLY A  23      38.764  26.045   9.495  1.00 13.06           N  
ATOM    191  CA  GLY A  23      39.103  27.100  10.461  1.00  9.38           C  
ATOM    192  C   GLY A  23      38.430  26.956  11.816  1.00 19.54           C  
ATOM    193  O   GLY A  23      38.400  27.933  12.537  1.00 20.63           O  
ATOM    194  N   TYR A  24      37.865  25.767  12.132  1.00 26.64           N  
ATOM    195  CA  TYR A  24      37.158  25.550  13.404  1.00 16.84           C  
ATOM    196  C   TYR A  24      38.023  24.833  14.380  1.00 17.02           C  
ATOM    197  O   TYR A  24      38.767  23.896  14.042  1.00 17.66           O  
ATOM    198  CB  TYR A  24      35.911  24.701  13.306  1.00 14.94           C  
ATOM    199  CG  TYR A  24      34.958  25.200  12.296  1.00 15.43           C  
ATOM    200  CD1 TYR A  24      34.500  26.508  12.343  1.00 27.40           C  
ATOM    201  CD2 TYR A  24      34.500  24.353  11.292  1.00 11.29           C  
ATOM    202  CE1 TYR A  24      33.583  26.958  11.398  1.00 42.35           C  
ATOM    203  CE2 TYR A  24      33.580  24.785  10.344  1.00 40.87           C  
ATOM    204  CZ  TYR A  24      33.130  26.103  10.384  1.00 28.34           C  
ATOM    205  OH  TYR A  24      32.236  26.533   9.429  1.00 63.33           O  
ATOM    206  N   TYR A  25      37.879  25.315  15.596  1.00 10.71           N  
ATOM    207  CA  TYR A  25      38.615  24.855  16.766  1.00  8.40           C  
ATOM    208  C   TYR A  25      38.298  23.400  17.019  1.00  5.47           C  
ATOM    209  O   TYR A  25      37.126  23.008  17.155  1.00  8.78           O  
ATOM    210  CB  TYR A  25      38.246  25.725  17.970  1.00 15.66           C  
ATOM    211  CG  TYR A  25      38.844  27.102  17.891  1.00 19.22           C  
ATOM    212  CD1 TYR A  25      40.224  27.266  17.750  1.00 20.92           C  
ATOM    213  CD2 TYR A  25      38.027  28.227  18.004  1.00 18.31           C  
ATOM    214  CE1 TYR A  25      40.780  28.546  17.698  1.00 33.16           C  
ATOM    215  CE2 TYR A  25      38.569  29.508  17.933  1.00 22.51           C  
ATOM    216  CZ  TYR A  25      39.952  29.673  17.799  1.00 21.08           C  
ATOM    217  OH  TYR A  25      40.472  30.959  17.782  1.00 27.35           O  
ATOM    218  N   THR A  26      39.410  22.647  17.068  1.00 10.54           N  
ATOM    219  CA  THR A  26      39.387  21.246  17.172  1.00 12.13           C  
ATOM    220  C   THR A  26      40.495  20.872  18.106  1.00 10.31           C  
ATOM    221  O   THR A  26      41.374  21.686  18.396  1.00 12.81           O  
ATOM    222  CB  THR A  26      39.714  20.670  15.706  1.00 13.28           C  
ATOM    223  OG1 THR A  26      38.740  21.082  14.793  1.00 14.02           O  
ATOM    224  CG2 THR A  26      39.845  19.137  15.553  1.00  3.37           C  
ATOM    225  N   ILE A  27      40.494  19.592  18.495  1.00 11.33           N  
ATOM    226  CA  ILE A  27      41.579  19.040  19.267  1.00  7.87           C  
ATOM    227  C   ILE A  27      41.614  17.523  19.094  1.00 11.01           C  
ATOM    228  O   ILE A  27      40.654  16.887  18.623  1.00  8.93           O  
ATOM    229  CB  ILE A  27      41.500  19.446  20.772  1.00 11.49           C  
ATOM    230  CG1 ILE A  27      42.799  19.105  21.538  1.00 15.75           C  
ATOM    231  CG2 ILE A  27      40.289  18.761  21.425  1.00 12.25           C  
ATOM    232  CD1 ILE A  27      43.056  19.927  22.788  1.00  9.28           C  
ATOM    233  N   GLY A  28      42.680  16.923  19.564  1.00 10.79           N  
ATOM    234  CA  GLY A  28      42.771  15.471  19.601  1.00 15.02           C  
ATOM    235  C   GLY A  28      42.792  14.849  18.223  1.00 14.56           C  
ATOM    236  O   GLY A  28      43.569  15.239  17.366  1.00 12.00           O  
ATOM    237  N   ILE A  29      41.901  13.905  18.018  1.00 11.99           N  
ATOM    238  CA  ILE A  29      41.834  13.255  16.716  1.00  9.54           C  
ATOM    239  C   ILE A  29      40.592  13.689  15.960  1.00 10.39           C  
ATOM    240  O   ILE A  29      39.619  12.946  15.855  1.00 13.60           O  
ATOM    241  CB  ILE A  29      41.922  11.710  16.844  1.00 15.68           C  
ATOM    242  CG1 ILE A  29      43.194  11.294  17.653  1.00 31.60           C  
ATOM    243  CG2 ILE A  29      41.939  11.034  15.460  1.00 12.88           C  
ATOM    244  CD1 ILE A  29      43.239   9.841  18.198  1.00 21.87           C  
ATOM    245  N   GLY A  30      40.623  14.912  15.436  1.00  6.70           N  
ATOM    246  CA  GLY A  30      39.492  15.425  14.732  1.00  4.20           C  
ATOM    247  C   GLY A  30      38.289  15.716  15.588  1.00  9.20           C  
ATOM    248  O   GLY A  30      37.188  15.737  15.085  1.00 14.34           O  
ATOM    249  N   HIS A  31      38.453  16.029  16.847  1.00 12.16           N  
ATOM    250  CA  HIS A  31      37.281  16.328  17.648  1.00  4.27           C  
ATOM    251  C   HIS A  31      36.908  17.810  17.565  1.00  6.84           C  
ATOM    252  O   HIS A  31      37.537  18.680  18.161  1.00  9.24           O  
ATOM    253  CB  HIS A  31      37.478  15.871  19.118  1.00  3.56           C  
ATOM    254  CG  HIS A  31      36.243  16.146  19.952  1.00 10.42           C  
ATOM    255  ND1 HIS A  31      35.203  15.232  20.075  1.00 17.93           N  
ATOM    256  CD2 HIS A  31      35.866  17.255  20.634  1.00 14.93           C  
ATOM    257  CE1 HIS A  31      34.222  15.762  20.811  1.00  6.15           C  
ATOM    258  NE2 HIS A  31      34.565  17.001  21.138  1.00  9.87           N  
ATOM    259  N   LEU A  32      35.856  18.138  16.844  1.00 11.22           N  
ATOM    260  CA  LEU A  32      35.488  19.519  16.703  1.00 15.24           C  
ATOM    261  C   LEU A  32      34.961  20.055  17.977  1.00  7.88           C  
ATOM    262  O   LEU A  32      34.080  19.435  18.556  1.00 12.60           O  
ATOM    263  CB  LEU A  32      34.399  19.634  15.633  1.00 15.30           C  
ATOM    264  CG  LEU A  32      33.729  21.011  15.575  1.00 40.84           C  
ATOM    265  CD1 LEU A  32      34.609  21.978  14.818  1.00 14.43           C  
ATOM    266  CD2 LEU A  32      32.442  20.909  14.801  1.00 24.13           C  
ATOM    267  N   LEU A  33      35.441  21.179  18.395  1.00  9.19           N  
ATOM    268  CA  LEU A  33      34.947  21.753  19.631  1.00 11.07           C  
ATOM    269  C   LEU A  33      33.800  22.694  19.430  1.00 18.33           C  
ATOM    270  O   LEU A  33      32.814  22.632  20.189  1.00 11.08           O  
ATOM    271  CB  LEU A  33      36.023  22.523  20.404  1.00 11.20           C  
ATOM    272  CG  LEU A  33      37.119  21.599  20.878  1.00 17.05           C  
ATOM    273  CD1 LEU A  33      38.388  22.383  21.109  1.00 14.01           C  
ATOM    274  CD2 LEU A  33      36.641  20.893  22.142  1.00  7.05           C  
ATOM    275  N   THR A  34      33.945  23.563  18.436  1.00 16.44           N  
ATOM    276  CA  THR A  34      32.968  24.623  18.185  1.00 23.56           C  
ATOM    277  C   THR A  34      33.259  25.342  16.895  1.00 17.55           C  
ATOM    278  O   THR A  34      34.421  25.392  16.458  1.00 21.49           O  
ATOM    279  CB  THR A  34      32.954  25.737  19.325  1.00 29.48           C  
ATOM    280  OG1 THR A  34      31.887  26.665  19.147  1.00 25.29           O  
ATOM    281  CG2 THR A  34      34.213  26.578  19.382  1.00 15.71           C  
ATOM    282  N   LYS A  35      32.173  25.856  16.309  1.00 16.79           N  
ATOM    283  CA  LYS A  35      32.224  26.645  15.070  1.00 25.00           C  
ATOM    284  C   LYS A  35      32.382  28.150  15.330  1.00 24.16           C  
ATOM    285  O   LYS A  35      32.751  28.935  14.471  1.00 37.94           O  
ATOM    286  CB  LYS A  35      31.121  26.318  14.086  1.00 25.53           C  
ATOM    287  CG  LYS A  35      31.169  24.849  13.644  1.00 31.58           C  
ATOM    288  CD  LYS A  35      30.034  24.396  12.739  1.00 25.78           C  
ATOM    289  CE  LYS A  35      30.313  23.078  11.999  1.00 50.22           C  
ATOM    290  NZ  LYS A  35      29.097  22.400  11.480  1.00100.00           N  
ATOM    291  N   SER A  36      32.162  28.526  16.551  1.00 21.23           N  
ATOM    292  CA  SER A  36      32.375  29.871  16.945  1.00 23.94           C  
ATOM    293  C   SER A  36      33.866  30.191  16.828  1.00 20.00           C  
ATOM    294  O   SER A  36      34.797  29.384  17.052  1.00 21.59           O  
ATOM    295  CB  SER A  36      31.861  30.095  18.370  1.00 34.54           C  
ATOM    296  OG  SER A  36      32.758  30.893  19.119  1.00 46.69           O  
ATOM    297  N   PRO A  37      34.081  31.439  16.512  1.00 34.99           N  
ATOM    298  CA  PRO A  37      35.392  31.983  16.291  1.00 29.76           C  
ATOM    299  C   PRO A  37      36.170  32.368  17.550  1.00 29.74           C  
ATOM    300  O   PRO A  37      37.323  32.794  17.465  1.00 62.42           O  
ATOM    301  CB  PRO A  37      35.159  33.166  15.367  1.00 22.20           C  
ATOM    302  CG  PRO A  37      33.673  33.479  15.378  1.00 33.19           C  
ATOM    303  CD  PRO A  37      32.990  32.277  15.976  1.00 19.02           C  
ATOM    304  N   SER A  38      35.520  32.162  18.715  1.00 33.18           N  
ATOM    305  CA  SER A  38      36.068  32.455  20.046  1.00 22.50           C  
ATOM    306  C   SER A  38      36.883  31.303  20.639  1.00 19.65           C  
ATOM    307  O   SER A  38      36.361  30.226  20.903  1.00 22.56           O  
ATOM    308  CB  SER A  38      34.964  32.890  21.071  1.00 23.45           C  
ATOM    309  OG  SER A  38      35.538  33.385  22.279  1.00 66.75           O  
ATOM    310  N   LEU A  39      38.133  31.557  20.901  1.00 23.78           N  
ATOM    311  CA  LEU A  39      38.986  30.580  21.524  1.00 30.92           C  
ATOM    312  C   LEU A  39      38.489  30.202  22.896  1.00 26.54           C  
ATOM    313  O   LEU A  39      38.616  29.085  23.393  1.00 21.85           O  
ATOM    314  CB  LEU A  39      40.409  31.128  21.606  1.00 23.20           C  
ATOM    315  CG  LEU A  39      41.384  30.173  22.258  1.00 39.24           C  
ATOM    316  CD1 LEU A  39      41.271  28.753  21.671  1.00 13.84           C  
ATOM    317  CD2 LEU A  39      42.769  30.754  22.058  1.00 18.88           C  
ATOM    318  N   ASN A  40      37.888  31.177  23.508  1.00 32.60           N  
ATOM    319  CA  ASN A  40      37.359  31.012  24.829  1.00 29.16           C  
ATOM    320  C   ASN A  40      36.208  30.075  24.807  1.00 17.45           C  
ATOM    321  O   ASN A  40      36.140  29.184  25.609  1.00 15.33           O  
ATOM    322  CB  ASN A  40      37.009  32.357  25.441  1.00 96.39           C  
ATOM    323  CG  ASN A  40      38.298  33.118  25.588  1.00100.00           C  
ATOM    324  OD1 ASN A  40      39.185  32.662  26.326  1.00 56.57           O  
ATOM    325  ND2 ASN A  40      38.466  34.154  24.763  1.00100.00           N  
ATOM    326  N   ALA A  41      35.323  30.281  23.858  1.00 12.79           N  
ATOM    327  CA  ALA A  41      34.221  29.358  23.683  1.00 19.54           C  
ATOM    328  C   ALA A  41      34.790  27.957  23.476  1.00 25.69           C  
ATOM    329  O   ALA A  41      34.318  26.978  24.018  1.00 18.27           O  
ATOM    330  CB  ALA A  41      33.381  29.732  22.468  1.00 17.37           C  
ATOM    331  N   ALA A  42      35.852  27.884  22.718  1.00 14.68           N  
ATOM    332  CA  ALA A  42      36.481  26.606  22.459  1.00 13.00           C  
ATOM    333  C   ALA A  42      37.054  25.984  23.702  1.00 12.88           C  
ATOM    334  O   ALA A  42      36.918  24.779  23.927  1.00 18.93           O  
ATOM    335  CB  ALA A  42      37.565  26.742  21.406  1.00 14.39           C  
ATOM    336  N   LYS A  43      37.702  26.779  24.527  1.00 14.40           N  
ATOM    337  CA  LYS A  43      38.295  26.221  25.760  1.00 13.63           C  
ATOM    338  C   LYS A  43      37.235  25.799  26.748  1.00  8.95           C  
ATOM    339  O   LYS A  43      37.366  24.821  27.442  1.00 16.73           O  
ATOM    340  CB  LYS A  43      39.165  27.232  26.444  1.00 12.48           C  
ATOM    341  CG  LYS A  43      40.526  27.290  25.837  1.00 15.11           C  
ATOM    342  CD  LYS A  43      41.227  28.605  26.174  1.00 32.19           C  
ATOM    343  CE  LYS A  43      42.727  28.624  25.853  1.00 50.36           C  
ATOM    344  NZ  LYS A  43      43.603  28.837  27.023  1.00 77.48           N  
ATOM    345  N   SER A  44      36.104  26.451  26.712  1.00 14.96           N  
ATOM    346  CA  SER A  44      34.990  26.099  27.593  1.00 11.54           C  
ATOM    347  C   SER A  44      34.365  24.734  27.204  1.00 10.80           C  
ATOM    348  O   SER A  44      34.119  23.856  28.032  1.00 19.00           O  
ATOM    349  CB  SER A  44      34.022  27.343  27.648  1.00 11.94           C  
ATOM    350  OG  SER A  44      32.862  27.074  28.386  1.00 52.66           O  
ATOM    351  N   GLU A  45      34.205  24.540  25.915  1.00 14.38           N  
ATOM    352  CA  GLU A  45      33.703  23.297  25.350  1.00 11.23           C  
ATOM    353  C   GLU A  45      34.727  22.216  25.651  1.00 10.82           C  
ATOM    354  O   GLU A  45      34.386  21.095  26.045  1.00 16.23           O  
ATOM    355  CB  GLU A  45      33.625  23.381  23.818  1.00 11.34           C  
ATOM    356  CG  GLU A  45      32.459  24.188  23.267  1.00 11.92           C  
ATOM    357  CD  GLU A  45      31.142  23.653  23.734  1.00 23.77           C  
ATOM    358  OE1 GLU A  45      30.778  22.515  23.633  1.00 20.06           O  
ATOM    359  OE2 GLU A  45      30.422  24.519  24.331  1.00 23.07           O  
ATOM    360  N   LEU A  46      35.989  22.558  25.474  1.00  8.35           N  
ATOM    361  CA  LEU A  46      36.986  21.576  25.824  1.00 11.80           C  
ATOM    362  C   LEU A  46      36.835  21.117  27.313  1.00 18.27           C  
ATOM    363  O   LEU A  46      36.784  19.931  27.631  1.00 15.88           O  
ATOM    364  CB  LEU A  46      38.432  22.116  25.536  1.00 13.99           C  
ATOM    365  CG  LEU A  46      39.543  21.127  25.925  1.00 15.63           C  
ATOM    366  CD1 LEU A  46      39.249  19.801  25.247  1.00  9.73           C  
ATOM    367  CD2 LEU A  46      40.928  21.619  25.469  1.00 10.12           C  
ATOM    368  N   ASP A  47      36.749  22.061  28.270  1.00 13.49           N  
ATOM    369  CA  ASP A  47      36.666  21.701  29.671  1.00 12.71           C  
ATOM    370  C   ASP A  47      35.466  20.904  29.980  1.00  8.96           C  
ATOM    371  O   ASP A  47      35.551  19.959  30.748  1.00 16.08           O  
ATOM    372  CB  ASP A  47      36.724  22.926  30.542  1.00 16.18           C  
ATOM    373  CG  ASP A  47      38.096  23.580  30.491  1.00 17.12           C  
ATOM    374  OD1 ASP A  47      39.157  23.042  30.159  1.00 20.34           O  
ATOM    375  OD2 ASP A  47      38.004  24.796  30.882  1.00 21.18           O  
ATOM    376  N   LYS A  48      34.365  21.274  29.340  1.00 11.72           N  
ATOM    377  CA  LYS A  48      33.102  20.536  29.477  1.00 10.74           C  
ATOM    378  C   LYS A  48      33.230  19.072  28.935  1.00 13.26           C  
ATOM    379  O   LYS A  48      32.741  18.081  29.506  1.00 15.54           O  
ATOM    380  CB  LYS A  48      31.996  21.304  28.737  1.00 12.19           C  
ATOM    381  CG  LYS A  48      30.667  20.580  28.640  1.00  9.63           C  
ATOM    382  CD  LYS A  48      29.531  21.519  28.365  1.00 17.43           C  
ATOM    383  CE  LYS A  48      29.731  22.328  27.122  1.00 13.09           C  
ATOM    384  NZ  LYS A  48      29.377  21.530  25.967  1.00 13.66           N  
ATOM    385  N   ALA A  49      33.934  18.919  27.814  1.00 22.55           N  
ATOM    386  CA  ALA A  49      34.152  17.608  27.176  1.00 29.71           C  
ATOM    387  C   ALA A  49      34.997  16.642  28.038  1.00 14.82           C  
ATOM    388  O   ALA A  49      34.689  15.474  28.120  1.00 12.55           O  
ATOM    389  CB  ALA A  49      34.771  17.786  25.768  1.00 12.28           C  
ATOM    390  N   ILE A  50      36.093  17.160  28.618  1.00 12.50           N  
ATOM    391  CA  ILE A  50      37.074  16.442  29.419  1.00 18.99           C  
ATOM    392  C   ILE A  50      36.676  16.297  30.867  1.00 22.94           C  
ATOM    393  O   ILE A  50      37.092  15.364  31.583  1.00 26.16           O  
ATOM    394  CB  ILE A  50      38.441  17.160  29.345  1.00 20.82           C  
ATOM    395  CG1 ILE A  50      38.890  17.265  27.896  1.00 19.33           C  
ATOM    396  CG2 ILE A  50      39.503  16.427  30.158  1.00 18.74           C  
ATOM    397  CD1 ILE A  50      38.943  15.915  27.156  1.00 17.10           C  
ATOM    398  N   GLY A  51      35.906  17.253  31.326  1.00 16.54           N  
ATOM    399  CA  GLY A  51      35.483  17.217  32.713  1.00 17.12           C  
ATOM    400  C   GLY A  51      36.620  17.763  33.623  1.00 26.54           C  
ATOM    401  O   GLY A  51      36.857  17.277  34.727  1.00 24.63           O  
ATOM    402  N   ARG A  52      37.346  18.769  33.135  1.00 31.11           N  
ATOM    403  CA  ARG A  52      38.429  19.395  33.896  1.00 13.40           C  
ATOM    404  C   ARG A  52      38.875  20.655  33.186  1.00 30.17           C  
ATOM    405  O   ARG A  52      38.531  20.894  32.010  1.00 28.11           O  
ATOM    406  CB  ARG A  52      39.600  18.459  34.224  1.00 12.03           C  
ATOM    407  CG  ARG A  52      40.774  18.518  33.264  1.00 21.36           C  
ATOM    408  CD  ARG A  52      41.633  17.240  33.363  1.00 27.28           C  
ATOM    409  NE  ARG A  52      42.505  17.014  32.213  1.00 21.80           N  
ATOM    410  CZ  ARG A  52      43.425  17.868  31.839  1.00 25.88           C  
ATOM    411  NH1 ARG A  52      43.631  18.981  32.542  1.00 32.88           N  
ATOM    412  NH2 ARG A  52      44.170  17.593  30.773  1.00 29.72           N  
ATOM    413  N   ASN A  53      39.577  21.455  33.958  1.00 23.14           N  
ATOM    414  CA  ASN A  53      40.147  22.701  33.514  1.00 36.24           C  
ATOM    415  C   ASN A  53      41.388  22.344  32.720  1.00 10.30           C  
ATOM    416  O   ASN A  53      42.430  21.975  33.281  1.00 23.14           O  
ATOM    417  CB  ASN A  53      40.482  23.592  34.726  1.00 28.37           C  
ATOM    418  CG  ASN A  53      39.914  24.979  34.550  1.00 66.04           C  
ATOM    419  OD1 ASN A  53      38.771  25.247  34.964  1.00100.00           O  
ATOM    420  ND2 ASN A  53      40.669  25.815  33.833  1.00 29.23           N  
ATOM    421  N   THR A  54      41.268  22.357  31.401  1.00 17.10           N  
ATOM    422  CA  THR A  54      42.395  21.895  30.602  1.00  8.86           C  
ATOM    423  C   THR A  54      43.390  22.960  30.225  1.00 15.37           C  
ATOM    424  O   THR A  54      44.524  22.672  29.895  1.00 36.00           O  
ATOM    425  CB  THR A  54      41.881  21.228  29.308  1.00 25.96           C  
ATOM    426  OG1 THR A  54      41.232  22.202  28.480  1.00 16.33           O  
ATOM    427  CG2 THR A  54      40.870  20.145  29.685  1.00 21.56           C  
ATOM    428  N   ASN A  55      42.924  24.179  30.150  1.00 17.02           N  
ATOM    429  CA  ASN A  55      43.807  25.189  29.657  1.00 44.56           C  
ATOM    430  C   ASN A  55      44.158  24.952  28.174  1.00 28.59           C  
ATOM    431  O   ASN A  55      45.241  25.363  27.717  1.00 39.87           O  
ATOM    432  CB  ASN A  55      45.106  25.341  30.485  1.00 45.46           C  
ATOM    433  CG  ASN A  55      45.807  26.683  30.248  1.00100.00           C  
ATOM    434  OD1 ASN A  55      45.167  27.699  29.872  1.00 47.56           O  
ATOM    435  ND2 ASN A  55      47.130  26.680  30.473  1.00100.00           N  
ATOM    436  N   GLY A  56      43.267  24.333  27.382  1.00 22.72           N  
ATOM    437  CA  GLY A  56      43.548  24.148  25.931  1.00 13.52           C  
ATOM    438  C   GLY A  56      44.483  22.996  25.608  1.00 17.51           C  
ATOM    439  O   GLY A  56      44.881  22.799  24.475  1.00 25.22           O  
ATOM    440  N   VAL A  57      44.840  22.231  26.616  1.00 16.48           N  
ATOM    441  CA  VAL A  57      45.729  21.110  26.420  1.00 14.24           C  
ATOM    442  C   VAL A  57      45.172  19.818  27.029  1.00 20.03           C  
ATOM    443  O   VAL A  57      44.607  19.854  28.115  1.00 16.02           O  
ATOM    444  CB  VAL A  57      47.079  21.411  27.020  1.00 13.82           C  
ATOM    445  CG1 VAL A  57      48.023  20.250  26.718  1.00 22.80           C  
ATOM    446  CG2 VAL A  57      47.551  22.644  26.283  1.00 37.14           C  
ATOM    447  N   ILE A  58      45.320  18.668  26.323  1.00 19.68           N  
ATOM    448  CA  ILE A  58      44.813  17.380  26.803  1.00 13.60           C  
ATOM    449  C   ILE A  58      45.903  16.366  26.654  1.00 21.44           C  
ATOM    450  O   ILE A  58      46.872  16.670  25.953  1.00 18.78           O  
ATOM    451  CB  ILE A  58      43.543  16.906  26.065  1.00 19.70           C  
ATOM    452  CG1 ILE A  58      43.784  16.683  24.570  1.00 16.73           C  
ATOM    453  CG2 ILE A  58      42.393  17.882  26.317  1.00 15.19           C  
ATOM    454  CD1 ILE A  58      42.664  15.853  23.912  1.00 12.87           C  
ATOM    455  N   THR A  59      45.741  15.193  27.294  1.00 12.73           N  
ATOM    456  CA  THR A  59      46.703  14.126  27.190  1.00 10.06           C  
ATOM    457  C   THR A  59      46.281  13.190  26.055  1.00 16.08           C  
ATOM    458  O   THR A  59      45.146  13.210  25.605  1.00 15.44           O  
ATOM    459  CB  THR A  59      46.733  13.286  28.498  1.00 20.15           C  
ATOM    460  OG1 THR A  59      45.475  12.692  28.671  1.00 22.92           O  
ATOM    461  CG2 THR A  59      47.051  14.106  29.741  1.00 14.24           C  
ATOM    462  N   LYS A  60      47.198  12.338  25.626  1.00 18.42           N  
ATOM    463  CA  LYS A  60      46.963  11.352  24.588  1.00 13.24           C  
ATOM    464  C   LYS A  60      45.789  10.459  24.959  1.00 10.77           C  
ATOM    465  O   LYS A  60      44.916  10.083  24.137  1.00 15.15           O  
ATOM    466  CB  LYS A  60      48.253  10.586  24.366  1.00 14.94           C  
ATOM    467  CG  LYS A  60      48.148   9.588  23.216  1.00 33.37           C  
ATOM    468  CD  LYS A  60      49.405   9.390  22.372  1.00 53.31           C  
ATOM    469  CE  LYS A  60      49.554   7.979  21.780  1.00 65.22           C  
ATOM    470  NZ  LYS A  60      50.250   7.950  20.476  1.00100.00           N  
ATOM    471  N   ASP A  61      45.729  10.135  26.248  1.00 20.50           N  
ATOM    472  CA  ASP A  61      44.636   9.313  26.760  1.00 25.83           C  
ATOM    473  C   ASP A  61      43.289   9.978  26.602  1.00 17.63           C  
ATOM    474  O   ASP A  61      42.288   9.357  26.255  1.00 10.48           O  
ATOM    475  CB  ASP A  61      44.857   8.974  28.240  1.00 24.98           C  
ATOM    476  CG  ASP A  61      45.506   7.625  28.454  1.00100.00           C  
ATOM    477  OD1 ASP A  61      46.600   7.444  27.767  1.00 60.02           O  
ATOM    478  OD2 ASP A  61      45.027   6.747  29.143  1.00100.00           O  
ATOM    479  N   GLU A  62      43.242  11.251  26.956  1.00 16.49           N  
ATOM    480  CA  GLU A  62      42.015  11.987  26.852  1.00 11.47           C  
ATOM    481  C   GLU A  62      41.581  12.125  25.404  1.00 14.11           C  
ATOM    482  O   GLU A  62      40.406  12.030  25.072  1.00 15.65           O  
ATOM    483  CB  GLU A  62      42.217  13.342  27.485  1.00 14.26           C  
ATOM    484  CG  GLU A  62      42.438  13.217  28.999  1.00 13.51           C  
ATOM    485  CD  GLU A  62      42.791  14.537  29.648  1.00 19.88           C  
ATOM    486  OE1 GLU A  62      43.500  15.369  29.131  1.00 13.97           O  
ATOM    487  OE2 GLU A  62      42.244  14.702  30.809  1.00 19.41           O  
ATOM    488  N   ALA A  63      42.578  12.358  24.528  1.00  9.87           N  
ATOM    489  CA  ALA A  63      42.357  12.414  23.105  1.00 13.18           C  
ATOM    490  C   ALA A  63      41.742  11.092  22.669  1.00  9.46           C  
ATOM    491  O   ALA A  63      40.778  11.054  21.902  1.00 11.99           O  
ATOM    492  CB  ALA A  63      43.680  12.633  22.370  1.00  9.74           C  
ATOM    493  N   GLU A  64      42.333   9.982  23.102  1.00 10.42           N  
ATOM    494  CA  GLU A  64      41.787   8.709  22.703  1.00 10.77           C  
ATOM    495  C   GLU A  64      40.404   8.443  23.215  1.00  9.86           C  
ATOM    496  O   GLU A  64      39.627   7.719  22.560  1.00 12.24           O  
ATOM    497  CB  GLU A  64      42.736   7.549  22.944  1.00 12.02           C  
ATOM    498  CG  GLU A  64      43.905   7.680  21.947  1.00 19.32           C  
ATOM    499  CD  GLU A  64      45.037   6.770  22.285  1.00 28.32           C  
ATOM    500  OE1 GLU A  64      45.083   6.152  23.357  1.00 36.03           O  
ATOM    501  OE2 GLU A  64      45.945   6.720  21.324  1.00 38.34           O  
ATOM    502  N   LYS A  65      40.095   9.034  24.362  1.00 12.75           N  
ATOM    503  CA  LYS A  65      38.772   8.856  24.937  1.00 16.56           C  
ATOM    504  C   LYS A  65      37.741   9.565  24.083  1.00 12.92           C  
ATOM    505  O   LYS A  65      36.739   8.957  23.709  1.00 14.03           O  
ATOM    506  CB  LYS A  65      38.674   9.261  26.396  1.00 20.76           C  
ATOM    507  CG  LYS A  65      37.313   8.910  27.000  1.00 25.07           C  
ATOM    508  CD  LYS A  65      37.335   8.724  28.518  1.00100.00           C  
ATOM    509  CE  LYS A  65      36.136   7.959  29.070  1.00 62.01           C  
ATOM    510  NZ  LYS A  65      35.594   8.588  30.278  1.00 98.00           N  
ATOM    511  N   LEU A  66      38.030  10.795  23.671  1.00 13.45           N  
ATOM    512  CA  LEU A  66      37.127  11.524  22.780  1.00  6.20           C  
ATOM    513  C   LEU A  66      36.918  10.759  21.486  1.00 12.81           C  
ATOM    514  O   LEU A  66      35.799  10.647  20.966  1.00  8.62           O  
ATOM    515  CB  LEU A  66      37.676  12.913  22.412  1.00 10.86           C  
ATOM    516  CG  LEU A  66      37.784  13.762  23.665  1.00 13.43           C  
ATOM    517  CD1 LEU A  66      38.396  15.106  23.287  1.00 16.86           C  
ATOM    518  CD2 LEU A  66      36.376  13.981  24.231  1.00 12.06           C  
ATOM    519  N   PHE A  67      37.998  10.208  20.984  1.00  5.94           N  
ATOM    520  CA  PHE A  67      37.944   9.471  19.735  1.00  3.98           C  
ATOM    521  C   PHE A  67      37.043   8.303  19.822  1.00  6.75           C  
ATOM    522  O   PHE A  67      36.187   8.104  18.976  1.00 11.57           O  
ATOM    523  CB  PHE A  67      39.354   9.040  19.349  1.00 14.13           C  
ATOM    524  CG  PHE A  67      39.549   8.416  17.967  1.00 16.38           C  
ATOM    525  CD1 PHE A  67      38.874   8.905  16.840  1.00 13.71           C  
ATOM    526  CD2 PHE A  67      40.522   7.424  17.784  1.00 15.02           C  
ATOM    527  CE1 PHE A  67      39.135   8.405  15.562  1.00 11.23           C  
ATOM    528  CE2 PHE A  67      40.814   6.902  16.525  1.00 14.85           C  
ATOM    529  CZ  PHE A  67      40.104   7.404  15.429  1.00 13.47           C  
ATOM    530  N   ASN A  68      37.195   7.504  20.845  1.00 15.19           N  
ATOM    531  CA  ASN A  68      36.279   6.369  21.038  1.00 10.71           C  
ATOM    532  C   ASN A  68      34.797   6.792  21.094  1.00  7.22           C  
ATOM    533  O   ASN A  68      33.891   6.156  20.534  1.00 12.84           O  
ATOM    534  CB  ASN A  68      36.667   5.600  22.330  1.00 12.26           C  
ATOM    535  CG  ASN A  68      37.925   4.756  22.145  1.00 32.06           C  
ATOM    536  OD1 ASN A  68      38.019   4.071  21.139  1.00 26.78           O  
ATOM    537  ND2 ASN A  68      38.916   4.840  23.057  1.00 21.10           N  
ATOM    538  N   GLN A  69      34.494   7.863  21.809  1.00 12.92           N  
ATOM    539  CA  GLN A  69      33.100   8.308  21.868  1.00  6.97           C  
ATOM    540  C   GLN A  69      32.658   8.797  20.523  1.00  5.53           C  
ATOM    541  O   GLN A  69      31.525   8.683  20.166  1.00 11.14           O  
ATOM    542  CB  GLN A  69      32.966   9.507  22.845  1.00  7.93           C  
ATOM    543  CG  GLN A  69      33.589   9.157  24.191  1.00 17.41           C  
ATOM    544  CD  GLN A  69      33.529  10.266  25.195  1.00 23.59           C  
ATOM    545  OE1 GLN A  69      33.567   9.980  26.388  1.00 15.07           O  
ATOM    546  NE2 GLN A  69      33.450  11.506  24.707  1.00 14.92           N  
ATOM    547  N   ASP A  70      33.557   9.454  19.791  1.00  8.94           N  
ATOM    548  CA  ASP A  70      33.140  10.009  18.535  1.00 12.40           C  
ATOM    549  C   ASP A  70      32.855   8.919  17.488  1.00 16.59           C  
ATOM    550  O   ASP A  70      31.991   9.054  16.667  1.00 11.01           O  
ATOM    551  CB  ASP A  70      34.180  11.045  18.031  1.00  7.41           C  
ATOM    552  CG  ASP A  70      34.189  12.354  18.755  1.00 15.63           C  
ATOM    553  OD1 ASP A  70      33.276  12.758  19.452  1.00 11.84           O  
ATOM    554  OD2 ASP A  70      35.285  13.031  18.521  1.00 13.67           O  
ATOM    555  N   VAL A  71      33.614   7.855  17.477  1.00  6.15           N  
ATOM    556  CA  VAL A  71      33.399   6.776  16.533  1.00  6.66           C  
ATOM    557  C   VAL A  71      32.102   6.088  16.817  1.00 16.73           C  
ATOM    558  O   VAL A  71      31.203   5.929  15.978  1.00 15.68           O  
ATOM    559  CB  VAL A  71      34.588   5.803  16.590  1.00  9.68           C  
ATOM    560  CG1 VAL A  71      34.268   4.542  15.806  1.00 10.81           C  
ATOM    561  CG2 VAL A  71      35.818   6.440  15.955  1.00  7.56           C  
ATOM    562  N   ASP A  72      31.962   5.750  18.061  1.00 11.14           N  
ATOM    563  CA  ASP A  72      30.740   5.145  18.460  1.00 15.02           C  
ATOM    564  C   ASP A  72      29.508   5.998  18.126  1.00 13.08           C  
ATOM    565  O   ASP A  72      28.504   5.560  17.570  1.00 15.10           O  
ATOM    566  CB  ASP A  72      30.868   4.997  19.966  1.00 15.69           C  
ATOM    567  CG  ASP A  72      29.847   4.064  20.543  1.00 25.10           C  
ATOM    568  OD1 ASP A  72      29.544   3.057  19.772  1.00 96.19           O  
ATOM    569  OD2 ASP A  72      29.431   4.212  21.636  1.00 21.89           O  
ATOM    570  N   ALA A  73      29.585   7.263  18.452  1.00 15.46           N  
ATOM    571  CA  ALA A  73      28.458   8.131  18.197  1.00 15.13           C  
ATOM    572  C   ALA A  73      28.165   8.177  16.694  1.00 23.11           C  
ATOM    573  O   ALA A  73      27.041   8.314  16.226  1.00 20.61           O  
ATOM    574  CB  ALA A  73      28.781   9.547  18.674  1.00 13.34           C  
ATOM    575  N   ALA A  74      29.218   8.118  15.909  1.00 22.77           N  
ATOM    576  CA  ALA A  74      29.057   8.178  14.464  1.00 15.73           C  
ATOM    577  C   ALA A  74      28.243   6.990  13.953  1.00 17.24           C  
ATOM    578  O   ALA A  74      27.299   7.165  13.194  1.00 16.31           O  
ATOM    579  CB  ALA A  74      30.411   8.251  13.763  1.00 22.24           C  
ATOM    580  N   VAL A  75      28.683   5.793  14.352  1.00 11.38           N  
ATOM    581  CA  VAL A  75      28.029   4.588  13.988  1.00 33.26           C  
ATOM    582  C   VAL A  75      26.575   4.696  14.394  1.00 30.72           C  
ATOM    583  O   VAL A  75      25.660   4.418  13.591  1.00 22.97           O  
ATOM    584  CB  VAL A  75      28.683   3.351  14.649  1.00 13.28           C  
ATOM    585  CG1 VAL A  75      27.924   2.053  14.262  1.00 17.55           C  
ATOM    586  CG2 VAL A  75      30.107   3.235  14.122  1.00 16.34           C  
ATOM    587  N   ARG A  76      26.371   5.062  15.656  1.00 14.44           N  
ATOM    588  CA  ARG A  76      25.019   5.135  16.154  1.00 23.58           C  
ATOM    589  C   ARG A  76      24.166   6.130  15.392  1.00 23.60           C  
ATOM    590  O   ARG A  76      23.022   5.848  15.046  1.00 29.54           O  
ATOM    591  CB  ARG A  76      24.904   5.204  17.659  1.00 15.69           C  
ATOM    592  CG  ARG A  76      24.934   3.810  18.288  1.00 56.33           C  
ATOM    593  CD  ARG A  76      25.318   3.806  19.776  1.00 43.32           C  
ATOM    594  NE  ARG A  76      26.510   4.632  20.034  1.00100.00           N  
ATOM    595  CZ  ARG A  76      26.559   5.824  20.680  1.00100.00           C  
ATOM    596  NH1 ARG A  76      25.482   6.392  21.206  1.00100.00           N  
ATOM    597  NH2 ARG A  76      27.740   6.451  20.798  1.00100.00           N  
ATOM    598  N   GLY A  77      24.722   7.270  15.058  1.00 10.17           N  
ATOM    599  CA  GLY A  77      24.001   8.210  14.246  1.00 15.39           C  
ATOM    600  C   GLY A  77      23.554   7.606  12.915  1.00 29.97           C  
ATOM    601  O   GLY A  77      22.459   7.809  12.451  1.00 25.71           O  
ATOM    602  N   ILE A  78      24.433   6.886  12.260  1.00 16.36           N  
ATOM    603  CA  ILE A  78      24.098   6.249  11.018  1.00 22.36           C  
ATOM    604  C   ILE A  78      22.920   5.275  11.232  1.00 21.48           C  
ATOM    605  O   ILE A  78      21.923   5.246  10.497  1.00 21.52           O  
ATOM    606  CB  ILE A  78      25.314   5.473  10.447  1.00  8.92           C  
ATOM    607  CG1 ILE A  78      26.371   6.396   9.799  1.00 10.97           C  
ATOM    608  CG2 ILE A  78      24.784   4.476   9.419  1.00 13.77           C  
ATOM    609  CD1 ILE A  78      27.709   5.674   9.506  1.00 12.35           C  
ATOM    610  N   LEU A  79      23.048   4.444  12.255  1.00 11.45           N  
ATOM    611  CA  LEU A  79      22.040   3.402  12.516  1.00 14.48           C  
ATOM    612  C   LEU A  79      20.682   3.924  12.849  1.00 26.70           C  
ATOM    613  O   LEU A  79      19.700   3.197  12.713  1.00 41.22           O  
ATOM    614  CB  LEU A  79      22.492   2.428  13.620  1.00 12.74           C  
ATOM    615  CG  LEU A  79      23.735   1.629  13.201  1.00 22.05           C  
ATOM    616  CD1 LEU A  79      24.169   0.711  14.334  1.00 21.80           C  
ATOM    617  CD2 LEU A  79      23.485   0.776  11.974  1.00 19.67           C  
ATOM    618  N   ARG A  80      20.641   5.179  13.345  1.00 21.13           N  
ATOM    619  CA  ARG A  80      19.403   5.855  13.732  1.00 39.27           C  
ATOM    620  C   ARG A  80      18.862   6.676  12.570  1.00 25.36           C  
ATOM    621  O   ARG A  80      17.798   7.249  12.670  1.00 28.41           O  
ATOM    622  CB  ARG A  80      19.598   6.842  14.880  1.00 25.55           C  
ATOM    623  CG  ARG A  80      19.894   6.300  16.274  1.00100.00           C  
ATOM    624  CD  ARG A  80      19.746   7.405  17.341  1.00100.00           C  
ATOM    625  NE  ARG A  80      21.007   7.988  17.837  1.00100.00           N  
ATOM    626  CZ  ARG A  80      21.605   9.134  17.399  1.00100.00           C  
ATOM    627  NH1 ARG A  80      21.111   9.912  16.419  1.00100.00           N  
ATOM    628  NH2 ARG A  80      22.748   9.497  17.966  1.00100.00           N  
ATOM    629  N   ASN A  81      19.641   6.824  11.512  1.00 27.27           N  
ATOM    630  CA  ASN A  81      19.184   7.573  10.382  1.00 18.00           C  
ATOM    631  C   ASN A  81      18.471   6.651   9.380  1.00 49.95           C  
ATOM    632  O   ASN A  81      18.926   5.562   8.950  1.00 23.33           O  
ATOM    633  CB  ASN A  81      20.343   8.333   9.726  1.00 39.80           C  
ATOM    634  CG  ASN A  81      19.851   9.466   8.856  1.00 27.09           C  
ATOM    635  OD1 ASN A  81      18.933   9.319   8.033  1.00 25.23           O  
ATOM    636  ND2 ASN A  81      20.430  10.630   9.059  1.00 33.34           N  
ATOM    637  N   ALA A  82      17.297   7.094   9.024  1.00 30.81           N  
ATOM    638  CA  ALA A  82      16.481   6.318   8.111  1.00 21.94           C  
ATOM    639  C   ALA A  82      16.960   6.359   6.672  1.00 46.16           C  
ATOM    640  O   ALA A  82      16.674   5.424   5.938  1.00 27.93           O  
ATOM    641  CB  ALA A  82      15.000   6.664   8.239  1.00 18.14           C  
ATOM    642  N   LYS A  83      17.626   7.455   6.295  1.00 20.54           N  
ATOM    643  CA  LYS A  83      18.203   7.635   4.994  1.00 32.78           C  
ATOM    644  C   LYS A  83      19.467   6.819   4.918  1.00 31.21           C  
ATOM    645  O   LYS A  83      19.866   6.350   3.851  1.00 39.11           O  
ATOM    646  CB  LYS A  83      18.654   9.083   4.857  1.00 29.07           C  
ATOM    647  CG  LYS A  83      17.765   9.955   3.996  1.00 69.67           C  
ATOM    648  CD  LYS A  83      16.414  10.237   4.641  1.00100.00           C  
ATOM    649  CE  LYS A  83      15.550  11.219   3.840  1.00100.00           C  
ATOM    650  NZ  LYS A  83      14.526  10.568   2.990  1.00100.00           N  
ATOM    651  N   LEU A  84      20.124   6.699   6.071  1.00 24.20           N  
ATOM    652  CA  LEU A  84      21.432   6.078   6.104  1.00 14.68           C  
ATOM    653  C   LEU A  84      21.512   4.636   6.369  1.00 15.43           C  
ATOM    654  O   LEU A  84      22.242   3.948   5.714  1.00 13.80           O  
ATOM    655  CB  LEU A  84      22.407   6.819   7.049  1.00 16.15           C  
ATOM    656  CG  LEU A  84      22.524   8.291   6.684  1.00 28.78           C  
ATOM    657  CD1 LEU A  84      23.326   9.023   7.738  1.00 26.20           C  
ATOM    658  CD2 LEU A  84      23.241   8.454   5.359  1.00 18.77           C  
ATOM    659  N   LYS A  85      20.833   4.218   7.376  1.00 12.02           N  
ATOM    660  CA  LYS A  85      20.899   2.880   7.802  1.00 12.13           C  
ATOM    661  C   LYS A  85      20.797   1.838   6.699  1.00 10.04           C  
ATOM    662  O   LYS A  85      21.558   0.919   6.593  1.00 15.94           O  
ATOM    663  CB  LYS A  85      19.787   2.689   8.803  1.00 22.17           C  
ATOM    664  CG  LYS A  85      19.968   1.360   9.474  1.00 24.43           C  
ATOM    665  CD  LYS A  85      18.961   1.065  10.556  1.00 25.01           C  
ATOM    666  CE  LYS A  85      19.034  -0.399  11.025  1.00 27.59           C  
ATOM    667  NZ  LYS A  85      18.222  -1.324  10.215  1.00100.00           N  
ATOM    668  N   PRO A  86      19.807   1.978   5.869  1.00 19.08           N  
ATOM    669  CA  PRO A  86      19.614   1.005   4.856  1.00 33.34           C  
ATOM    670  C   PRO A  86      20.781   0.942   3.869  1.00 16.92           C  
ATOM    671  O   PRO A  86      21.118  -0.121   3.383  1.00  8.67           O  
ATOM    672  CB  PRO A  86      18.293   1.338   4.183  1.00 12.06           C  
ATOM    673  CG  PRO A  86      17.796   2.651   4.766  1.00 25.17           C  
ATOM    674  CD  PRO A  86      18.892   3.144   5.679  1.00 24.85           C  
ATOM    675  N   VAL A  87      21.469   2.023   3.623  1.00  8.88           N  
ATOM    676  CA  VAL A  87      22.620   1.918   2.761  1.00 14.88           C  
ATOM    677  C   VAL A  87      23.752   1.230   3.467  1.00 10.88           C  
ATOM    678  O   VAL A  87      24.491   0.410   2.933  1.00 10.76           O  
ATOM    679  CB  VAL A  87      23.071   3.291   2.203  1.00 24.50           C  
ATOM    680  CG1 VAL A  87      24.253   3.097   1.232  1.00  9.14           C  
ATOM    681  CG2 VAL A  87      21.896   3.991   1.506  1.00 18.53           C  
ATOM    682  N   TYR A  88      23.910   1.620   4.686  1.00 11.21           N  
ATOM    683  CA  TYR A  88      24.995   1.130   5.491  1.00  8.96           C  
ATOM    684  C   TYR A  88      24.864  -0.347   5.703  1.00 14.04           C  
ATOM    685  O   TYR A  88      25.830  -1.107   5.660  1.00 13.88           O  
ATOM    686  CB  TYR A  88      24.927   1.924   6.821  1.00 16.13           C  
ATOM    687  CG  TYR A  88      25.972   1.489   7.791  1.00 18.58           C  
ATOM    688  CD1 TYR A  88      27.235   2.086   7.769  1.00 11.17           C  
ATOM    689  CD2 TYR A  88      25.717   0.473   8.711  1.00 15.81           C  
ATOM    690  CE1 TYR A  88      28.252   1.697   8.640  1.00 15.36           C  
ATOM    691  CE2 TYR A  88      26.731   0.058   9.575  1.00 17.99           C  
ATOM    692  CZ  TYR A  88      27.981   0.689   9.562  1.00 19.09           C  
ATOM    693  OH  TYR A  88      28.945   0.271  10.432  1.00 21.36           O  
ATOM    694  N   ASP A  89      23.652  -0.771   5.900  1.00 12.58           N  
ATOM    695  CA  ASP A  89      23.385  -2.204   6.092  1.00  8.32           C  
ATOM    696  C   ASP A  89      23.665  -3.022   4.874  1.00 13.06           C  
ATOM    697  O   ASP A  89      23.999  -4.208   4.945  1.00 12.22           O  
ATOM    698  CB  ASP A  89      21.930  -2.425   6.434  1.00 15.19           C  
ATOM    699  CG  ASP A  89      21.702  -2.245   7.915  1.00 18.77           C  
ATOM    700  OD1 ASP A  89      22.795  -2.013   8.595  1.00 21.80           O  
ATOM    701  OD2 ASP A  89      20.598  -2.289   8.383  1.00 24.00           O  
ATOM    702  N   SER A  90      23.567  -2.392   3.720  1.00 15.30           N  
ATOM    703  CA  SER A  90      23.816  -3.068   2.456  1.00  8.90           C  
ATOM    704  C   SER A  90      25.287  -3.285   2.173  1.00  5.50           C  
ATOM    705  O   SER A  90      25.676  -4.134   1.354  1.00 13.15           O  
ATOM    706  CB  SER A  90      23.124  -2.275   1.354  1.00  9.59           C  
ATOM    707  OG  SER A  90      23.983  -1.245   0.914  1.00 11.91           O  
ATOM    708  N   LEU A  91      26.145  -2.491   2.835  1.00  6.43           N  
ATOM    709  CA  LEU A  91      27.578  -2.597   2.552  1.00  9.94           C  
ATOM    710  C   LEU A  91      28.358  -3.708   3.259  1.00 19.22           C  
ATOM    711  O   LEU A  91      27.976  -4.192   4.327  1.00 14.16           O  
ATOM    712  CB  LEU A  91      28.275  -1.271   2.901  1.00  7.94           C  
ATOM    713  CG  LEU A  91      27.692   0.009   2.238  1.00 11.64           C  
ATOM    714  CD1 LEU A  91      28.332   1.225   2.897  1.00  8.88           C  
ATOM    715  CD2 LEU A  91      28.076   0.031   0.761  1.00 20.16           C  
ATOM    716  N   ASP A  92      29.495  -4.068   2.652  1.00  6.66           N  
ATOM    717  CA  ASP A  92      30.487  -4.941   3.261  1.00  6.07           C  
ATOM    718  C   ASP A  92      31.254  -4.139   4.377  1.00 10.73           C  
ATOM    719  O   ASP A  92      31.144  -2.899   4.500  1.00 16.18           O  
ATOM    720  CB  ASP A  92      31.491  -5.508   2.269  1.00 12.52           C  
ATOM    721  CG  ASP A  92      32.239  -4.376   1.632  1.00 14.48           C  
ATOM    722  OD1 ASP A  92      31.540  -3.823   0.647  1.00 15.08           O  
ATOM    723  OD2 ASP A  92      33.348  -4.032   2.003  1.00 11.69           O  
ATOM    724  N   ALA A  93      32.039  -4.824   5.193  1.00 14.07           N  
ATOM    725  CA  ALA A  93      32.714  -4.218   6.331  1.00 10.07           C  
ATOM    726  C   ALA A  93      33.711  -3.099   5.989  1.00 10.84           C  
ATOM    727  O   ALA A  93      33.750  -2.064   6.664  1.00 11.60           O  
ATOM    728  CB  ALA A  93      33.249  -5.338   7.218  1.00  9.35           C  
ATOM    729  N   VAL A  94      34.476  -3.282   4.909  1.00 11.64           N  
ATOM    730  CA  VAL A  94      35.420  -2.267   4.519  1.00  9.13           C  
ATOM    731  C   VAL A  94      34.681  -1.019   4.063  1.00  9.95           C  
ATOM    732  O   VAL A  94      34.983   0.109   4.453  1.00 10.64           O  
ATOM    733  CB  VAL A  94      36.319  -2.799   3.446  1.00 10.23           C  
ATOM    734  CG1 VAL A  94      37.334  -1.737   3.065  1.00  9.35           C  
ATOM    735  CG2 VAL A  94      37.064  -3.958   4.064  1.00 13.97           C  
ATOM    736  N   ARG A  95      33.648  -1.191   3.264  1.00  8.43           N  
ATOM    737  CA  ARG A  95      32.949   0.014   2.796  1.00  7.65           C  
ATOM    738  C   ARG A  95      32.219   0.709   3.931  1.00  8.64           C  
ATOM    739  O   ARG A  95      32.038   1.895   3.930  1.00  9.72           O  
ATOM    740  CB  ARG A  95      32.044  -0.318   1.614  1.00  4.98           C  
ATOM    741  CG  ARG A  95      32.822  -0.688   0.376  1.00  3.88           C  
ATOM    742  CD  ARG A  95      31.839  -0.896  -0.797  1.00  9.92           C  
ATOM    743  NE  ARG A  95      32.534  -1.099  -2.047  1.00 10.42           N  
ATOM    744  CZ  ARG A  95      32.996  -2.265  -2.492  1.00 10.48           C  
ATOM    745  NH1 ARG A  95      32.847  -3.398  -1.799  1.00 11.17           N  
ATOM    746  NH2 ARG A  95      33.647  -2.305  -3.664  1.00 10.36           N  
ATOM    747  N   ARG A  96      31.732  -0.054   4.913  1.00  9.24           N  
ATOM    748  CA  ARG A  96      31.105   0.555   6.090  1.00  6.47           C  
ATOM    749  C   ARG A  96      32.109   1.490   6.761  1.00  6.05           C  
ATOM    750  O   ARG A  96      31.731   2.507   7.273  1.00 10.57           O  
ATOM    751  CB  ARG A  96      30.680  -0.456   7.131  1.00  9.72           C  
ATOM    752  CG  ARG A  96      29.518  -1.204   6.571  1.00  9.46           C  
ATOM    753  CD  ARG A  96      28.993  -2.236   7.555  1.00 15.40           C  
ATOM    754  NE  ARG A  96      27.805  -2.870   6.973  1.00 24.37           N  
ATOM    755  CZ  ARG A  96      27.199  -3.902   7.497  1.00 19.84           C  
ATOM    756  NH1 ARG A  96      27.665  -4.350   8.620  1.00 24.92           N  
ATOM    757  NH2 ARG A  96      26.104  -4.476   6.932  1.00 10.13           N  
ATOM    758  N   ALA A  97      33.373   1.112   6.779  1.00  8.17           N  
ATOM    759  CA  ALA A  97      34.349   1.963   7.373  1.00  7.28           C  
ATOM    760  C   ALA A  97      34.425   3.298   6.607  1.00 17.06           C  
ATOM    761  O   ALA A  97      34.533   4.378   7.196  1.00 11.74           O  
ATOM    762  CB  ALA A  97      35.705   1.266   7.442  1.00  5.89           C  
ATOM    763  N   ALA A  98      34.339   3.234   5.285  1.00 12.34           N  
ATOM    764  CA  ALA A  98      34.323   4.451   4.476  1.00  7.71           C  
ATOM    765  C   ALA A  98      33.121   5.345   4.792  1.00 11.74           C  
ATOM    766  O   ALA A  98      33.287   6.572   4.853  1.00 11.43           O  
ATOM    767  CB  ALA A  98      34.396   4.162   2.978  1.00  3.07           C  
ATOM    768  N   ALA A  99      31.962   4.734   5.063  1.00  8.46           N  
ATOM    769  CA  ALA A  99      30.738   5.456   5.407  1.00  5.14           C  
ATOM    770  C   ALA A  99      30.868   6.176   6.723  1.00  7.76           C  
ATOM    771  O   ALA A  99      30.483   7.341   6.878  1.00 11.73           O  
ATOM    772  CB  ALA A  99      29.533   4.502   5.502  1.00  4.71           C  
ATOM    773  N   ILE A 100      31.471   5.475   7.664  1.00  8.71           N  
ATOM    774  CA  ILE A 100      31.713   6.029   8.988  1.00  8.69           C  
ATOM    775  C   ILE A 100      32.683   7.245   8.929  1.00  8.42           C  
ATOM    776  O   ILE A 100      32.468   8.278   9.562  1.00 11.12           O  
ATOM    777  CB  ILE A 100      32.228   4.949   9.951  1.00 13.76           C  
ATOM    778  CG1 ILE A 100      31.200   3.809  10.187  1.00  8.56           C  
ATOM    779  CG2 ILE A 100      32.597   5.656  11.259  1.00  9.33           C  
ATOM    780  CD1 ILE A 100      31.815   2.564  10.807  1.00  8.29           C  
ATOM    781  N   ASN A 101      33.753   7.122   8.132  1.00  6.86           N  
ATOM    782  CA  ASN A 101      34.740   8.196   7.949  1.00  7.00           C  
ATOM    783  C   ASN A 101      34.063   9.474   7.449  1.00 12.79           C  
ATOM    784  O   ASN A 101      34.268  10.571   7.953  1.00 12.81           O  
ATOM    785  CB  ASN A 101      35.774   7.720   6.933  1.00  7.22           C  
ATOM    786  CG  ASN A 101      36.996   8.622   6.867  1.00  5.18           C  
ATOM    787  OD1 ASN A 101      36.844   9.833   6.754  1.00  9.78           O  
ATOM    788  ND2 ASN A 101      38.185   8.042   6.910  1.00  5.54           N  
ATOM    789  N   MET A 102      33.158   9.324   6.494  1.00  4.21           N  
ATOM    790  CA  MET A 102      32.492  10.510   6.015  1.00  6.30           C  
ATOM    791  C   MET A 102      31.614  11.166   7.051  1.00 12.31           C  
ATOM    792  O   MET A 102      31.612  12.395   7.171  1.00  9.94           O  
ATOM    793  CB  MET A 102      31.641  10.218   4.766  1.00 11.98           C  
ATOM    794  CG  MET A 102      32.448  10.046   3.485  1.00 10.49           C  
ATOM    795  SD  MET A 102      31.380   9.735   2.064  1.00 16.61           S  
ATOM    796  CE  MET A 102      30.732  11.395   1.748  1.00 10.38           C  
ATOM    797  N   VAL A 103      30.856  10.333   7.792  1.00  7.97           N  
ATOM    798  CA  VAL A 103      29.935  10.894   8.794  1.00  6.37           C  
ATOM    799  C   VAL A 103      30.767  11.552   9.874  1.00 13.44           C  
ATOM    800  O   VAL A 103      30.437  12.616  10.324  1.00 15.36           O  
ATOM    801  CB  VAL A 103      28.979   9.854   9.365  1.00  7.01           C  
ATOM    802  CG1 VAL A 103      28.322  10.399  10.609  1.00 16.72           C  
ATOM    803  CG2 VAL A 103      27.827   9.660   8.402  1.00 14.16           C  
ATOM    804  N   PHE A 104      31.891  10.949  10.230  1.00  9.58           N  
ATOM    805  CA  PHE A 104      32.785  11.500  11.260  1.00  9.79           C  
ATOM    806  C   PHE A 104      33.317  12.843  10.854  1.00 21.58           C  
ATOM    807  O   PHE A 104      33.358  13.781  11.595  1.00 15.56           O  
ATOM    808  CB  PHE A 104      33.993  10.574  11.388  1.00  8.46           C  
ATOM    809  CG  PHE A 104      34.959  10.964  12.463  1.00 11.20           C  
ATOM    810  CD1 PHE A 104      35.939  11.930  12.232  1.00 11.95           C  
ATOM    811  CD2 PHE A 104      34.886  10.347  13.711  1.00  9.61           C  
ATOM    812  CE1 PHE A 104      36.812  12.290  13.257  1.00 22.05           C  
ATOM    813  CE2 PHE A 104      35.814  10.619  14.713  1.00  8.32           C  
ATOM    814  CZ  PHE A 104      36.741  11.634  14.489  1.00  9.15           C  
ATOM    815  N   GLN A 105      33.681  12.953   9.607  1.00 12.35           N  
ATOM    816  CA  GLN A 105      34.208  14.197   9.099  1.00 15.04           C  
ATOM    817  C   GLN A 105      33.155  15.274   8.895  1.00 15.40           C  
ATOM    818  O   GLN A 105      33.391  16.443   9.177  1.00 16.43           O  
ATOM    819  CB  GLN A 105      34.978  13.954   7.768  1.00 15.73           C  
ATOM    820  CG  GLN A 105      35.383  15.271   7.068  1.00 14.08           C  
ATOM    821  CD  GLN A 105      36.176  15.119   5.797  1.00 17.71           C  
ATOM    822  OE1 GLN A 105      36.168  14.049   5.167  1.00 18.60           O  
ATOM    823  NE2 GLN A 105      36.788  16.220   5.355  1.00 14.20           N  
ATOM    824  N   MET A 106      32.007  14.917   8.363  1.00 10.10           N  
ATOM    825  CA  MET A 106      31.050  15.925   8.030  1.00  8.42           C  
ATOM    826  C   MET A 106      29.716  15.912   8.707  1.00 20.88           C  
ATOM    827  O   MET A 106      28.893  16.780   8.471  1.00 20.66           O  
ATOM    828  CB  MET A 106      30.948  16.055   6.492  1.00 14.71           C  
ATOM    829  CG  MET A 106      30.240  15.001   5.669  1.00 22.44           C  
ATOM    830  SD  MET A 106      30.708  15.197   3.886  1.00 41.38           S  
ATOM    831  CE  MET A 106      32.169  14.134   3.841  1.00 99.12           C  
ATOM    832  N   GLY A 107      29.484  14.960   9.542  1.00 25.22           N  
ATOM    833  CA  GLY A 107      28.223  14.923  10.189  1.00 13.98           C  
ATOM    834  C   GLY A 107      27.187  14.333   9.262  1.00 10.68           C  
ATOM    835  O   GLY A 107      27.349  14.247   8.047  1.00 36.18           O  
ATOM    836  N   GLU A 108      26.108  13.936   9.892  1.00 21.87           N  
ATOM    837  CA  GLU A 108      24.956  13.318   9.264  1.00 37.78           C  
ATOM    838  C   GLU A 108      24.313  14.235   8.275  1.00 35.55           C  
ATOM    839  O   GLU A 108      23.674  13.809   7.309  1.00 53.02           O  
ATOM    840  CB  GLU A 108      23.879  13.099  10.330  1.00 44.88           C  
ATOM    841  CG  GLU A 108      23.716  11.651  10.813  1.00 33.90           C  
ATOM    842  CD  GLU A 108      23.046  11.600  12.159  1.00100.00           C  
ATOM    843  OE1 GLU A 108      23.640  11.858  13.193  1.00100.00           O  
ATOM    844  OE2 GLU A 108      21.762  11.290  12.102  1.00 79.69           O  
ATOM    845  N   THR A 109      24.478  15.512   8.595  1.00 34.08           N  
ATOM    846  CA  THR A 109      23.948  16.629   7.843  1.00 49.82           C  
ATOM    847  C   THR A 109      24.754  16.987   6.618  1.00100.00           C  
ATOM    848  O   THR A 109      24.217  17.469   5.612  1.00 42.10           O  
ATOM    849  CB  THR A 109      23.786  17.850   8.779  1.00 80.29           C  
ATOM    850  OG1 THR A 109      22.439  17.902   9.212  1.00100.00           O  
ATOM    851  CG2 THR A 109      24.159  19.156   8.081  1.00100.00           C  
ATOM    852  N   GLY A 110      26.058  16.791   6.722  1.00 31.55           N  
ATOM    853  CA  GLY A 110      26.914  17.120   5.594  1.00 29.18           C  
ATOM    854  C   GLY A 110      26.706  16.089   4.504  1.00 24.67           C  
ATOM    855  O   GLY A 110      26.877  16.379   3.323  1.00 60.75           O  
ATOM    856  N   VAL A 111      26.329  14.865   4.985  1.00 24.67           N  
ATOM    857  CA  VAL A 111      26.165  13.714   4.114  1.00 47.79           C  
ATOM    858  C   VAL A 111      24.777  13.602   3.546  1.00 84.10           C  
ATOM    859  O   VAL A 111      24.490  12.705   2.750  1.00 37.78           O  
ATOM    860  CB  VAL A 111      26.766  12.397   4.634  1.00 23.65           C  
ATOM    861  CG1 VAL A 111      28.168  12.629   5.182  1.00 37.78           C  
ATOM    862  CG2 VAL A 111      25.904  11.897   5.766  1.00 34.64           C  
ATOM    863  N   ALA A 112      23.960  14.591   3.927  1.00 55.81           N  
ATOM    864  CA  ALA A 112      22.577  14.729   3.493  1.00100.00           C  
ATOM    865  C   ALA A 112      22.465  15.037   1.994  1.00100.00           C  
ATOM    866  O   ALA A 112      21.507  14.619   1.331  1.00100.00           O  
ATOM    867  CB  ALA A 112      21.848  15.781   4.333  1.00100.00           C  
ATOM    868  N   GLY A 113      23.451  15.768   1.455  1.00 67.32           N  
ATOM    869  CA  GLY A 113      23.440  16.152   0.042  1.00 34.70           C  
ATOM    870  C   GLY A 113      23.886  15.083  -0.961  1.00 39.55           C  
ATOM    871  O   GLY A 113      23.801  15.316  -2.171  1.00 28.92           O  
ATOM    872  N   PHE A 114      24.323  13.926  -0.440  1.00 22.58           N  
ATOM    873  CA  PHE A 114      24.840  12.779  -1.179  1.00 14.90           C  
ATOM    874  C   PHE A 114      23.826  11.742  -1.587  1.00 26.73           C  
ATOM    875  O   PHE A 114      24.203  10.592  -1.903  1.00 16.78           O  
ATOM    876  CB  PHE A 114      25.988  12.138  -0.353  1.00 17.36           C  
ATOM    877  CG  PHE A 114      27.257  12.985  -0.352  1.00 22.52           C  
ATOM    878  CD1 PHE A 114      27.412  14.060   0.521  1.00 36.19           C  
ATOM    879  CD2 PHE A 114      28.249  12.769  -1.310  1.00 25.98           C  
ATOM    880  CE1 PHE A 114      28.535  14.882   0.479  1.00 19.42           C  
ATOM    881  CE2 PHE A 114      29.398  13.552  -1.349  1.00 14.06           C  
ATOM    882  CZ  PHE A 114      29.550  14.587  -0.435  1.00 23.96           C  
ATOM    883  N   THR A 115      22.568  12.149  -1.600  1.00 10.89           N  
ATOM    884  CA  THR A 115      21.462  11.260  -1.993  1.00 11.01           C  
ATOM    885  C   THR A 115      21.693  10.350  -3.172  1.00 15.50           C  
ATOM    886  O   THR A 115      21.474   9.141  -3.147  1.00 18.06           O  
ATOM    887  CB  THR A 115      20.305  12.119  -2.420  1.00 22.70           C  
ATOM    888  OG1 THR A 115      19.910  12.765  -1.271  1.00 24.81           O  
ATOM    889  CG2 THR A 115      19.210  11.191  -2.886  1.00 35.43           C  
ATOM    890  N   ASN A 116      22.085  10.989  -4.241  1.00 13.11           N  
ATOM    891  CA  ASN A 116      22.400  10.274  -5.466  1.00 16.80           C  
ATOM    892  C   ASN A 116      23.590   9.348  -5.319  1.00 13.70           C  
ATOM    893  O   ASN A 116      23.616   8.274  -5.922  1.00 15.49           O  
ATOM    894  CB  ASN A 116      22.624  11.209  -6.678  1.00 14.79           C  
ATOM    895  CG  ASN A 116      21.471  12.187  -6.900  1.00 18.83           C  
ATOM    896  OD1 ASN A 116      20.340  11.793  -6.738  1.00 23.40           O  
ATOM    897  ND2 ASN A 116      21.717  13.462  -7.272  1.00 14.02           N  
ATOM    898  N   SER A 117      24.593   9.711  -4.509  1.00  8.95           N  
ATOM    899  CA  SER A 117      25.701   8.779  -4.373  1.00  6.74           C  
ATOM    900  C   SER A 117      25.230   7.562  -3.587  1.00  9.55           C  
ATOM    901  O   SER A 117      25.601   6.406  -3.854  1.00 16.54           O  
ATOM    902  CB  SER A 117      26.822   9.421  -3.587  1.00 16.00           C  
ATOM    903  OG  SER A 117      27.397  10.468  -4.328  1.00 22.93           O  
ATOM    904  N   LEU A 118      24.463   7.871  -2.554  1.00  8.01           N  
ATOM    905  CA  LEU A 118      23.921   6.857  -1.636  1.00 14.64           C  
ATOM    906  C   LEU A 118      23.171   5.825  -2.391  1.00 10.81           C  
ATOM    907  O   LEU A 118      23.286   4.636  -2.187  1.00 11.96           O  
ATOM    908  CB  LEU A 118      22.956   7.465  -0.610  1.00 21.58           C  
ATOM    909  CG  LEU A 118      23.641   8.417   0.376  1.00 33.93           C  
ATOM    910  CD1 LEU A 118      22.599   9.118   1.237  1.00 24.61           C  
ATOM    911  CD2 LEU A 118      24.584   7.641   1.277  1.00 11.19           C  
ATOM    912  N   ARG A 119      22.330   6.295  -3.263  1.00  9.75           N  
ATOM    913  CA  ARG A 119      21.553   5.362  -4.054  1.00 21.51           C  
ATOM    914  C   ARG A 119      22.451   4.475  -4.931  1.00 16.24           C  
ATOM    915  O   ARG A 119      22.233   3.261  -5.099  1.00 10.02           O  
ATOM    916  CB  ARG A 119      20.556   6.171  -4.848  1.00 17.63           C  
ATOM    917  CG  ARG A 119      19.623   5.343  -5.694  1.00 33.24           C  
ATOM    918  CD  ARG A 119      18.853   6.243  -6.677  1.00100.00           C  
ATOM    919  NE  ARG A 119      19.560   6.513  -7.956  1.00100.00           N  
ATOM    920  CZ  ARG A 119      20.336   7.594  -8.246  1.00100.00           C  
ATOM    921  NH1 ARG A 119      20.519   8.592  -7.377  1.00100.00           N  
ATOM    922  NH2 ARG A 119      20.914   7.686  -9.456  1.00100.00           N  
ATOM    923  N   MET A 120      23.552   5.073  -5.438  1.00 14.18           N  
ATOM    924  CA  MET A 120      24.466   4.303  -6.244  1.00 16.27           C  
ATOM    925  C   MET A 120      25.176   3.276  -5.402  1.00 16.55           C  
ATOM    926  O   MET A 120      25.430   2.146  -5.822  1.00 15.53           O  
ATOM    927  CB  MET A 120      25.516   5.143  -7.005  1.00 13.34           C  
ATOM    928  CG  MET A 120      24.887   5.841  -8.185  1.00 20.42           C  
ATOM    929  SD  MET A 120      25.958   7.157  -8.774  1.00 23.54           S  
ATOM    930  CE  MET A 120      24.722   8.365  -9.241  1.00 22.60           C  
ATOM    931  N   LEU A 121      25.551   3.690  -4.218  1.00 11.00           N  
ATOM    932  CA  LEU A 121      26.248   2.723  -3.346  1.00 18.77           C  
ATOM    933  C   LEU A 121      25.332   1.506  -2.997  1.00 12.28           C  
ATOM    934  O   LEU A 121      25.725   0.326  -3.004  1.00 13.74           O  
ATOM    935  CB  LEU A 121      26.846   3.440  -2.089  1.00 11.07           C  
ATOM    936  CG  LEU A 121      28.045   4.297  -2.468  1.00 10.78           C  
ATOM    937  CD1 LEU A 121      28.323   5.311  -1.365  1.00 11.76           C  
ATOM    938  CD2 LEU A 121      29.242   3.412  -2.694  1.00 11.29           C  
ATOM    939  N   GLN A 122      24.081   1.821  -2.700  1.00  6.91           N  
ATOM    940  CA  GLN A 122      23.144   0.807  -2.365  1.00 12.28           C  
ATOM    941  C   GLN A 122      22.988  -0.190  -3.527  1.00 18.25           C  
ATOM    942  O   GLN A 122      22.805  -1.381  -3.323  1.00 16.84           O  
ATOM    943  CB  GLN A 122      21.804   1.461  -1.966  1.00  9.93           C  
ATOM    944  CG  GLN A 122      20.719   0.384  -1.832  1.00 26.21           C  
ATOM    945  CD  GLN A 122      19.640   0.775  -0.840  1.00 34.68           C  
ATOM    946  OE1 GLN A 122      19.409   1.978  -0.627  1.00 63.21           O  
ATOM    947  NE2 GLN A 122      18.971  -0.222  -0.243  1.00100.00           N  
ATOM    948  N   GLN A 123      23.018   0.297  -4.766  1.00 16.76           N  
ATOM    949  CA  GLN A 123      22.869  -0.598  -5.884  1.00  6.45           C  
ATOM    950  C   GLN A 123      24.143  -1.257  -6.251  1.00 14.22           C  
ATOM    951  O   GLN A 123      24.127  -1.989  -7.225  1.00 18.60           O  
ATOM    952  CB  GLN A 123      22.494   0.199  -7.123  1.00 14.64           C  
ATOM    953  CG  GLN A 123      21.048   0.700  -6.992  1.00 20.14           C  
ATOM    954  CD  GLN A 123      20.741   1.886  -7.890  1.00 46.74           C  
ATOM    955  OE1 GLN A 123      20.030   1.763  -8.882  1.00 38.67           O  
ATOM    956  NE2 GLN A 123      21.358   3.024  -7.598  1.00 89.24           N  
ATOM    957  N   LYS A 124      25.256  -0.907  -5.554  1.00  6.81           N  
ATOM    958  CA  LYS A 124      26.568  -1.496  -5.790  1.00  7.40           C  
ATOM    959  C   LYS A 124      27.172  -1.164  -7.155  1.00  6.69           C  
ATOM    960  O   LYS A 124      27.945  -1.939  -7.766  1.00 14.06           O  
ATOM    961  CB  LYS A 124      26.659  -3.036  -5.486  1.00 17.71           C  
ATOM    962  CG  LYS A 124      25.989  -3.445  -4.164  1.00 26.52           C  
ATOM    963  CD  LYS A 124      26.411  -4.819  -3.594  1.00 11.98           C  
ATOM    964  CE  LYS A 124      25.983  -5.003  -2.151  1.00 13.07           C  
ATOM    965  NZ  LYS A 124      26.708  -4.145  -1.214  1.00 21.42           N  
ATOM    966  N   ARG A 125      26.926   0.044  -7.570  1.00 12.46           N  
ATOM    967  CA  ARG A 125      27.495   0.521  -8.810  1.00  9.26           C  
ATOM    968  C   ARG A 125      28.725   1.284  -8.391  1.00  7.87           C  
ATOM    969  O   ARG A 125      28.667   2.503  -8.219  1.00 14.55           O  
ATOM    970  CB  ARG A 125      26.441   1.447  -9.438  1.00  9.65           C  
ATOM    971  CG  ARG A 125      25.333   0.623 -10.079  1.00 17.77           C  
ATOM    972  CD  ARG A 125      24.070   1.478 -10.199  1.00 21.04           C  
ATOM    973  NE  ARG A 125      23.427   1.519 -11.515  1.00 75.57           N  
ATOM    974  CZ  ARG A 125      22.410   0.710 -11.888  1.00100.00           C  
ATOM    975  NH1 ARG A 125      21.900  -0.228 -11.101  1.00100.00           N  
ATOM    976  NH2 ARG A 125      21.898   0.872 -13.108  1.00100.00           N  
ATOM    977  N   TRP A 126      29.802   0.570  -8.162  1.00 13.77           N  
ATOM    978  CA  TRP A 126      30.967   1.214  -7.631  1.00  9.73           C  
ATOM    979  C   TRP A 126      31.641   2.330  -8.402  1.00 15.39           C  
ATOM    980  O   TRP A 126      31.994   3.385  -7.839  1.00 12.05           O  
ATOM    981  CB  TRP A 126      31.941   0.302  -6.870  1.00  6.02           C  
ATOM    982  CG  TRP A 126      31.312  -0.881  -6.166  1.00  8.57           C  
ATOM    983  CD1 TRP A 126      31.536  -2.179  -6.481  1.00  7.88           C  
ATOM    984  CD2 TRP A 126      30.516  -0.872  -4.989  1.00 11.00           C  
ATOM    985  NE1 TRP A 126      30.854  -2.993  -5.647  1.00  7.91           N  
ATOM    986  CE2 TRP A 126      30.255  -2.224  -4.677  1.00  9.02           C  
ATOM    987  CE3 TRP A 126      30.059   0.134  -4.136  1.00 12.82           C  
ATOM    988  CZ2 TRP A 126      29.531  -2.580  -3.534  1.00  9.51           C  
ATOM    989  CZ3 TRP A 126      29.293  -0.205  -3.036  1.00 13.80           C  
ATOM    990  CH2 TRP A 126      29.027  -1.555  -2.748  1.00 12.93           C  
ATOM    991  N   ASP A 127      31.960   2.082  -9.653  1.00 14.52           N  
ATOM    992  CA  ASP A 127      32.671   3.096 -10.386  1.00 12.85           C  
ATOM    993  C   ASP A 127      31.817   4.324 -10.533  1.00 13.99           C  
ATOM    994  O   ASP A 127      32.237   5.463 -10.410  1.00 13.53           O  
ATOM    995  CB  ASP A 127      33.160   2.566 -11.745  1.00 15.58           C  
ATOM    996  CG  ASP A 127      34.406   1.674 -11.695  1.00 15.16           C  
ATOM    997  OD1 ASP A 127      34.634   0.924 -10.753  1.00 37.03           O  
ATOM    998  OD2 ASP A 127      35.288   1.962 -12.629  1.00100.00           O  
ATOM    999  N   GLU A 128      30.542   4.088 -10.664  1.00 12.56           N  
ATOM   1000  CA  GLU A 128      29.627   5.186 -10.806  1.00 16.19           C  
ATOM   1001  C   GLU A 128      29.508   6.076  -9.553  1.00 17.09           C  
ATOM   1002  O   GLU A 128      29.535   7.324  -9.619  1.00 16.36           O  
ATOM   1003  CB  GLU A 128      28.312   4.657 -11.433  1.00 27.73           C  
ATOM   1004  CG  GLU A 128      28.663   3.689 -12.596  1.00100.00           C  
ATOM   1005  CD  GLU A 128      28.559   2.176 -12.341  1.00100.00           C  
ATOM   1006  OE1 GLU A 128      29.428   1.411 -11.773  1.00 19.56           O  
ATOM   1007  OE2 GLU A 128      27.495   1.726 -12.975  1.00100.00           O  
ATOM   1008  N   ALA A 129      29.365   5.425  -8.400  1.00 11.86           N  
ATOM   1009  CA  ALA A 129      29.269   6.151  -7.172  1.00  7.65           C  
ATOM   1010  C   ALA A 129      30.552   6.949  -6.978  1.00  6.01           C  
ATOM   1011  O   ALA A 129      30.507   8.106  -6.550  1.00 10.85           O  
ATOM   1012  CB  ALA A 129      29.140   5.165  -6.038  1.00  7.90           C  
ATOM   1013  N   ALA A 130      31.691   6.325  -7.283  1.00  7.11           N  
ATOM   1014  CA  ALA A 130      33.027   6.959  -7.122  1.00  6.77           C  
ATOM   1015  C   ALA A 130      33.090   8.250  -7.943  1.00 25.82           C  
ATOM   1016  O   ALA A 130      33.565   9.287  -7.502  1.00 15.71           O  
ATOM   1017  CB  ALA A 130      34.150   5.981  -7.476  1.00  7.22           C  
ATOM   1018  N   VAL A 131      32.539   8.231  -9.136  1.00 10.62           N  
ATOM   1019  CA  VAL A 131      32.521   9.447  -9.899  1.00 13.73           C  
ATOM   1020  C   VAL A 131      31.511  10.476  -9.328  1.00 12.76           C  
ATOM   1021  O   VAL A 131      31.743  11.657  -9.285  1.00 13.41           O  
ATOM   1022  CB  VAL A 131      32.184   9.084 -11.350  1.00 25.57           C  
ATOM   1023  CG1 VAL A 131      31.805  10.295 -12.166  1.00 17.84           C  
ATOM   1024  CG2 VAL A 131      33.428   8.494 -11.971  1.00 21.50           C  
ATOM   1025  N   ASN A 132      30.360  10.044  -8.879  1.00  9.31           N  
ATOM   1026  CA  ASN A 132      29.415  11.014  -8.313  1.00  3.83           C  
ATOM   1027  C   ASN A 132      29.947  11.612  -6.990  1.00 17.29           C  
ATOM   1028  O   ASN A 132      29.791  12.777  -6.653  1.00 12.38           O  
ATOM   1029  CB  ASN A 132      28.064  10.292  -8.096  1.00  7.91           C  
ATOM   1030  CG  ASN A 132      26.988  11.242  -7.620  1.00  9.72           C  
ATOM   1031  OD1 ASN A 132      26.740  11.481  -6.404  1.00 18.93           O  
ATOM   1032  ND2 ASN A 132      26.387  11.894  -8.598  1.00 18.91           N  
ATOM   1033  N   LEU A 133      30.582  10.801  -6.161  1.00  9.57           N  
ATOM   1034  CA  LEU A 133      31.090  11.361  -4.896  1.00  6.76           C  
ATOM   1035  C   LEU A 133      32.097  12.486  -5.115  1.00  6.25           C  
ATOM   1036  O   LEU A 133      32.225  13.390  -4.267  1.00 10.39           O  
ATOM   1037  CB  LEU A 133      31.850  10.274  -4.080  1.00  6.54           C  
ATOM   1038  CG  LEU A 133      30.886   9.264  -3.406  1.00 11.14           C  
ATOM   1039  CD1 LEU A 133      31.597   7.973  -2.986  1.00  8.01           C  
ATOM   1040  CD2 LEU A 133      30.156   9.895  -2.233  1.00 10.04           C  
ATOM   1041  N   ALA A 134      32.829  12.399  -6.215  1.00  7.71           N  
ATOM   1042  CA  ALA A 134      33.877  13.376  -6.506  1.00 10.75           C  
ATOM   1043  C   ALA A 134      33.330  14.712  -6.892  1.00 16.74           C  
ATOM   1044  O   ALA A 134      34.030  15.706  -6.803  1.00 10.71           O  
ATOM   1045  CB  ALA A 134      34.932  12.838  -7.472  1.00  9.27           C  
ATOM   1046  N   LYS A 135      32.053  14.753  -7.296  1.00  9.82           N  
ATOM   1047  CA  LYS A 135      31.462  16.026  -7.652  1.00  9.64           C  
ATOM   1048  C   LYS A 135      30.912  16.701  -6.413  1.00 14.96           C  
ATOM   1049  O   LYS A 135      29.713  16.711  -6.166  1.00 17.04           O  
ATOM   1050  CB  LYS A 135      30.348  15.869  -8.623  1.00 20.27           C  
ATOM   1051  CG  LYS A 135      30.846  15.176  -9.841  1.00 13.21           C  
ATOM   1052  CD  LYS A 135      29.679  14.961 -10.757  1.00 29.40           C  
ATOM   1053  CE  LYS A 135      30.150  14.578 -12.134  1.00 36.20           C  
ATOM   1054  NZ  LYS A 135      29.241  13.616 -12.774  1.00 95.73           N  
ATOM   1055  N   SER A 136      31.783  17.163  -5.574  1.00  4.88           N  
ATOM   1056  CA  SER A 136      31.289  17.682  -4.334  1.00  9.49           C  
ATOM   1057  C   SER A 136      32.253  18.699  -3.810  1.00  7.76           C  
ATOM   1058  O   SER A 136      33.421  18.708  -4.181  1.00  9.91           O  
ATOM   1059  CB  SER A 136      31.165  16.479  -3.362  1.00  6.09           C  
ATOM   1060  OG  SER A 136      32.473  15.901  -3.169  1.00  7.23           O  
ATOM   1061  N   ARG A 137      31.737  19.567  -2.957  1.00  5.82           N  
ATOM   1062  CA  ARG A 137      32.627  20.505  -2.304  1.00  8.56           C  
ATOM   1063  C   ARG A 137      33.686  19.750  -1.459  1.00 12.19           C  
ATOM   1064  O   ARG A 137      34.852  20.127  -1.332  1.00 10.67           O  
ATOM   1065  CB  ARG A 137      31.787  21.309  -1.361  1.00 11.54           C  
ATOM   1066  CG  ARG A 137      32.691  22.150  -0.492  1.00 17.75           C  
ATOM   1067  CD  ARG A 137      31.870  22.984   0.444  1.00 20.30           C  
ATOM   1068  NE  ARG A 137      32.664  24.091   0.935  1.00 23.14           N  
ATOM   1069  CZ  ARG A 137      33.416  24.032   2.042  1.00 35.69           C  
ATOM   1070  NH1 ARG A 137      33.452  22.931   2.795  1.00 37.11           N  
ATOM   1071  NH2 ARG A 137      34.139  25.110   2.399  1.00 80.64           N  
ATOM   1072  N   TRP A 138      33.218  18.659  -0.828  1.00 14.27           N  
ATOM   1073  CA  TRP A 138      34.065  17.797  -0.001  1.00 10.73           C  
ATOM   1074  C   TRP A 138      35.317  17.387  -0.736  1.00  6.59           C  
ATOM   1075  O   TRP A 138      36.417  17.504  -0.233  1.00 10.45           O  
ATOM   1076  CB  TRP A 138      33.277  16.523   0.303  1.00 15.04           C  
ATOM   1077  CG  TRP A 138      34.070  15.388   0.919  1.00 21.23           C  
ATOM   1078  CD1 TRP A 138      34.752  15.409   2.116  1.00 17.41           C  
ATOM   1079  CD2 TRP A 138      34.148  14.039   0.429  1.00 12.48           C  
ATOM   1080  NE1 TRP A 138      35.326  14.183   2.362  1.00 10.45           N  
ATOM   1081  CE2 TRP A 138      34.875  13.288   1.409  1.00  7.27           C  
ATOM   1082  CE3 TRP A 138      33.589  13.393  -0.689  1.00  8.88           C  
ATOM   1083  CZ2 TRP A 138      35.087  11.891   1.291  1.00  6.92           C  
ATOM   1084  CZ3 TRP A 138      33.831  12.035  -0.809  1.00 12.38           C  
ATOM   1085  CH2 TRP A 138      34.604  11.303   0.127  1.00 12.86           C  
ATOM   1086  N   TYR A 139      35.128  16.945  -1.989  1.00  3.63           N  
ATOM   1087  CA  TYR A 139      36.235  16.461  -2.759  1.00  5.80           C  
ATOM   1088  C   TYR A 139      37.156  17.598  -3.106  1.00 18.29           C  
ATOM   1089  O   TYR A 139      38.399  17.470  -3.055  1.00 11.25           O  
ATOM   1090  CB  TYR A 139      35.696  15.824  -4.048  1.00  6.95           C  
ATOM   1091  CG  TYR A 139      36.791  15.371  -4.961  1.00 13.94           C  
ATOM   1092  CD1 TYR A 139      37.319  14.101  -4.750  1.00 23.33           C  
ATOM   1093  CD2 TYR A 139      37.254  16.161  -6.019  1.00 18.49           C  
ATOM   1094  CE1 TYR A 139      38.329  13.607  -5.563  1.00 29.49           C  
ATOM   1095  CE2 TYR A 139      38.260  15.677  -6.851  1.00 36.10           C  
ATOM   1096  CZ  TYR A 139      38.790  14.403  -6.609  1.00 52.82           C  
ATOM   1097  OH  TYR A 139      39.777  13.876  -7.387  1.00 47.77           O  
ATOM   1098  N   ASN A 140      36.555  18.757  -3.447  1.00 18.85           N  
ATOM   1099  CA  ASN A 140      37.370  19.929  -3.836  1.00 14.06           C  
ATOM   1100  C   ASN A 140      38.130  20.568  -2.680  1.00 13.06           C  
ATOM   1101  O   ASN A 140      39.202  21.105  -2.857  1.00 15.52           O  
ATOM   1102  CB  ASN A 140      36.500  20.971  -4.588  1.00 17.52           C  
ATOM   1103  CG  ASN A 140      36.190  20.489  -5.983  1.00 18.79           C  
ATOM   1104  OD1 ASN A 140      35.103  19.967  -6.242  1.00 20.65           O  
ATOM   1105  ND2 ASN A 140      37.207  20.507  -6.822  1.00 16.47           N  
ATOM   1106  N   GLN A 141      37.581  20.526  -1.495  1.00  7.50           N  
ATOM   1107  CA  GLN A 141      38.262  21.116  -0.379  1.00 10.67           C  
ATOM   1108  C   GLN A 141      39.314  20.211   0.231  1.00 13.62           C  
ATOM   1109  O   GLN A 141      40.364  20.678   0.712  1.00 16.35           O  
ATOM   1110  CB  GLN A 141      37.279  21.433   0.752  1.00  7.33           C  
ATOM   1111  CG  GLN A 141      36.314  22.517   0.299  1.00 20.24           C  
ATOM   1112  CD  GLN A 141      37.008  23.728  -0.274  1.00100.00           C  
ATOM   1113  OE1 GLN A 141      36.669  24.239  -1.358  1.00 17.72           O  
ATOM   1114  NE2 GLN A 141      37.914  24.259   0.514  1.00 27.80           N  
ATOM   1115  N   THR A 142      38.996  18.939   0.320  1.00  6.63           N  
ATOM   1116  CA  THR A 142      39.923  17.982   0.944  1.00  6.89           C  
ATOM   1117  C   THR A 142      40.096  16.831  -0.004  1.00 14.30           C  
ATOM   1118  O   THR A 142      39.639  15.721   0.186  1.00 12.82           O  
ATOM   1119  CB  THR A 142      39.496  17.478   2.363  1.00 17.57           C  
ATOM   1120  OG1 THR A 142      38.172  16.892   2.339  1.00 12.45           O  
ATOM   1121  CG2 THR A 142      39.494  18.639   3.335  1.00 10.20           C  
ATOM   1122  N   PRO A 143      40.751  17.143  -1.060  1.00 14.16           N  
ATOM   1123  CA  PRO A 143      40.956  16.178  -2.135  1.00  7.35           C  
ATOM   1124  C   PRO A 143      41.756  14.915  -1.762  1.00 21.28           C  
ATOM   1125  O   PRO A 143      41.395  13.816  -2.154  1.00 11.08           O  
ATOM   1126  CB  PRO A 143      41.718  16.947  -3.230  1.00 10.77           C  
ATOM   1127  CG  PRO A 143      42.197  18.266  -2.622  1.00 13.23           C  
ATOM   1128  CD  PRO A 143      41.395  18.473  -1.345  1.00 13.00           C  
ATOM   1129  N   ASN A 144      42.867  15.034  -1.030  1.00  9.71           N  
ATOM   1130  CA  ASN A 144      43.614  13.793  -0.755  1.00 10.26           C  
ATOM   1131  C   ASN A 144      42.847  12.784   0.100  1.00 12.97           C  
ATOM   1132  O   ASN A 144      42.870  11.591  -0.144  1.00 12.52           O  
ATOM   1133  CB  ASN A 144      45.024  14.019  -0.263  1.00 10.99           C  
ATOM   1134  CG  ASN A 144      45.939  14.770  -1.229  1.00 22.99           C  
ATOM   1135  OD1 ASN A 144      45.956  14.572  -2.452  1.00 31.90           O  
ATOM   1136  ND2 ASN A 144      46.731  15.662  -0.672  1.00 27.75           N  
ATOM   1137  N   ARG A 145      42.168  13.308   1.120  1.00  5.72           N  
ATOM   1138  CA  ARG A 145      41.375  12.475   1.977  1.00  6.40           C  
ATOM   1139  C   ARG A 145      40.184  11.908   1.220  1.00  8.29           C  
ATOM   1140  O   ARG A 145      39.889  10.693   1.279  1.00 11.26           O  
ATOM   1141  CB  ARG A 145      40.868  13.271   3.125  1.00 11.39           C  
ATOM   1142  CG  ARG A 145      40.148  12.345   4.093  1.00 15.26           C  
ATOM   1143  CD  ARG A 145      39.337  13.111   5.062  1.00 20.79           C  
ATOM   1144  NE  ARG A 145      38.691  12.271   6.018  1.00 17.48           N  
ATOM   1145  CZ  ARG A 145      38.608  12.694   7.261  1.00 12.77           C  
ATOM   1146  NH1 ARG A 145      39.167  13.864   7.574  1.00  8.18           N  
ATOM   1147  NH2 ARG A 145      37.958  11.954   8.177  1.00 12.15           N  
ATOM   1148  N   ALA A 146      39.499  12.798   0.487  1.00  6.82           N  
ATOM   1149  CA  ALA A 146      38.363  12.387  -0.341  1.00  6.96           C  
ATOM   1150  C   ALA A 146      38.760  11.217  -1.259  1.00  9.00           C  
ATOM   1151  O   ALA A 146      38.079  10.183  -1.323  1.00  7.88           O  
ATOM   1152  CB  ALA A 146      37.680  13.542  -1.071  1.00  8.79           C  
ATOM   1153  N   LYS A 147      39.908  11.315  -1.917  1.00 10.37           N  
ATOM   1154  CA  LYS A 147      40.330  10.224  -2.798  1.00 17.26           C  
ATOM   1155  C   LYS A 147      40.540   8.903  -2.100  1.00 12.76           C  
ATOM   1156  O   LYS A 147      40.200   7.832  -2.651  1.00 11.66           O  
ATOM   1157  CB  LYS A 147      41.614  10.565  -3.473  1.00 14.49           C  
ATOM   1158  CG  LYS A 147      41.386  11.617  -4.541  1.00 30.97           C  
ATOM   1159  CD  LYS A 147      42.677  12.127  -5.168  1.00 28.83           C  
ATOM   1160  CE  LYS A 147      42.518  13.396  -6.014  1.00 40.94           C  
ATOM   1161  NZ  LYS A 147      43.612  14.373  -5.824  1.00100.00           N  
ATOM   1162  N   ARG A 148      41.107   8.985  -0.887  1.00 10.39           N  
ATOM   1163  CA  ARG A 148      41.334   7.743  -0.122  1.00  6.56           C  
ATOM   1164  C   ARG A 148      39.994   7.050   0.195  1.00  9.84           C  
ATOM   1165  O   ARG A 148      39.833   5.809   0.082  1.00 12.70           O  
ATOM   1166  CB  ARG A 148      42.035   7.977   1.224  1.00  7.32           C  
ATOM   1167  CG  ARG A 148      43.504   8.296   1.044  1.00  9.74           C  
ATOM   1168  CD  ARG A 148      44.305   8.229   2.322  1.00  7.32           C  
ATOM   1169  NE  ARG A 148      44.006   9.350   3.220  1.00 18.23           N  
ATOM   1170  CZ  ARG A 148      44.581  10.556   3.142  1.00 13.93           C  
ATOM   1171  NH1 ARG A 148      45.459  10.883   2.188  1.00 10.44           N  
ATOM   1172  NH2 ARG A 148      44.216  11.486   4.005  1.00  8.99           N  
ATOM   1173  N   VAL A 149      39.033   7.866   0.640  1.00  7.20           N  
ATOM   1174  CA  VAL A 149      37.695   7.341   1.036  1.00  8.24           C  
ATOM   1175  C   VAL A 149      36.933   6.788  -0.197  1.00 11.91           C  
ATOM   1176  O   VAL A 149      36.306   5.706  -0.177  1.00  7.75           O  
ATOM   1177  CB  VAL A 149      36.894   8.417   1.775  1.00  8.51           C  
ATOM   1178  CG1 VAL A 149      35.441   7.971   2.024  1.00  3.73           C  
ATOM   1179  CG2 VAL A 149      37.632   8.879   3.046  1.00 12.29           C  
ATOM   1180  N   ILE A 150      37.016   7.551  -1.294  1.00 12.07           N  
ATOM   1181  CA  ILE A 150      36.438   7.177  -2.580  1.00 11.00           C  
ATOM   1182  C   ILE A 150      37.040   5.885  -3.099  1.00  8.29           C  
ATOM   1183  O   ILE A 150      36.345   4.995  -3.551  1.00 14.18           O  
ATOM   1184  CB  ILE A 150      36.492   8.306  -3.651  1.00  9.45           C  
ATOM   1185  CG1 ILE A 150      35.598   9.487  -3.223  1.00 12.64           C  
ATOM   1186  CG2 ILE A 150      36.104   7.695  -5.012  1.00  9.88           C  
ATOM   1187  CD1 ILE A 150      35.700  10.684  -4.135  1.00 13.91           C  
ATOM   1188  N   THR A 151      38.352   5.751  -3.037  1.00 10.49           N  
ATOM   1189  CA  THR A 151      39.009   4.507  -3.514  1.00 12.28           C  
ATOM   1190  C   THR A 151      38.521   3.296  -2.727  1.00 10.14           C  
ATOM   1191  O   THR A 151      38.418   2.184  -3.181  1.00 12.18           O  
ATOM   1192  CB  THR A 151      40.510   4.674  -3.317  1.00 13.86           C  
ATOM   1193  OG1 THR A 151      40.941   5.607  -4.290  1.00 19.88           O  
ATOM   1194  CG2 THR A 151      41.217   3.335  -3.462  1.00 10.97           C  
ATOM   1195  N   THR A 152      38.286   3.562  -1.475  1.00  9.69           N  
ATOM   1196  CA  THR A 152      37.817   2.586  -0.563  1.00 13.14           C  
ATOM   1197  C   THR A 152      36.417   2.118  -0.947  1.00 13.14           C  
ATOM   1198  O   THR A 152      36.124   0.911  -0.911  1.00 10.14           O  
ATOM   1199  CB  THR A 152      37.858   3.146   0.886  1.00  5.59           C  
ATOM   1200  OG1 THR A 152      39.185   3.567   1.163  1.00  8.50           O  
ATOM   1201  CG2 THR A 152      37.467   2.054   1.883  1.00 10.65           C  
ATOM   1202  N   PHE A 153      35.554   3.078  -1.295  1.00  6.58           N  
ATOM   1203  CA  PHE A 153      34.214   2.695  -1.708  1.00  7.75           C  
ATOM   1204  C   PHE A 153      34.217   1.990  -3.038  1.00 14.36           C  
ATOM   1205  O   PHE A 153      33.440   1.079  -3.333  1.00 12.25           O  
ATOM   1206  CB  PHE A 153      33.336   3.922  -1.887  1.00  6.11           C  
ATOM   1207  CG  PHE A 153      32.674   4.410  -0.636  1.00  6.73           C  
ATOM   1208  CD1 PHE A 153      31.830   3.568   0.095  1.00 11.01           C  
ATOM   1209  CD2 PHE A 153      32.815   5.749  -0.246  1.00 14.38           C  
ATOM   1210  CE1 PHE A 153      31.160   4.067   1.215  1.00  7.02           C  
ATOM   1211  CE2 PHE A 153      32.166   6.252   0.889  1.00 15.56           C  
ATOM   1212  CZ  PHE A 153      31.319   5.399   1.605  1.00  8.35           C  
ATOM   1213  N   ARG A 154      35.121   2.451  -3.863  1.00 10.11           N  
ATOM   1214  CA  ARG A 154      35.256   1.899  -5.188  1.00 12.49           C  
ATOM   1215  C   ARG A 154      35.759   0.483  -5.195  1.00 23.06           C  
ATOM   1216  O   ARG A 154      35.244  -0.341  -5.970  1.00 20.43           O  
ATOM   1217  CB  ARG A 154      36.157   2.758  -6.081  1.00 14.71           C  
ATOM   1218  CG  ARG A 154      35.974   2.438  -7.580  1.00 19.46           C  
ATOM   1219  CD  ARG A 154      36.886   3.242  -8.531  1.00 15.05           C  
ATOM   1220  NE  ARG A 154      38.284   3.375  -8.109  1.00 95.06           N  
ATOM   1221  CZ  ARG A 154      39.276   2.471  -8.289  1.00100.00           C  
ATOM   1222  NH1 ARG A 154      39.098   1.282  -8.880  1.00 69.67           N  
ATOM   1223  NH2 ARG A 154      40.507   2.779  -7.865  1.00 35.62           N  
ATOM   1224  N   THR A 155      36.785   0.230  -4.349  1.00 10.93           N  
ATOM   1225  CA  THR A 155      37.425  -1.051  -4.348  1.00 14.03           C  
ATOM   1226  C   THR A 155      36.984  -2.018  -3.316  1.00 24.22           C  
ATOM   1227  O   THR A 155      37.243  -3.176  -3.499  1.00 21.31           O  
ATOM   1228  CB  THR A 155      38.943  -0.994  -4.315  1.00 14.47           C  
ATOM   1229  OG1 THR A 155      39.325  -0.458  -3.090  1.00 18.12           O  
ATOM   1230  CG2 THR A 155      39.548  -0.193  -5.465  1.00  8.87           C  
ATOM   1231  N   GLY A 156      36.411  -1.577  -2.217  1.00 17.90           N  
ATOM   1232  CA  GLY A 156      36.069  -2.493  -1.157  1.00 14.39           C  
ATOM   1233  C   GLY A 156      37.340  -3.044  -0.469  1.00 17.14           C  
ATOM   1234  O   GLY A 156      37.268  -4.037   0.252  1.00 13.75           O  
ATOM   1235  N   THR A 157      38.534  -2.376  -0.661  1.00 15.23           N  
ATOM   1236  CA  THR A 157      39.848  -2.767  -0.057  1.00 12.22           C  
ATOM   1237  C   THR A 157      40.487  -1.567   0.684  1.00 13.45           C  
ATOM   1238  O   THR A 157      40.099  -0.411   0.536  1.00 15.52           O  
ATOM   1239  CB  THR A 157      40.899  -3.116  -1.150  1.00 15.12           C  
ATOM   1240  OG1 THR A 157      41.390  -1.911  -1.711  1.00 16.52           O  
ATOM   1241  CG2 THR A 157      40.359  -4.014  -2.257  1.00 21.01           C  
ATOM   1242  N   TRP A 158      41.534  -1.828   1.430  1.00 15.24           N  
ATOM   1243  CA  TRP A 158      42.211  -0.775   2.171  1.00  9.74           C  
ATOM   1244  C   TRP A 158      43.427  -0.272   1.414  1.00 20.23           C  
ATOM   1245  O   TRP A 158      44.312   0.331   1.995  1.00 14.59           O  
ATOM   1246  CB  TRP A 158      42.720  -1.332   3.531  1.00 10.54           C  
ATOM   1247  CG  TRP A 158      41.648  -1.750   4.496  1.00  8.27           C  
ATOM   1248  CD1 TRP A 158      41.377  -3.015   4.938  1.00 12.25           C  
ATOM   1249  CD2 TRP A 158      40.802  -0.850   5.251  1.00 20.89           C  
ATOM   1250  NE1 TRP A 158      40.355  -2.967   5.856  1.00 14.96           N  
ATOM   1251  CE2 TRP A 158      39.995  -1.655   6.082  1.00 15.10           C  
ATOM   1252  CE3 TRP A 158      40.674   0.544   5.298  1.00 15.67           C  
ATOM   1253  CZ2 TRP A 158      39.026  -1.100   6.925  1.00 10.14           C  
ATOM   1254  CZ3 TRP A 158      39.757   1.075   6.170  1.00 15.66           C  
ATOM   1255  CH2 TRP A 158      38.937   0.268   6.954  1.00 11.68           C  
ATOM   1256  N   ASP A 159      43.502  -0.525   0.115  1.00 13.01           N  
ATOM   1257  CA  ASP A 159      44.695  -0.099  -0.618  1.00 15.67           C  
ATOM   1258  C   ASP A 159      45.132   1.332  -0.478  1.00 10.10           C  
ATOM   1259  O   ASP A 159      46.315   1.605  -0.405  1.00 18.37           O  
ATOM   1260  CB  ASP A 159      44.676  -0.538  -2.059  1.00 20.15           C  
ATOM   1261  CG  ASP A 159      44.602  -2.047  -2.147  1.00 51.61           C  
ATOM   1262  OD1 ASP A 159      44.977  -2.716  -1.063  1.00 52.44           O  
ATOM   1263  OD2 ASP A 159      44.209  -2.588  -3.143  1.00 40.23           O  
ATOM   1264  N   ALA A 160      44.187   2.262  -0.471  1.00 14.73           N  
ATOM   1265  CA  ALA A 160      44.476   3.683  -0.368  1.00  9.93           C  
ATOM   1266  C   ALA A 160      45.163   3.994   0.945  1.00 11.39           C  
ATOM   1267  O   ALA A 160      45.795   5.046   1.094  1.00 15.74           O  
ATOM   1268  CB  ALA A 160      43.186   4.539  -0.493  1.00 10.21           C  
ATOM   1269  N   TYR A 161      44.980   3.102   1.913  1.00 15.83           N  
ATOM   1270  CA  TYR A 161      45.544   3.318   3.227  1.00 20.14           C  
ATOM   1271  C   TYR A 161      46.843   2.562   3.463  1.00 39.63           C  
ATOM   1272  O   TYR A 161      47.418   2.696   4.516  1.00 24.84           O  
ATOM   1273  CB  TYR A 161      44.536   3.105   4.370  1.00 17.81           C  
ATOM   1274  CG  TYR A 161      43.508   4.204   4.420  1.00 14.49           C  
ATOM   1275  CD1 TYR A 161      42.354   4.090   3.656  1.00  9.94           C  
ATOM   1276  CD2 TYR A 161      43.699   5.393   5.132  1.00 10.49           C  
ATOM   1277  CE1 TYR A 161      41.404   5.108   3.626  1.00 10.33           C  
ATOM   1278  CE2 TYR A 161      42.747   6.418   5.141  1.00 11.41           C  
ATOM   1279  CZ  TYR A 161      41.580   6.263   4.386  1.00 10.96           C  
ATOM   1280  OH  TYR A 161      40.584   7.244   4.311  1.00  6.93           O  
ATOM   1281  N   LYS A 162      47.345   1.835   2.474  1.00 54.46           N  
ATOM   1282  CA  LYS A 162      48.606   1.150   2.659  1.00 46.87           C  
ATOM   1283  C   LYS A 162      49.726   1.919   1.954  1.00 23.09           C  
ATOM   1284  O   LYS A 162      50.803   2.131   2.536  1.00 54.75           O  
ATOM   1285  CB  LYS A 162      48.508  -0.337   2.317  1.00 41.12           C  
ATOM   1286  CG  LYS A 162      47.382  -1.011   3.121  1.00 25.15           C  
ATOM   1287  CD  LYS A 162      47.113  -2.494   2.836  1.00100.00           C  
ATOM   1288  CE  LYS A 162      46.128  -2.726   1.692  1.00100.00           C  
ATOM   1289  NZ  LYS A 162      45.283  -3.928   1.843  1.00100.00           N  
TER    1290      LYS A 162                                                      
HETATM 1291 CL    CL A 173      43.064  16.436   1.955  1.00 24.79          CL  
HETATM 1292 CL    CL A 178      31.820  15.562  23.984  0.50 32.09          CL  
HETATM 1293  C1  HED A 170      31.756  -1.210  15.404  1.00 36.14           C  
HETATM 1294  O1  HED A 170      33.088  -0.902  15.882  1.00 36.78           O  
HETATM 1295  C2  HED A 170      31.715  -0.774  13.949  1.00 35.45           C  
HETATM 1296  S3  HED A 170      33.215  -1.372  13.164  1.00 52.75           S  
HETATM 1297  S4  HED A 170      33.049  -0.726  11.174  1.00 88.10           S  
HETATM 1298  C5  HED A 170      32.561  -2.145  10.134  1.00 29.68           C  
HETATM 1299  C6  HED A 170      33.683  -3.168   9.829  1.00 69.62           C  
HETATM 1300  O6  HED A 170      34.546  -2.627   8.849  1.00 55.76           O  
HETATM 1301  C1  OXE A 400      27.214   7.465   4.489  1.00 45.04           C  
HETATM 1302  C2  OXE A 400      27.575   6.946   3.269  1.00 16.86           C  
HETATM 1303  C3  OXE A 400      27.252   5.628   2.958  1.00 28.89           C  
HETATM 1304  C4  OXE A 400      26.432   4.879   3.810  1.00 22.75           C  
HETATM 1305  C5  OXE A 400      26.019   5.403   5.040  1.00 28.30           C  
HETATM 1306  C6  OXE A 400      26.436   6.676   5.413  1.00 19.84           C  
HETATM 1307  C1' OXE A 400      27.643   8.878   4.796  1.00 42.31           C  
HETATM 1308  C2' OXE A 400      28.453   7.766   2.349  1.00 31.22           C  
HETATM 1309  O   HOH A 171      37.981  12.452  18.129  1.00  7.27           O  
HETATM 1310  O   HOH A 172      36.010  18.978   2.775  1.00 26.55           O  
HETATM 1311  O   HOH A 174      41.748  23.038   1.120  1.00 15.69           O  
HETATM 1312  O   HOH A 175      41.252   2.077   0.238  1.00 13.59           O  
HETATM 1313  O   HOH A 176      40.616  25.786  28.313  1.00 57.78           O  
HETATM 1314  O   HOH A 177      33.029  -7.733   4.409  1.00 26.08           O  
HETATM 1315  O   HOH A 179      40.214  13.038  19.874  1.00 10.44           O  
HETATM 1316  O   HOH A 180      44.657  10.612  -1.762  1.00 26.43           O  
HETATM 1317  O   HOH A 181      27.847  -6.830   4.782  1.00 21.70           O  
HETATM 1318  O   HOH A 182      32.940  12.834  22.170  1.00 20.48           O  
HETATM 1319  O   HOH A 183      33.453  11.365  28.567  1.00 25.45           O  
HETATM 1320  O   HOH A 184      48.186  10.238  28.442  1.00 57.98           O  
HETATM 1321  O   HOH A 185      30.624   5.649  23.235  1.00 41.27           O  
HETATM 1322  O   HOH A 187      44.497  -3.658  11.905  1.00 27.14           O  
HETATM 1323  O   HOH A 188      39.213  22.476  -6.733  1.00 30.03           O  
HETATM 1324  O   HOH A 189      50.318  18.236  19.735  1.00 34.61           O  
HETATM 1325  O   HOH A 190      35.741  27.451  15.747  1.00 21.75           O  
HETATM 1326  O   HOH A 191      37.307  29.610  14.434  1.00 29.29           O  
HETATM 1327  O   HOH A 192      43.675  25.645   9.753  1.00 30.28           O  
HETATM 1328  O   HOH A 193      19.821  -2.444   2.955  1.00 23.44           O  
HETATM 1329  O   HOH A 194      35.221   5.331 -11.331  1.00 33.30           O  
HETATM 1330  O   HOH A 195      36.687  -1.299  10.706  1.00 16.54           O  
HETATM 1331  O   HOH A 196      45.810  20.634  30.561  1.00 48.24           O  
HETATM 1332  O   HOH A 197      23.521  13.506  -4.259  1.00 24.72           O  
HETATM 1333  O   HOH A 200      32.887  18.565  22.349  1.00 32.37           O  
HETATM 1334  O   HOH A 201      29.505   8.106  22.044  1.00 29.08           O  
HETATM 1335  O   HOH A 202      30.525  12.418  20.966  1.00 55.73           O  
HETATM 1336  O   HOH A 203      37.212  19.455  13.251  1.00 24.90           O  
HETATM 1337  O   HOH A 204      39.348  17.652  11.537  1.00 31.36           O  
HETATM 1338  O   HOH A 207      42.101  16.090   8.678  1.00 32.69           O  
HETATM 1339  O   HOH A 208      35.521  11.511   4.858  1.00  9.11           O  
HETATM 1340  O   HOH A 209      42.558  16.373   4.836  1.00 30.74           O  
HETATM 1341  O   HOH A 210      35.051  -5.493   0.786  1.00 27.29           O  
HETATM 1342  O   HOH A 211      46.784   9.534   0.171  1.00 25.78           O  
HETATM 1343  O   HOH A 213      25.646  -1.628  -1.206  1.00 17.33           O  
HETATM 1344  O   HOH A 214      21.941  -3.477  -1.817  1.00 29.27           O  
HETATM 1345  O   HOH A 215      32.864  14.005  26.305  1.00 12.43           O  
HETATM 1346  O   HOH A 216      36.347   9.586  -8.598  1.00 27.38           O  
HETATM 1347  O   HOH A 217      33.606  -1.604  -9.710  1.00 31.67           O  
HETATM 1348  O   HOH A 218      28.226   8.563 -11.880  1.00 26.63           O  
HETATM 1349  O   HOH A 219      27.631  11.459 -11.492  1.00 22.33           O  
HETATM 1350  O   HOH A 220      34.956  17.306  -8.745  1.00 40.07           O  
HETATM 1351  O   HOH A 221      44.458   6.114  17.849  1.00 46.14           O  
HETATM 1352  O   HOH A 222      29.403  24.719  17.567  1.00 63.67           O  
HETATM 1353  O   HOH A 223      42.284  -4.653  12.665  1.00 21.80           O  
HETATM 1354  O   HOH A 224      36.415  17.097  13.109  1.00 34.77           O  
HETATM 1355  O   HOH A 225      34.513  17.578  11.914  1.00 46.65           O  
HETATM 1356  O   HOH A 226      22.781  -2.866  11.657  1.00 35.53           O  
HETATM 1357  O   HOH A 227      48.456   6.937  12.298  1.00 48.74           O  
HETATM 1358  O   HOH A 228      48.293  10.626  11.669  1.00 53.88           O  
HETATM 1359  O   HOH A 229      42.107  17.059  11.894  1.00 27.67           O  
HETATM 1360  O   HOH A 230      43.707  13.977   6.166  1.00 37.63           O  
HETATM 1361  O   HOH A 231      42.223  -4.922   1.912  1.00 31.16           O  
HETATM 1362  O   HOH A 232      44.536   6.357  -2.962  1.00 76.95           O  
HETATM 1363  O   HOH A 233      43.990   4.911  -6.215  1.00 72.07           O  
HETATM 1364  O   HOH A 234      40.266  18.705  -6.901  1.00 39.06           O  
HETATM 1365  O   HOH A 235      31.006  -0.055 -11.050  1.00 23.58           O  
HETATM 1366  O   HOH A 236      46.520  19.903  11.748  1.00 51.82           O  
HETATM 1367  O   HOH A 237      40.219  16.252   6.626  1.00 33.13           O  
HETATM 1368  O   HOH A 238      35.269  -2.559  -7.718  1.00 21.92           O  
HETATM 1369  O   HOH A 239      35.740  12.663  28.513  1.00 23.37           O  
HETATM 1370  O   HOH A 240      43.515   5.115  25.092  1.00 24.51           O  
HETATM 1371  O   HOH A 242      25.009   9.377  17.588  1.00 34.14           O  
HETATM 1372  O   HOH A 244      46.673   4.494  11.762  1.00 37.74           O  
HETATM 1373  O   HOH A 245      47.380  13.525   2.512  1.00 35.12           O  
HETATM 1374  O   HOH A 246      30.436  15.784  20.653  1.00 44.78           O  
HETATM 1375  O   HOH A 247      45.623  26.159  13.911  1.00 36.11           O  
HETATM 1376  O   HOH A 248      39.359  -5.492   6.671  1.00 35.21           O  
HETATM 1377  O   HOH A 250      36.394  11.211 -10.508  1.00 47.37           O  
HETATM 1378  O   HOH A 251      34.065  13.275 -11.281  1.00 31.18           O  
HETATM 1379  O   HOH A 253      18.274   5.880   1.668  1.00 41.86           O  
HETATM 1380  O   HOH A 256      37.022  15.827  10.502  1.00 34.54           O  
HETATM 1381  O   HOH A 259      40.752  12.977  32.118  1.00 32.97           O  
HETATM 1382  O   HOH A 260      42.903  10.285  31.546  1.00 62.88           O  
HETATM 1383  O   HOH A 261      38.671   5.414  -6.672  1.00 79.33           O  
HETATM 1384  O   HOH A 262      50.102   8.475  10.457  1.00 68.52           O  
HETATM 1385  O   HOH A 263      44.649  16.833  10.029  1.00 55.44           O  
HETATM 1386  O   HOH A 265      34.659  14.454  16.230  1.00 52.49           O  
HETATM 1387  O   HOH A 266      34.183  16.630  15.587  1.00 70.07           O  
HETATM 1388  O   HOH A 267      35.192  15.189  13.503  1.00 23.46           O  
HETATM 1389  O   HOH A 268      15.898  10.236   9.475  1.00 63.63           O  
HETATM 1390  O   HOH A 269      44.038  22.051   9.907  1.00 25.78           O  
HETATM 1391  O   HOH A 270      30.208  18.300  -0.358  1.00 12.34           O  
HETATM 1392  O   HOH A 271      36.798   6.724  -9.445  1.00 59.96           O  
HETATM 1393  O   HOH A 272      17.647  13.058  -5.663  1.00 36.01           O  
HETATM 1394  O   HOH A 273      38.521  -6.593   1.382  1.00 33.48           O  
HETATM 1395  O   HOH A 274      31.394  11.753  15.500  1.00 29.21           O  
HETATM 1396  O   HOH A 277      34.019  -4.652  -5.251  1.00 26.06           O  
HETATM 1397  O   HOH A 278      40.745  25.799  31.165  1.00 30.80           O  
HETATM 1398  O   HOH A 280      32.659  17.094  17.951  1.00 44.29           O  
HETATM 1399  O   HOH A 281      31.753  20.802  21.785  1.00 22.94           O  
HETATM 1400  O   HOH A 282      32.205  19.805  24.405  1.00 30.57           O  
HETATM 1401  O   HOH A 283      44.288   4.529  16.175  1.00 47.39           O  
HETATM 1402  O   HOH A 284      49.941  12.680  27.147  1.00 36.90           O  
HETATM 1403  O   HOH A 285      42.718  15.782  15.340  1.00 53.28           O  
HETATM 1404  O   HOH A 286      49.709  16.970  26.911  1.00 40.38           O  
HETATM 1405  O   HOH A 288      44.071  -1.215  15.731  1.00 31.79           O  
HETATM 1406  O   HOH A 291      44.294  17.909  -0.308  1.00 68.78           O  
HETATM 1407  O   HOH A 292      19.396   7.852  -1.884  1.00 54.79           O  
HETATM 1408  O   HOH A 293      28.512  -0.670 -12.017  1.00 37.74           O  
HETATM 1409  O   HOH A 295      46.859   3.779  14.691  1.00 54.54           O  
HETATM 1410  O   HOH A 296      41.562  -6.575   5.654  1.00 36.38           O  
HETATM 1411  O   HOH A 297      42.520  -7.071  -0.055  1.00 56.05           O  
HETATM 1412  O   HOH A 298      44.903  16.414  14.403  1.00 50.70           O  
HETATM 1413  O   HOH A 299      32.758  13.528  14.764  1.00 27.46           O  
HETATM 1414  O   HOH A 300      37.011  19.062  -9.349  1.00 55.53           O  
HETATM 1415  O   HOH A 301      19.089   4.207  -2.223  1.00 46.42           O  
HETATM 1416  O   HOH A 302      18.142  -3.107   5.966  1.00 60.50           O  
HETATM 1417  O   HOH A 303      33.822  18.586   4.453  1.00 42.43           O  
HETATM 1418  O   HOH A 306      34.855  20.845  10.133  1.00 34.36           O  
HETATM 1419  O   HOH A 307      31.495  19.709  19.484  1.00 84.30           O  
HETATM 1420  O   HOH A 308      39.126  14.596  33.807  1.00 46.90           O  
HETATM 1421  O   HOH A 312      39.558  11.637  -8.175  1.00 40.01           O  
HETATM 1422  O   HOH A 313      39.759   8.330  -5.924  1.00 49.21           O  
HETATM 1423  O   HOH A 314      36.809  19.930   5.616  1.00 49.39           O  
HETATM 1424  O   HOH A 316      42.621  16.642  -7.760  1.00 73.97           O  
HETATM 1425  O   HOH A 317      47.128  18.353  30.525  1.00 51.04           O  
HETATM 1426  O   HOH A 318      14.973   3.335   6.192  1.00 61.94           O  
HETATM 1427  O   HOH A 319      48.595  21.881  18.279  1.00 65.86           O  
HETATM 1428  O   HOH A 320      35.749   6.535  25.144  1.00 81.50           O  
HETATM 1429  O   HOH A 321      38.158  18.475   8.259  1.00 57.32           O  
HETATM 1430  O   HOH A 323      46.015  17.356  12.583  1.00 42.75           O  
HETATM 1431  O   HOH A 324      27.911   1.464  19.708  1.00 44.73           O  
HETATM 1432  O   HOH A 325      39.283  24.390   3.525  1.00 47.90           O  
HETATM 1433  O   HOH A 326      38.996  30.590  11.452  1.00 45.54           O  
HETATM 1434  O   HOH A 327      37.099  27.394  29.930  1.00 66.16           O  
HETATM 1435  O   HOH A 328      38.698  32.102  14.834  1.00 37.77           O  
HETATM 1436  O   HOH A 330      35.239  30.254  12.984  1.00 43.18           O  
HETATM 1437  O   HOH A 331      37.870  12.196  30.518  1.00 44.54           O  
HETATM 1438  O   HOH A 332      34.798  21.390  33.524  1.00 47.22           O  
HETATM 1439  O   HOH A 333      25.462  16.547  11.927  1.00 59.91           O  
CONECT 1293 1294 1295                                                           
CONECT 1294 1293                                                                
CONECT 1295 1293 1296                                                           
CONECT 1296 1295 1297                                                           
CONECT 1297 1296 1298                                                           
CONECT 1298 1297 1299                                                           
CONECT 1299 1298 1300                                                           
CONECT 1300 1299                                                                
CONECT 1301 1302 1306 1307                                                      
CONECT 1302 1301 1303 1308                                                      
CONECT 1303 1302 1304                                                           
CONECT 1304 1303 1305                                                           
CONECT 1305 1304 1306                                                           
CONECT 1306 1301 1305                                                           
CONECT 1307 1301                                                                
CONECT 1308 1302                                                                
MASTER      311    0    4   10    2    0   11    6 1438    1   16   13          
END                                                                             
