# Supplementary material for: Accelerated Enveloping Distribution Sampling (AEDS) Allows for Efficient Sampling of Orthogonal Degrees of Freedom
Source: J Chem Inf Model. 2022 Dec 13;63(1):197–207. doi: 10.1021/acs.jcim.2c01272 (PMC9832482; doi:10.1021/acs.jcim.2c01272)
Supplement: Supplementary file 2 — ci2c01272_si_002.zip [file ci2c01272_si_002.zip › Accelerated_Enveloping_Distribution_Sampling_AEDS_allows_for_efficient_sampling_of_orthogonal_degrees_of_freedom/PDBs/187l.pdb]

HEADER    HYDROLASE (O-GLYCOSYL)                  19-APR-95   187L              
TITLE     SPECIFICITY OF LIGAND BINDING IN A BURIED NON-POLAR CAVITY OF T4      
TITLE    2 LYSOZYME: LINKAGE OF DYNAMICS AND STRUCTURAL PLASTICITY              
COMPND    MOL_ID: 1;                                                            
COMPND   2 MOLECULE: T4 LYSOZYME;                                               
COMPND   3 CHAIN: A;                                                            
COMPND   4 EC: 3.2.1.17;                                                        
COMPND   5 ENGINEERED: YES                                                      
SOURCE    MOL_ID: 1;                                                            
SOURCE   2 ORGANISM_SCIENTIFIC: ENTEROBACTERIA PHAGE T4;                        
SOURCE   3 ORGANISM_TAXID: 10665;                                               
SOURCE   4 EXPRESSION_SYSTEM_VECTOR_TYPE: PLASMID;                              
SOURCE   5 EXPRESSION_SYSTEM_PLASMID: M13                                       
KEYWDS    HYDROLASE (O-GLYCOSYL)                                                
EXPDTA    X-RAY DIFFRACTION                                                     
AUTHOR    A.MORTON,B.W.MATTHEWS                                                 
REVDAT   4   29-NOV-17 187L    1       HELIX                                    
REVDAT   3   02-MAR-10 187L    1       SCALE1 SCALE2 SCALE3                     
REVDAT   2   24-FEB-09 187L    1       VERSN                                    
REVDAT   1   10-JUL-95 187L    0                                                
JRNL        AUTH   A.MORTON,B.W.MATTHEWS                                        
JRNL        TITL   SPECIFICITY OF LIGAND BINDING IN A BURIED NONPOLAR CAVITY OF 
JRNL        TITL 2 T4 LYSOZYME: LINKAGE OF DYNAMICS AND STRUCTURAL PLASTICITY.  
JRNL        REF    BIOCHEMISTRY                  V.  34  8576 1995              
JRNL        REFN                   ISSN 0006-2960                               
JRNL        PMID   7612599                                                      
JRNL        DOI    10.1021/BI00027A007                                          
REMARK   1                                                                      
REMARK   1 REFERENCE 1                                                          
REMARK   1  AUTH   A.MORTON,W.A.BAASE,B.W.MATTHEWS                              
REMARK   1  TITL   ENERGETIC ORIGINS OF SPECIFICITY OF LIGAND BINDING IN AN     
REMARK   1  TITL 2 INTERIOR CAVITY OF T4 LYSOZYME                               
REMARK   1  REF    TO BE PUBLISHED                                              
REMARK   1  REFN                                                                
REMARK   1 REFERENCE 2                                                          
REMARK   1  AUTH   L.H.WEAVER,B.W.MATTHEWS                                      
REMARK   1  TITL   STRUCTURE OF BACTERIOPHAGE T4 LYSOZYME REFINED AT 1.7        
REMARK   1  TITL 2 ANGSTROMS RESOLUTION                                         
REMARK   1  REF    J.MOL.BIOL.                   V. 193   189 1987              
REMARK   1  REFN                   ISSN 0022-2836                               
REMARK   2                                                                      
REMARK   2 RESOLUTION.    1.80 ANGSTROMS.                                       
REMARK   3                                                                      
REMARK   3 REFINEMENT.                                                          
REMARK   3   PROGRAM     : TNT                                                  
REMARK   3   AUTHORS     : TRONRUD,TEN EYCK,MATTHEWS                            
REMARK   3                                                                      
REMARK   3  DATA USED IN REFINEMENT.                                            
REMARK   3   RESOLUTION RANGE HIGH (ANGSTROMS) : 1.80                           
REMARK   3   RESOLUTION RANGE LOW  (ANGSTROMS) : 20.00                          
REMARK   3   DATA CUTOFF            (SIGMA(F)) : 0.000                          
REMARK   3   COMPLETENESS FOR RANGE        (%) : NULL                           
REMARK   3   NUMBER OF REFLECTIONS             : 17279                          
REMARK   3                                                                      
REMARK   3  USING DATA ABOVE SIGMA CUTOFF.                                      
REMARK   3   CROSS-VALIDATION METHOD          : NULL                            
REMARK   3   FREE R VALUE TEST SET SELECTION  : NULL                            
REMARK   3   R VALUE     (WORKING + TEST SET) : 0.170                           
REMARK   3   R VALUE            (WORKING SET) : NULL                            
REMARK   3   FREE R VALUE                     : NULL                            
REMARK   3   FREE R VALUE TEST SET SIZE   (%) : NULL                            
REMARK   3   FREE R VALUE TEST SET COUNT      : NULL                            
REMARK   3                                                                      
REMARK   3  USING ALL DATA, NO SIGMA CUTOFF.                                    
REMARK   3   R VALUE   (WORKING + TEST SET, NO CUTOFF) : NULL                   
REMARK   3   R VALUE          (WORKING SET, NO CUTOFF) : NULL                   
REMARK   3   FREE R VALUE                  (NO CUTOFF) : NULL                   
REMARK   3   FREE R VALUE TEST SET SIZE (%, NO CUTOFF) : NULL                   
REMARK   3   FREE R VALUE TEST SET COUNT   (NO CUTOFF) : NULL                   
REMARK   3   TOTAL NUMBER OF REFLECTIONS   (NO CUTOFF) : NULL                   
REMARK   3                                                                      
REMARK   3  NUMBER OF NON-HYDROGEN ATOMS USED IN REFINEMENT.                    
REMARK   3   PROTEIN ATOMS            : 1289                                    
REMARK   3   NUCLEIC ACID ATOMS       : 0                                       
REMARK   3   HETEROGEN ATOMS          : 18                                      
REMARK   3   SOLVENT ATOMS            : 126                                     
REMARK   3                                                                      
REMARK   3  WILSON B VALUE (FROM FCALC, A**2) : NULL                            
REMARK   3                                                                      
REMARK   3  RMS DEVIATIONS FROM IDEAL VALUES.    RMS    WEIGHT  COUNT           
REMARK   3   BOND LENGTHS                 (A) : 0.016 ; NULL  ; NULL            
REMARK   3   BOND ANGLES            (DEGREES) : 2.000 ; NULL  ; NULL            
REMARK   3   TORSION ANGLES         (DEGREES) : NULL  ; NULL  ; NULL            
REMARK   3   PSEUDOROTATION ANGLES  (DEGREES) : NULL  ; NULL  ; NULL            
REMARK   3   TRIGONAL CARBON PLANES       (A) : NULL  ; NULL  ; NULL            
REMARK   3   GENERAL PLANES               (A) : NULL  ; NULL  ; NULL            
REMARK   3   ISOTROPIC THERMAL FACTORS (A**2) : NULL  ; NULL  ; NULL            
REMARK   3   NON-BONDED CONTACTS          (A) : NULL  ; NULL  ; NULL            
REMARK   3                                                                      
REMARK   3  INCORRECT CHIRAL-CENTERS (COUNT) : NULL                             
REMARK   3                                                                      
REMARK   3  BULK SOLVENT MODELING.                                              
REMARK   3   METHOD USED : NULL                                                 
REMARK   3   KSOL        : NULL                                                 
REMARK   3   BSOL        : NULL                                                 
REMARK   3                                                                      
REMARK   3  RESTRAINT LIBRARIES.                                                
REMARK   3   STEREOCHEMISTRY : NULL                                             
REMARK   3   ISOTROPIC THERMAL FACTOR RESTRAINTS : NULL                         
REMARK   3                                                                      
REMARK   3  OTHER REFINEMENT REMARKS: NULL                                      
REMARK   4                                                                      
REMARK   4 187L COMPLIES WITH FORMAT V. 3.30, 13-JUL-11                         
REMARK 100                                                                      
REMARK 100 THIS ENTRY HAS BEEN PROCESSED BY BNL.                                
REMARK 100 THE DEPOSITION ID IS D_1000170194.                                   
REMARK 200                                                                      
REMARK 200 EXPERIMENTAL DETAILS                                                 
REMARK 200  EXPERIMENT TYPE                : X-RAY DIFFRACTION                  
REMARK 200  DATE OF DATA COLLECTION        : NULL                               
REMARK 200  TEMPERATURE           (KELVIN) : NULL                               
REMARK 200  PH                             : NULL                               
REMARK 200  NUMBER OF CRYSTALS USED        : NULL                               
REMARK 200                                                                      
REMARK 200  SYNCHROTRON              (Y/N) : NULL                               
REMARK 200  RADIATION SOURCE               : NULL                               
REMARK 200  BEAMLINE                       : NULL                               
REMARK 200  X-RAY GENERATOR MODEL          : NULL                               
REMARK 200  MONOCHROMATIC OR LAUE    (M/L) : NULL                               
REMARK 200  WAVELENGTH OR RANGE        (A) : NULL                               
REMARK 200  MONOCHROMATOR                  : NULL                               
REMARK 200  OPTICS                         : NULL                               
REMARK 200                                                                      
REMARK 200  DETECTOR TYPE                  : NULL                               
REMARK 200  DETECTOR MANUFACTURER          : NULL                               
REMARK 200  INTENSITY-INTEGRATION SOFTWARE : NULL                               
REMARK 200  DATA SCALING SOFTWARE          : NULL                               
REMARK 200                                                                      
REMARK 200  NUMBER OF UNIQUE REFLECTIONS   : NULL                               
REMARK 200  RESOLUTION RANGE HIGH      (A) : NULL                               
REMARK 200  RESOLUTION RANGE LOW       (A) : NULL                               
REMARK 200  REJECTION CRITERIA  (SIGMA(I)) : NULL                               
REMARK 200                                                                      
REMARK 200 OVERALL.                                                             
REMARK 200  COMPLETENESS FOR RANGE     (%) : NULL                               
REMARK 200  DATA REDUNDANCY                : NULL                               
REMARK 200  R MERGE                    (I) : NULL                               
REMARK 200  R SYM                      (I) : NULL                               
REMARK 200  <I/SIGMA(I)> FOR THE DATA SET  : NULL                               
REMARK 200                                                                      
REMARK 200 IN THE HIGHEST RESOLUTION SHELL.                                     
REMARK 200  HIGHEST RESOLUTION SHELL, RANGE HIGH (A) : NULL                     
REMARK 200  HIGHEST RESOLUTION SHELL, RANGE LOW  (A) : NULL                     
REMARK 200  COMPLETENESS FOR SHELL     (%) : NULL                               
REMARK 200  DATA REDUNDANCY IN SHELL       : NULL                               
REMARK 200  R MERGE FOR SHELL          (I) : NULL                               
REMARK 200  R SYM FOR SHELL            (I) : NULL                               
REMARK 200  <I/SIGMA(I)> FOR SHELL         : NULL                               
REMARK 200                                                                      
REMARK 200 DIFFRACTION PROTOCOL: NULL                                           
REMARK 200 METHOD USED TO DETERMINE THE STRUCTURE: NULL                         
REMARK 200 SOFTWARE USED: NULL                                                  
REMARK 200 STARTING MODEL: NULL                                                 
REMARK 200                                                                      
REMARK 200 REMARK: NULL                                                         
REMARK 280                                                                      
REMARK 280 CRYSTAL                                                              
REMARK 280 SOLVENT CONTENT, VS   (%): 55.72                                     
REMARK 280 MATTHEWS COEFFICIENT, VM (ANGSTROMS**3/DA): 2.78                     
REMARK 280                                                                      
REMARK 280 CRYSTALLIZATION CONDITIONS: NULL                                     
REMARK 290                                                                      
REMARK 290 CRYSTALLOGRAPHIC SYMMETRY                                            
REMARK 290 SYMMETRY OPERATORS FOR SPACE GROUP: P 32 2 1                         
REMARK 290                                                                      
REMARK 290      SYMOP   SYMMETRY                                                
REMARK 290     NNNMMM   OPERATOR                                                
REMARK 290       1555   X,Y,Z                                                   
REMARK 290       2555   -Y,X-Y,Z+2/3                                            
REMARK 290       3555   -X+Y,-X,Z+1/3                                           
REMARK 290       4555   Y,X,-Z                                                  
REMARK 290       5555   X-Y,-Y,-Z+1/3                                           
REMARK 290       6555   -X,-X+Y,-Z+2/3                                          
REMARK 290                                                                      
REMARK 290     WHERE NNN -> OPERATOR NUMBER                                     
REMARK 290           MMM -> TRANSLATION VECTOR                                  
REMARK 290                                                                      
REMARK 290 CRYSTALLOGRAPHIC SYMMETRY TRANSFORMATIONS                            
REMARK 290 THE FOLLOWING TRANSFORMATIONS OPERATE ON THE ATOM/HETATM             
REMARK 290 RECORDS IN THIS ENTRY TO PRODUCE CRYSTALLOGRAPHICALLY                
REMARK 290 RELATED MOLECULES.                                                   
REMARK 290   SMTRY1   1  1.000000  0.000000  0.000000        0.00000            
REMARK 290   SMTRY2   1  0.000000  1.000000  0.000000        0.00000            
REMARK 290   SMTRY3   1  0.000000  0.000000  1.000000        0.00000            
REMARK 290   SMTRY1   2 -0.500000 -0.866025  0.000000        0.00000            
REMARK 290   SMTRY2   2  0.866025 -0.500000  0.000000        0.00000            
REMARK 290   SMTRY3   2  0.000000  0.000000  1.000000       64.73333            
REMARK 290   SMTRY1   3 -0.500000  0.866025  0.000000        0.00000            
REMARK 290   SMTRY2   3 -0.866025 -0.500000  0.000000        0.00000            
REMARK 290   SMTRY3   3  0.000000  0.000000  1.000000       32.36667            
REMARK 290   SMTRY1   4 -0.500000  0.866025  0.000000        0.00000            
REMARK 290   SMTRY2   4  0.866025  0.500000  0.000000        0.00000            
REMARK 290   SMTRY3   4  0.000000  0.000000 -1.000000        0.00000            
REMARK 290   SMTRY1   5  1.000000  0.000000  0.000000        0.00000            
REMARK 290   SMTRY2   5  0.000000 -1.000000  0.000000        0.00000            
REMARK 290   SMTRY3   5  0.000000  0.000000 -1.000000       32.36667            
REMARK 290   SMTRY1   6 -0.500000 -0.866025  0.000000        0.00000            
REMARK 290   SMTRY2   6 -0.866025  0.500000  0.000000        0.00000            
REMARK 290   SMTRY3   6  0.000000  0.000000 -1.000000       64.73333            
REMARK 290                                                                      
REMARK 290 REMARK: NULL                                                         
REMARK 300                                                                      
REMARK 300 BIOMOLECULE: 1                                                       
REMARK 300 SEE REMARK 350 FOR THE AUTHOR PROVIDED AND/OR PROGRAM                
REMARK 300 GENERATED ASSEMBLY INFORMATION FOR THE STRUCTURE IN                  
REMARK 300 THIS ENTRY. THE REMARK MAY ALSO PROVIDE INFORMATION ON               
REMARK 300 BURIED SURFACE AREA.                                                 
REMARK 350                                                                      
REMARK 350 COORDINATES FOR A COMPLETE MULTIMER REPRESENTING THE KNOWN           
REMARK 350 BIOLOGICALLY SIGNIFICANT OLIGOMERIZATION STATE OF THE                
REMARK 350 MOLECULE CAN BE GENERATED BY APPLYING BIOMT TRANSFORMATIONS          
REMARK 350 GIVEN BELOW.  BOTH NON-CRYSTALLOGRAPHIC AND                          
REMARK 350 CRYSTALLOGRAPHIC OPERATIONS ARE GIVEN.                               
REMARK 350                                                                      
REMARK 350 BIOMOLECULE: 1                                                       
REMARK 350 AUTHOR DETERMINED BIOLOGICAL UNIT: MONOMERIC                         
REMARK 350 APPLY THE FOLLOWING TO CHAINS: A                                     
REMARK 350   BIOMT1   1  1.000000  0.000000  0.000000        0.00000            
REMARK 350   BIOMT2   1  0.000000  1.000000  0.000000        0.00000            
REMARK 350   BIOMT3   1  0.000000  0.000000  1.000000        0.00000            
REMARK 465                                                                      
REMARK 465 MISSING RESIDUES                                                     
REMARK 465 THE FOLLOWING RESIDUES WERE NOT LOCATED IN THE                       
REMARK 465 EXPERIMENT. (M=MODEL NUMBER; RES=RESIDUE NAME; C=CHAIN               
REMARK 465 IDENTIFIER; SSSEQ=SEQUENCE NUMBER; I=INSERTION CODE.)                
REMARK 465                                                                      
REMARK 465   M RES C SSSEQI                                                     
REMARK 465     ASN A   163                                                      
REMARK 465     LEU A   164                                                      
REMARK 500                                                                      
REMARK 500 GEOMETRY AND STEREOCHEMISTRY                                         
REMARK 500 SUBTOPIC: CLOSE CONTACTS                                             
REMARK 500                                                                      
REMARK 500 THE FOLLOWING ATOMS THAT ARE RELATED BY CRYSTALLOGRAPHIC             
REMARK 500 SYMMETRY ARE IN CLOSE CONTACT.  AN ATOM LOCATED WITHIN 0.15          
REMARK 500 ANGSTROMS OF A SYMMETRY RELATED ATOM IS ASSUMED TO BE ON A           
REMARK 500 SPECIAL POSITION AND IS, THEREFORE, LISTED IN REMARK 375             
REMARK 500 INSTEAD OF REMARK 500.  ATOMS WITH NON-BLANK ALTERNATE               
REMARK 500 LOCATION INDICATORS ARE NOT INCLUDED IN THE CALCULATIONS.            
REMARK 500                                                                      
REMARK 500 DISTANCE CUTOFF:                                                     
REMARK 500 2.2 ANGSTROMS FOR CONTACTS NOT INVOLVING HYDROGEN ATOMS              
REMARK 500 1.6 ANGSTROMS FOR CONTACTS INVOLVING HYDROGEN ATOMS                  
REMARK 500                                                                      
REMARK 500  ATM1  RES C  SSEQI   ATM2  RES C  SSEQI  SSYMOP   DISTANCE          
REMARK 500   O1   HED A   170     O1   HED A   170     5555     1.72            
REMARK 500                                                                      
REMARK 500 REMARK: NULL                                                         
REMARK 500                                                                      
REMARK 500 GEOMETRY AND STEREOCHEMISTRY                                         
REMARK 500 SUBTOPIC: COVALENT BOND LENGTHS                                      
REMARK 500                                                                      
REMARK 500 THE STEREOCHEMICAL PARAMETERS OF THE FOLLOWING RESIDUES              
REMARK 500 HAVE VALUES WHICH DEVIATE FROM EXPECTED VALUES BY MORE               
REMARK 500 THAN 6*RMSD (M=MODEL NUMBER; RES=RESIDUE NAME; C=CHAIN               
REMARK 500 IDENTIFIER; SSEQ=SEQUENCE NUMBER; I=INSERTION CODE).                 
REMARK 500                                                                      
REMARK 500 STANDARD TABLE:                                                      
REMARK 500 FORMAT: (10X,I3,1X,2(A3,1X,A1,I4,A1,1X,A4,3X),1X,F6.3)               
REMARK 500                                                                      
REMARK 500 EXPECTED VALUES PROTEIN: ENGH AND HUBER, 1999                        
REMARK 500 EXPECTED VALUES NUCLEIC ACID: CLOWNEY ET AL 1996                     
REMARK 500                                                                      
REMARK 500  M RES CSSEQI ATM1   RES CSSEQI ATM2   DEVIATION                     
REMARK 500    GLU A   5   CD    GLU A   5   OE2     0.068                       
REMARK 500    GLU A  22   CD    GLU A  22   OE1     0.066                       
REMARK 500                                                                      
REMARK 500 REMARK: NULL                                                         
REMARK 500                                                                      
REMARK 500 GEOMETRY AND STEREOCHEMISTRY                                         
REMARK 500 SUBTOPIC: COVALENT BOND ANGLES                                       
REMARK 500                                                                      
REMARK 500 THE STEREOCHEMICAL PARAMETERS OF THE FOLLOWING RESIDUES              
REMARK 500 HAVE VALUES WHICH DEVIATE FROM EXPECTED VALUES BY MORE               
REMARK 500 THAN 6*RMSD (M=MODEL NUMBER; RES=RESIDUE NAME; C=CHAIN               
REMARK 500 IDENTIFIER; SSEQ=SEQUENCE NUMBER; I=INSERTION CODE).                 
REMARK 500                                                                      
REMARK 500 STANDARD TABLE:                                                      
REMARK 500 FORMAT: (10X,I3,1X,A3,1X,A1,I4,A1,3(1X,A4,2X),12X,F5.1)              
REMARK 500                                                                      
REMARK 500 EXPECTED VALUES PROTEIN: ENGH AND HUBER, 1999                        
REMARK 500 EXPECTED VALUES NUCLEIC ACID: CLOWNEY ET AL 1996                     
REMARK 500                                                                      
REMARK 500  M RES CSSEQI ATM1   ATM2   ATM3                                     
REMARK 500    ARG A   8   NE  -  CZ  -  NH1 ANGL. DEV. =   5.0 DEGREES          
REMARK 500    ASP A  10   CB  -  CG  -  OD2 ANGL. DEV. =  -5.5 DEGREES          
REMARK 500    ASP A  47   CB  -  CG  -  OD1 ANGL. DEV. =   8.2 DEGREES          
REMARK 500    ASP A  47   CB  -  CG  -  OD2 ANGL. DEV. =  -7.2 DEGREES          
REMARK 500    ASP A  70   CB  -  CG  -  OD1 ANGL. DEV. =   5.4 DEGREES          
REMARK 500    ASP A  70   CB  -  CG  -  OD2 ANGL. DEV. =  -6.9 DEGREES          
REMARK 500    ASP A  72   CB  -  CG  -  OD2 ANGL. DEV. =   5.4 DEGREES          
REMARK 500    ARG A  76   NE  -  CZ  -  NH1 ANGL. DEV. =   3.0 DEGREES          
REMARK 500    ARG A  80   NE  -  CZ  -  NH1 ANGL. DEV. =   3.1 DEGREES          
REMARK 500    ASP A  89   CB  -  CG  -  OD1 ANGL. DEV. =  -6.0 DEGREES          
REMARK 500    ASP A  92   CB  -  CG  -  OD1 ANGL. DEV. =  -6.6 DEGREES          
REMARK 500    ASP A 127   CB  -  CG  -  OD1 ANGL. DEV. =   7.5 DEGREES          
REMARK 500    ASP A 127   CB  -  CG  -  OD2 ANGL. DEV. =  -5.6 DEGREES          
REMARK 500    ARG A 145   NE  -  CZ  -  NH1 ANGL. DEV. =  -4.0 DEGREES          
REMARK 500                                                                      
REMARK 500 REMARK: NULL                                                         
REMARK 500                                                                      
REMARK 500 GEOMETRY AND STEREOCHEMISTRY                                         
REMARK 500 SUBTOPIC: TORSION ANGLES                                             
REMARK 500                                                                      
REMARK 500 TORSION ANGLES OUTSIDE THE EXPECTED RAMACHANDRAN REGIONS:            
REMARK 500 (M=MODEL NUMBER; RES=RESIDUE NAME; C=CHAIN IDENTIFIER;               
REMARK 500 SSEQ=SEQUENCE NUMBER; I=INSERTION CODE).                             
REMARK 500                                                                      
REMARK 500 STANDARD TABLE:                                                      
REMARK 500 FORMAT:(10X,I3,1X,A3,1X,A1,I4,A1,4X,F7.2,3X,F7.2)                    
REMARK 500                                                                      
REMARK 500 EXPECTED VALUES: GJ KLEYWEGT AND TA JONES (1996). PHI/PSI-           
REMARK 500 CHOLOGY: RAMACHANDRAN REVISITED. STRUCTURE 4, 1395 - 1400            
REMARK 500                                                                      
REMARK 500  M RES CSSEQI        PSI       PHI                                   
REMARK 500    ILE A  29       71.84   -104.92                                   
REMARK 500    PHE A 114       40.17   -106.67                                   
REMARK 500                                                                      
REMARK 500 REMARK: NULL                                                         
REMARK 800                                                                      
REMARK 800 SITE                                                                 
REMARK 800 SITE_IDENTIFIER: 99A                                                 
REMARK 800 EVIDENCE_CODE: UNKNOWN                                               
REMARK 800 SITE_DESCRIPTION: NULL                                               
REMARK 800                                                                      
REMARK 800 SITE_IDENTIFIER: AC1                                                 
REMARK 800 EVIDENCE_CODE: SOFTWARE                                              
REMARK 800 SITE_DESCRIPTION: BINDING SITE FOR RESIDUE CL A 173                  
REMARK 800                                                                      
REMARK 800 SITE_IDENTIFIER: AC2                                                 
REMARK 800 EVIDENCE_CODE: SOFTWARE                                              
REMARK 800 SITE_DESCRIPTION: BINDING SITE FOR RESIDUE CL A 178                  
REMARK 800                                                                      
REMARK 800 SITE_IDENTIFIER: AC3                                                 
REMARK 800 EVIDENCE_CODE: SOFTWARE                                              
REMARK 800 SITE_DESCRIPTION: BINDING SITE FOR RESIDUE HED A 170                 
REMARK 800                                                                      
REMARK 800 SITE_IDENTIFIER: AC4                                                 
REMARK 800 EVIDENCE_CODE: SOFTWARE                                              
REMARK 800 SITE_DESCRIPTION: BINDING SITE FOR RESIDUE PXY A 400                 
DBREF  187L A    1   164  UNP    P00720   LYS_BPT4         1    164             
SEQADV 187L THR A   54  UNP  P00720    CYS    54 CONFLICT                       
SEQADV 187L ALA A   97  UNP  P00720    CYS    97 CONFLICT                       
SEQADV 187L ALA A   99  UNP  P00720    LEU    99 CONFLICT                       
SEQRES   1 A  164  MET ASN ILE PHE GLU MET LEU ARG ILE ASP GLU GLY LEU          
SEQRES   2 A  164  ARG LEU LYS ILE TYR LYS ASP THR GLU GLY TYR TYR THR          
SEQRES   3 A  164  ILE GLY ILE GLY HIS LEU LEU THR LYS SER PRO SER LEU          
SEQRES   4 A  164  ASN ALA ALA LYS SER GLU LEU ASP LYS ALA ILE GLY ARG          
SEQRES   5 A  164  ASN THR ASN GLY VAL ILE THR LYS ASP GLU ALA GLU LYS          
SEQRES   6 A  164  LEU PHE ASN GLN ASP VAL ASP ALA ALA VAL ARG GLY ILE          
SEQRES   7 A  164  LEU ARG ASN ALA LYS LEU LYS PRO VAL TYR ASP SER LEU          
SEQRES   8 A  164  ASP ALA VAL ARG ARG ALA ALA ALA ILE ASN MET VAL PHE          
SEQRES   9 A  164  GLN MET GLY GLU THR GLY VAL ALA GLY PHE THR ASN SER          
SEQRES  10 A  164  LEU ARG MET LEU GLN GLN LYS ARG TRP ASP GLU ALA ALA          
SEQRES  11 A  164  VAL ASN LEU ALA LYS SER ARG TRP TYR ASN GLN THR PRO          
SEQRES  12 A  164  ASN ARG ALA LYS ARG VAL ILE THR THR PHE ARG THR GLY          
SEQRES  13 A  164  THR TRP ASP ALA TYR LYS ASN LEU                              
HET     CL  A 173       1                                                       
HET     CL  A 178       1                                                       
HET    HED  A 170       8                                                       
HET    PXY  A 400       8                                                       
HETNAM      CL CHLORIDE ION                                                     
HETNAM     HED 2-HYDROXYETHYL DISULFIDE                                         
HETNAM     PXY PARA-XYLENE                                                      
FORMUL   2   CL    2(CL 1-)                                                     
FORMUL   4  HED    C4 H10 O2 S2                                                 
FORMUL   5  PXY    C8 H10                                                       
FORMUL   6  HOH   *126(H2 O)                                                    
HELIX    1  H1 ILE A    3  GLU A   11  1                                   9    
HELIX    2  H2 LEU A   39  ILE A   50  1                                  12    
HELIX    3  H3 LYS A   60  ARG A   80  1                                  21    
HELIX    4  H4 ALA A   82  SER A   90  1                                   9    
HELIX    5  H5 ALA A   93  MET A  106  1                                  14    
HELIX    6  H6 GLU A  108  GLY A  113  1SEE REF. 1 FOR DETAILS             6    
HELIX    7  H7 THR A  115  GLN A  123  1                                   9    
HELIX    8  H8 TRP A  126  ALA A  134  1                                   9    
HELIX    9  H9 ARG A  137  GLN A  141  1                                   5    
HELIX   10 H10 PRO A  143  THR A  155  1                                  13    
SHEET    1   A 2 TYR A  25  ILE A  27  0                                        
SHEET    2   A 2 HIS A  31  THR A  34 -1  N  THR A  34   O  TYR A  25           
SITE     1 99A 17 ILE A  78  LEU A  84  VAL A  87  TYR A  88                    
SITE     2 99A 17 ALA A  99  MET A 102  VAL A 103  THR A 109                    
SITE     3 99A 17 GLY A 110  VAL A 111  ALA A 112  GLY A 113                    
SITE     4 99A 17 PHE A 114  LEU A 118  LEU A 121  LEU A 133                    
SITE     5 99A 17 PHE A 153                                                     
SITE     1 AC1  5 LYS A 124  THR A 142  ASN A 144  ARG A 145                    
SITE     2 AC1  5 HOH A 209                                                     
SITE     1 AC2  1 LYS A 135                                                     
SITE     1 AC3  5 ASN A  68  ASP A  72  ALA A  93  ILE A 100                    
SITE     2 AC3  5 HOH A 195                                                     
SITE     1 AC4  3 ALA A  99  MET A 102  LEU A 118                               
CRYST1   60.900   60.900   97.100  90.00  90.00 120.00 P 32 2 1      6          
ORIGX1      1.000000  0.000000  0.000000        0.00000                         
ORIGX2      0.000000  1.000000  0.000000        0.00000                         
ORIGX3      0.000000  0.000000  1.000000        0.00000                         
SCALE1      0.016420  0.009480  0.000000        0.00000                         
SCALE2      0.000000  0.018961  0.000000        0.00000                         
SCALE3      0.000000  0.000000  0.010299        0.00000                         
ATOM      1  N   MET A   1      44.023  -3.253   9.193  1.00 23.47           N  
ATOM      2  CA  MET A   1      43.488  -1.912   9.176  1.00 19.90           C  
ATOM      3  C   MET A   1      42.056  -1.966   9.684  1.00 17.22           C  
ATOM      4  O   MET A   1      41.385  -2.980   9.531  1.00 13.51           O  
ATOM      5  CB  MET A   1      43.650  -1.369   7.730  1.00 20.80           C  
ATOM      6  CG  MET A   1      42.946  -0.077   7.426  1.00 28.00           C  
ATOM      7  SD  MET A   1      43.847   1.326   8.076  1.00 29.94           S  
ATOM      8  CE  MET A   1      45.486   0.968   7.411  1.00 19.93           C  
ATOM      9  N   ASN A   2      41.612  -0.890  10.334  1.00 11.86           N  
ATOM     10  CA  ASN A   2      40.246  -0.777  10.821  1.00 13.15           C  
ATOM     11  C   ASN A   2      39.891   0.709  10.868  1.00  7.65           C  
ATOM     12  O   ASN A   2      40.755   1.540  10.630  1.00  8.61           O  
ATOM     13  CB  ASN A   2      40.069  -1.411  12.227  1.00 11.58           C  
ATOM     14  CG  ASN A   2      41.003  -0.856  13.255  1.00 15.76           C  
ATOM     15  OD1 ASN A   2      40.964   0.364  13.591  1.00 10.20           O  
ATOM     16  ND2 ASN A   2      41.859  -1.751  13.738  1.00 11.90           N  
ATOM     17  N   ILE A   3      38.638   0.997  11.215  1.00  8.26           N  
ATOM     18  CA  ILE A   3      38.114   2.373  11.299  1.00  9.72           C  
ATOM     19  C   ILE A   3      38.973   3.308  12.163  1.00 12.91           C  
ATOM     20  O   ILE A   3      39.160   4.501  11.874  1.00 11.57           O  
ATOM     21  CB  ILE A   3      36.611   2.380  11.670  1.00  6.50           C  
ATOM     22  CG1 ILE A   3      35.925   3.758  11.503  1.00  5.28           C  
ATOM     23  CG2 ILE A   3      36.354   1.801  13.081  1.00  9.32           C  
ATOM     24  CD1 ILE A   3      36.195   4.440  10.142  1.00  5.05           C  
ATOM     25  N   PHE A   4      39.481   2.786  13.270  1.00  9.87           N  
ATOM     26  CA  PHE A   4      40.252   3.653  14.152  1.00  9.03           C  
ATOM     27  C   PHE A   4      41.579   4.031  13.551  1.00 13.20           C  
ATOM     28  O   PHE A   4      42.025   5.156  13.643  1.00 12.16           O  
ATOM     29  CB  PHE A   4      40.472   2.996  15.543  1.00 10.02           C  
ATOM     30  CG  PHE A   4      39.207   2.945  16.370  1.00 12.88           C  
ATOM     31  CD1 PHE A   4      38.819   4.025  17.170  1.00 12.17           C  
ATOM     32  CD2 PHE A   4      38.400   1.809  16.324  1.00  9.73           C  
ATOM     33  CE1 PHE A   4      37.681   3.955  17.973  1.00 17.22           C  
ATOM     34  CE2 PHE A   4      37.231   1.747  17.079  1.00 15.21           C  
ATOM     35  CZ  PHE A   4      36.875   2.823  17.897  1.00 15.50           C  
ATOM     36  N   GLU A   5      42.212   3.063  12.940  1.00 15.42           N  
ATOM     37  CA  GLU A   5      43.492   3.317  12.318  1.00  6.41           C  
ATOM     38  C   GLU A   5      43.292   4.170  11.109  1.00 10.24           C  
ATOM     39  O   GLU A   5      44.117   4.959  10.766  1.00 16.75           O  
ATOM     40  CB  GLU A   5      44.194   2.023  11.861  1.00 12.72           C  
ATOM     41  CG  GLU A   5      44.487   1.014  13.007  1.00 16.41           C  
ATOM     42  CD  GLU A   5      45.217  -0.251  12.547  1.00 32.57           C  
ATOM     43  OE1 GLU A   5      45.398  -0.539  11.366  1.00 52.32           O  
ATOM     44  OE2 GLU A   5      45.690  -0.980  13.541  1.00 73.53           O  
ATOM     45  N   MET A   6      42.169   3.991  10.437  1.00  6.55           N  
ATOM     46  CA  MET A   6      41.918   4.761   9.235  1.00  6.23           C  
ATOM     47  C   MET A   6      41.731   6.221   9.585  1.00 12.72           C  
ATOM     48  O   MET A   6      42.302   7.152   8.972  1.00 10.33           O  
ATOM     49  CB  MET A   6      40.611   4.207   8.644  1.00 13.26           C  
ATOM     50  CG  MET A   6      40.291   4.759   7.278  1.00  8.44           C  
ATOM     51  SD  MET A   6      38.495   4.575   6.942  1.00 11.34           S  
ATOM     52  CE  MET A   6      38.428   4.651   5.134  1.00 12.70           C  
ATOM     53  N   LEU A   7      40.906   6.430  10.571  1.00  7.10           N  
ATOM     54  CA  LEU A   7      40.642   7.818  10.961  1.00 10.11           C  
ATOM     55  C   LEU A   7      41.858   8.485  11.590  1.00 16.14           C  
ATOM     56  O   LEU A   7      42.075   9.677  11.435  1.00 13.33           O  
ATOM     57  CB  LEU A   7      39.423   7.932  11.888  1.00  7.29           C  
ATOM     58  CG  LEU A   7      38.109   8.019  11.137  1.00 14.23           C  
ATOM     59  CD1 LEU A   7      37.007   7.626  12.093  1.00 12.66           C  
ATOM     60  CD2 LEU A   7      37.866   9.417  10.544  1.00 12.63           C  
ATOM     61  N   ARG A   8      42.671   7.707  12.287  1.00  8.90           N  
ATOM     62  CA  ARG A   8      43.845   8.277  12.882  1.00  8.20           C  
ATOM     63  C   ARG A   8      44.789   8.762  11.800  1.00 16.02           C  
ATOM     64  O   ARG A   8      45.467   9.762  11.990  1.00 12.16           O  
ATOM     65  CB  ARG A   8      44.536   7.376  13.868  1.00 14.33           C  
ATOM     66  CG  ARG A   8      45.973   7.817  14.185  1.00 28.79           C  
ATOM     67  CD  ARG A   8      46.163   8.344  15.622  1.00 32.02           C  
ATOM     68  NE  ARG A   8      47.451   9.033  15.870  1.00 41.47           N  
ATOM     69  CZ  ARG A   8      48.193   9.768  14.998  1.00 73.63           C  
ATOM     70  NH1 ARG A   8      47.868  10.012  13.711  1.00 27.00           N  
ATOM     71  NH2 ARG A   8      49.333  10.285  15.448  1.00 47.94           N  
ATOM     72  N   ILE A   9      44.782   8.105  10.651  1.00 15.66           N  
ATOM     73  CA  ILE A   9      45.612   8.546   9.557  1.00 12.58           C  
ATOM     74  C   ILE A   9      45.036   9.811   8.921  1.00 16.74           C  
ATOM     75  O   ILE A   9      45.733  10.778   8.622  1.00 15.73           O  
ATOM     76  CB  ILE A   9      45.753   7.430   8.513  1.00 16.42           C  
ATOM     77  CG1 ILE A   9      46.810   6.442   8.970  1.00 12.31           C  
ATOM     78  CG2 ILE A   9      46.125   7.967   7.146  1.00 14.37           C  
ATOM     79  CD1 ILE A   9      46.636   5.063   8.300  1.00 18.00           C  
ATOM     80  N   ASP A  10      43.739   9.830   8.721  1.00  9.74           N  
ATOM     81  CA  ASP A  10      43.136  10.956   8.101  1.00  9.39           C  
ATOM     82  C   ASP A  10      43.086  12.227   8.947  1.00 19.06           C  
ATOM     83  O   ASP A  10      43.122  13.340   8.417  1.00 12.20           O  
ATOM     84  CB  ASP A  10      41.730  10.568   7.641  1.00  6.62           C  
ATOM     85  CG  ASP A  10      41.768   9.806   6.377  1.00 11.04           C  
ATOM     86  OD1 ASP A  10      42.674   9.888   5.575  1.00 11.98           O  
ATOM     87  OD2 ASP A  10      40.737   9.012   6.231  1.00 13.59           O  
ATOM     88  N   GLU A  11      42.984  12.085  10.269  1.00 12.94           N  
ATOM     89  CA  GLU A  11      42.812  13.254  11.128  1.00 15.84           C  
ATOM     90  C   GLU A  11      44.044  13.698  11.876  1.00 16.91           C  
ATOM     91  O   GLU A  11      44.089  14.815  12.335  1.00 17.72           O  
ATOM     92  CB  GLU A  11      41.687  13.010  12.166  1.00 15.63           C  
ATOM     93  CG  GLU A  11      40.350  12.668  11.521  1.00  9.79           C  
ATOM     94  CD  GLU A  11      39.634  13.859  10.973  1.00 16.63           C  
ATOM     95  OE1 GLU A  11      40.223  14.974  11.318  1.00 15.38           O  
ATOM     96  OE2 GLU A  11      38.578  13.798  10.385  1.00 17.12           O  
ATOM     97  N   GLY A  12      45.025  12.821  12.022  1.00 14.05           N  
ATOM     98  CA  GLY A  12      46.216  13.132  12.803  1.00 12.26           C  
ATOM     99  C   GLY A  12      45.897  13.113  14.287  1.00 18.60           C  
ATOM    100  O   GLY A  12      44.800  12.706  14.724  1.00 19.04           O  
ATOM    101  N   LEU A  13      46.863  13.527  15.087  1.00 15.03           N  
ATOM    102  CA  LEU A  13      46.652  13.630  16.517  1.00 11.51           C  
ATOM    103  C   LEU A  13      47.344  14.889  17.056  1.00 18.58           C  
ATOM    104  O   LEU A  13      48.552  15.041  16.854  1.00 21.59           O  
ATOM    105  CB  LEU A  13      47.071  12.386  17.263  1.00 12.88           C  
ATOM    106  CG  LEU A  13      47.339  12.643  18.755  1.00 32.95           C  
ATOM    107  CD1 LEU A  13      46.045  12.710  19.546  1.00 31.25           C  
ATOM    108  CD2 LEU A  13      48.226  11.528  19.306  1.00 46.80           C  
ATOM    109  N   ARG A  14      46.574  15.802  17.686  1.00 16.71           N  
ATOM    110  CA  ARG A  14      47.087  17.053  18.269  1.00 17.48           C  
ATOM    111  C   ARG A  14      46.561  17.246  19.656  1.00 17.08           C  
ATOM    112  O   ARG A  14      45.382  17.146  19.892  1.00 12.58           O  
ATOM    113  CB  ARG A  14      46.868  18.270  17.420  1.00 20.63           C  
ATOM    114  CG  ARG A  14      47.583  17.983  16.120  1.00 24.24           C  
ATOM    115  CD  ARG A  14      47.587  19.128  15.159  1.00 36.12           C  
ATOM    116  NE  ARG A  14      48.317  20.270  15.670  1.00 36.07           N  
ATOM    117  CZ  ARG A  14      48.221  21.458  15.089  1.00100.00           C  
ATOM    118  NH1 ARG A  14      47.450  21.652  14.009  1.00 46.93           N  
ATOM    119  NH2 ARG A  14      48.913  22.474  15.606  1.00100.00           N  
ATOM    120  N   LEU A  15      47.484  17.465  20.572  1.00 14.66           N  
ATOM    121  CA  LEU A  15      47.158  17.605  21.986  1.00 13.19           C  
ATOM    122  C   LEU A  15      46.903  19.041  22.475  1.00 24.82           C  
ATOM    123  O   LEU A  15      46.592  19.292  23.641  1.00 30.62           O  
ATOM    124  CB  LEU A  15      48.200  16.859  22.838  1.00 18.96           C  
ATOM    125  CG  LEU A  15      48.267  15.359  22.504  1.00 20.90           C  
ATOM    126  CD1 LEU A  15      49.316  14.692  23.394  1.00 27.34           C  
ATOM    127  CD2 LEU A  15      46.910  14.649  22.662  1.00 17.57           C  
ATOM    128  N   LYS A  16      46.990  19.976  21.560  1.00 16.11           N  
ATOM    129  CA  LYS A  16      46.724  21.368  21.872  1.00  9.38           C  
ATOM    130  C   LYS A  16      45.649  21.875  20.909  1.00 16.41           C  
ATOM    131  O   LYS A  16      45.575  21.419  19.762  1.00 22.61           O  
ATOM    132  CB  LYS A  16      48.055  22.135  21.737  1.00 22.63           C  
ATOM    133  CG  LYS A  16      47.902  23.630  21.598  1.00 91.67           C  
ATOM    134  CD  LYS A  16      48.235  24.356  22.889  1.00100.00           C  
ATOM    135  CE  LYS A  16      47.009  24.955  23.580  1.00100.00           C  
ATOM    136  NZ  LYS A  16      47.329  25.739  24.794  1.00100.00           N  
ATOM    137  N   ILE A  17      44.754  22.777  21.376  1.00 17.43           N  
ATOM    138  CA  ILE A  17      43.694  23.289  20.486  1.00  9.14           C  
ATOM    139  C   ILE A  17      44.255  23.744  19.151  1.00 17.94           C  
ATOM    140  O   ILE A  17      45.312  24.420  19.088  1.00 19.21           O  
ATOM    141  CB  ILE A  17      42.865  24.428  21.154  1.00 13.51           C  
ATOM    142  CG1 ILE A  17      42.089  23.873  22.342  1.00 13.97           C  
ATOM    143  CG2 ILE A  17      41.872  25.093  20.185  1.00 11.35           C  
ATOM    144  CD1 ILE A  17      41.210  24.915  23.038  1.00 21.00           C  
ATOM    145  N   TYR A  18      43.582  23.373  18.068  1.00 10.48           N  
ATOM    146  CA  TYR A  18      44.068  23.823  16.771  1.00 12.23           C  
ATOM    147  C   TYR A  18      42.897  24.145  15.873  1.00 14.11           C  
ATOM    148  O   TYR A  18      41.732  23.924  16.218  1.00 19.24           O  
ATOM    149  CB  TYR A  18      45.084  22.831  16.123  1.00 18.18           C  
ATOM    150  CG  TYR A  18      44.415  21.528  15.729  1.00 26.92           C  
ATOM    151  CD1 TYR A  18      44.180  20.529  16.675  1.00 20.65           C  
ATOM    152  CD2 TYR A  18      43.950  21.331  14.425  1.00 28.42           C  
ATOM    153  CE1 TYR A  18      43.553  19.337  16.326  1.00 16.17           C  
ATOM    154  CE2 TYR A  18      43.299  20.157  14.047  1.00 20.23           C  
ATOM    155  CZ  TYR A  18      43.087  19.167  15.011  1.00 16.47           C  
ATOM    156  OH  TYR A  18      42.464  17.983  14.660  1.00 29.99           O  
ATOM    157  N   LYS A  19      43.197  24.726  14.729  1.00 12.81           N  
ATOM    158  CA  LYS A  19      42.137  25.001  13.777  1.00 13.85           C  
ATOM    159  C   LYS A  19      42.149  23.974  12.665  1.00 26.83           C  
ATOM    160  O   LYS A  19      43.219  23.639  12.090  1.00 17.03           O  
ATOM    161  CB  LYS A  19      42.191  26.356  13.147  1.00 17.02           C  
ATOM    162  CG  LYS A  19      41.980  27.443  14.152  1.00 10.78           C  
ATOM    163  CD  LYS A  19      41.477  28.705  13.469  1.00 21.89           C  
ATOM    164  CE  LYS A  19      41.753  30.004  14.237  1.00 25.65           C  
ATOM    165  NZ  LYS A  19      41.646  31.232  13.408  1.00 43.39           N  
ATOM    166  N   ASP A  20      40.952  23.456  12.400  1.00 18.24           N  
ATOM    167  CA  ASP A  20      40.784  22.459  11.370  1.00 11.99           C  
ATOM    168  C   ASP A  20      40.895  23.066   9.976  1.00 21.62           C  
ATOM    169  O   ASP A  20      41.221  24.235   9.829  1.00 16.52           O  
ATOM    170  CB  ASP A  20      39.576  21.543  11.558  1.00 11.58           C  
ATOM    171  CG  ASP A  20      38.241  22.102  11.181  1.00 23.19           C  
ATOM    172  OD1 ASP A  20      38.246  23.319  10.788  1.00 18.17           O  
ATOM    173  OD2 ASP A  20      37.235  21.466  11.262  1.00 21.50           O  
ATOM    174  N   THR A  21      40.607  22.239   8.959  1.00 17.27           N  
ATOM    175  CA  THR A  21      40.731  22.675   7.561  1.00 16.76           C  
ATOM    176  C   THR A  21      39.778  23.803   7.199  1.00 22.81           C  
ATOM    177  O   THR A  21      40.062  24.576   6.260  1.00 19.52           O  
ATOM    178  CB  THR A  21      40.677  21.514   6.530  1.00 27.13           C  
ATOM    179  OG1 THR A  21      39.363  20.978   6.491  1.00 25.84           O  
ATOM    180  CG2 THR A  21      41.619  20.365   6.928  1.00 34.67           C  
ATOM    181  N   GLU A  22      38.673  23.892   7.973  1.00 16.25           N  
ATOM    182  CA  GLU A  22      37.628  24.915   7.804  1.00 14.98           C  
ATOM    183  C   GLU A  22      37.836  26.129   8.720  1.00 18.42           C  
ATOM    184  O   GLU A  22      37.100  27.083   8.650  1.00 27.10           O  
ATOM    185  CB  GLU A  22      36.221  24.332   7.961  1.00 14.77           C  
ATOM    186  CG  GLU A  22      35.902  23.213   6.963  1.00 33.55           C  
ATOM    187  CD  GLU A  22      35.454  23.749   5.646  1.00 23.52           C  
ATOM    188  OE1 GLU A  22      34.499  24.648   5.778  1.00 76.92           O  
ATOM    189  OE2 GLU A  22      35.886  23.335   4.575  1.00 56.85           O  
ATOM    190  N   GLY A  23      38.853  26.034   9.590  1.00 14.42           N  
ATOM    191  CA  GLY A  23      39.241  27.051  10.521  1.00  8.33           C  
ATOM    192  C   GLY A  23      38.564  26.953  11.878  1.00 23.06           C  
ATOM    193  O   GLY A  23      38.578  27.923  12.615  1.00 21.35           O  
ATOM    194  N   TYR A  24      37.965  25.790  12.191  1.00 18.57           N  
ATOM    195  CA  TYR A  24      37.252  25.600  13.460  1.00 13.20           C  
ATOM    196  C   TYR A  24      38.106  24.941  14.475  1.00 15.12           C  
ATOM    197  O   TYR A  24      38.868  24.057  14.134  1.00 15.67           O  
ATOM    198  CB  TYR A  24      36.056  24.711  13.345  1.00 15.65           C  
ATOM    199  CG  TYR A  24      35.093  25.233  12.352  1.00 20.63           C  
ATOM    200  CD1 TYR A  24      34.671  26.562  12.392  1.00 28.05           C  
ATOM    201  CD2 TYR A  24      34.546  24.369  11.406  1.00 23.39           C  
ATOM    202  CE1 TYR A  24      33.737  27.012  11.458  1.00 63.41           C  
ATOM    203  CE2 TYR A  24      33.618  24.808  10.464  1.00 22.10           C  
ATOM    204  CZ  TYR A  24      33.211  26.143  10.497  1.00 99.16           C  
ATOM    205  OH  TYR A  24      32.278  26.585   9.587  1.00 39.33           O  
ATOM    206  N   TYR A  25      37.951  25.414  15.709  1.00 10.31           N  
ATOM    207  CA  TYR A  25      38.706  24.946  16.851  1.00  5.37           C  
ATOM    208  C   TYR A  25      38.433  23.467  17.108  1.00 10.31           C  
ATOM    209  O   TYR A  25      37.287  23.062  17.233  1.00 10.51           O  
ATOM    210  CB  TYR A  25      38.324  25.796  18.083  1.00 16.01           C  
ATOM    211  CG  TYR A  25      38.944  27.159  18.015  1.00 25.77           C  
ATOM    212  CD1 TYR A  25      40.330  27.291  17.897  1.00 18.12           C  
ATOM    213  CD2 TYR A  25      38.151  28.309  18.038  1.00 20.87           C  
ATOM    214  CE1 TYR A  25      40.923  28.555  17.869  1.00 44.76           C  
ATOM    215  CE2 TYR A  25      38.726  29.583  17.973  1.00 18.80           C  
ATOM    216  CZ  TYR A  25      40.118  29.702  17.915  1.00 28.15           C  
ATOM    217  OH  TYR A  25      40.707  30.955  17.860  1.00 30.79           O  
ATOM    218  N   THR A  26      39.511  22.704  17.117  1.00  8.43           N  
ATOM    219  CA  THR A  26      39.471  21.261  17.241  1.00 13.22           C  
ATOM    220  C   THR A  26      40.583  20.847  18.182  1.00 17.91           C  
ATOM    221  O   THR A  26      41.466  21.643  18.485  1.00 15.23           O  
ATOM    222  CB  THR A  26      39.761  20.729  15.779  1.00 15.84           C  
ATOM    223  OG1 THR A  26      38.768  21.186  14.918  1.00 14.64           O  
ATOM    224  CG2 THR A  26      39.864  19.212  15.563  1.00  6.12           C  
ATOM    225  N   ILE A  27      40.555  19.583  18.621  1.00 10.78           N  
ATOM    226  CA  ILE A  27      41.617  19.024  19.415  1.00 12.69           C  
ATOM    227  C   ILE A  27      41.652  17.509  19.218  1.00 11.44           C  
ATOM    228  O   ILE A  27      40.688  16.928  18.733  1.00 14.76           O  
ATOM    229  CB  ILE A  27      41.541  19.450  20.901  1.00 14.99           C  
ATOM    230  CG1 ILE A  27      42.836  19.167  21.708  1.00 15.71           C  
ATOM    231  CG2 ILE A  27      40.358  18.731  21.541  1.00 20.17           C  
ATOM    232  CD1 ILE A  27      43.011  20.081  22.893  1.00 17.49           C  
ATOM    233  N   GLY A  28      42.748  16.879  19.644  1.00 10.84           N  
ATOM    234  CA  GLY A  28      42.911  15.454  19.652  1.00 11.13           C  
ATOM    235  C   GLY A  28      42.890  14.869  18.270  1.00 26.13           C  
ATOM    236  O   GLY A  28      43.683  15.273  17.425  1.00 14.40           O  
ATOM    237  N   ILE A  29      41.980  13.902  18.073  1.00 13.19           N  
ATOM    238  CA  ILE A  29      41.846  13.252  16.775  1.00  8.97           C  
ATOM    239  C   ILE A  29      40.621  13.717  16.018  1.00 13.46           C  
ATOM    240  O   ILE A  29      39.624  12.997  15.895  1.00 13.21           O  
ATOM    241  CB  ILE A  29      41.861  11.727  16.877  1.00 12.54           C  
ATOM    242  CG1 ILE A  29      43.188  11.293  17.541  1.00 15.99           C  
ATOM    243  CG2 ILE A  29      41.771  11.182  15.464  1.00 12.88           C  
ATOM    244  CD1 ILE A  29      43.185   9.951  18.285  1.00 24.31           C  
ATOM    245  N   GLY A  30      40.685  14.967  15.530  1.00 12.38           N  
ATOM    246  CA  GLY A  30      39.577  15.503  14.795  1.00  4.46           C  
ATOM    247  C   GLY A  30      38.346  15.742  15.637  1.00 16.97           C  
ATOM    248  O   GLY A  30      37.253  15.778  15.099  1.00 13.65           O  
ATOM    249  N   HIS A  31      38.498  15.989  16.927  1.00 10.80           N  
ATOM    250  CA  HIS A  31      37.338  16.298  17.735  1.00  6.38           C  
ATOM    251  C   HIS A  31      36.969  17.817  17.653  1.00  7.76           C  
ATOM    252  O   HIS A  31      37.587  18.710  18.244  1.00 10.33           O  
ATOM    253  CB  HIS A  31      37.573  15.855  19.205  1.00  8.30           C  
ATOM    254  CG  HIS A  31      36.348  16.123  20.042  1.00 11.61           C  
ATOM    255  ND1 HIS A  31      35.244  15.273  20.032  1.00 13.74           N  
ATOM    256  CD2 HIS A  31      36.013  17.199  20.811  1.00 18.00           C  
ATOM    257  CE1 HIS A  31      34.298  15.774  20.784  1.00  8.31           C  
ATOM    258  NE2 HIS A  31      34.713  16.958  21.264  1.00 10.08           N  
ATOM    259  N   LEU A  32      35.937  18.145  16.893  1.00 14.84           N  
ATOM    260  CA  LEU A  32      35.567  19.529  16.758  1.00 16.91           C  
ATOM    261  C   LEU A  32      35.045  20.080  18.033  1.00 12.68           C  
ATOM    262  O   LEU A  32      34.212  19.508  18.711  1.00 19.17           O  
ATOM    263  CB  LEU A  32      34.505  19.679  15.686  1.00 20.21           C  
ATOM    264  CG  LEU A  32      33.845  21.045  15.739  1.00 33.03           C  
ATOM    265  CD1 LEU A  32      34.788  22.069  15.131  1.00 18.73           C  
ATOM    266  CD2 LEU A  32      32.601  20.986  14.885  1.00 26.65           C  
ATOM    267  N   LEU A  33      35.514  21.210  18.414  1.00 13.03           N  
ATOM    268  CA  LEU A  33      35.020  21.732  19.678  1.00 14.93           C  
ATOM    269  C   LEU A  33      33.874  22.713  19.514  1.00 24.81           C  
ATOM    270  O   LEU A  33      32.924  22.692  20.303  1.00 16.31           O  
ATOM    271  CB  LEU A  33      36.139  22.449  20.469  1.00 18.19           C  
ATOM    272  CG  LEU A  33      37.213  21.510  20.991  1.00 17.17           C  
ATOM    273  CD1 LEU A  33      38.444  22.350  21.301  1.00 16.50           C  
ATOM    274  CD2 LEU A  33      36.731  20.863  22.290  1.00 10.64           C  
ATOM    275  N   THR A  34      34.033  23.630  18.558  1.00 16.81           N  
ATOM    276  CA  THR A  34      33.054  24.706  18.308  1.00 23.81           C  
ATOM    277  C   THR A  34      33.315  25.384  16.991  1.00 20.90           C  
ATOM    278  O   THR A  34      34.476  25.464  16.553  1.00 27.36           O  
ATOM    279  CB  THR A  34      33.041  25.828  19.421  1.00 29.93           C  
ATOM    280  OG1 THR A  34      32.033  26.805  19.166  1.00 26.85           O  
ATOM    281  CG2 THR A  34      34.359  26.588  19.554  1.00 22.89           C  
ATOM    282  N   LYS A  35      32.231  25.892  16.398  1.00 22.05           N  
ATOM    283  CA  LYS A  35      32.322  26.658  15.170  1.00 39.07           C  
ATOM    284  C   LYS A  35      32.459  28.144  15.444  1.00 26.29           C  
ATOM    285  O   LYS A  35      32.673  28.931  14.556  1.00 30.20           O  
ATOM    286  CB  LYS A  35      31.193  26.405  14.214  1.00 26.59           C  
ATOM    287  CG  LYS A  35      31.307  25.024  13.539  1.00 40.63           C  
ATOM    288  CD  LYS A  35      29.981  24.546  12.962  1.00 27.77           C  
ATOM    289  CE  LYS A  35      30.073  23.320  12.069  1.00 98.88           C  
ATOM    290  NZ  LYS A  35      28.868  23.143  11.236  1.00100.00           N  
ATOM    291  N   SER A  36      32.377  28.502  16.697  1.00 19.66           N  
ATOM    292  CA  SER A  36      32.555  29.880  17.060  1.00 31.93           C  
ATOM    293  C   SER A  36      34.020  30.238  16.934  1.00 22.46           C  
ATOM    294  O   SER A  36      34.933  29.408  17.123  1.00 26.72           O  
ATOM    295  CB  SER A  36      32.036  30.196  18.457  1.00 39.50           C  
ATOM    296  OG  SER A  36      32.985  30.978  19.157  1.00 58.51           O  
ATOM    297  N   PRO A  37      34.238  31.513  16.651  1.00 29.50           N  
ATOM    298  CA  PRO A  37      35.558  32.061  16.419  1.00 30.21           C  
ATOM    299  C   PRO A  37      36.307  32.394  17.683  1.00 18.98           C  
ATOM    300  O   PRO A  37      37.463  32.816  17.672  1.00 76.43           O  
ATOM    301  CB  PRO A  37      35.317  33.337  15.623  1.00 31.60           C  
ATOM    302  CG  PRO A  37      33.847  33.420  15.284  1.00 30.53           C  
ATOM    303  CD  PRO A  37      33.160  32.285  16.006  1.00 25.89           C  
ATOM    304  N   SER A  38      35.629  32.153  18.793  1.00 33.39           N  
ATOM    305  CA  SER A  38      36.170  32.463  20.103  1.00 28.87           C  
ATOM    306  C   SER A  38      36.970  31.344  20.743  1.00 32.29           C  
ATOM    307  O   SER A  38      36.429  30.273  21.013  1.00 18.57           O  
ATOM    308  CB  SER A  38      35.030  32.872  21.052  1.00 40.06           C  
ATOM    309  OG  SER A  38      35.515  32.961  22.379  1.00100.00           O  
ATOM    310  N   LEU A  39      38.242  31.630  21.045  1.00 21.98           N  
ATOM    311  CA  LEU A  39      39.092  30.648  21.696  1.00 27.17           C  
ATOM    312  C   LEU A  39      38.602  30.292  23.080  1.00 20.96           C  
ATOM    313  O   LEU A  39      38.755  29.183  23.579  1.00 31.47           O  
ATOM    314  CB  LEU A  39      40.570  31.072  21.694  1.00 29.32           C  
ATOM    315  CG  LEU A  39      41.515  30.053  22.308  1.00 35.95           C  
ATOM    316  CD1 LEU A  39      41.400  28.709  21.569  1.00 24.05           C  
ATOM    317  CD2 LEU A  39      42.943  30.607  22.237  1.00 22.60           C  
ATOM    318  N   ASN A  40      37.973  31.238  23.716  1.00 37.57           N  
ATOM    319  CA  ASN A  40      37.483  30.992  25.052  1.00 23.44           C  
ATOM    320  C   ASN A  40      36.327  30.054  25.000  1.00 19.01           C  
ATOM    321  O   ASN A  40      36.218  29.162  25.796  1.00 27.56           O  
ATOM    322  CB  ASN A  40      37.149  32.304  25.758  1.00 87.26           C  
ATOM    323  CG  ASN A  40      38.406  33.142  25.793  1.00100.00           C  
ATOM    324  OD1 ASN A  40      39.359  32.782  26.507  1.00 52.75           O  
ATOM    325  ND2 ASN A  40      38.456  34.171  24.936  1.00100.00           N  
ATOM    326  N   ALA A  41      35.495  30.264  24.017  1.00 17.82           N  
ATOM    327  CA  ALA A  41      34.381  29.400  23.824  1.00 23.51           C  
ATOM    328  C   ALA A  41      34.938  27.996  23.613  1.00 33.33           C  
ATOM    329  O   ALA A  41      34.462  27.022  24.156  1.00 19.59           O  
ATOM    330  CB  ALA A  41      33.597  29.879  22.604  1.00 18.61           C  
ATOM    331  N   ALA A  42      35.996  27.907  22.846  1.00 16.61           N  
ATOM    332  CA  ALA A  42      36.620  26.615  22.613  1.00 15.48           C  
ATOM    333  C   ALA A  42      37.205  26.006  23.868  1.00 11.45           C  
ATOM    334  O   ALA A  42      37.063  24.803  24.138  1.00 20.68           O  
ATOM    335  CB  ALA A  42      37.643  26.706  21.509  1.00 18.13           C  
ATOM    336  N   LYS A  43      37.874  26.782  24.678  1.00 15.15           N  
ATOM    337  CA  LYS A  43      38.436  26.219  25.887  1.00 18.01           C  
ATOM    338  C   LYS A  43      37.343  25.826  26.837  1.00 14.58           C  
ATOM    339  O   LYS A  43      37.444  24.888  27.576  1.00 17.35           O  
ATOM    340  CB  LYS A  43      39.255  27.221  26.609  1.00 13.54           C  
ATOM    341  CG  LYS A  43      40.646  27.241  26.085  1.00 24.51           C  
ATOM    342  CD  LYS A  43      41.268  28.617  26.209  1.00 31.45           C  
ATOM    343  CE  LYS A  43      42.762  28.604  25.956  1.00 37.65           C  
ATOM    344  NZ  LYS A  43      43.574  28.655  27.190  1.00100.00           N  
ATOM    345  N   SER A  44      36.271  26.542  26.826  1.00 15.40           N  
ATOM    346  CA  SER A  44      35.197  26.155  27.719  1.00 19.65           C  
ATOM    347  C   SER A  44      34.557  24.817  27.289  1.00 13.05           C  
ATOM    348  O   SER A  44      34.210  23.952  28.109  1.00 18.85           O  
ATOM    349  CB  SER A  44      34.160  27.278  27.911  1.00 25.44           C  
ATOM    350  OG  SER A  44      32.894  26.720  28.232  1.00 86.76           O  
ATOM    351  N   GLU A  45      34.372  24.663  25.999  1.00 14.54           N  
ATOM    352  CA  GLU A  45      33.812  23.427  25.474  1.00 11.69           C  
ATOM    353  C   GLU A  45      34.801  22.303  25.770  1.00 14.34           C  
ATOM    354  O   GLU A  45      34.430  21.184  26.103  1.00 13.47           O  
ATOM    355  CB  GLU A  45      33.679  23.469  23.936  1.00  8.39           C  
ATOM    356  CG  GLU A  45      32.462  24.277  23.448  1.00 16.81           C  
ATOM    357  CD  GLU A  45      31.169  23.699  23.953  1.00 40.99           C  
ATOM    358  OE1 GLU A  45      30.829  22.541  23.810  1.00 20.71           O  
ATOM    359  OE2 GLU A  45      30.433  24.577  24.556  1.00 24.74           O  
ATOM    360  N   LEU A  46      36.088  22.609  25.657  1.00 12.86           N  
ATOM    361  CA  LEU A  46      37.051  21.576  25.942  1.00 19.00           C  
ATOM    362  C   LEU A  46      36.974  21.078  27.400  1.00 23.38           C  
ATOM    363  O   LEU A  46      37.046  19.910  27.700  1.00 18.88           O  
ATOM    364  CB  LEU A  46      38.469  22.036  25.553  1.00 15.82           C  
ATOM    365  CG  LEU A  46      39.563  21.052  25.984  1.00 16.46           C  
ATOM    366  CD1 LEU A  46      39.340  19.750  25.261  1.00 17.28           C  
ATOM    367  CD2 LEU A  46      40.943  21.594  25.550  1.00 15.45           C  
ATOM    368  N   ASP A  47      36.835  21.971  28.335  1.00 15.93           N  
ATOM    369  CA  ASP A  47      36.821  21.591  29.733  1.00 14.13           C  
ATOM    370  C   ASP A  47      35.604  20.822  30.091  1.00 15.02           C  
ATOM    371  O   ASP A  47      35.651  19.961  30.966  1.00 15.52           O  
ATOM    372  CB  ASP A  47      36.939  22.836  30.632  1.00 20.50           C  
ATOM    373  CG  ASP A  47      38.296  23.543  30.593  1.00 29.82           C  
ATOM    374  OD1 ASP A  47      39.363  23.057  30.224  1.00 19.76           O  
ATOM    375  OD2 ASP A  47      38.200  24.756  31.019  1.00 26.91           O  
ATOM    376  N   LYS A  48      34.510  21.214  29.452  1.00 16.83           N  
ATOM    377  CA  LYS A  48      33.225  20.551  29.625  1.00 18.83           C  
ATOM    378  C   LYS A  48      33.269  19.083  29.070  1.00 13.70           C  
ATOM    379  O   LYS A  48      32.724  18.123  29.630  1.00 16.45           O  
ATOM    380  CB  LYS A  48      32.164  21.375  28.885  1.00 12.61           C  
ATOM    381  CG  LYS A  48      30.857  20.650  28.725  1.00  8.22           C  
ATOM    382  CD  LYS A  48      29.696  21.595  28.450  1.00 16.59           C  
ATOM    383  CE  LYS A  48      29.772  22.330  27.132  1.00 11.34           C  
ATOM    384  NZ  LYS A  48      29.419  21.440  26.031  1.00 14.73           N  
ATOM    385  N   ALA A  49      34.021  18.892  28.002  1.00 20.25           N  
ATOM    386  CA  ALA A  49      34.164  17.577  27.405  1.00 28.01           C  
ATOM    387  C   ALA A  49      35.089  16.637  28.182  1.00 20.33           C  
ATOM    388  O   ALA A  49      34.838  15.465  28.209  1.00 11.09           O  
ATOM    389  CB  ALA A  49      34.632  17.698  25.948  1.00 22.22           C  
ATOM    390  N   ILE A  50      36.168  17.161  28.755  1.00 13.79           N  
ATOM    391  CA  ILE A  50      37.206  16.411  29.498  1.00 18.76           C  
ATOM    392  C   ILE A  50      36.857  16.296  30.966  1.00 24.81           C  
ATOM    393  O   ILE A  50      37.256  15.351  31.683  1.00 28.92           O  
ATOM    394  CB  ILE A  50      38.562  17.144  29.407  1.00 13.27           C  
ATOM    395  CG1 ILE A  50      39.004  17.267  27.944  1.00 16.51           C  
ATOM    396  CG2 ILE A  50      39.590  16.433  30.255  1.00 17.16           C  
ATOM    397  CD1 ILE A  50      38.880  15.915  27.207  1.00 19.37           C  
ATOM    398  N   GLY A  51      36.116  17.291  31.419  1.00 12.12           N  
ATOM    399  CA  GLY A  51      35.693  17.319  32.826  1.00 16.34           C  
ATOM    400  C   GLY A  51      36.807  17.851  33.750  1.00 27.22           C  
ATOM    401  O   GLY A  51      37.021  17.424  34.903  1.00 25.52           O  
ATOM    402  N   ARG A  52      37.556  18.800  33.251  1.00 41.44           N  
ATOM    403  CA  ARG A  52      38.613  19.329  34.071  1.00 25.98           C  
ATOM    404  C   ARG A  52      39.069  20.596  33.460  1.00 41.20           C  
ATOM    405  O   ARG A  52      38.710  20.886  32.323  1.00 24.81           O  
ATOM    406  CB  ARG A  52      39.736  18.320  34.303  1.00 18.34           C  
ATOM    407  CG  ARG A  52      40.931  18.457  33.373  1.00 19.69           C  
ATOM    408  CD  ARG A  52      41.859  17.239  33.474  1.00 27.64           C  
ATOM    409  NE  ARG A  52      42.609  17.030  32.241  1.00 18.40           N  
ATOM    410  CZ  ARG A  52      43.562  17.846  31.888  1.00 27.86           C  
ATOM    411  NH1 ARG A  52      43.915  18.828  32.703  1.00 25.14           N  
ATOM    412  NH2 ARG A  52      44.211  17.667  30.751  1.00 38.40           N  
ATOM    413  N   ASN A  53      39.790  21.366  34.237  1.00 23.90           N  
ATOM    414  CA  ASN A  53      40.304  22.622  33.755  1.00 20.09           C  
ATOM    415  C   ASN A  53      41.540  22.303  32.949  1.00 16.17           C  
ATOM    416  O   ASN A  53      42.588  22.072  33.523  1.00 25.20           O  
ATOM    417  CB  ASN A  53      40.599  23.574  34.929  1.00 44.17           C  
ATOM    418  CG  ASN A  53      40.080  24.975  34.662  1.00 50.28           C  
ATOM    419  OD1 ASN A  53      38.959  25.339  35.059  1.00100.00           O  
ATOM    420  ND2 ASN A  53      40.915  25.757  33.974  1.00 45.81           N  
ATOM    421  N   THR A  54      41.395  22.245  31.608  1.00 17.75           N  
ATOM    422  CA  THR A  54      42.545  21.843  30.772  1.00 16.76           C  
ATOM    423  C   THR A  54      43.502  22.934  30.342  1.00 20.56           C  
ATOM    424  O   THR A  54      44.657  22.682  30.034  1.00 36.98           O  
ATOM    425  CB  THR A  54      42.084  21.095  29.511  1.00 15.91           C  
ATOM    426  OG1 THR A  54      41.426  22.017  28.672  1.00 19.37           O  
ATOM    427  CG2 THR A  54      41.136  19.956  29.886  1.00 26.40           C  
ATOM    428  N   ASN A  55      43.023  24.144  30.220  1.00 29.69           N  
ATOM    429  CA  ASN A  55      43.916  25.172  29.750  1.00 40.54           C  
ATOM    430  C   ASN A  55      44.318  24.959  28.284  1.00 34.09           C  
ATOM    431  O   ASN A  55      45.394  25.403  27.844  1.00 52.18           O  
ATOM    432  CB  ASN A  55      45.147  25.422  30.674  1.00 30.53           C  
ATOM    433  CG  ASN A  55      45.771  26.812  30.459  1.00 93.47           C  
ATOM    434  OD1 ASN A  55      45.098  27.814  30.117  1.00 37.75           O  
ATOM    435  ND2 ASN A  55      47.075  26.877  30.651  1.00 41.49           N  
ATOM    436  N   GLY A  56      43.440  24.319  27.511  1.00 20.40           N  
ATOM    437  CA  GLY A  56      43.694  24.114  26.074  1.00 21.89           C  
ATOM    438  C   GLY A  56      44.601  22.933  25.722  1.00 15.02           C  
ATOM    439  O   GLY A  56      44.971  22.757  24.573  1.00 21.26           O  
ATOM    440  N   VAL A  57      44.992  22.147  26.706  1.00 20.02           N  
ATOM    441  CA  VAL A  57      45.871  21.022  26.454  1.00 13.46           C  
ATOM    442  C   VAL A  57      45.310  19.741  27.083  1.00 24.84           C  
ATOM    443  O   VAL A  57      44.765  19.784  28.174  1.00 16.89           O  
ATOM    444  CB  VAL A  57      47.198  21.338  27.104  1.00 19.11           C  
ATOM    445  CG1 VAL A  57      48.210  20.304  26.680  1.00 26.32           C  
ATOM    446  CG2 VAL A  57      47.641  22.710  26.666  1.00 32.47           C  
ATOM    447  N   ILE A  58      45.452  18.592  26.409  1.00 17.55           N  
ATOM    448  CA  ILE A  58      44.968  17.323  26.933  1.00 13.04           C  
ATOM    449  C   ILE A  58      46.068  16.288  26.759  1.00 24.46           C  
ATOM    450  O   ILE A  58      47.015  16.532  26.029  1.00 20.41           O  
ATOM    451  CB  ILE A  58      43.694  16.796  26.215  1.00 14.40           C  
ATOM    452  CG1 ILE A  58      43.941  16.622  24.695  1.00 11.38           C  
ATOM    453  CG2 ILE A  58      42.547  17.769  26.471  1.00 10.82           C  
ATOM    454  CD1 ILE A  58      42.786  15.921  23.966  1.00 10.34           C  
ATOM    455  N   THR A  59      45.910  15.138  27.408  1.00 13.78           N  
ATOM    456  CA  THR A  59      46.851  14.094  27.308  1.00  9.76           C  
ATOM    457  C   THR A  59      46.387  13.194  26.168  1.00 21.35           C  
ATOM    458  O   THR A  59      45.247  13.290  25.711  1.00 18.69           O  
ATOM    459  CB  THR A  59      46.843  13.278  28.632  1.00 20.48           C  
ATOM    460  OG1 THR A  59      45.655  12.526  28.698  1.00 20.51           O  
ATOM    461  CG2 THR A  59      46.865  14.174  29.864  1.00 21.27           C  
ATOM    462  N   LYS A  60      47.267  12.282  25.759  1.00 18.47           N  
ATOM    463  CA  LYS A  60      47.044  11.297  24.724  1.00 14.56           C  
ATOM    464  C   LYS A  60      45.874  10.384  25.050  1.00 12.63           C  
ATOM    465  O   LYS A  60      45.026  10.050  24.203  1.00 12.00           O  
ATOM    466  CB  LYS A  60      48.302  10.484  24.522  1.00 16.82           C  
ATOM    467  CG  LYS A  60      48.146   9.436  23.444  1.00 43.59           C  
ATOM    468  CD  LYS A  60      49.081   9.611  22.254  1.00 48.98           C  
ATOM    469  CE  LYS A  60      49.652   8.280  21.736  1.00100.00           C  
ATOM    470  NZ  LYS A  60      50.522   8.391  20.541  1.00100.00           N  
ATOM    471  N   ASP A  61      45.817  10.025  26.339  1.00 15.95           N  
ATOM    472  CA  ASP A  61      44.727   9.206  26.857  1.00 20.54           C  
ATOM    473  C   ASP A  61      43.391   9.916  26.705  1.00 16.59           C  
ATOM    474  O   ASP A  61      42.386   9.324  26.308  1.00 17.47           O  
ATOM    475  CB  ASP A  61      44.933   8.817  28.329  1.00 18.87           C  
ATOM    476  CG  ASP A  61      46.062   7.838  28.590  1.00100.00           C  
ATOM    477  OD1 ASP A  61      46.448   7.114  27.555  1.00 60.37           O  
ATOM    478  OD2 ASP A  61      46.555   7.731  29.693  1.00100.00           O  
ATOM    479  N   GLU A  62      43.365  11.201  27.071  1.00 15.04           N  
ATOM    480  CA  GLU A  62      42.133  11.963  26.948  1.00 10.72           C  
ATOM    481  C   GLU A  62      41.720  12.086  25.485  1.00 14.45           C  
ATOM    482  O   GLU A  62      40.540  12.050  25.167  1.00 17.82           O  
ATOM    483  CB  GLU A  62      42.338  13.362  27.508  1.00 12.97           C  
ATOM    484  CG  GLU A  62      42.473  13.286  29.039  1.00 20.43           C  
ATOM    485  CD  GLU A  62      42.917  14.579  29.685  1.00 17.83           C  
ATOM    486  OE1 GLU A  62      43.522  15.467  29.105  1.00 19.47           O  
ATOM    487  OE2 GLU A  62      42.545  14.651  30.931  1.00 30.55           O  
ATOM    488  N   ALA A  63      42.706  12.279  24.605  1.00 13.71           N  
ATOM    489  CA  ALA A  63      42.437  12.380  23.177  1.00 10.12           C  
ATOM    490  C   ALA A  63      41.802  11.069  22.685  1.00 13.25           C  
ATOM    491  O   ALA A  63      40.852  11.055  21.900  1.00 17.98           O  
ATOM    492  CB  ALA A  63      43.720  12.681  22.373  1.00 12.41           C  
ATOM    493  N   GLU A  64      42.376   9.961  23.120  1.00 13.74           N  
ATOM    494  CA  GLU A  64      41.873   8.669  22.716  1.00 12.20           C  
ATOM    495  C   GLU A  64      40.501   8.383  23.291  1.00 19.38           C  
ATOM    496  O   GLU A  64      39.710   7.654  22.697  1.00 14.58           O  
ATOM    497  CB  GLU A  64      42.887   7.576  23.066  1.00 17.04           C  
ATOM    498  CG  GLU A  64      43.899   7.519  21.915  1.00 15.46           C  
ATOM    499  CD  GLU A  64      45.148   6.787  22.299  1.00 33.91           C  
ATOM    500  OE1 GLU A  64      45.311   6.314  23.420  1.00 45.57           O  
ATOM    501  OE2 GLU A  64      46.029   6.762  21.324  1.00 33.62           O  
ATOM    502  N   LYS A  65      40.197   8.989  24.434  1.00 13.02           N  
ATOM    503  CA  LYS A  65      38.871   8.775  24.995  1.00 14.70           C  
ATOM    504  C   LYS A  65      37.811   9.510  24.164  1.00 14.73           C  
ATOM    505  O   LYS A  65      36.778   8.927  23.780  1.00 16.23           O  
ATOM    506  CB  LYS A  65      38.767   9.143  26.460  1.00 20.40           C  
ATOM    507  CG  LYS A  65      37.391   8.767  27.007  1.00 43.22           C  
ATOM    508  CD  LYS A  65      37.419   8.511  28.503  1.00100.00           C  
ATOM    509  CE  LYS A  65      36.068   8.115  29.074  1.00 64.10           C  
ATOM    510  NZ  LYS A  65      35.912   8.536  30.482  1.00 40.69           N  
ATOM    511  N   LEU A  66      38.102  10.772  23.783  1.00 17.21           N  
ATOM    512  CA  LEU A  66      37.222  11.549  22.889  1.00  7.73           C  
ATOM    513  C   LEU A  66      37.007  10.811  21.584  1.00 11.13           C  
ATOM    514  O   LEU A  66      35.881  10.750  21.052  1.00  7.72           O  
ATOM    515  CB  LEU A  66      37.766  12.972  22.489  1.00 13.66           C  
ATOM    516  CG  LEU A  66      37.903  13.892  23.711  1.00 16.57           C  
ATOM    517  CD1 LEU A  66      38.433  15.270  23.276  1.00 19.00           C  
ATOM    518  CD2 LEU A  66      36.562  14.043  24.402  1.00 23.21           C  
ATOM    519  N   PHE A  67      38.103  10.251  21.081  1.00  7.68           N  
ATOM    520  CA  PHE A  67      38.056   9.521  19.814  1.00  9.91           C  
ATOM    521  C   PHE A  67      37.105   8.367  19.876  1.00 11.76           C  
ATOM    522  O   PHE A  67      36.301   8.163  18.987  1.00 11.02           O  
ATOM    523  CB  PHE A  67      39.471   9.060  19.452  1.00  8.27           C  
ATOM    524  CG  PHE A  67      39.665   8.474  18.053  1.00 13.59           C  
ATOM    525  CD1 PHE A  67      38.917   8.930  16.963  1.00 15.66           C  
ATOM    526  CD2 PHE A  67      40.641   7.506  17.825  1.00 13.47           C  
ATOM    527  CE1 PHE A  67      39.112   8.444  15.668  1.00 13.78           C  
ATOM    528  CE2 PHE A  67      40.881   7.013  16.537  1.00 16.45           C  
ATOM    529  CZ  PHE A  67      40.090   7.470  15.478  1.00 11.40           C  
ATOM    530  N   ASN A  68      37.199   7.583  20.923  1.00 16.79           N  
ATOM    531  CA  ASN A  68      36.314   6.410  21.064  1.00  6.92           C  
ATOM    532  C   ASN A  68      34.847   6.810  21.113  1.00 15.14           C  
ATOM    533  O   ASN A  68      33.924   6.162  20.581  1.00 13.02           O  
ATOM    534  CB  ASN A  68      36.673   5.597  22.320  1.00 16.26           C  
ATOM    535  CG  ASN A  68      37.895   4.694  22.208  1.00 40.99           C  
ATOM    536  OD1 ASN A  68      38.010   3.893  21.274  1.00 28.73           O  
ATOM    537  ND2 ASN A  68      38.804   4.791  23.191  1.00 28.22           N  
ATOM    538  N   GLN A  69      34.619   7.916  21.814  1.00 12.88           N  
ATOM    539  CA  GLN A  69      33.261   8.378  21.953  1.00  9.49           C  
ATOM    540  C   GLN A  69      32.740   8.828  20.644  1.00  8.28           C  
ATOM    541  O   GLN A  69      31.586   8.638  20.337  1.00 16.21           O  
ATOM    542  CB  GLN A  69      33.174   9.580  22.936  1.00  9.93           C  
ATOM    543  CG  GLN A  69      33.602   9.118  24.338  1.00  9.65           C  
ATOM    544  CD  GLN A  69      33.555  10.227  25.356  1.00 19.22           C  
ATOM    545  OE1 GLN A  69      33.626   9.950  26.552  1.00 12.92           O  
ATOM    546  NE2 GLN A  69      33.539  11.485  24.882  1.00 13.45           N  
ATOM    547  N   ASP A  70      33.606   9.504  19.878  1.00 13.92           N  
ATOM    548  CA  ASP A  70      33.219  10.055  18.596  1.00 10.79           C  
ATOM    549  C   ASP A  70      32.924   9.001  17.542  1.00 20.32           C  
ATOM    550  O   ASP A  70      32.073   9.183  16.703  1.00 11.06           O  
ATOM    551  CB  ASP A  70      34.308  11.029  18.055  1.00  8.04           C  
ATOM    552  CG  ASP A  70      34.270  12.327  18.786  1.00 19.89           C  
ATOM    553  OD1 ASP A  70      33.336  12.683  19.486  1.00 15.43           O  
ATOM    554  OD2 ASP A  70      35.377  12.969  18.661  1.00 12.95           O  
ATOM    555  N   VAL A  71      33.691   7.924  17.558  1.00 11.40           N  
ATOM    556  CA  VAL A  71      33.490   6.864  16.586  1.00 13.09           C  
ATOM    557  C   VAL A  71      32.189   6.167  16.888  1.00 13.65           C  
ATOM    558  O   VAL A  71      31.316   5.987  16.050  1.00 12.75           O  
ATOM    559  CB  VAL A  71      34.665   5.885  16.592  1.00 15.08           C  
ATOM    560  CG1 VAL A  71      34.285   4.644  15.742  1.00 14.07           C  
ATOM    561  CG2 VAL A  71      35.909   6.486  15.973  1.00 12.56           C  
ATOM    562  N   ASP A  72      32.027   5.841  18.149  1.00 12.86           N  
ATOM    563  CA  ASP A  72      30.788   5.241  18.597  1.00 13.47           C  
ATOM    564  C   ASP A  72      29.566   6.084  18.202  1.00 13.99           C  
ATOM    565  O   ASP A  72      28.543   5.616  17.691  1.00 15.70           O  
ATOM    566  CB  ASP A  72      30.840   5.161  20.122  1.00 11.30           C  
ATOM    567  CG  ASP A  72      29.843   4.181  20.684  1.00 18.93           C  
ATOM    568  OD1 ASP A  72      29.540   3.251  19.869  1.00 56.80           O  
ATOM    569  OD2 ASP A  72      29.457   4.204  21.805  1.00 26.75           O  
ATOM    570  N   ALA A  73      29.667   7.357  18.464  1.00 13.63           N  
ATOM    571  CA  ALA A  73      28.576   8.222  18.174  1.00 13.48           C  
ATOM    572  C   ALA A  73      28.246   8.242  16.708  1.00 15.95           C  
ATOM    573  O   ALA A  73      27.089   8.377  16.310  1.00 22.76           O  
ATOM    574  CB  ALA A  73      28.931   9.661  18.615  1.00 15.16           C  
ATOM    575  N   ALA A  74      29.253   8.212  15.867  1.00 13.47           N  
ATOM    576  CA  ALA A  74      29.010   8.242  14.407  1.00 16.26           C  
ATOM    577  C   ALA A  74      28.249   7.028  13.895  1.00 16.24           C  
ATOM    578  O   ALA A  74      27.345   7.119  13.073  1.00 15.42           O  
ATOM    579  CB  ALA A  74      30.320   8.370  13.600  1.00 16.85           C  
ATOM    580  N   VAL A  75      28.682   5.891  14.360  1.00 15.97           N  
ATOM    581  CA  VAL A  75      28.067   4.658  14.020  1.00 35.68           C  
ATOM    582  C   VAL A  75      26.622   4.719  14.444  1.00 26.26           C  
ATOM    583  O   VAL A  75      25.710   4.459  13.651  1.00 23.73           O  
ATOM    584  CB  VAL A  75      28.821   3.515  14.713  1.00 17.13           C  
ATOM    585  CG1 VAL A  75      28.117   2.177  14.390  1.00 20.01           C  
ATOM    586  CG2 VAL A  75      30.165   3.467  14.030  1.00 18.06           C  
ATOM    587  N   ARG A  76      26.403   5.075  15.699  1.00 16.88           N  
ATOM    588  CA  ARG A  76      25.048   5.127  16.175  1.00 19.43           C  
ATOM    589  C   ARG A  76      24.217   6.147  15.421  1.00 17.72           C  
ATOM    590  O   ARG A  76      23.012   5.965  15.167  1.00 23.74           O  
ATOM    591  CB  ARG A  76      24.990   5.287  17.688  1.00 18.97           C  
ATOM    592  CG  ARG A  76      24.755   3.963  18.411  1.00 52.39           C  
ATOM    593  CD  ARG A  76      25.170   3.978  19.899  1.00 77.97           C  
ATOM    594  NE  ARG A  76      26.468   4.632  20.109  1.00100.00           N  
ATOM    595  CZ  ARG A  76      26.697   5.789  20.754  1.00100.00           C  
ATOM    596  NH1 ARG A  76      25.735   6.506  21.336  1.00100.00           N  
ATOM    597  NH2 ARG A  76      27.952   6.235  20.822  1.00100.00           N  
ATOM    598  N   GLY A  77      24.864   7.219  14.982  1.00 11.99           N  
ATOM    599  CA  GLY A  77      24.191   8.231  14.193  1.00 16.05           C  
ATOM    600  C   GLY A  77      23.669   7.644  12.886  1.00 23.97           C  
ATOM    601  O   GLY A  77      22.563   7.854  12.431  1.00 23.01           O  
ATOM    602  N   ILE A  78      24.520   6.905  12.255  1.00 17.41           N  
ATOM    603  CA  ILE A  78      24.187   6.234  11.027  1.00 18.79           C  
ATOM    604  C   ILE A  78      23.017   5.278  11.242  1.00 21.36           C  
ATOM    605  O   ILE A  78      22.055   5.251  10.475  1.00 18.57           O  
ATOM    606  CB  ILE A  78      25.410   5.414  10.558  1.00 14.64           C  
ATOM    607  CG1 ILE A  78      26.432   6.348   9.871  1.00 13.24           C  
ATOM    608  CG2 ILE A  78      24.938   4.378   9.559  1.00 11.25           C  
ATOM    609  CD1 ILE A  78      27.754   5.622   9.538  1.00 13.83           C  
ATOM    610  N   LEU A  79      23.118   4.467  12.287  1.00 17.57           N  
ATOM    611  CA  LEU A  79      22.089   3.463  12.520  1.00 18.21           C  
ATOM    612  C   LEU A  79      20.759   4.045  12.832  1.00 37.68           C  
ATOM    613  O   LEU A  79      19.743   3.379  12.647  1.00 31.64           O  
ATOM    614  CB  LEU A  79      22.488   2.420  13.576  1.00 13.91           C  
ATOM    615  CG  LEU A  79      23.754   1.694  13.141  1.00 29.69           C  
ATOM    616  CD1 LEU A  79      24.272   0.860  14.291  1.00 25.74           C  
ATOM    617  CD2 LEU A  79      23.462   0.804  11.951  1.00 33.30           C  
ATOM    618  N   ARG A  80      20.787   5.282  13.311  1.00 26.47           N  
ATOM    619  CA  ARG A  80      19.567   5.988  13.671  1.00 31.94           C  
ATOM    620  C   ARG A  80      18.998   6.753  12.494  1.00 42.90           C  
ATOM    621  O   ARG A  80      17.855   7.196  12.507  1.00 37.48           O  
ATOM    622  CB  ARG A  80      19.798   6.985  14.802  1.00 27.56           C  
ATOM    623  CG  ARG A  80      20.260   6.402  16.131  1.00100.00           C  
ATOM    624  CD  ARG A  80      19.958   7.365  17.288  1.00100.00           C  
ATOM    625  NE  ARG A  80      21.144   7.968  17.924  1.00100.00           N  
ATOM    626  CZ  ARG A  80      21.772   9.094  17.507  1.00100.00           C  
ATOM    627  NH1 ARG A  80      21.376   9.811  16.437  1.00100.00           N  
ATOM    628  NH2 ARG A  80      22.833   9.518  18.188  1.00100.00           N  
ATOM    629  N   ASN A  81      19.814   6.968  11.483  1.00 25.54           N  
ATOM    630  CA  ASN A  81      19.311   7.734  10.394  1.00 14.83           C  
ATOM    631  C   ASN A  81      18.596   6.868   9.368  1.00 45.34           C  
ATOM    632  O   ASN A  81      19.095   5.869   8.841  1.00 26.12           O  
ATOM    633  CB  ASN A  81      20.413   8.640   9.842  1.00 18.05           C  
ATOM    634  CG  ASN A  81      19.892   9.561   8.760  1.00 25.55           C  
ATOM    635  OD1 ASN A  81      19.182   9.147   7.847  1.00 37.80           O  
ATOM    636  ND2 ASN A  81      20.229  10.827   8.867  1.00 33.94           N  
ATOM    637  N   ALA A  82      17.356   7.218   9.120  1.00 22.85           N  
ATOM    638  CA  ALA A  82      16.552   6.456   8.182  1.00 22.40           C  
ATOM    639  C   ALA A  82      17.085   6.444   6.741  1.00 40.09           C  
ATOM    640  O   ALA A  82      16.847   5.507   5.981  1.00 26.14           O  
ATOM    641  CB  ALA A  82      15.113   6.941   8.243  1.00 29.38           C  
ATOM    642  N   LYS A  83      17.792   7.488   6.346  1.00 23.56           N  
ATOM    643  CA  LYS A  83      18.356   7.557   5.011  1.00 23.47           C  
ATOM    644  C   LYS A  83      19.619   6.771   4.920  1.00 25.74           C  
ATOM    645  O   LYS A  83      19.969   6.225   3.882  1.00 34.81           O  
ATOM    646  CB  LYS A  83      18.822   8.971   4.725  1.00 60.04           C  
ATOM    647  CG  LYS A  83      17.890   9.738   3.823  1.00 72.81           C  
ATOM    648  CD  LYS A  83      16.694  10.245   4.592  1.00100.00           C  
ATOM    649  CE  LYS A  83      15.552  10.699   3.690  1.00100.00           C  
ATOM    650  NZ  LYS A  83      15.194   9.740   2.631  1.00100.00           N  
ATOM    651  N   LEU A  84      20.333   6.802   6.015  1.00 21.15           N  
ATOM    652  CA  LEU A  84      21.647   6.174   6.061  1.00 17.53           C  
ATOM    653  C   LEU A  84      21.683   4.708   6.357  1.00 13.65           C  
ATOM    654  O   LEU A  84      22.407   3.961   5.741  1.00 17.64           O  
ATOM    655  CB  LEU A  84      22.602   6.943   7.004  1.00 14.49           C  
ATOM    656  CG  LEU A  84      22.754   8.437   6.636  1.00 27.91           C  
ATOM    657  CD1 LEU A  84      23.668   9.134   7.639  1.00 22.75           C  
ATOM    658  CD2 LEU A  84      23.355   8.623   5.248  1.00 19.07           C  
ATOM    659  N   LYS A  85      20.899   4.315   7.326  1.00 14.44           N  
ATOM    660  CA  LYS A  85      20.890   2.951   7.765  1.00 14.86           C  
ATOM    661  C   LYS A  85      20.811   1.903   6.697  1.00 11.58           C  
ATOM    662  O   LYS A  85      21.573   0.972   6.693  1.00 14.51           O  
ATOM    663  CB  LYS A  85      19.832   2.723   8.800  1.00 17.23           C  
ATOM    664  CG  LYS A  85      20.061   1.403   9.459  1.00 21.47           C  
ATOM    665  CD  LYS A  85      19.022   1.097  10.509  1.00 30.39           C  
ATOM    666  CE  LYS A  85      19.165  -0.332  11.012  1.00 43.33           C  
ATOM    667  NZ  LYS A  85      18.255  -1.255  10.330  1.00 48.77           N  
ATOM    668  N   PRO A  86      19.869   2.044   5.800  1.00 14.79           N  
ATOM    669  CA  PRO A  86      19.709   1.044   4.786  1.00 34.06           C  
ATOM    670  C   PRO A  86      20.921   0.949   3.888  1.00 25.54           C  
ATOM    671  O   PRO A  86      21.278  -0.129   3.426  1.00 12.62           O  
ATOM    672  CB  PRO A  86      18.467   1.403   3.978  1.00 25.03           C  
ATOM    673  CG  PRO A  86      17.844   2.616   4.659  1.00 30.65           C  
ATOM    674  CD  PRO A  86      18.885   3.132   5.647  1.00 31.53           C  
ATOM    675  N   VAL A  87      21.576   2.056   3.645  1.00 14.64           N  
ATOM    676  CA  VAL A  87      22.757   1.980   2.822  1.00 19.47           C  
ATOM    677  C   VAL A  87      23.872   1.241   3.562  1.00 15.46           C  
ATOM    678  O   VAL A  87      24.531   0.331   3.068  1.00 16.98           O  
ATOM    679  CB  VAL A  87      23.246   3.358   2.338  1.00 13.74           C  
ATOM    680  CG1 VAL A  87      24.386   3.195   1.318  1.00 11.83           C  
ATOM    681  CG2 VAL A  87      22.112   4.135   1.700  1.00 13.47           C  
ATOM    682  N   TYR A  88      24.071   1.645   4.785  1.00 11.82           N  
ATOM    683  CA  TYR A  88      25.109   1.095   5.612  1.00  9.57           C  
ATOM    684  C   TYR A  88      24.928  -0.401   5.768  1.00 14.77           C  
ATOM    685  O   TYR A  88      25.921  -1.196   5.746  1.00 17.17           O  
ATOM    686  CB  TYR A  88      24.995   1.852   6.971  1.00 13.69           C  
ATOM    687  CG  TYR A  88      26.073   1.484   7.921  1.00 15.97           C  
ATOM    688  CD1 TYR A  88      27.337   2.078   7.864  1.00 13.06           C  
ATOM    689  CD2 TYR A  88      25.837   0.480   8.849  1.00 19.29           C  
ATOM    690  CE1 TYR A  88      28.360   1.697   8.737  1.00 12.68           C  
ATOM    691  CE2 TYR A  88      26.854   0.066   9.706  1.00 25.03           C  
ATOM    692  CZ  TYR A  88      28.105   0.687   9.661  1.00 17.13           C  
ATOM    693  OH  TYR A  88      29.073   0.285  10.542  1.00 22.16           O  
ATOM    694  N   ASP A  89      23.659  -0.819   5.951  1.00 13.35           N  
ATOM    695  CA  ASP A  89      23.368  -2.271   6.124  1.00  8.49           C  
ATOM    696  C   ASP A  89      23.705  -3.050   4.902  1.00 14.99           C  
ATOM    697  O   ASP A  89      24.051  -4.229   4.981  1.00 19.67           O  
ATOM    698  CB  ASP A  89      21.933  -2.603   6.518  1.00 13.23           C  
ATOM    699  CG  ASP A  89      21.639  -2.316   7.953  1.00 24.39           C  
ATOM    700  OD1 ASP A  89      22.737  -2.096   8.657  1.00 23.49           O  
ATOM    701  OD2 ASP A  89      20.496  -2.200   8.356  1.00 23.95           O  
ATOM    702  N   SER A  90      23.595  -2.416   3.749  1.00  9.51           N  
ATOM    703  CA  SER A  90      23.883  -3.126   2.506  1.00  8.32           C  
ATOM    704  C   SER A  90      25.350  -3.314   2.193  1.00 11.40           C  
ATOM    705  O   SER A  90      25.741  -4.104   1.310  1.00 12.62           O  
ATOM    706  CB  SER A  90      23.220  -2.394   1.362  1.00 11.39           C  
ATOM    707  OG  SER A  90      23.960  -1.250   0.969  1.00 11.89           O  
ATOM    708  N   LEU A  91      26.190  -2.536   2.859  1.00  7.29           N  
ATOM    709  CA  LEU A  91      27.614  -2.588   2.530  1.00 13.68           C  
ATOM    710  C   LEU A  91      28.393  -3.689   3.210  1.00 18.19           C  
ATOM    711  O   LEU A  91      27.984  -4.163   4.279  1.00 10.28           O  
ATOM    712  CB  LEU A  91      28.275  -1.274   2.973  1.00  8.50           C  
ATOM    713  CG  LEU A  91      27.739  -0.007   2.237  1.00 17.64           C  
ATOM    714  CD1 LEU A  91      28.193   1.252   2.967  1.00 14.03           C  
ATOM    715  CD2 LEU A  91      28.291   0.058   0.813  1.00 11.38           C  
ATOM    716  N   ASP A  92      29.574  -3.980   2.657  1.00  9.52           N  
ATOM    717  CA  ASP A  92      30.523  -4.890   3.279  1.00  5.01           C  
ATOM    718  C   ASP A  92      31.324  -4.145   4.375  1.00 14.59           C  
ATOM    719  O   ASP A  92      31.245  -2.934   4.502  1.00 13.51           O  
ATOM    720  CB  ASP A  92      31.511  -5.468   2.276  1.00 16.59           C  
ATOM    721  CG  ASP A  92      32.227  -4.355   1.582  1.00 11.33           C  
ATOM    722  OD1 ASP A  92      31.560  -3.924   0.546  1.00 13.44           O  
ATOM    723  OD2 ASP A  92      33.310  -3.943   1.965  1.00 15.65           O  
ATOM    724  N   ALA A  93      32.135  -4.871   5.159  1.00 13.45           N  
ATOM    725  CA  ALA A  93      32.841  -4.294   6.273  1.00  8.79           C  
ATOM    726  C   ALA A  93      33.801  -3.148   5.927  1.00 10.45           C  
ATOM    727  O   ALA A  93      33.849  -2.147   6.670  1.00 11.43           O  
ATOM    728  CB  ALA A  93      33.446  -5.362   7.200  1.00 17.57           C  
ATOM    729  N   VAL A  94      34.554  -3.294   4.830  1.00 12.03           N  
ATOM    730  CA  VAL A  94      35.494  -2.255   4.423  1.00  9.34           C  
ATOM    731  C   VAL A  94      34.767  -0.981   4.030  1.00  8.35           C  
ATOM    732  O   VAL A  94      35.089   0.108   4.466  1.00 12.26           O  
ATOM    733  CB  VAL A  94      36.414  -2.731   3.342  1.00 12.22           C  
ATOM    734  CG1 VAL A  94      37.441  -1.647   3.029  1.00 11.01           C  
ATOM    735  CG2 VAL A  94      37.183  -3.912   3.912  1.00 15.43           C  
ATOM    736  N   ARG A  95      33.767  -1.143   3.203  1.00  8.22           N  
ATOM    737  CA  ARG A  95      32.999   0.024   2.773  1.00 10.98           C  
ATOM    738  C   ARG A  95      32.272   0.702   3.892  1.00 11.92           C  
ATOM    739  O   ARG A  95      32.051   1.879   3.871  1.00 17.16           O  
ATOM    740  CB  ARG A  95      32.109  -0.256   1.601  1.00  5.97           C  
ATOM    741  CG  ARG A  95      32.891  -0.679   0.392  1.00  6.17           C  
ATOM    742  CD  ARG A  95      31.946  -0.971  -0.776  1.00 12.79           C  
ATOM    743  NE  ARG A  95      32.630  -1.113  -2.040  1.00  9.51           N  
ATOM    744  CZ  ARG A  95      33.066  -2.268  -2.540  1.00 14.82           C  
ATOM    745  NH1 ARG A  95      32.907  -3.432  -1.883  1.00 13.36           N  
ATOM    746  NH2 ARG A  95      33.656  -2.273  -3.735  1.00  9.74           N  
ATOM    747  N   ARG A  96      31.826  -0.045   4.895  1.00  8.89           N  
ATOM    748  CA  ARG A  96      31.189   0.607   6.039  1.00  8.92           C  
ATOM    749  C   ARG A  96      32.185   1.531   6.741  1.00  9.46           C  
ATOM    750  O   ARG A  96      31.803   2.559   7.263  1.00 13.02           O  
ATOM    751  CB  ARG A  96      30.744  -0.405   7.087  1.00  8.83           C  
ATOM    752  CG  ARG A  96      29.541  -1.170   6.557  1.00 12.14           C  
ATOM    753  CD  ARG A  96      29.044  -2.232   7.564  1.00 18.01           C  
ATOM    754  NE  ARG A  96      27.876  -2.927   6.981  1.00 24.02           N  
ATOM    755  CZ  ARG A  96      27.276  -3.946   7.555  1.00 27.68           C  
ATOM    756  NH1 ARG A  96      27.694  -4.381   8.719  1.00 26.96           N  
ATOM    757  NH2 ARG A  96      26.249  -4.559   6.952  1.00 12.72           N  
ATOM    758  N   ALA A  97      33.462   1.152   6.743  1.00  7.25           N  
ATOM    759  CA  ALA A  97      34.435   2.002   7.377  1.00  9.24           C  
ATOM    760  C   ALA A  97      34.502   3.310   6.607  1.00  9.45           C  
ATOM    761  O   ALA A  97      34.584   4.395   7.185  1.00 12.11           O  
ATOM    762  CB  ALA A  97      35.785   1.331   7.400  1.00  9.34           C  
ATOM    763  N   ALA A  98      34.399   3.256   5.279  1.00  8.81           N  
ATOM    764  CA  ALA A  98      34.418   4.510   4.499  1.00  8.57           C  
ATOM    765  C   ALA A  98      33.197   5.395   4.823  1.00 11.67           C  
ATOM    766  O   ALA A  98      33.301   6.616   4.866  1.00 11.32           O  
ATOM    767  CB  ALA A  98      34.378   4.238   3.003  1.00  7.67           C  
ATOM    768  N   ALA A  99      32.048   4.779   5.065  1.00  7.69           N  
ATOM    769  CA  ALA A  99      30.839   5.527   5.395  1.00  6.30           C  
ATOM    770  C   ALA A  99      30.955   6.206   6.758  1.00  8.16           C  
ATOM    771  O   ALA A  99      30.533   7.356   6.948  1.00 11.49           O  
ATOM    772  CB  ALA A  99      29.634   4.540   5.406  1.00  8.49           C  
ATOM    773  N   ILE A 100      31.569   5.528   7.710  1.00  7.65           N  
ATOM    774  CA  ILE A 100      31.752   6.050   9.026  1.00 10.28           C  
ATOM    775  C   ILE A 100      32.726   7.255   8.952  1.00 14.34           C  
ATOM    776  O   ILE A 100      32.548   8.297   9.598  1.00 10.18           O  
ATOM    777  CB  ILE A 100      32.275   4.940   9.957  1.00 13.73           C  
ATOM    778  CG1 ILE A 100      31.288   3.773  10.175  1.00  9.80           C  
ATOM    779  CG2 ILE A 100      32.693   5.560  11.303  1.00  8.03           C  
ATOM    780  CD1 ILE A 100      31.938   2.643  10.958  1.00  8.30           C  
ATOM    781  N   ASN A 101      33.785   7.098   8.153  1.00  8.43           N  
ATOM    782  CA  ASN A 101      34.772   8.170   7.977  1.00  8.82           C  
ATOM    783  C   ASN A 101      34.085   9.467   7.494  1.00 11.10           C  
ATOM    784  O   ASN A 101      34.280  10.548   8.048  1.00 11.06           O  
ATOM    785  CB  ASN A 101      35.781   7.729   6.935  1.00  8.27           C  
ATOM    786  CG  ASN A 101      37.016   8.603   6.871  1.00 14.73           C  
ATOM    787  OD1 ASN A 101      36.915   9.838   6.781  1.00 14.95           O  
ATOM    788  ND2 ASN A 101      38.178   7.982   6.951  1.00 10.06           N  
ATOM    789  N   MET A 102      33.232   9.370   6.473  1.00  7.41           N  
ATOM    790  CA  MET A 102      32.577  10.551   6.002  1.00 13.90           C  
ATOM    791  C   MET A 102      31.691  11.122   7.080  1.00 13.27           C  
ATOM    792  O   MET A 102      31.607  12.321   7.217  1.00 13.71           O  
ATOM    793  CB  MET A 102      31.715  10.278   4.733  1.00  9.35           C  
ATOM    794  CG  MET A 102      32.551   9.936   3.477  1.00 12.64           C  
ATOM    795  SD  MET A 102      31.517   9.758   2.022  1.00 18.06           S  
ATOM    796  CE  MET A 102      30.906  11.449   1.777  1.00 15.67           C  
ATOM    797  N   VAL A 103      30.928  10.250   7.789  1.00  7.65           N  
ATOM    798  CA  VAL A 103      30.015  10.809   8.810  1.00  9.54           C  
ATOM    799  C   VAL A 103      30.789  11.494   9.884  1.00 14.75           C  
ATOM    800  O   VAL A 103      30.363  12.508  10.359  1.00 17.63           O  
ATOM    801  CB  VAL A 103      29.041   9.788   9.405  1.00  9.78           C  
ATOM    802  CG1 VAL A 103      28.228  10.420  10.512  1.00 21.10           C  
ATOM    803  CG2 VAL A 103      28.047   9.430   8.326  1.00 12.52           C  
ATOM    804  N   PHE A 104      31.939  10.917  10.241  1.00 12.71           N  
ATOM    805  CA  PHE A 104      32.792  11.483  11.280  1.00  9.35           C  
ATOM    806  C   PHE A 104      33.312  12.831  10.863  1.00 16.96           C  
ATOM    807  O   PHE A 104      33.297  13.777  11.615  1.00 14.70           O  
ATOM    808  CB  PHE A 104      33.973  10.533  11.512  1.00  9.83           C  
ATOM    809  CG  PHE A 104      34.938  10.977  12.573  1.00  6.33           C  
ATOM    810  CD1 PHE A 104      35.941  11.914  12.318  1.00 10.48           C  
ATOM    811  CD2 PHE A 104      34.884  10.384  13.834  1.00 15.12           C  
ATOM    812  CE1 PHE A 104      36.829  12.268  13.348  1.00 15.21           C  
ATOM    813  CE2 PHE A 104      35.798  10.675  14.848  1.00 16.18           C  
ATOM    814  CZ  PHE A 104      36.759  11.654  14.604  1.00 11.04           C  
ATOM    815  N   GLN A 105      33.690  12.951   9.613  1.00 17.34           N  
ATOM    816  CA  GLN A 105      34.200  14.202   9.107  1.00 19.91           C  
ATOM    817  C   GLN A 105      33.154  15.306   8.916  1.00 16.92           C  
ATOM    818  O   GLN A 105      33.375  16.499   9.188  1.00 17.97           O  
ATOM    819  CB  GLN A 105      34.940  13.968   7.755  1.00 14.92           C  
ATOM    820  CG  GLN A 105      35.509  15.279   7.172  1.00 16.35           C  
ATOM    821  CD  GLN A 105      36.172  15.112   5.838  1.00 16.87           C  
ATOM    822  OE1 GLN A 105      36.081  14.045   5.218  1.00 19.81           O  
ATOM    823  NE2 GLN A 105      36.887  16.172   5.407  1.00 17.20           N  
ATOM    824  N   MET A 106      32.024  14.940   8.361  1.00 13.24           N  
ATOM    825  CA  MET A 106      31.012  15.944   7.990  1.00 13.16           C  
ATOM    826  C   MET A 106      29.677  15.933   8.687  1.00 19.02           C  
ATOM    827  O   MET A 106      28.833  16.790   8.470  1.00 22.32           O  
ATOM    828  CB  MET A 106      30.960  16.066   6.438  1.00 18.26           C  
ATOM    829  CG  MET A 106      30.259  15.024   5.584  1.00 31.87           C  
ATOM    830  SD  MET A 106      30.895  15.165   3.869  1.00 45.33           S  
ATOM    831  CE  MET A 106      31.731  13.567   3.726  1.00 97.81           C  
ATOM    832  N   GLY A 107      29.444  14.954   9.511  1.00 18.69           N  
ATOM    833  CA  GLY A 107      28.204  14.958  10.171  1.00 17.31           C  
ATOM    834  C   GLY A 107      27.188  14.280   9.334  1.00 12.81           C  
ATOM    835  O   GLY A 107      27.190  14.322   8.121  1.00 21.01           O  
ATOM    836  N   GLU A 108      26.285  13.663  10.039  1.00 27.35           N  
ATOM    837  CA  GLU A 108      25.239  12.921   9.401  1.00 37.43           C  
ATOM    838  C   GLU A 108      24.363  13.758   8.501  1.00 32.44           C  
ATOM    839  O   GLU A 108      23.685  13.247   7.613  1.00 49.97           O  
ATOM    840  CB  GLU A 108      24.470  12.107  10.427  1.00 44.07           C  
ATOM    841  CG  GLU A 108      23.070  12.622  10.695  1.00 72.42           C  
ATOM    842  CD  GLU A 108      22.443  11.749  11.721  1.00 59.31           C  
ATOM    843  OE1 GLU A 108      23.345  11.159  12.473  1.00100.00           O  
ATOM    844  OE2 GLU A 108      21.243  11.613  11.838  1.00100.00           O  
ATOM    845  N   THR A 109      24.411  15.057   8.725  1.00 39.33           N  
ATOM    846  CA  THR A 109      23.676  15.988   7.912  1.00 78.32           C  
ATOM    847  C   THR A 109      24.374  16.087   6.583  1.00 93.84           C  
ATOM    848  O   THR A 109      23.798  15.841   5.523  1.00100.00           O  
ATOM    849  CB  THR A 109      23.687  17.386   8.549  1.00100.00           C  
ATOM    850  OG1 THR A 109      24.113  17.295   9.893  1.00100.00           O  
ATOM    851  CG2 THR A 109      22.315  18.044   8.454  1.00100.00           C  
ATOM    852  N   GLY A 110      25.643  16.459   6.692  1.00 38.71           N  
ATOM    853  CA  GLY A 110      26.506  16.635   5.554  1.00 64.21           C  
ATOM    854  C   GLY A 110      26.402  15.483   4.571  1.00 27.28           C  
ATOM    855  O   GLY A 110      26.221  15.694   3.379  1.00 98.56           O  
ATOM    856  N   VAL A 111      26.556  14.269   5.092  1.00 41.22           N  
ATOM    857  CA  VAL A 111      26.554  13.076   4.258  1.00 30.56           C  
ATOM    858  C   VAL A 111      25.179  12.677   3.772  1.00100.00           C  
ATOM    859  O   VAL A 111      25.023  11.972   2.769  1.00 40.66           O  
ATOM    860  CB  VAL A 111      27.202  11.902   4.964  1.00 34.57           C  
ATOM    861  CG1 VAL A 111      28.343  12.399   5.824  1.00 34.26           C  
ATOM    862  CG2 VAL A 111      26.169  11.222   5.844  1.00100.00           C  
ATOM    863  N   ALA A 112      24.165  13.114   4.491  1.00100.00           N  
ATOM    864  CA  ALA A 112      22.834  12.757   4.086  1.00100.00           C  
ATOM    865  C   ALA A 112      22.349  13.492   2.807  1.00100.00           C  
ATOM    866  O   ALA A 112      21.285  13.159   2.269  1.00100.00           O  
ATOM    867  CB  ALA A 112      21.879  12.713   5.279  1.00 54.51           C  
ATOM    868  N   GLY A 113      23.177  14.445   2.290  1.00 83.83           N  
ATOM    869  CA  GLY A 113      22.904  15.248   1.065  1.00100.00           C  
ATOM    870  C   GLY A 113      23.582  14.733  -0.233  1.00100.00           C  
ATOM    871  O   GLY A 113      23.679  15.388  -1.294  1.00 45.09           O  
ATOM    872  N   PHE A 114      24.063  13.518  -0.118  1.00 34.31           N  
ATOM    873  CA  PHE A 114      24.699  12.803  -1.152  1.00 19.53           C  
ATOM    874  C   PHE A 114      23.718  11.744  -1.597  1.00 35.21           C  
ATOM    875  O   PHE A 114      24.071  10.607  -1.847  1.00 23.61           O  
ATOM    876  CB  PHE A 114      25.958  12.145  -0.566  1.00 19.47           C  
ATOM    877  CG  PHE A 114      27.168  13.073  -0.454  1.00 22.97           C  
ATOM    878  CD1 PHE A 114      27.165  14.153   0.429  1.00 35.26           C  
ATOM    879  CD2 PHE A 114      28.302  12.885  -1.247  1.00 41.21           C  
ATOM    880  CE1 PHE A 114      28.264  15.003   0.557  1.00 17.56           C  
ATOM    881  CE2 PHE A 114      29.404  13.736  -1.148  1.00 28.91           C  
ATOM    882  CZ  PHE A 114      29.387  14.799  -0.241  1.00 19.28           C  
ATOM    883  N   THR A 115      22.474  12.133  -1.660  1.00 14.47           N  
ATOM    884  CA  THR A 115      21.406  11.213  -2.061  1.00 13.32           C  
ATOM    885  C   THR A 115      21.688  10.299  -3.229  1.00 19.24           C  
ATOM    886  O   THR A 115      21.475   9.092  -3.188  1.00 22.48           O  
ATOM    887  CB  THR A 115      20.266  12.036  -2.596  1.00 31.81           C  
ATOM    888  OG1 THR A 115      19.840  12.814  -1.555  1.00 33.45           O  
ATOM    889  CG2 THR A 115      19.171  11.074  -3.005  1.00 59.17           C  
ATOM    890  N   ASN A 116      22.088  10.918  -4.321  1.00 22.03           N  
ATOM    891  CA  ASN A 116      22.419  10.171  -5.528  1.00 18.94           C  
ATOM    892  C   ASN A 116      23.595   9.220  -5.323  1.00 16.66           C  
ATOM    893  O   ASN A 116      23.609   8.127  -5.850  1.00 19.21           O  
ATOM    894  CB  ASN A 116      22.699  11.097  -6.728  1.00 30.41           C  
ATOM    895  CG  ASN A 116      21.555  12.059  -7.004  1.00 36.67           C  
ATOM    896  OD1 ASN A 116      20.392  11.684  -6.888  1.00 30.85           O  
ATOM    897  ND2 ASN A 116      21.859  13.311  -7.348  1.00 17.83           N  
ATOM    898  N   SER A 117      24.580   9.610  -4.538  1.00 10.49           N  
ATOM    899  CA  SER A 117      25.687   8.705  -4.308  1.00 11.94           C  
ATOM    900  C   SER A 117      25.201   7.523  -3.493  1.00 14.25           C  
ATOM    901  O   SER A 117      25.630   6.386  -3.695  1.00 18.54           O  
ATOM    902  CB  SER A 117      26.766   9.402  -3.512  1.00 11.53           C  
ATOM    903  OG  SER A 117      27.334  10.389  -4.335  1.00 21.18           O  
ATOM    904  N   LEU A 118      24.339   7.828  -2.536  1.00 14.62           N  
ATOM    905  CA  LEU A 118      23.775   6.829  -1.638  1.00 15.31           C  
ATOM    906  C   LEU A 118      23.063   5.779  -2.418  1.00 21.06           C  
ATOM    907  O   LEU A 118      23.146   4.575  -2.166  1.00 16.87           O  
ATOM    908  CB  LEU A 118      22.801   7.418  -0.573  1.00 24.49           C  
ATOM    909  CG  LEU A 118      23.451   8.390   0.428  1.00 35.18           C  
ATOM    910  CD1 LEU A 118      22.397   8.972   1.367  1.00 32.70           C  
ATOM    911  CD2 LEU A 118      24.582   7.720   1.227  1.00 20.26           C  
ATOM    912  N   ARG A 119      22.305   6.236  -3.360  1.00 12.92           N  
ATOM    913  CA  ARG A 119      21.542   5.286  -4.145  1.00 23.40           C  
ATOM    914  C   ARG A 119      22.447   4.401  -4.976  1.00 14.17           C  
ATOM    915  O   ARG A 119      22.229   3.194  -5.110  1.00 16.46           O  
ATOM    916  CB  ARG A 119      20.580   6.054  -5.012  1.00 18.22           C  
ATOM    917  CG  ARG A 119      19.755   5.201  -5.926  1.00 32.02           C  
ATOM    918  CD  ARG A 119      18.880   6.082  -6.826  1.00100.00           C  
ATOM    919  NE  ARG A 119      19.526   6.482  -8.090  1.00100.00           N  
ATOM    920  CZ  ARG A 119      19.849   7.745  -8.443  1.00100.00           C  
ATOM    921  NH1 ARG A 119      19.576   8.801  -7.656  1.00100.00           N  
ATOM    922  NH2 ARG A 119      20.438   7.949  -9.639  1.00100.00           N  
ATOM    923  N   MET A 120      23.512   5.005  -5.535  1.00 13.17           N  
ATOM    924  CA  MET A 120      24.443   4.234  -6.331  1.00 14.29           C  
ATOM    925  C   MET A 120      25.159   3.255  -5.457  1.00 17.01           C  
ATOM    926  O   MET A 120      25.398   2.150  -5.843  1.00 20.54           O  
ATOM    927  CB  MET A 120      25.502   5.123  -6.987  1.00 14.84           C  
ATOM    928  CG  MET A 120      25.020   5.681  -8.320  1.00 34.58           C  
ATOM    929  SD  MET A 120      25.979   7.130  -8.810  1.00 28.90           S  
ATOM    930  CE  MET A 120      24.848   8.456  -8.358  1.00 52.90           C  
ATOM    931  N   LEU A 121      25.521   3.670  -4.255  1.00 10.17           N  
ATOM    932  CA  LEU A 121      26.211   2.731  -3.405  1.00 15.80           C  
ATOM    933  C   LEU A 121      25.289   1.546  -3.061  1.00 17.74           C  
ATOM    934  O   LEU A 121      25.683   0.420  -3.044  1.00 12.15           O  
ATOM    935  CB  LEU A 121      26.738   3.400  -2.131  1.00 11.09           C  
ATOM    936  CG  LEU A 121      27.900   4.364  -2.418  1.00 11.56           C  
ATOM    937  CD1 LEU A 121      28.071   5.280  -1.185  1.00 23.49           C  
ATOM    938  CD2 LEU A 121      29.214   3.616  -2.683  1.00 11.66           C  
ATOM    939  N   GLN A 122      24.048   1.830  -2.723  1.00 10.16           N  
ATOM    940  CA  GLN A 122      23.123   0.784  -2.376  1.00 20.30           C  
ATOM    941  C   GLN A 122      22.950  -0.207  -3.518  1.00 25.20           C  
ATOM    942  O   GLN A 122      22.794  -1.395  -3.302  1.00 18.88           O  
ATOM    943  CB  GLN A 122      21.808   1.411  -1.950  1.00 11.15           C  
ATOM    944  CG  GLN A 122      20.749   0.372  -1.604  1.00 22.44           C  
ATOM    945  CD  GLN A 122      19.782   0.970  -0.606  1.00 39.62           C  
ATOM    946  OE1 GLN A 122      19.959   2.138  -0.198  1.00 86.49           O  
ATOM    947  NE2 GLN A 122      18.773   0.192  -0.209  1.00100.00           N  
ATOM    948  N   GLN A 123      23.014   0.283  -4.760  1.00 14.99           N  
ATOM    949  CA  GLN A 123      22.880  -0.569  -5.891  1.00 15.54           C  
ATOM    950  C   GLN A 123      24.147  -1.255  -6.260  1.00 19.69           C  
ATOM    951  O   GLN A 123      24.126  -1.973  -7.257  1.00 19.93           O  
ATOM    952  CB  GLN A 123      22.541   0.275  -7.100  1.00 16.18           C  
ATOM    953  CG  GLN A 123      21.108   0.774  -6.990  1.00 15.70           C  
ATOM    954  CD  GLN A 123      20.715   1.643  -8.174  1.00 37.64           C  
ATOM    955  OE1 GLN A 123      20.076   1.178  -9.118  1.00 77.95           O  
ATOM    956  NE2 GLN A 123      21.119   2.911  -8.133  1.00 80.64           N  
ATOM    957  N   LYS A 124      25.263  -0.946  -5.537  1.00 13.60           N  
ATOM    958  CA  LYS A 124      26.590  -1.533  -5.785  1.00  6.48           C  
ATOM    959  C   LYS A 124      27.231  -1.162  -7.146  1.00 11.29           C  
ATOM    960  O   LYS A 124      27.997  -1.917  -7.755  1.00 13.25           O  
ATOM    961  CB  LYS A 124      26.723  -3.048  -5.475  1.00 13.15           C  
ATOM    962  CG  LYS A 124      26.024  -3.448  -4.193  1.00 18.15           C  
ATOM    963  CD  LYS A 124      26.479  -4.778  -3.617  1.00  8.63           C  
ATOM    964  CE  LYS A 124      26.033  -4.952  -2.158  1.00 10.83           C  
ATOM    965  NZ  LYS A 124      26.816  -4.156  -1.226  1.00 16.82           N  
ATOM    966  N   ARG A 125      26.933   0.058  -7.607  1.00 11.96           N  
ATOM    967  CA  ARG A 125      27.499   0.597  -8.850  1.00 13.00           C  
ATOM    968  C   ARG A 125      28.714   1.415  -8.425  1.00 20.72           C  
ATOM    969  O   ARG A 125      28.654   2.634  -8.281  1.00 15.98           O  
ATOM    970  CB  ARG A 125      26.427   1.472  -9.474  1.00 11.63           C  
ATOM    971  CG  ARG A 125      25.344   0.615 -10.112  1.00 22.53           C  
ATOM    972  CD  ARG A 125      24.087   1.422 -10.173  1.00 29.75           C  
ATOM    973  NE  ARG A 125      23.422   1.373 -11.466  1.00 65.00           N  
ATOM    974  CZ  ARG A 125      22.466   0.487 -11.750  1.00100.00           C  
ATOM    975  NH1 ARG A 125      22.084  -0.435 -10.862  1.00100.00           N  
ATOM    976  NH2 ARG A 125      21.886   0.523 -12.951  1.00 76.61           N  
ATOM    977  N   TRP A 126      29.771   0.690  -8.109  1.00 20.10           N  
ATOM    978  CA  TRP A 126      30.966   1.274  -7.555  1.00 19.61           C  
ATOM    979  C   TRP A 126      31.651   2.390  -8.322  1.00 20.78           C  
ATOM    980  O   TRP A 126      32.005   3.426  -7.755  1.00 11.96           O  
ATOM    981  CB  TRP A 126      31.954   0.267  -6.922  1.00  9.67           C  
ATOM    982  CG  TRP A 126      31.340  -0.899  -6.187  1.00 11.84           C  
ATOM    983  CD1 TRP A 126      31.485  -2.203  -6.529  1.00 13.37           C  
ATOM    984  CD2 TRP A 126      30.567  -0.892  -4.996  1.00 12.06           C  
ATOM    985  NE1 TRP A 126      30.846  -3.016  -5.635  1.00 11.29           N  
ATOM    986  CE2 TRP A 126      30.303  -2.243  -4.657  1.00 12.57           C  
ATOM    987  CE3 TRP A 126      30.086   0.115  -4.177  1.00 11.80           C  
ATOM    988  CZ2 TRP A 126      29.574  -2.606  -3.544  1.00 10.35           C  
ATOM    989  CZ3 TRP A 126      29.314  -0.242  -3.094  1.00 11.85           C  
ATOM    990  CH2 TRP A 126      29.077  -1.602  -2.761  1.00 10.50           C  
ATOM    991  N   ASP A 127      31.909   2.156  -9.577  1.00 14.56           N  
ATOM    992  CA  ASP A 127      32.594   3.152 -10.374  1.00 14.14           C  
ATOM    993  C   ASP A 127      31.783   4.391 -10.547  1.00 15.66           C  
ATOM    994  O   ASP A 127      32.295   5.502 -10.448  1.00 16.59           O  
ATOM    995  CB  ASP A 127      33.122   2.547 -11.679  1.00 18.09           C  
ATOM    996  CG  ASP A 127      34.324   1.595 -11.469  1.00 20.56           C  
ATOM    997  OD1 ASP A 127      34.580   0.987 -10.445  1.00 40.06           O  
ATOM    998  OD2 ASP A 127      35.059   1.484 -12.519  1.00 45.32           O  
ATOM    999  N   GLU A 128      30.475   4.207 -10.703  1.00  9.75           N  
ATOM   1000  CA  GLU A 128      29.630   5.361 -10.815  1.00 13.98           C  
ATOM   1001  C   GLU A 128      29.525   6.139  -9.553  1.00 17.37           C  
ATOM   1002  O   GLU A 128      29.481   7.375  -9.571  1.00 21.70           O  
ATOM   1003  CB  GLU A 128      28.236   4.945 -11.219  1.00 22.62           C  
ATOM   1004  CG  GLU A 128      28.297   4.341 -12.626  1.00 20.93           C  
ATOM   1005  CD  GLU A 128      27.246   3.309 -12.889  1.00100.00           C  
ATOM   1006  OE1 GLU A 128      26.019   3.769 -12.809  1.00100.00           O  
ATOM   1007  OE2 GLU A 128      27.526   2.161 -13.165  1.00100.00           O  
ATOM   1008  N   ALA A 129      29.412   5.429  -8.441  1.00 10.72           N  
ATOM   1009  CA  ALA A 129      29.313   6.171  -7.199  1.00  8.11           C  
ATOM   1010  C   ALA A 129      30.561   7.014  -7.012  1.00  8.76           C  
ATOM   1011  O   ALA A 129      30.507   8.120  -6.485  1.00 13.91           O  
ATOM   1012  CB  ALA A 129      29.141   5.253  -5.993  1.00  8.45           C  
ATOM   1013  N   ALA A 130      31.699   6.430  -7.391  1.00 10.65           N  
ATOM   1014  CA  ALA A 130      32.990   7.094  -7.171  1.00 13.75           C  
ATOM   1015  C   ALA A 130      33.045   8.409  -7.909  1.00 22.15           C  
ATOM   1016  O   ALA A 130      33.508   9.425  -7.410  1.00 19.46           O  
ATOM   1017  CB  ALA A 130      34.185   6.225  -7.488  1.00  7.96           C  
ATOM   1018  N   VAL A 131      32.561   8.355  -9.115  1.00 13.15           N  
ATOM   1019  CA  VAL A 131      32.484   9.532  -9.928  1.00 11.11           C  
ATOM   1020  C   VAL A 131      31.513  10.555  -9.327  1.00 18.63           C  
ATOM   1021  O   VAL A 131      31.769  11.750  -9.215  1.00 17.17           O  
ATOM   1022  CB  VAL A 131      32.127   9.141 -11.363  1.00 18.26           C  
ATOM   1023  CG1 VAL A 131      31.660  10.319 -12.158  1.00 22.18           C  
ATOM   1024  CG2 VAL A 131      33.318   8.498 -12.085  1.00 18.23           C  
ATOM   1025  N   ASN A 132      30.370  10.096  -8.899  1.00 15.62           N  
ATOM   1026  CA  ASN A 132      29.438  11.013  -8.281  1.00  7.57           C  
ATOM   1027  C   ASN A 132      29.972  11.643  -6.973  1.00 18.42           C  
ATOM   1028  O   ASN A 132      29.798  12.817  -6.662  1.00 15.16           O  
ATOM   1029  CB  ASN A 132      28.123  10.283  -7.999  1.00 10.92           C  
ATOM   1030  CG  ASN A 132      27.043  11.262  -7.574  1.00 13.34           C  
ATOM   1031  OD1 ASN A 132      26.732  11.469  -6.370  1.00 19.30           O  
ATOM   1032  ND2 ASN A 132      26.470  11.925  -8.585  1.00 18.94           N  
ATOM   1033  N   LEU A 133      30.650  10.846  -6.150  1.00  9.43           N  
ATOM   1034  CA  LEU A 133      31.123  11.400  -4.908  1.00  7.74           C  
ATOM   1035  C   LEU A 133      32.114  12.530  -5.126  1.00 10.08           C  
ATOM   1036  O   LEU A 133      32.224  13.406  -4.267  1.00 14.15           O  
ATOM   1037  CB  LEU A 133      31.820  10.308  -4.036  1.00 13.27           C  
ATOM   1038  CG  LEU A 133      30.893   9.272  -3.355  1.00 12.83           C  
ATOM   1039  CD1 LEU A 133      31.737   8.126  -2.781  1.00 12.37           C  
ATOM   1040  CD2 LEU A 133      30.068   9.895  -2.229  1.00 10.91           C  
ATOM   1041  N   ALA A 134      32.886  12.445  -6.205  1.00 11.43           N  
ATOM   1042  CA  ALA A 134      33.927  13.434  -6.487  1.00 15.19           C  
ATOM   1043  C   ALA A 134      33.367  14.780  -6.880  1.00 16.28           C  
ATOM   1044  O   ALA A 134      34.056  15.796  -6.815  1.00 15.39           O  
ATOM   1045  CB  ALA A 134      34.909  12.885  -7.521  1.00 10.17           C  
ATOM   1046  N   LYS A 135      32.109  14.803  -7.322  1.00 16.42           N  
ATOM   1047  CA  LYS A 135      31.480  16.087  -7.708  1.00 17.11           C  
ATOM   1048  C   LYS A 135      30.907  16.746  -6.473  1.00 14.72           C  
ATOM   1049  O   LYS A 135      29.695  16.730  -6.254  1.00 14.46           O  
ATOM   1050  CB  LYS A 135      30.362  15.906  -8.740  1.00 16.00           C  
ATOM   1051  CG  LYS A 135      30.836  15.132  -9.980  1.00 17.41           C  
ATOM   1052  CD  LYS A 135      29.862  15.411 -11.111  1.00 39.29           C  
ATOM   1053  CE  LYS A 135      29.891  14.436 -12.276  1.00 56.66           C  
ATOM   1054  NZ  LYS A 135      28.541  14.266 -12.856  1.00 80.31           N  
ATOM   1055  N   SER A 136      31.803  17.213  -5.604  1.00 12.27           N  
ATOM   1056  CA  SER A 136      31.364  17.736  -4.358  1.00 12.57           C  
ATOM   1057  C   SER A 136      32.343  18.742  -3.805  1.00 11.56           C  
ATOM   1058  O   SER A 136      33.549  18.740  -4.124  1.00 14.37           O  
ATOM   1059  CB  SER A 136      31.197  16.581  -3.365  1.00 13.15           C  
ATOM   1060  OG  SER A 136      32.488  15.966  -3.126  1.00 10.64           O  
ATOM   1061  N   ARG A 137      31.794  19.600  -2.949  1.00  8.51           N  
ATOM   1062  CA  ARG A 137      32.648  20.566  -2.285  1.00 15.27           C  
ATOM   1063  C   ARG A 137      33.671  19.799  -1.453  1.00 10.70           C  
ATOM   1064  O   ARG A 137      34.842  20.138  -1.414  1.00 15.25           O  
ATOM   1065  CB  ARG A 137      31.850  21.420  -1.339  1.00 11.52           C  
ATOM   1066  CG  ARG A 137      32.794  22.273  -0.510  1.00 18.62           C  
ATOM   1067  CD  ARG A 137      32.033  23.220   0.404  1.00 15.45           C  
ATOM   1068  NE  ARG A 137      32.857  24.322   0.918  1.00 29.51           N  
ATOM   1069  CZ  ARG A 137      33.535  24.293   2.061  1.00100.00           C  
ATOM   1070  NH1 ARG A 137      33.485  23.214   2.850  1.00 25.01           N  
ATOM   1071  NH2 ARG A 137      34.270  25.366   2.408  1.00 51.07           N  
ATOM   1072  N   TRP A 138      33.179  18.728  -0.786  1.00 15.85           N  
ATOM   1073  CA  TRP A 138      34.012  17.842   0.040  1.00 12.12           C  
ATOM   1074  C   TRP A 138      35.285  17.433  -0.709  1.00 13.56           C  
ATOM   1075  O   TRP A 138      36.395  17.611  -0.216  1.00 12.00           O  
ATOM   1076  CB  TRP A 138      33.229  16.562   0.386  1.00 14.93           C  
ATOM   1077  CG  TRP A 138      34.066  15.446   0.986  1.00 18.75           C  
ATOM   1078  CD1 TRP A 138      34.740  15.475   2.173  1.00 27.68           C  
ATOM   1079  CD2 TRP A 138      34.173  14.087   0.503  1.00  9.21           C  
ATOM   1080  NE1 TRP A 138      35.306  14.230   2.445  1.00 12.94           N  
ATOM   1081  CE2 TRP A 138      34.938  13.355   1.451  1.00  8.67           C  
ATOM   1082  CE3 TRP A 138      33.633  13.417  -0.589  1.00  6.60           C  
ATOM   1083  CZ2 TRP A 138      35.177  11.975   1.306  1.00 11.49           C  
ATOM   1084  CZ3 TRP A 138      33.906  12.069  -0.750  1.00 20.72           C  
ATOM   1085  CH2 TRP A 138      34.671  11.356   0.175  1.00 13.69           C  
ATOM   1086  N   TYR A 139      35.127  16.897  -1.912  1.00 10.88           N  
ATOM   1087  CA  TYR A 139      36.285  16.474  -2.689  1.00  5.63           C  
ATOM   1088  C   TYR A 139      37.150  17.670  -3.031  1.00 25.63           C  
ATOM   1089  O   TYR A 139      38.358  17.587  -2.999  1.00 18.38           O  
ATOM   1090  CB  TYR A 139      35.802  15.924  -4.027  1.00  7.68           C  
ATOM   1091  CG  TYR A 139      36.885  15.513  -4.972  1.00 16.76           C  
ATOM   1092  CD1 TYR A 139      37.387  14.219  -4.858  1.00 15.47           C  
ATOM   1093  CD2 TYR A 139      37.335  16.325  -6.022  1.00 15.84           C  
ATOM   1094  CE1 TYR A 139      38.355  13.712  -5.723  1.00 27.22           C  
ATOM   1095  CE2 TYR A 139      38.299  15.832  -6.903  1.00 33.31           C  
ATOM   1096  CZ  TYR A 139      38.804  14.538  -6.752  1.00 49.14           C  
ATOM   1097  OH  TYR A 139      39.742  14.070  -7.626  1.00 57.71           O  
ATOM   1098  N   ASN A 140      36.531  18.786  -3.441  1.00 13.42           N  
ATOM   1099  CA  ASN A 140      37.348  19.958  -3.842  1.00 10.11           C  
ATOM   1100  C   ASN A 140      38.120  20.583  -2.710  1.00 22.08           C  
ATOM   1101  O   ASN A 140      39.228  21.090  -2.892  1.00 14.83           O  
ATOM   1102  CB  ASN A 140      36.544  21.011  -4.627  1.00 20.08           C  
ATOM   1103  CG  ASN A 140      36.232  20.445  -5.983  1.00 24.37           C  
ATOM   1104  OD1 ASN A 140      35.119  19.980  -6.202  1.00 20.16           O  
ATOM   1105  ND2 ASN A 140      37.243  20.362  -6.848  1.00 24.71           N  
ATOM   1106  N   GLN A 141      37.553  20.508  -1.517  1.00 11.67           N  
ATOM   1107  CA  GLN A 141      38.223  21.072  -0.358  1.00 14.54           C  
ATOM   1108  C   GLN A 141      39.310  20.225   0.243  1.00 28.41           C  
ATOM   1109  O   GLN A 141      40.336  20.752   0.634  1.00 16.94           O  
ATOM   1110  CB  GLN A 141      37.262  21.518   0.733  1.00 13.81           C  
ATOM   1111  CG  GLN A 141      36.338  22.586   0.134  1.00 34.39           C  
ATOM   1112  CD  GLN A 141      37.065  23.837  -0.334  1.00100.00           C  
ATOM   1113  OE1 GLN A 141      36.750  24.411  -1.380  1.00 21.64           O  
ATOM   1114  NE2 GLN A 141      37.990  24.316   0.477  1.00 20.44           N  
ATOM   1115  N   THR A 142      39.066  18.927   0.364  1.00 13.15           N  
ATOM   1116  CA  THR A 142      40.046  18.014   0.954  1.00  8.79           C  
ATOM   1117  C   THR A 142      40.181  16.866  -0.008  1.00 21.66           C  
ATOM   1118  O   THR A 142      39.739  15.749   0.221  1.00 16.29           O  
ATOM   1119  CB  THR A 142      39.593  17.504   2.361  1.00 14.69           C  
ATOM   1120  OG1 THR A 142      38.247  16.968   2.325  1.00 15.22           O  
ATOM   1121  CG2 THR A 142      39.633  18.659   3.374  1.00 13.03           C  
ATOM   1122  N   PRO A 143      40.827  17.162  -1.103  1.00 16.94           N  
ATOM   1123  CA  PRO A 143      41.016  16.178  -2.158  1.00 11.90           C  
ATOM   1124  C   PRO A 143      41.818  14.882  -1.782  1.00  9.52           C  
ATOM   1125  O   PRO A 143      41.451  13.774  -2.194  1.00 15.82           O  
ATOM   1126  CB  PRO A 143      41.708  16.934  -3.288  1.00 13.57           C  
ATOM   1127  CG  PRO A 143      42.251  18.253  -2.660  1.00 13.56           C  
ATOM   1128  CD  PRO A 143      41.490  18.464  -1.373  1.00 11.13           C  
ATOM   1129  N   ASN A 144      42.955  14.982  -1.081  1.00  8.52           N  
ATOM   1130  CA  ASN A 144      43.711  13.770  -0.819  1.00 14.61           C  
ATOM   1131  C   ASN A 144      42.927  12.766   0.048  1.00 13.27           C  
ATOM   1132  O   ASN A 144      42.921  11.548  -0.188  1.00 15.00           O  
ATOM   1133  CB  ASN A 144      45.100  14.067  -0.240  1.00 20.12           C  
ATOM   1134  CG  ASN A 144      46.082  14.761  -1.171  1.00 18.92           C  
ATOM   1135  OD1 ASN A 144      46.113  14.535  -2.363  1.00 31.01           O  
ATOM   1136  ND2 ASN A 144      46.941  15.574  -0.608  1.00 34.51           N  
ATOM   1137  N   ARG A 145      42.244  13.317   1.069  1.00  9.15           N  
ATOM   1138  CA  ARG A 145      41.422  12.536   1.962  1.00  6.07           C  
ATOM   1139  C   ARG A 145      40.216  11.979   1.211  1.00 10.77           C  
ATOM   1140  O   ARG A 145      39.919  10.782   1.298  1.00 13.15           O  
ATOM   1141  CB  ARG A 145      40.965  13.316   3.178  1.00 12.62           C  
ATOM   1142  CG  ARG A 145      40.207  12.414   4.142  1.00 17.08           C  
ATOM   1143  CD  ARG A 145      39.573  13.180   5.236  1.00 20.87           C  
ATOM   1144  NE  ARG A 145      38.818  12.326   6.117  1.00 18.37           N  
ATOM   1145  CZ  ARG A 145      38.676  12.712   7.339  1.00 15.83           C  
ATOM   1146  NH1 ARG A 145      39.284  13.822   7.672  1.00 14.00           N  
ATOM   1147  NH2 ARG A 145      37.964  11.993   8.223  1.00  8.88           N  
ATOM   1148  N   ALA A 146      39.524  12.835   0.451  1.00 14.66           N  
ATOM   1149  CA  ALA A 146      38.357  12.361  -0.291  1.00  6.34           C  
ATOM   1150  C   ALA A 146      38.775  11.227  -1.224  1.00 11.75           C  
ATOM   1151  O   ALA A 146      38.059  10.234  -1.369  1.00 12.89           O  
ATOM   1152  CB  ALA A 146      37.718  13.514  -1.058  1.00 10.81           C  
ATOM   1153  N   LYS A 147      39.950  11.369  -1.875  1.00 12.31           N  
ATOM   1154  CA  LYS A 147      40.436  10.356  -2.795  1.00 16.01           C  
ATOM   1155  C   LYS A 147      40.629   9.022  -2.084  1.00 21.15           C  
ATOM   1156  O   LYS A 147      40.329   7.961  -2.642  1.00  9.49           O  
ATOM   1157  CB  LYS A 147      41.760  10.701  -3.466  1.00 18.74           C  
ATOM   1158  CG  LYS A 147      41.524  11.424  -4.778  1.00 39.18           C  
ATOM   1159  CD  LYS A 147      42.567  12.487  -5.107  1.00 28.22           C  
ATOM   1160  CE  LYS A 147      41.986  13.707  -5.825  1.00100.00           C  
ATOM   1161  NZ  LYS A 147      42.942  14.430  -6.691  1.00100.00           N  
ATOM   1162  N   ARG A 148      41.157   9.081  -0.858  1.00  9.50           N  
ATOM   1163  CA  ARG A 148      41.364   7.820  -0.129  1.00  9.10           C  
ATOM   1164  C   ARG A 148      40.008   7.114   0.155  1.00 11.15           C  
ATOM   1165  O   ARG A 148      39.856   5.882   0.013  1.00 14.10           O  
ATOM   1166  CB  ARG A 148      42.100   8.047   1.196  1.00  7.74           C  
ATOM   1167  CG  ARG A 148      43.577   8.323   0.943  1.00  6.39           C  
ATOM   1168  CD  ARG A 148      44.413   8.258   2.200  1.00  9.94           C  
ATOM   1169  NE  ARG A 148      44.087   9.340   3.137  1.00 19.44           N  
ATOM   1170  CZ  ARG A 148      44.622  10.585   3.077  1.00 16.86           C  
ATOM   1171  NH1 ARG A 148      45.531  10.942   2.168  1.00 16.54           N  
ATOM   1172  NH2 ARG A 148      44.236  11.490   3.950  1.00 14.23           N  
ATOM   1173  N   VAL A 149      39.033   7.928   0.572  1.00  6.06           N  
ATOM   1174  CA  VAL A 149      37.736   7.384   0.983  1.00  6.36           C  
ATOM   1175  C   VAL A 149      37.007   6.846  -0.198  1.00 14.39           C  
ATOM   1176  O   VAL A 149      36.389   5.755  -0.124  1.00 13.20           O  
ATOM   1177  CB  VAL A 149      36.885   8.376   1.730  1.00 11.96           C  
ATOM   1178  CG1 VAL A 149      35.519   7.771   2.043  1.00 12.99           C  
ATOM   1179  CG2 VAL A 149      37.632   8.757   2.998  1.00 11.30           C  
ATOM   1180  N   ILE A 150      37.104   7.628  -1.286  1.00  9.51           N  
ATOM   1181  CA  ILE A 150      36.497   7.242  -2.540  1.00  6.57           C  
ATOM   1182  C   ILE A 150      37.082   5.941  -3.063  1.00 12.99           C  
ATOM   1183  O   ILE A 150      36.354   5.093  -3.562  1.00 12.52           O  
ATOM   1184  CB  ILE A 150      36.553   8.345  -3.614  1.00 14.30           C  
ATOM   1185  CG1 ILE A 150      35.639   9.523  -3.251  1.00 12.94           C  
ATOM   1186  CG2 ILE A 150      36.137   7.717  -4.956  1.00 16.10           C  
ATOM   1187  CD1 ILE A 150      35.786  10.734  -4.160  1.00 10.91           C  
ATOM   1188  N   THR A 151      38.420   5.781  -3.010  1.00 11.76           N  
ATOM   1189  CA  THR A 151      39.077   4.530  -3.467  1.00 18.60           C  
ATOM   1190  C   THR A 151      38.570   3.339  -2.687  1.00 13.81           C  
ATOM   1191  O   THR A 151      38.417   2.252  -3.198  1.00 12.56           O  
ATOM   1192  CB  THR A 151      40.594   4.605  -3.269  1.00 19.43           C  
ATOM   1193  OG1 THR A 151      41.085   5.541  -4.189  1.00 26.04           O  
ATOM   1194  CG2 THR A 151      41.223   3.238  -3.523  1.00 20.41           C  
ATOM   1195  N   THR A 152      38.305   3.610  -1.427  1.00 12.75           N  
ATOM   1196  CA  THR A 152      37.807   2.645  -0.485  1.00 15.71           C  
ATOM   1197  C   THR A 152      36.415   2.164  -0.920  1.00 16.40           C  
ATOM   1198  O   THR A 152      36.095   0.968  -0.966  1.00 16.51           O  
ATOM   1199  CB  THR A 152      37.893   3.172   1.004  1.00  8.97           C  
ATOM   1200  OG1 THR A 152      39.258   3.520   1.295  1.00 10.95           O  
ATOM   1201  CG2 THR A 152      37.536   2.066   1.985  1.00 14.92           C  
ATOM   1202  N   PHE A 153      35.573   3.095  -1.271  1.00  8.66           N  
ATOM   1203  CA  PHE A 153      34.252   2.666  -1.672  1.00  6.07           C  
ATOM   1204  C   PHE A 153      34.289   1.966  -2.972  1.00 12.11           C  
ATOM   1205  O   PHE A 153      33.530   1.042  -3.270  1.00 15.82           O  
ATOM   1206  CB  PHE A 153      33.351   3.905  -1.845  1.00  7.48           C  
ATOM   1207  CG  PHE A 153      32.645   4.419  -0.609  1.00 11.24           C  
ATOM   1208  CD1 PHE A 153      31.767   3.602   0.116  1.00 10.94           C  
ATOM   1209  CD2 PHE A 153      32.808   5.750  -0.219  1.00 18.41           C  
ATOM   1210  CE1 PHE A 153      31.087   4.108   1.222  1.00  9.14           C  
ATOM   1211  CE2 PHE A 153      32.129   6.271   0.891  1.00 15.81           C  
ATOM   1212  CZ  PHE A 153      31.277   5.438   1.622  1.00 19.34           C  
ATOM   1213  N   ARG A 154      35.159   2.467  -3.808  1.00 14.85           N  
ATOM   1214  CA  ARG A 154      35.288   1.894  -5.115  1.00  9.86           C  
ATOM   1215  C   ARG A 154      35.798   0.465  -5.144  1.00 27.18           C  
ATOM   1216  O   ARG A 154      35.275  -0.353  -5.908  1.00 22.99           O  
ATOM   1217  CB  ARG A 154      36.129   2.736  -6.056  1.00 15.00           C  
ATOM   1218  CG  ARG A 154      35.757   2.448  -7.521  1.00 21.03           C  
ATOM   1219  CD  ARG A 154      36.685   3.156  -8.521  1.00 19.98           C  
ATOM   1220  NE  ARG A 154      38.068   3.327  -8.036  1.00 42.34           N  
ATOM   1221  CZ  ARG A 154      39.117   2.488  -8.267  1.00100.00           C  
ATOM   1222  NH1 ARG A 154      38.968   1.375  -8.994  1.00100.00           N  
ATOM   1223  NH2 ARG A 154      40.351   2.768  -7.767  1.00 38.16           N  
ATOM   1224  N   THR A 155      36.846   0.184  -4.349  1.00 14.74           N  
ATOM   1225  CA  THR A 155      37.466  -1.114  -4.382  1.00 14.36           C  
ATOM   1226  C   THR A 155      37.040  -2.038  -3.322  1.00 19.53           C  
ATOM   1227  O   THR A 155      37.217  -3.229  -3.443  1.00 25.50           O  
ATOM   1228  CB  THR A 155      39.014  -1.007  -4.330  1.00 15.13           C  
ATOM   1229  OG1 THR A 155      39.408  -0.450  -3.095  1.00 14.58           O  
ATOM   1230  CG2 THR A 155      39.489  -0.142  -5.461  1.00 12.94           C  
ATOM   1231  N   GLY A 156      36.564  -1.525  -2.228  1.00 17.52           N  
ATOM   1232  CA  GLY A 156      36.242  -2.390  -1.133  1.00 13.42           C  
ATOM   1233  C   GLY A 156      37.500  -2.985  -0.474  1.00 30.35           C  
ATOM   1234  O   GLY A 156      37.400  -3.975   0.212  1.00 17.14           O  
ATOM   1235  N   THR A 157      38.688  -2.356  -0.644  1.00 14.72           N  
ATOM   1236  CA  THR A 157      39.955  -2.803  -0.046  1.00 13.46           C  
ATOM   1237  C   THR A 157      40.540  -1.626   0.692  1.00 16.94           C  
ATOM   1238  O   THR A 157      40.080  -0.532   0.499  1.00 13.74           O  
ATOM   1239  CB  THR A 157      40.999  -3.132  -1.151  1.00 26.19           C  
ATOM   1240  OG1 THR A 157      41.447  -1.920  -1.738  1.00 22.35           O  
ATOM   1241  CG2 THR A 157      40.427  -4.016  -2.243  1.00 24.93           C  
ATOM   1242  N   TRP A 158      41.612  -1.850   1.416  1.00 16.60           N  
ATOM   1243  CA  TRP A 158      42.299  -0.796   2.142  1.00 10.45           C  
ATOM   1244  C   TRP A 158      43.490  -0.265   1.356  1.00 19.65           C  
ATOM   1245  O   TRP A 158      44.338   0.432   1.904  1.00 16.69           O  
ATOM   1246  CB  TRP A 158      42.817  -1.324   3.489  1.00  9.74           C  
ATOM   1247  CG  TRP A 158      41.754  -1.709   4.470  1.00  9.78           C  
ATOM   1248  CD1 TRP A 158      41.432  -2.961   4.859  1.00 14.54           C  
ATOM   1249  CD2 TRP A 158      40.900  -0.822   5.228  1.00 21.14           C  
ATOM   1250  NE1 TRP A 158      40.466  -2.929   5.824  1.00 16.03           N  
ATOM   1251  CE2 TRP A 158      40.090  -1.625   6.046  1.00 16.26           C  
ATOM   1252  CE3 TRP A 158      40.727   0.566   5.288  1.00 16.65           C  
ATOM   1253  CZ2 TRP A 158      39.146  -1.083   6.929  1.00 14.07           C  
ATOM   1254  CZ3 TRP A 158      39.839   1.075   6.211  1.00 17.09           C  
ATOM   1255  CH2 TRP A 158      39.052   0.261   7.021  1.00 15.12           C  
ATOM   1256  N   ASP A 159      43.577  -0.585   0.074  1.00 14.56           N  
ATOM   1257  CA  ASP A 159      44.718  -0.138  -0.713  1.00 11.75           C  
ATOM   1258  C   ASP A 159      45.166   1.338  -0.561  1.00 27.67           C  
ATOM   1259  O   ASP A 159      46.337   1.639  -0.507  1.00 21.98           O  
ATOM   1260  CB  ASP A 159      44.642  -0.605  -2.158  1.00 17.09           C  
ATOM   1261  CG  ASP A 159      44.550  -2.124  -2.258  1.00 40.26           C  
ATOM   1262  OD1 ASP A 159      44.922  -2.760  -1.165  1.00 39.84           O  
ATOM   1263  OD2 ASP A 159      44.148  -2.698  -3.255  1.00 47.65           O  
ATOM   1264  N   ALA A 160      44.239   2.273  -0.429  1.00 19.17           N  
ATOM   1265  CA  ALA A 160      44.579   3.693  -0.339  1.00 12.92           C  
ATOM   1266  C   ALA A 160      45.245   4.041   1.001  1.00 14.21           C  
ATOM   1267  O   ALA A 160      45.842   5.109   1.188  1.00 20.90           O  
ATOM   1268  CB  ALA A 160      43.289   4.541  -0.561  1.00 20.50           C  
ATOM   1269  N   TYR A 161      45.106   3.144   1.937  1.00 11.20           N  
ATOM   1270  CA  TYR A 161      45.623   3.388   3.269  1.00 11.50           C  
ATOM   1271  C   TYR A 161      46.933   2.681   3.529  1.00 40.54           C  
ATOM   1272  O   TYR A 161      47.537   2.894   4.582  1.00 19.53           O  
ATOM   1273  CB  TYR A 161      44.587   3.079   4.363  1.00 12.11           C  
ATOM   1274  CG  TYR A 161      43.557   4.179   4.404  1.00 16.14           C  
ATOM   1275  CD1 TYR A 161      42.477   4.103   3.532  1.00 12.72           C  
ATOM   1276  CD2 TYR A 161      43.688   5.300   5.227  1.00 11.60           C  
ATOM   1277  CE1 TYR A 161      41.515   5.111   3.499  1.00 11.77           C  
ATOM   1278  CE2 TYR A 161      42.733   6.319   5.195  1.00 11.85           C  
ATOM   1279  CZ  TYR A 161      41.629   6.209   4.341  1.00 12.59           C  
ATOM   1280  OH  TYR A 161      40.659   7.205   4.282  1.00  9.50           O  
ATOM   1281  N   LYS A 162      47.399   1.882   2.570  1.00 52.51           N  
ATOM   1282  CA  LYS A 162      48.664   1.192   2.753  1.00100.00           C  
ATOM   1283  C   LYS A 162      49.785   1.897   2.000  1.00 30.30           C  
ATOM   1284  O   LYS A 162      50.866   2.116   2.562  1.00 53.62           O  
ATOM   1285  CB  LYS A 162      48.572  -0.294   2.447  1.00 34.22           C  
ATOM   1286  CG  LYS A 162      47.186  -0.860   2.739  1.00 88.56           C  
ATOM   1287  CD  LYS A 162      47.073  -2.388   2.642  1.00100.00           C  
ATOM   1288  CE  LYS A 162      46.789  -2.902   1.226  1.00100.00           C  
ATOM   1289  NZ  LYS A 162      45.656  -3.848   1.137  1.00 79.20           N  
TER    1290      LYS A 162                                                      
HETATM 1291 CL    CL A 173      43.171  16.485   1.854  1.00 26.62          CL  
HETATM 1292 CL    CL A 178      31.869  15.618  23.980  0.50 28.92          CL  
HETATM 1293  C1  HED A 170      31.868  -1.220  15.213  1.00 26.40           C  
HETATM 1294  O1  HED A 170      33.113  -0.738  15.740  1.00 40.22           O  
HETATM 1295  C2  HED A 170      31.869  -0.794  13.787  1.00 26.78           C  
HETATM 1296  S3  HED A 170      33.369  -1.435  13.046  1.00 49.46           S  
HETATM 1297  S4  HED A 170      33.179  -0.822  11.050  1.00100.00           S  
HETATM 1298  C5  HED A 170      32.634  -2.278  10.098  1.00 30.97           C  
HETATM 1299  C6  HED A 170      33.770  -3.300   9.851  1.00 83.16           C  
HETATM 1300  O6  HED A 170      34.805  -2.698   9.086  1.00 63.19           O  
HETATM 1301  C1  PXY A 400      26.645   6.141   4.668  1.00 25.86           C  
HETATM 1302  C2  PXY A 400      26.781   5.671   3.444  1.00 26.29           C  
HETATM 1303  C3  PXY A 400      27.270   6.472   2.435  1.00 28.03           C  
HETATM 1304  C4  PXY A 400      27.583   7.775   2.686  1.00 34.72           C  
HETATM 1305  C5  PXY A 400      27.442   8.266   3.939  1.00 36.14           C  
HETATM 1306  C6  PXY A 400      26.979   7.434   4.947  1.00 38.36           C  
HETATM 1307  C1' PXY A 400      26.137   5.226   5.770  1.00 40.80           C  
HETATM 1308  C4' PXY A 400      28.102   8.664   1.552  1.00 57.42           C  
HETATM 1309  O   HOH A 171      38.022  12.587  18.288  1.00 11.31           O  
HETATM 1310  O   HOH A 172      36.102  18.870   2.875  1.00 27.94           O  
HETATM 1311  O   HOH A 174      41.916  23.098   1.008  1.00 17.98           O  
HETATM 1312  O   HOH A 175      41.341   2.040   0.223  1.00 17.88           O  
HETATM 1313  O   HOH A 176      40.771  26.027  28.620  1.00 69.77           O  
HETATM 1314  O   HOH A 177      32.856  -7.646   4.265  1.00 25.48           O  
HETATM 1315  O   HOH A 179      40.270  13.074  19.972  1.00 10.86           O  
HETATM 1316  O   HOH A 180      44.894  10.706  -1.881  1.00 27.86           O  
HETATM 1317  O   HOH A 181      27.851  -6.834   4.905  1.00 24.14           O  
HETATM 1318  O   HOH A 182      32.978  12.783  22.365  1.00 25.88           O  
HETATM 1319  O   HOH A 183      33.689  11.200  28.911  1.00 34.04           O  
HETATM 1320  O   HOH A 184      48.659  10.195  28.123  1.00 40.95           O  
HETATM 1321  O   HOH A 185      30.799   5.698  23.317  1.00 33.16           O  
HETATM 1322  O   HOH A 186      40.857   5.489  20.892  1.00 53.97           O  
HETATM 1323  O   HOH A 187      44.507  -3.659  11.877  1.00 30.05           O  
HETATM 1324  O   HOH A 188      39.323  22.533  -6.953  1.00 34.17           O  
HETATM 1325  O   HOH A 189      50.459  17.960  19.668  1.00 31.84           O  
HETATM 1326  O   HOH A 190      35.960  27.527  15.732  1.00 23.56           O  
HETATM 1327  O   HOH A 191      36.890  29.774  14.207  1.00 34.92           O  
HETATM 1328  O   HOH A 192      43.609  25.736   9.633  1.00 27.23           O  
HETATM 1329  O   HOH A 193      19.772  -2.401   2.998  1.00 24.44           O  
HETATM 1330  O   HOH A 194      35.172   5.346 -11.252  1.00 35.26           O  
HETATM 1331  O   HOH A 195      36.628  -1.097  10.837  1.00 14.97           O  
HETATM 1332  O   HOH A 196      45.851  20.631  30.836  1.00 35.05           O  
HETATM 1333  O   HOH A 198      30.201  25.512  27.907  1.00 30.51           O  
HETATM 1334  O   HOH A 200      32.920  18.622  22.517  1.00 36.66           O  
HETATM 1335  O   HOH A 201      29.621   8.057  22.199  1.00 29.46           O  
HETATM 1336  O   HOH A 202      30.888  12.459  20.594  1.00 59.16           O  
HETATM 1337  O   HOH A 203      37.207  19.416  13.240  1.00 21.29           O  
HETATM 1338  O   HOH A 204      39.014  17.607  11.721  1.00 25.79           O  
HETATM 1339  O   HOH A 207      41.823  16.395   8.885  1.00 47.70           O  
HETATM 1340  O   HOH A 208      35.714  11.566   4.816  1.00 12.38           O  
HETATM 1341  O   HOH A 209      42.745  16.497   4.813  1.00 33.42           O  
HETATM 1342  O   HOH A 210      35.240  -5.551   0.673  1.00 32.08           O  
HETATM 1343  O   HOH A 211      46.602   9.828   0.045  1.00 31.42           O  
HETATM 1344  O   HOH A 213      25.763  -1.779  -1.197  1.00 17.33           O  
HETATM 1345  O   HOH A 214      22.092  -3.620  -1.728  1.00 35.57           O  
HETATM 1346  O   HOH A 215      32.888  13.901  26.491  1.00 19.11           O  
HETATM 1347  O   HOH A 216      36.410   9.736  -8.611  1.00 37.58           O  
HETATM 1348  O   HOH A 217      33.892  -1.729  -9.799  1.00 29.25           O  
HETATM 1349  O   HOH A 218      28.283   8.685 -11.764  1.00 23.92           O  
HETATM 1350  O   HOH A 219      27.657  11.356 -11.395  1.00 25.24           O  
HETATM 1351  O   HOH A 220      35.149  17.111  -8.792  1.00 38.60           O  
HETATM 1352  O   HOH A 221      44.254   5.769  17.759  1.00 46.12           O  
HETATM 1353  O   HOH A 222      29.436  24.584  17.419  1.00 39.97           O  
HETATM 1354  O   HOH A 223      42.397  -4.577  12.876  1.00 22.65           O  
HETATM 1355  O   HOH A 224      36.288  16.957  13.025  1.00 26.44           O  
HETATM 1356  O   HOH A 225      33.969  17.274  12.415  1.00 67.33           O  
HETATM 1357  O   HOH A 226      22.647  -2.805  11.674  1.00 32.61           O  
HETATM 1358  O   HOH A 227      48.489   6.981  11.933  1.00 47.64           O  
HETATM 1359  O   HOH A 228      47.980  11.258  10.314  1.00 50.17           O  
HETATM 1360  O   HOH A 229      42.020  17.055  11.833  1.00 30.50           O  
HETATM 1361  O   HOH A 230      43.671  14.182   6.027  1.00 31.27           O  
HETATM 1362  O   HOH A 231      42.541  -4.611   1.753  1.00 33.01           O  
HETATM 1363  O   HOH A 232      46.373   6.592  -0.965  1.00 44.49           O  
HETATM 1364  O   HOH A 233      44.385   7.397  -2.733  1.00 57.03           O  
HETATM 1365  O   HOH A 234      40.214  18.889  -6.818  1.00 42.26           O  
HETATM 1366  O   HOH A 235      31.201   0.002 -11.087  1.00 25.14           O  
HETATM 1367  O   HOH A 237      40.442  16.248   6.450  1.00 29.15           O  
HETATM 1368  O   HOH A 238      35.176  -2.545  -7.691  1.00 25.61           O  
HETATM 1369  O   HOH A 239      35.857  12.606  28.592  1.00 24.11           O  
HETATM 1370  O   HOH A 240      43.372   5.253  25.396  1.00 26.10           O  
HETATM 1371  O   HOH A 242      25.155   9.456  17.702  1.00 39.18           O  
HETATM 1372  O   HOH A 244      47.060   4.354  11.822  1.00 39.06           O  
HETATM 1373  O   HOH A 245      47.719  13.439   2.546  1.00 47.01           O  
HETATM 1374  O   HOH A 246      30.443  15.649  20.567  1.00 45.94           O  
HETATM 1375  O   HOH A 247      45.776  25.961  14.260  1.00 41.08           O  
HETATM 1376  O   HOH A 248      39.316  -5.540   6.601  1.00 47.12           O  
HETATM 1377  O   HOH A 249      38.726  10.195  -7.153  1.00 30.07           O  
HETATM 1378  O   HOH A 250      36.439  11.011 -10.953  1.00 51.04           O  
HETATM 1379  O   HOH A 251      33.952  13.242 -11.175  1.00 30.12           O  
HETATM 1380  O   HOH A 253      18.363   6.008   1.530  1.00 30.11           O  
HETATM 1381  O   HOH A 254      25.236  16.258  11.917  1.00 43.18           O  
HETATM 1382  O   HOH A 256      36.763  15.902  10.755  1.00 35.57           O  
HETATM 1383  O   HOH A 259      40.792  12.821  32.291  1.00 34.78           O  
HETATM 1384  O   HOH A 261      39.141   5.618  -6.733  1.00 77.49           O  
HETATM 1385  O   HOH A 262      50.601   9.236  12.097  1.00 79.03           O  
HETATM 1386  O   HOH A 263      45.403  16.797   9.300  1.00100.00           O  
HETATM 1387  O   HOH A 265      34.589  14.274  16.301  1.00 47.15           O  
HETATM 1388  O   HOH A 266      34.008  16.443  15.713  1.00 32.90           O  
HETATM 1389  O   HOH A 267      35.133  15.080  13.646  1.00 24.80           O  
HETATM 1390  O   HOH A 268      15.934   9.498   9.922  1.00 50.17           O  
HETATM 1391  O   HOH A 269      44.187  21.972  10.045  1.00 19.81           O  
HETATM 1392  O   HOH A 270      30.158  18.392  -0.398  1.00 14.32           O  
HETATM 1393  O   HOH A 271      37.032   6.716  -9.671  1.00 39.88           O  
HETATM 1394  O   HOH A 272      17.711  12.961  -5.728  1.00 33.72           O  
HETATM 1395  O   HOH A 273      38.220  -7.670   0.607  1.00 87.70           O  
HETATM 1396  O   HOH A 274      31.304  11.841  15.644  1.00 31.98           O  
HETATM 1397  O   HOH A 277      34.333  -4.828  -5.366  1.00 33.77           O  
HETATM 1398  O   HOH A 278      40.778  25.994  31.327  1.00 34.58           O  
HETATM 1399  O   HOH A 280      32.579  17.328  18.292  1.00 35.72           O  
HETATM 1400  O   HOH A 281      31.751  20.918  21.847  1.00 26.15           O  
HETATM 1401  O   HOH A 282      32.229  19.682  24.606  1.00 30.15           O  
HETATM 1402  O   HOH A 284      49.974  12.583  26.997  1.00 43.23           O  
HETATM 1403  O   HOH A 285      42.782  15.866  15.420  1.00 61.48           O  
HETATM 1404  O   HOH A 286      49.787  16.867  27.284  1.00 63.98           O  
HETATM 1405  O   HOH A 288      44.144  -1.271  15.754  1.00 33.87           O  
HETATM 1406  O   HOH A 289      20.237  10.139  13.352  1.00 52.00           O  
HETATM 1407  O   HOH A 290      20.338  -5.683   4.727  1.00 58.97           O  
HETATM 1408  O   HOH A 292      18.133   8.182  -2.279  1.00 85.86           O  
HETATM 1409  O   HOH A 293      28.529  -0.653 -12.118  1.00 36.94           O  
HETATM 1410  O   HOH A 294      47.974   1.739   9.895  1.00 73.19           O  
HETATM 1411  O   HOH A 295      46.290   3.658  15.252  1.00 41.04           O  
HETATM 1412  O   HOH A 296      41.513  -6.569   5.910  1.00 33.55           O  
HETATM 1413  O   HOH A 297      41.014  -6.353   3.414  1.00 73.89           O  
HETATM 1414  O   HOH A 298      45.047  16.288  14.462  1.00 40.70           O  
HETATM 1415  O   HOH A 299      32.710  13.620  14.714  1.00 27.35           O  
HETATM 1416  O   HOH A 300      36.641  19.463  -9.999  1.00 54.78           O  
HETATM 1417  O   HOH A 301      19.165   4.605  -1.857  1.00 74.07           O  
HETATM 1418  O   HOH A 302      18.099  -3.027   5.898  1.00 68.04           O  
HETATM 1419  O   HOH A 303      33.543  19.140   3.756  1.00 62.54           O  
HETATM 1420  O   HOH A 306      34.997  20.866  10.123  1.00 37.72           O  
HETATM 1421  O   HOH A 307      31.947  19.700  19.930  1.00 54.49           O  
HETATM 1422  O   HOH A 308      38.654  14.906  34.002  1.00 54.33           O  
HETATM 1423  O   HOH A 311      29.557   1.356 -11.817  1.00 23.37           O  
HETATM 1424  O   HOH A 312      39.830  11.819  -8.403  1.00 36.55           O  
HETATM 1425  O   HOH A 313      40.092   8.215  -5.919  1.00 55.37           O  
HETATM 1426  O   HOH A 314      36.179  19.745   5.495  1.00 55.51           O  
HETATM 1427  O   HOH A 317      47.242  18.129  30.593  1.00 50.32           O  
HETATM 1428  O   HOH A 321      38.314  18.321   8.700  1.00 78.04           O  
HETATM 1429  O   HOH A 322      49.182  22.428  18.661  1.00 77.06           O  
HETATM 1430  O   HOH A 323      45.987  17.800  12.203  1.00 56.68           O  
HETATM 1431  O   HOH A 324      28.119   1.473  19.915  1.00 38.55           O  
HETATM 1432  O   HOH A 325      39.463  24.041   3.344  1.00 65.87           O  
HETATM 1433  O   HOH A 326      39.575  30.590  11.338  1.00 46.21           O  
HETATM 1434  O   HOH A 328      38.534  31.558  14.894  1.00 78.63           O  
CONECT 1293 1294 1295                                                           
CONECT 1294 1293                                                                
CONECT 1295 1293 1296                                                           
CONECT 1296 1295 1297                                                           
CONECT 1297 1296 1298                                                           
CONECT 1298 1297 1299                                                           
CONECT 1299 1298 1300                                                           
CONECT 1300 1299                                                                
CONECT 1301 1302 1306 1307                                                      
CONECT 1302 1301 1303                                                           
CONECT 1303 1302 1304                                                           
CONECT 1304 1303 1305 1308                                                      
CONECT 1305 1304 1306                                                           
CONECT 1306 1301 1305                                                           
CONECT 1307 1301                                                                
CONECT 1308 1304                                                                
MASTER      313    0    4   10    2    0   11    6 1433    1   16   13          
END                                                                             
