# Supplementary material for: Accelerated Enveloping Distribution Sampling (AEDS) Allows for Efficient Sampling of Orthogonal Degrees of Freedom
Source: J Chem Inf Model. 2022 Dec 13;63(1):197–207. doi: 10.1021/acs.jcim.2c01272 (PMC9832482; doi:10.1021/acs.jcim.2c01272)
Supplement: Supplementary file 2 — ci2c01272_si_002.zip [file ci2c01272_si_002.zip › Accelerated_Enveloping_Distribution_Sampling_AEDS_allows_for_efficient_sampling_of_orthogonal_degrees_of_freedom/PDBs/186l.pdb]

HEADER    HYDROLASE (O-GLYCOSYL)                  19-APR-95   186L              
TITLE     SPECIFICITY OF LIGAND BINDING IN A BURIED NON-POLAR CAVITY OF T4      
TITLE    2 LYSOZYME: LINKAGE OF DYNAMICS AND STRUCTURAL PLASTICITY              
COMPND    MOL_ID: 1;                                                            
COMPND   2 MOLECULE: T4 LYSOZYME;                                               
COMPND   3 CHAIN: A;                                                            
COMPND   4 EC: 3.2.1.17;                                                        
COMPND   5 ENGINEERED: YES                                                      
SOURCE    MOL_ID: 1;                                                            
SOURCE   2 ORGANISM_SCIENTIFIC: ENTEROBACTERIA PHAGE T4;                        
SOURCE   3 ORGANISM_TAXID: 10665;                                               
SOURCE   4 EXPRESSION_SYSTEM_VECTOR_TYPE: PLASMID;                              
SOURCE   5 EXPRESSION_SYSTEM_PLASMID: M13                                       
KEYWDS    HYDROLASE (O-GLYCOSYL)                                                
EXPDTA    X-RAY DIFFRACTION                                                     
AUTHOR    A.MORTON,B.W.MATTHEWS                                                 
REVDAT   3   29-NOV-17 186L    1       HELIX                                    
REVDAT   2   24-FEB-09 186L    1       VERSN                                    
REVDAT   1   10-JUL-95 186L    0                                                
JRNL        AUTH   A.MORTON,B.W.MATTHEWS                                        
JRNL        TITL   SPECIFICITY OF LIGAND BINDING IN A BURIED NONPOLAR CAVITY OF 
JRNL        TITL 2 T4 LYSOZYME: LINKAGE OF DYNAMICS AND STRUCTURAL PLASTICITY.  
JRNL        REF    BIOCHEMISTRY                  V.  34  8576 1995              
JRNL        REFN                   ISSN 0006-2960                               
JRNL        PMID   7612599                                                      
JRNL        DOI    10.1021/BI00027A007                                          
REMARK   1                                                                      
REMARK   1 REFERENCE 1                                                          
REMARK   1  AUTH   A.MORTON,W.A.BAASE,B.W.MATTHEWS                              
REMARK   1  TITL   ENERGETIC ORIGINS OF SPECIFICITY OF LIGAND BINDING IN AN     
REMARK   1  TITL 2 INTERIOR CAVITY OF T4 LYSOZYME                               
REMARK   1  REF    TO BE PUBLISHED                                              
REMARK   1  REFN                                                                
REMARK   1 REFERENCE 2                                                          
REMARK   1  AUTH   L.H.WEAVER,B.W.MATTHEWS                                      
REMARK   1  TITL   STRUCTURE OF BACTERIOPHAGE T4 LYSOZYME REFINED AT 1.7        
REMARK   1  TITL 2 ANGSTROMS RESOLUTION                                         
REMARK   1  REF    J.MOL.BIOL.                   V. 193   189 1987              
REMARK   1  REFN                   ISSN 0022-2836                               
REMARK   2                                                                      
REMARK   2 RESOLUTION.    1.80 ANGSTROMS.                                       
REMARK   3                                                                      
REMARK   3 REFINEMENT.                                                          
REMARK   3   PROGRAM     : TNT                                                  
REMARK   3   AUTHORS     : TRONRUD,TEN EYCK,MATTHEWS                            
REMARK   3                                                                      
REMARK   3  DATA USED IN REFINEMENT.                                            
REMARK   3   RESOLUTION RANGE HIGH (ANGSTROMS) : 1.80                           
REMARK   3   RESOLUTION RANGE LOW  (ANGSTROMS) : 20.00                          
REMARK   3   DATA CUTOFF            (SIGMA(F)) : 0.000                          
REMARK   3   COMPLETENESS FOR RANGE        (%) : NULL                           
REMARK   3   NUMBER OF REFLECTIONS             : 18632                          
REMARK   3                                                                      
REMARK   3  USING DATA ABOVE SIGMA CUTOFF.                                      
REMARK   3   CROSS-VALIDATION METHOD          : NULL                            
REMARK   3   FREE R VALUE TEST SET SELECTION  : NULL                            
REMARK   3   R VALUE     (WORKING + TEST SET) : 0.164                           
REMARK   3   R VALUE            (WORKING SET) : NULL                            
REMARK   3   FREE R VALUE                     : NULL                            
REMARK   3   FREE R VALUE TEST SET SIZE   (%) : NULL                            
REMARK   3   FREE R VALUE TEST SET COUNT      : NULL                            
REMARK   3                                                                      
REMARK   3  USING ALL DATA, NO SIGMA CUTOFF.                                    
REMARK   3   R VALUE   (WORKING + TEST SET, NO CUTOFF) : NULL                   
REMARK   3   R VALUE          (WORKING SET, NO CUTOFF) : NULL                   
REMARK   3   FREE R VALUE                  (NO CUTOFF) : NULL                   
REMARK   3   FREE R VALUE TEST SET SIZE (%, NO CUTOFF) : NULL                   
REMARK   3   FREE R VALUE TEST SET COUNT   (NO CUTOFF) : NULL                   
REMARK   3   TOTAL NUMBER OF REFLECTIONS   (NO CUTOFF) : NULL                   
REMARK   3                                                                      
REMARK   3  NUMBER OF NON-HYDROGEN ATOMS USED IN REFINEMENT.                    
REMARK   3   PROTEIN ATOMS            : 1289                                    
REMARK   3   NUCLEIC ACID ATOMS       : 0                                       
REMARK   3   HETEROGEN ATOMS          : 20                                      
REMARK   3   SOLVENT ATOMS            : 133                                     
REMARK   3                                                                      
REMARK   3  WILSON B VALUE (FROM FCALC, A**2) : NULL                            
REMARK   3                                                                      
REMARK   3  RMS DEVIATIONS FROM IDEAL VALUES.    RMS    WEIGHT  COUNT           
REMARK   3   BOND LENGTHS                 (A) : 0.015 ; NULL  ; NULL            
REMARK   3   BOND ANGLES            (DEGREES) : 2.000 ; NULL  ; NULL            
REMARK   3   TORSION ANGLES         (DEGREES) : NULL  ; NULL  ; NULL            
REMARK   3   PSEUDOROTATION ANGLES  (DEGREES) : NULL  ; NULL  ; NULL            
REMARK   3   TRIGONAL CARBON PLANES       (A) : NULL  ; NULL  ; NULL            
REMARK   3   GENERAL PLANES               (A) : NULL  ; NULL  ; NULL            
REMARK   3   ISOTROPIC THERMAL FACTORS (A**2) : NULL  ; NULL  ; NULL            
REMARK   3   NON-BONDED CONTACTS          (A) : NULL  ; NULL  ; NULL            
REMARK   3                                                                      
REMARK   3  INCORRECT CHIRAL-CENTERS (COUNT) : NULL                             
REMARK   3                                                                      
REMARK   3  BULK SOLVENT MODELING.                                              
REMARK   3   METHOD USED : NULL                                                 
REMARK   3   KSOL        : NULL                                                 
REMARK   3   BSOL        : NULL                                                 
REMARK   3                                                                      
REMARK   3  RESTRAINT LIBRARIES.                                                
REMARK   3   STEREOCHEMISTRY : NULL                                             
REMARK   3   ISOTROPIC THERMAL FACTOR RESTRAINTS : NULL                         
REMARK   3                                                                      
REMARK   3  OTHER REFINEMENT REMARKS: NULL                                      
REMARK   4                                                                      
REMARK   4 186L COMPLIES WITH FORMAT V. 3.30, 13-JUL-11                         
REMARK 100                                                                      
REMARK 100 THIS ENTRY HAS BEEN PROCESSED BY BNL.                                
REMARK 100 THE DEPOSITION ID IS D_1000170192.                                   
REMARK 200                                                                      
REMARK 200 EXPERIMENTAL DETAILS                                                 
REMARK 200  EXPERIMENT TYPE                : X-RAY DIFFRACTION                  
REMARK 200  DATE OF DATA COLLECTION        : NULL                               
REMARK 200  TEMPERATURE           (KELVIN) : NULL                               
REMARK 200  PH                             : NULL                               
REMARK 200  NUMBER OF CRYSTALS USED        : NULL                               
REMARK 200                                                                      
REMARK 200  SYNCHROTRON              (Y/N) : NULL                               
REMARK 200  RADIATION SOURCE               : NULL                               
REMARK 200  BEAMLINE                       : NULL                               
REMARK 200  X-RAY GENERATOR MODEL          : NULL                               
REMARK 200  MONOCHROMATIC OR LAUE    (M/L) : NULL                               
REMARK 200  WAVELENGTH OR RANGE        (A) : NULL                               
REMARK 200  MONOCHROMATOR                  : NULL                               
REMARK 200  OPTICS                         : NULL                               
REMARK 200                                                                      
REMARK 200  DETECTOR TYPE                  : NULL                               
REMARK 200  DETECTOR MANUFACTURER          : NULL                               
REMARK 200  INTENSITY-INTEGRATION SOFTWARE : NULL                               
REMARK 200  DATA SCALING SOFTWARE          : NULL                               
REMARK 200                                                                      
REMARK 200  NUMBER OF UNIQUE REFLECTIONS   : NULL                               
REMARK 200  RESOLUTION RANGE HIGH      (A) : NULL                               
REMARK 200  RESOLUTION RANGE LOW       (A) : NULL                               
REMARK 200  REJECTION CRITERIA  (SIGMA(I)) : NULL                               
REMARK 200                                                                      
REMARK 200 OVERALL.                                                             
REMARK 200  COMPLETENESS FOR RANGE     (%) : NULL                               
REMARK 200  DATA REDUNDANCY                : NULL                               
REMARK 200  R MERGE                    (I) : NULL                               
REMARK 200  R SYM                      (I) : NULL                               
REMARK 200  <I/SIGMA(I)> FOR THE DATA SET  : NULL                               
REMARK 200                                                                      
REMARK 200 IN THE HIGHEST RESOLUTION SHELL.                                     
REMARK 200  HIGHEST RESOLUTION SHELL, RANGE HIGH (A) : NULL                     
REMARK 200  HIGHEST RESOLUTION SHELL, RANGE LOW  (A) : NULL                     
REMARK 200  COMPLETENESS FOR SHELL     (%) : NULL                               
REMARK 200  DATA REDUNDANCY IN SHELL       : NULL                               
REMARK 200  R MERGE FOR SHELL          (I) : NULL                               
REMARK 200  R SYM FOR SHELL            (I) : NULL                               
REMARK 200  <I/SIGMA(I)> FOR SHELL         : NULL                               
REMARK 200                                                                      
REMARK 200 DIFFRACTION PROTOCOL: NULL                                           
REMARK 200 METHOD USED TO DETERMINE THE STRUCTURE: NULL                         
REMARK 200 SOFTWARE USED: NULL                                                  
REMARK 200 STARTING MODEL: NULL                                                 
REMARK 200                                                                      
REMARK 200 REMARK: NULL                                                         
REMARK 280                                                                      
REMARK 280 CRYSTAL                                                              
REMARK 280 SOLVENT CONTENT, VS   (%): 55.97                                     
REMARK 280 MATTHEWS COEFFICIENT, VM (ANGSTROMS**3/DA): 2.79                     
REMARK 280                                                                      
REMARK 280 CRYSTALLIZATION CONDITIONS: NULL                                     
REMARK 290                                                                      
REMARK 290 CRYSTALLOGRAPHIC SYMMETRY                                            
REMARK 290 SYMMETRY OPERATORS FOR SPACE GROUP: P 32 2 1                         
REMARK 290                                                                      
REMARK 290      SYMOP   SYMMETRY                                                
REMARK 290     NNNMMM   OPERATOR                                                
REMARK 290       1555   X,Y,Z                                                   
REMARK 290       2555   -Y,X-Y,Z+2/3                                            
REMARK 290       3555   -X+Y,-X,Z+1/3                                           
REMARK 290       4555   Y,X,-Z                                                  
REMARK 290       5555   X-Y,-Y,-Z+1/3                                           
REMARK 290       6555   -X,-X+Y,-Z+2/3                                          
REMARK 290                                                                      
REMARK 290     WHERE NNN -> OPERATOR NUMBER                                     
REMARK 290           MMM -> TRANSLATION VECTOR                                  
REMARK 290                                                                      
REMARK 290 CRYSTALLOGRAPHIC SYMMETRY TRANSFORMATIONS                            
REMARK 290 THE FOLLOWING TRANSFORMATIONS OPERATE ON THE ATOM/HETATM             
REMARK 290 RECORDS IN THIS ENTRY TO PRODUCE CRYSTALLOGRAPHICALLY                
REMARK 290 RELATED MOLECULES.                                                   
REMARK 290   SMTRY1   1  1.000000  0.000000  0.000000        0.00000            
REMARK 290   SMTRY2   1  0.000000  1.000000  0.000000        0.00000            
REMARK 290   SMTRY3   1  0.000000  0.000000  1.000000        0.00000            
REMARK 290   SMTRY1   2 -0.500000 -0.866025  0.000000        0.00000            
REMARK 290   SMTRY2   2  0.866025 -0.500000  0.000000        0.00000            
REMARK 290   SMTRY3   2  0.000000  0.000000  1.000000       64.66667            
REMARK 290   SMTRY1   3 -0.500000  0.866025  0.000000        0.00000            
REMARK 290   SMTRY2   3 -0.866025 -0.500000  0.000000        0.00000            
REMARK 290   SMTRY3   3  0.000000  0.000000  1.000000       32.33333            
REMARK 290   SMTRY1   4 -0.500000  0.866025  0.000000        0.00000            
REMARK 290   SMTRY2   4  0.866025  0.500000  0.000000        0.00000            
REMARK 290   SMTRY3   4  0.000000  0.000000 -1.000000        0.00000            
REMARK 290   SMTRY1   5  1.000000  0.000000  0.000000        0.00000            
REMARK 290   SMTRY2   5  0.000000 -1.000000  0.000000        0.00000            
REMARK 290   SMTRY3   5  0.000000  0.000000 -1.000000       32.33333            
REMARK 290   SMTRY1   6 -0.500000 -0.866025  0.000000        0.00000            
REMARK 290   SMTRY2   6 -0.866025  0.500000  0.000000        0.00000            
REMARK 290   SMTRY3   6  0.000000  0.000000 -1.000000       64.66667            
REMARK 290                                                                      
REMARK 290 REMARK: NULL                                                         
REMARK 300                                                                      
REMARK 300 BIOMOLECULE: 1                                                       
REMARK 300 SEE REMARK 350 FOR THE AUTHOR PROVIDED AND/OR PROGRAM                
REMARK 300 GENERATED ASSEMBLY INFORMATION FOR THE STRUCTURE IN                  
REMARK 300 THIS ENTRY. THE REMARK MAY ALSO PROVIDE INFORMATION ON               
REMARK 300 BURIED SURFACE AREA.                                                 
REMARK 350                                                                      
REMARK 350 COORDINATES FOR A COMPLETE MULTIMER REPRESENTING THE KNOWN           
REMARK 350 BIOLOGICALLY SIGNIFICANT OLIGOMERIZATION STATE OF THE                
REMARK 350 MOLECULE CAN BE GENERATED BY APPLYING BIOMT TRANSFORMATIONS          
REMARK 350 GIVEN BELOW.  BOTH NON-CRYSTALLOGRAPHIC AND                          
REMARK 350 CRYSTALLOGRAPHIC OPERATIONS ARE GIVEN.                               
REMARK 350                                                                      
REMARK 350 BIOMOLECULE: 1                                                       
REMARK 350 AUTHOR DETERMINED BIOLOGICAL UNIT: MONOMERIC                         
REMARK 350 APPLY THE FOLLOWING TO CHAINS: A                                     
REMARK 350   BIOMT1   1  1.000000  0.000000  0.000000        0.00000            
REMARK 350   BIOMT2   1  0.000000  1.000000  0.000000        0.00000            
REMARK 350   BIOMT3   1  0.000000  0.000000  1.000000        0.00000            
REMARK 465                                                                      
REMARK 465 MISSING RESIDUES                                                     
REMARK 465 THE FOLLOWING RESIDUES WERE NOT LOCATED IN THE                       
REMARK 465 EXPERIMENT. (M=MODEL NUMBER; RES=RESIDUE NAME; C=CHAIN               
REMARK 465 IDENTIFIER; SSSEQ=SEQUENCE NUMBER; I=INSERTION CODE.)                
REMARK 465                                                                      
REMARK 465   M RES C SSSEQI                                                     
REMARK 465     ASN A   163                                                      
REMARK 465     LEU A   164                                                      
REMARK 500                                                                      
REMARK 500 GEOMETRY AND STEREOCHEMISTRY                                         
REMARK 500 SUBTOPIC: CLOSE CONTACTS                                             
REMARK 500                                                                      
REMARK 500 THE FOLLOWING ATOMS THAT ARE RELATED BY CRYSTALLOGRAPHIC             
REMARK 500 SYMMETRY ARE IN CLOSE CONTACT.  AN ATOM LOCATED WITHIN 0.15          
REMARK 500 ANGSTROMS OF A SYMMETRY RELATED ATOM IS ASSUMED TO BE ON A           
REMARK 500 SPECIAL POSITION AND IS, THEREFORE, LISTED IN REMARK 375             
REMARK 500 INSTEAD OF REMARK 500.  ATOMS WITH NON-BLANK ALTERNATE               
REMARK 500 LOCATION INDICATORS ARE NOT INCLUDED IN THE CALCULATIONS.            
REMARK 500                                                                      
REMARK 500 DISTANCE CUTOFF:                                                     
REMARK 500 2.2 ANGSTROMS FOR CONTACTS NOT INVOLVING HYDROGEN ATOMS              
REMARK 500 1.6 ANGSTROMS FOR CONTACTS INVOLVING HYDROGEN ATOMS                  
REMARK 500                                                                      
REMARK 500  ATM1  RES C  SSEQI   ATM2  RES C  SSEQI  SSYMOP   DISTANCE          
REMARK 500   O1   HED A   170     O1   HED A   170     5555     1.82            
REMARK 500                                                                      
REMARK 500 REMARK: NULL                                                         
REMARK 500                                                                      
REMARK 500 GEOMETRY AND STEREOCHEMISTRY                                         
REMARK 500 SUBTOPIC: COVALENT BOND LENGTHS                                      
REMARK 500                                                                      
REMARK 500 THE STEREOCHEMICAL PARAMETERS OF THE FOLLOWING RESIDUES              
REMARK 500 HAVE VALUES WHICH DEVIATE FROM EXPECTED VALUES BY MORE               
REMARK 500 THAN 6*RMSD (M=MODEL NUMBER; RES=RESIDUE NAME; C=CHAIN               
REMARK 500 IDENTIFIER; SSEQ=SEQUENCE NUMBER; I=INSERTION CODE).                 
REMARK 500                                                                      
REMARK 500 STANDARD TABLE:                                                      
REMARK 500 FORMAT: (10X,I3,1X,2(A3,1X,A1,I4,A1,1X,A4,3X),1X,F6.3)               
REMARK 500                                                                      
REMARK 500 EXPECTED VALUES PROTEIN: ENGH AND HUBER, 1999                        
REMARK 500 EXPECTED VALUES NUCLEIC ACID: CLOWNEY ET AL 1996                     
REMARK 500                                                                      
REMARK 500  M RES CSSEQI ATM1   RES CSSEQI ATM2   DEVIATION                     
REMARK 500    GLU A  22   CD    GLU A  22   OE2     0.071                       
REMARK 500    GLU A 108   CD    GLU A 108   OE2     0.068                       
REMARK 500                                                                      
REMARK 500 REMARK: NULL                                                         
REMARK 500                                                                      
REMARK 500 GEOMETRY AND STEREOCHEMISTRY                                         
REMARK 500 SUBTOPIC: COVALENT BOND ANGLES                                       
REMARK 500                                                                      
REMARK 500 THE STEREOCHEMICAL PARAMETERS OF THE FOLLOWING RESIDUES              
REMARK 500 HAVE VALUES WHICH DEVIATE FROM EXPECTED VALUES BY MORE               
REMARK 500 THAN 6*RMSD (M=MODEL NUMBER; RES=RESIDUE NAME; C=CHAIN               
REMARK 500 IDENTIFIER; SSEQ=SEQUENCE NUMBER; I=INSERTION CODE).                 
REMARK 500                                                                      
REMARK 500 STANDARD TABLE:                                                      
REMARK 500 FORMAT: (10X,I3,1X,A3,1X,A1,I4,A1,3(1X,A4,2X),12X,F5.1)              
REMARK 500                                                                      
REMARK 500 EXPECTED VALUES PROTEIN: ENGH AND HUBER, 1999                        
REMARK 500 EXPECTED VALUES NUCLEIC ACID: CLOWNEY ET AL 1996                     
REMARK 500                                                                      
REMARK 500  M RES CSSEQI ATM1   ATM2   ATM3                                     
REMARK 500    ARG A   8   NE  -  CZ  -  NH1 ANGL. DEV. =   3.0 DEGREES          
REMARK 500    ASP A  10   CB  -  CG  -  OD2 ANGL. DEV. =  -6.1 DEGREES          
REMARK 500    ASP A  20   CB  -  CG  -  OD1 ANGL. DEV. =   7.0 DEGREES          
REMARK 500    ASP A  20   CB  -  CG  -  OD2 ANGL. DEV. =  -6.9 DEGREES          
REMARK 500    ASP A  47   CB  -  CG  -  OD1 ANGL. DEV. =   8.7 DEGREES          
REMARK 500    ASP A  47   CB  -  CG  -  OD2 ANGL. DEV. =  -8.3 DEGREES          
REMARK 500    ASP A  61   CB  -  CG  -  OD2 ANGL. DEV. =  -6.2 DEGREES          
REMARK 500    ASP A  70   CB  -  CG  -  OD1 ANGL. DEV. =   7.7 DEGREES          
REMARK 500    ASP A  70   CB  -  CG  -  OD2 ANGL. DEV. =  -6.7 DEGREES          
REMARK 500    ASP A  72   CB  -  CG  -  OD2 ANGL. DEV. =  -5.9 DEGREES          
REMARK 500    ARG A  80   NE  -  CZ  -  NH1 ANGL. DEV. =   3.3 DEGREES          
REMARK 500    ASP A  89   CB  -  CG  -  OD1 ANGL. DEV. =   6.0 DEGREES          
REMARK 500    ASP A  89   CB  -  CG  -  OD2 ANGL. DEV. =  -6.6 DEGREES          
REMARK 500    ASP A  92   CB  -  CG  -  OD2 ANGL. DEV. =  -5.4 DEGREES          
REMARK 500    ASP A 127   CB  -  CG  -  OD1 ANGL. DEV. =   7.4 DEGREES          
REMARK 500    ASP A 127   CB  -  CG  -  OD2 ANGL. DEV. =  -5.9 DEGREES          
REMARK 500    ARG A 148   NE  -  CZ  -  NH1 ANGL. DEV. =   3.2 DEGREES          
REMARK 500    ASP A 159   CB  -  CG  -  OD1 ANGL. DEV. =   5.5 DEGREES          
REMARK 500    ASP A 159   CB  -  CG  -  OD2 ANGL. DEV. =  -5.5 DEGREES          
REMARK 500                                                                      
REMARK 500 REMARK: NULL                                                         
REMARK 500                                                                      
REMARK 500 GEOMETRY AND STEREOCHEMISTRY                                         
REMARK 500 SUBTOPIC: TORSION ANGLES                                             
REMARK 500                                                                      
REMARK 500 TORSION ANGLES OUTSIDE THE EXPECTED RAMACHANDRAN REGIONS:            
REMARK 500 (M=MODEL NUMBER; RES=RESIDUE NAME; C=CHAIN IDENTIFIER;               
REMARK 500 SSEQ=SEQUENCE NUMBER; I=INSERTION CODE).                             
REMARK 500                                                                      
REMARK 500 STANDARD TABLE:                                                      
REMARK 500 FORMAT:(10X,I3,1X,A3,1X,A1,I4,A1,4X,F7.2,3X,F7.2)                    
REMARK 500                                                                      
REMARK 500 EXPECTED VALUES: GJ KLEYWEGT AND TA JONES (1996). PHI/PSI-           
REMARK 500 CHOLOGY: RAMACHANDRAN REVISITED. STRUCTURE 4, 1395 - 1400            
REMARK 500                                                                      
REMARK 500  M RES CSSEQI        PSI       PHI                                   
REMARK 500    ILE A  29       73.84   -102.93                                   
REMARK 500    PHE A 114       50.36   -117.73                                   
REMARK 500                                                                      
REMARK 500 REMARK: NULL                                                         
REMARK 800                                                                      
REMARK 800 SITE                                                                 
REMARK 800 SITE_IDENTIFIER: 99A                                                 
REMARK 800 EVIDENCE_CODE: UNKNOWN                                               
REMARK 800 SITE_DESCRIPTION: NULL                                               
REMARK 800                                                                      
REMARK 800 SITE_IDENTIFIER: AC1                                                 
REMARK 800 EVIDENCE_CODE: SOFTWARE                                              
REMARK 800 SITE_DESCRIPTION: BINDING SITE FOR RESIDUE CL A 173                  
REMARK 800                                                                      
REMARK 800 SITE_IDENTIFIER: AC2                                                 
REMARK 800 EVIDENCE_CODE: SOFTWARE                                              
REMARK 800 SITE_DESCRIPTION: BINDING SITE FOR RESIDUE CL A 178                  
REMARK 800                                                                      
REMARK 800 SITE_IDENTIFIER: AC3                                                 
REMARK 800 EVIDENCE_CODE: SOFTWARE                                              
REMARK 800 SITE_DESCRIPTION: BINDING SITE FOR RESIDUE HED A 170                 
REMARK 800                                                                      
REMARK 800 SITE_IDENTIFIER: AC4                                                 
REMARK 800 EVIDENCE_CODE: SOFTWARE                                              
REMARK 800 SITE_DESCRIPTION: BINDING SITE FOR RESIDUE N4B A 400                 
DBREF  186L A    1   164  UNP    P00720   LYS_BPT4         1    164             
SEQADV 186L THR A   54  UNP  P00720    CYS    54 CONFLICT                       
SEQADV 186L ALA A   97  UNP  P00720    CYS    97 CONFLICT                       
SEQADV 186L ALA A   99  UNP  P00720    LEU    99 CONFLICT                       
SEQRES   1 A  164  MET ASN ILE PHE GLU MET LEU ARG ILE ASP GLU GLY LEU          
SEQRES   2 A  164  ARG LEU LYS ILE TYR LYS ASP THR GLU GLY TYR TYR THR          
SEQRES   3 A  164  ILE GLY ILE GLY HIS LEU LEU THR LYS SER PRO SER LEU          
SEQRES   4 A  164  ASN ALA ALA LYS SER GLU LEU ASP LYS ALA ILE GLY ARG          
SEQRES   5 A  164  ASN THR ASN GLY VAL ILE THR LYS ASP GLU ALA GLU LYS          
SEQRES   6 A  164  LEU PHE ASN GLN ASP VAL ASP ALA ALA VAL ARG GLY ILE          
SEQRES   7 A  164  LEU ARG ASN ALA LYS LEU LYS PRO VAL TYR ASP SER LEU          
SEQRES   8 A  164  ASP ALA VAL ARG ARG ALA ALA ALA ILE ASN MET VAL PHE          
SEQRES   9 A  164  GLN MET GLY GLU THR GLY VAL ALA GLY PHE THR ASN SER          
SEQRES  10 A  164  LEU ARG MET LEU GLN GLN LYS ARG TRP ASP GLU ALA ALA          
SEQRES  11 A  164  VAL ASN LEU ALA LYS SER ARG TRP TYR ASN GLN THR PRO          
SEQRES  12 A  164  ASN ARG ALA LYS ARG VAL ILE THR THR PHE ARG THR GLY          
SEQRES  13 A  164  THR TRP ASP ALA TYR LYS ASN LEU                              
HET     CL  A 173       1                                                       
HET     CL  A 178       1                                                       
HET    HED  A 170       8                                                       
HET    N4B  A 400      10                                                       
HETNAM      CL CHLORIDE ION                                                     
HETNAM     HED 2-HYDROXYETHYL DISULFIDE                                         
HETNAM     N4B N-BUTYLBENZENE                                                   
FORMUL   2   CL    2(CL 1-)                                                     
FORMUL   4  HED    C4 H10 O2 S2                                                 
FORMUL   5  N4B    C10 H14                                                      
FORMUL   6  HOH   *133(H2 O)                                                    
HELIX    1  H1 ILE A    3  GLU A   11  1                                   9    
HELIX    2  H2 LEU A   39  ILE A   50  1                                  12    
HELIX    3  H3 LYS A   60  ARG A   80  1                                  21    
HELIX    4  H4 ALA A   82  SER A   90  1                                   9    
HELIX    5  H5 ALA A   93  MET A  106  1                                  14    
HELIX    6  H6 GLU A  108  GLY A  113  1SEE REF. 1 FOR DETAILS             6    
HELIX    7  H7 THR A  115  GLN A  123  1                                   9    
HELIX    8  H8 TRP A  126  ALA A  134  1                                   9    
HELIX    9  H9 ARG A  137  GLN A  141  1                                   5    
HELIX   10 H10 PRO A  143  THR A  155  1                                  13    
SHEET    1   A 2 TYR A  25  ILE A  27  0                                        
SHEET    2   A 2 HIS A  31  THR A  34 -1  N  THR A  34   O  TYR A  25           
SITE     1 99A 17 ILE A  78  LEU A  84  VAL A  87  TYR A  88                    
SITE     2 99A 17 ALA A  99  MET A 102  VAL A 103  THR A 109                    
SITE     3 99A 17 GLY A 110  VAL A 111  ALA A 112  GLY A 113                    
SITE     4 99A 17 PHE A 114  LEU A 118  LEU A 121  LEU A 133                    
SITE     5 99A 17 PHE A 153                                                     
SITE     1 AC1  5 LYS A 124  THR A 142  ASN A 144  ARG A 145                    
SITE     2 AC1  5 HOH A 209                                                     
SITE     1 AC2  2 LYS A 135  HOH A 215                                          
SITE     1 AC3  3 ASN A  68  ASP A  72  ALA A  93                               
SITE     1 AC4  3 ALA A  99  VAL A 111  LEU A 118                               
CRYST1   60.900   60.900   97.000  90.00  90.00 120.00 P 32 2 1      6          
ORIGX1      1.000000  0.000000  0.000000        0.00000                         
ORIGX2      0.000000  1.000000  0.000000        0.00000                         
ORIGX3      0.000000  0.000000  1.000000        0.00000                         
SCALE1      0.016420  0.009480  0.000000        0.00000                         
SCALE2      0.000000  0.018961  0.000000        0.00000                         
SCALE3      0.000000  0.000000  0.010309        0.00000                         
ATOM      1  N   MET A   1      43.934  -3.295   9.135  1.00 30.30           N  
ATOM      2  CA  MET A   1      43.443  -1.935   9.173  1.00 25.98           C  
ATOM      3  C   MET A   1      42.011  -1.965   9.682  1.00 20.18           C  
ATOM      4  O   MET A   1      41.310  -2.952   9.506  1.00 20.23           O  
ATOM      5  CB  MET A   1      43.549  -1.384   7.744  1.00 23.38           C  
ATOM      6  CG  MET A   1      42.928  -0.035   7.496  1.00 32.55           C  
ATOM      7  SD  MET A   1      43.977   1.343   8.015  1.00 35.94           S  
ATOM      8  CE  MET A   1      45.566   0.822   7.389  1.00 27.07           C  
ATOM      9  N   ASN A   2      41.590  -0.869  10.294  1.00 19.03           N  
ATOM     10  CA  ASN A   2      40.244  -0.711  10.811  1.00 12.57           C  
ATOM     11  C   ASN A   2      39.913   0.788  10.891  1.00  9.21           C  
ATOM     12  O   ASN A   2      40.772   1.652  10.687  1.00 11.70           O  
ATOM     13  CB  ASN A   2      40.084  -1.425  12.201  1.00 14.89           C  
ATOM     14  CG  ASN A   2      41.006  -0.859  13.252  1.00 19.13           C  
ATOM     15  OD1 ASN A   2      40.991   0.357  13.522  1.00 16.56           O  
ATOM     16  ND2 ASN A   2      41.847  -1.733  13.789  1.00 12.91           N  
ATOM     17  N   ILE A   3      38.653   1.065  11.231  1.00  8.75           N  
ATOM     18  CA  ILE A   3      38.130   2.423  11.305  1.00 14.83           C  
ATOM     19  C   ILE A   3      39.016   3.354  12.139  1.00 15.78           C  
ATOM     20  O   ILE A   3      39.232   4.546  11.834  1.00 12.18           O  
ATOM     21  CB  ILE A   3      36.607   2.459  11.689  1.00 14.80           C  
ATOM     22  CG1 ILE A   3      35.993   3.863  11.563  1.00  9.80           C  
ATOM     23  CG2 ILE A   3      36.333   1.894  13.094  1.00 12.04           C  
ATOM     24  CD1 ILE A   3      36.200   4.569  10.196  1.00 11.11           C  
ATOM     25  N   PHE A   4      39.486   2.818  13.247  1.00 15.76           N  
ATOM     26  CA  PHE A   4      40.264   3.669  14.129  1.00 11.55           C  
ATOM     27  C   PHE A   4      41.565   4.050  13.512  1.00 12.94           C  
ATOM     28  O   PHE A   4      41.981   5.210  13.579  1.00 12.87           O  
ATOM     29  CB  PHE A   4      40.483   3.054  15.534  1.00 13.95           C  
ATOM     30  CG  PHE A   4      39.209   2.957  16.332  1.00 12.98           C  
ATOM     31  CD1 PHE A   4      38.771   4.012  17.144  1.00 17.96           C  
ATOM     32  CD2 PHE A   4      38.457   1.786  16.272  1.00 13.92           C  
ATOM     33  CE1 PHE A   4      37.619   3.869  17.926  1.00 21.85           C  
ATOM     34  CE2 PHE A   4      37.266   1.655  16.994  1.00 21.47           C  
ATOM     35  CZ  PHE A   4      36.865   2.687  17.848  1.00 18.40           C  
ATOM     36  N   GLU A   5      42.209   3.056  12.918  1.00 11.71           N  
ATOM     37  CA  GLU A   5      43.488   3.364  12.305  1.00 12.45           C  
ATOM     38  C   GLU A   5      43.275   4.243  11.116  1.00 19.45           C  
ATOM     39  O   GLU A   5      44.099   5.066  10.799  1.00 16.36           O  
ATOM     40  CB  GLU A   5      44.194   2.126  11.743  1.00 14.83           C  
ATOM     41  CG  GLU A   5      44.581   1.130  12.846  1.00 18.23           C  
ATOM     42  CD  GLU A   5      45.188  -0.146  12.331  1.00 99.00           C  
ATOM     43  OE1 GLU A   5      45.386  -0.424  11.160  1.00 49.68           O  
ATOM     44  OE2 GLU A   5      45.540  -0.927  13.308  1.00 40.65           O  
ATOM     45  N   MET A   6      42.192   4.006  10.409  1.00 10.78           N  
ATOM     46  CA  MET A   6      41.938   4.785   9.207  1.00  9.59           C  
ATOM     47  C   MET A   6      41.737   6.247   9.562  1.00 16.59           C  
ATOM     48  O   MET A   6      42.333   7.166   8.972  1.00 12.75           O  
ATOM     49  CB  MET A   6      40.613   4.255   8.626  1.00 12.23           C  
ATOM     50  CG  MET A   6      40.248   4.931   7.306  1.00  8.81           C  
ATOM     51  SD  MET A   6      38.484   4.608   6.933  1.00 12.49           S  
ATOM     52  CE  MET A   6      38.396   4.721   5.104  1.00 12.74           C  
ATOM     53  N   LEU A   7      40.886   6.477  10.559  1.00 13.72           N  
ATOM     54  CA  LEU A   7      40.622   7.860  10.988  1.00 11.54           C  
ATOM     55  C   LEU A   7      41.849   8.518  11.622  1.00 18.70           C  
ATOM     56  O   LEU A   7      42.077   9.722  11.527  1.00 14.30           O  
ATOM     57  CB  LEU A   7      39.410   7.937  11.936  1.00 10.74           C  
ATOM     58  CG  LEU A   7      38.088   7.985  11.187  1.00 13.61           C  
ATOM     59  CD1 LEU A   7      36.914   7.715  12.103  1.00 14.42           C  
ATOM     60  CD2 LEU A   7      37.933   9.295  10.441  1.00 11.83           C  
ATOM     61  N   ARG A   8      42.658   7.725  12.301  1.00  9.84           N  
ATOM     62  CA  ARG A   8      43.870   8.297  12.898  1.00 12.89           C  
ATOM     63  C   ARG A   8      44.803   8.803  11.831  1.00 15.83           C  
ATOM     64  O   ARG A   8      45.510   9.785  12.019  1.00 16.68           O  
ATOM     65  CB  ARG A   8      44.547   7.318  13.833  1.00 17.10           C  
ATOM     66  CG  ARG A   8      45.962   7.733  14.193  1.00 24.51           C  
ATOM     67  CD  ARG A   8      46.021   8.682  15.380  1.00 37.76           C  
ATOM     68  NE  ARG A   8      47.353   9.239  15.627  1.00 58.33           N  
ATOM     69  CZ  ARG A   8      48.142   9.876  14.736  1.00 33.45           C  
ATOM     70  NH1 ARG A   8      47.796  10.075  13.458  1.00 38.22           N  
ATOM     71  NH2 ARG A   8      49.333  10.324  15.144  1.00 72.62           N  
ATOM     72  N   ILE A   9      44.784   8.140  10.678  1.00 12.75           N  
ATOM     73  CA  ILE A   9      45.613   8.571   9.565  1.00 15.63           C  
ATOM     74  C   ILE A   9      45.045   9.834   8.910  1.00 18.48           C  
ATOM     75  O   ILE A   9      45.760  10.752   8.604  1.00 15.19           O  
ATOM     76  CB  ILE A   9      45.747   7.459   8.516  1.00 19.11           C  
ATOM     77  CG1 ILE A   9      46.789   6.433   8.949  1.00 16.03           C  
ATOM     78  CG2 ILE A   9      46.154   8.029   7.143  1.00 12.58           C  
ATOM     79  CD1 ILE A   9      46.507   5.074   8.282  1.00 15.61           C  
ATOM     80  N   ASP A  10      43.734   9.884   8.695  1.00 11.75           N  
ATOM     81  CA  ASP A  10      43.110  11.015   8.063  1.00 11.94           C  
ATOM     82  C   ASP A  10      43.066  12.279   8.924  1.00 22.64           C  
ATOM     83  O   ASP A  10      43.106  13.390   8.414  1.00 16.11           O  
ATOM     84  CB  ASP A  10      41.686  10.610   7.653  1.00  8.04           C  
ATOM     85  CG  ASP A  10      41.735   9.813   6.385  1.00 13.80           C  
ATOM     86  OD1 ASP A  10      42.654   9.879   5.587  1.00 15.24           O  
ATOM     87  OD2 ASP A  10      40.713   9.028   6.261  1.00 14.23           O  
ATOM     88  N   GLU A  11      42.944  12.131  10.242  1.00 18.81           N  
ATOM     89  CA  GLU A  11      42.799  13.295  11.126  1.00 16.76           C  
ATOM     90  C   GLU A  11      44.059  13.713  11.874  1.00 15.70           C  
ATOM     91  O   GLU A  11      44.130  14.830  12.376  1.00 21.73           O  
ATOM     92  CB  GLU A  11      41.735  12.945  12.187  1.00 12.80           C  
ATOM     93  CG  GLU A  11      40.381  12.698  11.545  1.00 13.54           C  
ATOM     94  CD  GLU A  11      39.763  13.983  11.048  1.00 20.01           C  
ATOM     95  OE1 GLU A  11      40.191  15.091  11.287  1.00 18.47           O  
ATOM     96  OE2 GLU A  11      38.673  13.792  10.414  1.00 18.18           O  
ATOM     97  N   GLY A  12      45.024  12.806  12.019  1.00 11.32           N  
ATOM     98  CA  GLY A  12      46.199  13.095  12.801  1.00 13.90           C  
ATOM     99  C   GLY A  12      45.849  13.125  14.298  1.00 25.16           C  
ATOM    100  O   GLY A  12      44.747  12.779  14.705  1.00 19.79           O  
ATOM    101  N   LEU A  13      46.807  13.529  15.125  1.00 19.47           N  
ATOM    102  CA  LEU A  13      46.586  13.642  16.556  1.00 16.19           C  
ATOM    103  C   LEU A  13      47.326  14.873  17.049  1.00 22.42           C  
ATOM    104  O   LEU A  13      48.523  14.997  16.836  1.00 21.26           O  
ATOM    105  CB  LEU A  13      47.131  12.413  17.237  1.00 16.74           C  
ATOM    106  CG  LEU A  13      47.380  12.653  18.732  1.00 31.35           C  
ATOM    107  CD1 LEU A  13      46.058  12.786  19.453  1.00 24.28           C  
ATOM    108  CD2 LEU A  13      48.108  11.458  19.307  1.00 30.84           C  
ATOM    109  N   ARG A  14      46.609  15.824  17.620  1.00 16.25           N  
ATOM    110  CA  ARG A  14      47.181  17.038  18.180  1.00 17.40           C  
ATOM    111  C   ARG A  14      46.666  17.213  19.590  1.00 18.21           C  
ATOM    112  O   ARG A  14      45.479  17.066  19.813  1.00 15.40           O  
ATOM    113  CB  ARG A  14      46.977  18.268  17.326  1.00 20.30           C  
ATOM    114  CG  ARG A  14      47.668  18.056  15.976  1.00 30.17           C  
ATOM    115  CD  ARG A  14      47.596  19.252  15.033  1.00 39.34           C  
ATOM    116  NE  ARG A  14      48.527  20.318  15.395  1.00 57.73           N  
ATOM    117  CZ  ARG A  14      48.564  21.540  14.826  1.00100.00           C  
ATOM    118  NH1 ARG A  14      47.725  21.917  13.850  1.00 39.94           N  
ATOM    119  NH2 ARG A  14      49.481  22.417  15.248  1.00 49.19           N  
ATOM    120  N   LEU A  15      47.590  17.465  20.540  1.00 17.12           N  
ATOM    121  CA  LEU A  15      47.261  17.580  21.962  1.00 19.50           C  
ATOM    122  C   LEU A  15      46.953  18.982  22.463  1.00 24.03           C  
ATOM    123  O   LEU A  15      46.623  19.187  23.622  1.00 22.86           O  
ATOM    124  CB  LEU A  15      48.340  16.923  22.831  1.00 20.48           C  
ATOM    125  CG  LEU A  15      48.486  15.429  22.535  1.00 22.30           C  
ATOM    126  CD1 LEU A  15      49.446  14.822  23.532  1.00 28.05           C  
ATOM    127  CD2 LEU A  15      47.137  14.704  22.629  1.00 24.40           C  
ATOM    128  N   LYS A  16      47.048  19.930  21.578  1.00 15.47           N  
ATOM    129  CA  LYS A  16      46.779  21.313  21.891  1.00 15.75           C  
ATOM    130  C   LYS A  16      45.712  21.815  20.924  1.00 20.43           C  
ATOM    131  O   LYS A  16      45.673  21.367  19.760  1.00 21.80           O  
ATOM    132  CB  LYS A  16      48.116  22.078  21.720  1.00 25.43           C  
ATOM    133  CG  LYS A  16      48.002  23.583  21.802  1.00 98.87           C  
ATOM    134  CD  LYS A  16      47.563  24.066  23.178  1.00100.00           C  
ATOM    135  CE  LYS A  16      46.225  24.801  23.157  1.00100.00           C  
ATOM    136  NZ  LYS A  16      46.215  26.055  23.936  1.00100.00           N  
ATOM    137  N   ILE A  17      44.803  22.709  21.386  1.00 17.83           N  
ATOM    138  CA  ILE A  17      43.758  23.234  20.496  1.00 12.29           C  
ATOM    139  C   ILE A  17      44.341  23.719  19.150  1.00 31.22           C  
ATOM    140  O   ILE A  17      45.382  24.406  19.118  1.00 22.98           O  
ATOM    141  CB  ILE A  17      42.961  24.365  21.153  1.00 14.87           C  
ATOM    142  CG1 ILE A  17      42.176  23.802  22.327  1.00 19.01           C  
ATOM    143  CG2 ILE A  17      41.984  25.034  20.176  1.00 18.72           C  
ATOM    144  CD1 ILE A  17      41.320  24.864  23.034  1.00 17.87           C  
ATOM    145  N   TYR A  18      43.670  23.384  18.039  1.00 16.60           N  
ATOM    146  CA  TYR A  18      44.133  23.830  16.730  1.00 20.16           C  
ATOM    147  C   TYR A  18      42.930  24.132  15.841  1.00 19.35           C  
ATOM    148  O   TYR A  18      41.780  23.821  16.184  1.00 22.32           O  
ATOM    149  CB  TYR A  18      45.120  22.805  16.091  1.00 16.95           C  
ATOM    150  CG  TYR A  18      44.417  21.507  15.730  1.00 24.47           C  
ATOM    151  CD1 TYR A  18      44.215  20.507  16.685  1.00 20.02           C  
ATOM    152  CD2 TYR A  18      43.925  21.298  14.437  1.00 25.91           C  
ATOM    153  CE1 TYR A  18      43.593  19.306  16.343  1.00 20.61           C  
ATOM    154  CE2 TYR A  18      43.271  20.116  14.080  1.00 21.15           C  
ATOM    155  CZ  TYR A  18      43.100  19.125  15.046  1.00 30.93           C  
ATOM    156  OH  TYR A  18      42.470  17.952  14.721  1.00 27.39           O  
ATOM    157  N   LYS A  19      43.195  24.738  14.692  1.00 16.28           N  
ATOM    158  CA  LYS A  19      42.130  25.027  13.768  1.00 19.49           C  
ATOM    159  C   LYS A  19      42.173  23.983  12.686  1.00 31.88           C  
ATOM    160  O   LYS A  19      43.255  23.621  12.195  1.00 21.59           O  
ATOM    161  CB  LYS A  19      42.247  26.376  13.120  1.00 18.88           C  
ATOM    162  CG  LYS A  19      41.909  27.503  14.057  1.00 18.52           C  
ATOM    163  CD  LYS A  19      41.449  28.735  13.295  1.00 43.49           C  
ATOM    164  CE  LYS A  19      41.829  30.086  13.918  1.00 25.25           C  
ATOM    165  NZ  LYS A  19      41.160  31.205  13.221  1.00 83.55           N  
ATOM    166  N   ASP A  20      40.997  23.483  12.342  1.00 16.31           N  
ATOM    167  CA  ASP A  20      40.901  22.477  11.330  1.00 18.85           C  
ATOM    168  C   ASP A  20      40.998  23.097   9.925  1.00 18.35           C  
ATOM    169  O   ASP A  20      41.270  24.290   9.794  1.00 16.74           O  
ATOM    170  CB  ASP A  20      39.661  21.617  11.557  1.00 13.69           C  
ATOM    171  CG  ASP A  20      38.412  22.297  11.137  1.00 21.09           C  
ATOM    172  OD1 ASP A  20      38.343  23.423  10.699  1.00 18.63           O  
ATOM    173  OD2 ASP A  20      37.382  21.543  11.320  1.00 20.61           O  
ATOM    174  N   THR A  21      40.741  22.283   8.873  1.00 20.34           N  
ATOM    175  CA  THR A  21      40.866  22.779   7.487  1.00 14.62           C  
ATOM    176  C   THR A  21      39.872  23.841   7.181  1.00 26.02           C  
ATOM    177  O   THR A  21      40.115  24.644   6.273  1.00 23.62           O  
ATOM    178  CB  THR A  21      40.791  21.670   6.446  1.00 33.75           C  
ATOM    179  OG1 THR A  21      39.461  21.168   6.493  1.00 29.55           O  
ATOM    180  CG2 THR A  21      41.756  20.543   6.831  1.00 41.96           C  
ATOM    181  N   GLU A  22      38.772  23.867   7.961  1.00 17.66           N  
ATOM    182  CA  GLU A  22      37.742  24.910   7.783  1.00 18.34           C  
ATOM    183  C   GLU A  22      37.974  26.109   8.713  1.00 18.97           C  
ATOM    184  O   GLU A  22      37.240  27.070   8.660  1.00 25.41           O  
ATOM    185  CB  GLU A  22      36.312  24.382   7.957  1.00 14.58           C  
ATOM    186  CG  GLU A  22      35.955  23.259   6.958  1.00 35.79           C  
ATOM    187  CD  GLU A  22      35.763  23.748   5.535  1.00 34.68           C  
ATOM    188  OE1 GLU A  22      35.286  24.839   5.266  1.00100.00           O  
ATOM    189  OE2 GLU A  22      36.176  22.873   4.632  1.00 95.31           O  
ATOM    190  N   GLY A  23      39.023  26.027   9.558  1.00 19.22           N  
ATOM    191  CA  GLY A  23      39.365  27.082  10.487  1.00 13.87           C  
ATOM    192  C   GLY A  23      38.643  26.955  11.828  1.00 28.25           C  
ATOM    193  O   GLY A  23      38.625  27.903  12.585  1.00 22.56           O  
ATOM    194  N   TYR A  24      38.049  25.786  12.134  1.00 18.47           N  
ATOM    195  CA  TYR A  24      37.348  25.616  13.423  1.00 17.08           C  
ATOM    196  C   TYR A  24      38.232  24.982  14.470  1.00 21.84           C  
ATOM    197  O   TYR A  24      39.067  24.134  14.161  1.00 18.08           O  
ATOM    198  CB  TYR A  24      36.121  24.739  13.303  1.00 15.05           C  
ATOM    199  CG  TYR A  24      35.139  25.238  12.286  1.00 22.67           C  
ATOM    200  CD1 TYR A  24      34.725  26.566  12.326  1.00 38.62           C  
ATOM    201  CD2 TYR A  24      34.580  24.392  11.327  1.00 25.26           C  
ATOM    202  CE1 TYR A  24      33.772  27.048  11.429  1.00 51.37           C  
ATOM    203  CE2 TYR A  24      33.627  24.859  10.418  1.00 28.54           C  
ATOM    204  CZ  TYR A  24      33.223  26.198  10.469  1.00 44.21           C  
ATOM    205  OH  TYR A  24      32.268  26.677   9.602  1.00 47.97           O  
ATOM    206  N   TYR A  25      38.031  25.414  15.715  1.00 13.74           N  
ATOM    207  CA  TYR A  25      38.794  24.947  16.863  1.00 14.08           C  
ATOM    208  C   TYR A  25      38.480  23.463  17.088  1.00 13.65           C  
ATOM    209  O   TYR A  25      37.310  23.050  17.229  1.00 14.62           O  
ATOM    210  CB  TYR A  25      38.404  25.804  18.115  1.00 18.85           C  
ATOM    211  CG  TYR A  25      38.979  27.204  18.054  1.00 19.95           C  
ATOM    212  CD1 TYR A  25      40.352  27.357  17.861  1.00 19.11           C  
ATOM    213  CD2 TYR A  25      38.177  28.345  18.129  1.00 21.12           C  
ATOM    214  CE1 TYR A  25      40.928  28.628  17.806  1.00 26.11           C  
ATOM    215  CE2 TYR A  25      38.726  29.630  18.038  1.00 20.34           C  
ATOM    216  CZ  TYR A  25      40.113  29.757  17.904  1.00 30.87           C  
ATOM    217  OH  TYR A  25      40.700  30.990  17.819  1.00 33.66           O  
ATOM    218  N   THR A  26      39.551  22.713  17.110  1.00 11.87           N  
ATOM    219  CA  THR A  26      39.504  21.275  17.215  1.00 17.26           C  
ATOM    220  C   THR A  26      40.613  20.859  18.132  1.00 14.18           C  
ATOM    221  O   THR A  26      41.522  21.641  18.360  1.00 16.95           O  
ATOM    222  CB  THR A  26      39.806  20.740  15.761  1.00 22.55           C  
ATOM    223  OG1 THR A  26      38.819  21.249  14.909  1.00 17.80           O  
ATOM    224  CG2 THR A  26      39.834  19.221  15.592  1.00  9.26           C  
ATOM    225  N   ILE A  27      40.577  19.587  18.584  1.00 12.65           N  
ATOM    226  CA  ILE A  27      41.654  19.030  19.396  1.00 14.27           C  
ATOM    227  C   ILE A  27      41.687  17.509  19.190  1.00 16.63           C  
ATOM    228  O   ILE A  27      40.699  16.918  18.771  1.00 15.33           O  
ATOM    229  CB  ILE A  27      41.479  19.365  20.922  1.00 20.10           C  
ATOM    230  CG1 ILE A  27      42.802  19.134  21.722  1.00 17.04           C  
ATOM    231  CG2 ILE A  27      40.309  18.513  21.467  1.00 20.35           C  
ATOM    232  CD1 ILE A  27      43.012  19.960  22.970  1.00 20.26           C  
ATOM    233  N   GLY A  28      42.793  16.877  19.534  1.00 11.49           N  
ATOM    234  CA  GLY A  28      42.864  15.437  19.545  1.00 14.46           C  
ATOM    235  C   GLY A  28      42.878  14.839  18.189  1.00 20.90           C  
ATOM    236  O   GLY A  28      43.658  15.245  17.355  1.00 14.07           O  
ATOM    237  N   ILE A  29      42.025  13.855  18.013  1.00 14.65           N  
ATOM    238  CA  ILE A  29      41.902  13.189  16.719  1.00 19.70           C  
ATOM    239  C   ILE A  29      40.649  13.673  15.989  1.00 14.36           C  
ATOM    240  O   ILE A  29      39.644  12.997  15.885  1.00 14.54           O  
ATOM    241  CB  ILE A  29      41.964  11.668  16.806  1.00 15.13           C  
ATOM    242  CG1 ILE A  29      43.299  11.265  17.477  1.00 19.82           C  
ATOM    243  CG2 ILE A  29      41.919  11.087  15.382  1.00 18.77           C  
ATOM    244  CD1 ILE A  29      43.269   9.918  18.198  1.00 18.68           C  
ATOM    245  N   GLY A  30      40.741  14.902  15.487  1.00 10.98           N  
ATOM    246  CA  GLY A  30      39.649  15.471  14.758  1.00  6.66           C  
ATOM    247  C   GLY A  30      38.434  15.787  15.576  1.00 16.32           C  
ATOM    248  O   GLY A  30      37.355  15.879  15.027  1.00 16.03           O  
ATOM    249  N   HIS A  31      38.587  15.997  16.885  1.00 12.58           N  
ATOM    250  CA  HIS A  31      37.410  16.331  17.692  1.00  9.16           C  
ATOM    251  C   HIS A  31      37.065  17.822  17.619  1.00 11.60           C  
ATOM    252  O   HIS A  31      37.707  18.675  18.268  1.00 14.57           O  
ATOM    253  CB  HIS A  31      37.626  15.891  19.176  1.00 10.85           C  
ATOM    254  CG  HIS A  31      36.403  16.196  20.009  1.00 10.22           C  
ATOM    255  ND1 HIS A  31      35.321  15.320  20.085  1.00 16.40           N  
ATOM    256  CD2 HIS A  31      36.088  17.291  20.771  1.00 20.27           C  
ATOM    257  CE1 HIS A  31      34.370  15.880  20.828  1.00 15.82           C  
ATOM    258  NE2 HIS A  31      34.800  17.077  21.272  1.00 14.71           N  
ATOM    259  N   LEU A  32      36.032  18.155  16.848  1.00 14.49           N  
ATOM    260  CA  LEU A  32      35.616  19.536  16.711  1.00 18.88           C  
ATOM    261  C   LEU A  32      35.111  20.109  18.021  1.00 18.87           C  
ATOM    262  O   LEU A  32      34.310  19.520  18.711  1.00 18.44           O  
ATOM    263  CB  LEU A  32      34.488  19.630  15.694  1.00 19.39           C  
ATOM    264  CG  LEU A  32      33.851  21.027  15.703  1.00 27.78           C  
ATOM    265  CD1 LEU A  32      34.838  22.033  15.124  1.00 20.28           C  
ATOM    266  CD2 LEU A  32      32.626  21.010  14.821  1.00 27.32           C  
ATOM    267  N   LEU A  33      35.568  21.257  18.386  1.00 14.94           N  
ATOM    268  CA  LEU A  33      35.109  21.800  19.653  1.00 20.08           C  
ATOM    269  C   LEU A  33      33.942  22.766  19.502  1.00 25.63           C  
ATOM    270  O   LEU A  33      32.979  22.735  20.267  1.00 19.46           O  
ATOM    271  CB  LEU A  33      36.269  22.512  20.392  1.00 21.65           C  
ATOM    272  CG  LEU A  33      37.297  21.551  20.961  1.00 21.35           C  
ATOM    273  CD1 LEU A  33      38.539  22.350  21.351  1.00 20.12           C  
ATOM    274  CD2 LEU A  33      36.727  20.795  22.185  1.00 13.29           C  
ATOM    275  N   THR A  34      34.089  23.685  18.557  1.00 19.76           N  
ATOM    276  CA  THR A  34      33.108  24.721  18.317  1.00 25.98           C  
ATOM    277  C   THR A  34      33.363  25.383  16.980  1.00 30.57           C  
ATOM    278  O   THR A  34      34.511  25.467  16.541  1.00 22.75           O  
ATOM    279  CB  THR A  34      33.145  25.852  19.418  1.00 30.82           C  
ATOM    280  OG1 THR A  34      32.124  26.802  19.130  1.00 30.20           O  
ATOM    281  CG2 THR A  34      34.493  26.606  19.527  1.00 23.40           C  
ATOM    282  N   LYS A  35      32.297  25.867  16.360  1.00 21.75           N  
ATOM    283  CA  LYS A  35      32.435  26.569  15.103  1.00 41.69           C  
ATOM    284  C   LYS A  35      32.611  28.043  15.377  1.00 35.75           C  
ATOM    285  O   LYS A  35      32.785  28.853  14.491  1.00 33.86           O  
ATOM    286  CB  LYS A  35      31.265  26.353  14.173  1.00 34.67           C  
ATOM    287  CG  LYS A  35      31.236  24.966  13.527  1.00 34.73           C  
ATOM    288  CD  LYS A  35      30.115  24.835  12.516  1.00 37.01           C  
ATOM    289  CE  LYS A  35      29.827  23.423  12.042  1.00 71.71           C  
ATOM    290  NZ  LYS A  35      28.645  23.368  11.153  1.00100.00           N  
ATOM    291  N   SER A  36      32.581  28.392  16.632  1.00 28.67           N  
ATOM    292  CA  SER A  36      32.759  29.783  16.982  1.00 30.91           C  
ATOM    293  C   SER A  36      34.208  30.199  16.962  1.00 22.07           C  
ATOM    294  O   SER A  36      35.129  29.439  17.278  1.00 29.98           O  
ATOM    295  CB  SER A  36      32.032  30.199  18.251  1.00 52.93           C  
ATOM    296  OG  SER A  36      32.956  30.756  19.159  1.00 45.37           O  
ATOM    297  N   PRO A  37      34.398  31.452  16.568  1.00 33.04           N  
ATOM    298  CA  PRO A  37      35.690  32.102  16.389  1.00 37.20           C  
ATOM    299  C   PRO A  37      36.434  32.390  17.665  1.00 41.69           C  
ATOM    300  O   PRO A  37      37.623  32.752  17.682  1.00 57.97           O  
ATOM    301  CB  PRO A  37      35.380  33.423  15.711  1.00 31.85           C  
ATOM    302  CG  PRO A  37      33.879  33.573  15.677  1.00 32.94           C  
ATOM    303  CD  PRO A  37      33.259  32.323  16.268  1.00 30.46           C  
ATOM    304  N   SER A  38      35.719  32.208  18.750  1.00 41.17           N  
ATOM    305  CA  SER A  38      36.275  32.476  20.056  1.00 31.27           C  
ATOM    306  C   SER A  38      37.015  31.323  20.682  1.00 26.54           C  
ATOM    307  O   SER A  38      36.455  30.246  20.926  1.00 27.55           O  
ATOM    308  CB  SER A  38      35.231  32.972  21.052  1.00 39.63           C  
ATOM    309  OG  SER A  38      35.894  33.131  22.301  1.00 57.01           O  
ATOM    310  N   LEU A  39      38.253  31.612  21.020  1.00 19.43           N  
ATOM    311  CA  LEU A  39      39.107  30.626  21.634  1.00 28.03           C  
ATOM    312  C   LEU A  39      38.644  30.272  23.041  1.00 37.45           C  
ATOM    313  O   LEU A  39      38.843  29.177  23.575  1.00 23.65           O  
ATOM    314  CB  LEU A  39      40.580  31.085  21.596  1.00 27.96           C  
ATOM    315  CG  LEU A  39      41.522  30.085  22.261  1.00 39.73           C  
ATOM    316  CD1 LEU A  39      41.493  28.742  21.540  1.00 33.69           C  
ATOM    317  CD2 LEU A  39      42.942  30.617  22.245  1.00 36.17           C  
ATOM    318  N   ASN A  40      38.028  31.239  23.673  1.00 30.79           N  
ATOM    319  CA  ASN A  40      37.551  30.989  25.001  1.00 27.52           C  
ATOM    320  C   ASN A  40      36.402  30.034  24.948  1.00 21.09           C  
ATOM    321  O   ASN A  40      36.291  29.163  25.782  1.00 25.39           O  
ATOM    322  CB  ASN A  40      37.128  32.278  25.716  1.00 40.63           C  
ATOM    323  CG  ASN A  40      38.351  33.088  26.052  1.00100.00           C  
ATOM    324  OD1 ASN A  40      39.236  32.593  26.763  1.00 60.40           O  
ATOM    325  ND2 ASN A  40      38.453  34.281  25.454  1.00100.00           N  
ATOM    326  N   ALA A  41      35.527  30.215  23.979  1.00 19.41           N  
ATOM    327  CA  ALA A  41      34.427  29.300  23.887  1.00 23.40           C  
ATOM    328  C   ALA A  41      34.959  27.912  23.636  1.00 30.92           C  
ATOM    329  O   ALA A  41      34.439  26.958  24.148  1.00 24.99           O  
ATOM    330  CB  ALA A  41      33.434  29.700  22.816  1.00 17.96           C  
ATOM    331  N   ALA A  42      36.014  27.819  22.846  1.00 19.82           N  
ATOM    332  CA  ALA A  42      36.618  26.533  22.569  1.00 17.74           C  
ATOM    333  C   ALA A  42      37.222  25.939  23.806  1.00 20.18           C  
ATOM    334  O   ALA A  42      37.129  24.724  24.045  1.00 19.46           O  
ATOM    335  CB  ALA A  42      37.698  26.687  21.520  1.00 22.93           C  
ATOM    336  N   LYS A  43      37.867  26.777  24.612  1.00 19.58           N  
ATOM    337  CA  LYS A  43      38.472  26.274  25.846  1.00 20.85           C  
ATOM    338  C   LYS A  43      37.402  25.816  26.824  1.00 17.74           C  
ATOM    339  O   LYS A  43      37.571  24.855  27.544  1.00 19.64           O  
ATOM    340  CB  LYS A  43      39.279  27.311  26.539  1.00 20.94           C  
ATOM    341  CG  LYS A  43      40.703  27.355  26.059  1.00 33.81           C  
ATOM    342  CD  LYS A  43      41.565  28.319  26.861  1.00100.00           C  
ATOM    343  CE  LYS A  43      42.839  28.746  26.134  1.00 56.40           C  
ATOM    344  NZ  LYS A  43      44.086  28.457  26.879  1.00 85.65           N  
ATOM    345  N   SER A  44      36.276  26.473  26.781  1.00 19.32           N  
ATOM    346  CA  SER A  44      35.179  26.113  27.662  1.00 24.57           C  
ATOM    347  C   SER A  44      34.564  24.775  27.253  1.00 18.86           C  
ATOM    348  O   SER A  44      34.295  23.886  28.061  1.00 17.29           O  
ATOM    349  CB  SER A  44      34.192  27.300  27.819  1.00 26.81           C  
ATOM    350  OG  SER A  44      32.863  26.870  28.002  1.00 53.40           O  
ATOM    351  N   GLU A  45      34.369  24.622  25.954  1.00 19.07           N  
ATOM    352  CA  GLU A  45      33.855  23.378  25.418  1.00 14.50           C  
ATOM    353  C   GLU A  45      34.843  22.260  25.692  1.00 18.69           C  
ATOM    354  O   GLU A  45      34.467  21.148  26.045  1.00 18.69           O  
ATOM    355  CB  GLU A  45      33.684  23.476  23.903  1.00 16.47           C  
ATOM    356  CG  GLU A  45      32.496  24.352  23.548  1.00 15.68           C  
ATOM    357  CD  GLU A  45      31.220  23.719  24.042  1.00 28.61           C  
ATOM    358  OE1 GLU A  45      30.953  22.539  23.872  1.00 25.44           O  
ATOM    359  OE2 GLU A  45      30.402  24.555  24.615  1.00 28.97           O  
ATOM    360  N   LEU A  46      36.135  22.546  25.589  1.00 13.20           N  
ATOM    361  CA  LEU A  46      37.102  21.515  25.895  1.00 17.23           C  
ATOM    362  C   LEU A  46      37.052  21.033  27.361  1.00 21.90           C  
ATOM    363  O   LEU A  46      37.079  19.854  27.699  1.00 18.14           O  
ATOM    364  CB  LEU A  46      38.519  22.041  25.577  1.00 13.19           C  
ATOM    365  CG  LEU A  46      39.587  20.997  25.864  1.00 18.67           C  
ATOM    366  CD1 LEU A  46      39.286  19.715  25.084  1.00 19.94           C  
ATOM    367  CD2 LEU A  46      40.984  21.561  25.486  1.00 18.19           C  
ATOM    368  N   ASP A  47      36.974  21.963  28.280  1.00 16.44           N  
ATOM    369  CA  ASP A  47      36.970  21.562  29.667  1.00 15.78           C  
ATOM    370  C   ASP A  47      35.749  20.775  30.010  1.00 16.66           C  
ATOM    371  O   ASP A  47      35.805  19.841  30.819  1.00 20.69           O  
ATOM    372  CB  ASP A  47      37.104  22.787  30.567  1.00 18.50           C  
ATOM    373  CG  ASP A  47      38.476  23.443  30.510  1.00 20.86           C  
ATOM    374  OD1 ASP A  47      39.515  22.947  30.083  1.00 22.78           O  
ATOM    375  OD2 ASP A  47      38.409  24.637  30.957  1.00 27.83           O  
ATOM    376  N   LYS A  48      34.639  21.181  29.413  1.00 17.18           N  
ATOM    377  CA  LYS A  48      33.356  20.490  29.617  1.00 15.15           C  
ATOM    378  C   LYS A  48      33.409  19.046  29.022  1.00 14.17           C  
ATOM    379  O   LYS A  48      32.879  18.092  29.550  1.00 16.52           O  
ATOM    380  CB  LYS A  48      32.293  21.311  28.897  1.00 11.84           C  
ATOM    381  CG  LYS A  48      30.955  20.639  28.766  1.00 15.41           C  
ATOM    382  CD  LYS A  48      29.821  21.609  28.436  1.00 18.32           C  
ATOM    383  CE  LYS A  48      29.944  22.256  27.083  1.00 14.41           C  
ATOM    384  NZ  LYS A  48      29.501  21.357  26.019  1.00 15.21           N  
ATOM    385  N   ALA A  49      34.137  18.868  27.921  1.00 15.59           N  
ATOM    386  CA  ALA A  49      34.243  17.550  27.313  1.00 22.67           C  
ATOM    387  C   ALA A  49      35.118  16.613  28.117  1.00 15.38           C  
ATOM    388  O   ALA A  49      34.842  15.432  28.177  1.00 14.85           O  
ATOM    389  CB  ALA A  49      34.745  17.662  25.857  1.00 18.22           C  
ATOM    390  N   ILE A  50      36.172  17.175  28.714  1.00 12.74           N  
ATOM    391  CA  ILE A  50      37.175  16.416  29.472  1.00 17.06           C  
ATOM    392  C   ILE A  50      36.858  16.248  30.944  1.00 21.43           C  
ATOM    393  O   ILE A  50      37.297  15.314  31.619  1.00 25.56           O  
ATOM    394  CB  ILE A  50      38.524  17.149  29.376  1.00 20.73           C  
ATOM    395  CG1 ILE A  50      38.922  17.280  27.904  1.00 29.95           C  
ATOM    396  CG2 ILE A  50      39.612  16.393  30.167  1.00 19.47           C  
ATOM    397  CD1 ILE A  50      38.862  15.945  27.141  1.00 21.23           C  
ATOM    398  N   GLY A  51      36.155  17.209  31.463  1.00 18.09           N  
ATOM    399  CA  GLY A  51      35.838  17.131  32.883  1.00 17.06           C  
ATOM    400  C   GLY A  51      36.924  17.724  33.784  1.00 26.59           C  
ATOM    401  O   GLY A  51      37.081  17.312  34.932  1.00 25.55           O  
ATOM    402  N   ARG A  52      37.698  18.677  33.278  1.00 26.88           N  
ATOM    403  CA  ARG A  52      38.714  19.323  34.085  1.00 20.03           C  
ATOM    404  C   ARG A  52      39.137  20.589  33.423  1.00 38.23           C  
ATOM    405  O   ARG A  52      38.774  20.852  32.271  1.00 24.54           O  
ATOM    406  CB  ARG A  52      39.920  18.459  34.396  1.00 17.39           C  
ATOM    407  CG  ARG A  52      40.919  18.326  33.266  1.00 18.99           C  
ATOM    408  CD  ARG A  52      41.736  17.080  33.470  1.00 26.45           C  
ATOM    409  NE  ARG A  52      42.646  16.813  32.378  1.00 24.88           N  
ATOM    410  CZ  ARG A  52      43.542  17.673  31.960  1.00 29.05           C  
ATOM    411  NH1 ARG A  52      43.710  18.866  32.511  1.00 32.18           N  
ATOM    412  NH2 ARG A  52      44.351  17.305  30.998  1.00 33.10           N  
ATOM    413  N   ASN A  53      39.886  21.360  34.177  1.00 26.04           N  
ATOM    414  CA  ASN A  53      40.430  22.613  33.708  1.00 26.67           C  
ATOM    415  C   ASN A  53      41.666  22.271  32.942  1.00 19.87           C  
ATOM    416  O   ASN A  53      42.685  21.943  33.531  1.00 28.57           O  
ATOM    417  CB  ASN A  53      40.745  23.582  34.867  1.00 35.36           C  
ATOM    418  CG  ASN A  53      40.063  24.909  34.653  1.00 83.84           C  
ATOM    419  OD1 ASN A  53      38.897  25.102  35.058  1.00100.00           O  
ATOM    420  ND2 ASN A  53      40.769  25.791  33.945  1.00 43.19           N  
ATOM    421  N   THR A  54      41.526  22.254  31.617  1.00 21.99           N  
ATOM    422  CA  THR A  54      42.615  21.802  30.757  1.00 19.19           C  
ATOM    423  C   THR A  54      43.566  22.863  30.342  1.00 24.15           C  
ATOM    424  O   THR A  54      44.708  22.548  30.027  1.00 40.79           O  
ATOM    425  CB  THR A  54      42.092  21.169  29.447  1.00 19.01           C  
ATOM    426  OG1 THR A  54      41.491  22.206  28.654  1.00 21.85           O  
ATOM    427  CG2 THR A  54      41.085  20.048  29.773  1.00 26.61           C  
ATOM    428  N   ASN A  55      43.078  24.090  30.211  1.00 26.03           N  
ATOM    429  CA  ASN A  55      43.973  25.099  29.719  1.00 51.82           C  
ATOM    430  C   ASN A  55      44.400  24.843  28.241  1.00 41.73           C  
ATOM    431  O   ASN A  55      45.526  25.188  27.819  1.00 35.74           O  
ATOM    432  CB  ASN A  55      45.193  25.216  30.664  1.00 35.19           C  
ATOM    433  CG  ASN A  55      45.949  26.533  30.546  1.00100.00           C  
ATOM    434  OD1 ASN A  55      45.358  27.611  30.257  1.00 46.13           O  
ATOM    435  ND2 ASN A  55      47.269  26.434  30.758  1.00100.00           N  
ATOM    436  N   GLY A  56      43.505  24.233  27.447  1.00 29.65           N  
ATOM    437  CA  GLY A  56      43.738  23.988  26.002  1.00 23.63           C  
ATOM    438  C   GLY A  56      44.682  22.869  25.666  1.00 22.22           C  
ATOM    439  O   GLY A  56      45.033  22.676  24.511  1.00 22.64           O  
ATOM    440  N   VAL A  57      45.096  22.133  26.685  1.00 21.83           N  
ATOM    441  CA  VAL A  57      45.982  21.002  26.470  1.00 17.27           C  
ATOM    442  C   VAL A  57      45.440  19.730  27.094  1.00 26.63           C  
ATOM    443  O   VAL A  57      44.892  19.744  28.197  1.00 20.84           O  
ATOM    444  CB  VAL A  57      47.355  21.273  27.000  1.00 26.72           C  
ATOM    445  CG1 VAL A  57      48.250  20.136  26.572  1.00 30.65           C  
ATOM    446  CG2 VAL A  57      47.802  22.587  26.387  1.00 39.00           C  
ATOM    447  N   ILE A  58      45.574  18.613  26.385  1.00 19.53           N  
ATOM    448  CA  ILE A  58      45.060  17.323  26.874  1.00 17.32           C  
ATOM    449  C   ILE A  58      46.094  16.260  26.666  1.00 24.04           C  
ATOM    450  O   ILE A  58      47.055  16.477  25.917  1.00 24.34           O  
ATOM    451  CB  ILE A  58      43.759  16.855  26.167  1.00 24.30           C  
ATOM    452  CG1 ILE A  58      43.969  16.637  24.651  1.00 16.20           C  
ATOM    453  CG2 ILE A  58      42.564  17.787  26.446  1.00 15.36           C  
ATOM    454  CD1 ILE A  58      42.792  15.883  23.991  1.00 16.08           C  
ATOM    455  N   THR A  59      45.900  15.122  27.339  1.00 13.57           N  
ATOM    456  CA  THR A  59      46.853  14.049  27.218  1.00 15.25           C  
ATOM    457  C   THR A  59      46.415  13.135  26.090  1.00 26.05           C  
ATOM    458  O   THR A  59      45.297  13.245  25.625  1.00 21.56           O  
ATOM    459  CB  THR A  59      46.901  13.233  28.539  1.00 22.71           C  
ATOM    460  OG1 THR A  59      45.711  12.471  28.666  1.00 21.06           O  
ATOM    461  CG2 THR A  59      47.020  14.171  29.735  1.00 23.56           C  
ATOM    462  N   LYS A  60      47.297  12.213  25.715  1.00 18.45           N  
ATOM    463  CA  LYS A  60      47.067  11.215  24.681  1.00 19.44           C  
ATOM    464  C   LYS A  60      45.892  10.306  25.028  1.00 16.30           C  
ATOM    465  O   LYS A  60      45.024   9.981  24.209  1.00 18.14           O  
ATOM    466  CB  LYS A  60      48.347  10.412  24.419  1.00 17.35           C  
ATOM    467  CG  LYS A  60      48.262   9.557  23.134  1.00 35.81           C  
ATOM    468  CD  LYS A  60      49.613   9.073  22.598  1.00 89.17           C  
ATOM    469  CE  LYS A  60      49.508   8.086  21.427  1.00100.00           C  
ATOM    470  NZ  LYS A  60      50.410   8.366  20.278  1.00100.00           N  
ATOM    471  N   ASP A  61      45.838   9.927  26.314  1.00 19.27           N  
ATOM    472  CA  ASP A  61      44.740   9.124  26.818  1.00 18.58           C  
ATOM    473  C   ASP A  61      43.377   9.840  26.644  1.00 19.82           C  
ATOM    474  O   ASP A  61      42.364   9.257  26.253  1.00 17.82           O  
ATOM    475  CB  ASP A  61      44.975   8.823  28.309  1.00 20.98           C  
ATOM    476  CG  ASP A  61      45.803   7.581  28.438  1.00 51.35           C  
ATOM    477  OD1 ASP A  61      46.719   7.295  27.676  1.00 80.77           O  
ATOM    478  OD2 ASP A  61      45.399   6.821  29.420  1.00100.00           O  
ATOM    479  N   GLU A  62      43.362  11.134  27.003  1.00 18.53           N  
ATOM    480  CA  GLU A  62      42.157  11.909  26.900  1.00 11.47           C  
ATOM    481  C   GLU A  62      41.745  12.024  25.428  1.00 15.16           C  
ATOM    482  O   GLU A  62      40.587  11.920  25.100  1.00 17.05           O  
ATOM    483  CB  GLU A  62      42.398  13.270  27.511  1.00 13.10           C  
ATOM    484  CG  GLU A  62      42.584  13.156  29.037  1.00 23.34           C  
ATOM    485  CD  GLU A  62      42.922  14.479  29.675  1.00 24.91           C  
ATOM    486  OE1 GLU A  62      43.542  15.356  29.098  1.00 18.87           O  
ATOM    487  OE2 GLU A  62      42.521  14.565  30.916  1.00 23.37           O  
ATOM    488  N   ALA A  63      42.735  12.255  24.555  1.00 14.84           N  
ATOM    489  CA  ALA A  63      42.466  12.333  23.122  1.00 14.32           C  
ATOM    490  C   ALA A  63      41.820  11.037  22.638  1.00 16.94           C  
ATOM    491  O   ALA A  63      40.823  11.071  21.900  1.00 16.82           O  
ATOM    492  CB  ALA A  63      43.754  12.623  22.348  1.00 12.22           C  
ATOM    493  N   GLU A  64      42.394   9.895  23.044  1.00 13.72           N  
ATOM    494  CA  GLU A  64      41.848   8.618  22.645  1.00 13.52           C  
ATOM    495  C   GLU A  64      40.491   8.360  23.203  1.00 15.37           C  
ATOM    496  O   GLU A  64      39.656   7.761  22.532  1.00 13.25           O  
ATOM    497  CB  GLU A  64      42.808   7.481  22.909  1.00 18.39           C  
ATOM    498  CG  GLU A  64      43.867   7.529  21.807  1.00 22.54           C  
ATOM    499  CD  GLU A  64      45.137   6.854  22.214  1.00 38.96           C  
ATOM    500  OE1 GLU A  64      45.290   6.364  23.327  1.00 61.23           O  
ATOM    501  OE2 GLU A  64      46.032   6.840  21.249  1.00 59.38           O  
ATOM    502  N   LYS A  65      40.235   8.861  24.391  1.00 11.94           N  
ATOM    503  CA  LYS A  65      38.881   8.673  24.941  1.00 16.27           C  
ATOM    504  C   LYS A  65      37.830   9.451  24.114  1.00 13.22           C  
ATOM    505  O   LYS A  65      36.780   8.909  23.729  1.00 18.21           O  
ATOM    506  CB  LYS A  65      38.801   9.050  26.424  1.00 23.74           C  
ATOM    507  CG  LYS A  65      37.512   8.660  27.188  1.00 40.04           C  
ATOM    508  CD  LYS A  65      37.644   8.856  28.716  1.00100.00           C  
ATOM    509  CE  LYS A  65      36.445   8.427  29.577  1.00 43.15           C  
ATOM    510  NZ  LYS A  65      36.530   8.942  30.961  1.00 95.71           N  
ATOM    511  N   LEU A  66      38.128  10.705  23.772  1.00 14.58           N  
ATOM    512  CA  LEU A  66      37.220  11.487  22.918  1.00  8.85           C  
ATOM    513  C   LEU A  66      37.029  10.767  21.596  1.00 11.54           C  
ATOM    514  O   LEU A  66      35.934  10.728  21.048  1.00 12.29           O  
ATOM    515  CB  LEU A  66      37.796  12.879  22.535  1.00 12.12           C  
ATOM    516  CG  LEU A  66      37.822  13.823  23.733  1.00 19.42           C  
ATOM    517  CD1 LEU A  66      38.517  15.132  23.346  1.00 19.93           C  
ATOM    518  CD2 LEU A  66      36.383  14.096  24.144  1.00 24.03           C  
ATOM    519  N   PHE A  67      38.122  10.252  21.079  1.00 11.78           N  
ATOM    520  CA  PHE A  67      38.083   9.564  19.775  1.00  9.55           C  
ATOM    521  C   PHE A  67      37.141   8.378  19.816  1.00 18.67           C  
ATOM    522  O   PHE A  67      36.288   8.200  18.948  1.00 14.56           O  
ATOM    523  CB  PHE A  67      39.505   9.161  19.400  1.00 11.07           C  
ATOM    524  CG  PHE A  67      39.660   8.547  18.004  1.00 15.96           C  
ATOM    525  CD1 PHE A  67      38.890   8.996  16.923  1.00 14.20           C  
ATOM    526  CD2 PHE A  67      40.611   7.539  17.791  1.00 15.86           C  
ATOM    527  CE1 PHE A  67      39.077   8.493  15.637  1.00 13.98           C  
ATOM    528  CE2 PHE A  67      40.830   7.029  16.508  1.00 23.61           C  
ATOM    529  CZ  PHE A  67      40.033   7.490  15.456  1.00 16.33           C  
ATOM    530  N   ASN A  68      37.285   7.555  20.832  1.00 16.68           N  
ATOM    531  CA  ASN A  68      36.381   6.417  20.995  1.00  9.59           C  
ATOM    532  C   ASN A  68      34.924   6.867  21.069  1.00 15.08           C  
ATOM    533  O   ASN A  68      33.975   6.305  20.482  1.00 15.86           O  
ATOM    534  CB  ASN A  68      36.733   5.705  22.299  1.00 18.67           C  
ATOM    535  CG  ASN A  68      37.829   4.659  22.109  1.00 36.09           C  
ATOM    536  OD1 ASN A  68      37.777   3.884  21.151  1.00 40.80           O  
ATOM    537  ND2 ASN A  68      38.813   4.631  23.032  1.00 33.31           N  
ATOM    538  N   GLN A  69      34.702   7.927  21.818  1.00 13.45           N  
ATOM    539  CA  GLN A  69      33.351   8.350  21.898  1.00  7.10           C  
ATOM    540  C   GLN A  69      32.826   8.856  20.580  1.00 11.09           C  
ATOM    541  O   GLN A  69      31.653   8.736  20.300  1.00 15.12           O  
ATOM    542  CB  GLN A  69      33.208   9.497  22.891  1.00 12.90           C  
ATOM    543  CG  GLN A  69      33.553   9.004  24.288  1.00  9.68           C  
ATOM    544  CD  GLN A  69      33.583  10.152  25.271  1.00 26.29           C  
ATOM    545  OE1 GLN A  69      33.575   9.895  26.455  1.00 21.50           O  
ATOM    546  NE2 GLN A  69      33.539  11.408  24.805  1.00 18.77           N  
ATOM    547  N   ASP A  70      33.670   9.556  19.815  1.00 13.75           N  
ATOM    548  CA  ASP A  70      33.232  10.140  18.559  1.00 14.57           C  
ATOM    549  C   ASP A  70      32.962   9.074  17.506  1.00 14.48           C  
ATOM    550  O   ASP A  70      32.060   9.236  16.714  1.00 14.10           O  
ATOM    551  CB  ASP A  70      34.235  11.163  17.984  1.00 12.79           C  
ATOM    552  CG  ASP A  70      34.264  12.415  18.817  1.00 18.28           C  
ATOM    553  OD1 ASP A  70      33.387  12.807  19.528  1.00 17.26           O  
ATOM    554  OD2 ASP A  70      35.377  13.028  18.706  1.00 17.15           O  
ATOM    555  N   VAL A  71      33.744   7.994  17.509  1.00 13.69           N  
ATOM    556  CA  VAL A  71      33.507   6.926  16.532  1.00 14.90           C  
ATOM    557  C   VAL A  71      32.187   6.277  16.838  1.00 14.81           C  
ATOM    558  O   VAL A  71      31.300   6.078  15.996  1.00 14.76           O  
ATOM    559  CB  VAL A  71      34.652   5.903  16.550  1.00 15.52           C  
ATOM    560  CG1 VAL A  71      34.278   4.663  15.715  1.00 16.91           C  
ATOM    561  CG2 VAL A  71      35.945   6.536  15.982  1.00 13.93           C  
ATOM    562  N   ASP A  72      32.006   6.000  18.103  1.00 14.68           N  
ATOM    563  CA  ASP A  72      30.757   5.402  18.539  1.00 15.84           C  
ATOM    564  C   ASP A  72      29.536   6.281  18.185  1.00 13.14           C  
ATOM    565  O   ASP A  72      28.507   5.828  17.690  1.00 18.75           O  
ATOM    566  CB  ASP A  72      30.892   5.159  20.058  1.00 13.19           C  
ATOM    567  CG  ASP A  72      30.131   3.963  20.498  1.00 33.66           C  
ATOM    568  OD1 ASP A  72      29.816   3.068  19.754  1.00 76.75           O  
ATOM    569  OD2 ASP A  72      29.756   4.042  21.750  1.00 33.93           O  
ATOM    570  N   ALA A  73      29.637   7.574  18.407  1.00 13.59           N  
ATOM    571  CA  ALA A  73      28.547   8.458  18.082  1.00 17.69           C  
ATOM    572  C   ALA A  73      28.290   8.476  16.594  1.00 26.86           C  
ATOM    573  O   ALA A  73      27.162   8.589  16.128  1.00 22.73           O  
ATOM    574  CB  ALA A  73      28.880   9.881  18.532  1.00 14.75           C  
ATOM    575  N   ALA A  74      29.350   8.380  15.820  1.00 19.96           N  
ATOM    576  CA  ALA A  74      29.180   8.399  14.372  1.00 26.66           C  
ATOM    577  C   ALA A  74      28.366   7.195  13.913  1.00 15.75           C  
ATOM    578  O   ALA A  74      27.422   7.306  13.107  1.00 17.99           O  
ATOM    579  CB  ALA A  74      30.509   8.488  13.605  1.00 15.82           C  
ATOM    580  N   VAL A  75      28.769   6.039  14.413  1.00 14.29           N  
ATOM    581  CA  VAL A  75      28.063   4.841  14.028  1.00 22.70           C  
ATOM    582  C   VAL A  75      26.609   4.942  14.445  1.00 24.50           C  
ATOM    583  O   VAL A  75      25.669   4.637  13.693  1.00 20.05           O  
ATOM    584  CB  VAL A  75      28.681   3.607  14.684  1.00 25.35           C  
ATOM    585  CG1 VAL A  75      27.895   2.350  14.257  1.00 22.45           C  
ATOM    586  CG2 VAL A  75      30.108   3.491  14.206  1.00 17.58           C  
ATOM    587  N   ARG A  76      26.435   5.348  15.684  1.00 17.05           N  
ATOM    588  CA  ARG A  76      25.108   5.412  16.185  1.00 26.14           C  
ATOM    589  C   ARG A  76      24.220   6.386  15.405  1.00 25.42           C  
ATOM    590  O   ARG A  76      23.009   6.192  15.164  1.00 26.68           O  
ATOM    591  CB  ARG A  76      25.085   5.384  17.727  1.00 22.11           C  
ATOM    592  CG  ARG A  76      25.272   3.934  18.246  1.00 56.65           C  
ATOM    593  CD  ARG A  76      25.430   3.715  19.771  1.00 65.83           C  
ATOM    594  NE  ARG A  76      26.748   4.116  20.306  1.00100.00           N  
ATOM    595  CZ  ARG A  76      26.941   5.278  20.982  1.00100.00           C  
ATOM    596  NH1 ARG A  76      25.921   6.109  21.202  1.00100.00           N  
ATOM    597  NH2 ARG A  76      28.161   5.639  21.422  1.00100.00           N  
ATOM    598  N   GLY A  77      24.849   7.427  14.908  1.00 16.42           N  
ATOM    599  CA  GLY A  77      24.162   8.413  14.080  1.00 20.43           C  
ATOM    600  C   GLY A  77      23.711   7.771  12.776  1.00 26.72           C  
ATOM    601  O   GLY A  77      22.622   7.958  12.274  1.00 28.09           O  
ATOM    602  N   ILE A  78      24.582   6.982  12.226  1.00 18.47           N  
ATOM    603  CA  ILE A  78      24.241   6.291  11.023  1.00 18.25           C  
ATOM    604  C   ILE A  78      23.046   5.369  11.263  1.00 27.49           C  
ATOM    605  O   ILE A  78      22.042   5.382  10.547  1.00 19.57           O  
ATOM    606  CB  ILE A  78      25.426   5.455  10.530  1.00 16.66           C  
ATOM    607  CG1 ILE A  78      26.438   6.377   9.860  1.00 11.70           C  
ATOM    608  CG2 ILE A  78      24.931   4.491   9.448  1.00 16.74           C  
ATOM    609  CD1 ILE A  78      27.744   5.648   9.550  1.00 16.66           C  
ATOM    610  N   LEU A  79      23.149   4.553  12.298  1.00 19.66           N  
ATOM    611  CA  LEU A  79      22.096   3.591  12.542  1.00 18.19           C  
ATOM    612  C   LEU A  79      20.780   4.230  12.880  1.00 26.14           C  
ATOM    613  O   LEU A  79      19.759   3.612  12.716  1.00 31.51           O  
ATOM    614  CB  LEU A  79      22.497   2.557  13.602  1.00 18.72           C  
ATOM    615  CG  LEU A  79      23.781   1.817  13.238  1.00 27.25           C  
ATOM    616  CD1 LEU A  79      24.100   0.887  14.372  1.00 22.24           C  
ATOM    617  CD2 LEU A  79      23.606   0.975  11.993  1.00 28.17           C  
ATOM    618  N   ARG A  80      20.817   5.459  13.359  1.00 22.49           N  
ATOM    619  CA  ARG A  80      19.593   6.163  13.712  1.00 22.24           C  
ATOM    620  C   ARG A  80      18.987   6.925  12.537  1.00 38.52           C  
ATOM    621  O   ARG A  80      17.898   7.451  12.663  1.00 37.51           O  
ATOM    622  CB  ARG A  80      19.791   7.155  14.868  1.00 23.56           C  
ATOM    623  CG  ARG A  80      20.141   6.530  16.224  1.00100.00           C  
ATOM    624  CD  ARG A  80      19.910   7.497  17.396  1.00100.00           C  
ATOM    625  NE  ARG A  80      21.132   8.196  17.809  1.00100.00           N  
ATOM    626  CZ  ARG A  80      21.579   9.359  17.297  1.00100.00           C  
ATOM    627  NH1 ARG A  80      20.932  10.048  16.337  1.00100.00           N  
ATOM    628  NH2 ARG A  80      22.722   9.855  17.772  1.00100.00           N  
ATOM    629  N   ASN A  81      19.717   7.061  11.437  1.00 25.88           N  
ATOM    630  CA  ASN A  81      19.230   7.801  10.290  1.00 21.04           C  
ATOM    631  C   ASN A  81      18.510   6.892   9.311  1.00 29.02           C  
ATOM    632  O   ASN A  81      19.037   5.873   8.827  1.00 34.63           O  
ATOM    633  CB  ASN A  81      20.366   8.580   9.637  1.00 24.15           C  
ATOM    634  CG  ASN A  81      19.871   9.548   8.586  1.00 29.78           C  
ATOM    635  OD1 ASN A  81      19.154   9.185   7.641  1.00 35.00           O  
ATOM    636  ND2 ASN A  81      20.257  10.802   8.757  1.00 30.26           N  
ATOM    637  N   ALA A  82      17.266   7.251   9.052  1.00 22.62           N  
ATOM    638  CA  ALA A  82      16.459   6.437   8.166  1.00 21.21           C  
ATOM    639  C   ALA A  82      16.973   6.438   6.749  1.00 23.01           C  
ATOM    640  O   ALA A  82      16.751   5.506   5.999  1.00 30.63           O  
ATOM    641  CB  ALA A  82      15.003   6.843   8.212  1.00 26.70           C  
ATOM    642  N   LYS A  83      17.672   7.472   6.360  1.00 23.82           N  
ATOM    643  CA  LYS A  83      18.210   7.498   5.020  1.00 23.72           C  
ATOM    644  C   LYS A  83      19.522   6.729   4.968  1.00 32.68           C  
ATOM    645  O   LYS A  83      19.870   6.069   4.014  1.00 29.60           O  
ATOM    646  CB  LYS A  83      18.489   8.933   4.578  1.00 33.40           C  
ATOM    647  CG  LYS A  83      17.301   9.655   3.979  1.00 74.84           C  
ATOM    648  CD  LYS A  83      16.496  10.431   5.015  1.00100.00           C  
ATOM    649  CE  LYS A  83      15.045   9.949   5.099  1.00100.00           C  
ATOM    650  NZ  LYS A  83      14.612   9.222   3.884  1.00100.00           N  
ATOM    651  N   LEU A  84      20.285   6.825   6.008  1.00 21.08           N  
ATOM    652  CA  LEU A  84      21.588   6.190   5.991  1.00 15.31           C  
ATOM    653  C   LEU A  84      21.622   4.722   6.331  1.00 21.81           C  
ATOM    654  O   LEU A  84      22.385   3.949   5.772  1.00 17.63           O  
ATOM    655  CB  LEU A  84      22.544   6.956   6.947  1.00 15.60           C  
ATOM    656  CG  LEU A  84      22.723   8.446   6.614  1.00 29.20           C  
ATOM    657  CD1 LEU A  84      23.686   9.087   7.606  1.00 21.02           C  
ATOM    658  CD2 LEU A  84      23.285   8.608   5.202  1.00 24.66           C  
ATOM    659  N   LYS A  85      20.851   4.347   7.323  1.00 14.68           N  
ATOM    660  CA  LYS A  85      20.900   2.990   7.798  1.00 12.16           C  
ATOM    661  C   LYS A  85      20.822   1.873   6.754  1.00 14.91           C  
ATOM    662  O   LYS A  85      21.598   0.923   6.723  1.00 18.41           O  
ATOM    663  CB  LYS A  85      19.864   2.831   8.873  1.00 16.58           C  
ATOM    664  CG  LYS A  85      20.046   1.478   9.510  1.00 24.63           C  
ATOM    665  CD  LYS A  85      18.997   1.144  10.545  1.00 37.16           C  
ATOM    666  CE  LYS A  85      19.208  -0.239  11.142  1.00 31.55           C  
ATOM    667  NZ  LYS A  85      18.606  -1.296  10.314  1.00 44.20           N  
ATOM    668  N   PRO A  86      19.834   1.965   5.896  1.00 20.10           N  
ATOM    669  CA  PRO A  86      19.644   0.914   4.926  1.00 38.48           C  
ATOM    670  C   PRO A  86      20.833   0.793   3.992  1.00 24.64           C  
ATOM    671  O   PRO A  86      21.182  -0.305   3.587  1.00 16.71           O  
ATOM    672  CB  PRO A  86      18.375   1.256   4.165  1.00 31.89           C  
ATOM    673  CG  PRO A  86      17.903   2.617   4.680  1.00 40.53           C  
ATOM    674  CD  PRO A  86      18.919   3.112   5.694  1.00 28.55           C  
ATOM    675  N   VAL A  87      21.465   1.919   3.680  1.00 15.66           N  
ATOM    676  CA  VAL A  87      22.623   1.857   2.822  1.00 20.43           C  
ATOM    677  C   VAL A  87      23.787   1.172   3.536  1.00 15.37           C  
ATOM    678  O   VAL A  87      24.519   0.342   3.029  1.00 16.52           O  
ATOM    679  CB  VAL A  87      23.055   3.237   2.273  1.00 20.61           C  
ATOM    680  CG1 VAL A  87      24.221   3.069   1.257  1.00 15.40           C  
ATOM    681  CG2 VAL A  87      21.864   3.910   1.597  1.00 21.55           C  
ATOM    682  N   TYR A  88      23.974   1.589   4.749  1.00 12.84           N  
ATOM    683  CA  TYR A  88      25.061   1.086   5.532  1.00 12.17           C  
ATOM    684  C   TYR A  88      24.917  -0.410   5.730  1.00 15.74           C  
ATOM    685  O   TYR A  88      25.900  -1.151   5.680  1.00 16.69           O  
ATOM    686  CB  TYR A  88      24.967   1.833   6.873  1.00 15.26           C  
ATOM    687  CG  TYR A  88      26.049   1.456   7.831  1.00 19.94           C  
ATOM    688  CD1 TYR A  88      27.299   2.068   7.751  1.00 15.69           C  
ATOM    689  CD2 TYR A  88      25.794   0.499   8.812  1.00 22.85           C  
ATOM    690  CE1 TYR A  88      28.307   1.724   8.647  1.00 19.46           C  
ATOM    691  CE2 TYR A  88      26.798   0.117   9.693  1.00 22.10           C  
ATOM    692  CZ  TYR A  88      28.034   0.767   9.622  1.00 21.12           C  
ATOM    693  OH  TYR A  88      29.019   0.410  10.494  1.00 21.10           O  
ATOM    694  N   ASP A  89      23.682  -0.849   5.968  1.00 16.12           N  
ATOM    695  CA  ASP A  89      23.435  -2.299   6.196  1.00 12.45           C  
ATOM    696  C   ASP A  89      23.736  -3.101   4.974  1.00 19.30           C  
ATOM    697  O   ASP A  89      24.079  -4.268   5.058  1.00 16.39           O  
ATOM    698  CB  ASP A  89      21.978  -2.544   6.606  1.00 18.35           C  
ATOM    699  CG  ASP A  89      21.812  -2.296   8.082  1.00 29.75           C  
ATOM    700  OD1 ASP A  89      22.729  -2.044   8.844  1.00 26.11           O  
ATOM    701  OD2 ASP A  89      20.587  -2.281   8.422  1.00 25.15           O  
ATOM    702  N   SER A  90      23.618  -2.457   3.826  1.00 13.62           N  
ATOM    703  CA  SER A  90      23.878  -3.138   2.577  1.00 15.34           C  
ATOM    704  C   SER A  90      25.359  -3.303   2.249  1.00 14.54           C  
ATOM    705  O   SER A  90      25.758  -4.098   1.380  1.00 17.67           O  
ATOM    706  CB  SER A  90      23.183  -2.427   1.442  1.00 13.32           C  
ATOM    707  OG  SER A  90      23.964  -1.338   0.989  1.00 14.89           O  
ATOM    708  N   LEU A  91      26.221  -2.532   2.906  1.00 10.21           N  
ATOM    709  CA  LEU A  91      27.671  -2.577   2.613  1.00 13.90           C  
ATOM    710  C   LEU A  91      28.439  -3.653   3.340  1.00 16.64           C  
ATOM    711  O   LEU A  91      28.032  -4.088   4.435  1.00 15.81           O  
ATOM    712  CB  LEU A  91      28.325  -1.248   3.041  1.00 15.56           C  
ATOM    713  CG  LEU A  91      27.708   0.001   2.363  1.00 19.68           C  
ATOM    714  CD1 LEU A  91      28.258   1.268   3.003  1.00 18.60           C  
ATOM    715  CD2 LEU A  91      28.077   0.017   0.881  1.00 13.60           C  
ATOM    716  N   ASP A  92      29.596  -4.004   2.736  1.00 11.91           N  
ATOM    717  CA  ASP A  92      30.557  -4.922   3.357  1.00  7.95           C  
ATOM    718  C   ASP A  92      31.346  -4.126   4.413  1.00 13.26           C  
ATOM    719  O   ASP A  92      31.240  -2.887   4.507  1.00 13.48           O  
ATOM    720  CB  ASP A  92      31.592  -5.460   2.381  1.00 11.41           C  
ATOM    721  CG  ASP A  92      32.179  -4.326   1.591  1.00 18.72           C  
ATOM    722  OD1 ASP A  92      31.596  -3.821   0.632  1.00 16.21           O  
ATOM    723  OD2 ASP A  92      33.350  -3.937   2.047  1.00 13.29           O  
ATOM    724  N   ALA A  93      32.129  -4.849   5.216  1.00 16.27           N  
ATOM    725  CA  ALA A  93      32.870  -4.272   6.323  1.00 16.25           C  
ATOM    726  C   ALA A  93      33.813  -3.107   5.984  1.00 16.80           C  
ATOM    727  O   ALA A  93      33.873  -2.119   6.732  1.00 16.12           O  
ATOM    728  CB  ALA A  93      33.518  -5.342   7.209  1.00 12.95           C  
ATOM    729  N   VAL A  94      34.556  -3.222   4.886  1.00 14.09           N  
ATOM    730  CA  VAL A  94      35.486  -2.174   4.516  1.00 12.01           C  
ATOM    731  C   VAL A  94      34.740  -0.942   4.093  1.00 12.45           C  
ATOM    732  O   VAL A  94      35.008   0.190   4.519  1.00 12.98           O  
ATOM    733  CB  VAL A  94      36.414  -2.692   3.425  1.00 13.50           C  
ATOM    734  CG1 VAL A  94      37.434  -1.624   3.020  1.00 17.81           C  
ATOM    735  CG2 VAL A  94      37.164  -3.912   3.966  1.00 16.65           C  
ATOM    736  N   ARG A  95      33.742  -1.147   3.259  1.00 10.72           N  
ATOM    737  CA  ARG A  95      33.014   0.037   2.807  1.00 13.59           C  
ATOM    738  C   ARG A  95      32.269   0.699   3.931  1.00 16.67           C  
ATOM    739  O   ARG A  95      32.082   1.892   3.937  1.00 17.19           O  
ATOM    740  CB  ARG A  95      32.116  -0.251   1.612  1.00 12.18           C  
ATOM    741  CG  ARG A  95      32.914  -0.649   0.365  1.00 10.27           C  
ATOM    742  CD  ARG A  95      31.951  -0.848  -0.807  1.00 14.73           C  
ATOM    743  NE  ARG A  95      32.653  -1.075  -2.057  1.00 14.95           N  
ATOM    744  CZ  ARG A  95      33.034  -2.283  -2.527  1.00 19.87           C  
ATOM    745  NH1 ARG A  95      32.826  -3.434  -1.844  1.00 14.98           N  
ATOM    746  NH2 ARG A  95      33.658  -2.328  -3.725  1.00 12.56           N  
ATOM    747  N   ARG A  96      31.840  -0.073   4.918  1.00 12.25           N  
ATOM    748  CA  ARG A  96      31.204   0.552   6.070  1.00 11.12           C  
ATOM    749  C   ARG A  96      32.194   1.488   6.768  1.00 10.60           C  
ATOM    750  O   ARG A  96      31.792   2.504   7.309  1.00 12.05           O  
ATOM    751  CB  ARG A  96      30.796  -0.489   7.103  1.00 11.12           C  
ATOM    752  CG  ARG A  96      29.469  -1.135   6.706  1.00 10.50           C  
ATOM    753  CD  ARG A  96      29.058  -2.304   7.628  1.00 16.64           C  
ATOM    754  NE  ARG A  96      27.920  -2.995   7.008  1.00 23.04           N  
ATOM    755  CZ  ARG A  96      27.283  -4.000   7.576  1.00 21.99           C  
ATOM    756  NH1 ARG A  96      27.667  -4.392   8.758  1.00 25.60           N  
ATOM    757  NH2 ARG A  96      26.237  -4.597   6.954  1.00 15.55           N  
ATOM    758  N   ALA A  97      33.480   1.151   6.754  1.00 13.59           N  
ATOM    759  CA  ALA A  97      34.438   2.020   7.408  1.00 12.46           C  
ATOM    760  C   ALA A  97      34.518   3.341   6.666  1.00 16.34           C  
ATOM    761  O   ALA A  97      34.605   4.412   7.267  1.00 11.26           O  
ATOM    762  CB  ALA A  97      35.799   1.349   7.440  1.00  7.27           C  
ATOM    763  N   ALA A  98      34.431   3.276   5.351  1.00 10.29           N  
ATOM    764  CA  ALA A  98      34.449   4.507   4.540  1.00  8.51           C  
ATOM    765  C   ALA A  98      33.230   5.388   4.874  1.00 11.46           C  
ATOM    766  O   ALA A  98      33.322   6.628   4.946  1.00 13.24           O  
ATOM    767  CB  ALA A  98      34.399   4.191   3.042  1.00 10.17           C  
ATOM    768  N   ALA A  99      32.062   4.748   5.074  1.00 10.24           N  
ATOM    769  CA  ALA A  99      30.857   5.487   5.427  1.00  9.42           C  
ATOM    770  C   ALA A  99      31.018   6.168   6.779  1.00 11.88           C  
ATOM    771  O   ALA A  99      30.626   7.344   6.967  1.00 11.93           O  
ATOM    772  CB  ALA A  99      29.605   4.570   5.460  1.00  7.62           C  
ATOM    773  N   ILE A 100      31.616   5.459   7.731  1.00 10.90           N  
ATOM    774  CA  ILE A 100      31.808   6.064   9.036  1.00 13.41           C  
ATOM    775  C   ILE A 100      32.739   7.282   8.924  1.00 20.98           C  
ATOM    776  O   ILE A 100      32.527   8.355   9.520  1.00 14.07           O  
ATOM    777  CB  ILE A 100      32.318   5.026  10.032  1.00 14.41           C  
ATOM    778  CG1 ILE A 100      31.273   3.919  10.281  1.00 11.89           C  
ATOM    779  CG2 ILE A 100      32.769   5.691  11.337  1.00 13.50           C  
ATOM    780  CD1 ILE A 100      31.926   2.704  10.939  1.00 10.12           C  
ATOM    781  N   ASN A 101      33.795   7.118   8.123  1.00  9.94           N  
ATOM    782  CA  ASN A 101      34.760   8.187   7.939  1.00  7.38           C  
ATOM    783  C   ASN A 101      34.099   9.468   7.505  1.00 14.27           C  
ATOM    784  O   ASN A 101      34.346  10.554   8.067  1.00 14.09           O  
ATOM    785  CB  ASN A 101      35.836   7.735   6.936  1.00 12.14           C  
ATOM    786  CG  ASN A 101      37.057   8.620   6.892  1.00 12.92           C  
ATOM    787  OD1 ASN A 101      36.963   9.839   6.704  1.00 15.70           O  
ATOM    788  ND2 ASN A 101      38.231   8.026   6.984  1.00  9.52           N  
ATOM    789  N   MET A 102      33.243   9.337   6.496  1.00  9.49           N  
ATOM    790  CA  MET A 102      32.558  10.514   5.999  1.00 12.59           C  
ATOM    791  C   MET A 102      31.670  11.165   7.043  1.00 12.94           C  
ATOM    792  O   MET A 102      31.633  12.374   7.137  1.00 13.01           O  
ATOM    793  CB  MET A 102      31.708  10.213   4.746  1.00 15.61           C  
ATOM    794  CG  MET A 102      32.546   9.916   3.502  1.00 16.72           C  
ATOM    795  SD  MET A 102      31.492   9.740   2.047  1.00 18.14           S  
ATOM    796  CE  MET A 102      30.986  11.438   1.717  1.00 15.16           C  
ATOM    797  N   VAL A 103      30.920  10.343   7.766  1.00 10.86           N  
ATOM    798  CA  VAL A 103      30.020  10.900   8.771  1.00 12.20           C  
ATOM    799  C   VAL A 103      30.835  11.534   9.864  1.00 18.98           C  
ATOM    800  O   VAL A 103      30.461  12.557  10.372  1.00 23.75           O  
ATOM    801  CB  VAL A 103      29.066   9.854   9.375  1.00 11.19           C  
ATOM    802  CG1 VAL A 103      28.367  10.420  10.616  1.00 16.90           C  
ATOM    803  CG2 VAL A 103      27.980   9.562   8.334  1.00 20.29           C  
ATOM    804  N   PHE A 104      31.959  10.947  10.196  1.00 11.68           N  
ATOM    805  CA  PHE A 104      32.801  11.522  11.230  1.00 10.23           C  
ATOM    806  C   PHE A 104      33.306  12.880  10.801  1.00 15.19           C  
ATOM    807  O   PHE A 104      33.371  13.807  11.571  1.00 18.92           O  
ATOM    808  CB  PHE A 104      34.007  10.599  11.465  1.00 14.95           C  
ATOM    809  CG  PHE A 104      34.964  11.002  12.580  1.00 13.59           C  
ATOM    810  CD1 PHE A 104      35.976  11.934  12.353  1.00 13.72           C  
ATOM    811  CD2 PHE A 104      34.904  10.376  13.824  1.00 13.12           C  
ATOM    812  CE1 PHE A 104      36.880  12.260  13.371  1.00 19.58           C  
ATOM    813  CE2 PHE A 104      35.832  10.646  14.825  1.00 12.40           C  
ATOM    814  CZ  PHE A 104      36.817  11.606  14.604  1.00 14.45           C  
ATOM    815  N   GLN A 105      33.629  13.023   9.527  1.00 15.90           N  
ATOM    816  CA  GLN A 105      34.167  14.271   9.061  1.00 16.40           C  
ATOM    817  C   GLN A 105      33.128  15.380   8.899  1.00 19.54           C  
ATOM    818  O   GLN A 105      33.375  16.564   9.163  1.00 24.37           O  
ATOM    819  CB  GLN A 105      34.888  14.037   7.690  1.00 16.12           C  
ATOM    820  CG  GLN A 105      35.679  15.292   7.196  1.00 18.72           C  
ATOM    821  CD  GLN A 105      36.234  15.223   5.775  1.00 18.62           C  
ATOM    822  OE1 GLN A 105      36.213  14.179   5.131  1.00 20.86           O  
ATOM    823  NE2 GLN A 105      36.824  16.324   5.302  1.00 18.15           N  
ATOM    824  N   MET A 106      31.984  15.021   8.368  1.00 16.31           N  
ATOM    825  CA  MET A 106      30.983  15.987   7.978  1.00 16.43           C  
ATOM    826  C   MET A 106      29.630  15.955   8.644  1.00 24.10           C  
ATOM    827  O   MET A 106      28.753  16.756   8.361  1.00 29.53           O  
ATOM    828  CB  MET A 106      30.978  16.109   6.417  1.00 18.91           C  
ATOM    829  CG  MET A 106      30.245  15.080   5.581  1.00 33.04           C  
ATOM    830  SD  MET A 106      30.685  15.377   3.842  1.00 45.32           S  
ATOM    831  CE  MET A 106      32.334  14.664   3.757  1.00 90.88           C  
ATOM    832  N   GLY A 107      29.449  15.037   9.552  1.00 21.39           N  
ATOM    833  CA  GLY A 107      28.174  14.967  10.225  1.00 22.60           C  
ATOM    834  C   GLY A 107      27.137  14.295   9.359  1.00 20.44           C  
ATOM    835  O   GLY A 107      27.255  14.248   8.136  1.00 29.99           O  
ATOM    836  N   GLU A 108      26.144  13.746  10.057  1.00 36.29           N  
ATOM    837  CA  GLU A 108      25.062  12.963   9.491  1.00 89.63           C  
ATOM    838  C   GLU A 108      24.208  13.754   8.547  1.00 47.35           C  
ATOM    839  O   GLU A 108      23.601  13.242   7.596  1.00 36.19           O  
ATOM    840  CB  GLU A 108      24.323  12.098  10.547  1.00 44.25           C  
ATOM    841  CG  GLU A 108      22.793  12.267  10.639  1.00 34.41           C  
ATOM    842  CD  GLU A 108      22.259  11.648  11.904  1.00100.00           C  
ATOM    843  OE1 GLU A 108      22.869  11.699  12.957  1.00100.00           O  
ATOM    844  OE2 GLU A 108      21.099  11.034  11.763  1.00 91.05           O  
ATOM    845  N   THR A 109      24.231  15.041   8.811  1.00 47.54           N  
ATOM    846  CA  THR A 109      23.560  15.993   7.984  1.00 61.69           C  
ATOM    847  C   THR A 109      24.276  16.093   6.648  1.00100.00           C  
ATOM    848  O   THR A 109      23.692  15.850   5.579  1.00 78.38           O  
ATOM    849  CB  THR A 109      23.600  17.343   8.697  1.00100.00           C  
ATOM    850  OG1 THR A 109      24.883  17.505   9.320  1.00 89.09           O  
ATOM    851  CG2 THR A 109      22.488  17.339   9.736  1.00 45.78           C  
ATOM    852  N   GLY A 110      25.604  16.393   6.753  1.00 56.31           N  
ATOM    853  CA  GLY A 110      26.492  16.523   5.616  1.00 50.52           C  
ATOM    854  C   GLY A 110      26.248  15.355   4.659  1.00 40.17           C  
ATOM    855  O   GLY A 110      25.680  15.521   3.590  1.00 71.56           O  
ATOM    856  N   VAL A 111      26.650  14.182   5.128  1.00 99.91           N  
ATOM    857  CA  VAL A 111      26.520  12.959   4.369  1.00 42.55           C  
ATOM    858  C   VAL A 111      25.097  12.621   3.941  1.00100.00           C  
ATOM    859  O   VAL A 111      24.871  12.115   2.842  1.00 49.16           O  
ATOM    860  CB  VAL A 111      27.222  11.840   5.090  1.00 48.20           C  
ATOM    861  CG1 VAL A 111      28.545  12.395   5.605  1.00 94.04           C  
ATOM    862  CG2 VAL A 111      26.374  11.465   6.290  1.00100.00           C  
ATOM    863  N   ALA A 112      24.113  12.897   4.786  1.00 54.38           N  
ATOM    864  CA  ALA A 112      22.749  12.601   4.385  1.00 84.50           C  
ATOM    865  C   ALA A 112      22.292  13.384   3.115  1.00100.00           C  
ATOM    866  O   ALA A 112      21.344  12.952   2.450  1.00 74.67           O  
ATOM    867  CB  ALA A 112      21.755  12.599   5.560  1.00 37.03           C  
ATOM    868  N   GLY A 113      23.004  14.491   2.732  1.00 51.32           N  
ATOM    869  CA  GLY A 113      22.647  15.289   1.522  1.00100.00           C  
ATOM    870  C   GLY A 113      23.305  14.910   0.157  1.00100.00           C  
ATOM    871  O   GLY A 113      23.379  15.736  -0.775  1.00 63.47           O  
ATOM    872  N   PHE A 114      23.730  13.632   0.061  1.00 42.65           N  
ATOM    873  CA  PHE A 114      24.393  13.003  -1.052  1.00 23.28           C  
ATOM    874  C   PHE A 114      23.487  11.888  -1.535  1.00 25.67           C  
ATOM    875  O   PHE A 114      23.892  10.751  -1.683  1.00 23.49           O  
ATOM    876  CB  PHE A 114      25.614  12.309  -0.433  1.00 15.15           C  
ATOM    877  CG  PHE A 114      26.863  13.164  -0.310  1.00 18.12           C  
ATOM    878  CD1 PHE A 114      26.907  14.287   0.515  1.00 31.50           C  
ATOM    879  CD2 PHE A 114      28.006  12.854  -1.043  1.00 28.81           C  
ATOM    880  CE1 PHE A 114      28.066  15.056   0.622  1.00 23.88           C  
ATOM    881  CE2 PHE A 114      29.170  13.624  -0.971  1.00 22.00           C  
ATOM    882  CZ  PHE A 114      29.199  14.722  -0.115  1.00 21.92           C  
ATOM    883  N   THR A 115      22.256  12.206  -1.751  1.00 16.08           N  
ATOM    884  CA  THR A 115      21.261  11.269  -2.173  1.00 15.70           C  
ATOM    885  C   THR A 115      21.603  10.400  -3.329  1.00 22.16           C  
ATOM    886  O   THR A 115      21.365   9.220  -3.312  1.00 21.10           O  
ATOM    887  CB  THR A 115      20.099  12.042  -2.714  1.00 35.63           C  
ATOM    888  OG1 THR A 115      19.594  12.778  -1.661  1.00 36.11           O  
ATOM    889  CG2 THR A 115      19.100  11.009  -3.205  1.00 66.21           C  
ATOM    890  N   ASN A 116      22.022  11.030  -4.395  1.00 16.62           N  
ATOM    891  CA  ASN A 116      22.394  10.276  -5.571  1.00 19.59           C  
ATOM    892  C   ASN A 116      23.511   9.255  -5.318  1.00 14.92           C  
ATOM    893  O   ASN A 116      23.440   8.095  -5.751  1.00 18.17           O  
ATOM    894  CB  ASN A 116      22.631  11.200  -6.826  1.00 21.92           C  
ATOM    895  CG  ASN A 116      21.454  12.160  -7.035  1.00 33.15           C  
ATOM    896  OD1 ASN A 116      20.291  11.767  -6.846  1.00 35.97           O  
ATOM    897  ND2 ASN A 116      21.732  13.438  -7.291  1.00 23.27           N  
ATOM    898  N   SER A 117      24.553   9.664  -4.597  1.00 11.06           N  
ATOM    899  CA  SER A 117      25.638   8.738  -4.295  1.00 14.45           C  
ATOM    900  C   SER A 117      25.129   7.589  -3.417  1.00 14.69           C  
ATOM    901  O   SER A 117      25.580   6.458  -3.542  1.00 18.78           O  
ATOM    902  CB  SER A 117      26.681   9.426  -3.458  1.00 19.14           C  
ATOM    903  OG  SER A 117      27.220  10.501  -4.168  1.00 24.73           O  
ATOM    904  N   LEU A 118      24.216   7.912  -2.488  1.00 16.55           N  
ATOM    905  CA  LEU A 118      23.670   6.903  -1.597  1.00 18.46           C  
ATOM    906  C   LEU A 118      22.998   5.816  -2.373  1.00 19.26           C  
ATOM    907  O   LEU A 118      23.241   4.626  -2.177  1.00 18.93           O  
ATOM    908  CB  LEU A 118      22.731   7.443  -0.498  1.00 21.75           C  
ATOM    909  CG  LEU A 118      23.449   8.255   0.606  1.00 33.11           C  
ATOM    910  CD1 LEU A 118      22.446   9.141   1.334  1.00 23.93           C  
ATOM    911  CD2 LEU A 118      24.212   7.377   1.639  1.00 22.26           C  
ATOM    912  N   ARG A 119      22.167   6.235  -3.293  1.00 16.05           N  
ATOM    913  CA  ARG A 119      21.425   5.280  -4.115  1.00 20.29           C  
ATOM    914  C   ARG A 119      22.366   4.382  -4.907  1.00 20.03           C  
ATOM    915  O   ARG A 119      22.170   3.152  -5.002  1.00 19.18           O  
ATOM    916  CB  ARG A 119      20.474   6.036  -5.027  1.00 19.55           C  
ATOM    917  CG  ARG A 119      19.930   5.193  -6.151  1.00 34.93           C  
ATOM    918  CD  ARG A 119      19.001   5.977  -7.089  1.00100.00           C  
ATOM    919  NE  ARG A 119      19.686   6.978  -7.920  1.00100.00           N  
ATOM    920  CZ  ARG A 119      19.521   8.308  -7.805  1.00100.00           C  
ATOM    921  NH1 ARG A 119      18.690   8.858  -6.896  1.00100.00           N  
ATOM    922  NH2 ARG A 119      20.218   9.109  -8.624  1.00100.00           N  
ATOM    923  N   MET A 120      23.433   5.016  -5.456  1.00 15.82           N  
ATOM    924  CA  MET A 120      24.407   4.281  -6.234  1.00 11.22           C  
ATOM    925  C   MET A 120      25.164   3.305  -5.358  1.00 19.37           C  
ATOM    926  O   MET A 120      25.479   2.201  -5.743  1.00 19.35           O  
ATOM    927  CB  MET A 120      25.422   5.188  -6.986  1.00 16.67           C  
ATOM    928  CG  MET A 120      24.907   5.793  -8.304  1.00 32.59           C  
ATOM    929  SD  MET A 120      25.890   7.226  -8.862  1.00 32.17           S  
ATOM    930  CE  MET A 120      24.747   8.615  -8.589  1.00100.00           C  
ATOM    931  N   LEU A 121      25.504   3.710  -4.161  1.00 15.47           N  
ATOM    932  CA  LEU A 121      26.217   2.761  -3.334  1.00 17.29           C  
ATOM    933  C   LEU A 121      25.276   1.591  -2.985  1.00 13.08           C  
ATOM    934  O   LEU A 121      25.674   0.424  -2.926  1.00 13.34           O  
ATOM    935  CB  LEU A 121      26.688   3.470  -2.044  1.00 12.27           C  
ATOM    936  CG  LEU A 121      27.864   4.467  -2.258  1.00 16.47           C  
ATOM    937  CD1 LEU A 121      27.981   5.360  -1.017  1.00 24.16           C  
ATOM    938  CD2 LEU A 121      29.185   3.723  -2.428  1.00 14.02           C  
ATOM    939  N   GLN A 122      24.013   1.943  -2.711  1.00 11.29           N  
ATOM    940  CA  GLN A 122      23.074   0.907  -2.333  1.00 17.13           C  
ATOM    941  C   GLN A 122      22.970  -0.082  -3.479  1.00 33.17           C  
ATOM    942  O   GLN A 122      22.800  -1.288  -3.306  1.00 19.17           O  
ATOM    943  CB  GLN A 122      21.715   1.488  -1.953  1.00 15.28           C  
ATOM    944  CG  GLN A 122      20.709   0.436  -1.421  1.00 26.36           C  
ATOM    945  CD  GLN A 122      19.564   1.041  -0.608  1.00100.00           C  
ATOM    946  OE1 GLN A 122      19.477   2.269  -0.423  1.00 92.03           O  
ATOM    947  NE2 GLN A 122      18.687   0.167  -0.099  1.00100.00           N  
ATOM    948  N   GLN A 123      23.082   0.416  -4.693  1.00 15.19           N  
ATOM    949  CA  GLN A 123      22.975  -0.488  -5.812  1.00 13.89           C  
ATOM    950  C   GLN A 123      24.262  -1.159  -6.154  1.00 32.43           C  
ATOM    951  O   GLN A 123      24.249  -1.908  -7.121  1.00 25.02           O  
ATOM    952  CB  GLN A 123      22.512   0.257  -7.069  1.00 16.20           C  
ATOM    953  CG  GLN A 123      21.106   0.825  -6.900  1.00 26.77           C  
ATOM    954  CD  GLN A 123      20.561   1.319  -8.234  1.00 33.49           C  
ATOM    955  OE1 GLN A 123      20.049   0.519  -9.030  1.00100.00           O  
ATOM    956  NE2 GLN A 123      20.759   2.609  -8.503  1.00 41.20           N  
ATOM    957  N   LYS A 124      25.377  -0.871  -5.434  1.00 12.11           N  
ATOM    958  CA  LYS A 124      26.676  -1.489  -5.737  1.00  9.37           C  
ATOM    959  C   LYS A 124      27.259  -1.101  -7.089  1.00 13.82           C  
ATOM    960  O   LYS A 124      28.041  -1.840  -7.693  1.00 16.38           O  
ATOM    961  CB  LYS A 124      26.782  -3.006  -5.485  1.00 18.04           C  
ATOM    962  CG  LYS A 124      26.139  -3.393  -4.165  1.00 19.33           C  
ATOM    963  CD  LYS A 124      26.623  -4.740  -3.622  1.00 13.86           C  
ATOM    964  CE  LYS A 124      26.099  -4.949  -2.186  1.00 12.43           C  
ATOM    965  NZ  LYS A 124      26.828  -4.145  -1.218  1.00 24.30           N  
ATOM    966  N   ARG A 125      26.926   0.094  -7.535  1.00 17.93           N  
ATOM    967  CA  ARG A 125      27.495   0.657  -8.787  1.00 14.39           C  
ATOM    968  C   ARG A 125      28.719   1.505  -8.354  1.00 12.36           C  
ATOM    969  O   ARG A 125      28.690   2.750  -8.274  1.00 15.70           O  
ATOM    970  CB  ARG A 125      26.426   1.492  -9.520  1.00 16.02           C  
ATOM    971  CG  ARG A 125      25.217   0.679  -9.993  1.00 19.40           C  
ATOM    972  CD  ARG A 125      24.008   1.589 -10.172  1.00 25.59           C  
ATOM    973  NE  ARG A 125      23.354   1.562 -11.478  1.00 62.19           N  
ATOM    974  CZ  ARG A 125      22.373   0.714 -11.820  1.00100.00           C  
ATOM    975  NH1 ARG A 125      21.911  -0.249 -11.000  1.00 79.62           N  
ATOM    976  NH2 ARG A 125      21.855   0.812 -13.035  1.00 94.06           N  
ATOM    977  N   TRP A 126      29.782   0.787  -8.005  1.00 18.05           N  
ATOM    978  CA  TRP A 126      30.969   1.400  -7.447  1.00 18.93           C  
ATOM    979  C   TRP A 126      31.642   2.497  -8.247  1.00 19.84           C  
ATOM    980  O   TRP A 126      31.970   3.568  -7.735  1.00 15.01           O  
ATOM    981  CB  TRP A 126      31.964   0.355  -6.909  1.00 10.04           C  
ATOM    982  CG  TRP A 126      31.328  -0.815  -6.197  1.00 13.92           C  
ATOM    983  CD1 TRP A 126      31.519  -2.126  -6.512  1.00 12.69           C  
ATOM    984  CD2 TRP A 126      30.546  -0.806  -5.011  1.00 13.81           C  
ATOM    985  NE1 TRP A 126      30.888  -2.927  -5.618  1.00 14.95           N  
ATOM    986  CE2 TRP A 126      30.306  -2.151  -4.659  1.00 13.57           C  
ATOM    987  CE3 TRP A 126      30.068   0.192  -4.176  1.00 16.20           C  
ATOM    988  CZ2 TRP A 126      29.562  -2.516  -3.548  1.00 13.37           C  
ATOM    989  CZ3 TRP A 126      29.310  -0.163  -3.080  1.00 16.40           C  
ATOM    990  CH2 TRP A 126      29.079  -1.509  -2.756  1.00 15.90           C  
ATOM    991  N   ASP A 127      31.933   2.230  -9.494  1.00 17.75           N  
ATOM    992  CA  ASP A 127      32.597   3.238 -10.279  1.00 18.62           C  
ATOM    993  C   ASP A 127      31.728   4.464 -10.456  1.00 14.47           C  
ATOM    994  O   ASP A 127      32.209   5.595 -10.360  1.00 21.47           O  
ATOM    995  CB  ASP A 127      33.010   2.637 -11.622  1.00 17.56           C  
ATOM    996  CG  ASP A 127      34.270   1.772 -11.516  1.00 27.44           C  
ATOM    997  OD1 ASP A 127      34.646   1.179 -10.517  1.00 37.20           O  
ATOM    998  OD2 ASP A 127      34.950   1.747 -12.625  1.00 45.93           O  
ATOM    999  N   GLU A 128      30.429   4.253 -10.669  1.00 12.72           N  
ATOM   1000  CA  GLU A 128      29.549   5.377 -10.829  1.00 11.64           C  
ATOM   1001  C   GLU A 128      29.462   6.215  -9.556  1.00 26.44           C  
ATOM   1002  O   GLU A 128      29.409   7.461  -9.553  1.00 20.31           O  
ATOM   1003  CB  GLU A 128      28.142   4.915 -11.223  1.00 19.19           C  
ATOM   1004  CG  GLU A 128      28.150   4.332 -12.653  1.00 25.99           C  
ATOM   1005  CD  GLU A 128      27.050   3.343 -13.001  1.00 59.21           C  
ATOM   1006  OE1 GLU A 128      25.907   3.402 -12.558  1.00100.00           O  
ATOM   1007  OE2 GLU A 128      27.433   2.454 -13.894  1.00 84.91           O  
ATOM   1008  N   ALA A 129      29.356   5.532  -8.436  1.00 13.52           N  
ATOM   1009  CA  ALA A 129      29.275   6.289  -7.187  1.00 11.44           C  
ATOM   1010  C   ALA A 129      30.533   7.120  -6.973  1.00 13.10           C  
ATOM   1011  O   ALA A 129      30.511   8.253  -6.491  1.00 13.86           O  
ATOM   1012  CB  ALA A 129      29.116   5.335  -6.021  1.00 14.48           C  
ATOM   1013  N   ALA A 130      31.649   6.498  -7.301  1.00 16.08           N  
ATOM   1014  CA  ALA A 130      32.938   7.128  -7.134  1.00 13.60           C  
ATOM   1015  C   ALA A 130      33.002   8.415  -7.916  1.00 29.23           C  
ATOM   1016  O   ALA A 130      33.469   9.429  -7.446  1.00 20.76           O  
ATOM   1017  CB  ALA A 130      34.070   6.192  -7.479  1.00 11.63           C  
ATOM   1018  N   VAL A 131      32.490   8.393  -9.113  1.00 15.59           N  
ATOM   1019  CA  VAL A 131      32.492   9.599  -9.877  1.00 16.67           C  
ATOM   1020  C   VAL A 131      31.558  10.641  -9.284  1.00 19.37           C  
ATOM   1021  O   VAL A 131      31.864  11.815  -9.195  1.00 21.48           O  
ATOM   1022  CB  VAL A 131      32.080   9.260 -11.315  1.00 22.17           C  
ATOM   1023  CG1 VAL A 131      31.659  10.514 -12.049  1.00 27.62           C  
ATOM   1024  CG2 VAL A 131      33.293   8.693 -12.009  1.00 22.41           C  
ATOM   1025  N   ASN A 132      30.377  10.204  -8.894  1.00 17.75           N  
ATOM   1026  CA  ASN A 132      29.422  11.116  -8.310  1.00 11.48           C  
ATOM   1027  C   ASN A 132      29.960  11.730  -7.003  1.00 16.06           C  
ATOM   1028  O   ASN A 132      29.818  12.908  -6.711  1.00 14.27           O  
ATOM   1029  CB  ASN A 132      28.109  10.368  -8.005  1.00 13.26           C  
ATOM   1030  CG  ASN A 132      26.993  11.324  -7.615  1.00 19.14           C  
ATOM   1031  OD1 ASN A 132      26.699  11.592  -6.433  1.00 18.81           O  
ATOM   1032  ND2 ASN A 132      26.435  11.994  -8.603  1.00 20.69           N  
ATOM   1033  N   LEU A 133      30.573  10.904  -6.168  1.00 13.57           N  
ATOM   1034  CA  LEU A 133      31.090  11.419  -4.895  1.00 12.88           C  
ATOM   1035  C   LEU A 133      32.116  12.547  -5.115  1.00 17.47           C  
ATOM   1036  O   LEU A 133      32.305  13.430  -4.265  1.00 16.67           O  
ATOM   1037  CB  LEU A 133      31.791  10.285  -4.051  1.00 16.11           C  
ATOM   1038  CG  LEU A 133      30.823   9.316  -3.322  1.00 14.55           C  
ATOM   1039  CD1 LEU A 133      31.602   8.121  -2.763  1.00 14.54           C  
ATOM   1040  CD2 LEU A 133      30.100  10.054  -2.179  1.00 17.30           C  
ATOM   1041  N   ALA A 134      32.855  12.493  -6.227  1.00 16.13           N  
ATOM   1042  CA  ALA A 134      33.904  13.512  -6.482  1.00 13.32           C  
ATOM   1043  C   ALA A 134      33.356  14.879  -6.896  1.00 13.96           C  
ATOM   1044  O   ALA A 134      34.059  15.905  -6.856  1.00 16.34           O  
ATOM   1045  CB  ALA A 134      34.935  12.958  -7.476  1.00 18.74           C  
ATOM   1046  N   LYS A 135      32.100  14.908  -7.317  1.00 13.14           N  
ATOM   1047  CA  LYS A 135      31.493  16.173  -7.713  1.00 13.57           C  
ATOM   1048  C   LYS A 135      30.908  16.812  -6.474  1.00 12.40           C  
ATOM   1049  O   LYS A 135      29.695  16.815  -6.256  1.00 17.89           O  
ATOM   1050  CB  LYS A 135      30.394  15.955  -8.727  1.00 15.09           C  
ATOM   1051  CG  LYS A 135      30.885  15.295 -10.010  1.00 21.67           C  
ATOM   1052  CD  LYS A 135      29.641  14.957 -10.814  1.00 39.38           C  
ATOM   1053  CE  LYS A 135      29.817  14.682 -12.294  1.00 74.96           C  
ATOM   1054  NZ  LYS A 135      28.511  14.495 -12.962  1.00100.00           N  
ATOM   1055  N   SER A 136      31.794  17.262  -5.607  1.00 10.89           N  
ATOM   1056  CA  SER A 136      31.330  17.788  -4.344  1.00 13.71           C  
ATOM   1057  C   SER A 136      32.325  18.785  -3.779  1.00 15.06           C  
ATOM   1058  O   SER A 136      33.538  18.753  -4.084  1.00 15.63           O  
ATOM   1059  CB  SER A 136      31.172  16.635  -3.328  1.00 10.31           C  
ATOM   1060  OG  SER A 136      32.456  15.997  -3.160  1.00 13.66           O  
ATOM   1061  N   ARG A 137      31.789  19.659  -2.919  1.00 10.44           N  
ATOM   1062  CA  ARG A 137      32.684  20.600  -2.284  1.00 14.01           C  
ATOM   1063  C   ARG A 137      33.728  19.843  -1.460  1.00 12.48           C  
ATOM   1064  O   ARG A 137      34.911  20.178  -1.426  1.00 14.68           O  
ATOM   1065  CB  ARG A 137      31.884  21.506  -1.363  1.00 16.85           C  
ATOM   1066  CG  ARG A 137      32.850  22.340  -0.510  1.00 19.43           C  
ATOM   1067  CD  ARG A 137      32.144  23.273   0.470  1.00 25.21           C  
ATOM   1068  NE  ARG A 137      32.981  24.407   0.864  1.00 33.23           N  
ATOM   1069  CZ  ARG A 137      33.726  24.446   1.955  1.00100.00           C  
ATOM   1070  NH1 ARG A 137      33.738  23.415   2.794  1.00 29.65           N  
ATOM   1071  NH2 ARG A 137      34.465  25.539   2.215  1.00 41.06           N  
ATOM   1072  N   TRP A 138      33.268  18.770  -0.795  1.00 13.85           N  
ATOM   1073  CA  TRP A 138      34.121  17.922   0.055  1.00 11.82           C  
ATOM   1074  C   TRP A 138      35.365  17.491  -0.713  1.00 15.56           C  
ATOM   1075  O   TRP A 138      36.501  17.645  -0.267  1.00 14.90           O  
ATOM   1076  CB  TRP A 138      33.301  16.673   0.402  1.00 17.45           C  
ATOM   1077  CG  TRP A 138      34.084  15.540   1.014  1.00 17.24           C  
ATOM   1078  CD1 TRP A 138      34.747  15.554   2.218  1.00 19.13           C  
ATOM   1079  CD2 TRP A 138      34.151  14.182   0.527  1.00 12.44           C  
ATOM   1080  NE1 TRP A 138      35.285  14.309   2.465  1.00 12.45           N  
ATOM   1081  CE2 TRP A 138      34.901  13.439   1.462  1.00 12.32           C  
ATOM   1082  CE3 TRP A 138      33.607  13.526  -0.582  1.00 12.79           C  
ATOM   1083  CZ2 TRP A 138      35.137  12.066   1.300  1.00 13.28           C  
ATOM   1084  CZ3 TRP A 138      33.869  12.164  -0.755  1.00 15.99           C  
ATOM   1085  CH2 TRP A 138      34.642  11.453   0.166  1.00 15.82           C  
ATOM   1086  N   TYR A 139      35.143  16.989  -1.935  1.00 13.78           N  
ATOM   1087  CA  TYR A 139      36.267  16.536  -2.724  1.00 11.25           C  
ATOM   1088  C   TYR A 139      37.168  17.691  -3.089  1.00 24.36           C  
ATOM   1089  O   TYR A 139      38.388  17.559  -3.089  1.00 19.85           O  
ATOM   1090  CB  TYR A 139      35.780  15.924  -4.041  1.00 12.76           C  
ATOM   1091  CG  TYR A 139      36.921  15.465  -4.912  1.00 18.60           C  
ATOM   1092  CD1 TYR A 139      37.479  14.202  -4.707  1.00 21.85           C  
ATOM   1093  CD2 TYR A 139      37.359  16.219  -6.004  1.00 19.03           C  
ATOM   1094  CE1 TYR A 139      38.489  13.702  -5.523  1.00 31.73           C  
ATOM   1095  CE2 TYR A 139      38.376  15.732  -6.824  1.00 37.27           C  
ATOM   1096  CZ  TYR A 139      38.940  14.477  -6.588  1.00 48.70           C  
ATOM   1097  OH  TYR A 139      39.951  14.001  -7.385  1.00 80.14           O  
ATOM   1098  N   ASN A 140      36.554  18.807  -3.479  1.00 14.48           N  
ATOM   1099  CA  ASN A 140      37.364  19.972  -3.888  1.00  9.06           C  
ATOM   1100  C   ASN A 140      38.131  20.597  -2.739  1.00 15.77           C  
ATOM   1101  O   ASN A 140      39.197  21.153  -2.957  1.00 20.35           O  
ATOM   1102  CB  ASN A 140      36.492  21.039  -4.575  1.00 28.25           C  
ATOM   1103  CG  ASN A 140      36.133  20.578  -5.946  1.00 25.38           C  
ATOM   1104  OD1 ASN A 140      35.028  20.077  -6.172  1.00 28.87           O  
ATOM   1105  ND2 ASN A 140      37.125  20.585  -6.825  1.00 24.18           N  
ATOM   1106  N   GLN A 141      37.606  20.537  -1.508  1.00 14.41           N  
ATOM   1107  CA  GLN A 141      38.296  21.112  -0.355  1.00 14.77           C  
ATOM   1108  C   GLN A 141      39.370  20.236   0.258  1.00 17.90           C  
ATOM   1109  O   GLN A 141      40.393  20.751   0.709  1.00 17.61           O  
ATOM   1110  CB  GLN A 141      37.329  21.547   0.763  1.00 18.36           C  
ATOM   1111  CG  GLN A 141      36.352  22.610   0.240  1.00 29.87           C  
ATOM   1112  CD  GLN A 141      36.999  23.880  -0.305  1.00 46.20           C  
ATOM   1113  OE1 GLN A 141      36.602  24.420  -1.373  1.00 26.36           O  
ATOM   1114  NE2 GLN A 141      37.968  24.399   0.447  1.00 21.47           N  
ATOM   1115  N   THR A 142      39.136  18.932   0.319  1.00 14.12           N  
ATOM   1116  CA  THR A 142      40.113  18.012   0.895  1.00 10.02           C  
ATOM   1117  C   THR A 142      40.225  16.861  -0.047  1.00 16.03           C  
ATOM   1118  O   THR A 142      39.787  15.754   0.203  1.00 15.89           O  
ATOM   1119  CB  THR A 142      39.675  17.497   2.306  1.00 18.59           C  
ATOM   1120  OG1 THR A 142      38.321  16.986   2.276  1.00 15.58           O  
ATOM   1121  CG2 THR A 142      39.720  18.645   3.299  1.00 15.68           C  
ATOM   1122  N   PRO A 143      40.810  17.139  -1.178  1.00 13.61           N  
ATOM   1123  CA  PRO A 143      40.957  16.144  -2.239  1.00 11.52           C  
ATOM   1124  C   PRO A 143      41.761  14.881  -1.870  1.00 12.13           C  
ATOM   1125  O   PRO A 143      41.438  13.759  -2.276  1.00 13.21           O  
ATOM   1126  CB  PRO A 143      41.666  16.896  -3.359  1.00 20.14           C  
ATOM   1127  CG  PRO A 143      42.292  18.139  -2.727  1.00 15.49           C  
ATOM   1128  CD  PRO A 143      41.507  18.413  -1.459  1.00 17.69           C  
ATOM   1129  N   ASN A 144      42.858  15.017  -1.113  1.00  9.84           N  
ATOM   1130  CA  ASN A 144      43.651  13.806  -0.826  1.00 15.05           C  
ATOM   1131  C   ASN A 144      42.917  12.832   0.072  1.00 22.63           C  
ATOM   1132  O   ASN A 144      42.960  11.624  -0.100  1.00 14.98           O  
ATOM   1133  CB  ASN A 144      45.044  14.134  -0.245  1.00 14.10           C  
ATOM   1134  CG  ASN A 144      45.977  14.697  -1.335  1.00 28.65           C  
ATOM   1135  OD1 ASN A 144      45.920  14.329  -2.518  1.00 61.63           O  
ATOM   1136  ND2 ASN A 144      46.824  15.607  -0.946  1.00 37.21           N  
ATOM   1137  N   ARG A 145      42.241  13.392   1.057  1.00 12.84           N  
ATOM   1138  CA  ARG A 145      41.463  12.572   1.962  1.00 12.73           C  
ATOM   1139  C   ARG A 145      40.244  11.995   1.216  1.00 14.18           C  
ATOM   1140  O   ARG A 145      39.932  10.804   1.308  1.00 14.96           O  
ATOM   1141  CB  ARG A 145      41.002  13.369   3.186  1.00 15.03           C  
ATOM   1142  CG  ARG A 145      40.411  12.420   4.258  1.00 22.64           C  
ATOM   1143  CD  ARG A 145      39.357  13.103   5.040  1.00 27.10           C  
ATOM   1144  NE  ARG A 145      38.734  12.253   6.036  1.00 17.45           N  
ATOM   1145  CZ  ARG A 145      38.665  12.678   7.262  1.00 21.33           C  
ATOM   1146  NH1 ARG A 145      39.236  13.822   7.577  1.00 15.19           N  
ATOM   1147  NH2 ARG A 145      38.034  11.978   8.194  1.00 11.14           N  
ATOM   1148  N   ALA A 146      39.544  12.844   0.453  1.00 15.51           N  
ATOM   1149  CA  ALA A 146      38.379  12.399  -0.296  1.00 10.31           C  
ATOM   1150  C   ALA A 146      38.781  11.265  -1.243  1.00 16.54           C  
ATOM   1151  O   ALA A 146      38.067  10.264  -1.349  1.00 14.94           O  
ATOM   1152  CB  ALA A 146      37.705  13.553  -1.032  1.00 11.43           C  
ATOM   1153  N   LYS A 147      39.931  11.409  -1.939  1.00 17.72           N  
ATOM   1154  CA  LYS A 147      40.413  10.360  -2.854  1.00 13.81           C  
ATOM   1155  C   LYS A 147      40.587   9.011  -2.138  1.00 15.12           C  
ATOM   1156  O   LYS A 147      40.263   7.942  -2.699  1.00 13.52           O  
ATOM   1157  CB  LYS A 147      41.745  10.688  -3.530  1.00 17.89           C  
ATOM   1158  CG  LYS A 147      41.657  11.914  -4.390  1.00 38.18           C  
ATOM   1159  CD  LYS A 147      42.771  11.991  -5.420  1.00 40.65           C  
ATOM   1160  CE  LYS A 147      42.787  13.339  -6.121  1.00 55.53           C  
ATOM   1161  NZ  LYS A 147      43.315  14.407  -5.259  1.00100.00           N  
ATOM   1162  N   ARG A 148      41.120   9.058  -0.902  1.00 15.17           N  
ATOM   1163  CA  ARG A 148      41.355   7.801  -0.142  1.00 13.81           C  
ATOM   1164  C   ARG A 148      40.012   7.143   0.216  1.00 18.29           C  
ATOM   1165  O   ARG A 148      39.865   5.937   0.116  1.00 15.52           O  
ATOM   1166  CB  ARG A 148      42.138   8.023   1.159  1.00 12.81           C  
ATOM   1167  CG  ARG A 148      43.600   8.357   0.952  1.00 10.47           C  
ATOM   1168  CD  ARG A 148      44.382   8.244   2.233  1.00 12.54           C  
ATOM   1169  NE  ARG A 148      44.068   9.334   3.170  1.00 18.40           N  
ATOM   1170  CZ  ARG A 148      44.648  10.561   3.141  1.00 23.31           C  
ATOM   1171  NH1 ARG A 148      45.535  10.938   2.209  1.00 13.79           N  
ATOM   1172  NH2 ARG A 148      44.293  11.448   4.039  1.00 15.80           N  
ATOM   1173  N   VAL A 149      39.039   7.957   0.629  1.00  9.83           N  
ATOM   1174  CA  VAL A 149      37.736   7.404   1.026  1.00  7.06           C  
ATOM   1175  C   VAL A 149      36.989   6.890  -0.194  1.00 11.91           C  
ATOM   1176  O   VAL A 149      36.369   5.805  -0.186  1.00 14.22           O  
ATOM   1177  CB  VAL A 149      36.941   8.462   1.722  1.00 13.60           C  
ATOM   1178  CG1 VAL A 149      35.505   7.960   1.959  1.00 12.92           C  
ATOM   1179  CG2 VAL A 149      37.651   8.791   3.045  1.00 12.40           C  
ATOM   1180  N   ILE A 150      37.071   7.681  -1.262  1.00 10.65           N  
ATOM   1181  CA  ILE A 150      36.447   7.305  -2.526  1.00 10.23           C  
ATOM   1182  C   ILE A 150      37.033   6.017  -3.083  1.00 16.84           C  
ATOM   1183  O   ILE A 150      36.295   5.179  -3.605  1.00 16.40           O  
ATOM   1184  CB  ILE A 150      36.473   8.419  -3.574  1.00 13.09           C  
ATOM   1185  CG1 ILE A 150      35.515   9.536  -3.151  1.00 14.42           C  
ATOM   1186  CG2 ILE A 150      36.017   7.824  -4.922  1.00 17.90           C  
ATOM   1187  CD1 ILE A 150      35.671  10.742  -4.028  1.00 13.34           C  
ATOM   1188  N   THR A 151      38.364   5.843  -2.998  1.00 12.97           N  
ATOM   1189  CA  THR A 151      38.987   4.596  -3.492  1.00 19.77           C  
ATOM   1190  C   THR A 151      38.512   3.409  -2.673  1.00 13.26           C  
ATOM   1191  O   THR A 151      38.379   2.303  -3.163  1.00 15.50           O  
ATOM   1192  CB  THR A 151      40.517   4.666  -3.414  1.00 16.92           C  
ATOM   1193  OG1 THR A 151      40.906   5.681  -4.302  1.00 24.33           O  
ATOM   1194  CG2 THR A 151      41.157   3.336  -3.823  1.00 19.22           C  
ATOM   1195  N   THR A 152      38.281   3.673  -1.396  1.00 12.70           N  
ATOM   1196  CA  THR A 152      37.819   2.640  -0.504  1.00 15.08           C  
ATOM   1197  C   THR A 152      36.409   2.175  -0.939  1.00 13.83           C  
ATOM   1198  O   THR A 152      36.094   0.989  -0.980  1.00 14.38           O  
ATOM   1199  CB  THR A 152      37.860   3.152   0.976  1.00 10.87           C  
ATOM   1200  OG1 THR A 152      39.187   3.518   1.313  1.00 14.31           O  
ATOM   1201  CG2 THR A 152      37.409   2.064   1.930  1.00 11.63           C  
ATOM   1202  N   PHE A 153      35.550   3.122  -1.248  1.00  9.91           N  
ATOM   1203  CA  PHE A 153      34.215   2.719  -1.666  1.00 12.73           C  
ATOM   1204  C   PHE A 153      34.256   2.007  -3.007  1.00 19.98           C  
ATOM   1205  O   PHE A 153      33.486   1.087  -3.288  1.00 16.93           O  
ATOM   1206  CB  PHE A 153      33.296   3.937  -1.834  1.00  9.36           C  
ATOM   1207  CG  PHE A 153      32.639   4.453  -0.573  1.00 12.31           C  
ATOM   1208  CD1 PHE A 153      31.798   3.632   0.182  1.00 16.63           C  
ATOM   1209  CD2 PHE A 153      32.790   5.780  -0.179  1.00 15.95           C  
ATOM   1210  CE1 PHE A 153      31.140   4.083   1.329  1.00 16.43           C  
ATOM   1211  CE2 PHE A 153      32.107   6.263   0.945  1.00 16.72           C  
ATOM   1212  CZ  PHE A 153      31.297   5.413   1.706  1.00 14.93           C  
ATOM   1213  N   ARG A 154      35.128   2.500  -3.871  1.00 14.94           N  
ATOM   1214  CA  ARG A 154      35.270   1.945  -5.217  1.00 17.52           C  
ATOM   1215  C   ARG A 154      35.766   0.521  -5.199  1.00 24.12           C  
ATOM   1216  O   ARG A 154      35.245  -0.311  -5.936  1.00 25.34           O  
ATOM   1217  CB  ARG A 154      36.193   2.774  -6.152  1.00 21.64           C  
ATOM   1218  CG  ARG A 154      35.874   2.675  -7.664  1.00 25.15           C  
ATOM   1219  CD  ARG A 154      36.899   3.398  -8.568  1.00 19.19           C  
ATOM   1220  NE  ARG A 154      38.288   3.349  -8.099  1.00 97.83           N  
ATOM   1221  CZ  ARG A 154      39.184   2.366  -8.352  1.00100.00           C  
ATOM   1222  NH1 ARG A 154      38.863   1.274  -9.067  1.00 67.30           N  
ATOM   1223  NH2 ARG A 154      40.448   2.483  -7.875  1.00 49.70           N  
ATOM   1224  N   THR A 155      36.790   0.247  -4.370  1.00 16.07           N  
ATOM   1225  CA  THR A 155      37.425  -1.065  -4.368  1.00 14.97           C  
ATOM   1226  C   THR A 155      37.024  -1.999  -3.280  1.00 28.34           C  
ATOM   1227  O   THR A 155      37.271  -3.173  -3.423  1.00 26.47           O  
ATOM   1228  CB  THR A 155      38.961  -0.954  -4.301  1.00 20.23           C  
ATOM   1229  OG1 THR A 155      39.343  -0.454  -3.013  1.00 19.83           O  
ATOM   1230  CG2 THR A 155      39.497  -0.079  -5.419  1.00 16.33           C  
ATOM   1231  N   GLY A 156      36.519  -1.514  -2.168  1.00 18.13           N  
ATOM   1232  CA  GLY A 156      36.232  -2.426  -1.100  1.00 14.81           C  
ATOM   1233  C   GLY A 156      37.521  -2.971  -0.460  1.00 25.18           C  
ATOM   1234  O   GLY A 156      37.460  -3.970   0.229  1.00 18.25           O  
ATOM   1235  N   THR A 157      38.696  -2.328  -0.665  1.00 19.51           N  
ATOM   1236  CA  THR A 157      39.957  -2.765  -0.050  1.00 13.59           C  
ATOM   1237  C   THR A 157      40.556  -1.586   0.687  1.00 13.80           C  
ATOM   1238  O   THR A 157      40.077  -0.481   0.519  1.00 14.79           O  
ATOM   1239  CB  THR A 157      40.992  -3.103  -1.128  1.00 25.10           C  
ATOM   1240  OG1 THR A 157      41.317  -1.905  -1.824  1.00 21.18           O  
ATOM   1241  CG2 THR A 157      40.400  -4.103  -2.102  1.00 21.94           C  
ATOM   1242  N   TRP A 158      41.610  -1.810   1.452  1.00 14.44           N  
ATOM   1243  CA  TRP A 158      42.278  -0.741   2.190  1.00  9.52           C  
ATOM   1244  C   TRP A 158      43.484  -0.246   1.422  1.00 19.12           C  
ATOM   1245  O   TRP A 158      44.372   0.360   1.975  1.00 22.53           O  
ATOM   1246  CB  TRP A 158      42.841  -1.279   3.510  1.00 10.84           C  
ATOM   1247  CG  TRP A 158      41.796  -1.666   4.467  1.00 15.25           C  
ATOM   1248  CD1 TRP A 158      41.502  -2.925   4.842  1.00 17.33           C  
ATOM   1249  CD2 TRP A 158      40.945  -0.807   5.203  1.00 22.19           C  
ATOM   1250  NE1 TRP A 158      40.491  -2.915   5.738  1.00 19.49           N  
ATOM   1251  CE2 TRP A 158      40.131  -1.630   6.004  1.00 21.87           C  
ATOM   1252  CE3 TRP A 158      40.794   0.576   5.280  1.00 15.19           C  
ATOM   1253  CZ2 TRP A 158      39.134  -1.112   6.851  1.00 23.66           C  
ATOM   1254  CZ3 TRP A 158      39.852   1.084   6.169  1.00 20.29           C  
ATOM   1255  CH2 TRP A 158      39.007   0.257   6.921  1.00 18.67           C  
ATOM   1256  N   ASP A 159      43.540  -0.482   0.142  1.00 19.01           N  
ATOM   1257  CA  ASP A 159      44.736  -0.073  -0.572  1.00 17.97           C  
ATOM   1258  C   ASP A 159      45.160   1.359  -0.459  1.00 22.39           C  
ATOM   1259  O   ASP A 159      46.327   1.641  -0.382  1.00 24.32           O  
ATOM   1260  CB  ASP A 159      44.708  -0.545  -2.013  1.00 24.10           C  
ATOM   1261  CG  ASP A 159      44.530  -2.037  -2.066  1.00 62.48           C  
ATOM   1262  OD1 ASP A 159      44.736  -2.774  -1.125  1.00 48.38           O  
ATOM   1263  OD2 ASP A 159      44.077  -2.451  -3.217  1.00 41.48           O  
ATOM   1264  N   ALA A 160      44.208   2.262  -0.417  1.00 15.42           N  
ATOM   1265  CA  ALA A 160      44.526   3.664  -0.359  1.00 14.65           C  
ATOM   1266  C   ALA A 160      45.189   3.984   0.941  1.00 16.83           C  
ATOM   1267  O   ALA A 160      45.808   5.016   1.089  1.00 21.51           O  
ATOM   1268  CB  ALA A 160      43.289   4.540  -0.553  1.00 18.06           C  
ATOM   1269  N   TYR A 161      45.043   3.105   1.896  1.00 17.83           N  
ATOM   1270  CA  TYR A 161      45.608   3.392   3.195  1.00 15.71           C  
ATOM   1271  C   TYR A 161      46.880   2.622   3.446  1.00 47.92           C  
ATOM   1272  O   TYR A 161      47.495   2.834   4.486  1.00 30.46           O  
ATOM   1273  CB  TYR A 161      44.597   3.184   4.351  1.00 18.73           C  
ATOM   1274  CG  TYR A 161      43.553   4.263   4.367  1.00 20.24           C  
ATOM   1275  CD1 TYR A 161      42.451   4.151   3.527  1.00 14.93           C  
ATOM   1276  CD2 TYR A 161      43.689   5.416   5.147  1.00 12.33           C  
ATOM   1277  CE1 TYR A 161      41.488   5.158   3.511  1.00 12.64           C  
ATOM   1278  CE2 TYR A 161      42.725   6.427   5.146  1.00 10.64           C  
ATOM   1279  CZ  TYR A 161      41.609   6.294   4.316  1.00 14.77           C  
ATOM   1280  OH  TYR A 161      40.619   7.289   4.264  1.00 13.27           O  
ATOM   1281  N   LYS A 162      47.264   1.729   2.512  1.00 45.01           N  
ATOM   1282  CA  LYS A 162      48.493   0.933   2.632  1.00 45.74           C  
ATOM   1283  C   LYS A 162      49.602   1.611   1.842  1.00 37.83           C  
ATOM   1284  O   LYS A 162      50.571   2.116   2.422  1.00 53.13           O  
ATOM   1285  CB  LYS A 162      48.319  -0.515   2.196  1.00 58.00           C  
ATOM   1286  CG  LYS A 162      47.279  -1.262   3.030  1.00 64.46           C  
ATOM   1287  CD  LYS A 162      46.960  -2.666   2.511  1.00100.00           C  
ATOM   1288  CE  LYS A 162      46.395  -2.694   1.096  1.00100.00           C  
ATOM   1289  NZ  LYS A 162      45.291  -3.666   0.914  1.00 73.27           N  
TER    1290      LYS A 162                                                      
HETATM 1291 CL    CL A 173      43.146  16.489   1.819  1.00 34.06          CL  
HETATM 1292 CL    CL A 178      32.042  15.585  24.035  0.50 35.83          CL  
HETATM 1293  C1  HED A 170      31.681  -1.334  15.293  1.00 30.58           C  
HETATM 1294  O1  HED A 170      32.905  -0.869  15.895  1.00 59.03           O  
HETATM 1295  C2  HED A 170      31.739  -0.876  13.866  1.00 37.59           C  
HETATM 1296  S3  HED A 170      33.371  -1.268  13.206  1.00 54.96           S  
HETATM 1297  S4  HED A 170      33.110  -1.108  11.135  1.00100.00           S  
HETATM 1298  C5  HED A 170      32.433  -2.685  10.552  1.00100.00           C  
HETATM 1299  C6  HED A 170      33.429  -3.528   9.750  1.00100.00           C  
HETATM 1300  O6  HED A 170      34.524  -2.712   9.368  1.00 83.20           O  
HETATM 1301  C1  N4B A 400      27.533   7.061   3.952  1.00 20.29           C  
HETATM 1302  C2  N4B A 400      26.994   7.069   5.257  1.00 28.58           C  
HETATM 1303  C3  N4B A 400      26.190   6.037   5.674  1.00 25.73           C  
HETATM 1304  C4  N4B A 400      25.897   5.000   4.801  1.00 28.75           C  
HETATM 1305  C5  N4B A 400      26.442   4.987   3.550  1.00 31.22           C  
HETATM 1306  C6  N4B A 400      27.255   6.016   3.120  1.00 27.85           C  
HETATM 1307  C1' N4B A 400      28.347   8.210   3.423  1.00100.00           C  
HETATM 1308  C2' N4B A 400      27.417   9.375   3.096  1.00 54.90           C  
HETATM 1309  C3' N4B A 400      26.645   9.142   1.809  1.00100.00           C  
HETATM 1310  C4' N4B A 400      27.533   9.085   0.602  1.00 38.70           C  
HETATM 1311  O   HOH A 171      38.112  12.553  18.234  1.00 13.84           O  
HETATM 1312  O   HOH A 172      35.930  19.040   2.828  1.00 37.09           O  
HETATM 1313  O   HOH A 174      41.935  23.039   1.020  1.00 19.88           O  
HETATM 1314  O   HOH A 175      41.293   1.982   0.042  1.00 20.89           O  
HETATM 1315  O   HOH A 177      32.562  -7.693   4.652  1.00 35.28           O  
HETATM 1316  O   HOH A 179      40.311  13.056  20.062  1.00 16.11           O  
HETATM 1317  O   HOH A 180      44.909  10.670  -2.010  1.00 40.50           O  
HETATM 1318  O   HOH A 181      27.946  -6.744   5.063  1.00 23.34           O  
HETATM 1319  O   HOH A 182      33.093  12.802  22.478  1.00 27.07           O  
HETATM 1320  O   HOH A 183      33.824  11.164  28.857  1.00 33.22           O  
HETATM 1321  O   HOH A 184      48.180  10.030  28.086  1.00 41.25           O  
HETATM 1322  O   HOH A 185      30.717   5.698  23.334  1.00 37.22           O  
HETATM 1323  O   HOH A 186      40.706   5.414  20.961  1.00 55.94           O  
HETATM 1324  O   HOH A 187      44.773  -3.666  11.924  1.00 42.10           O  
HETATM 1325  O   HOH A 188      39.327  22.552  -6.965  1.00 36.01           O  
HETATM 1326  O   HOH A 189      50.502  17.670  19.743  1.00 39.56           O  
HETATM 1327  O   HOH A 190      35.933  27.327  15.818  1.00 26.97           O  
HETATM 1328  O   HOH A 191      37.221  29.734  14.233  1.00 41.04           O  
HETATM 1329  O   HOH A 192      43.688  25.532   9.710  1.00 36.42           O  
HETATM 1330  O   HOH A 193      19.729  -2.481   3.173  1.00 32.49           O  
HETATM 1331  O   HOH A 194      35.193   5.304 -11.303  1.00 43.77           O  
HETATM 1332  O   HOH A 195      36.707  -1.095  10.897  1.00 20.37           O  
HETATM 1333  O   HOH A 196      46.078  20.352  30.750  1.00 36.83           O  
HETATM 1334  O   HOH A 197      24.924  12.546  -4.640  1.00 50.26           O  
HETATM 1335  O   HOH A 198      30.851  25.856  27.579  1.00 28.50           O  
HETATM 1336  O   HOH A 200      33.044  18.613  22.435  1.00 34.40           O  
HETATM 1337  O   HOH A 201      29.656   7.946  22.249  1.00 34.48           O  
HETATM 1338  O   HOH A 202      30.666  12.873  20.660  1.00 63.13           O  
HETATM 1339  O   HOH A 203      37.334  19.482  13.212  1.00 22.18           O  
HETATM 1340  O   HOH A 204      39.294  17.812  11.886  1.00 34.80           O  
HETATM 1341  O   HOH A 206      27.050  20.087  10.272  1.00 85.37           O  
HETATM 1342  O   HOH A 208      35.643  11.556   4.862  1.00 14.54           O  
HETATM 1343  O   HOH A 209      42.779  16.519   4.801  1.00 35.09           O  
HETATM 1344  O   HOH A 210      35.174  -5.508   0.837  1.00 30.30           O  
HETATM 1345  O   HOH A 211      46.750   9.735   0.105  1.00 30.28           O  
HETATM 1346  O   HOH A 212      23.918  15.077  -2.867  1.00 41.98           O  
HETATM 1347  O   HOH A 213      25.771  -1.697  -1.187  1.00 19.79           O  
HETATM 1348  O   HOH A 214      21.955  -3.404  -1.885  1.00 45.00           O  
HETATM 1349  O   HOH A 215      32.975  14.059  26.429  1.00 17.90           O  
HETATM 1350  O   HOH A 216      36.505   9.685  -8.636  1.00 44.85           O  
HETATM 1351  O   HOH A 217      33.784  -1.462  -9.744  1.00 44.81           O  
HETATM 1352  O   HOH A 218      28.096   8.709 -11.718  1.00 34.86           O  
HETATM 1353  O   HOH A 219      27.536  11.462 -11.409  1.00 29.67           O  
HETATM 1354  O   HOH A 220      34.639  17.762  -8.812  1.00 51.11           O  
HETATM 1355  O   HOH A 221      45.226   6.605  18.192  1.00 61.76           O  
HETATM 1356  O   HOH A 222      29.498  24.957  17.752  1.00 54.54           O  
HETATM 1357  O   HOH A 223      42.330  -4.586  12.899  1.00 32.66           O  
HETATM 1358  O   HOH A 224      36.529  17.031  13.033  1.00 29.07           O  
HETATM 1359  O   HOH A 225      34.211  17.318  12.352  1.00 63.84           O  
HETATM 1360  O   HOH A 226      22.961  -2.849  11.582  1.00 42.96           O  
HETATM 1361  O   HOH A 227      48.651   6.573  11.901  1.00 57.60           O  
HETATM 1362  O   HOH A 228      47.866  11.279  10.204  1.00 52.07           O  
HETATM 1363  O   HOH A 229      42.060  16.930  11.936  1.00 31.55           O  
HETATM 1364  O   HOH A 230      43.635  14.090   5.775  1.00 33.63           O  
HETATM 1365  O   HOH A 231      42.638  -4.380   1.706  1.00 37.84           O  
HETATM 1366  O   HOH A 232      46.582   6.733  -1.025  1.00 39.80           O  
HETATM 1367  O   HOH A 233      44.033   4.577  -6.716  1.00100.00           O  
HETATM 1368  O   HOH A 234      40.301  19.097  -6.911  1.00 52.69           O  
HETATM 1369  O   HOH A 235      30.983   0.084 -11.168  1.00 28.16           O  
HETATM 1370  O   HOH A 236      46.656  20.100  12.031  1.00 64.78           O  
HETATM 1371  O   HOH A 237      40.683  16.048   6.472  1.00 35.40           O  
HETATM 1372  O   HOH A 238      35.256  -2.499  -7.734  1.00 27.32           O  
HETATM 1373  O   HOH A 239      35.855  12.586  28.578  1.00 31.54           O  
HETATM 1374  O   HOH A 240      43.601   5.063  25.252  1.00 35.77           O  
HETATM 1375  O   HOH A 242      25.168   9.722  17.782  1.00 44.74           O  
HETATM 1376  O   HOH A 244      46.832   4.398  11.875  1.00 36.14           O  
HETATM 1377  O   HOH A 245      47.572  13.459   2.801  1.00 62.92           O  
HETATM 1378  O   HOH A 246      30.486  16.126  20.654  1.00 47.91           O  
HETATM 1379  O   HOH A 247      46.095  26.042  14.207  1.00 51.68           O  
HETATM 1380  O   HOH A 248      39.592  -5.631   7.001  1.00 69.57           O  
HETATM 1381  O   HOH A 249      38.871   9.323  -7.042  1.00 50.06           O  
HETATM 1382  O   HOH A 250      36.563  10.984 -10.797  1.00 56.70           O  
HETATM 1383  O   HOH A 251      33.984  13.180 -11.154  1.00 33.22           O  
HETATM 1384  O   HOH A 253      18.493   5.924   1.411  1.00 34.12           O  
HETATM 1385  O   HOH A 254      25.163  16.357  12.052  1.00 73.01           O  
HETATM 1386  O   HOH A 256      36.874  15.815  11.106  1.00 41.50           O  
HETATM 1387  O   HOH A 257      47.803   7.885  17.622  1.00 64.67           O  
HETATM 1388  O   HOH A 259      41.023  13.051  32.383  1.00 46.01           O  
HETATM 1389  O   HOH A 260      45.736  11.409  31.030  1.00 56.61           O  
HETATM 1390  O   HOH A 261      39.618   5.298  -6.699  1.00 76.13           O  
HETATM 1391  O   HOH A 265      34.449  13.991  16.518  1.00 66.16           O  
HETATM 1392  O   HOH A 266      34.020  16.142  15.824  1.00 31.37           O  
HETATM 1393  O   HOH A 267      35.117  15.159  13.552  1.00 38.23           O  
HETATM 1394  O   HOH A 268      15.873   9.432   9.738  1.00 59.06           O  
HETATM 1395  O   HOH A 269      44.167  21.955   9.887  1.00 46.99           O  
HETATM 1396  O   HOH A 270      30.179  18.329  -0.421  1.00 20.31           O  
HETATM 1397  O   HOH A 271      37.114   7.169  -9.697  1.00 61.51           O  
HETATM 1398  O   HOH A 272      17.747  13.210  -5.837  1.00 49.69           O  
HETATM 1399  O   HOH A 273      38.333  -6.568   1.363  1.00 45.35           O  
HETATM 1400  O   HOH A 274      31.307  12.137  15.606  1.00 39.03           O  
HETATM 1401  O   HOH A 277      34.071  -4.739  -5.290  1.00 33.06           O  
HETATM 1402  O   HOH A 278      40.928  25.914  30.784  1.00 39.38           O  
HETATM 1403  O   HOH A 280      32.513  17.325  18.285  1.00 44.71           O  
HETATM 1404  O   HOH A 281      31.828  21.030  21.794  1.00 29.02           O  
HETATM 1405  O   HOH A 282      32.371  19.743  24.688  1.00 37.15           O  
HETATM 1406  O   HOH A 283      44.149   4.970  16.593  1.00 53.59           O  
HETATM 1407  O   HOH A 284      50.107  12.688  26.787  1.00 47.44           O  
HETATM 1408  O   HOH A 285      43.034  15.495  14.884  1.00 51.69           O  
HETATM 1409  O   HOH A 286      49.923  16.594  27.147  1.00 58.23           O  
HETATM 1410  O   HOH A 288      44.239  -1.142  15.588  1.00 40.67           O  
HETATM 1411  O   HOH A 290      21.040  -5.638   4.686  1.00 49.28           O  
HETATM 1412  O   HOH A 292      19.059   7.875  -1.734  1.00 53.48           O  
HETATM 1413  O   HOH A 293      28.255  -0.820 -12.129  1.00 49.57           O  
HETATM 1414  O   HOH A 294      47.538   1.479  10.291  1.00 68.25           O  
HETATM 1415  O   HOH A 295      46.823   3.725  14.852  1.00 45.60           O  
HETATM 1416  O   HOH A 296      41.886  -6.419   5.940  1.00 44.62           O  
HETATM 1417  O   HOH A 297      40.850  -6.370   3.078  1.00 77.18           O  
HETATM 1418  O   HOH A 298      45.257  16.260  14.557  1.00 42.37           O  
HETATM 1419  O   HOH A 299      32.990  13.490  14.819  1.00 35.28           O  
HETATM 1420  O   HOH A 300      37.238  20.020  -9.598  1.00 55.38           O  
HETATM 1421  O   HOH A 301      19.212   4.812  -1.451  1.00 46.70           O  
HETATM 1422  O   HOH A 302      18.543  -2.901   5.845  1.00 86.36           O  
HETATM 1423  O   HOH A 303      33.784  18.755   4.043  1.00 44.00           O  
HETATM 1424  O   HOH A 306      34.888  20.760  10.163  1.00 45.23           O  
HETATM 1425  O   HOH A 307      31.940  19.235  19.978  1.00 50.31           O  
HETATM 1426  O   HOH A 308      39.392  14.522  33.799  1.00 60.99           O  
HETATM 1427  O   HOH A 311      29.347   1.610 -11.648  1.00 25.04           O  
HETATM 1428  O   HOH A 312      39.607  11.946  -8.474  1.00 62.41           O  
HETATM 1429  O   HOH A 314      35.291  19.567   5.839  1.00 81.34           O  
HETATM 1430  O   HOH A 315      50.524  11.686  12.790  1.00 90.83           O  
HETATM 1431  O   HOH A 316      43.334  16.926  -7.316  1.00 62.93           O  
HETATM 1432  O   HOH A 317      47.926  17.771  30.653  1.00 76.52           O  
HETATM 1433  O   HOH A 318      14.881   3.073   7.465  1.00 83.42           O  
HETATM 1434  O   HOH A 319      48.146  23.476  18.012  1.00 95.43           O  
HETATM 1435  O   HOH A 321      37.516  18.800   8.898  1.00 73.24           O  
HETATM 1436  O   HOH A 322      49.507  21.711  18.728  1.00100.00           O  
HETATM 1437  O   HOH A 323      45.899  17.987  12.585  1.00 56.52           O  
HETATM 1438  O   HOH A 324      28.136   1.515  19.555  1.00 37.19           O  
HETATM 1439  O   HOH A 325      39.186  24.983   3.102  1.00 50.28           O  
HETATM 1440  O   HOH A 326      40.900  23.092   3.526  1.00 58.69           O  
HETATM 1441  O   HOH A 328      32.224  19.916   2.839  1.00 44.28           O  
HETATM 1442  O   HOH A 329      39.101  32.089  15.177  1.00 40.19           O  
HETATM 1443  O   HOH A 330      29.806  18.694   2.365  1.00 62.84           O  
CONECT 1293 1294 1295                                                           
CONECT 1294 1293                                                                
CONECT 1295 1293 1296                                                           
CONECT 1296 1295 1297                                                           
CONECT 1297 1296 1298                                                           
CONECT 1298 1297 1299                                                           
CONECT 1299 1298 1300                                                           
CONECT 1300 1299                                                                
CONECT 1301 1302 1306 1307                                                      
CONECT 1302 1301 1303                                                           
CONECT 1303 1302 1304                                                           
CONECT 1304 1303 1305                                                           
CONECT 1305 1304 1306                                                           
CONECT 1306 1301 1305                                                           
CONECT 1307 1301 1308                                                           
CONECT 1308 1307 1309                                                           
CONECT 1309 1308 1310                                                           
CONECT 1310 1309                                                                
MASTER      318    0    4   10    2    0   10    6 1442    1   18   13          
END                                                                             
