# Supplementary material for: Accelerated Enveloping Distribution Sampling (AEDS) Allows for Efficient Sampling of Orthogonal Degrees of Freedom
Source: J Chem Inf Model. 2022 Dec 13;63(1):197–207. doi: 10.1021/acs.jcim.2c01272 (PMC9832482; doi:10.1021/acs.jcim.2c01272)
Supplement: Supplementary file 2 — ci2c01272_si_002.zip [file ci2c01272_si_002.zip › Accelerated_Enveloping_Distribution_Sampling_AEDS_allows_for_efficient_sampling_of_orthogonal_degrees_of_freedom/PDBs/185l.pdb]

HEADER    HYDROLASE (O-GLYCOSYL)                  19-APR-95   185L              
TITLE     SPECIFICITY OF LIGAND BINDING IN A BURIED NON-POLAR CAVITY OF T4      
TITLE    2 LYSOZYME: LINKAGE OF DYNAMICS AND STRUCTURAL PLASTICITY              
COMPND    MOL_ID: 1;                                                            
COMPND   2 MOLECULE: T4 LYSOZYME;                                               
COMPND   3 CHAIN: A;                                                            
COMPND   4 EC: 3.2.1.17;                                                        
COMPND   5 ENGINEERED: YES                                                      
SOURCE    MOL_ID: 1;                                                            
SOURCE   2 ORGANISM_SCIENTIFIC: ENTEROBACTERIA PHAGE T4;                        
SOURCE   3 ORGANISM_TAXID: 10665;                                               
SOURCE   4 EXPRESSION_SYSTEM_VECTOR_TYPE: PLASMID;                              
SOURCE   5 EXPRESSION_SYSTEM_PLASMID: M13                                       
KEYWDS    HYDROLASE (O-GLYCOSYL)                                                
EXPDTA    X-RAY DIFFRACTION                                                     
AUTHOR    A.MORTON,B.W.MATTHEWS                                                 
REVDAT   3   29-NOV-17 185L    1       HELIX                                    
REVDAT   2   24-FEB-09 185L    1       VERSN                                    
REVDAT   1   10-JUL-95 185L    0                                                
JRNL        AUTH   A.MORTON,B.W.MATTHEWS                                        
JRNL        TITL   SPECIFICITY OF LIGAND BINDING IN A BURIED NONPOLAR CAVITY OF 
JRNL        TITL 2 T4 LYSOZYME: LINKAGE OF DYNAMICS AND STRUCTURAL PLASTICITY.  
JRNL        REF    BIOCHEMISTRY                  V.  34  8576 1995              
JRNL        REFN                   ISSN 0006-2960                               
JRNL        PMID   7612599                                                      
JRNL        DOI    10.1021/BI00027A007                                          
REMARK   1                                                                      
REMARK   1 REFERENCE 1                                                          
REMARK   1  AUTH   A.MORTON,W.A.BAASE,B.W.MATTHEWS                              
REMARK   1  TITL   ENERGETIC ORIGINS OF SPECIFICITY OF LIGAND BINDING IN AN     
REMARK   1  TITL 2 INTERIOR CAVITY OF T4 LYSOZYME                               
REMARK   1  REF    TO BE PUBLISHED                                              
REMARK   1  REFN                                                                
REMARK   1 REFERENCE 2                                                          
REMARK   1  AUTH   L.H.WEAVER,B.W.MATTHEWS                                      
REMARK   1  TITL   STRUCTURE OF BACTERIOPHAGE T4 LYSOZYME REFINED AT 1.7        
REMARK   1  TITL 2 ANGSTROMS RESOLUTION                                         
REMARK   1  REF    J.MOL.BIOL.                   V. 193   189 1987              
REMARK   1  REFN                   ISSN 0022-2836                               
REMARK   2                                                                      
REMARK   2 RESOLUTION.    1.80 ANGSTROMS.                                       
REMARK   3                                                                      
REMARK   3 REFINEMENT.                                                          
REMARK   3   PROGRAM     : TNT                                                  
REMARK   3   AUTHORS     : TRONRUD,TEN EYCK,MATTHEWS                            
REMARK   3                                                                      
REMARK   3  DATA USED IN REFINEMENT.                                            
REMARK   3   RESOLUTION RANGE HIGH (ANGSTROMS) : 1.80                           
REMARK   3   RESOLUTION RANGE LOW  (ANGSTROMS) : 20.00                          
REMARK   3   DATA CUTOFF            (SIGMA(F)) : 0.000                          
REMARK   3   COMPLETENESS FOR RANGE        (%) : NULL                           
REMARK   3   NUMBER OF REFLECTIONS             : 16208                          
REMARK   3                                                                      
REMARK   3  USING DATA ABOVE SIGMA CUTOFF.                                      
REMARK   3   CROSS-VALIDATION METHOD          : NULL                            
REMARK   3   FREE R VALUE TEST SET SELECTION  : NULL                            
REMARK   3   R VALUE     (WORKING + TEST SET) : 0.169                           
REMARK   3   R VALUE            (WORKING SET) : NULL                            
REMARK   3   FREE R VALUE                     : NULL                            
REMARK   3   FREE R VALUE TEST SET SIZE   (%) : NULL                            
REMARK   3   FREE R VALUE TEST SET COUNT      : NULL                            
REMARK   3                                                                      
REMARK   3  USING ALL DATA, NO SIGMA CUTOFF.                                    
REMARK   3   R VALUE   (WORKING + TEST SET, NO CUTOFF) : NULL                   
REMARK   3   R VALUE          (WORKING SET, NO CUTOFF) : NULL                   
REMARK   3   FREE R VALUE                  (NO CUTOFF) : NULL                   
REMARK   3   FREE R VALUE TEST SET SIZE (%, NO CUTOFF) : NULL                   
REMARK   3   FREE R VALUE TEST SET COUNT   (NO CUTOFF) : NULL                   
REMARK   3   TOTAL NUMBER OF REFLECTIONS   (NO CUTOFF) : NULL                   
REMARK   3                                                                      
REMARK   3  NUMBER OF NON-HYDROGEN ATOMS USED IN REFINEMENT.                    
REMARK   3   PROTEIN ATOMS            : 1289                                    
REMARK   3   NUCLEIC ACID ATOMS       : 0                                       
REMARK   3   HETEROGEN ATOMS          : 19                                      
REMARK   3   SOLVENT ATOMS            : 134                                     
REMARK   3                                                                      
REMARK   3  WILSON B VALUE (FROM FCALC, A**2) : NULL                            
REMARK   3                                                                      
REMARK   3  RMS DEVIATIONS FROM IDEAL VALUES.    RMS    WEIGHT  COUNT           
REMARK   3   BOND LENGTHS                 (A) : 0.015 ; NULL  ; NULL            
REMARK   3   BOND ANGLES            (DEGREES) : 2.000 ; NULL  ; NULL            
REMARK   3   TORSION ANGLES         (DEGREES) : NULL  ; NULL  ; NULL            
REMARK   3   PSEUDOROTATION ANGLES  (DEGREES) : NULL  ; NULL  ; NULL            
REMARK   3   TRIGONAL CARBON PLANES       (A) : NULL  ; NULL  ; NULL            
REMARK   3   GENERAL PLANES               (A) : NULL  ; NULL  ; NULL            
REMARK   3   ISOTROPIC THERMAL FACTORS (A**2) : NULL  ; NULL  ; NULL            
REMARK   3   NON-BONDED CONTACTS          (A) : NULL  ; NULL  ; NULL            
REMARK   3                                                                      
REMARK   3  INCORRECT CHIRAL-CENTERS (COUNT) : NULL                             
REMARK   3                                                                      
REMARK   3  BULK SOLVENT MODELING.                                              
REMARK   3   METHOD USED : NULL                                                 
REMARK   3   KSOL        : NULL                                                 
REMARK   3   BSOL        : NULL                                                 
REMARK   3                                                                      
REMARK   3  RESTRAINT LIBRARIES.                                                
REMARK   3   STEREOCHEMISTRY : NULL                                             
REMARK   3   ISOTROPIC THERMAL FACTOR RESTRAINTS : NULL                         
REMARK   3                                                                      
REMARK   3  OTHER REFINEMENT REMARKS: NULL                                      
REMARK   4                                                                      
REMARK   4 185L COMPLIES WITH FORMAT V. 3.30, 13-JUL-11                         
REMARK 100                                                                      
REMARK 100 THIS ENTRY HAS BEEN PROCESSED BY BNL.                                
REMARK 100 THE DEPOSITION ID IS D_1000170190.                                   
REMARK 200                                                                      
REMARK 200 EXPERIMENTAL DETAILS                                                 
REMARK 200  EXPERIMENT TYPE                : X-RAY DIFFRACTION                  
REMARK 200  DATE OF DATA COLLECTION        : NULL                               
REMARK 200  TEMPERATURE           (KELVIN) : NULL                               
REMARK 200  PH                             : NULL                               
REMARK 200  NUMBER OF CRYSTALS USED        : NULL                               
REMARK 200                                                                      
REMARK 200  SYNCHROTRON              (Y/N) : NULL                               
REMARK 200  RADIATION SOURCE               : NULL                               
REMARK 200  BEAMLINE                       : NULL                               
REMARK 200  X-RAY GENERATOR MODEL          : NULL                               
REMARK 200  MONOCHROMATIC OR LAUE    (M/L) : NULL                               
REMARK 200  WAVELENGTH OR RANGE        (A) : NULL                               
REMARK 200  MONOCHROMATOR                  : NULL                               
REMARK 200  OPTICS                         : NULL                               
REMARK 200                                                                      
REMARK 200  DETECTOR TYPE                  : NULL                               
REMARK 200  DETECTOR MANUFACTURER          : NULL                               
REMARK 200  INTENSITY-INTEGRATION SOFTWARE : NULL                               
REMARK 200  DATA SCALING SOFTWARE          : NULL                               
REMARK 200                                                                      
REMARK 200  NUMBER OF UNIQUE REFLECTIONS   : NULL                               
REMARK 200  RESOLUTION RANGE HIGH      (A) : NULL                               
REMARK 200  RESOLUTION RANGE LOW       (A) : NULL                               
REMARK 200  REJECTION CRITERIA  (SIGMA(I)) : NULL                               
REMARK 200                                                                      
REMARK 200 OVERALL.                                                             
REMARK 200  COMPLETENESS FOR RANGE     (%) : NULL                               
REMARK 200  DATA REDUNDANCY                : NULL                               
REMARK 200  R MERGE                    (I) : NULL                               
REMARK 200  R SYM                      (I) : NULL                               
REMARK 200  <I/SIGMA(I)> FOR THE DATA SET  : NULL                               
REMARK 200                                                                      
REMARK 200 IN THE HIGHEST RESOLUTION SHELL.                                     
REMARK 200  HIGHEST RESOLUTION SHELL, RANGE HIGH (A) : NULL                     
REMARK 200  HIGHEST RESOLUTION SHELL, RANGE LOW  (A) : NULL                     
REMARK 200  COMPLETENESS FOR SHELL     (%) : NULL                               
REMARK 200  DATA REDUNDANCY IN SHELL       : NULL                               
REMARK 200  R MERGE FOR SHELL          (I) : NULL                               
REMARK 200  R SYM FOR SHELL            (I) : NULL                               
REMARK 200  <I/SIGMA(I)> FOR SHELL         : NULL                               
REMARK 200                                                                      
REMARK 200 DIFFRACTION PROTOCOL: NULL                                           
REMARK 200 METHOD USED TO DETERMINE THE STRUCTURE: NULL                         
REMARK 200 SOFTWARE USED: NULL                                                  
REMARK 200 STARTING MODEL: NULL                                                 
REMARK 200                                                                      
REMARK 200 REMARK: NULL                                                         
REMARK 280                                                                      
REMARK 280 CRYSTAL                                                              
REMARK 280 SOLVENT CONTENT, VS   (%): 55.95                                     
REMARK 280 MATTHEWS COEFFICIENT, VM (ANGSTROMS**3/DA): 2.79                     
REMARK 280                                                                      
REMARK 280 CRYSTALLIZATION CONDITIONS: NULL                                     
REMARK 290                                                                      
REMARK 290 CRYSTALLOGRAPHIC SYMMETRY                                            
REMARK 290 SYMMETRY OPERATORS FOR SPACE GROUP: P 32 2 1                         
REMARK 290                                                                      
REMARK 290      SYMOP   SYMMETRY                                                
REMARK 290     NNNMMM   OPERATOR                                                
REMARK 290       1555   X,Y,Z                                                   
REMARK 290       2555   -Y,X-Y,Z+2/3                                            
REMARK 290       3555   -X+Y,-X,Z+1/3                                           
REMARK 290       4555   Y,X,-Z                                                  
REMARK 290       5555   X-Y,-Y,-Z+1/3                                           
REMARK 290       6555   -X,-X+Y,-Z+2/3                                          
REMARK 290                                                                      
REMARK 290     WHERE NNN -> OPERATOR NUMBER                                     
REMARK 290           MMM -> TRANSLATION VECTOR                                  
REMARK 290                                                                      
REMARK 290 CRYSTALLOGRAPHIC SYMMETRY TRANSFORMATIONS                            
REMARK 290 THE FOLLOWING TRANSFORMATIONS OPERATE ON THE ATOM/HETATM             
REMARK 290 RECORDS IN THIS ENTRY TO PRODUCE CRYSTALLOGRAPHICALLY                
REMARK 290 RELATED MOLECULES.                                                   
REMARK 290   SMTRY1   1  1.000000  0.000000  0.000000        0.00000            
REMARK 290   SMTRY2   1  0.000000  1.000000  0.000000        0.00000            
REMARK 290   SMTRY3   1  0.000000  0.000000  1.000000        0.00000            
REMARK 290   SMTRY1   2 -0.500000 -0.866025  0.000000        0.00000            
REMARK 290   SMTRY2   2  0.866025 -0.500000  0.000000        0.00000            
REMARK 290   SMTRY3   2  0.000000  0.000000  1.000000       65.06667            
REMARK 290   SMTRY1   3 -0.500000  0.866025  0.000000        0.00000            
REMARK 290   SMTRY2   3 -0.866025 -0.500000  0.000000        0.00000            
REMARK 290   SMTRY3   3  0.000000  0.000000  1.000000       32.53333            
REMARK 290   SMTRY1   4 -0.500000  0.866025  0.000000        0.00000            
REMARK 290   SMTRY2   4  0.866025  0.500000  0.000000        0.00000            
REMARK 290   SMTRY3   4  0.000000  0.000000 -1.000000        0.00000            
REMARK 290   SMTRY1   5  1.000000  0.000000  0.000000        0.00000            
REMARK 290   SMTRY2   5  0.000000 -1.000000  0.000000        0.00000            
REMARK 290   SMTRY3   5  0.000000  0.000000 -1.000000       32.53333            
REMARK 290   SMTRY1   6 -0.500000 -0.866025  0.000000        0.00000            
REMARK 290   SMTRY2   6 -0.866025  0.500000  0.000000        0.00000            
REMARK 290   SMTRY3   6  0.000000  0.000000 -1.000000       65.06667            
REMARK 290                                                                      
REMARK 290 REMARK: NULL                                                         
REMARK 300                                                                      
REMARK 300 BIOMOLECULE: 1                                                       
REMARK 300 SEE REMARK 350 FOR THE AUTHOR PROVIDED AND/OR PROGRAM                
REMARK 300 GENERATED ASSEMBLY INFORMATION FOR THE STRUCTURE IN                  
REMARK 300 THIS ENTRY. THE REMARK MAY ALSO PROVIDE INFORMATION ON               
REMARK 300 BURIED SURFACE AREA.                                                 
REMARK 350                                                                      
REMARK 350 COORDINATES FOR A COMPLETE MULTIMER REPRESENTING THE KNOWN           
REMARK 350 BIOLOGICALLY SIGNIFICANT OLIGOMERIZATION STATE OF THE                
REMARK 350 MOLECULE CAN BE GENERATED BY APPLYING BIOMT TRANSFORMATIONS          
REMARK 350 GIVEN BELOW.  BOTH NON-CRYSTALLOGRAPHIC AND                          
REMARK 350 CRYSTALLOGRAPHIC OPERATIONS ARE GIVEN.                               
REMARK 350                                                                      
REMARK 350 BIOMOLECULE: 1                                                       
REMARK 350 AUTHOR DETERMINED BIOLOGICAL UNIT: MONOMERIC                         
REMARK 350 APPLY THE FOLLOWING TO CHAINS: A                                     
REMARK 350   BIOMT1   1  1.000000  0.000000  0.000000        0.00000            
REMARK 350   BIOMT2   1  0.000000  1.000000  0.000000        0.00000            
REMARK 350   BIOMT3   1  0.000000  0.000000  1.000000        0.00000            
REMARK 465                                                                      
REMARK 465 MISSING RESIDUES                                                     
REMARK 465 THE FOLLOWING RESIDUES WERE NOT LOCATED IN THE                       
REMARK 465 EXPERIMENT. (M=MODEL NUMBER; RES=RESIDUE NAME; C=CHAIN               
REMARK 465 IDENTIFIER; SSSEQ=SEQUENCE NUMBER; I=INSERTION CODE.)                
REMARK 465                                                                      
REMARK 465   M RES C SSSEQI                                                     
REMARK 465     ASN A   163                                                      
REMARK 465     LEU A   164                                                      
REMARK 500                                                                      
REMARK 500 GEOMETRY AND STEREOCHEMISTRY                                         
REMARK 500 SUBTOPIC: CLOSE CONTACTS                                             
REMARK 500                                                                      
REMARK 500 THE FOLLOWING ATOMS THAT ARE RELATED BY CRYSTALLOGRAPHIC             
REMARK 500 SYMMETRY ARE IN CLOSE CONTACT.  AN ATOM LOCATED WITHIN 0.15          
REMARK 500 ANGSTROMS OF A SYMMETRY RELATED ATOM IS ASSUMED TO BE ON A           
REMARK 500 SPECIAL POSITION AND IS, THEREFORE, LISTED IN REMARK 375             
REMARK 500 INSTEAD OF REMARK 500.  ATOMS WITH NON-BLANK ALTERNATE               
REMARK 500 LOCATION INDICATORS ARE NOT INCLUDED IN THE CALCULATIONS.            
REMARK 500                                                                      
REMARK 500 DISTANCE CUTOFF:                                                     
REMARK 500 2.2 ANGSTROMS FOR CONTACTS NOT INVOLVING HYDROGEN ATOMS              
REMARK 500 1.6 ANGSTROMS FOR CONTACTS INVOLVING HYDROGEN ATOMS                  
REMARK 500                                                                      
REMARK 500  ATM1  RES C  SSEQI   ATM2  RES C  SSEQI  SSYMOP   DISTANCE          
REMARK 500   O    HOH A   186     O    HOH A   223     5555     2.10            
REMARK 500                                                                      
REMARK 500 REMARK: NULL                                                         
REMARK 500                                                                      
REMARK 500 GEOMETRY AND STEREOCHEMISTRY                                         
REMARK 500 SUBTOPIC: COVALENT BOND LENGTHS                                      
REMARK 500                                                                      
REMARK 500 THE STEREOCHEMICAL PARAMETERS OF THE FOLLOWING RESIDUES              
REMARK 500 HAVE VALUES WHICH DEVIATE FROM EXPECTED VALUES BY MORE               
REMARK 500 THAN 6*RMSD (M=MODEL NUMBER; RES=RESIDUE NAME; C=CHAIN               
REMARK 500 IDENTIFIER; SSEQ=SEQUENCE NUMBER; I=INSERTION CODE).                 
REMARK 500                                                                      
REMARK 500 STANDARD TABLE:                                                      
REMARK 500 FORMAT: (10X,I3,1X,2(A3,1X,A1,I4,A1,1X,A4,3X),1X,F6.3)               
REMARK 500                                                                      
REMARK 500 EXPECTED VALUES PROTEIN: ENGH AND HUBER, 1999                        
REMARK 500 EXPECTED VALUES NUCLEIC ACID: CLOWNEY ET AL 1996                     
REMARK 500                                                                      
REMARK 500  M RES CSSEQI ATM1   RES CSSEQI ATM2   DEVIATION                     
REMARK 500    GLU A  22   CD    GLU A  22   OE1     0.066                       
REMARK 500    GLU A  64   CD    GLU A  64   OE2     0.074                       
REMARK 500                                                                      
REMARK 500 REMARK: NULL                                                         
REMARK 500                                                                      
REMARK 500 GEOMETRY AND STEREOCHEMISTRY                                         
REMARK 500 SUBTOPIC: COVALENT BOND ANGLES                                       
REMARK 500                                                                      
REMARK 500 THE STEREOCHEMICAL PARAMETERS OF THE FOLLOWING RESIDUES              
REMARK 500 HAVE VALUES WHICH DEVIATE FROM EXPECTED VALUES BY MORE               
REMARK 500 THAN 6*RMSD (M=MODEL NUMBER; RES=RESIDUE NAME; C=CHAIN               
REMARK 500 IDENTIFIER; SSEQ=SEQUENCE NUMBER; I=INSERTION CODE).                 
REMARK 500                                                                      
REMARK 500 STANDARD TABLE:                                                      
REMARK 500 FORMAT: (10X,I3,1X,A3,1X,A1,I4,A1,3(1X,A4,2X),12X,F5.1)              
REMARK 500                                                                      
REMARK 500 EXPECTED VALUES PROTEIN: ENGH AND HUBER, 1999                        
REMARK 500 EXPECTED VALUES NUCLEIC ACID: CLOWNEY ET AL 1996                     
REMARK 500                                                                      
REMARK 500  M RES CSSEQI ATM1   ATM2   ATM3                                     
REMARK 500    ASP A  10   CB  -  CG  -  OD2 ANGL. DEV. =  -5.6 DEGREES          
REMARK 500    ASP A  47   CB  -  CG  -  OD1 ANGL. DEV. =   7.9 DEGREES          
REMARK 500    ASP A  47   CB  -  CG  -  OD2 ANGL. DEV. =  -7.2 DEGREES          
REMARK 500    ARG A  80   NE  -  CZ  -  NH1 ANGL. DEV. =   3.1 DEGREES          
REMARK 500    ARG A 119   NE  -  CZ  -  NH1 ANGL. DEV. =   3.2 DEGREES          
REMARK 500    ASP A 127   CB  -  CG  -  OD1 ANGL. DEV. =   8.1 DEGREES          
REMARK 500    ASP A 127   CB  -  CG  -  OD2 ANGL. DEV. =  -6.7 DEGREES          
REMARK 500    TYR A 139   CB  -  CG  -  CD1 ANGL. DEV. =  -4.2 DEGREES          
REMARK 500                                                                      
REMARK 500 REMARK: NULL                                                         
REMARK 800                                                                      
REMARK 800 SITE                                                                 
REMARK 800 SITE_IDENTIFIER: 99A                                                 
REMARK 800 EVIDENCE_CODE: UNKNOWN                                               
REMARK 800 SITE_DESCRIPTION: NULL                                               
REMARK 800                                                                      
REMARK 800 SITE_IDENTIFIER: AC1                                                 
REMARK 800 EVIDENCE_CODE: SOFTWARE                                              
REMARK 800 SITE_DESCRIPTION: BINDING SITE FOR RESIDUE CL A 173                  
REMARK 800                                                                      
REMARK 800 SITE_IDENTIFIER: AC2                                                 
REMARK 800 EVIDENCE_CODE: SOFTWARE                                              
REMARK 800 SITE_DESCRIPTION: BINDING SITE FOR RESIDUE CL A 178                  
REMARK 800                                                                      
REMARK 800 SITE_IDENTIFIER: AC3                                                 
REMARK 800 EVIDENCE_CODE: SOFTWARE                                              
REMARK 800 SITE_DESCRIPTION: BINDING SITE FOR RESIDUE HED A 170                 
REMARK 800                                                                      
REMARK 800 SITE_IDENTIFIER: AC4                                                 
REMARK 800 EVIDENCE_CODE: SOFTWARE                                              
REMARK 800 SITE_DESCRIPTION: BINDING SITE FOR RESIDUE IND A 400                 
DBREF  185L A    1   164  UNP    P00720   LYS_BPT4         1    164             
SEQADV 185L THR A   54  UNP  P00720    CYS    54 CONFLICT                       
SEQADV 185L ALA A   97  UNP  P00720    CYS    97 CONFLICT                       
SEQADV 185L ALA A   99  UNP  P00720    LEU    99 CONFLICT                       
SEQRES   1 A  164  MET ASN ILE PHE GLU MET LEU ARG ILE ASP GLU GLY LEU          
SEQRES   2 A  164  ARG LEU LYS ILE TYR LYS ASP THR GLU GLY TYR TYR THR          
SEQRES   3 A  164  ILE GLY ILE GLY HIS LEU LEU THR LYS SER PRO SER LEU          
SEQRES   4 A  164  ASN ALA ALA LYS SER GLU LEU ASP LYS ALA ILE GLY ARG          
SEQRES   5 A  164  ASN THR ASN GLY VAL ILE THR LYS ASP GLU ALA GLU LYS          
SEQRES   6 A  164  LEU PHE ASN GLN ASP VAL ASP ALA ALA VAL ARG GLY ILE          
SEQRES   7 A  164  LEU ARG ASN ALA LYS LEU LYS PRO VAL TYR ASP SER LEU          
SEQRES   8 A  164  ASP ALA VAL ARG ARG ALA ALA ALA ILE ASN MET VAL PHE          
SEQRES   9 A  164  GLN MET GLY GLU THR GLY VAL ALA GLY PHE THR ASN SER          
SEQRES  10 A  164  LEU ARG MET LEU GLN GLN LYS ARG TRP ASP GLU ALA ALA          
SEQRES  11 A  164  VAL ASN LEU ALA LYS SER ARG TRP TYR ASN GLN THR PRO          
SEQRES  12 A  164  ASN ARG ALA LYS ARG VAL ILE THR THR PHE ARG THR GLY          
SEQRES  13 A  164  THR TRP ASP ALA TYR LYS ASN LEU                              
HET     CL  A 173       1                                                       
HET     CL  A 178       1                                                       
HET    HED  A 170       8                                                       
HET    IND  A 400       9                                                       
HETNAM      CL CHLORIDE ION                                                     
HETNAM     HED 2-HYDROXYETHYL DISULFIDE                                         
HETNAM     IND INDOLE                                                           
FORMUL   2   CL    2(CL 1-)                                                     
FORMUL   4  HED    C4 H10 O2 S2                                                 
FORMUL   5  IND    C8 H7 N                                                      
FORMUL   6  HOH   *134(H2 O)                                                    
HELIX    1  H1 ILE A    3  GLU A   11  1                                   9    
HELIX    2  H2 LEU A   39  ILE A   50  1                                  12    
HELIX    3  H3 LYS A   60  ARG A   80  1                                  21    
HELIX    4  H4 ALA A   82  SER A   90  1                                   9    
HELIX    5  H5 ALA A   93  MET A  106  1                                  14    
HELIX    6  H6 GLU A  108  GLY A  113  1SEE REF. 1 FOR DETAILS             6    
HELIX    7  H7 THR A  115  GLN A  123  1                                   9    
HELIX    8  H8 TRP A  126  ALA A  134  1                                   9    
HELIX    9  H9 ARG A  137  GLN A  141  1                                   5    
HELIX   10 H10 PRO A  143  THR A  155  1                                  13    
SHEET    1   A 2 TYR A  25  ILE A  27  0                                        
SHEET    2   A 2 HIS A  31  THR A  34 -1  N  THR A  34   O  TYR A  25           
SITE     1 99A 17 ILE A  78  LEU A  84  VAL A  87  TYR A  88                    
SITE     2 99A 17 ALA A  99  MET A 102  VAL A 103  THR A 109                    
SITE     3 99A 17 GLY A 110  VAL A 111  ALA A 112  GLY A 113                    
SITE     4 99A 17 PHE A 114  LEU A 118  LEU A 121  LEU A 133                    
SITE     5 99A 17 PHE A 153                                                     
SITE     1 AC1  5 LYS A 124  THR A 142  ASN A 144  ARG A 145                    
SITE     2 AC1  5 HOH A 209                                                     
SITE     1 AC2  1 HOH A 215                                                     
SITE     1 AC3  3 ALA A  93  ILE A 100  HOH A 195                               
SITE     1 AC4  6 ALA A  99  MET A 102  VAL A 111  LEU A 118                    
SITE     2 AC4  6 LEU A 121  PHE A 153                                          
CRYST1   60.700   60.700   97.600  90.00  90.00 120.00 P 32 2 1      6          
ORIGX1      1.000000  0.000000  0.000000        0.00000                         
ORIGX2      0.000000  1.000000  0.000000        0.00000                         
ORIGX3      0.000000  0.000000  1.000000        0.00000                         
SCALE1      0.016474  0.009512  0.000000        0.00000                         
SCALE2      0.000000  0.019023  0.000000        0.00000                         
SCALE3      0.000000  0.000000  0.010246        0.00000                         
ATOM      1  N   MET A   1      44.141  -3.128   8.918  1.00 26.48           N  
ATOM      2  CA  MET A   1      43.689  -1.782   9.049  1.00 17.51           C  
ATOM      3  C   MET A   1      42.260  -1.865   9.586  1.00 17.85           C  
ATOM      4  O   MET A   1      41.604  -2.889   9.432  1.00 19.78           O  
ATOM      5  CB  MET A   1      43.812  -1.159   7.632  1.00 18.20           C  
ATOM      6  CG  MET A   1      43.052   0.130   7.417  1.00 30.02           C  
ATOM      7  SD  MET A   1      44.002   1.528   8.013  1.00 29.93           S  
ATOM      8  CE  MET A   1      45.588   1.006   7.392  1.00 25.05           C  
ATOM      9  N   ASN A   2      41.787  -0.793  10.210  1.00 15.65           N  
ATOM     10  CA  ASN A   2      40.446  -0.722  10.750  1.00 13.61           C  
ATOM     11  C   ASN A   2      40.076   0.777  10.814  1.00  8.35           C  
ATOM     12  O   ASN A   2      40.916   1.641  10.490  1.00 11.02           O  
ATOM     13  CB  ASN A   2      40.337  -1.430  12.145  1.00 13.39           C  
ATOM     14  CG  ASN A   2      41.299  -0.850  13.173  1.00 19.00           C  
ATOM     15  OD1 ASN A   2      41.220   0.346  13.493  1.00 13.67           O  
ATOM     16  ND2 ASN A   2      42.248  -1.658  13.651  1.00 12.64           N  
ATOM     17  N   ILE A   3      38.825   1.060  11.210  1.00 10.19           N  
ATOM     18  CA  ILE A   3      38.284   2.421  11.307  1.00 13.39           C  
ATOM     19  C   ILE A   3      39.172   3.342  12.184  1.00 17.76           C  
ATOM     20  O   ILE A   3      39.407   4.526  11.872  1.00 11.70           O  
ATOM     21  CB  ILE A   3      36.775   2.441  11.721  1.00  9.01           C  
ATOM     22  CG1 ILE A   3      36.171   3.854  11.667  1.00 10.05           C  
ATOM     23  CG2 ILE A   3      36.563   1.762  13.092  1.00 11.21           C  
ATOM     24  CD1 ILE A   3      36.350   4.572  10.301  1.00  8.74           C  
ATOM     25  N   PHE A   4      39.672   2.804  13.312  1.00 12.18           N  
ATOM     26  CA  PHE A   4      40.473   3.660  14.174  1.00 10.93           C  
ATOM     27  C   PHE A   4      41.763   4.067  13.531  1.00 11.29           C  
ATOM     28  O   PHE A   4      42.197   5.206  13.634  1.00 14.84           O  
ATOM     29  CB  PHE A   4      40.730   3.031  15.569  1.00 13.55           C  
ATOM     30  CG  PHE A   4      39.458   2.892  16.368  1.00 13.26           C  
ATOM     31  CD1 PHE A   4      38.667   1.742  16.299  1.00 11.57           C  
ATOM     32  CD2 PHE A   4      39.057   3.936  17.204  1.00 19.38           C  
ATOM     33  CE1 PHE A   4      37.495   1.634  17.048  1.00 22.12           C  
ATOM     34  CE2 PHE A   4      37.900   3.833  17.975  1.00 13.74           C  
ATOM     35  CZ  PHE A   4      37.112   2.687  17.881  1.00 18.03           C  
ATOM     36  N   GLU A   5      42.414   3.110  12.906  1.00 10.75           N  
ATOM     37  CA  GLU A   5      43.675   3.402  12.281  1.00 13.96           C  
ATOM     38  C   GLU A   5      43.471   4.280  11.078  1.00 15.99           C  
ATOM     39  O   GLU A   5      44.280   5.104  10.781  1.00 15.41           O  
ATOM     40  CB  GLU A   5      44.280   2.101  11.799  1.00 12.40           C  
ATOM     41  CG  GLU A   5      44.724   1.149  12.929  1.00 24.77           C  
ATOM     42  CD  GLU A   5      45.230  -0.206  12.459  1.00 38.48           C  
ATOM     43  OE1 GLU A   5      45.050  -0.657  11.335  1.00 60.07           O  
ATOM     44  OE2 GLU A   5      45.883  -0.850  13.399  1.00 57.10           O  
ATOM     45  N   MET A   6      42.379   4.048  10.365  1.00 12.62           N  
ATOM     46  CA  MET A   6      42.044   4.842   9.194  1.00 11.12           C  
ATOM     47  C   MET A   6      41.833   6.314   9.558  1.00 17.38           C  
ATOM     48  O   MET A   6      42.433   7.227   8.973  1.00 12.81           O  
ATOM     49  CB  MET A   6      40.716   4.297   8.615  1.00  7.49           C  
ATOM     50  CG  MET A   6      40.368   4.951   7.293  1.00  9.80           C  
ATOM     51  SD  MET A   6      38.629   4.617   6.952  1.00 12.96           S  
ATOM     52  CE  MET A   6      38.544   4.702   5.120  1.00 12.25           C  
ATOM     53  N   LEU A   7      40.930   6.563  10.510  1.00  9.51           N  
ATOM     54  CA  LEU A   7      40.703   7.937  10.920  1.00  7.86           C  
ATOM     55  C   LEU A   7      41.965   8.579  11.578  1.00 16.01           C  
ATOM     56  O   LEU A   7      42.203   9.806  11.529  1.00 14.37           O  
ATOM     57  CB  LEU A   7      39.553   7.974  11.917  1.00 10.71           C  
ATOM     58  CG  LEU A   7      38.218   8.046  11.197  1.00 15.68           C  
ATOM     59  CD1 LEU A   7      37.116   7.690  12.170  1.00 17.28           C  
ATOM     60  CD2 LEU A   7      38.018   9.422  10.543  1.00 16.07           C  
ATOM     61  N   ARG A   8      42.774   7.764  12.253  1.00 11.86           N  
ATOM     62  CA  ARG A   8      43.956   8.318  12.879  1.00 11.01           C  
ATOM     63  C   ARG A   8      44.885   8.865  11.807  1.00 20.55           C  
ATOM     64  O   ARG A   8      45.525   9.872  12.014  1.00 14.38           O  
ATOM     65  CB  ARG A   8      44.687   7.316  13.759  1.00 12.14           C  
ATOM     66  CG  ARG A   8      46.113   7.747  14.081  1.00 26.01           C  
ATOM     67  CD  ARG A   8      46.225   8.450  15.439  1.00 37.69           C  
ATOM     68  NE  ARG A   8      47.561   9.015  15.739  1.00 56.50           N  
ATOM     69  CZ  ARG A   8      48.328   9.795  14.941  1.00 80.59           C  
ATOM     70  NH1 ARG A   8      47.956  10.158  13.714  1.00 37.96           N  
ATOM     71  NH2 ARG A   8      49.518  10.214  15.388  1.00 41.42           N  
ATOM     72  N   ILE A   9      44.947   8.189  10.654  1.00 12.97           N  
ATOM     73  CA  ILE A   9      45.762   8.652   9.576  1.00 10.92           C  
ATOM     74  C   ILE A   9      45.139   9.902   8.962  1.00 18.78           C  
ATOM     75  O   ILE A   9      45.824  10.870   8.659  1.00 15.65           O  
ATOM     76  CB  ILE A   9      45.897   7.585   8.498  1.00 19.44           C  
ATOM     77  CG1 ILE A   9      46.895   6.531   8.920  1.00 18.35           C  
ATOM     78  CG2 ILE A   9      46.282   8.214   7.134  1.00 12.94           C  
ATOM     79  CD1 ILE A   9      46.666   5.244   8.145  1.00 15.41           C  
ATOM     80  N   ASP A  10      43.828   9.904   8.763  1.00 11.34           N  
ATOM     81  CA  ASP A  10      43.179  11.060   8.162  1.00  8.70           C  
ATOM     82  C   ASP A  10      43.156  12.363   9.005  1.00 19.60           C  
ATOM     83  O   ASP A  10      43.250  13.494   8.489  1.00 12.59           O  
ATOM     84  CB  ASP A  10      41.766  10.700   7.706  1.00  7.46           C  
ATOM     85  CG  ASP A  10      41.799   9.939   6.398  1.00 11.93           C  
ATOM     86  OD1 ASP A  10      42.717  10.006   5.613  1.00 14.32           O  
ATOM     87  OD2 ASP A  10      40.797   9.125   6.266  1.00 12.98           O  
ATOM     88  N   GLU A  11      43.010  12.204  10.305  1.00 14.54           N  
ATOM     89  CA  GLU A  11      42.833  13.327  11.222  1.00 16.64           C  
ATOM     90  C   GLU A  11      44.065  13.794  11.947  1.00 10.40           C  
ATOM     91  O   GLU A  11      44.085  14.930  12.412  1.00 16.82           O  
ATOM     92  CB  GLU A  11      41.781  12.986  12.317  1.00 11.67           C  
ATOM     93  CG  GLU A  11      40.371  12.713  11.801  1.00 14.67           C  
ATOM     94  CD  GLU A  11      39.724  13.870  11.107  1.00 16.74           C  
ATOM     95  OE1 GLU A  11      40.242  15.034  11.362  1.00 19.47           O  
ATOM     96  OE2 GLU A  11      38.732  13.743  10.468  1.00 19.81           O  
ATOM     97  N   GLY A  12      45.033  12.902  12.128  1.00 15.32           N  
ATOM     98  CA  GLY A  12      46.245  13.241  12.876  1.00 13.92           C  
ATOM     99  C   GLY A  12      45.975  13.212  14.376  1.00 19.21           C  
ATOM    100  O   GLY A  12      44.906  12.790  14.830  1.00 18.98           O  
ATOM    101  N   LEU A  13      46.934  13.628  15.162  1.00 16.19           N  
ATOM    102  CA  LEU A  13      46.703  13.680  16.598  1.00 15.15           C  
ATOM    103  C   LEU A  13      47.336  14.962  17.129  1.00 21.60           C  
ATOM    104  O   LEU A  13      48.543  15.139  16.924  1.00 21.10           O  
ATOM    105  CB  LEU A  13      47.384  12.484  17.261  1.00 15.74           C  
ATOM    106  CG  LEU A  13      47.610  12.708  18.756  1.00 38.20           C  
ATOM    107  CD1 LEU A  13      46.279  12.755  19.486  1.00 25.38           C  
ATOM    108  CD2 LEU A  13      48.455  11.583  19.326  1.00 40.66           C  
ATOM    109  N   ARG A  14      46.541  15.870  17.739  1.00 19.95           N  
ATOM    110  CA  ARG A  14      47.062  17.096  18.325  1.00 15.78           C  
ATOM    111  C   ARG A  14      46.596  17.256  19.754  1.00 14.31           C  
ATOM    112  O   ARG A  14      45.429  17.094  20.021  1.00 16.16           O  
ATOM    113  CB  ARG A  14      46.774  18.290  17.477  1.00 22.81           C  
ATOM    114  CG  ARG A  14      47.384  17.965  16.124  1.00 30.29           C  
ATOM    115  CD  ARG A  14      47.492  19.156  15.222  1.00 38.51           C  
ATOM    116  NE  ARG A  14      48.467  20.122  15.699  1.00 38.95           N  
ATOM    117  CZ  ARG A  14      48.588  21.337  15.176  1.00100.00           C  
ATOM    118  NH1 ARG A  14      47.807  21.756  14.181  1.00 41.46           N  
ATOM    119  NH2 ARG A  14      49.517  22.158  15.657  1.00 61.61           N  
ATOM    120  N   LEU A  15      47.539  17.539  20.672  1.00 15.10           N  
ATOM    121  CA  LEU A  15      47.193  17.637  22.074  1.00 12.60           C  
ATOM    122  C   LEU A  15      46.950  19.023  22.556  1.00 20.75           C  
ATOM    123  O   LEU A  15      46.741  19.227  23.737  1.00 27.15           O  
ATOM    124  CB  LEU A  15      48.226  16.957  22.962  1.00 20.89           C  
ATOM    125  CG  LEU A  15      48.500  15.501  22.596  1.00 23.66           C  
ATOM    126  CD1 LEU A  15      49.651  14.993  23.450  1.00 26.70           C  
ATOM    127  CD2 LEU A  15      47.266  14.607  22.780  1.00 22.90           C  
ATOM    128  N   LYS A  16      46.974  19.955  21.647  1.00 13.17           N  
ATOM    129  CA  LYS A  16      46.713  21.337  21.968  1.00 15.25           C  
ATOM    130  C   LYS A  16      45.640  21.833  21.028  1.00 14.08           C  
ATOM    131  O   LYS A  16      45.605  21.409  19.868  1.00 22.34           O  
ATOM    132  CB  LYS A  16      47.970  22.198  21.860  1.00 23.33           C  
ATOM    133  CG  LYS A  16      47.650  23.665  22.067  1.00100.00           C  
ATOM    134  CD  LYS A  16      47.030  23.928  23.440  1.00100.00           C  
ATOM    135  CE  LYS A  16      45.898  24.973  23.475  1.00 77.92           C  
ATOM    136  NZ  LYS A  16      46.136  26.093  24.409  1.00100.00           N  
ATOM    137  N   ILE A  17      44.731  22.696  21.536  1.00 21.99           N  
ATOM    138  CA  ILE A  17      43.662  23.242  20.691  1.00 11.98           C  
ATOM    139  C   ILE A  17      44.222  23.745  19.361  1.00 22.48           C  
ATOM    140  O   ILE A  17      45.246  24.452  19.324  1.00 15.70           O  
ATOM    141  CB  ILE A  17      42.879  24.380  21.377  1.00 17.72           C  
ATOM    142  CG1 ILE A  17      42.174  23.808  22.615  1.00 17.35           C  
ATOM    143  CG2 ILE A  17      41.869  25.041  20.417  1.00 13.23           C  
ATOM    144  CD1 ILE A  17      41.213  24.785  23.284  1.00 16.54           C  
ATOM    145  N   TYR A  18      43.574  23.373  18.261  1.00 13.81           N  
ATOM    146  CA  TYR A  18      44.025  23.869  16.951  1.00 14.75           C  
ATOM    147  C   TYR A  18      42.814  24.143  16.082  1.00 15.88           C  
ATOM    148  O   TYR A  18      41.673  23.809  16.455  1.00 19.35           O  
ATOM    149  CB  TYR A  18      45.006  22.887  16.243  1.00 14.37           C  
ATOM    150  CG  TYR A  18      44.347  21.566  15.861  1.00 23.90           C  
ATOM    151  CD1 TYR A  18      44.170  20.556  16.815  1.00 18.10           C  
ATOM    152  CD2 TYR A  18      43.861  21.351  14.562  1.00 19.80           C  
ATOM    153  CE1 TYR A  18      43.570  19.344  16.468  1.00 18.76           C  
ATOM    154  CE2 TYR A  18      43.244  20.151  14.190  1.00 21.26           C  
ATOM    155  CZ  TYR A  18      43.091  19.157  15.162  1.00 33.24           C  
ATOM    156  OH  TYR A  18      42.489  17.979  14.821  1.00 25.49           O  
ATOM    157  N   LYS A  19      43.055  24.752  14.911  1.00 13.73           N  
ATOM    158  CA  LYS A  19      41.968  24.992  13.953  1.00 14.35           C  
ATOM    159  C   LYS A  19      41.993  23.941  12.839  1.00 23.08           C  
ATOM    160  O   LYS A  19      43.071  23.635  12.275  1.00 17.79           O  
ATOM    161  CB  LYS A  19      42.039  26.368  13.338  1.00 20.54           C  
ATOM    162  CG  LYS A  19      41.824  27.436  14.367  1.00 13.32           C  
ATOM    163  CD  LYS A  19      41.383  28.718  13.701  1.00 29.24           C  
ATOM    164  CE  LYS A  19      41.495  29.880  14.655  1.00 27.32           C  
ATOM    165  NZ  LYS A  19      41.593  31.169  13.970  1.00 39.49           N  
ATOM    166  N   ASP A  20      40.807  23.394  12.532  1.00 17.67           N  
ATOM    167  CA  ASP A  20      40.702  22.382  11.516  1.00 17.52           C  
ATOM    168  C   ASP A  20      40.773  23.015  10.125  1.00 22.48           C  
ATOM    169  O   ASP A  20      41.065  24.212   9.997  1.00 12.55           O  
ATOM    170  CB  ASP A  20      39.502  21.447  11.737  1.00 11.95           C  
ATOM    171  CG  ASP A  20      38.133  22.026  11.456  1.00 17.02           C  
ATOM    172  OD1 ASP A  20      38.120  23.229  10.993  1.00 17.13           O  
ATOM    173  OD2 ASP A  20      37.122  21.416  11.629  1.00 22.44           O  
ATOM    174  N   THR A  21      40.507  22.209   9.083  1.00 17.04           N  
ATOM    175  CA  THR A  21      40.608  22.731   7.714  1.00 22.36           C  
ATOM    176  C   THR A  21      39.632  23.824   7.426  1.00 20.10           C  
ATOM    177  O   THR A  21      39.875  24.620   6.497  1.00 22.11           O  
ATOM    178  CB  THR A  21      40.508  21.652   6.642  1.00 21.84           C  
ATOM    179  OG1 THR A  21      39.238  21.059   6.751  1.00 24.30           O  
ATOM    180  CG2 THR A  21      41.557  20.588   6.948  1.00 37.56           C  
ATOM    181  N   GLU A  22      38.526  23.842   8.234  1.00 15.97           N  
ATOM    182  CA  GLU A  22      37.443  24.851   8.084  1.00 11.30           C  
ATOM    183  C   GLU A  22      37.646  26.059   8.992  1.00 15.85           C  
ATOM    184  O   GLU A  22      36.896  27.021   8.933  1.00 23.31           O  
ATOM    185  CB  GLU A  22      36.024  24.274   8.286  1.00 17.63           C  
ATOM    186  CG  GLU A  22      35.642  23.180   7.262  1.00 35.92           C  
ATOM    187  CD  GLU A  22      35.352  23.720   5.890  1.00 35.62           C  
ATOM    188  OE1 GLU A  22      34.610  24.809   5.918  1.00 76.65           O  
ATOM    189  OE2 GLU A  22      35.762  23.182   4.870  1.00 80.01           O  
ATOM    190  N   GLY A  23      38.702  26.005   9.817  1.00 16.01           N  
ATOM    191  CA  GLY A  23      39.026  27.088  10.741  1.00 15.05           C  
ATOM    192  C   GLY A  23      38.357  26.945  12.103  1.00 25.93           C  
ATOM    193  O   GLY A  23      38.296  27.908  12.841  1.00 18.58           O  
ATOM    194  N   TYR A  24      37.851  25.743  12.427  1.00 17.14           N  
ATOM    195  CA  TYR A  24      37.144  25.517  13.714  1.00 15.08           C  
ATOM    196  C   TYR A  24      38.021  24.872  14.738  1.00 18.53           C  
ATOM    197  O   TYR A  24      38.751  23.941  14.405  1.00 16.69           O  
ATOM    198  CB  TYR A  24      35.962  24.568  13.582  1.00 16.41           C  
ATOM    199  CG  TYR A  24      34.941  25.089  12.646  1.00 18.87           C  
ATOM    200  CD1 TYR A  24      34.546  26.423  12.719  1.00 35.65           C  
ATOM    201  CD2 TYR A  24      34.393  24.249  11.678  1.00 20.23           C  
ATOM    202  CE1 TYR A  24      33.606  26.924  11.819  1.00 53.64           C  
ATOM    203  CE2 TYR A  24      33.458  24.741  10.765  1.00 25.37           C  
ATOM    204  CZ  TYR A  24      33.062  26.085  10.844  1.00 42.19           C  
ATOM    205  OH  TYR A  24      32.116  26.578   9.963  1.00 49.13           O  
ATOM    206  N   TYR A  25      37.869  25.337  15.992  1.00 13.10           N  
ATOM    207  CA  TYR A  25      38.625  24.838  17.111  1.00 11.88           C  
ATOM    208  C   TYR A  25      38.377  23.360  17.329  1.00 14.64           C  
ATOM    209  O   TYR A  25      37.249  22.905  17.490  1.00 11.92           O  
ATOM    210  CB  TYR A  25      38.352  25.657  18.375  1.00 16.73           C  
ATOM    211  CG  TYR A  25      38.967  27.039  18.279  1.00 23.80           C  
ATOM    212  CD1 TYR A  25      40.344  27.212  18.122  1.00 20.17           C  
ATOM    213  CD2 TYR A  25      38.165  28.184  18.328  1.00 25.73           C  
ATOM    214  CE1 TYR A  25      40.903  28.495  18.080  1.00 30.58           C  
ATOM    215  CE2 TYR A  25      38.696  29.479  18.264  1.00 19.43           C  
ATOM    216  CZ  TYR A  25      40.079  29.631  18.162  1.00 31.32           C  
ATOM    217  OH  TYR A  25      40.606  30.893  18.128  1.00 31.52           O  
ATOM    218  N   THR A  26      39.472  22.640  17.331  1.00 10.02           N  
ATOM    219  CA  THR A  26      39.459  21.196  17.442  1.00 15.79           C  
ATOM    220  C   THR A  26      40.607  20.793  18.347  1.00 13.41           C  
ATOM    221  O   THR A  26      41.502  21.592  18.621  1.00 18.01           O  
ATOM    222  CB  THR A  26      39.705  20.631  15.968  1.00 15.12           C  
ATOM    223  OG1 THR A  26      38.724  21.129  15.094  1.00 16.65           O  
ATOM    224  CG2 THR A  26      39.745  19.099  15.844  1.00  7.04           C  
ATOM    225  N   ILE A  27      40.619  19.523  18.750  1.00 16.51           N  
ATOM    226  CA  ILE A  27      41.712  18.966  19.552  1.00 15.26           C  
ATOM    227  C   ILE A  27      41.746  17.437  19.352  1.00 16.54           C  
ATOM    228  O   ILE A  27      40.779  16.850  18.870  1.00 14.41           O  
ATOM    229  CB  ILE A  27      41.575  19.319  21.078  1.00 16.95           C  
ATOM    230  CG1 ILE A  27      42.911  19.105  21.844  1.00 15.33           C  
ATOM    231  CG2 ILE A  27      40.401  18.496  21.677  1.00 15.79           C  
ATOM    232  CD1 ILE A  27      43.115  19.949  23.081  1.00 18.80           C  
ATOM    233  N   GLY A  28      42.843  16.809  19.755  1.00  9.04           N  
ATOM    234  CA  GLY A  28      43.016  15.379  19.692  1.00 20.66           C  
ATOM    235  C   GLY A  28      43.038  14.823  18.282  1.00 24.06           C  
ATOM    236  O   GLY A  28      43.824  15.271  17.427  1.00 13.45           O  
ATOM    237  N   ILE A  29      42.177  13.810  18.103  1.00 10.51           N  
ATOM    238  CA  ILE A  29      41.976  13.136  16.807  1.00 12.89           C  
ATOM    239  C   ILE A  29      40.722  13.640  16.081  1.00 11.64           C  
ATOM    240  O   ILE A  29      39.724  12.949  15.931  1.00 15.06           O  
ATOM    241  CB  ILE A  29      42.046  11.613  16.902  1.00 16.68           C  
ATOM    242  CG1 ILE A  29      43.327  11.267  17.665  1.00 19.77           C  
ATOM    243  CG2 ILE A  29      42.087  10.985  15.495  1.00 13.65           C  
ATOM    244  CD1 ILE A  29      43.315   9.879  18.325  1.00 16.92           C  
ATOM    245  N   GLY A  30      40.753  14.899  15.612  1.00  7.59           N  
ATOM    246  CA  GLY A  30      39.620  15.392  14.916  1.00  7.39           C  
ATOM    247  C   GLY A  30      38.416  15.689  15.801  1.00 17.36           C  
ATOM    248  O   GLY A  30      37.329  15.812  15.291  1.00 16.78           O  
ATOM    249  N   HIS A  31      38.578  15.883  17.104  1.00 10.47           N  
ATOM    250  CA  HIS A  31      37.404  16.179  17.900  1.00  5.19           C  
ATOM    251  C   HIS A  31      37.008  17.664  17.813  1.00  7.58           C  
ATOM    252  O   HIS A  31      37.640  18.566  18.396  1.00 13.62           O  
ATOM    253  CB  HIS A  31      37.671  15.796  19.374  1.00 10.92           C  
ATOM    254  CG  HIS A  31      36.465  16.063  20.208  1.00 10.41           C  
ATOM    255  ND1 HIS A  31      35.436  15.124  20.311  1.00 10.30           N  
ATOM    256  CD2 HIS A  31      36.098  17.145  20.965  1.00 15.25           C  
ATOM    257  CE1 HIS A  31      34.475  15.640  21.091  1.00 10.96           C  
ATOM    258  NE2 HIS A  31      34.816  16.855  21.483  1.00 11.60           N  
ATOM    259  N   LEU A  32      35.953  17.964  17.086  1.00 12.85           N  
ATOM    260  CA  LEU A  32      35.558  19.343  16.935  1.00 12.89           C  
ATOM    261  C   LEU A  32      35.033  19.896  18.227  1.00 12.94           C  
ATOM    262  O   LEU A  32      34.144  19.340  18.832  1.00 17.48           O  
ATOM    263  CB  LEU A  32      34.417  19.404  15.936  1.00 17.49           C  
ATOM    264  CG  LEU A  32      33.824  20.804  15.899  1.00 32.63           C  
ATOM    265  CD1 LEU A  32      34.847  21.808  15.361  1.00 23.25           C  
ATOM    266  CD2 LEU A  32      32.556  20.866  15.051  1.00 30.28           C  
ATOM    267  N   LEU A  33      35.553  20.979  18.688  1.00 12.74           N  
ATOM    268  CA  LEU A  33      35.038  21.501  19.946  1.00 14.20           C  
ATOM    269  C   LEU A  33      33.861  22.458  19.793  1.00 27.90           C  
ATOM    270  O   LEU A  33      32.892  22.432  20.580  1.00 18.08           O  
ATOM    271  CB  LEU A  33      36.127  22.235  20.726  1.00 21.28           C  
ATOM    272  CG  LEU A  33      37.224  21.300  21.155  1.00 16.82           C  
ATOM    273  CD1 LEU A  33      38.466  22.145  21.430  1.00 18.35           C  
ATOM    274  CD2 LEU A  33      36.779  20.552  22.414  1.00 12.45           C  
ATOM    275  N   THR A  34      33.976  23.358  18.827  1.00 22.11           N  
ATOM    276  CA  THR A  34      32.950  24.363  18.600  1.00 22.82           C  
ATOM    277  C   THR A  34      33.181  25.076  17.307  1.00 26.05           C  
ATOM    278  O   THR A  34      34.319  25.190  16.848  1.00 22.60           O  
ATOM    279  CB  THR A  34      32.873  25.454  19.726  1.00 30.57           C  
ATOM    280  OG1 THR A  34      31.841  26.371  19.413  1.00 23.79           O  
ATOM    281  CG2 THR A  34      34.158  26.266  19.871  1.00 17.49           C  
ATOM    282  N   LYS A  35      32.102  25.596  16.757  1.00 20.84           N  
ATOM    283  CA  LYS A  35      32.190  26.369  15.530  1.00 30.70           C  
ATOM    284  C   LYS A  35      32.348  27.848  15.814  1.00 33.14           C  
ATOM    285  O   LYS A  35      32.655  28.652  14.962  1.00 41.03           O  
ATOM    286  CB  LYS A  35      31.028  26.117  14.619  1.00 30.84           C  
ATOM    287  CG  LYS A  35      30.997  24.665  14.184  1.00 25.90           C  
ATOM    288  CD  LYS A  35      29.847  24.321  13.258  1.00 41.04           C  
ATOM    289  CE  LYS A  35      30.155  23.130  12.359  1.00 35.66           C  
ATOM    290  NZ  LYS A  35      29.058  22.832  11.390  1.00100.00           N  
ATOM    291  N   SER A  36      32.184  28.189  17.052  1.00 21.98           N  
ATOM    292  CA  SER A  36      32.354  29.561  17.452  1.00 32.52           C  
ATOM    293  C   SER A  36      33.809  30.018  17.315  1.00 21.00           C  
ATOM    294  O   SER A  36      34.787  29.314  17.594  1.00 27.19           O  
ATOM    295  CB  SER A  36      31.754  29.800  18.838  1.00 35.02           C  
ATOM    296  OG  SER A  36      32.453  30.802  19.545  1.00 51.53           O  
ATOM    297  N   PRO A  37      33.928  31.259  16.912  1.00 35.24           N  
ATOM    298  CA  PRO A  37      35.189  31.907  16.650  1.00 35.30           C  
ATOM    299  C   PRO A  37      35.995  32.228  17.884  1.00 24.30           C  
ATOM    300  O   PRO A  37      37.140  32.647  17.801  1.00 80.20           O  
ATOM    301  CB  PRO A  37      34.837  33.171  15.888  1.00 24.27           C  
ATOM    302  CG  PRO A  37      33.324  33.246  15.805  1.00 40.58           C  
ATOM    303  CD  PRO A  37      32.754  32.065  16.546  1.00 32.35           C  
ATOM    304  N   SER A  38      35.385  31.936  19.030  1.00 33.87           N  
ATOM    305  CA  SER A  38      35.953  32.223  20.339  1.00 25.14           C  
ATOM    306  C   SER A  38      36.780  31.121  20.987  1.00 28.83           C  
ATOM    307  O   SER A  38      36.250  30.039  21.267  1.00 28.43           O  
ATOM    308  CB  SER A  38      34.824  32.580  21.302  1.00 33.32           C  
ATOM    309  OG  SER A  38      35.381  32.772  22.588  1.00 35.55           O  
ATOM    310  N   LEU A  39      38.057  31.429  21.278  1.00 19.58           N  
ATOM    311  CA  LEU A  39      38.946  30.482  21.942  1.00 28.78           C  
ATOM    312  C   LEU A  39      38.480  30.149  23.360  1.00 26.78           C  
ATOM    313  O   LEU A  39      38.729  29.086  23.921  1.00 28.33           O  
ATOM    314  CB  LEU A  39      40.431  30.921  21.898  1.00 24.00           C  
ATOM    315  CG  LEU A  39      41.379  29.900  22.539  1.00 52.55           C  
ATOM    316  CD1 LEU A  39      41.298  28.542  21.833  1.00 25.40           C  
ATOM    317  CD2 LEU A  39      42.814  30.426  22.550  1.00 25.71           C  
ATOM    318  N   ASN A  40      37.793  31.088  23.961  1.00 37.48           N  
ATOM    319  CA  ASN A  40      37.329  30.858  25.305  1.00 32.92           C  
ATOM    320  C   ASN A  40      36.243  29.863  25.299  1.00 19.76           C  
ATOM    321  O   ASN A  40      36.231  28.956  26.103  1.00 30.65           O  
ATOM    322  CB  ASN A  40      36.860  32.140  25.988  1.00 36.85           C  
ATOM    323  CG  ASN A  40      38.039  33.049  26.157  1.00100.00           C  
ATOM    324  OD1 ASN A  40      39.027  32.646  26.794  1.00 40.07           O  
ATOM    325  ND2 ASN A  40      37.989  34.205  25.485  1.00100.00           N  
ATOM    326  N   ALA A  41      35.327  30.064  24.386  1.00 20.63           N  
ATOM    327  CA  ALA A  41      34.237  29.155  24.234  1.00 18.09           C  
ATOM    328  C   ALA A  41      34.783  27.756  23.956  1.00 44.03           C  
ATOM    329  O   ALA A  41      34.249  26.790  24.477  1.00 18.19           O  
ATOM    330  CB  ALA A  41      33.359  29.656  23.126  1.00 15.51           C  
ATOM    331  N   ALA A  42      35.882  27.653  23.179  1.00 20.87           N  
ATOM    332  CA  ALA A  42      36.487  26.367  22.878  1.00 18.73           C  
ATOM    333  C   ALA A  42      37.134  25.769  24.102  1.00 14.12           C  
ATOM    334  O   ALA A  42      37.001  24.562  24.350  1.00 20.50           O  
ATOM    335  CB  ALA A  42      37.502  26.438  21.746  1.00 18.03           C  
ATOM    336  N   LYS A  43      37.822  26.579  24.908  1.00 14.83           N  
ATOM    337  CA  LYS A  43      38.422  25.992  26.110  1.00 19.52           C  
ATOM    338  C   LYS A  43      37.389  25.541  27.099  1.00 13.02           C  
ATOM    339  O   LYS A  43      37.648  24.596  27.795  1.00 21.23           O  
ATOM    340  CB  LYS A  43      39.307  26.911  26.877  1.00 15.15           C  
ATOM    341  CG  LYS A  43      40.669  27.091  26.277  1.00 35.80           C  
ATOM    342  CD  LYS A  43      41.209  28.468  26.612  1.00 34.11           C  
ATOM    343  CE  LYS A  43      42.594  28.733  26.065  1.00 65.93           C  
ATOM    344  NZ  LYS A  43      43.661  28.528  27.076  1.00100.00           N  
ATOM    345  N   SER A  44      36.230  26.193  27.151  1.00 18.96           N  
ATOM    346  CA  SER A  44      35.166  25.773  28.063  1.00 23.86           C  
ATOM    347  C   SER A  44      34.576  24.464  27.606  1.00 16.43           C  
ATOM    348  O   SER A  44      34.221  23.637  28.425  1.00 18.27           O  
ATOM    349  CB  SER A  44      33.996  26.759  28.192  1.00 20.83           C  
ATOM    350  OG  SER A  44      34.456  27.974  28.704  1.00 63.77           O  
ATOM    351  N   GLU A  45      34.433  24.322  26.275  1.00 14.72           N  
ATOM    352  CA  GLU A  45      33.875  23.124  25.694  1.00 13.99           C  
ATOM    353  C   GLU A  45      34.864  22.010  25.979  1.00 15.27           C  
ATOM    354  O   GLU A  45      34.471  20.910  26.349  1.00 15.19           O  
ATOM    355  CB  GLU A  45      33.711  23.269  24.164  1.00 11.60           C  
ATOM    356  CG  GLU A  45      32.455  24.041  23.728  1.00 20.60           C  
ATOM    357  CD  GLU A  45      31.176  23.403  24.226  1.00 33.98           C  
ATOM    358  OE1 GLU A  45      30.918  22.228  24.136  1.00 21.30           O  
ATOM    359  OE2 GLU A  45      30.325  24.243  24.717  1.00 29.04           O  
ATOM    360  N   LEU A  46      36.157  22.310  25.854  1.00 10.34           N  
ATOM    361  CA  LEU A  46      37.140  21.306  26.153  1.00 15.70           C  
ATOM    362  C   LEU A  46      37.051  20.774  27.612  1.00 19.65           C  
ATOM    363  O   LEU A  46      37.139  19.581  27.920  1.00 14.70           O  
ATOM    364  CB  LEU A  46      38.564  21.827  25.863  1.00 16.73           C  
ATOM    365  CG  LEU A  46      39.652  20.791  26.188  1.00 15.69           C  
ATOM    366  CD1 LEU A  46      39.452  19.543  25.340  1.00 11.73           C  
ATOM    367  CD2 LEU A  46      41.012  21.366  25.831  1.00 15.65           C  
ATOM    368  N   ASP A  47      36.948  21.686  28.561  1.00 15.48           N  
ATOM    369  CA  ASP A  47      36.912  21.320  29.975  1.00 17.42           C  
ATOM    370  C   ASP A  47      35.709  20.524  30.320  1.00 17.97           C  
ATOM    371  O   ASP A  47      35.775  19.604  31.131  1.00 14.69           O  
ATOM    372  CB  ASP A  47      36.974  22.573  30.848  1.00 22.55           C  
ATOM    373  CG  ASP A  47      38.324  23.291  30.842  1.00 25.16           C  
ATOM    374  OD1 ASP A  47      39.409  22.786  30.590  1.00 25.97           O  
ATOM    375  OD2 ASP A  47      38.197  24.531  31.213  1.00 32.72           O  
ATOM    376  N   LYS A  48      34.607  20.895  29.686  1.00 18.43           N  
ATOM    377  CA  LYS A  48      33.324  20.204  29.844  1.00 13.94           C  
ATOM    378  C   LYS A  48      33.444  18.729  29.322  1.00 17.48           C  
ATOM    379  O   LYS A  48      33.040  17.759  29.949  1.00 13.90           O  
ATOM    380  CB  LYS A  48      32.263  20.993  29.070  1.00 13.52           C  
ATOM    381  CG  LYS A  48      30.878  20.385  29.027  1.00 16.53           C  
ATOM    382  CD  LYS A  48      29.803  21.418  28.726  1.00 19.79           C  
ATOM    383  CE  LYS A  48      29.915  22.075  27.382  1.00 16.37           C  
ATOM    384  NZ  LYS A  48      29.491  21.150  26.343  1.00 13.46           N  
ATOM    385  N   ALA A  49      34.058  18.546  28.160  1.00 17.17           N  
ATOM    386  CA  ALA A  49      34.270  17.208  27.586  1.00 22.20           C  
ATOM    387  C   ALA A  49      35.226  16.267  28.382  1.00 15.40           C  
ATOM    388  O   ALA A  49      35.002  15.073  28.470  1.00 15.17           O  
ATOM    389  CB  ALA A  49      34.727  17.364  26.119  1.00 14.72           C  
ATOM    390  N   ILE A  50      36.312  16.806  28.932  1.00 14.70           N  
ATOM    391  CA  ILE A  50      37.357  16.080  29.641  1.00 17.15           C  
ATOM    392  C   ILE A  50      37.017  15.904  31.106  1.00 21.60           C  
ATOM    393  O   ILE A  50      37.334  14.925  31.773  1.00 23.22           O  
ATOM    394  CB  ILE A  50      38.656  16.862  29.521  1.00 22.93           C  
ATOM    395  CG1 ILE A  50      39.110  16.917  28.062  1.00 19.12           C  
ATOM    396  CG2 ILE A  50      39.717  16.192  30.372  1.00 23.32           C  
ATOM    397  CD1 ILE A  50      39.241  15.518  27.459  1.00 16.46           C  
ATOM    398  N   GLY A  51      36.347  16.885  31.604  1.00 18.92           N  
ATOM    399  CA  GLY A  51      35.935  16.846  32.984  1.00 24.03           C  
ATOM    400  C   GLY A  51      36.989  17.450  33.908  1.00 35.14           C  
ATOM    401  O   GLY A  51      37.122  17.034  35.052  1.00 42.04           O  
ATOM    402  N   ARG A  52      37.750  18.421  33.416  1.00 48.86           N  
ATOM    403  CA  ARG A  52      38.742  19.069  34.246  1.00 23.53           C  
ATOM    404  C   ARG A  52      39.149  20.354  33.620  1.00 38.34           C  
ATOM    405  O   ARG A  52      38.803  20.616  32.479  1.00 27.84           O  
ATOM    406  CB  ARG A  52      39.963  18.227  34.555  1.00 18.27           C  
ATOM    407  CG  ARG A  52      40.974  18.236  33.439  1.00 22.40           C  
ATOM    408  CD  ARG A  52      41.976  17.094  33.612  1.00 25.96           C  
ATOM    409  NE  ARG A  52      42.846  16.874  32.456  1.00 24.65           N  
ATOM    410  CZ  ARG A  52      43.809  17.716  32.117  1.00 35.70           C  
ATOM    411  NH1 ARG A  52      44.042  18.803  32.856  1.00 31.52           N  
ATOM    412  NH2 ARG A  52      44.563  17.469  31.032  1.00 28.95           N  
ATOM    413  N   ASN A  53      39.842  21.152  34.404  1.00 29.65           N  
ATOM    414  CA  ASN A  53      40.330  22.429  33.971  1.00 21.44           C  
ATOM    415  C   ASN A  53      41.542  22.094  33.159  1.00 20.50           C  
ATOM    416  O   ASN A  53      42.582  21.789  33.704  1.00 24.95           O  
ATOM    417  CB  ASN A  53      40.716  23.281  35.205  1.00 47.61           C  
ATOM    418  CG  ASN A  53      40.168  24.694  35.186  1.00 42.22           C  
ATOM    419  OD1 ASN A  53      39.101  24.972  35.759  1.00100.00           O  
ATOM    420  ND2 ASN A  53      40.913  25.597  34.546  1.00 68.18           N  
ATOM    421  N   THR A  54      41.401  22.056  31.843  1.00 21.83           N  
ATOM    422  CA  THR A  54      42.548  21.607  31.058  1.00 21.38           C  
ATOM    423  C   THR A  54      43.538  22.674  30.627  1.00 24.78           C  
ATOM    424  O   THR A  54      44.673  22.361  30.317  1.00 45.94           O  
ATOM    425  CB  THR A  54      42.074  20.914  29.771  1.00 26.79           C  
ATOM    426  OG1 THR A  54      41.493  21.932  28.991  1.00 18.80           O  
ATOM    427  CG2 THR A  54      41.039  19.829  30.060  1.00 25.68           C  
ATOM    428  N   ASN A  55      43.099  23.908  30.523  1.00 33.08           N  
ATOM    429  CA  ASN A  55      43.990  24.942  30.050  1.00 46.56           C  
ATOM    430  C   ASN A  55      44.340  24.788  28.562  1.00 33.55           C  
ATOM    431  O   ASN A  55      45.415  25.216  28.134  1.00 46.15           O  
ATOM    432  CB  ASN A  55      45.258  25.126  30.931  1.00 31.75           C  
ATOM    433  CG  ASN A  55      45.799  26.555  30.872  1.00100.00           C  
ATOM    434  OD1 ASN A  55      45.071  27.519  30.544  1.00 59.76           O  
ATOM    435  ND2 ASN A  55      47.083  26.698  31.187  1.00 48.90           N  
ATOM    436  N   GLY A  56      43.437  24.195  27.764  1.00 26.28           N  
ATOM    437  CA  GLY A  56      43.671  24.031  26.323  1.00 24.16           C  
ATOM    438  C   GLY A  56      44.598  22.891  25.917  1.00 20.76           C  
ATOM    439  O   GLY A  56      44.894  22.735  24.752  1.00 22.06           O  
ATOM    440  N   VAL A  57      45.026  22.063  26.866  1.00 17.96           N  
ATOM    441  CA  VAL A  57      45.919  20.932  26.585  1.00 15.82           C  
ATOM    442  C   VAL A  57      45.441  19.631  27.211  1.00 34.07           C  
ATOM    443  O   VAL A  57      44.984  19.654  28.344  1.00 24.89           O  
ATOM    444  CB  VAL A  57      47.228  21.238  27.240  1.00 22.42           C  
ATOM    445  CG1 VAL A  57      48.241  20.159  26.890  1.00 23.31           C  
ATOM    446  CG2 VAL A  57      47.644  22.614  26.740  1.00 44.37           C  
ATOM    447  N   ILE A  58      45.568  18.487  26.505  1.00 18.71           N  
ATOM    448  CA  ILE A  58      45.127  17.201  27.034  1.00 16.42           C  
ATOM    449  C   ILE A  58      46.210  16.172  26.877  1.00 20.69           C  
ATOM    450  O   ILE A  58      47.209  16.423  26.203  1.00 22.27           O  
ATOM    451  CB  ILE A  58      43.854  16.724  26.347  1.00 17.88           C  
ATOM    452  CG1 ILE A  58      44.105  16.536  24.830  1.00 18.04           C  
ATOM    453  CG2 ILE A  58      42.672  17.670  26.642  1.00 14.69           C  
ATOM    454  CD1 ILE A  58      42.902  15.864  24.168  1.00 17.82           C  
ATOM    455  N   THR A  59      46.040  15.016  27.502  1.00 14.90           N  
ATOM    456  CA  THR A  59      47.054  14.037  27.327  1.00 13.06           C  
ATOM    457  C   THR A  59      46.613  13.151  26.197  1.00 22.68           C  
ATOM    458  O   THR A  59      45.491  13.225  25.764  1.00 18.27           O  
ATOM    459  CB  THR A  59      47.133  13.193  28.590  1.00 29.00           C  
ATOM    460  OG1 THR A  59      45.903  12.529  28.734  1.00 18.96           O  
ATOM    461  CG2 THR A  59      47.333  14.095  29.796  1.00 22.46           C  
ATOM    462  N   LYS A  60      47.485  12.253  25.796  1.00 19.12           N  
ATOM    463  CA  LYS A  60      47.246  11.270  24.754  1.00 15.74           C  
ATOM    464  C   LYS A  60      46.102  10.309  25.098  1.00 22.97           C  
ATOM    465  O   LYS A  60      45.283   9.949  24.245  1.00 15.57           O  
ATOM    466  CB  LYS A  60      48.532  10.509  24.521  1.00 19.12           C  
ATOM    467  CG  LYS A  60      48.395   9.449  23.430  1.00 36.05           C  
ATOM    468  CD  LYS A  60      49.323   9.645  22.235  1.00 45.94           C  
ATOM    469  CE  LYS A  60      49.555   8.374  21.420  1.00100.00           C  
ATOM    470  NZ  LYS A  60      50.569   8.508  20.348  1.00100.00           N  
ATOM    471  N   ASP A  61      46.046   9.909  26.383  1.00 21.17           N  
ATOM    472  CA  ASP A  61      44.981   9.039  26.880  1.00 18.54           C  
ATOM    473  C   ASP A  61      43.616   9.705  26.757  1.00 14.88           C  
ATOM    474  O   ASP A  61      42.643   9.060  26.384  1.00 17.73           O  
ATOM    475  CB  ASP A  61      45.120   8.669  28.361  1.00 18.02           C  
ATOM    476  CG  ASP A  61      46.246   7.735  28.637  1.00100.00           C  
ATOM    477  OD1 ASP A  61      46.619   7.040  27.589  1.00 58.09           O  
ATOM    478  OD2 ASP A  61      46.744   7.637  29.733  1.00100.00           O  
ATOM    479  N   GLU A  62      43.567  11.002  27.122  1.00 14.87           N  
ATOM    480  CA  GLU A  62      42.359  11.785  27.038  1.00 10.44           C  
ATOM    481  C   GLU A  62      41.959  11.965  25.560  1.00 19.46           C  
ATOM    482  O   GLU A  62      40.779  11.984  25.233  1.00 19.33           O  
ATOM    483  CB  GLU A  62      42.636  13.149  27.635  1.00 14.02           C  
ATOM    484  CG  GLU A  62      42.801  13.041  29.150  1.00 23.11           C  
ATOM    485  CD  GLU A  62      43.134  14.357  29.790  1.00 27.25           C  
ATOM    486  OE1 GLU A  62      43.725  15.272  29.239  1.00 20.48           O  
ATOM    487  OE2 GLU A  62      42.705  14.414  31.016  1.00 25.73           O  
ATOM    488  N   ALA A  63      42.957  12.080  24.659  1.00 14.02           N  
ATOM    489  CA  ALA A  63      42.647  12.182  23.246  1.00 16.25           C  
ATOM    490  C   ALA A  63      42.024  10.882  22.737  1.00 15.04           C  
ATOM    491  O   ALA A  63      41.036  10.871  21.986  1.00 16.81           O  
ATOM    492  CB  ALA A  63      43.911  12.459  22.443  1.00 15.25           C  
ATOM    493  N   GLU A  64      42.638   9.762  23.121  1.00 16.08           N  
ATOM    494  CA  GLU A  64      42.154   8.469  22.679  1.00 10.51           C  
ATOM    495  C   GLU A  64      40.799   8.180  23.240  1.00 16.43           C  
ATOM    496  O   GLU A  64      39.973   7.494  22.639  1.00 16.25           O  
ATOM    497  CB  GLU A  64      43.180   7.396  23.010  1.00 13.15           C  
ATOM    498  CG  GLU A  64      44.202   7.331  21.869  1.00 32.84           C  
ATOM    499  CD  GLU A  64      45.477   6.618  22.213  1.00 26.49           C  
ATOM    500  OE1 GLU A  64      45.631   6.010  23.262  1.00 82.40           O  
ATOM    501  OE2 GLU A  64      46.415   6.805  21.295  1.00 49.17           O  
ATOM    502  N   LYS A  65      40.544   8.747  24.408  1.00 13.87           N  
ATOM    503  CA  LYS A  65      39.244   8.543  25.013  1.00 12.22           C  
ATOM    504  C   LYS A  65      38.136   9.257  24.222  1.00 14.80           C  
ATOM    505  O   LYS A  65      37.089   8.669  23.900  1.00 12.65           O  
ATOM    506  CB  LYS A  65      39.229   8.950  26.470  1.00 13.14           C  
ATOM    507  CG  LYS A  65      37.849   8.779  27.059  1.00 29.22           C  
ATOM    508  CD  LYS A  65      37.829   8.366  28.518  1.00 67.79           C  
ATOM    509  CE  LYS A  65      36.445   7.917  28.973  1.00 61.82           C  
ATOM    510  NZ  LYS A  65      36.162   8.244  30.381  1.00 67.98           N  
ATOM    511  N   LEU A  66      38.391  10.535  23.863  1.00 15.30           N  
ATOM    512  CA  LEU A  66      37.482  11.337  23.050  1.00 10.05           C  
ATOM    513  C   LEU A  66      37.271  10.654  21.719  1.00 10.44           C  
ATOM    514  O   LEU A  66      36.149  10.612  21.222  1.00 13.35           O  
ATOM    515  CB  LEU A  66      38.020  12.748  22.747  1.00 18.22           C  
ATOM    516  CG  LEU A  66      38.014  13.702  23.966  1.00 13.79           C  
ATOM    517  CD1 LEU A  66      38.543  15.054  23.538  1.00 18.10           C  
ATOM    518  CD2 LEU A  66      36.602  13.885  24.486  1.00 22.19           C  
ATOM    519  N   PHE A  67      38.341  10.078  21.190  1.00  9.23           N  
ATOM    520  CA  PHE A  67      38.251   9.393  19.902  1.00  9.33           C  
ATOM    521  C   PHE A  67      37.321   8.176  19.953  1.00 15.12           C  
ATOM    522  O   PHE A  67      36.422   8.016  19.132  1.00 13.19           O  
ATOM    523  CB  PHE A  67      39.686   9.057  19.451  1.00  6.32           C  
ATOM    524  CG  PHE A  67      39.868   8.430  18.055  1.00 11.29           C  
ATOM    525  CD1 PHE A  67      39.096   8.841  16.962  1.00 13.16           C  
ATOM    526  CD2 PHE A  67      40.893   7.508  17.836  1.00 13.66           C  
ATOM    527  CE1 PHE A  67      39.294   8.312  15.684  1.00 14.36           C  
ATOM    528  CE2 PHE A  67      41.137   6.976  16.567  1.00 18.62           C  
ATOM    529  CZ  PHE A  67      40.327   7.390  15.504  1.00 17.10           C  
ATOM    530  N   ASN A  68      37.485   7.330  20.963  1.00 15.08           N  
ATOM    531  CA  ASN A  68      36.604   6.166  21.166  1.00  8.61           C  
ATOM    532  C   ASN A  68      35.158   6.583  21.237  1.00 12.63           C  
ATOM    533  O   ASN A  68      34.216   5.973  20.671  1.00 16.15           O  
ATOM    534  CB  ASN A  68      36.947   5.421  22.488  1.00 17.96           C  
ATOM    535  CG  ASN A  68      38.245   4.661  22.377  1.00 42.76           C  
ATOM    536  OD1 ASN A  68      38.427   3.976  21.383  1.00 34.32           O  
ATOM    537  ND2 ASN A  68      39.172   4.812  23.342  1.00 34.21           N  
ATOM    538  N   GLN A  69      34.961   7.657  21.974  1.00 13.82           N  
ATOM    539  CA  GLN A  69      33.594   8.151  22.102  1.00 11.68           C  
ATOM    540  C   GLN A  69      33.027   8.634  20.814  1.00 12.84           C  
ATOM    541  O   GLN A  69      31.885   8.422  20.566  1.00 14.55           O  
ATOM    542  CB  GLN A  69      33.496   9.308  23.088  1.00 11.37           C  
ATOM    543  CG  GLN A  69      33.745   8.795  24.518  1.00  9.68           C  
ATOM    544  CD  GLN A  69      33.872   9.921  25.540  1.00 25.41           C  
ATOM    545  OE1 GLN A  69      34.036   9.667  26.720  1.00 20.21           O  
ATOM    546  NE2 GLN A  69      33.771  11.172  25.117  1.00 14.18           N  
ATOM    547  N   ASP A  70      33.822   9.346  20.018  1.00 13.51           N  
ATOM    548  CA  ASP A  70      33.363   9.891  18.769  1.00 13.27           C  
ATOM    549  C   ASP A  70      33.093   8.830  17.717  1.00 16.51           C  
ATOM    550  O   ASP A  70      32.167   8.988  16.914  1.00 15.07           O  
ATOM    551  CB  ASP A  70      34.391  10.923  18.208  1.00 11.68           C  
ATOM    552  CG  ASP A  70      34.400  12.199  18.998  1.00 19.34           C  
ATOM    553  OD1 ASP A  70      33.492  12.504  19.709  1.00 16.31           O  
ATOM    554  OD2 ASP A  70      35.516  12.874  18.909  1.00 18.48           O  
ATOM    555  N   VAL A  71      33.899   7.778  17.702  1.00 11.60           N  
ATOM    556  CA  VAL A  71      33.685   6.712  16.727  1.00 18.25           C  
ATOM    557  C   VAL A  71      32.376   6.004  17.037  1.00 15.97           C  
ATOM    558  O   VAL A  71      31.518   5.833  16.171  1.00 16.27           O  
ATOM    559  CB  VAL A  71      34.865   5.738  16.619  1.00 23.90           C  
ATOM    560  CG1 VAL A  71      34.491   4.504  15.775  1.00 16.20           C  
ATOM    561  CG2 VAL A  71      36.090   6.435  16.017  1.00 17.03           C  
ATOM    562  N   ASP A  72      32.227   5.612  18.301  1.00 17.50           N  
ATOM    563  CA  ASP A  72      31.004   4.982  18.784  1.00 18.39           C  
ATOM    564  C   ASP A  72      29.779   5.869  18.469  1.00 18.02           C  
ATOM    565  O   ASP A  72      28.751   5.445  17.956  1.00 17.11           O  
ATOM    566  CB  ASP A  72      31.180   4.754  20.296  1.00 16.18           C  
ATOM    567  CG  ASP A  72      30.071   4.000  20.999  1.00 23.59           C  
ATOM    568  OD1 ASP A  72      29.350   3.284  20.237  1.00 38.05           O  
ATOM    569  OD2 ASP A  72      29.911   4.025  22.188  1.00 36.51           O  
ATOM    570  N   ALA A  73      29.859   7.155  18.754  1.00 13.96           N  
ATOM    571  CA  ALA A  73      28.736   8.018  18.446  1.00 16.64           C  
ATOM    572  C   ALA A  73      28.414   8.060  16.954  1.00 25.60           C  
ATOM    573  O   ALA A  73      27.267   8.191  16.550  1.00 19.32           O  
ATOM    574  CB  ALA A  73      28.994   9.454  18.915  1.00 15.63           C  
ATOM    575  N   ALA A  74      29.422   8.023  16.103  1.00 15.03           N  
ATOM    576  CA  ALA A  74      29.177   8.101  14.657  1.00 21.13           C  
ATOM    577  C   ALA A  74      28.377   6.889  14.150  1.00 21.72           C  
ATOM    578  O   ALA A  74      27.403   6.970  13.404  1.00 18.57           O  
ATOM    579  CB  ALA A  74      30.498   8.245  13.883  1.00 13.06           C  
ATOM    580  N   VAL A  75      28.823   5.747  14.575  1.00 17.74           N  
ATOM    581  CA  VAL A  75      28.191   4.523  14.212  1.00 30.12           C  
ATOM    582  C   VAL A  75      26.776   4.571  14.722  1.00 27.54           C  
ATOM    583  O   VAL A  75      25.824   4.308  13.998  1.00 23.83           O  
ATOM    584  CB  VAL A  75      28.964   3.344  14.829  1.00 30.29           C  
ATOM    585  CG1 VAL A  75      28.252   2.000  14.597  1.00 31.11           C  
ATOM    586  CG2 VAL A  75      30.360   3.293  14.228  1.00 16.97           C  
ATOM    587  N   ARG A  76      26.645   4.900  15.990  1.00 16.20           N  
ATOM    588  CA  ARG A  76      25.319   4.932  16.535  1.00 13.74           C  
ATOM    589  C   ARG A  76      24.402   5.906  15.807  1.00 17.30           C  
ATOM    590  O   ARG A  76      23.210   5.645  15.586  1.00 24.84           O  
ATOM    591  CB  ARG A  76      25.338   5.018  18.075  1.00 16.97           C  
ATOM    592  CG  ARG A  76      25.427   3.604  18.690  1.00 43.68           C  
ATOM    593  CD  ARG A  76      25.561   3.568  20.220  1.00100.00           C  
ATOM    594  NE  ARG A  76      26.596   4.490  20.686  1.00100.00           N  
ATOM    595  CZ  ARG A  76      26.392   5.635  21.344  1.00100.00           C  
ATOM    596  NH1 ARG A  76      25.174   6.053  21.702  1.00100.00           N  
ATOM    597  NH2 ARG A  76      27.448   6.397  21.686  1.00 69.61           N  
ATOM    598  N   GLY A  77      24.940   7.026  15.343  1.00 13.40           N  
ATOM    599  CA  GLY A  77      24.095   7.951  14.613  1.00 17.40           C  
ATOM    600  C   GLY A  77      23.675   7.408  13.257  1.00 30.06           C  
ATOM    601  O   GLY A  77      22.605   7.672  12.763  1.00 24.29           O  
ATOM    602  N   ILE A  78      24.575   6.727  12.595  1.00 18.47           N  
ATOM    603  CA  ILE A  78      24.243   6.153  11.312  1.00 18.07           C  
ATOM    604  C   ILE A  78      23.093   5.148  11.515  1.00 21.79           C  
ATOM    605  O   ILE A  78      22.108   5.121  10.784  1.00 18.72           O  
ATOM    606  CB  ILE A  78      25.466   5.391  10.796  1.00 23.14           C  
ATOM    607  CG1 ILE A  78      26.483   6.354  10.169  1.00 15.66           C  
ATOM    608  CG2 ILE A  78      25.017   4.330   9.784  1.00 19.33           C  
ATOM    609  CD1 ILE A  78      27.864   5.716   9.944  1.00 14.70           C  
ATOM    610  N   LEU A  79      23.234   4.311  12.551  1.00 16.27           N  
ATOM    611  CA  LEU A  79      22.220   3.295  12.818  1.00 21.05           C  
ATOM    612  C   LEU A  79      20.859   3.822  13.185  1.00 37.19           C  
ATOM    613  O   LEU A  79      19.885   3.087  13.073  1.00 32.57           O  
ATOM    614  CB  LEU A  79      22.658   2.220  13.827  1.00 18.62           C  
ATOM    615  CG  LEU A  79      23.896   1.448  13.360  1.00 31.42           C  
ATOM    616  CD1 LEU A  79      24.450   0.631  14.508  1.00 23.92           C  
ATOM    617  CD2 LEU A  79      23.554   0.506  12.213  1.00 31.90           C  
ATOM    618  N   ARG A  80      20.804   5.062  13.665  1.00 25.34           N  
ATOM    619  CA  ARG A  80      19.560   5.711  14.046  1.00 23.65           C  
ATOM    620  C   ARG A  80      19.019   6.524  12.882  1.00 35.29           C  
ATOM    621  O   ARG A  80      17.931   7.059  12.923  1.00 37.95           O  
ATOM    622  CB  ARG A  80      19.829   6.719  15.144  1.00 25.61           C  
ATOM    623  CG  ARG A  80      19.842   6.192  16.575  1.00 55.34           C  
ATOM    624  CD  ARG A  80      19.694   7.355  17.574  1.00100.00           C  
ATOM    625  NE  ARG A  80      20.957   7.883  18.116  1.00100.00           N  
ATOM    626  CZ  ARG A  80      21.665   8.929  17.633  1.00100.00           C  
ATOM    627  NH1 ARG A  80      21.286   9.649  16.557  1.00100.00           N  
ATOM    628  NH2 ARG A  80      22.790   9.261  18.260  1.00100.00           N  
ATOM    629  N   ASN A  81      19.815   6.684  11.854  1.00 21.53           N  
ATOM    630  CA  ASN A  81      19.365   7.472  10.741  1.00 23.25           C  
ATOM    631  C   ASN A  81      18.645   6.624   9.704  1.00 30.99           C  
ATOM    632  O   ASN A  81      19.156   5.675   9.127  1.00 30.94           O  
ATOM    633  CB  ASN A  81      20.491   8.363  10.176  1.00 23.26           C  
ATOM    634  CG  ASN A  81      19.985   9.369   9.174  1.00 31.28           C  
ATOM    635  OD1 ASN A  81      19.247   9.026   8.246  1.00 41.18           O  
ATOM    636  ND2 ASN A  81      20.398  10.621   9.336  1.00 30.67           N  
ATOM    637  N   ALA A  82      17.403   6.941   9.500  1.00 29.31           N  
ATOM    638  CA  ALA A  82      16.582   6.217   8.543  1.00 29.51           C  
ATOM    639  C   ALA A  82      17.065   6.262   7.083  1.00 26.46           C  
ATOM    640  O   ALA A  82      16.817   5.336   6.302  1.00 36.41           O  
ATOM    641  CB  ALA A  82      15.176   6.756   8.613  1.00 28.38           C  
ATOM    642  N   LYS A  83      17.770   7.323   6.703  1.00 23.01           N  
ATOM    643  CA  LYS A  83      18.333   7.468   5.358  1.00 30.12           C  
ATOM    644  C   LYS A  83      19.655   6.753   5.236  1.00 31.32           C  
ATOM    645  O   LYS A  83      20.047   6.287   4.177  1.00 32.38           O  
ATOM    646  CB  LYS A  83      18.692   8.910   5.050  1.00 48.27           C  
ATOM    647  CG  LYS A  83      17.649   9.624   4.227  1.00100.00           C  
ATOM    648  CD  LYS A  83      16.319   9.667   4.956  1.00100.00           C  
ATOM    649  CE  LYS A  83      15.167  10.157   4.099  1.00100.00           C  
ATOM    650  NZ  LYS A  83      14.700   9.161   3.092  1.00100.00           N  
ATOM    651  N   LEU A  84      20.398   6.755   6.315  1.00 21.78           N  
ATOM    652  CA  LEU A  84      21.707   6.161   6.280  1.00 15.96           C  
ATOM    653  C   LEU A  84      21.746   4.685   6.552  1.00 15.73           C  
ATOM    654  O   LEU A  84      22.503   3.950   5.968  1.00 15.54           O  
ATOM    655  CB  LEU A  84      22.622   6.897   7.279  1.00 18.93           C  
ATOM    656  CG  LEU A  84      22.749   8.380   6.940  1.00 54.68           C  
ATOM    657  CD1 LEU A  84      23.686   9.057   7.929  1.00 21.44           C  
ATOM    658  CD2 LEU A  84      23.331   8.543   5.539  1.00 26.90           C  
ATOM    659  N   LYS A  85      21.007   4.268   7.533  1.00 14.42           N  
ATOM    660  CA  LYS A  85      21.039   2.901   7.940  1.00 13.70           C  
ATOM    661  C   LYS A  85      20.929   1.828   6.851  1.00 10.63           C  
ATOM    662  O   LYS A  85      21.666   0.861   6.836  1.00 17.44           O  
ATOM    663  CB  LYS A  85      20.000   2.698   9.010  1.00 15.92           C  
ATOM    664  CG  LYS A  85      20.124   1.319   9.524  1.00 17.95           C  
ATOM    665  CD  LYS A  85      19.219   1.152  10.705  1.00 31.74           C  
ATOM    666  CE  LYS A  85      19.542  -0.130  11.432  1.00 55.57           C  
ATOM    667  NZ  LYS A  85      19.169  -1.313  10.656  1.00 30.18           N  
ATOM    668  N   PRO A  86      19.966   1.966   5.972  1.00 18.19           N  
ATOM    669  CA  PRO A  86      19.797   0.964   4.957  1.00 25.37           C  
ATOM    670  C   PRO A  86      20.991   0.894   4.026  1.00 21.33           C  
ATOM    671  O   PRO A  86      21.349  -0.171   3.532  1.00 17.50           O  
ATOM    672  CB  PRO A  86      18.531   1.300   4.190  1.00 21.97           C  
ATOM    673  CG  PRO A  86      17.949   2.547   4.831  1.00 29.49           C  
ATOM    674  CD  PRO A  86      18.909   2.996   5.921  1.00 23.15           C  
ATOM    675  N   VAL A  87      21.640   2.021   3.801  1.00 12.68           N  
ATOM    676  CA  VAL A  87      22.807   1.994   2.933  1.00 18.24           C  
ATOM    677  C   VAL A  87      23.957   1.279   3.619  1.00 12.85           C  
ATOM    678  O   VAL A  87      24.635   0.412   3.089  1.00 15.18           O  
ATOM    679  CB  VAL A  87      23.237   3.407   2.436  1.00 19.28           C  
ATOM    680  CG1 VAL A  87      24.400   3.281   1.424  1.00 13.27           C  
ATOM    681  CG2 VAL A  87      22.033   4.171   1.832  1.00 14.34           C  
ATOM    682  N   TYR A  88      24.163   1.701   4.831  1.00 11.87           N  
ATOM    683  CA  TYR A  88      25.195   1.180   5.633  1.00  8.09           C  
ATOM    684  C   TYR A  88      25.045  -0.339   5.760  1.00 14.04           C  
ATOM    685  O   TYR A  88      26.023  -1.103   5.700  1.00 16.33           O  
ATOM    686  CB  TYR A  88      25.064   1.907   6.999  1.00  9.57           C  
ATOM    687  CG  TYR A  88      26.140   1.497   7.932  1.00 20.79           C  
ATOM    688  CD1 TYR A  88      27.400   2.094   7.868  1.00 14.80           C  
ATOM    689  CD2 TYR A  88      25.916   0.480   8.851  1.00 20.04           C  
ATOM    690  CE1 TYR A  88      28.429   1.684   8.713  1.00 19.59           C  
ATOM    691  CE2 TYR A  88      26.940   0.046   9.692  1.00 23.91           C  
ATOM    692  CZ  TYR A  88      28.188   0.673   9.636  1.00 24.90           C  
ATOM    693  OH  TYR A  88      29.202   0.296  10.481  1.00 19.21           O  
ATOM    694  N   ASP A  89      23.815  -0.793   5.964  1.00 16.97           N  
ATOM    695  CA  ASP A  89      23.590  -2.230   6.112  1.00 13.86           C  
ATOM    696  C   ASP A  89      23.915  -3.005   4.870  1.00 20.66           C  
ATOM    697  O   ASP A  89      24.280  -4.176   4.937  1.00 18.21           O  
ATOM    698  CB  ASP A  89      22.157  -2.566   6.496  1.00 14.44           C  
ATOM    699  CG  ASP A  89      21.897  -2.328   7.961  1.00 28.93           C  
ATOM    700  OD1 ASP A  89      22.968  -2.137   8.674  1.00 21.71           O  
ATOM    701  OD2 ASP A  89      20.798  -2.259   8.410  1.00 23.31           O  
ATOM    702  N   SER A  90      23.817  -2.351   3.724  1.00 10.83           N  
ATOM    703  CA  SER A  90      24.087  -3.031   2.465  1.00  7.76           C  
ATOM    704  C   SER A  90      25.535  -3.208   2.157  1.00 13.59           C  
ATOM    705  O   SER A  90      25.909  -4.006   1.303  1.00 12.06           O  
ATOM    706  CB  SER A  90      23.400  -2.334   1.302  1.00 12.30           C  
ATOM    707  OG  SER A  90      24.049  -1.113   1.054  1.00 11.83           O  
ATOM    708  N   LEU A  91      26.376  -2.449   2.827  1.00 10.44           N  
ATOM    709  CA  LEU A  91      27.802  -2.490   2.544  1.00 13.49           C  
ATOM    710  C   LEU A  91      28.599  -3.607   3.215  1.00 20.64           C  
ATOM    711  O   LEU A  91      28.222  -4.098   4.273  1.00 14.68           O  
ATOM    712  CB  LEU A  91      28.431  -1.148   2.998  1.00 12.93           C  
ATOM    713  CG  LEU A  91      27.855   0.097   2.317  1.00 23.61           C  
ATOM    714  CD1 LEU A  91      28.302   1.353   3.068  1.00 15.16           C  
ATOM    715  CD2 LEU A  91      28.392   0.149   0.893  1.00 14.40           C  
ATOM    716  N   ASP A  92      29.761  -3.928   2.640  1.00  8.51           N  
ATOM    717  CA  ASP A  92      30.693  -4.859   3.250  1.00  7.84           C  
ATOM    718  C   ASP A  92      31.509  -4.104   4.335  1.00 16.14           C  
ATOM    719  O   ASP A  92      31.459  -2.865   4.434  1.00 12.88           O  
ATOM    720  CB  ASP A  92      31.633  -5.367   2.188  1.00 14.45           C  
ATOM    721  CG  ASP A  92      32.351  -4.222   1.509  1.00 16.57           C  
ATOM    722  OD1 ASP A  92      31.691  -3.703   0.481  1.00 15.40           O  
ATOM    723  OD2 ASP A  92      33.435  -3.826   1.903  1.00 14.24           O  
ATOM    724  N   ALA A  93      32.262  -4.831   5.165  1.00 16.66           N  
ATOM    725  CA  ALA A  93      33.024  -4.242   6.258  1.00 20.13           C  
ATOM    726  C   ALA A  93      33.981  -3.063   5.921  1.00 13.72           C  
ATOM    727  O   ALA A  93      34.024  -2.067   6.663  1.00 14.86           O  
ATOM    728  CB  ALA A  93      33.635  -5.313   7.164  1.00 16.28           C  
ATOM    729  N   VAL A  94      34.786  -3.193   4.849  1.00 17.18           N  
ATOM    730  CA  VAL A  94      35.695  -2.147   4.412  1.00  9.40           C  
ATOM    731  C   VAL A  94      34.929  -0.893   4.058  1.00 14.42           C  
ATOM    732  O   VAL A  94      35.191   0.212   4.538  1.00 12.01           O  
ATOM    733  CB  VAL A  94      36.510  -2.620   3.234  1.00 13.48           C  
ATOM    734  CG1 VAL A  94      37.523  -1.527   2.904  1.00 12.87           C  
ATOM    735  CG2 VAL A  94      37.283  -3.845   3.690  1.00 17.44           C  
ATOM    736  N   ARG A  95      33.926  -1.057   3.224  1.00 10.13           N  
ATOM    737  CA  ARG A  95      33.135   0.115   2.834  1.00 13.11           C  
ATOM    738  C   ARG A  95      32.421   0.762   3.989  1.00 10.29           C  
ATOM    739  O   ARG A  95      32.242   1.972   4.001  1.00 15.42           O  
ATOM    740  CB  ARG A  95      32.204  -0.155   1.664  1.00  8.01           C  
ATOM    741  CG  ARG A  95      32.976  -0.572   0.426  1.00  7.32           C  
ATOM    742  CD  ARG A  95      32.064  -0.830  -0.770  1.00 12.43           C  
ATOM    743  NE  ARG A  95      32.794  -0.961  -2.043  1.00 12.41           N  
ATOM    744  CZ  ARG A  95      33.209  -2.117  -2.562  1.00 19.52           C  
ATOM    745  NH1 ARG A  95      33.004  -3.293  -1.918  1.00 13.71           N  
ATOM    746  NH2 ARG A  95      33.803  -2.091  -3.758  1.00 12.27           N  
ATOM    747  N   ARG A  96      31.969  -0.033   4.971  1.00 13.71           N  
ATOM    748  CA  ARG A  96      31.336   0.556   6.167  1.00 12.79           C  
ATOM    749  C   ARG A  96      32.320   1.490   6.834  1.00 11.00           C  
ATOM    750  O   ARG A  96      31.926   2.512   7.344  1.00 10.84           O  
ATOM    751  CB  ARG A  96      30.926  -0.497   7.177  1.00  9.12           C  
ATOM    752  CG  ARG A  96      29.668  -1.150   6.675  1.00 11.68           C  
ATOM    753  CD  ARG A  96      29.116  -2.206   7.644  1.00 17.62           C  
ATOM    754  NE  ARG A  96      27.927  -2.839   7.053  1.00 21.93           N  
ATOM    755  CZ  ARG A  96      27.398  -3.967   7.486  1.00 30.38           C  
ATOM    756  NH1 ARG A  96      27.945  -4.587   8.514  1.00 32.32           N  
ATOM    757  NH2 ARG A  96      26.322  -4.488   6.884  1.00 15.58           N  
ATOM    758  N   ALA A  97      33.597   1.123   6.806  1.00  8.20           N  
ATOM    759  CA  ALA A  97      34.595   2.006   7.397  1.00  9.75           C  
ATOM    760  C   ALA A  97      34.634   3.345   6.675  1.00 20.15           C  
ATOM    761  O   ALA A  97      34.703   4.403   7.298  1.00 11.58           O  
ATOM    762  CB  ALA A  97      35.966   1.378   7.438  1.00  9.75           C  
ATOM    763  N   ALA A  98      34.573   3.327   5.352  1.00 12.14           N  
ATOM    764  CA  ALA A  98      34.545   4.581   4.566  1.00 12.76           C  
ATOM    765  C   ALA A  98      33.302   5.423   4.903  1.00 14.71           C  
ATOM    766  O   ALA A  98      33.333   6.661   4.957  1.00 10.90           O  
ATOM    767  CB  ALA A  98      34.494   4.261   3.082  1.00  8.39           C  
ATOM    768  N   ALA A  99      32.175   4.742   5.128  1.00  7.68           N  
ATOM    769  CA  ALA A  99      30.925   5.449   5.473  1.00  8.91           C  
ATOM    770  C   ALA A  99      31.081   6.155   6.826  1.00 14.91           C  
ATOM    771  O   ALA A  99      30.664   7.268   6.973  1.00 10.81           O  
ATOM    772  CB  ALA A  99      29.701   4.501   5.520  1.00  8.31           C  
ATOM    773  N   ILE A 100      31.701   5.509   7.816  1.00 11.09           N  
ATOM    774  CA  ILE A 100      31.906   6.087   9.141  1.00 14.36           C  
ATOM    775  C   ILE A 100      32.875   7.300   9.047  1.00 15.78           C  
ATOM    776  O   ILE A 100      32.681   8.364   9.679  1.00 14.65           O  
ATOM    777  CB  ILE A 100      32.403   4.998  10.135  1.00 15.78           C  
ATOM    778  CG1 ILE A 100      31.396   3.838  10.358  1.00  8.27           C  
ATOM    779  CG2 ILE A 100      32.801   5.633  11.477  1.00 11.35           C  
ATOM    780  CD1 ILE A 100      32.052   2.592  10.903  1.00  9.57           C  
ATOM    781  N   ASN A 101      33.922   7.145   8.225  1.00  7.29           N  
ATOM    782  CA  ASN A 101      34.890   8.222   8.044  1.00  6.03           C  
ATOM    783  C   ASN A 101      34.188   9.492   7.538  1.00  8.33           C  
ATOM    784  O   ASN A 101      34.428  10.604   8.052  1.00 12.66           O  
ATOM    785  CB  ASN A 101      35.943   7.773   7.035  1.00  9.91           C  
ATOM    786  CG  ASN A 101      37.143   8.663   6.942  1.00 12.27           C  
ATOM    787  OD1 ASN A 101      37.018   9.869   6.851  1.00 15.56           O  
ATOM    788  ND2 ASN A 101      38.320   8.066   6.973  1.00 10.06           N  
ATOM    789  N   MET A 102      33.271   9.347   6.552  1.00  7.92           N  
ATOM    790  CA  MET A 102      32.574  10.501   6.056  1.00 12.87           C  
ATOM    791  C   MET A 102      31.716  11.146   7.152  1.00 14.87           C  
ATOM    792  O   MET A 102      31.663  12.348   7.263  1.00 15.06           O  
ATOM    793  CB  MET A 102      31.664  10.167   4.865  1.00 13.06           C  
ATOM    794  CG  MET A 102      32.369   9.913   3.528  1.00 15.78           C  
ATOM    795  SD  MET A 102      31.165   9.679   2.196  1.00 15.47           S  
ATOM    796  CE  MET A 102      30.695  11.375   1.829  1.00 14.88           C  
ATOM    797  N   VAL A 103      30.999  10.344   7.938  1.00 12.06           N  
ATOM    798  CA  VAL A 103      30.148  10.886   9.011  1.00 13.98           C  
ATOM    799  C   VAL A 103      30.997  11.583  10.058  1.00 10.18           C  
ATOM    800  O   VAL A 103      30.678  12.669  10.518  1.00 20.90           O  
ATOM    801  CB  VAL A 103      29.268   9.793   9.646  1.00 11.71           C  
ATOM    802  CG1 VAL A 103      28.632  10.313  10.922  1.00 24.69           C  
ATOM    803  CG2 VAL A 103      28.115   9.532   8.709  1.00 14.05           C  
ATOM    804  N   PHE A 104      32.109  10.971  10.399  1.00 10.90           N  
ATOM    805  CA  PHE A 104      32.986  11.543  11.389  1.00 10.95           C  
ATOM    806  C   PHE A 104      33.433  12.931  10.958  1.00 18.07           C  
ATOM    807  O   PHE A 104      33.456  13.897  11.686  1.00 19.95           O  
ATOM    808  CB  PHE A 104      34.206  10.605  11.523  1.00 16.47           C  
ATOM    809  CG  PHE A 104      35.139  10.949  12.662  1.00 11.21           C  
ATOM    810  CD1 PHE A 104      36.161  11.885  12.487  1.00 16.15           C  
ATOM    811  CD2 PHE A 104      35.048  10.310  13.903  1.00 19.08           C  
ATOM    812  CE1 PHE A 104      37.044  12.200  13.529  1.00 19.96           C  
ATOM    813  CE2 PHE A 104      35.945  10.592  14.936  1.00 15.13           C  
ATOM    814  CZ  PHE A 104      36.933  11.565  14.767  1.00 14.92           C  
ATOM    815  N   GLN A 105      33.735  13.049   9.699  1.00 17.86           N  
ATOM    816  CA  GLN A 105      34.205  14.285   9.174  1.00 16.43           C  
ATOM    817  C   GLN A 105      33.158  15.372   9.005  1.00 18.22           C  
ATOM    818  O   GLN A 105      33.401  16.524   9.307  1.00 18.22           O  
ATOM    819  CB  GLN A 105      34.889  14.046   7.804  1.00 12.76           C  
ATOM    820  CG  GLN A 105      35.430  15.373   7.206  1.00 16.17           C  
ATOM    821  CD  GLN A 105      36.148  15.262   5.869  1.00 19.52           C  
ATOM    822  OE1 GLN A 105      36.146  14.213   5.246  1.00 15.11           O  
ATOM    823  NE2 GLN A 105      36.762  16.372   5.419  1.00 16.53           N  
ATOM    824  N   MET A 106      32.037  15.019   8.414  1.00 10.09           N  
ATOM    825  CA  MET A 106      31.038  15.988   8.031  1.00 14.56           C  
ATOM    826  C   MET A 106      29.699  15.915   8.728  1.00 19.36           C  
ATOM    827  O   MET A 106      28.822  16.709   8.472  1.00 20.73           O  
ATOM    828  CB  MET A 106      30.954  16.020   6.459  1.00 13.79           C  
ATOM    829  CG  MET A 106      30.173  14.920   5.771  1.00 25.98           C  
ATOM    830  SD  MET A 106      30.396  15.009   3.960  1.00 34.50           S  
ATOM    831  CE  MET A 106      32.050  14.356   3.709  1.00 26.07           C  
ATOM    832  N   GLY A 107      29.526  14.971   9.622  1.00 22.47           N  
ATOM    833  CA  GLY A 107      28.273  14.868  10.286  1.00 16.10           C  
ATOM    834  C   GLY A 107      27.242  14.187   9.403  1.00 19.05           C  
ATOM    835  O   GLY A 107      27.288  14.164   8.160  1.00 24.56           O  
ATOM    836  N   GLU A 108      26.284  13.662  10.103  1.00 19.97           N  
ATOM    837  CA  GLU A 108      25.184  12.893   9.556  1.00 33.49           C  
ATOM    838  C   GLU A 108      24.347  13.699   8.586  1.00 33.00           C  
ATOM    839  O   GLU A 108      23.777  13.210   7.597  1.00 35.47           O  
ATOM    840  CB  GLU A 108      24.432  12.242  10.748  1.00 31.44           C  
ATOM    841  CG  GLU A 108      22.905  12.348  10.790  1.00100.00           C  
ATOM    842  CD  GLU A 108      22.376  11.384  11.811  1.00100.00           C  
ATOM    843  OE1 GLU A 108      23.291  11.050  12.687  1.00 64.89           O  
ATOM    844  OE2 GLU A 108      21.242  10.938  11.807  1.00 82.84           O  
ATOM    845  N   THR A 109      24.375  14.984   8.861  1.00 29.41           N  
ATOM    846  CA  THR A 109      23.679  15.950   8.069  1.00 39.08           C  
ATOM    847  C   THR A 109      24.364  16.194   6.752  1.00 78.87           C  
ATOM    848  O   THR A 109      23.748  16.145   5.674  1.00 55.33           O  
ATOM    849  CB  THR A 109      23.509  17.246   8.866  1.00 71.85           C  
ATOM    850  OG1 THR A 109      24.323  17.191  10.033  1.00100.00           O  
ATOM    851  CG2 THR A 109      22.046  17.340   9.265  1.00 45.77           C  
ATOM    852  N   GLY A 110      25.650  16.480   6.892  1.00 31.79           N  
ATOM    853  CA  GLY A 110      26.490  16.714   5.766  1.00 30.17           C  
ATOM    854  C   GLY A 110      26.322  15.560   4.808  1.00 29.87           C  
ATOM    855  O   GLY A 110      26.099  15.781   3.630  1.00 42.10           O  
ATOM    856  N   VAL A 111      26.380  14.338   5.345  1.00 24.00           N  
ATOM    857  CA  VAL A 111      26.290  13.127   4.538  1.00 29.66           C  
ATOM    858  C   VAL A 111      24.948  12.887   3.896  1.00 61.46           C  
ATOM    859  O   VAL A 111      24.872  12.487   2.733  1.00 26.04           O  
ATOM    860  CB  VAL A 111      26.767  11.913   5.297  1.00 23.44           C  
ATOM    861  CG1 VAL A 111      26.632  10.639   4.430  1.00 29.49           C  
ATOM    862  CG2 VAL A 111      28.215  12.198   5.656  1.00 26.33           C  
ATOM    863  N   ALA A 112      23.904  13.137   4.666  1.00 34.16           N  
ATOM    864  CA  ALA A 112      22.536  12.980   4.228  1.00100.00           C  
ATOM    865  C   ALA A 112      22.254  13.711   2.890  1.00 32.35           C  
ATOM    866  O   ALA A 112      21.348  13.343   2.119  1.00 70.77           O  
ATOM    867  CB  ALA A 112      21.604  13.392   5.359  1.00100.00           C  
ATOM    868  N   GLY A 113      23.105  14.719   2.587  1.00 43.76           N  
ATOM    869  CA  GLY A 113      23.062  15.526   1.342  1.00 50.11           C  
ATOM    870  C   GLY A 113      23.707  14.877   0.075  1.00 79.67           C  
ATOM    871  O   GLY A 113      23.739  15.431  -1.030  1.00 31.39           O  
ATOM    872  N   PHE A 114      24.246  13.694   0.221  1.00 24.05           N  
ATOM    873  CA  PHE A 114      24.848  12.934  -0.857  1.00 18.18           C  
ATOM    874  C   PHE A 114      23.855  11.862  -1.347  1.00 27.36           C  
ATOM    875  O   PHE A 114      24.207  10.730  -1.680  1.00 20.94           O  
ATOM    876  CB  PHE A 114      26.135  12.280  -0.337  1.00 20.00           C  
ATOM    877  CG  PHE A 114      27.334  13.184  -0.266  1.00 20.36           C  
ATOM    878  CD1 PHE A 114      27.452  14.124   0.754  1.00 23.30           C  
ATOM    879  CD2 PHE A 114      28.374  13.088  -1.198  1.00 25.57           C  
ATOM    880  CE1 PHE A 114      28.572  14.952   0.833  1.00 23.05           C  
ATOM    881  CE2 PHE A 114      29.504  13.905  -1.128  1.00 29.31           C  
ATOM    882  CZ  PHE A 114      29.598  14.850  -0.104  1.00 17.61           C  
ATOM    883  N   THR A 115      22.595  12.239  -1.385  1.00 15.80           N  
ATOM    884  CA  THR A 115      21.507  11.362  -1.785  1.00 16.02           C  
ATOM    885  C   THR A 115      21.742  10.511  -3.012  1.00 25.64           C  
ATOM    886  O   THR A 115      21.417   9.325  -3.035  1.00 23.25           O  
ATOM    887  CB  THR A 115      20.328  12.240  -2.110  1.00 27.01           C  
ATOM    888  OG1 THR A 115      19.855  12.703  -0.891  1.00 40.60           O  
ATOM    889  CG2 THR A 115      19.292  11.373  -2.794  1.00 43.07           C  
ATOM    890  N   ASN A 116      22.219  11.162  -4.073  1.00 21.92           N  
ATOM    891  CA  ASN A 116      22.496  10.445  -5.311  1.00 23.22           C  
ATOM    892  C   ASN A 116      23.623   9.437  -5.158  1.00 12.11           C  
ATOM    893  O   ASN A 116      23.558   8.347  -5.712  1.00 16.05           O  
ATOM    894  CB  ASN A 116      22.760  11.350  -6.545  1.00 25.63           C  
ATOM    895  CG  ASN A 116      21.559  12.221  -6.835  1.00 24.10           C  
ATOM    896  OD1 ASN A 116      20.450  11.794  -6.572  1.00 34.60           O  
ATOM    897  ND2 ASN A 116      21.764  13.485  -7.210  1.00 19.35           N  
ATOM    898  N   SER A 117      24.696   9.812  -4.455  1.00 14.62           N  
ATOM    899  CA  SER A 117      25.796   8.886  -4.279  1.00 12.14           C  
ATOM    900  C   SER A 117      25.370   7.645  -3.454  1.00 12.85           C  
ATOM    901  O   SER A 117      25.803   6.514  -3.683  1.00 15.22           O  
ATOM    902  CB  SER A 117      26.946   9.574  -3.571  1.00 16.63           C  
ATOM    903  OG  SER A 117      27.366  10.726  -4.266  1.00 23.40           O  
ATOM    904  N   LEU A 118      24.569   7.897  -2.433  1.00 16.01           N  
ATOM    905  CA  LEU A 118      24.117   6.846  -1.521  1.00 17.20           C  
ATOM    906  C   LEU A 118      23.320   5.840  -2.270  1.00 12.83           C  
ATOM    907  O   LEU A 118      23.446   4.658  -2.080  1.00 17.27           O  
ATOM    908  CB  LEU A 118      23.239   7.420  -0.385  1.00 20.76           C  
ATOM    909  CG  LEU A 118      23.919   8.410   0.584  1.00 35.75           C  
ATOM    910  CD1 LEU A 118      22.860   9.053   1.500  1.00 29.05           C  
ATOM    911  CD2 LEU A 118      24.981   7.708   1.407  1.00 20.67           C  
ATOM    912  N   ARG A 119      22.469   6.334  -3.129  1.00 11.52           N  
ATOM    913  CA  ARG A 119      21.657   5.441  -3.908  1.00 14.75           C  
ATOM    914  C   ARG A 119      22.553   4.587  -4.806  1.00 11.76           C  
ATOM    915  O   ARG A 119      22.363   3.375  -4.943  1.00 19.62           O  
ATOM    916  CB  ARG A 119      20.708   6.299  -4.714  1.00 18.53           C  
ATOM    917  CG  ARG A 119      19.788   5.480  -5.589  1.00 36.32           C  
ATOM    918  CD  ARG A 119      18.943   6.321  -6.547  1.00100.00           C  
ATOM    919  NE  ARG A 119      18.372   5.479  -7.623  1.00100.00           N  
ATOM    920  CZ  ARG A 119      18.604   5.581  -8.962  1.00100.00           C  
ATOM    921  NH1 ARG A 119      19.428   6.462  -9.492  1.00100.00           N  
ATOM    922  NH2 ARG A 119      18.016   4.698  -9.806  1.00100.00           N  
ATOM    923  N   MET A 120      23.612   5.186  -5.380  1.00 11.67           N  
ATOM    924  CA  MET A 120      24.515   4.380  -6.205  1.00 13.84           C  
ATOM    925  C   MET A 120      25.273   3.365  -5.406  1.00 18.51           C  
ATOM    926  O   MET A 120      25.554   2.286  -5.854  1.00 16.56           O  
ATOM    927  CB  MET A 120      25.524   5.201  -6.998  1.00 12.74           C  
ATOM    928  CG  MET A 120      24.857   5.968  -8.131  1.00 27.20           C  
ATOM    929  SD  MET A 120      25.974   7.212  -8.811  1.00 28.50           S  
ATOM    930  CE  MET A 120      24.846   8.518  -9.266  1.00 32.89           C  
ATOM    931  N   LEU A 121      25.678   3.732  -4.221  1.00 12.81           N  
ATOM    932  CA  LEU A 121      26.414   2.795  -3.373  1.00 17.68           C  
ATOM    933  C   LEU A 121      25.502   1.610  -2.968  1.00 11.99           C  
ATOM    934  O   LEU A 121      25.874   0.439  -2.963  1.00 11.88           O  
ATOM    935  CB  LEU A 121      26.956   3.542  -2.126  1.00 11.16           C  
ATOM    936  CG  LEU A 121      28.092   4.540  -2.461  1.00  7.25           C  
ATOM    937  CD1 LEU A 121      28.344   5.549  -1.297  1.00 15.41           C  
ATOM    938  CD2 LEU A 121      29.407   3.848  -2.835  1.00 11.08           C  
ATOM    939  N   GLN A 122      24.278   1.943  -2.623  1.00 10.44           N  
ATOM    940  CA  GLN A 122      23.356   0.926  -2.247  1.00 19.49           C  
ATOM    941  C   GLN A 122      23.157  -0.039  -3.410  1.00 28.00           C  
ATOM    942  O   GLN A 122      23.013  -1.233  -3.223  1.00 15.82           O  
ATOM    943  CB  GLN A 122      22.040   1.539  -1.766  1.00 15.31           C  
ATOM    944  CG  GLN A 122      21.007   0.447  -1.422  1.00 19.95           C  
ATOM    945  CD  GLN A 122      19.876   0.899  -0.496  1.00 43.47           C  
ATOM    946  OE1 GLN A 122      19.736   2.090  -0.200  1.00 63.29           O  
ATOM    947  NE2 GLN A 122      19.091  -0.064  -0.002  1.00100.00           N  
ATOM    948  N   GLN A 123      23.191   0.475  -4.630  1.00 15.67           N  
ATOM    949  CA  GLN A 123      23.048  -0.377  -5.805  1.00 12.22           C  
ATOM    950  C   GLN A 123      24.345  -1.091  -6.196  1.00 17.02           C  
ATOM    951  O   GLN A 123      24.329  -1.845  -7.186  1.00 18.89           O  
ATOM    952  CB  GLN A 123      22.595   0.467  -7.022  1.00 11.69           C  
ATOM    953  CG  GLN A 123      21.143   0.983  -6.902  1.00 22.16           C  
ATOM    954  CD  GLN A 123      20.756   1.939  -8.042  1.00 36.09           C  
ATOM    955  OE1 GLN A 123      19.866   1.663  -8.849  1.00 62.69           O  
ATOM    956  NE2 GLN A 123      21.508   3.040  -8.180  1.00 57.21           N  
ATOM    957  N   LYS A 124      25.486  -0.789  -5.492  1.00 11.77           N  
ATOM    958  CA  LYS A 124      26.799  -1.392  -5.762  1.00  8.81           C  
ATOM    959  C   LYS A 124      27.393  -1.015  -7.133  1.00 14.34           C  
ATOM    960  O   LYS A 124      28.156  -1.780  -7.761  1.00 12.76           O  
ATOM    961  CB  LYS A 124      26.867  -2.905  -5.492  1.00 15.69           C  
ATOM    962  CG  LYS A 124      26.263  -3.242  -4.101  1.00 16.35           C  
ATOM    963  CD  LYS A 124      26.545  -4.642  -3.563  1.00 13.73           C  
ATOM    964  CE  LYS A 124      26.136  -4.812  -2.062  1.00 11.56           C  
ATOM    965  NZ  LYS A 124      26.965  -4.021  -1.163  1.00 20.10           N  
ATOM    966  N   ARG A 125      27.037   0.179  -7.605  1.00 14.56           N  
ATOM    967  CA  ARG A 125      27.545   0.692  -8.877  1.00 11.90           C  
ATOM    968  C   ARG A 125      28.784   1.478  -8.462  1.00 13.10           C  
ATOM    969  O   ARG A 125      28.780   2.698  -8.342  1.00 16.32           O  
ATOM    970  CB  ARG A 125      26.489   1.614  -9.499  1.00 10.78           C  
ATOM    971  CG  ARG A 125      25.271   0.872 -10.060  1.00 18.03           C  
ATOM    972  CD  ARG A 125      24.107   1.852 -10.153  1.00 28.00           C  
ATOM    973  NE  ARG A 125      23.284   1.835 -11.356  1.00 85.48           N  
ATOM    974  CZ  ARG A 125      22.383   0.895 -11.628  1.00100.00           C  
ATOM    975  NH1 ARG A 125      22.187  -0.156 -10.832  1.00100.00           N  
ATOM    976  NH2 ARG A 125      21.670   1.002 -12.742  1.00 91.70           N  
ATOM    977  N   TRP A 126      29.832   0.755  -8.129  1.00 17.79           N  
ATOM    978  CA  TRP A 126      31.020   1.403  -7.576  1.00 13.48           C  
ATOM    979  C   TRP A 126      31.658   2.528  -8.356  1.00 20.33           C  
ATOM    980  O   TRP A 126      32.012   3.550  -7.803  1.00 13.17           O  
ATOM    981  CB  TRP A 126      32.054   0.434  -7.012  1.00 11.07           C  
ATOM    982  CG  TRP A 126      31.493  -0.756  -6.242  1.00 17.69           C  
ATOM    983  CD1 TRP A 126      31.640  -2.072  -6.586  1.00 12.48           C  
ATOM    984  CD2 TRP A 126      30.697  -0.730  -5.050  1.00 17.32           C  
ATOM    985  NE1 TRP A 126      30.997  -2.866  -5.679  1.00 12.42           N  
ATOM    986  CE2 TRP A 126      30.406  -2.068  -4.718  1.00 10.52           C  
ATOM    987  CE3 TRP A 126      30.194   0.295  -4.237  1.00 11.21           C  
ATOM    988  CZ2 TRP A 126      29.701  -2.391  -3.535  1.00  9.04           C  
ATOM    989  CZ3 TRP A 126      29.459  -0.017  -3.105  1.00 12.74           C  
ATOM    990  CH2 TRP A 126      29.234  -1.357  -2.749  1.00 15.68           C  
ATOM    991  N   ASP A 127      31.845   2.336  -9.633  1.00 17.82           N  
ATOM    992  CA  ASP A 127      32.521   3.346 -10.411  1.00 19.75           C  
ATOM    993  C   ASP A 127      31.710   4.599 -10.600  1.00 12.13           C  
ATOM    994  O   ASP A 127      32.184   5.730 -10.509  1.00 16.81           O  
ATOM    995  CB  ASP A 127      33.023   2.711 -11.700  1.00 22.72           C  
ATOM    996  CG  ASP A 127      34.219   1.795 -11.490  1.00 28.12           C  
ATOM    997  OD1 ASP A 127      34.417   1.077 -10.532  1.00 50.11           O  
ATOM    998  OD2 ASP A 127      35.022   1.822 -12.500  1.00 40.68           O  
ATOM    999  N   GLU A 128      30.432   4.411 -10.778  1.00 11.55           N  
ATOM   1000  CA  GLU A 128      29.601   5.568 -10.896  1.00 15.03           C  
ATOM   1001  C   GLU A 128      29.484   6.318  -9.601  1.00 17.45           C  
ATOM   1002  O   GLU A 128      29.442   7.547  -9.614  1.00 16.93           O  
ATOM   1003  CB  GLU A 128      28.228   5.202 -11.407  1.00 21.05           C  
ATOM   1004  CG  GLU A 128      28.456   4.185 -12.539  1.00 39.49           C  
ATOM   1005  CD  GLU A 128      27.242   3.750 -13.291  1.00100.00           C  
ATOM   1006  OE1 GLU A 128      26.356   4.711 -13.440  1.00100.00           O  
ATOM   1007  OE2 GLU A 128      27.126   2.629 -13.761  1.00100.00           O  
ATOM   1008  N   ALA A 129      29.411   5.584  -8.480  1.00 14.21           N  
ATOM   1009  CA  ALA A 129      29.318   6.293  -7.201  1.00 10.80           C  
ATOM   1010  C   ALA A 129      30.566   7.165  -6.951  1.00 12.37           C  
ATOM   1011  O   ALA A 129      30.464   8.284  -6.470  1.00 14.94           O  
ATOM   1012  CB  ALA A 129      29.099   5.287  -6.067  1.00  8.80           C  
ATOM   1013  N   ALA A 130      31.736   6.662  -7.341  1.00  9.92           N  
ATOM   1014  CA  ALA A 130      33.019   7.327  -7.117  1.00 16.40           C  
ATOM   1015  C   ALA A 130      33.078   8.578  -7.918  1.00 27.63           C  
ATOM   1016  O   ALA A 130      33.564   9.605  -7.486  1.00 17.41           O  
ATOM   1017  CB  ALA A 130      34.156   6.411  -7.499  1.00 10.34           C  
ATOM   1018  N   VAL A 131      32.538   8.503  -9.105  1.00 16.53           N  
ATOM   1019  CA  VAL A 131      32.504   9.708  -9.890  1.00 14.98           C  
ATOM   1020  C   VAL A 131      31.512  10.745  -9.300  1.00 20.04           C  
ATOM   1021  O   VAL A 131      31.741  11.944  -9.250  1.00 17.84           O  
ATOM   1022  CB  VAL A 131      32.171   9.337 -11.334  1.00 23.28           C  
ATOM   1023  CG1 VAL A 131      31.680  10.520 -12.139  1.00 19.52           C  
ATOM   1024  CG2 VAL A 131      33.418   8.767 -11.985  1.00 21.72           C  
ATOM   1025  N   ASN A 132      30.350  10.295  -8.889  1.00 14.70           N  
ATOM   1026  CA  ASN A 132      29.398  11.205  -8.323  1.00  7.95           C  
ATOM   1027  C   ASN A 132      29.920  11.785  -7.003  1.00 24.47           C  
ATOM   1028  O   ASN A 132      29.721  12.953  -6.671  1.00 15.85           O  
ATOM   1029  CB  ASN A 132      28.075  10.462  -8.093  1.00 11.78           C  
ATOM   1030  CG  ASN A 132      26.970  11.384  -7.668  1.00 20.16           C  
ATOM   1031  OD1 ASN A 132      26.689  11.573  -6.489  1.00 19.00           O  
ATOM   1032  ND2 ASN A 132      26.359  12.019  -8.638  1.00 18.34           N  
ATOM   1033  N   LEU A 133      30.591  10.958  -6.206  1.00 14.38           N  
ATOM   1034  CA  LEU A 133      31.096  11.471  -4.910  1.00 12.16           C  
ATOM   1035  C   LEU A 133      32.040  12.660  -5.085  1.00 11.57           C  
ATOM   1036  O   LEU A 133      32.045  13.580  -4.264  1.00 14.79           O  
ATOM   1037  CB  LEU A 133      31.820  10.350  -4.076  1.00 11.72           C  
ATOM   1038  CG  LEU A 133      30.893   9.309  -3.362  1.00 13.94           C  
ATOM   1039  CD1 LEU A 133      31.701   8.082  -2.900  1.00  9.77           C  
ATOM   1040  CD2 LEU A 133      30.181   9.917  -2.156  1.00 11.86           C  
ATOM   1041  N   ALA A 134      32.869  12.586  -6.130  1.00 11.30           N  
ATOM   1042  CA  ALA A 134      33.892  13.590  -6.434  1.00 10.28           C  
ATOM   1043  C   ALA A 134      33.338  14.928  -6.799  1.00 13.06           C  
ATOM   1044  O   ALA A 134      34.027  15.929  -6.670  1.00 16.39           O  
ATOM   1045  CB  ALA A 134      34.837  13.081  -7.522  1.00 13.53           C  
ATOM   1046  N   LYS A 135      32.075  14.953  -7.254  1.00 13.23           N  
ATOM   1047  CA  LYS A 135      31.432  16.234  -7.623  1.00 12.04           C  
ATOM   1048  C   LYS A 135      30.802  16.874  -6.384  1.00 11.80           C  
ATOM   1049  O   LYS A 135      29.584  16.866  -6.208  1.00 19.79           O  
ATOM   1050  CB  LYS A 135      30.367  16.032  -8.707  1.00 19.14           C  
ATOM   1051  CG  LYS A 135      30.898  15.287  -9.939  1.00 17.42           C  
ATOM   1052  CD  LYS A 135      29.689  14.898 -10.778  1.00 33.54           C  
ATOM   1053  CE  LYS A 135      29.941  14.807 -12.276  1.00 30.25           C  
ATOM   1054  NZ  LYS A 135      28.660  14.594 -12.963  1.00100.00           N  
ATOM   1055  N   SER A 136      31.642  17.334  -5.464  1.00 11.29           N  
ATOM   1056  CA  SER A 136      31.159  17.813  -4.204  1.00 10.57           C  
ATOM   1057  C   SER A 136      32.120  18.857  -3.617  1.00 10.04           C  
ATOM   1058  O   SER A 136      33.313  18.909  -3.962  1.00 13.36           O  
ATOM   1059  CB  SER A 136      31.066  16.591  -3.238  1.00 10.54           C  
ATOM   1060  OG  SER A 136      32.392  16.070  -3.023  1.00 13.39           O  
ATOM   1061  N   ARG A 137      31.565  19.679  -2.732  1.00 10.57           N  
ATOM   1062  CA  ARG A 137      32.400  20.631  -2.067  1.00 13.81           C  
ATOM   1063  C   ARG A 137      33.484  19.873  -1.293  1.00 12.39           C  
ATOM   1064  O   ARG A 137      34.647  20.239  -1.297  1.00 13.36           O  
ATOM   1065  CB  ARG A 137      31.596  21.464  -1.113  1.00 17.11           C  
ATOM   1066  CG  ARG A 137      32.546  22.348  -0.326  1.00 25.13           C  
ATOM   1067  CD  ARG A 137      31.791  23.225   0.624  1.00 19.81           C  
ATOM   1068  NE  ARG A 137      32.564  24.378   1.053  1.00 43.87           N  
ATOM   1069  CZ  ARG A 137      33.304  24.379   2.143  1.00100.00           C  
ATOM   1070  NH1 ARG A 137      33.355  23.298   2.900  1.00 26.15           N  
ATOM   1071  NH2 ARG A 137      34.003  25.471   2.473  1.00 72.75           N  
ATOM   1072  N   TRP A 138      33.063  18.765  -0.645  1.00 17.23           N  
ATOM   1073  CA  TRP A 138      33.951  17.892   0.121  1.00 12.72           C  
ATOM   1074  C   TRP A 138      35.226  17.538  -0.648  1.00 20.19           C  
ATOM   1075  O   TRP A 138      36.380  17.715  -0.187  1.00 14.30           O  
ATOM   1076  CB  TRP A 138      33.185  16.612   0.443  1.00 13.29           C  
ATOM   1077  CG  TRP A 138      34.025  15.495   1.011  1.00 15.59           C  
ATOM   1078  CD1 TRP A 138      34.747  15.518   2.181  1.00 18.19           C  
ATOM   1079  CD2 TRP A 138      34.059  14.137   0.553  1.00 11.34           C  
ATOM   1080  NE1 TRP A 138      35.303  14.286   2.434  1.00 12.49           N  
ATOM   1081  CE2 TRP A 138      34.876  13.405   1.475  1.00 11.50           C  
ATOM   1082  CE3 TRP A 138      33.461  13.489  -0.543  1.00 11.45           C  
ATOM   1083  CZ2 TRP A 138      35.081  12.021   1.364  1.00 12.82           C  
ATOM   1084  CZ3 TRP A 138      33.701  12.138  -0.674  1.00 16.72           C  
ATOM   1085  CH2 TRP A 138      34.496  11.416   0.259  1.00 22.37           C  
ATOM   1086  N   TYR A 139      35.014  17.047  -1.869  1.00 11.32           N  
ATOM   1087  CA  TYR A 139      36.128  16.665  -2.695  1.00 11.79           C  
ATOM   1088  C   TYR A 139      37.041  17.862  -3.067  1.00 25.13           C  
ATOM   1089  O   TYR A 139      38.261  17.772  -3.122  1.00 21.11           O  
ATOM   1090  CB  TYR A 139      35.532  16.050  -3.954  1.00 12.88           C  
ATOM   1091  CG  TYR A 139      36.598  15.681  -4.912  1.00 14.56           C  
ATOM   1092  CD1 TYR A 139      37.196  14.438  -4.736  1.00 22.62           C  
ATOM   1093  CD2 TYR A 139      36.985  16.497  -5.982  1.00 19.36           C  
ATOM   1094  CE1 TYR A 139      38.182  13.987  -5.611  1.00 28.94           C  
ATOM   1095  CE2 TYR A 139      37.995  16.069  -6.846  1.00 25.31           C  
ATOM   1096  CZ  TYR A 139      38.578  14.811  -6.665  1.00 44.94           C  
ATOM   1097  OH  TYR A 139      39.558  14.376  -7.517  1.00 55.96           O  
ATOM   1098  N   ASN A 140      36.446  19.012  -3.368  1.00 15.07           N  
ATOM   1099  CA  ASN A 140      37.231  20.184  -3.746  1.00 11.57           C  
ATOM   1100  C   ASN A 140      37.984  20.819  -2.593  1.00 16.17           C  
ATOM   1101  O   ASN A 140      39.050  21.365  -2.781  1.00 16.61           O  
ATOM   1102  CB  ASN A 140      36.375  21.226  -4.473  1.00 19.99           C  
ATOM   1103  CG  ASN A 140      36.019  20.719  -5.842  1.00 29.01           C  
ATOM   1104  OD1 ASN A 140      34.949  20.165  -6.051  1.00 21.39           O  
ATOM   1105  ND2 ASN A 140      36.971  20.787  -6.744  1.00 24.11           N  
ATOM   1106  N   GLN A 141      37.437  20.694  -1.399  1.00 12.26           N  
ATOM   1107  CA  GLN A 141      38.070  21.255  -0.245  1.00 13.12           C  
ATOM   1108  C   GLN A 141      39.130  20.364   0.355  1.00 18.47           C  
ATOM   1109  O   GLN A 141      40.172  20.870   0.764  1.00 25.19           O  
ATOM   1110  CB  GLN A 141      37.045  21.589   0.836  1.00 13.40           C  
ATOM   1111  CG  GLN A 141      36.104  22.699   0.323  1.00 27.35           C  
ATOM   1112  CD  GLN A 141      36.788  23.988  -0.109  1.00 54.63           C  
ATOM   1113  OE1 GLN A 141      36.459  24.566  -1.145  1.00 22.03           O  
ATOM   1114  NE2 GLN A 141      37.687  24.500   0.705  1.00 20.03           N  
ATOM   1115  N   THR A 142      38.878  19.051   0.464  1.00 11.39           N  
ATOM   1116  CA  THR A 142      39.885  18.154   1.055  1.00 12.44           C  
ATOM   1117  C   THR A 142      40.096  17.016   0.066  1.00 25.16           C  
ATOM   1118  O   THR A 142      39.716  15.862   0.283  1.00 15.70           O  
ATOM   1119  CB  THR A 142      39.427  17.606   2.434  1.00 14.99           C  
ATOM   1120  OG1 THR A 142      38.131  17.022   2.343  1.00 11.72           O  
ATOM   1121  CG2 THR A 142      39.364  18.730   3.475  1.00 12.35           C  
ATOM   1122  N   PRO A 143      40.737  17.354  -1.034  1.00 16.91           N  
ATOM   1123  CA  PRO A 143      40.920  16.377  -2.085  1.00 12.70           C  
ATOM   1124  C   PRO A 143      41.694  15.122  -1.732  1.00 14.92           C  
ATOM   1125  O   PRO A 143      41.342  14.042  -2.153  1.00 12.35           O  
ATOM   1126  CB  PRO A 143      41.580  17.128  -3.257  1.00 16.29           C  
ATOM   1127  CG  PRO A 143      42.177  18.397  -2.658  1.00 12.24           C  
ATOM   1128  CD  PRO A 143      41.443  18.637  -1.357  1.00 10.91           C  
ATOM   1129  N   ASN A 144      42.800  15.219  -1.015  1.00  8.37           N  
ATOM   1130  CA  ASN A 144      43.548  13.996  -0.775  1.00 12.64           C  
ATOM   1131  C   ASN A 144      42.824  12.988   0.122  1.00 14.96           C  
ATOM   1132  O   ASN A 144      42.873  11.788  -0.090  1.00 13.08           O  
ATOM   1133  CB  ASN A 144      44.956  14.287  -0.221  1.00 16.53           C  
ATOM   1134  CG  ASN A 144      45.831  15.095  -1.168  1.00 22.30           C  
ATOM   1135  OD1 ASN A 144      45.866  14.817  -2.349  1.00 36.59           O  
ATOM   1136  ND2 ASN A 144      46.556  16.086  -0.657  1.00 47.52           N  
ATOM   1137  N   ARG A 145      42.155  13.506   1.144  1.00 12.44           N  
ATOM   1138  CA  ARG A 145      41.403  12.682   2.048  1.00  9.12           C  
ATOM   1139  C   ARG A 145      40.186  12.138   1.278  1.00  9.79           C  
ATOM   1140  O   ARG A 145      39.866  10.942   1.301  1.00 13.36           O  
ATOM   1141  CB  ARG A 145      40.921  13.510   3.237  1.00 13.67           C  
ATOM   1142  CG  ARG A 145      40.258  12.581   4.248  1.00 18.88           C  
ATOM   1143  CD  ARG A 145      39.537  13.302   5.325  1.00 23.91           C  
ATOM   1144  NE  ARG A 145      38.839  12.368   6.179  1.00 19.79           N  
ATOM   1145  CZ  ARG A 145      38.725  12.708   7.430  1.00 25.03           C  
ATOM   1146  NH1 ARG A 145      39.262  13.856   7.803  1.00 13.91           N  
ATOM   1147  NH2 ARG A 145      38.075  11.924   8.297  1.00 13.51           N  
ATOM   1148  N   ALA A 146      39.504  13.015   0.531  1.00 15.57           N  
ATOM   1149  CA  ALA A 146      38.348  12.527  -0.245  1.00 10.72           C  
ATOM   1150  C   ALA A 146      38.710  11.373  -1.199  1.00  9.64           C  
ATOM   1151  O   ALA A 146      37.950  10.399  -1.346  1.00 13.07           O  
ATOM   1152  CB  ALA A 146      37.614  13.647  -0.983  1.00 10.66           C  
ATOM   1153  N   LYS A 147      39.869  11.511  -1.867  1.00 15.20           N  
ATOM   1154  CA  LYS A 147      40.372  10.528  -2.825  1.00 17.03           C  
ATOM   1155  C   LYS A 147      40.577   9.172  -2.138  1.00 12.38           C  
ATOM   1156  O   LYS A 147      40.269   8.095  -2.711  1.00 14.31           O  
ATOM   1157  CB  LYS A 147      41.723  10.960  -3.430  1.00 16.43           C  
ATOM   1158  CG  LYS A 147      41.656  11.426  -4.874  1.00 62.81           C  
ATOM   1159  CD  LYS A 147      42.682  12.517  -5.205  1.00 33.99           C  
ATOM   1160  CE  LYS A 147      42.073  13.808  -5.737  1.00100.00           C  
ATOM   1161  NZ  LYS A 147      42.755  14.318  -6.943  1.00100.00           N  
ATOM   1162  N   ARG A 148      41.107   9.240  -0.880  1.00 10.79           N  
ATOM   1163  CA  ARG A 148      41.359   7.991  -0.151  1.00 11.62           C  
ATOM   1164  C   ARG A 148      40.058   7.268   0.155  1.00 11.28           C  
ATOM   1165  O   ARG A 148      39.945   6.046  -0.038  1.00 14.14           O  
ATOM   1166  CB  ARG A 148      42.110   8.239   1.157  1.00 12.33           C  
ATOM   1167  CG  ARG A 148      43.575   8.574   0.931  1.00 10.61           C  
ATOM   1168  CD  ARG A 148      44.416   8.473   2.177  1.00 13.33           C  
ATOM   1169  NE  ARG A 148      44.063   9.509   3.155  1.00 16.12           N  
ATOM   1170  CZ  ARG A 148      44.594  10.739   3.127  1.00 19.60           C  
ATOM   1171  NH1 ARG A 148      45.462  11.109   2.186  1.00 14.62           N  
ATOM   1172  NH2 ARG A 148      44.229  11.627   4.037  1.00 14.63           N  
ATOM   1173  N   VAL A 149      39.071   8.058   0.618  1.00  8.47           N  
ATOM   1174  CA  VAL A 149      37.777   7.481   1.009  1.00 10.60           C  
ATOM   1175  C   VAL A 149      37.029   6.938  -0.227  1.00 12.89           C  
ATOM   1176  O   VAL A 149      36.387   5.872  -0.174  1.00 10.21           O  
ATOM   1177  CB  VAL A 149      36.908   8.481   1.782  1.00 12.14           C  
ATOM   1178  CG1 VAL A 149      35.511   7.900   2.069  1.00  9.73           C  
ATOM   1179  CG2 VAL A 149      37.608   8.919   3.074  1.00 12.97           C  
ATOM   1180  N   ILE A 150      37.096   7.740  -1.318  1.00 16.19           N  
ATOM   1181  CA  ILE A 150      36.475   7.391  -2.599  1.00 14.39           C  
ATOM   1182  C   ILE A 150      37.086   6.109  -3.122  1.00 15.79           C  
ATOM   1183  O   ILE A 150      36.368   5.223  -3.607  1.00 14.27           O  
ATOM   1184  CB  ILE A 150      36.500   8.512  -3.661  1.00 16.17           C  
ATOM   1185  CG1 ILE A 150      35.617   9.693  -3.208  1.00 14.69           C  
ATOM   1186  CG2 ILE A 150      35.980   7.918  -4.984  1.00 19.21           C  
ATOM   1187  CD1 ILE A 150      35.686  10.923  -4.098  1.00 11.66           C  
ATOM   1188  N   THR A 151      38.429   6.001  -3.030  1.00 11.17           N  
ATOM   1189  CA  THR A 151      39.091   4.769  -3.504  1.00 12.26           C  
ATOM   1190  C   THR A 151      38.624   3.572  -2.722  1.00 13.25           C  
ATOM   1191  O   THR A 151      38.527   2.464  -3.206  1.00 12.02           O  
ATOM   1192  CB  THR A 151      40.599   4.883  -3.355  1.00 19.86           C  
ATOM   1193  OG1 THR A 151      41.006   5.849  -4.289  1.00 23.10           O  
ATOM   1194  CG2 THR A 151      41.258   3.552  -3.664  1.00 17.48           C  
ATOM   1195  N   THR A 152      38.380   3.814  -1.472  1.00 13.44           N  
ATOM   1196  CA  THR A 152      37.920   2.779  -0.578  1.00 15.98           C  
ATOM   1197  C   THR A 152      36.526   2.271  -0.999  1.00 13.10           C  
ATOM   1198  O   THR A 152      36.219   1.076  -1.001  1.00 13.31           O  
ATOM   1199  CB  THR A 152      37.969   3.302   0.903  1.00 11.36           C  
ATOM   1200  OG1 THR A 152      39.310   3.692   1.185  1.00 10.34           O  
ATOM   1201  CG2 THR A 152      37.604   2.171   1.861  1.00 14.93           C  
ATOM   1202  N   PHE A 153      35.650   3.192  -1.352  1.00 10.12           N  
ATOM   1203  CA  PHE A 153      34.324   2.769  -1.759  1.00  9.43           C  
ATOM   1204  C   PHE A 153      34.388   2.107  -3.121  1.00 16.37           C  
ATOM   1205  O   PHE A 153      33.633   1.188  -3.440  1.00 18.17           O  
ATOM   1206  CB  PHE A 153      33.391   3.987  -1.909  1.00  9.66           C  
ATOM   1207  CG  PHE A 153      32.784   4.518  -0.622  1.00 13.65           C  
ATOM   1208  CD1 PHE A 153      31.953   3.724   0.174  1.00 12.56           C  
ATOM   1209  CD2 PHE A 153      32.999   5.843  -0.229  1.00 15.67           C  
ATOM   1210  CE1 PHE A 153      31.335   4.233   1.325  1.00 13.14           C  
ATOM   1211  CE2 PHE A 153      32.411   6.362   0.927  1.00 13.89           C  
ATOM   1212  CZ  PHE A 153      31.592   5.548   1.711  1.00 14.25           C  
ATOM   1213  N   ARG A 154      35.275   2.620  -3.953  1.00 17.33           N  
ATOM   1214  CA  ARG A 154      35.390   2.086  -5.297  1.00 15.88           C  
ATOM   1215  C   ARG A 154      35.905   0.687  -5.315  1.00 19.03           C  
ATOM   1216  O   ARG A 154      35.382  -0.141  -6.062  1.00 22.26           O  
ATOM   1217  CB  ARG A 154      36.294   2.906  -6.216  1.00 16.56           C  
ATOM   1218  CG  ARG A 154      35.957   2.733  -7.707  1.00 22.41           C  
ATOM   1219  CD  ARG A 154      36.852   3.564  -8.662  1.00 20.43           C  
ATOM   1220  NE  ARG A 154      38.216   3.711  -8.155  1.00100.00           N  
ATOM   1221  CZ  ARG A 154      39.204   2.836  -8.388  1.00100.00           C  
ATOM   1222  NH1 ARG A 154      39.010   1.747  -9.138  1.00100.00           N  
ATOM   1223  NH2 ARG A 154      40.419   3.061  -7.878  1.00 61.18           N  
ATOM   1224  N   THR A 155      36.935   0.432  -4.510  1.00 12.89           N  
ATOM   1225  CA  THR A 155      37.547  -0.872  -4.536  1.00 16.65           C  
ATOM   1226  C   THR A 155      37.162  -1.826  -3.453  1.00 18.26           C  
ATOM   1227  O   THR A 155      37.410  -2.998  -3.595  1.00 25.44           O  
ATOM   1228  CB  THR A 155      39.073  -0.759  -4.471  1.00 16.79           C  
ATOM   1229  OG1 THR A 155      39.428  -0.184  -3.224  1.00 17.54           O  
ATOM   1230  CG2 THR A 155      39.606   0.077  -5.605  1.00 13.46           C  
ATOM   1231  N   GLY A 156      36.672  -1.352  -2.330  1.00 20.25           N  
ATOM   1232  CA  GLY A 156      36.391  -2.253  -1.261  1.00 16.67           C  
ATOM   1233  C   GLY A 156      37.667  -2.790  -0.611  1.00 20.37           C  
ATOM   1234  O   GLY A 156      37.614  -3.797   0.080  1.00 16.89           O  
ATOM   1235  N   THR A 157      38.825  -2.139  -0.808  1.00 12.89           N  
ATOM   1236  CA  THR A 157      40.087  -2.560  -0.195  1.00 15.39           C  
ATOM   1237  C   THR A 157      40.663  -1.389   0.593  1.00 14.02           C  
ATOM   1238  O   THR A 157      40.198  -0.282   0.450  1.00 16.53           O  
ATOM   1239  CB  THR A 157      41.150  -2.920  -1.257  1.00 22.15           C  
ATOM   1240  OG1 THR A 157      41.567  -1.733  -1.914  1.00 19.00           O  
ATOM   1241  CG2 THR A 157      40.599  -3.892  -2.291  1.00 22.03           C  
ATOM   1242  N   TRP A 158      41.738  -1.611   1.339  1.00 14.99           N  
ATOM   1243  CA  TRP A 158      42.423  -0.562   2.103  1.00 12.08           C  
ATOM   1244  C   TRP A 158      43.596  -0.016   1.321  1.00 21.90           C  
ATOM   1245  O   TRP A 158      44.474   0.596   1.893  1.00 21.86           O  
ATOM   1246  CB  TRP A 158      42.993  -1.154   3.394  1.00 13.63           C  
ATOM   1247  CG  TRP A 158      41.927  -1.555   4.332  1.00 12.30           C  
ATOM   1248  CD1 TRP A 158      41.645  -2.829   4.672  1.00 12.84           C  
ATOM   1249  CD2 TRP A 158      41.062  -0.706   5.129  1.00 14.14           C  
ATOM   1250  NE1 TRP A 158      40.667  -2.861   5.599  1.00 17.95           N  
ATOM   1251  CE2 TRP A 158      40.289  -1.576   5.924  1.00 16.04           C  
ATOM   1252  CE3 TRP A 158      40.868   0.675   5.251  1.00 13.65           C  
ATOM   1253  CZ2 TRP A 158      39.316  -1.116   6.819  1.00 16.37           C  
ATOM   1254  CZ3 TRP A 158      39.979   1.111   6.212  1.00 15.28           C  
ATOM   1255  CH2 TRP A 158      39.173   0.237   6.935  1.00 17.99           C  
ATOM   1256  N   ASP A 159      43.638  -0.271   0.012  1.00 19.25           N  
ATOM   1257  CA  ASP A 159      44.788   0.151  -0.746  1.00 18.09           C  
ATOM   1258  C   ASP A 159      45.209   1.606  -0.594  1.00 23.84           C  
ATOM   1259  O   ASP A 159      46.389   1.926  -0.567  1.00 21.42           O  
ATOM   1260  CB  ASP A 159      44.691  -0.287  -2.199  1.00 24.30           C  
ATOM   1261  CG  ASP A 159      44.759  -1.794  -2.410  1.00 59.28           C  
ATOM   1262  OD1 ASP A 159      45.310  -2.489  -1.435  1.00 43.67           O  
ATOM   1263  OD2 ASP A 159      44.359  -2.312  -3.424  1.00 45.42           O  
ATOM   1264  N   ALA A 160      44.253   2.503  -0.487  1.00 16.57           N  
ATOM   1265  CA  ALA A 160      44.533   3.935  -0.399  1.00 20.82           C  
ATOM   1266  C   ALA A 160      45.242   4.291   0.899  1.00 19.46           C  
ATOM   1267  O   ALA A 160      45.835   5.334   1.007  1.00 21.94           O  
ATOM   1268  CB  ALA A 160      43.264   4.794  -0.575  1.00 18.46           C  
ATOM   1269  N   TYR A 161      45.145   3.420   1.884  1.00 14.34           N  
ATOM   1270  CA  TYR A 161      45.714   3.660   3.163  1.00 19.02           C  
ATOM   1271  C   TYR A 161      47.009   2.918   3.357  1.00 36.19           C  
ATOM   1272  O   TYR A 161      47.633   3.104   4.382  1.00 25.69           O  
ATOM   1273  CB  TYR A 161      44.699   3.347   4.263  1.00 17.05           C  
ATOM   1274  CG  TYR A 161      43.641   4.415   4.284  1.00 20.59           C  
ATOM   1275  CD1 TYR A 161      42.534   4.313   3.449  1.00 14.17           C  
ATOM   1276  CD2 TYR A 161      43.759   5.555   5.080  1.00 14.98           C  
ATOM   1277  CE1 TYR A 161      41.530   5.284   3.455  1.00 11.88           C  
ATOM   1278  CE2 TYR A 161      42.777   6.547   5.095  1.00 12.08           C  
ATOM   1279  CZ  TYR A 161      41.654   6.398   4.285  1.00 13.61           C  
ATOM   1280  OH  TYR A 161      40.689   7.366   4.295  1.00 10.72           O  
ATOM   1281  N   LYS A 162      47.433   2.108   2.380  1.00 43.27           N  
ATOM   1282  CA  LYS A 162      48.690   1.369   2.517  1.00 39.80           C  
ATOM   1283  C   LYS A 162      49.841   2.089   1.835  1.00 32.32           C  
ATOM   1284  O   LYS A 162      50.918   2.223   2.435  1.00 50.15           O  
ATOM   1285  CB  LYS A 162      48.592  -0.101   2.128  1.00 57.98           C  
ATOM   1286  CG  LYS A 162      47.612  -0.848   3.024  1.00 47.17           C  
ATOM   1287  CD  LYS A 162      47.345  -2.301   2.618  1.00100.00           C  
ATOM   1288  CE  LYS A 162      46.700  -2.472   1.235  1.00100.00           C  
ATOM   1289  NZ  LYS A 162      45.654  -3.519   1.170  1.00100.00           N  
TER    1290      LYS A 162                                                      
HETATM 1291 CL    CL A 173      43.065  16.659   1.947  1.00 24.95          CL  
HETATM 1292 CL    CL A 178      32.128  15.425  24.260  0.50 36.39          CL  
HETATM 1293  C1  HED A 170      32.161  -1.295  15.294  1.00 42.21           C  
HETATM 1294  O1  HED A 170      33.437  -1.041  15.889  1.00 49.76           O  
HETATM 1295  C2  HED A 170      32.227  -0.692  13.903  1.00 36.81           C  
HETATM 1296  S3  HED A 170      33.589  -1.452  13.006  1.00 68.22           S  
HETATM 1297  S4  HED A 170      33.580  -0.560  11.163  1.00100.00           S  
HETATM 1298  C5  HED A 170      32.873  -1.822  10.069  1.00 36.68           C  
HETATM 1299  C6  HED A 170      33.886  -2.934   9.712  1.00100.00           C  
HETATM 1300  O6  HED A 170      34.977  -2.382   8.996  1.00 63.89           O  
HETATM 1301  N1  IND A 400      28.556   7.358   3.183  1.00 23.91           N  
HETATM 1302  C2  IND A 400      28.367   6.590   2.068  1.00 23.27           C  
HETATM 1303  C3  IND A 400      27.481   5.601   2.323  1.00 14.31           C  
HETATM 1304  C4  IND A 400      26.141   5.118   4.468  1.00 13.10           C  
HETATM 1305  C5  IND A 400      26.002   5.525   5.765  1.00 15.31           C  
HETATM 1306  C6  IND A 400      26.718   6.587   6.277  1.00 13.82           C  
HETATM 1307  C7  IND A 400      27.597   7.292   5.505  1.00 19.67           C  
HETATM 1308  C8  IND A 400      27.747   6.877   4.189  1.00 14.47           C  
HETATM 1309  C9  IND A 400      27.054   5.773   3.675  1.00 15.05           C  
HETATM 1310  O   HOH A 171      38.113  12.387  18.378  1.00 11.55           O  
HETATM 1311  O   HOH A 172      35.924  19.184   3.091  1.00 41.18           O  
HETATM 1312  O   HOH A 174      41.632  23.300   1.158  1.00 15.71           O  
HETATM 1313  O   HOH A 175      41.430   2.282   0.039  1.00 20.37           O  
HETATM 1314  O   HOH A 176      40.823  25.983  29.080  1.00 58.72           O  
HETATM 1315  O   HOH A 177      33.190  -7.580   4.285  1.00 28.17           O  
HETATM 1316  O   HOH A 179      40.417  12.969  20.154  1.00 13.06           O  
HETATM 1317  O   HOH A 180      44.691  10.904  -1.934  1.00 31.81           O  
HETATM 1318  O   HOH A 181      28.119  -6.720   4.922  1.00 23.25           O  
HETATM 1319  O   HOH A 182      33.351  12.452  22.529  1.00 25.31           O  
HETATM 1320  O   HOH A 183      34.163  10.889  29.341  1.00 34.80           O  
HETATM 1321  O   HOH A 184      48.453   9.969  28.235  1.00 47.40           O  
HETATM 1322  O   HOH A 185      31.111   5.549  23.682  1.00 35.11           O  
HETATM 1323  O   HOH A 186      40.941   5.485  20.605  1.00 41.62           O  
HETATM 1324  O   HOH A 187      44.868  -3.491  11.630  1.00 35.92           O  
HETATM 1325  O   HOH A 188      39.298  22.785  -6.650  1.00 32.83           O  
HETATM 1326  O   HOH A 189      50.666  17.714  19.884  1.00 28.74           O  
HETATM 1327  O   HOH A 190      35.777  27.393  16.156  1.00 24.85           O  
HETATM 1328  O   HOH A 191      37.166  29.433  14.811  1.00 32.74           O  
HETATM 1329  O   HOH A 192      43.504  25.729   9.911  1.00 27.04           O  
HETATM 1330  O   HOH A 193      19.997  -2.415   3.076  1.00 22.60           O  
HETATM 1331  O   HOH A 194      35.557   5.530 -11.406  1.00 37.53           O  
HETATM 1332  O   HOH A 195      36.875  -1.042  10.773  1.00 15.48           O  
HETATM 1333  O   HOH A 196      46.213  19.977  30.794  1.00 47.47           O  
HETATM 1334  O   HOH A 197      23.318  13.729  -4.027  1.00 31.29           O  
HETATM 1335  O   HOH A 200      32.903  18.135  22.859  1.00 31.62           O  
HETATM 1336  O   HOH A 201      29.922   7.393  22.593  1.00 27.60           O  
HETATM 1337  O   HOH A 202      30.719  12.091  21.173  1.00 49.46           O  
HETATM 1338  O   HOH A 203      37.161  19.450  13.393  1.00 21.76           O  
HETATM 1339  O   HOH A 204      39.080  17.573  11.983  1.00 26.09           O  
HETATM 1340  O   HOH A 206      26.386  16.833   9.095  1.00 96.08           O  
HETATM 1341  O   HOH A 207      42.338  16.314   8.896  1.00 45.96           O  
HETATM 1342  O   HOH A 208      35.568  11.552   4.934  1.00 11.61           O  
HETATM 1343  O   HOH A 209      42.525  16.684   4.880  1.00 27.37           O  
HETATM 1344  O   HOH A 210      35.256  -5.232   0.716  1.00 33.50           O  
HETATM 1345  O   HOH A 211      46.639   9.858   0.216  1.00 37.38           O  
HETATM 1346  O   HOH A 213      26.125  -1.639  -1.198  1.00 16.07           O  
HETATM 1347  O   HOH A 214      22.352  -3.730  -1.564  1.00 40.68           O  
HETATM 1348  O   HOH A 215      33.259  13.844  26.653  1.00 17.63           O  
HETATM 1349  O   HOH A 216      36.289   9.830  -8.546  1.00 33.17           O  
HETATM 1350  O   HOH A 217      33.508  -1.478  -9.938  1.00 28.63           O  
HETATM 1351  O   HOH A 218      28.276   8.805 -11.822  1.00 29.00           O  
HETATM 1352  O   HOH A 219      27.425  11.578 -11.392  1.00 24.62           O  
HETATM 1353  O   HOH A 220      34.346  18.202  -8.636  1.00 41.22           O  
HETATM 1354  O   HOH A 221      45.347   6.349  18.088  1.00 65.16           O  
HETATM 1355  O   HOH A 222      29.329  24.914  17.825  1.00 37.84           O  
HETATM 1356  O   HOH A 223      42.683  -4.663  12.763  1.00 28.09           O  
HETATM 1357  O   HOH A 224      36.187  17.062  13.174  1.00 31.50           O  
HETATM 1358  O   HOH A 225      33.721  17.198  12.164  1.00 53.85           O  
HETATM 1359  O   HOH A 226      22.693  -2.832  11.782  1.00 35.98           O  
HETATM 1360  O   HOH A 227      48.750   7.031  11.787  1.00 60.17           O  
HETATM 1361  O   HOH A 228      48.237  11.346  10.993  1.00 56.47           O  
HETATM 1362  O   HOH A 229      42.037  16.993  12.052  1.00 31.99           O  
HETATM 1363  O   HOH A 230      43.591  14.481   6.168  1.00 40.21           O  
HETATM 1364  O   HOH A 231      42.563  -4.605   1.512  1.00 36.06           O  
HETATM 1365  O   HOH A 232      46.791   6.761  -1.196  1.00 56.30           O  
HETATM 1366  O   HOH A 233      44.803   8.050  -2.584  1.00 43.83           O  
HETATM 1367  O   HOH A 234      40.248  18.920  -6.886  1.00 42.62           O  
HETATM 1368  O   HOH A 235      31.226   0.153 -11.350  1.00 32.44           O  
HETATM 1369  O   HOH A 236      46.654  20.440  12.186  1.00 43.71           O  
HETATM 1370  O   HOH A 237      40.391  16.145   6.547  1.00 32.68           O  
HETATM 1371  O   HOH A 238      34.997  -2.350  -7.783  1.00 33.45           O  
HETATM 1372  O   HOH A 239      35.990  12.258  28.706  1.00 33.18           O  
HETATM 1373  O   HOH A 240      43.967   5.034  25.154  1.00 29.94           O  
HETATM 1374  O   HOH A 242      25.132   8.955  17.983  1.00 46.33           O  
HETATM 1375  O   HOH A 244      47.003   4.504  11.873  1.00 37.01           O  
HETATM 1376  O   HOH A 245      46.238  14.277   3.143  1.00 41.20           O  
HETATM 1377  O   HOH A 246      30.263  15.433  20.907  1.00 43.01           O  
HETATM 1378  O   HOH A 247      45.735  25.940  14.487  1.00 43.73           O  
HETATM 1379  O   HOH A 248      39.965  -5.549   6.400  1.00 32.96           O  
HETATM 1380  O   HOH A 249      38.576  10.493  -7.282  1.00 46.54           O  
HETATM 1381  O   HOH A 250      36.076  11.470 -10.716  1.00 42.28           O  
HETATM 1382  O   HOH A 251      33.811  13.342 -11.028  1.00 26.94           O  
HETATM 1383  O   HOH A 253      18.081   5.555   1.758  1.00 46.35           O  
HETATM 1384  O   HOH A 254      25.365  16.512  12.157  1.00 49.10           O  
HETATM 1385  O   HOH A 256      37.049  15.858  10.738  1.00 29.14           O  
HETATM 1386  O   HOH A 257      48.236   7.892  17.827  1.00 54.59           O  
HETATM 1387  O   HOH A 258      46.389  26.473  21.180  1.00 81.79           O  
HETATM 1388  O   HOH A 259      41.294  12.444  32.609  1.00 33.53           O  
HETATM 1389  O   HOH A 260      45.585  11.307  31.181  1.00 50.50           O  
HETATM 1390  O   HOH A 261      39.517   5.703  -6.877  1.00 64.72           O  
HETATM 1391  O   HOH A 266      34.215  15.710  16.064  1.00 43.92           O  
HETATM 1392  O   HOH A 267      35.074  15.177  13.843  1.00 30.51           O  
HETATM 1393  O   HOH A 268      15.876   9.296  10.418  1.00 45.95           O  
HETATM 1394  O   HOH A 269      44.070  22.052  10.133  1.00 32.43           O  
HETATM 1395  O   HOH A 270      30.017  18.371  -0.227  1.00 14.44           O  
HETATM 1396  O   HOH A 271      37.061   6.996  -9.419  1.00 53.31           O  
HETATM 1397  O   HOH A 272      17.650  13.184  -5.405  1.00 39.73           O  
HETATM 1398  O   HOH A 273      38.570  -6.910   0.875  1.00 50.98           O  
HETATM 1399  O   HOH A 274      31.400  11.675  16.019  1.00 34.86           O  
HETATM 1400  O   HOH A 277      34.276  -4.672  -5.388  1.00 32.79           O  
HETATM 1401  O   HOH A 278      40.916  25.697  31.736  1.00 43.85           O  
HETATM 1402  O   HOH A 279      20.311  16.576  -1.046  1.00 61.71           O  
HETATM 1403  O   HOH A 280      32.735  17.422  18.787  1.00 47.54           O  
HETATM 1404  O   HOH A 281      31.962  20.514  22.121  1.00 28.53           O  
HETATM 1405  O   HOH A 282      32.404  19.702  24.994  1.00 30.54           O  
HETATM 1406  O   HOH A 283      44.618   4.264  16.268  1.00 51.61           O  
HETATM 1407  O   HOH A 284      50.237  12.880  26.950  1.00 36.50           O  
HETATM 1408  O   HOH A 285      43.337  15.884  15.064  1.00 45.41           O  
HETATM 1409  O   HOH A 286      49.991  16.757  27.118  1.00 60.38           O  
HETATM 1410  O   HOH A 288      44.530  -1.133  15.696  1.00 32.82           O  
HETATM 1411  O   HOH A 289      20.977   9.818  13.796  1.00 33.67           O  
HETATM 1412  O   HOH A 290      21.485  -5.418   4.777  1.00 68.06           O  
HETATM 1413  O   HOH A 293      28.618  -0.424 -11.969  1.00 44.06           O  
HETATM 1414  O   HOH A 294      47.303   1.573  10.842  1.00 71.32           O  
HETATM 1415  O   HOH A 295      46.960   4.005  14.950  1.00 40.51           O  
HETATM 1416  O   HOH A 296      42.099  -6.209   5.854  1.00 37.18           O  
HETATM 1417  O   HOH A 297      41.241  -6.254   3.471  1.00 62.40           O  
HETATM 1418  O   HOH A 298      45.506  16.392  14.541  1.00 41.72           O  
HETATM 1419  O   HOH A 299      32.718  13.437  14.947  1.00 34.56           O  
HETATM 1420  O   HOH A 300      37.186  19.874  -9.458  1.00 59.33           O  
HETATM 1421  O   HOH A 301      19.269   4.967  -1.413  1.00 71.59           O  
HETATM 1422  O   HOH A 303      33.256  18.985   3.822  1.00 54.89           O  
HETATM 1423  O   HOH A 304      42.440  19.218  10.218  1.00 48.69           O  
HETATM 1424  O   HOH A 306      34.851  20.755  10.521  1.00 34.17           O  
HETATM 1425  O   HOH A 308      38.694  14.531  34.210  1.00 56.05           O  
HETATM 1426  O   HOH A 311      29.575   1.644 -11.790  1.00 25.54           O  
HETATM 1427  O   HOH A 312      40.027  12.069  -8.783  1.00 56.48           O  
HETATM 1428  O   HOH A 313      40.004   8.070  -5.606  1.00 49.00           O  
HETATM 1429  O   HOH A 315      50.619  12.536  13.175  1.00 80.47           O  
HETATM 1430  O   HOH A 316      42.634  17.375  -7.795  1.00 74.50           O  
HETATM 1431  O   HOH A 317      48.264  17.785  30.507  1.00 62.72           O  
HETATM 1432  O   HOH A 318      20.944   8.774  -7.833  1.00 54.92           O  
HETATM 1433  O   HOH A 320      37.065   6.472  25.659  1.00 57.52           O  
HETATM 1434  O   HOH A 321      38.214  18.563   7.913  1.00 60.57           O  
HETATM 1435  O   HOH A 322      48.635  21.255  18.387  1.00 53.34           O  
HETATM 1436  O   HOH A 323      46.144  17.628  12.351  1.00 52.10           O  
HETATM 1437  O   HOH A 324      28.399   1.234  20.007  1.00 41.08           O  
HETATM 1438  O   HOH A 325      38.174  24.340   3.329  1.00 65.19           O  
HETATM 1439  O   HOH A 326      40.504  23.654   3.568  1.00 60.47           O  
HETATM 1440  O   HOH A 327      37.440  27.325  30.333  1.00 60.08           O  
HETATM 1441  O   HOH A 328      30.193  18.322   2.364  1.00 60.26           O  
HETATM 1442  O   HOH A 330      37.870  11.596  30.827  1.00 61.04           O  
HETATM 1443  O   HOH A 331      29.493  25.071  20.785  1.00 54.09           O  
CONECT 1293 1294 1295                                                           
CONECT 1294 1293                                                                
CONECT 1295 1293 1296                                                           
CONECT 1296 1295 1297                                                           
CONECT 1297 1296 1298                                                           
CONECT 1298 1297 1299                                                           
CONECT 1299 1298 1300                                                           
CONECT 1300 1299                                                                
CONECT 1301 1302 1308                                                           
CONECT 1302 1301 1303                                                           
CONECT 1303 1302 1309                                                           
CONECT 1304 1305 1309                                                           
CONECT 1305 1304 1306                                                           
CONECT 1306 1305 1307                                                           
CONECT 1307 1306 1308                                                           
CONECT 1308 1301 1307 1309                                                      
CONECT 1309 1303 1304 1308                                                      
MASTER      288    0    4   10    2    0   11    6 1442    1   17   13          
END                                                                             
