# Supplementary material for: Accelerated Enveloping Distribution Sampling (AEDS) Allows for Efficient Sampling of Orthogonal Degrees of Freedom
Source: J Chem Inf Model. 2022 Dec 13;63(1):197–207. doi: 10.1021/acs.jcim.2c01272 (PMC9832482; doi:10.1021/acs.jcim.2c01272)
Supplement: Supplementary file 2 — ci2c01272_si_002.zip [file ci2c01272_si_002.zip › Accelerated_Enveloping_Distribution_Sampling_AEDS_allows_for_efficient_sampling_of_orthogonal_degrees_of_freedom/PDBs/184l.pdb]

HEADER    HYDROLASE (O-GLYCOSYL)                  19-APR-95   184L              
TITLE     SPECIFICITY OF LIGAND BINDING IN A BURIED NON-POLAR CAVITY OF T4      
TITLE    2 LYSOZYME: LINKAGE OF DYNAMICS AND STRUCTURAL PLASTICITY              
COMPND    MOL_ID: 1;                                                            
COMPND   2 MOLECULE: T4 LYSOZYME;                                               
COMPND   3 CHAIN: A;                                                            
COMPND   4 EC: 3.2.1.17;                                                        
COMPND   5 ENGINEERED: YES                                                      
SOURCE    MOL_ID: 1;                                                            
SOURCE   2 ORGANISM_SCIENTIFIC: ENTEROBACTERIA PHAGE T4;                        
SOURCE   3 ORGANISM_TAXID: 10665;                                               
SOURCE   4 EXPRESSION_SYSTEM_VECTOR_TYPE: PLASMID;                              
SOURCE   5 EXPRESSION_SYSTEM_PLASMID: M13                                       
KEYWDS    HYDROLASE (O-GLYCOSYL)                                                
EXPDTA    X-RAY DIFFRACTION                                                     
AUTHOR    A.MORTON,B.W.MATTHEWS                                                 
REVDAT   3   29-NOV-17 184L    1       HELIX                                    
REVDAT   2   24-FEB-09 184L    1       VERSN                                    
REVDAT   1   10-JUL-95 184L    0                                                
JRNL        AUTH   A.MORTON,B.W.MATTHEWS                                        
JRNL        TITL   SPECIFICITY OF LIGAND BINDING IN A BURIED NONPOLAR CAVITY OF 
JRNL        TITL 2 T4 LYSOZYME: LINKAGE OF DYNAMICS AND STRUCTURAL PLASTICITY.  
JRNL        REF    BIOCHEMISTRY                  V.  34  8576 1995              
JRNL        REFN                   ISSN 0006-2960                               
JRNL        PMID   7612599                                                      
JRNL        DOI    10.1021/BI00027A007                                          
REMARK   1                                                                      
REMARK   1 REFERENCE 1                                                          
REMARK   1  AUTH   A.MORTON,W.A.BAASE,B.W.MATTHEWS                              
REMARK   1  TITL   ENERGETIC ORIGINS OF SPECIFICITY OF LIGAND BINDING IN AN     
REMARK   1  TITL 2 INTERIOR CAVITY OF T4 LYSOZYME                               
REMARK   1  REF    TO BE PUBLISHED                                              
REMARK   1  REFN                                                                
REMARK   1 REFERENCE 2                                                          
REMARK   1  AUTH   L.H.WEAVER,B.W.MATTHEWS                                      
REMARK   1  TITL   STRUCTURE OF BACTERIOPHAGE T4 LYSOZYME REFINED AT 1.7        
REMARK   1  TITL 2 ANGSTROMS RESOLUTION                                         
REMARK   1  REF    J.MOL.BIOL.                   V. 193   189 1987              
REMARK   1  REFN                   ISSN 0022-2836                               
REMARK   2                                                                      
REMARK   2 RESOLUTION.    1.80 ANGSTROMS.                                       
REMARK   3                                                                      
REMARK   3 REFINEMENT.                                                          
REMARK   3   PROGRAM     : TNT                                                  
REMARK   3   AUTHORS     : TRONRUD,TEN EYCK,MATTHEWS                            
REMARK   3                                                                      
REMARK   3  DATA USED IN REFINEMENT.                                            
REMARK   3   RESOLUTION RANGE HIGH (ANGSTROMS) : 1.80                           
REMARK   3   RESOLUTION RANGE LOW  (ANGSTROMS) : 20.00                          
REMARK   3   DATA CUTOFF            (SIGMA(F)) : 0.000                          
REMARK   3   COMPLETENESS FOR RANGE        (%) : NULL                           
REMARK   3   NUMBER OF REFLECTIONS             : 17474                          
REMARK   3                                                                      
REMARK   3  USING DATA ABOVE SIGMA CUTOFF.                                      
REMARK   3   CROSS-VALIDATION METHOD          : NULL                            
REMARK   3   FREE R VALUE TEST SET SELECTION  : NULL                            
REMARK   3   R VALUE     (WORKING + TEST SET) : 0.162                           
REMARK   3   R VALUE            (WORKING SET) : NULL                            
REMARK   3   FREE R VALUE                     : NULL                            
REMARK   3   FREE R VALUE TEST SET SIZE   (%) : NULL                            
REMARK   3   FREE R VALUE TEST SET COUNT      : NULL                            
REMARK   3                                                                      
REMARK   3  USING ALL DATA, NO SIGMA CUTOFF.                                    
REMARK   3   R VALUE   (WORKING + TEST SET, NO CUTOFF) : NULL                   
REMARK   3   R VALUE          (WORKING SET, NO CUTOFF) : NULL                   
REMARK   3   FREE R VALUE                  (NO CUTOFF) : NULL                   
REMARK   3   FREE R VALUE TEST SET SIZE (%, NO CUTOFF) : NULL                   
REMARK   3   FREE R VALUE TEST SET COUNT   (NO CUTOFF) : NULL                   
REMARK   3   TOTAL NUMBER OF REFLECTIONS   (NO CUTOFF) : NULL                   
REMARK   3                                                                      
REMARK   3  NUMBER OF NON-HYDROGEN ATOMS USED IN REFINEMENT.                    
REMARK   3   PROTEIN ATOMS            : 1289                                    
REMARK   3   NUCLEIC ACID ATOMS       : 0                                       
REMARK   3   HETEROGEN ATOMS          : 20                                      
REMARK   3   SOLVENT ATOMS            : 125                                     
REMARK   3                                                                      
REMARK   3  WILSON B VALUE (FROM FCALC, A**2) : NULL                            
REMARK   3                                                                      
REMARK   3  RMS DEVIATIONS FROM IDEAL VALUES.    RMS    WEIGHT  COUNT           
REMARK   3   BOND LENGTHS                 (A) : 0.015 ; NULL  ; NULL            
REMARK   3   BOND ANGLES            (DEGREES) : 2.100 ; NULL  ; NULL            
REMARK   3   TORSION ANGLES         (DEGREES) : NULL  ; NULL  ; NULL            
REMARK   3   PSEUDOROTATION ANGLES  (DEGREES) : NULL  ; NULL  ; NULL            
REMARK   3   TRIGONAL CARBON PLANES       (A) : NULL  ; NULL  ; NULL            
REMARK   3   GENERAL PLANES               (A) : NULL  ; NULL  ; NULL            
REMARK   3   ISOTROPIC THERMAL FACTORS (A**2) : NULL  ; NULL  ; NULL            
REMARK   3   NON-BONDED CONTACTS          (A) : NULL  ; NULL  ; NULL            
REMARK   3                                                                      
REMARK   3  INCORRECT CHIRAL-CENTERS (COUNT) : NULL                             
REMARK   3                                                                      
REMARK   3  BULK SOLVENT MODELING.                                              
REMARK   3   METHOD USED : NULL                                                 
REMARK   3   KSOL        : NULL                                                 
REMARK   3   BSOL        : NULL                                                 
REMARK   3                                                                      
REMARK   3  RESTRAINT LIBRARIES.                                                
REMARK   3   STEREOCHEMISTRY : NULL                                             
REMARK   3   ISOTROPIC THERMAL FACTOR RESTRAINTS : NULL                         
REMARK   3                                                                      
REMARK   3  OTHER REFINEMENT REMARKS: NULL                                      
REMARK   4                                                                      
REMARK   4 184L COMPLIES WITH FORMAT V. 3.30, 13-JUL-11                         
REMARK 100                                                                      
REMARK 100 THIS ENTRY HAS BEEN PROCESSED BY BNL.                                
REMARK 100 THE DEPOSITION ID IS D_1000170188.                                   
REMARK 200                                                                      
REMARK 200 EXPERIMENTAL DETAILS                                                 
REMARK 200  EXPERIMENT TYPE                : X-RAY DIFFRACTION                  
REMARK 200  DATE OF DATA COLLECTION        : NULL                               
REMARK 200  TEMPERATURE           (KELVIN) : NULL                               
REMARK 200  PH                             : NULL                               
REMARK 200  NUMBER OF CRYSTALS USED        : NULL                               
REMARK 200                                                                      
REMARK 200  SYNCHROTRON              (Y/N) : NULL                               
REMARK 200  RADIATION SOURCE               : NULL                               
REMARK 200  BEAMLINE                       : NULL                               
REMARK 200  X-RAY GENERATOR MODEL          : NULL                               
REMARK 200  MONOCHROMATIC OR LAUE    (M/L) : NULL                               
REMARK 200  WAVELENGTH OR RANGE        (A) : NULL                               
REMARK 200  MONOCHROMATOR                  : NULL                               
REMARK 200  OPTICS                         : NULL                               
REMARK 200                                                                      
REMARK 200  DETECTOR TYPE                  : NULL                               
REMARK 200  DETECTOR MANUFACTURER          : NULL                               
REMARK 200  INTENSITY-INTEGRATION SOFTWARE : NULL                               
REMARK 200  DATA SCALING SOFTWARE          : NULL                               
REMARK 200                                                                      
REMARK 200  NUMBER OF UNIQUE REFLECTIONS   : NULL                               
REMARK 200  RESOLUTION RANGE HIGH      (A) : NULL                               
REMARK 200  RESOLUTION RANGE LOW       (A) : NULL                               
REMARK 200  REJECTION CRITERIA  (SIGMA(I)) : NULL                               
REMARK 200                                                                      
REMARK 200 OVERALL.                                                             
REMARK 200  COMPLETENESS FOR RANGE     (%) : NULL                               
REMARK 200  DATA REDUNDANCY                : NULL                               
REMARK 200  R MERGE                    (I) : NULL                               
REMARK 200  R SYM                      (I) : NULL                               
REMARK 200  <I/SIGMA(I)> FOR THE DATA SET  : NULL                               
REMARK 200                                                                      
REMARK 200 IN THE HIGHEST RESOLUTION SHELL.                                     
REMARK 200  HIGHEST RESOLUTION SHELL, RANGE HIGH (A) : NULL                     
REMARK 200  HIGHEST RESOLUTION SHELL, RANGE LOW  (A) : NULL                     
REMARK 200  COMPLETENESS FOR SHELL     (%) : NULL                               
REMARK 200  DATA REDUNDANCY IN SHELL       : NULL                               
REMARK 200  R MERGE FOR SHELL          (I) : NULL                               
REMARK 200  R SYM FOR SHELL            (I) : NULL                               
REMARK 200  <I/SIGMA(I)> FOR SHELL         : NULL                               
REMARK 200                                                                      
REMARK 200 DIFFRACTION PROTOCOL: NULL                                           
REMARK 200 METHOD USED TO DETERMINE THE STRUCTURE: NULL                         
REMARK 200 SOFTWARE USED: NULL                                                  
REMARK 200 STARTING MODEL: NULL                                                 
REMARK 200                                                                      
REMARK 200 REMARK: NULL                                                         
REMARK 280                                                                      
REMARK 280 CRYSTAL                                                              
REMARK 280 SOLVENT CONTENT, VS   (%): 56.10                                     
REMARK 280 MATTHEWS COEFFICIENT, VM (ANGSTROMS**3/DA): 2.80                     
REMARK 280                                                                      
REMARK 280 CRYSTALLIZATION CONDITIONS: NULL                                     
REMARK 290                                                                      
REMARK 290 CRYSTALLOGRAPHIC SYMMETRY                                            
REMARK 290 SYMMETRY OPERATORS FOR SPACE GROUP: P 32 2 1                         
REMARK 290                                                                      
REMARK 290      SYMOP   SYMMETRY                                                
REMARK 290     NNNMMM   OPERATOR                                                
REMARK 290       1555   X,Y,Z                                                   
REMARK 290       2555   -Y,X-Y,Z+2/3                                            
REMARK 290       3555   -X+Y,-X,Z+1/3                                           
REMARK 290       4555   Y,X,-Z                                                  
REMARK 290       5555   X-Y,-Y,-Z+1/3                                           
REMARK 290       6555   -X,-X+Y,-Z+2/3                                          
REMARK 290                                                                      
REMARK 290     WHERE NNN -> OPERATOR NUMBER                                     
REMARK 290           MMM -> TRANSLATION VECTOR                                  
REMARK 290                                                                      
REMARK 290 CRYSTALLOGRAPHIC SYMMETRY TRANSFORMATIONS                            
REMARK 290 THE FOLLOWING TRANSFORMATIONS OPERATE ON THE ATOM/HETATM             
REMARK 290 RECORDS IN THIS ENTRY TO PRODUCE CRYSTALLOGRAPHICALLY                
REMARK 290 RELATED MOLECULES.                                                   
REMARK 290   SMTRY1   1  1.000000  0.000000  0.000000        0.00000            
REMARK 290   SMTRY2   1  0.000000  1.000000  0.000000        0.00000            
REMARK 290   SMTRY3   1  0.000000  0.000000  1.000000        0.00000            
REMARK 290   SMTRY1   2 -0.500000 -0.866025  0.000000        0.00000            
REMARK 290   SMTRY2   2  0.866025 -0.500000  0.000000        0.00000            
REMARK 290   SMTRY3   2  0.000000  0.000000  1.000000       64.86667            
REMARK 290   SMTRY1   3 -0.500000  0.866025  0.000000        0.00000            
REMARK 290   SMTRY2   3 -0.866025 -0.500000  0.000000        0.00000            
REMARK 290   SMTRY3   3  0.000000  0.000000  1.000000       32.43333            
REMARK 290   SMTRY1   4 -0.500000  0.866025  0.000000        0.00000            
REMARK 290   SMTRY2   4  0.866025  0.500000  0.000000        0.00000            
REMARK 290   SMTRY3   4  0.000000  0.000000 -1.000000        0.00000            
REMARK 290   SMTRY1   5  1.000000  0.000000  0.000000        0.00000            
REMARK 290   SMTRY2   5  0.000000 -1.000000  0.000000        0.00000            
REMARK 290   SMTRY3   5  0.000000  0.000000 -1.000000       32.43333            
REMARK 290   SMTRY1   6 -0.500000 -0.866025  0.000000        0.00000            
REMARK 290   SMTRY2   6 -0.866025  0.500000  0.000000        0.00000            
REMARK 290   SMTRY3   6  0.000000  0.000000 -1.000000       64.86667            
REMARK 290                                                                      
REMARK 290 REMARK: NULL                                                         
REMARK 300                                                                      
REMARK 300 BIOMOLECULE: 1                                                       
REMARK 300 SEE REMARK 350 FOR THE AUTHOR PROVIDED AND/OR PROGRAM                
REMARK 300 GENERATED ASSEMBLY INFORMATION FOR THE STRUCTURE IN                  
REMARK 300 THIS ENTRY. THE REMARK MAY ALSO PROVIDE INFORMATION ON               
REMARK 300 BURIED SURFACE AREA.                                                 
REMARK 350                                                                      
REMARK 350 COORDINATES FOR A COMPLETE MULTIMER REPRESENTING THE KNOWN           
REMARK 350 BIOLOGICALLY SIGNIFICANT OLIGOMERIZATION STATE OF THE                
REMARK 350 MOLECULE CAN BE GENERATED BY APPLYING BIOMT TRANSFORMATIONS          
REMARK 350 GIVEN BELOW.  BOTH NON-CRYSTALLOGRAPHIC AND                          
REMARK 350 CRYSTALLOGRAPHIC OPERATIONS ARE GIVEN.                               
REMARK 350                                                                      
REMARK 350 BIOMOLECULE: 1                                                       
REMARK 350 AUTHOR DETERMINED BIOLOGICAL UNIT: MONOMERIC                         
REMARK 350 APPLY THE FOLLOWING TO CHAINS: A                                     
REMARK 350   BIOMT1   1  1.000000  0.000000  0.000000        0.00000            
REMARK 350   BIOMT2   1  0.000000  1.000000  0.000000        0.00000            
REMARK 350   BIOMT3   1  0.000000  0.000000  1.000000        0.00000            
REMARK 465                                                                      
REMARK 465 MISSING RESIDUES                                                     
REMARK 465 THE FOLLOWING RESIDUES WERE NOT LOCATED IN THE                       
REMARK 465 EXPERIMENT. (M=MODEL NUMBER; RES=RESIDUE NAME; C=CHAIN               
REMARK 465 IDENTIFIER; SSSEQ=SEQUENCE NUMBER; I=INSERTION CODE.)                
REMARK 465                                                                      
REMARK 465   M RES C SSSEQI                                                     
REMARK 465     ASN A   163                                                      
REMARK 465     LEU A   164                                                      
REMARK 500                                                                      
REMARK 500 GEOMETRY AND STEREOCHEMISTRY                                         
REMARK 500 SUBTOPIC: CLOSE CONTACTS                                             
REMARK 500                                                                      
REMARK 500 THE FOLLOWING ATOMS THAT ARE RELATED BY CRYSTALLOGRAPHIC             
REMARK 500 SYMMETRY ARE IN CLOSE CONTACT.  AN ATOM LOCATED WITHIN 0.15          
REMARK 500 ANGSTROMS OF A SYMMETRY RELATED ATOM IS ASSUMED TO BE ON A           
REMARK 500 SPECIAL POSITION AND IS, THEREFORE, LISTED IN REMARK 375             
REMARK 500 INSTEAD OF REMARK 500.  ATOMS WITH NON-BLANK ALTERNATE               
REMARK 500 LOCATION INDICATORS ARE NOT INCLUDED IN THE CALCULATIONS.            
REMARK 500                                                                      
REMARK 500 DISTANCE CUTOFF:                                                     
REMARK 500 2.2 ANGSTROMS FOR CONTACTS NOT INVOLVING HYDROGEN ATOMS              
REMARK 500 1.6 ANGSTROMS FOR CONTACTS INVOLVING HYDROGEN ATOMS                  
REMARK 500                                                                      
REMARK 500  ATM1  RES C  SSEQI   ATM2  RES C  SSEQI  SSYMOP   DISTANCE          
REMARK 500   O1   HED A   170     O1   HED A   170     5555     1.67            
REMARK 500                                                                      
REMARK 500 REMARK: NULL                                                         
REMARK 500                                                                      
REMARK 500 GEOMETRY AND STEREOCHEMISTRY                                         
REMARK 500 SUBTOPIC: COVALENT BOND ANGLES                                       
REMARK 500                                                                      
REMARK 500 THE STEREOCHEMICAL PARAMETERS OF THE FOLLOWING RESIDUES              
REMARK 500 HAVE VALUES WHICH DEVIATE FROM EXPECTED VALUES BY MORE               
REMARK 500 THAN 6*RMSD (M=MODEL NUMBER; RES=RESIDUE NAME; C=CHAIN               
REMARK 500 IDENTIFIER; SSEQ=SEQUENCE NUMBER; I=INSERTION CODE).                 
REMARK 500                                                                      
REMARK 500 STANDARD TABLE:                                                      
REMARK 500 FORMAT: (10X,I3,1X,A3,1X,A1,I4,A1,3(1X,A4,2X),12X,F5.1)              
REMARK 500                                                                      
REMARK 500 EXPECTED VALUES PROTEIN: ENGH AND HUBER, 1999                        
REMARK 500 EXPECTED VALUES NUCLEIC ACID: CLOWNEY ET AL 1996                     
REMARK 500                                                                      
REMARK 500  M RES CSSEQI ATM1   ATM2   ATM3                                     
REMARK 500    ARG A   8   NE  -  CZ  -  NH1 ANGL. DEV. =   3.5 DEGREES          
REMARK 500    ASP A  10   CB  -  CG  -  OD1 ANGL. DEV. =   5.6 DEGREES          
REMARK 500    ASP A  47   CB  -  CG  -  OD1 ANGL. DEV. =   8.0 DEGREES          
REMARK 500    ASP A  47   CB  -  CG  -  OD2 ANGL. DEV. =  -7.7 DEGREES          
REMARK 500    ASP A  70   CB  -  CG  -  OD1 ANGL. DEV. =   6.8 DEGREES          
REMARK 500    ASP A  70   CB  -  CG  -  OD2 ANGL. DEV. =  -7.4 DEGREES          
REMARK 500    ASP A  72   CB  -  CG  -  OD2 ANGL. DEV. =   6.0 DEGREES          
REMARK 500    ARG A  76   NE  -  CZ  -  NH1 ANGL. DEV. =   3.5 DEGREES          
REMARK 500    ARG A  80   NE  -  CZ  -  NH1 ANGL. DEV. =   5.1 DEGREES          
REMARK 500    ARG A  80   NE  -  CZ  -  NH2 ANGL. DEV. =  -4.6 DEGREES          
REMARK 500    ASP A  92   CB  -  CG  -  OD1 ANGL. DEV. =  -5.9 DEGREES          
REMARK 500    ARG A 125   NE  -  CZ  -  NH1 ANGL. DEV. =   3.0 DEGREES          
REMARK 500    ASP A 159   CB  -  CG  -  OD1 ANGL. DEV. =  -5.7 DEGREES          
REMARK 500    ASP A 159   CB  -  CG  -  OD2 ANGL. DEV. =   6.0 DEGREES          
REMARK 500                                                                      
REMARK 500 REMARK: NULL                                                         
REMARK 500                                                                      
REMARK 500 GEOMETRY AND STEREOCHEMISTRY                                         
REMARK 500 SUBTOPIC: TORSION ANGLES                                             
REMARK 500                                                                      
REMARK 500 TORSION ANGLES OUTSIDE THE EXPECTED RAMACHANDRAN REGIONS:            
REMARK 500 (M=MODEL NUMBER; RES=RESIDUE NAME; C=CHAIN IDENTIFIER;               
REMARK 500 SSEQ=SEQUENCE NUMBER; I=INSERTION CODE).                             
REMARK 500                                                                      
REMARK 500 STANDARD TABLE:                                                      
REMARK 500 FORMAT:(10X,I3,1X,A3,1X,A1,I4,A1,4X,F7.2,3X,F7.2)                    
REMARK 500                                                                      
REMARK 500 EXPECTED VALUES: GJ KLEYWEGT AND TA JONES (1996). PHI/PSI-           
REMARK 500 CHOLOGY: RAMACHANDRAN REVISITED. STRUCTURE 4, 1395 - 1400            
REMARK 500                                                                      
REMARK 500  M RES CSSEQI        PSI       PHI                                   
REMARK 500    ASP A  20     -168.79    -77.80                                   
REMARK 500    ILE A  29       73.99   -103.44                                   
REMARK 500                                                                      
REMARK 500 REMARK: NULL                                                         
REMARK 800                                                                      
REMARK 800 SITE                                                                 
REMARK 800 SITE_IDENTIFIER: 99A                                                 
REMARK 800 EVIDENCE_CODE: UNKNOWN                                               
REMARK 800 SITE_DESCRIPTION: NULL                                               
REMARK 800                                                                      
REMARK 800 SITE_IDENTIFIER: AC1                                                 
REMARK 800 EVIDENCE_CODE: SOFTWARE                                              
REMARK 800 SITE_DESCRIPTION: BINDING SITE FOR RESIDUE CL A 173                  
REMARK 800                                                                      
REMARK 800 SITE_IDENTIFIER: AC2                                                 
REMARK 800 EVIDENCE_CODE: SOFTWARE                                              
REMARK 800 SITE_DESCRIPTION: BINDING SITE FOR RESIDUE CL A 178                  
REMARK 800                                                                      
REMARK 800 SITE_IDENTIFIER: AC3                                                 
REMARK 800 EVIDENCE_CODE: SOFTWARE                                              
REMARK 800 SITE_DESCRIPTION: BINDING SITE FOR RESIDUE HED A 170                 
REMARK 800                                                                      
REMARK 800 SITE_IDENTIFIER: AC4                                                 
REMARK 800 EVIDENCE_CODE: SOFTWARE                                              
REMARK 800 SITE_DESCRIPTION: BINDING SITE FOR RESIDUE I4B A 401                 
DBREF  184L A    1   164  UNP    P00720   LYS_BPT4         1    164             
SEQADV 184L THR A   54  UNP  P00720    CYS    54 CONFLICT                       
SEQADV 184L ALA A   97  UNP  P00720    CYS    97 CONFLICT                       
SEQADV 184L ALA A   99  UNP  P00720    LEU    99 CONFLICT                       
SEQRES   1 A  164  MET ASN ILE PHE GLU MET LEU ARG ILE ASP GLU GLY LEU          
SEQRES   2 A  164  ARG LEU LYS ILE TYR LYS ASP THR GLU GLY TYR TYR THR          
SEQRES   3 A  164  ILE GLY ILE GLY HIS LEU LEU THR LYS SER PRO SER LEU          
SEQRES   4 A  164  ASN ALA ALA LYS SER GLU LEU ASP LYS ALA ILE GLY ARG          
SEQRES   5 A  164  ASN THR ASN GLY VAL ILE THR LYS ASP GLU ALA GLU LYS          
SEQRES   6 A  164  LEU PHE ASN GLN ASP VAL ASP ALA ALA VAL ARG GLY ILE          
SEQRES   7 A  164  LEU ARG ASN ALA LYS LEU LYS PRO VAL TYR ASP SER LEU          
SEQRES   8 A  164  ASP ALA VAL ARG ARG ALA ALA ALA ILE ASN MET VAL PHE          
SEQRES   9 A  164  GLN MET GLY GLU THR GLY VAL ALA GLY PHE THR ASN SER          
SEQRES  10 A  164  LEU ARG MET LEU GLN GLN LYS ARG TRP ASP GLU ALA ALA          
SEQRES  11 A  164  VAL ASN LEU ALA LYS SER ARG TRP TYR ASN GLN THR PRO          
SEQRES  12 A  164  ASN ARG ALA LYS ARG VAL ILE THR THR PHE ARG THR GLY          
SEQRES  13 A  164  THR TRP ASP ALA TYR LYS ASN LEU                              
HET     CL  A 173       1                                                       
HET     CL  A 178       1                                                       
HET    HED  A 170       8                                                       
HET    I4B  A 401      10                                                       
HETNAM      CL CHLORIDE ION                                                     
HETNAM     HED 2-HYDROXYETHYL DISULFIDE                                         
HETNAM     I4B ISOBUTYLBENZENE                                                  
FORMUL   2   CL    2(CL 1-)                                                     
FORMUL   4  HED    C4 H10 O2 S2                                                 
FORMUL   5  I4B    C10 H14                                                      
FORMUL   6  HOH   *125(H2 O)                                                    
HELIX    1  H1 ILE A    3  GLU A   11  1                                   9    
HELIX    2  H2 LEU A   39  ILE A   50  1                                  12    
HELIX    3  H3 LYS A   60  ARG A   80  1                                  21    
HELIX    4  H4 ALA A   82  SER A   90  1                                   9    
HELIX    5  H5 ALA A   93  MET A  106  1                                  14    
HELIX    6  H6 GLU A  108  GLY A  113  1SEE REF. 1 FOR DETAILS             6    
HELIX    7  H7 THR A  115  GLN A  123  1                                   9    
HELIX    8  H8 TRP A  126  ALA A  134  1                                   9    
HELIX    9  H9 ARG A  137  GLN A  141  1                                   5    
HELIX   10 H10 PRO A  143  THR A  155  1                                  13    
SHEET    1   A 2 TYR A  25  ILE A  27  0                                        
SHEET    2   A 2 HIS A  31  THR A  34 -1  N  THR A  34   O  TYR A  25           
SITE     1 99A 17 ILE A  78  LEU A  84  VAL A  87  TYR A  88                    
SITE     2 99A 17 ALA A  99  MET A 102  VAL A 103  THR A 109                    
SITE     3 99A 17 GLY A 110  VAL A 111  ALA A 112  GLY A 113                    
SITE     4 99A 17 PHE A 114  LEU A 118  LEU A 121  LEU A 133                    
SITE     5 99A 17 PHE A 153                                                     
SITE     1 AC1  4 LYS A 124  THR A 142  ASN A 144  ARG A 145                    
SITE     1 AC2  3 LYS A 135  HOH A 200  HOH A 215                               
SITE     1 AC3  4 ASP A  72  TYR A  88  ALA A  93  HOH A 185                    
SITE     1 AC4  3 ALA A  99  LEU A 118  LEU A 133                               
CRYST1   60.900   60.900   97.300  90.00  90.00 120.00 P 32 2 1      6          
ORIGX1      1.000000  0.000000  0.000000        0.00000                         
ORIGX2      0.000000  1.000000  0.000000        0.00000                         
ORIGX3      0.000000  0.000000  1.000000        0.00000                         
SCALE1      0.016420  0.009480  0.000000        0.00000                         
SCALE2      0.000000  0.018961  0.000000        0.00000                         
SCALE3      0.000000  0.000000  0.010277        0.00000                         
ATOM      1  N   MET A   1      43.812  -3.233   9.148  1.00 31.02           N  
ATOM      2  CA  MET A   1      43.275  -1.893   9.170  1.00 26.81           C  
ATOM      3  C   MET A   1      41.874  -1.950   9.745  1.00 21.41           C  
ATOM      4  O   MET A   1      41.216  -2.957   9.657  1.00 21.45           O  
ATOM      5  CB  MET A   1      43.302  -1.306   7.721  1.00 21.38           C  
ATOM      6  CG  MET A   1      42.648   0.044   7.576  1.00 40.87           C  
ATOM      7  SD  MET A   1      43.784   1.326   8.088  1.00 33.84           S  
ATOM      8  CE  MET A   1      45.121   0.707   7.046  1.00 34.49           C  
ATOM      9  N   ASN A   2      41.443  -0.875  10.343  1.00 17.03           N  
ATOM     10  CA  ASN A   2      40.095  -0.762  10.872  1.00 15.60           C  
ATOM     11  C   ASN A   2      39.729   0.722  10.907  1.00 10.90           C  
ATOM     12  O   ASN A   2      40.593   1.565  10.618  1.00 14.36           O  
ATOM     13  CB  ASN A   2      39.880  -1.434  12.252  1.00 13.23           C  
ATOM     14  CG  ASN A   2      40.786  -0.861  13.292  1.00 17.43           C  
ATOM     15  OD1 ASN A   2      40.725   0.333  13.578  1.00 18.81           O  
ATOM     16  ND2 ASN A   2      41.653  -1.699  13.837  1.00 15.17           N  
ATOM     17  N   ILE A   3      38.460   0.985  11.268  1.00 12.52           N  
ATOM     18  CA  ILE A   3      37.926   2.354  11.320  1.00 14.93           C  
ATOM     19  C   ILE A   3      38.779   3.325  12.176  1.00 15.44           C  
ATOM     20  O   ILE A   3      38.990   4.513  11.837  1.00 13.93           O  
ATOM     21  CB  ILE A   3      36.401   2.419  11.650  1.00 10.84           C  
ATOM     22  CG1 ILE A   3      35.872   3.865  11.538  1.00 10.97           C  
ATOM     23  CG2 ILE A   3      36.149   1.855  13.061  1.00  8.68           C  
ATOM     24  CD1 ILE A   3      36.005   4.553  10.168  1.00  8.60           C  
ATOM     25  N   PHE A   4      39.229   2.848  13.338  1.00 14.33           N  
ATOM     26  CA  PHE A   4      40.031   3.701  14.197  1.00 14.13           C  
ATOM     27  C   PHE A   4      41.339   4.059  13.550  1.00 12.58           C  
ATOM     28  O   PHE A   4      41.776   5.183  13.559  1.00 18.50           O  
ATOM     29  CB  PHE A   4      40.308   3.008  15.548  1.00 10.88           C  
ATOM     30  CG  PHE A   4      39.030   2.881  16.328  1.00 11.15           C  
ATOM     31  CD1 PHE A   4      38.586   3.933  17.130  1.00 20.23           C  
ATOM     32  CD2 PHE A   4      38.255   1.724  16.253  1.00 13.60           C  
ATOM     33  CE1 PHE A   4      37.434   3.801  17.909  1.00 17.72           C  
ATOM     34  CE2 PHE A   4      37.062   1.614  16.971  1.00 21.48           C  
ATOM     35  CZ  PHE A   4      36.670   2.636  17.837  1.00 20.37           C  
ATOM     36  N   GLU A   5      42.011   3.066  12.999  1.00 13.24           N  
ATOM     37  CA  GLU A   5      43.289   3.344  12.366  1.00 12.78           C  
ATOM     38  C   GLU A   5      43.083   4.223  11.173  1.00 15.83           C  
ATOM     39  O   GLU A   5      43.932   5.039  10.858  1.00 16.06           O  
ATOM     40  CB  GLU A   5      44.001   2.086  11.843  1.00 13.11           C  
ATOM     41  CG  GLU A   5      44.393   1.044  12.914  1.00 22.33           C  
ATOM     42  CD  GLU A   5      44.974  -0.234  12.293  1.00 33.18           C  
ATOM     43  OE1 GLU A   5      45.414  -0.300  11.158  1.00100.00           O  
ATOM     44  OE2 GLU A   5      45.000  -1.237  13.133  1.00 56.11           O  
ATOM     45  N   MET A   6      42.024   3.936  10.442  1.00 12.67           N  
ATOM     46  CA  MET A   6      41.774   4.709   9.248  1.00 11.12           C  
ATOM     47  C   MET A   6      41.607   6.175   9.595  1.00 18.18           C  
ATOM     48  O   MET A   6      42.242   7.079   9.034  1.00 13.19           O  
ATOM     49  CB  MET A   6      40.479   4.176   8.633  1.00 12.71           C  
ATOM     50  CG  MET A   6      40.137   4.861   7.316  1.00 13.79           C  
ATOM     51  SD  MET A   6      38.383   4.546   6.925  1.00 14.58           S  
ATOM     52  CE  MET A   6      38.278   4.675   5.095  1.00 18.19           C  
ATOM     53  N   LEU A   7      40.737   6.435  10.561  1.00 13.13           N  
ATOM     54  CA  LEU A   7      40.512   7.822  10.942  1.00 15.65           C  
ATOM     55  C   LEU A   7      41.738   8.471  11.597  1.00 18.61           C  
ATOM     56  O   LEU A   7      41.976   9.672  11.486  1.00 18.42           O  
ATOM     57  CB  LEU A   7      39.285   7.953  11.861  1.00 12.76           C  
ATOM     58  CG  LEU A   7      37.966   7.985  11.090  1.00 14.94           C  
ATOM     59  CD1 LEU A   7      36.802   7.699  12.042  1.00 18.55           C  
ATOM     60  CD2 LEU A   7      37.808   9.328  10.354  1.00 16.25           C  
ATOM     61  N   ARG A   8      42.508   7.685  12.322  1.00 12.05           N  
ATOM     62  CA  ARG A   8      43.667   8.250  12.955  1.00 14.92           C  
ATOM     63  C   ARG A   8      44.613   8.753  11.862  1.00 21.89           C  
ATOM     64  O   ARG A   8      45.267   9.762  12.036  1.00 18.99           O  
ATOM     65  CB  ARG A   8      44.319   7.266  13.924  1.00 16.28           C  
ATOM     66  CG  ARG A   8      45.707   7.698  14.387  1.00 41.21           C  
ATOM     67  CD  ARG A   8      45.753   8.589  15.638  1.00 49.64           C  
ATOM     68  NE  ARG A   8      47.110   9.008  16.018  1.00 42.51           N  
ATOM     69  CZ  ARG A   8      48.000   9.637  15.214  1.00 49.49           C  
ATOM     70  NH1 ARG A   8      47.756   9.952  13.924  1.00 33.87           N  
ATOM     71  NH2 ARG A   8      49.186   9.959  15.725  1.00 68.28           N  
ATOM     72  N   ILE A   9      44.649   8.079  10.704  1.00 13.36           N  
ATOM     73  CA  ILE A   9      45.473   8.538   9.604  1.00 14.02           C  
ATOM     74  C   ILE A   9      44.922   9.802   8.984  1.00 15.62           C  
ATOM     75  O   ILE A   9      45.660  10.728   8.655  1.00 16.34           O  
ATOM     76  CB  ILE A   9      45.581   7.440   8.535  1.00 18.89           C  
ATOM     77  CG1 ILE A   9      46.582   6.423   9.030  1.00 20.35           C  
ATOM     78  CG2 ILE A   9      46.028   7.946   7.153  1.00 14.93           C  
ATOM     79  CD1 ILE A   9      46.437   5.081   8.326  1.00 20.56           C  
ATOM     80  N   ASP A  10      43.619   9.826   8.757  1.00 12.53           N  
ATOM     81  CA  ASP A  10      43.004  10.950   8.102  1.00  9.61           C  
ATOM     82  C   ASP A  10      42.939  12.224   8.913  1.00 21.87           C  
ATOM     83  O   ASP A  10      43.043  13.316   8.375  1.00 16.91           O  
ATOM     84  CB  ASP A  10      41.608  10.568   7.640  1.00 11.13           C  
ATOM     85  CG  ASP A  10      41.693   9.737   6.381  1.00 18.90           C  
ATOM     86  OD1 ASP A  10      42.639   9.764   5.611  1.00 16.78           O  
ATOM     87  OD2 ASP A  10      40.671   8.956   6.222  1.00 15.02           O  
ATOM     88  N   GLU A  11      42.773  12.088  10.209  1.00 19.90           N  
ATOM     89  CA  GLU A  11      42.650  13.227  11.115  1.00 23.71           C  
ATOM     90  C   GLU A  11      43.948  13.625  11.855  1.00 17.76           C  
ATOM     91  O   GLU A  11      44.058  14.747  12.327  1.00 23.13           O  
ATOM     92  CB  GLU A  11      41.604  12.885  12.209  1.00 16.26           C  
ATOM     93  CG  GLU A  11      40.223  12.612  11.625  1.00 14.14           C  
ATOM     94  CD  GLU A  11      39.530  13.784  10.966  1.00 17.86           C  
ATOM     95  OE1 GLU A  11      40.093  14.941  11.119  1.00 18.26           O  
ATOM     96  OE2 GLU A  11      38.491  13.666  10.400  1.00 20.12           O  
ATOM     97  N   GLY A  12      44.895  12.733  12.058  1.00 20.27           N  
ATOM     98  CA  GLY A  12      46.042  13.129  12.841  1.00 16.44           C  
ATOM     99  C   GLY A  12      45.696  13.142  14.344  1.00 25.22           C  
ATOM    100  O   GLY A  12      44.597  12.794  14.766  1.00 20.26           O  
ATOM    101  N   LEU A  13      46.654  13.541  15.168  1.00 20.58           N  
ATOM    102  CA  LEU A  13      46.457  13.620  16.598  1.00 12.75           C  
ATOM    103  C   LEU A  13      47.171  14.849  17.073  1.00 18.88           C  
ATOM    104  O   LEU A  13      48.354  14.972  16.818  1.00 20.06           O  
ATOM    105  CB  LEU A  13      47.074  12.392  17.262  1.00 18.47           C  
ATOM    106  CG  LEU A  13      47.243  12.545  18.781  1.00 37.12           C  
ATOM    107  CD1 LEU A  13      45.896  12.635  19.498  1.00 23.70           C  
ATOM    108  CD2 LEU A  13      48.007  11.339  19.302  1.00 34.15           C  
ATOM    109  N   ARG A  14      46.438  15.763  17.698  1.00 18.15           N  
ATOM    110  CA  ARG A  14      46.988  17.005  18.228  1.00 19.43           C  
ATOM    111  C   ARG A  14      46.464  17.199  19.622  1.00 22.77           C  
ATOM    112  O   ARG A  14      45.261  17.080  19.792  1.00 18.09           O  
ATOM    113  CB  ARG A  14      46.681  18.207  17.351  1.00 21.25           C  
ATOM    114  CG  ARG A  14      47.280  17.888  15.988  1.00 28.17           C  
ATOM    115  CD  ARG A  14      47.377  19.064  15.044  1.00 32.03           C  
ATOM    116  NE  ARG A  14      48.205  20.163  15.521  1.00100.00           N  
ATOM    117  CZ  ARG A  14      48.210  21.346  14.907  1.00100.00           C  
ATOM    118  NH1 ARG A  14      47.450  21.581  13.827  1.00 55.50           N  
ATOM    119  NH2 ARG A  14      48.992  22.323  15.381  1.00 80.74           N  
ATOM    120  N   LEU A  15      47.378  17.478  20.579  1.00 20.00           N  
ATOM    121  CA  LEU A  15      47.057  17.599  21.997  1.00 18.99           C  
ATOM    122  C   LEU A  15      46.772  18.999  22.468  1.00 24.64           C  
ATOM    123  O   LEU A  15      46.466  19.211  23.633  1.00 25.27           O  
ATOM    124  CB  LEU A  15      48.102  16.920  22.884  1.00 20.95           C  
ATOM    125  CG  LEU A  15      48.277  15.417  22.605  1.00 27.12           C  
ATOM    126  CD1 LEU A  15      49.194  14.789  23.643  1.00 38.59           C  
ATOM    127  CD2 LEU A  15      46.956  14.647  22.622  1.00 23.08           C  
ATOM    128  N   LYS A  16      46.872  19.957  21.566  1.00 19.70           N  
ATOM    129  CA  LYS A  16      46.567  21.341  21.893  1.00 20.23           C  
ATOM    130  C   LYS A  16      45.521  21.840  20.905  1.00 17.72           C  
ATOM    131  O   LYS A  16      45.504  21.369  19.751  1.00 21.74           O  
ATOM    132  CB  LYS A  16      47.846  22.189  21.900  1.00 23.71           C  
ATOM    133  CG  LYS A  16      47.631  23.629  21.492  1.00100.00           C  
ATOM    134  CD  LYS A  16      47.308  24.519  22.684  1.00100.00           C  
ATOM    135  CE  LYS A  16      45.816  24.732  22.912  1.00100.00           C  
ATOM    136  NZ  LYS A  16      45.482  25.051  24.307  1.00100.00           N  
ATOM    137  N   ILE A  17      44.612  22.730  21.385  1.00 15.79           N  
ATOM    138  CA  ILE A  17      43.572  23.268  20.484  1.00 13.71           C  
ATOM    139  C   ILE A  17      44.166  23.722  19.150  1.00 26.81           C  
ATOM    140  O   ILE A  17      45.193  24.404  19.117  1.00 22.14           O  
ATOM    141  CB  ILE A  17      42.751  24.414  21.116  1.00 15.09           C  
ATOM    142  CG1 ILE A  17      42.013  23.847  22.318  1.00 17.48           C  
ATOM    143  CG2 ILE A  17      41.718  24.998  20.124  1.00 17.51           C  
ATOM    144  CD1 ILE A  17      41.218  24.936  23.027  1.00 20.64           C  
ATOM    145  N   TYR A  18      43.525  23.371  18.048  1.00 16.80           N  
ATOM    146  CA  TYR A  18      44.019  23.832  16.759  1.00 18.80           C  
ATOM    147  C   TYR A  18      42.826  24.121  15.866  1.00 18.65           C  
ATOM    148  O   TYR A  18      41.680  23.854  16.213  1.00 20.07           O  
ATOM    149  CB  TYR A  18      45.015  22.819  16.149  1.00 15.28           C  
ATOM    150  CG  TYR A  18      44.333  21.527  15.749  1.00 24.82           C  
ATOM    151  CD1 TYR A  18      44.130  20.506  16.678  1.00 17.70           C  
ATOM    152  CD2 TYR A  18      43.864  21.348  14.443  1.00 27.65           C  
ATOM    153  CE1 TYR A  18      43.503  19.319  16.297  1.00 24.56           C  
ATOM    154  CE2 TYR A  18      43.246  20.163  14.034  1.00 19.56           C  
ATOM    155  CZ  TYR A  18      43.060  19.150  14.978  1.00 29.90           C  
ATOM    156  OH  TYR A  18      42.456  17.966  14.609  1.00 25.98           O  
ATOM    157  N   LYS A  19      43.073  24.694  14.700  1.00 23.44           N  
ATOM    158  CA  LYS A  19      41.984  24.984  13.779  1.00 17.64           C  
ATOM    159  C   LYS A  19      42.011  23.957  12.676  1.00 24.35           C  
ATOM    160  O   LYS A  19      43.096  23.604  12.141  1.00 21.34           O  
ATOM    161  CB  LYS A  19      42.085  26.354  13.162  1.00 17.60           C  
ATOM    162  CG  LYS A  19      41.773  27.436  14.160  1.00 16.69           C  
ATOM    163  CD  LYS A  19      41.609  28.768  13.452  1.00 29.72           C  
ATOM    164  CE  LYS A  19      41.833  29.979  14.357  1.00 34.80           C  
ATOM    165  NZ  LYS A  19      41.748  31.285  13.654  1.00 40.37           N  
ATOM    166  N   ASP A  20      40.832  23.451  12.373  1.00 19.03           N  
ATOM    167  CA  ASP A  20      40.784  22.445  11.361  1.00 20.87           C  
ATOM    168  C   ASP A  20      40.889  23.026   9.944  1.00 26.95           C  
ATOM    169  O   ASP A  20      41.160  24.223   9.789  1.00 19.14           O  
ATOM    170  CB  ASP A  20      39.635  21.475  11.541  1.00 14.09           C  
ATOM    171  CG  ASP A  20      38.319  22.031  11.118  1.00 22.18           C  
ATOM    172  OD1 ASP A  20      38.302  23.299  10.810  1.00 18.93           O  
ATOM    173  OD2 ASP A  20      37.314  21.378  11.209  1.00 25.82           O  
ATOM    174  N   THR A  21      40.616  22.170   8.926  1.00 22.28           N  
ATOM    175  CA  THR A  21      40.742  22.593   7.528  1.00 21.38           C  
ATOM    176  C   THR A  21      39.762  23.656   7.236  1.00 21.77           C  
ATOM    177  O   THR A  21      39.982  24.428   6.331  1.00 24.16           O  
ATOM    178  CB  THR A  21      40.574  21.454   6.505  1.00 26.55           C  
ATOM    179  OG1 THR A  21      39.244  21.059   6.583  1.00 29.09           O  
ATOM    180  CG2 THR A  21      41.380  20.228   6.928  1.00 26.07           C  
ATOM    181  N   GLU A  22      38.692  23.720   8.029  1.00 22.00           N  
ATOM    182  CA  GLU A  22      37.688  24.757   7.790  1.00 14.87           C  
ATOM    183  C   GLU A  22      37.894  25.960   8.677  1.00 25.69           C  
ATOM    184  O   GLU A  22      37.161  26.936   8.588  1.00 27.93           O  
ATOM    185  CB  GLU A  22      36.240  24.280   7.953  1.00 15.64           C  
ATOM    186  CG  GLU A  22      35.883  22.959   7.228  1.00 29.46           C  
ATOM    187  CD  GLU A  22      35.681  23.106   5.737  1.00 43.99           C  
ATOM    188  OE1 GLU A  22      35.149  24.259   5.433  1.00 63.90           O  
ATOM    189  OE2 GLU A  22      36.010  22.248   4.910  1.00 83.01           O  
ATOM    190  N   GLY A  23      38.904  25.896   9.526  1.00 19.13           N  
ATOM    191  CA  GLY A  23      39.158  27.014  10.424  1.00 14.99           C  
ATOM    192  C   GLY A  23      38.464  26.891  11.780  1.00 26.51           C  
ATOM    193  O   GLY A  23      38.428  27.871  12.520  1.00 22.91           O  
ATOM    194  N   TYR A  24      37.937  25.691  12.103  1.00 24.71           N  
ATOM    195  CA  TYR A  24      37.219  25.479  13.369  1.00 20.39           C  
ATOM    196  C   TYR A  24      38.078  24.860  14.446  1.00 17.37           C  
ATOM    197  O   TYR A  24      38.872  23.944  14.149  1.00 19.28           O  
ATOM    198  CB  TYR A  24      36.012  24.574  13.186  1.00 27.36           C  
ATOM    199  CG  TYR A  24      34.986  25.124  12.255  1.00 21.68           C  
ATOM    200  CD1 TYR A  24      34.590  26.456  12.341  1.00 30.49           C  
ATOM    201  CD2 TYR A  24      34.422  24.297  11.286  1.00 24.88           C  
ATOM    202  CE1 TYR A  24      33.622  26.958  11.470  1.00 45.41           C  
ATOM    203  CE2 TYR A  24      33.489  24.797  10.377  1.00 31.45           C  
ATOM    204  CZ  TYR A  24      33.080  26.133  10.486  1.00 46.22           C  
ATOM    205  OH  TYR A  24      32.107  26.629   9.647  1.00 54.17           O  
ATOM    206  N   TYR A  25      37.883  25.382  15.694  1.00 13.71           N  
ATOM    207  CA  TYR A  25      38.611  24.910  16.851  1.00 13.64           C  
ATOM    208  C   TYR A  25      38.325  23.427  17.074  1.00 13.87           C  
ATOM    209  O   TYR A  25      37.181  23.017  17.210  1.00 14.91           O  
ATOM    210  CB  TYR A  25      38.315  25.732  18.111  1.00 19.12           C  
ATOM    211  CG  TYR A  25      38.919  27.124  18.034  1.00 21.40           C  
ATOM    212  CD1 TYR A  25      40.287  27.280  17.814  1.00 26.05           C  
ATOM    213  CD2 TYR A  25      38.141  28.279  18.159  1.00 22.50           C  
ATOM    214  CE1 TYR A  25      40.881  28.542  17.780  1.00 32.51           C  
ATOM    215  CE2 TYR A  25      38.702  29.557  18.075  1.00 22.16           C  
ATOM    216  CZ  TYR A  25      40.085  29.685  17.899  1.00 33.36           C  
ATOM    217  OH  TYR A  25      40.687  30.936  17.845  1.00 35.31           O  
ATOM    218  N   THR A  26      39.415  22.663  17.100  1.00 13.27           N  
ATOM    219  CA  THR A  26      39.382  21.238  17.208  1.00 14.58           C  
ATOM    220  C   THR A  26      40.484  20.842  18.135  1.00 16.73           C  
ATOM    221  O   THR A  26      41.377  21.636  18.396  1.00 18.95           O  
ATOM    222  CB  THR A  26      39.686  20.717  15.745  1.00 19.17           C  
ATOM    223  OG1 THR A  26      38.647  21.167  14.931  1.00 18.24           O  
ATOM    224  CG2 THR A  26      39.723  19.197  15.600  1.00  9.45           C  
ATOM    225  N   ILE A  27      40.453  19.596  18.592  1.00 16.98           N  
ATOM    226  CA  ILE A  27      41.537  19.055  19.410  1.00 13.28           C  
ATOM    227  C   ILE A  27      41.570  17.518  19.201  1.00 16.01           C  
ATOM    228  O   ILE A  27      40.578  16.949  18.786  1.00 17.78           O  
ATOM    229  CB  ILE A  27      41.322  19.357  20.930  1.00 18.44           C  
ATOM    230  CG1 ILE A  27      42.659  19.154  21.731  1.00 17.44           C  
ATOM    231  CG2 ILE A  27      40.126  18.495  21.454  1.00 15.95           C  
ATOM    232  CD1 ILE A  27      42.875  20.059  22.935  1.00 20.35           C  
ATOM    233  N   GLY A  28      42.647  16.846  19.576  1.00 12.12           N  
ATOM    234  CA  GLY A  28      42.688  15.403  19.561  1.00 16.89           C  
ATOM    235  C   GLY A  28      42.729  14.806  18.180  1.00 22.45           C  
ATOM    236  O   GLY A  28      43.552  15.182  17.345  1.00 15.14           O  
ATOM    237  N   ILE A  29      41.872  13.816  18.013  1.00 12.91           N  
ATOM    238  CA  ILE A  29      41.770  13.160  16.724  1.00 13.84           C  
ATOM    239  C   ILE A  29      40.515  13.645  16.007  1.00 14.87           C  
ATOM    240  O   ILE A  29      39.484  12.972  15.927  1.00 17.56           O  
ATOM    241  CB  ILE A  29      41.831  11.642  16.835  1.00 16.00           C  
ATOM    242  CG1 ILE A  29      43.100  11.261  17.663  1.00 18.80           C  
ATOM    243  CG2 ILE A  29      41.867  11.027  15.418  1.00 18.95           C  
ATOM    244  CD1 ILE A  29      43.107   9.848  18.264  1.00 21.69           C  
ATOM    245  N   GLY A  30      40.603  14.887  15.518  1.00 15.58           N  
ATOM    246  CA  GLY A  30      39.491  15.468  14.799  1.00  9.41           C  
ATOM    247  C   GLY A  30      38.247  15.766  15.626  1.00 19.53           C  
ATOM    248  O   GLY A  30      37.162  15.813  15.086  1.00 18.52           O  
ATOM    249  N   HIS A  31      38.388  16.015  16.914  1.00 14.15           N  
ATOM    250  CA  HIS A  31      37.218  16.311  17.694  1.00  9.13           C  
ATOM    251  C   HIS A  31      36.892  17.800  17.607  1.00 14.25           C  
ATOM    252  O   HIS A  31      37.545  18.659  18.198  1.00 13.66           O  
ATOM    253  CB  HIS A  31      37.526  15.938  19.151  1.00  9.60           C  
ATOM    254  CG  HIS A  31      36.342  16.236  20.000  1.00 14.99           C  
ATOM    255  ND1 HIS A  31      35.275  15.345  20.059  1.00 15.95           N  
ATOM    256  CD2 HIS A  31      36.041  17.315  20.785  1.00 15.39           C  
ATOM    257  CE1 HIS A  31      34.328  15.886  20.823  1.00 15.74           C  
ATOM    258  NE2 HIS A  31      34.752  17.065  21.281  1.00 15.98           N  
ATOM    259  N   LEU A  32      35.815  18.124  16.893  1.00 15.74           N  
ATOM    260  CA  LEU A  32      35.404  19.503  16.749  1.00 16.49           C  
ATOM    261  C   LEU A  32      34.917  20.059  18.042  1.00 18.49           C  
ATOM    262  O   LEU A  32      34.110  19.457  18.725  1.00 16.82           O  
ATOM    263  CB  LEU A  32      34.274  19.603  15.742  1.00 20.59           C  
ATOM    264  CG  LEU A  32      33.657  21.007  15.698  1.00 41.76           C  
ATOM    265  CD1 LEU A  32      34.736  21.964  15.205  1.00 26.35           C  
ATOM    266  CD2 LEU A  32      32.485  21.022  14.705  1.00 26.66           C  
ATOM    267  N   LEU A  33      35.413  21.198  18.398  1.00 14.57           N  
ATOM    268  CA  LEU A  33      34.968  21.736  19.657  1.00 21.08           C  
ATOM    269  C   LEU A  33      33.837  22.731  19.485  1.00 26.32           C  
ATOM    270  O   LEU A  33      32.879  22.758  20.268  1.00 22.50           O  
ATOM    271  CB  LEU A  33      36.126  22.450  20.380  1.00 21.76           C  
ATOM    272  CG  LEU A  33      37.156  21.480  20.946  1.00 18.33           C  
ATOM    273  CD1 LEU A  33      38.395  22.307  21.298  1.00 20.08           C  
ATOM    274  CD2 LEU A  33      36.596  20.805  22.210  1.00 12.53           C  
ATOM    275  N   THR A  34      33.998  23.599  18.482  1.00 21.10           N  
ATOM    276  CA  THR A  34      33.019  24.656  18.214  1.00 33.54           C  
ATOM    277  C   THR A  34      33.294  25.374  16.906  1.00 25.43           C  
ATOM    278  O   THR A  34      34.451  25.481  16.484  1.00 23.76           O  
ATOM    279  CB  THR A  34      32.926  25.749  19.346  1.00 27.01           C  
ATOM    280  OG1 THR A  34      31.884  26.686  19.076  1.00 31.75           O  
ATOM    281  CG2 THR A  34      34.223  26.525  19.555  1.00 22.32           C  
ATOM    282  N   LYS A  35      32.211  25.888  16.307  1.00 24.57           N  
ATOM    283  CA  LYS A  35      32.298  26.649  15.066  1.00 37.97           C  
ATOM    284  C   LYS A  35      32.408  28.111  15.369  1.00 34.40           C  
ATOM    285  O   LYS A  35      32.523  28.952  14.492  1.00 48.14           O  
ATOM    286  CB  LYS A  35      31.129  26.445  14.126  1.00 27.46           C  
ATOM    287  CG  LYS A  35      30.876  24.980  13.821  1.00 34.08           C  
ATOM    288  CD  LYS A  35      29.855  24.762  12.733  1.00 32.67           C  
ATOM    289  CE  LYS A  35      30.059  23.418  12.073  1.00 38.21           C  
ATOM    290  NZ  LYS A  35      28.993  23.124  11.106  1.00100.00           N  
ATOM    291  N   SER A  36      32.374  28.406  16.637  1.00 34.36           N  
ATOM    292  CA  SER A  36      32.502  29.776  17.005  1.00 33.72           C  
ATOM    293  C   SER A  36      33.958  30.212  16.961  1.00 27.71           C  
ATOM    294  O   SER A  36      34.914  29.477  17.225  1.00 24.37           O  
ATOM    295  CB  SER A  36      31.762  30.127  18.277  1.00 62.20           C  
ATOM    296  OG  SER A  36      32.647  30.778  19.157  1.00 44.67           O  
ATOM    297  N   PRO A  37      34.136  31.448  16.569  1.00 28.57           N  
ATOM    298  CA  PRO A  37      35.447  32.014  16.398  1.00 26.72           C  
ATOM    299  C   PRO A  37      36.178  32.342  17.683  1.00 32.45           C  
ATOM    300  O   PRO A  37      37.336  32.744  17.667  1.00 44.00           O  
ATOM    301  CB  PRO A  37      35.255  33.254  15.547  1.00 35.56           C  
ATOM    302  CG  PRO A  37      33.774  33.519  15.480  1.00 35.84           C  
ATOM    303  CD  PRO A  37      33.063  32.287  16.010  1.00 37.92           C  
ATOM    304  N   SER A  38      35.507  32.154  18.807  1.00 35.67           N  
ATOM    305  CA  SER A  38      36.142  32.452  20.083  1.00 37.62           C  
ATOM    306  C   SER A  38      36.913  31.292  20.666  1.00 34.04           C  
ATOM    307  O   SER A  38      36.377  30.200  20.907  1.00 28.96           O  
ATOM    308  CB  SER A  38      35.190  32.949  21.176  1.00 30.46           C  
ATOM    309  OG  SER A  38      35.979  33.304  22.312  1.00100.00           O  
ATOM    310  N   LEU A  39      38.157  31.578  20.973  1.00 25.92           N  
ATOM    311  CA  LEU A  39      38.983  30.586  21.573  1.00 34.97           C  
ATOM    312  C   LEU A  39      38.537  30.285  22.988  1.00 25.42           C  
ATOM    313  O   LEU A  39      38.772  29.215  23.531  1.00 24.34           O  
ATOM    314  CB  LEU A  39      40.463  30.978  21.484  1.00 27.39           C  
ATOM    315  CG  LEU A  39      41.374  30.029  22.249  1.00 43.98           C  
ATOM    316  CD1 LEU A  39      41.395  28.637  21.597  1.00 26.72           C  
ATOM    317  CD2 LEU A  39      42.778  30.619  22.303  1.00 34.37           C  
ATOM    318  N   ASN A  40      37.860  31.238  23.588  1.00 26.21           N  
ATOM    319  CA  ASN A  40      37.419  30.995  24.944  1.00 28.41           C  
ATOM    320  C   ASN A  40      36.252  30.072  24.942  1.00 19.92           C  
ATOM    321  O   ASN A  40      36.153  29.209  25.804  1.00 25.10           O  
ATOM    322  CB  ASN A  40      37.118  32.271  25.731  1.00 50.55           C  
ATOM    323  CG  ASN A  40      38.387  33.062  25.916  1.00100.00           C  
ATOM    324  OD1 ASN A  40      39.304  32.627  26.639  1.00 67.30           O  
ATOM    325  ND2 ASN A  40      38.500  34.138  25.139  1.00100.00           N  
ATOM    326  N   ALA A  41      35.415  30.243  23.935  1.00 22.49           N  
ATOM    327  CA  ALA A  41      34.294  29.357  23.776  1.00 23.97           C  
ATOM    328  C   ALA A  41      34.806  27.942  23.540  1.00 36.81           C  
ATOM    329  O   ALA A  41      34.265  26.970  24.036  1.00 24.57           O  
ATOM    330  CB  ALA A  41      33.454  29.812  22.610  1.00 19.55           C  
ATOM    331  N   ALA A  42      35.892  27.846  22.804  1.00 20.54           N  
ATOM    332  CA  ALA A  42      36.501  26.560  22.532  1.00 17.92           C  
ATOM    333  C   ALA A  42      37.081  25.968  23.798  1.00 16.75           C  
ATOM    334  O   ALA A  42      36.943  24.755  24.075  1.00 21.52           O  
ATOM    335  CB  ALA A  42      37.589  26.710  21.481  1.00 22.10           C  
ATOM    336  N   LYS A  43      37.770  26.785  24.594  1.00 17.22           N  
ATOM    337  CA  LYS A  43      38.351  26.246  25.829  1.00 16.78           C  
ATOM    338  C   LYS A  43      37.269  25.805  26.812  1.00 18.89           C  
ATOM    339  O   LYS A  43      37.402  24.829  27.520  1.00 25.97           O  
ATOM    340  CB  LYS A  43      39.184  27.273  26.548  1.00 20.56           C  
ATOM    341  CG  LYS A  43      40.602  27.253  26.051  1.00 29.29           C  
ATOM    342  CD  LYS A  43      41.244  28.632  26.053  1.00 42.64           C  
ATOM    343  CE  LYS A  43      42.771  28.616  26.131  1.00 85.89           C  
ATOM    344  NZ  LYS A  43      43.314  28.911  27.470  1.00 96.53           N  
ATOM    345  N   SER A  44      36.151  26.487  26.785  1.00 20.27           N  
ATOM    346  CA  SER A  44      35.056  26.126  27.665  1.00 24.79           C  
ATOM    347  C   SER A  44      34.489  24.770  27.240  1.00 20.38           C  
ATOM    348  O   SER A  44      34.297  23.874  28.056  1.00 19.77           O  
ATOM    349  CB  SER A  44      34.043  27.307  27.760  1.00 19.80           C  
ATOM    350  OG  SER A  44      32.739  26.904  28.098  1.00 50.26           O  
ATOM    351  N   GLU A  45      34.250  24.624  25.936  1.00 16.87           N  
ATOM    352  CA  GLU A  45      33.733  23.390  25.428  1.00 14.04           C  
ATOM    353  C   GLU A  45      34.712  22.265  25.728  1.00 16.61           C  
ATOM    354  O   GLU A  45      34.321  21.156  26.045  1.00 17.11           O  
ATOM    355  CB  GLU A  45      33.581  23.482  23.919  1.00 14.83           C  
ATOM    356  CG  GLU A  45      32.362  24.301  23.539  1.00 16.75           C  
ATOM    357  CD  GLU A  45      31.082  23.670  24.047  1.00 29.60           C  
ATOM    358  OE1 GLU A  45      30.735  22.526  23.889  1.00 22.31           O  
ATOM    359  OE2 GLU A  45      30.321  24.506  24.629  1.00 25.97           O  
ATOM    360  N   LEU A  46      35.998  22.531  25.624  1.00 13.88           N  
ATOM    361  CA  LEU A  46      36.974  21.495  25.932  1.00 18.31           C  
ATOM    362  C   LEU A  46      36.882  21.034  27.412  1.00 22.51           C  
ATOM    363  O   LEU A  46      36.879  19.851  27.773  1.00 17.51           O  
ATOM    364  CB  LEU A  46      38.401  22.031  25.621  1.00 14.27           C  
ATOM    365  CG  LEU A  46      39.509  21.005  25.895  1.00 17.42           C  
ATOM    366  CD1 LEU A  46      39.235  19.699  25.141  1.00 17.79           C  
ATOM    367  CD2 LEU A  46      40.882  21.555  25.473  1.00 22.21           C  
ATOM    368  N   ASP A  47      36.791  21.998  28.296  1.00 14.09           N  
ATOM    369  CA  ASP A  47      36.744  21.655  29.680  1.00 12.56           C  
ATOM    370  C   ASP A  47      35.557  20.847  30.034  1.00 20.43           C  
ATOM    371  O   ASP A  47      35.659  19.938  30.853  1.00 22.31           O  
ATOM    372  CB  ASP A  47      36.859  22.892  30.566  1.00 20.79           C  
ATOM    373  CG  ASP A  47      38.232  23.547  30.537  1.00 20.94           C  
ATOM    374  OD1 ASP A  47      39.270  23.027  30.176  1.00 24.26           O  
ATOM    375  OD2 ASP A  47      38.156  24.776  30.911  1.00 28.97           O  
ATOM    376  N   LYS A  48      34.468  21.192  29.394  1.00 13.31           N  
ATOM    377  CA  LYS A  48      33.205  20.494  29.594  1.00 12.57           C  
ATOM    378  C   LYS A  48      33.296  19.039  29.049  1.00 16.19           C  
ATOM    379  O   LYS A  48      32.746  18.074  29.604  1.00 17.18           O  
ATOM    380  CB  LYS A  48      32.133  21.263  28.798  1.00 15.20           C  
ATOM    381  CG  LYS A  48      30.783  20.557  28.695  1.00 17.11           C  
ATOM    382  CD  LYS A  48      29.586  21.462  28.384  1.00 19.80           C  
ATOM    383  CE  LYS A  48      29.719  22.265  27.120  1.00 20.68           C  
ATOM    384  NZ  LYS A  48      29.468  21.375  26.002  1.00 20.39           N  
ATOM    385  N   ALA A  49      34.015  18.875  27.928  1.00 15.61           N  
ATOM    386  CA  ALA A  49      34.122  17.542  27.340  1.00 23.95           C  
ATOM    387  C   ALA A  49      35.023  16.619  28.140  1.00 15.57           C  
ATOM    388  O   ALA A  49      34.752  15.446  28.193  1.00 16.78           O  
ATOM    389  CB  ALA A  49      34.564  17.610  25.870  1.00 15.63           C  
ATOM    390  N   ILE A  50      36.110  17.175  28.701  1.00 11.94           N  
ATOM    391  CA  ILE A  50      37.093  16.440  29.483  1.00 19.91           C  
ATOM    392  C   ILE A  50      36.690  16.300  30.936  1.00 26.27           C  
ATOM    393  O   ILE A  50      37.028  15.333  31.592  1.00 27.07           O  
ATOM    394  CB  ILE A  50      38.464  17.124  29.451  1.00 23.18           C  
ATOM    395  CG1 ILE A  50      38.871  17.262  27.993  1.00 27.14           C  
ATOM    396  CG2 ILE A  50      39.499  16.287  30.215  1.00 19.36           C  
ATOM    397  CD1 ILE A  50      38.782  15.936  27.237  1.00 17.23           C  
ATOM    398  N   GLY A  51      35.981  17.276  31.447  1.00 18.01           N  
ATOM    399  CA  GLY A  51      35.579  17.211  32.841  1.00 19.40           C  
ATOM    400  C   GLY A  51      36.668  17.725  33.786  1.00 25.36           C  
ATOM    401  O   GLY A  51      36.803  17.282  34.931  1.00 28.50           O  
ATOM    402  N   ARG A  52      37.484  18.647  33.298  1.00 30.00           N  
ATOM    403  CA  ARG A  52      38.520  19.273  34.112  1.00 22.12           C  
ATOM    404  C   ARG A  52      38.952  20.533  33.443  1.00 30.89           C  
ATOM    405  O   ARG A  52      38.616  20.767  32.286  1.00 22.61           O  
ATOM    406  CB  ARG A  52      39.721  18.399  34.426  1.00 24.32           C  
ATOM    407  CG  ARG A  52      40.740  18.304  33.322  1.00 19.63           C  
ATOM    408  CD  ARG A  52      41.608  17.085  33.554  1.00 21.77           C  
ATOM    409  NE  ARG A  52      42.503  16.838  32.448  1.00 21.87           N  
ATOM    410  CZ  ARG A  52      43.420  17.678  32.038  1.00 32.29           C  
ATOM    411  NH1 ARG A  52      43.670  18.829  32.665  1.00 32.68           N  
ATOM    412  NH2 ARG A  52      44.156  17.332  30.994  1.00 33.45           N  
ATOM    413  N   ASN A  53      39.681  21.341  34.191  1.00 25.27           N  
ATOM    414  CA  ASN A  53      40.231  22.581  33.685  1.00 25.12           C  
ATOM    415  C   ASN A  53      41.479  22.237  32.880  1.00 23.71           C  
ATOM    416  O   ASN A  53      42.547  21.963  33.438  1.00 32.14           O  
ATOM    417  CB  ASN A  53      40.565  23.510  34.869  1.00 40.44           C  
ATOM    418  CG  ASN A  53      39.962  24.865  34.648  1.00 91.43           C  
ATOM    419  OD1 ASN A  53      38.776  25.098  34.961  1.00100.00           O  
ATOM    420  ND2 ASN A  53      40.745  25.702  33.984  1.00 40.76           N  
ATOM    421  N   THR A  54      41.338  22.175  31.547  1.00 20.21           N  
ATOM    422  CA  THR A  54      42.446  21.717  30.739  1.00 17.64           C  
ATOM    423  C   THR A  54      43.358  22.808  30.320  1.00 17.85           C  
ATOM    424  O   THR A  54      44.502  22.560  29.944  1.00 29.23           O  
ATOM    425  CB  THR A  54      41.925  21.071  29.437  1.00 18.27           C  
ATOM    426  OG1 THR A  54      41.293  22.118  28.706  1.00 17.97           O  
ATOM    427  CG2 THR A  54      40.923  19.953  29.774  1.00 20.18           C  
ATOM    428  N   ASN A  55      42.816  24.001  30.282  1.00 22.38           N  
ATOM    429  CA  ASN A  55      43.629  25.066  29.801  1.00 21.77           C  
ATOM    430  C   ASN A  55      44.076  24.840  28.332  1.00 29.80           C  
ATOM    431  O   ASN A  55      45.166  25.269  27.928  1.00 35.77           O  
ATOM    432  CB  ASN A  55      44.831  25.226  30.762  1.00 39.07           C  
ATOM    433  CG  ASN A  55      45.684  26.455  30.513  1.00100.00           C  
ATOM    434  OD1 ASN A  55      45.158  27.539  30.183  1.00 49.83           O  
ATOM    435  ND2 ASN A  55      47.001  26.287  30.685  1.00100.00           N  
ATOM    436  N   GLY A  56      43.234  24.188  27.529  1.00 24.59           N  
ATOM    437  CA  GLY A  56      43.498  23.994  26.083  1.00 25.98           C  
ATOM    438  C   GLY A  56      44.425  22.881  25.695  1.00 25.15           C  
ATOM    439  O   GLY A  56      44.742  22.724  24.526  1.00 26.12           O  
ATOM    440  N   VAL A  57      44.856  22.133  26.684  1.00 19.89           N  
ATOM    441  CA  VAL A  57      45.744  21.013  26.450  1.00 20.37           C  
ATOM    442  C   VAL A  57      45.218  19.711  27.086  1.00 29.30           C  
ATOM    443  O   VAL A  57      44.751  19.742  28.216  1.00 20.67           O  
ATOM    444  CB  VAL A  57      47.070  21.401  27.059  1.00 26.66           C  
ATOM    445  CG1 VAL A  57      48.081  20.290  26.901  1.00 24.21           C  
ATOM    446  CG2 VAL A  57      47.517  22.686  26.381  1.00 36.57           C  
ATOM    447  N   ILE A  58      45.340  18.558  26.386  1.00 18.92           N  
ATOM    448  CA  ILE A  58      44.915  17.271  26.908  1.00 13.74           C  
ATOM    449  C   ILE A  58      45.971  16.206  26.740  1.00 20.00           C  
ATOM    450  O   ILE A  58      46.946  16.395  26.014  1.00 22.79           O  
ATOM    451  CB  ILE A  58      43.652  16.777  26.220  1.00 18.29           C  
ATOM    452  CG1 ILE A  58      43.872  16.574  24.705  1.00 17.20           C  
ATOM    453  CG2 ILE A  58      42.479  17.717  26.492  1.00 18.91           C  
ATOM    454  CD1 ILE A  58      42.669  15.914  24.015  1.00 18.09           C  
ATOM    455  N   THR A  59      45.760  15.061  27.395  1.00 14.64           N  
ATOM    456  CA  THR A  59      46.687  13.974  27.243  1.00 16.61           C  
ATOM    457  C   THR A  59      46.252  13.071  26.139  1.00 21.86           C  
ATOM    458  O   THR A  59      45.126  13.111  25.701  1.00 19.31           O  
ATOM    459  CB  THR A  59      46.629  13.105  28.493  1.00 26.38           C  
ATOM    460  OG1 THR A  59      45.332  12.550  28.601  1.00 25.46           O  
ATOM    461  CG2 THR A  59      46.937  13.966  29.710  1.00 25.70           C  
ATOM    462  N   LYS A  60      47.156  12.208  25.749  1.00 24.73           N  
ATOM    463  CA  LYS A  60      46.916  11.193  24.740  1.00 17.92           C  
ATOM    464  C   LYS A  60      45.718  10.315  25.062  1.00 18.50           C  
ATOM    465  O   LYS A  60      44.886  10.038  24.193  1.00 19.16           O  
ATOM    466  CB  LYS A  60      48.198  10.402  24.448  1.00 19.51           C  
ATOM    467  CG  LYS A  60      48.057   9.329  23.353  1.00 36.35           C  
ATOM    468  CD  LYS A  60      49.189   9.398  22.321  1.00 48.95           C  
ATOM    469  CE  LYS A  60      49.526   8.089  21.597  1.00100.00           C  
ATOM    470  NZ  LYS A  60      50.572   8.222  20.539  1.00100.00           N  
ATOM    471  N   ASP A  61      45.594   9.914  26.349  1.00 18.15           N  
ATOM    472  CA  ASP A  61      44.482   9.088  26.794  1.00 17.83           C  
ATOM    473  C   ASP A  61      43.172   9.813  26.628  1.00 18.26           C  
ATOM    474  O   ASP A  61      42.175   9.233  26.253  1.00 18.90           O  
ATOM    475  CB  ASP A  61      44.560   8.791  28.300  1.00 20.63           C  
ATOM    476  CG  ASP A  61      45.682   7.915  28.690  1.00 85.09           C  
ATOM    477  OD1 ASP A  61      46.155   7.212  27.696  1.00 61.51           O  
ATOM    478  OD2 ASP A  61      46.103   7.875  29.826  1.00100.00           O  
ATOM    479  N   GLU A  62      43.177  11.082  27.001  1.00 17.68           N  
ATOM    480  CA  GLU A  62      41.971  11.859  26.904  1.00 13.11           C  
ATOM    481  C   GLU A  62      41.608  12.003  25.437  1.00 18.31           C  
ATOM    482  O   GLU A  62      40.474  11.937  25.088  1.00 16.14           O  
ATOM    483  CB  GLU A  62      42.251  13.250  27.478  1.00 14.82           C  
ATOM    484  CG  GLU A  62      42.426  13.165  29.018  1.00 26.41           C  
ATOM    485  CD  GLU A  62      42.797  14.451  29.691  1.00 24.92           C  
ATOM    486  OE1 GLU A  62      43.400  15.336  29.139  1.00 19.60           O  
ATOM    487  OE2 GLU A  62      42.445  14.481  30.940  1.00 25.65           O  
ATOM    488  N   ALA A  63      42.586  12.244  24.575  1.00 15.90           N  
ATOM    489  CA  ALA A  63      42.299  12.343  23.137  1.00 13.68           C  
ATOM    490  C   ALA A  63      41.640  11.061  22.624  1.00 22.50           C  
ATOM    491  O   ALA A  63      40.661  11.093  21.850  1.00 16.60           O  
ATOM    492  CB  ALA A  63      43.578  12.603  22.348  1.00 16.42           C  
ATOM    493  N   GLU A  64      42.200   9.916  23.046  1.00 13.72           N  
ATOM    494  CA  GLU A  64      41.664   8.643  22.621  1.00 13.00           C  
ATOM    495  C   GLU A  64      40.294   8.382  23.152  1.00 16.29           C  
ATOM    496  O   GLU A  64      39.484   7.724  22.516  1.00 15.58           O  
ATOM    497  CB  GLU A  64      42.605   7.541  22.985  1.00 18.40           C  
ATOM    498  CG  GLU A  64      43.730   7.613  21.962  1.00 21.55           C  
ATOM    499  CD  GLU A  64      44.853   6.739  22.343  1.00 42.26           C  
ATOM    500  OE1 GLU A  64      44.952   6.220  23.454  1.00 63.13           O  
ATOM    501  OE2 GLU A  64      45.721   6.657  21.367  1.00 38.99           O  
ATOM    502  N   LYS A  65      40.026   8.908  24.323  1.00 14.52           N  
ATOM    503  CA  LYS A  65      38.699   8.710  24.885  1.00 16.35           C  
ATOM    504  C   LYS A  65      37.640   9.491  24.080  1.00 15.96           C  
ATOM    505  O   LYS A  65      36.583   8.961  23.705  1.00 15.13           O  
ATOM    506  CB  LYS A  65      38.673   9.070  26.365  1.00 18.01           C  
ATOM    507  CG  LYS A  65      37.303   8.830  26.936  1.00 24.51           C  
ATOM    508  CD  LYS A  65      37.335   8.726  28.438  1.00 57.43           C  
ATOM    509  CE  LYS A  65      36.076   8.114  29.008  1.00 51.29           C  
ATOM    510  NZ  LYS A  65      35.966   8.339  30.453  1.00 50.90           N  
ATOM    511  N   LEU A  66      37.944  10.745  23.753  1.00 14.32           N  
ATOM    512  CA  LEU A  66      37.070  11.541  22.913  1.00 10.24           C  
ATOM    513  C   LEU A  66      36.842  10.825  21.577  1.00 14.23           C  
ATOM    514  O   LEU A  66      35.720  10.771  21.050  1.00 14.42           O  
ATOM    515  CB  LEU A  66      37.635  12.942  22.581  1.00 16.46           C  
ATOM    516  CG  LEU A  66      37.688  13.861  23.795  1.00 17.40           C  
ATOM    517  CD1 LEU A  66      38.264  15.220  23.388  1.00 20.96           C  
ATOM    518  CD2 LEU A  66      36.308  13.992  24.425  1.00 17.90           C  
ATOM    519  N   PHE A  67      37.931  10.277  21.041  1.00 11.00           N  
ATOM    520  CA  PHE A  67      37.881   9.583  19.736  1.00 14.51           C  
ATOM    521  C   PHE A  67      36.941   8.381  19.763  1.00 18.16           C  
ATOM    522  O   PHE A  67      36.073   8.218  18.896  1.00 15.36           O  
ATOM    523  CB  PHE A  67      39.300   9.184  19.343  1.00 10.01           C  
ATOM    524  CG  PHE A  67      39.450   8.499  17.994  1.00 13.14           C  
ATOM    525  CD1 PHE A  67      38.772   8.973  16.864  1.00 15.24           C  
ATOM    526  CD2 PHE A  67      40.411   7.496  17.848  1.00 14.99           C  
ATOM    527  CE1 PHE A  67      38.996   8.410  15.604  1.00 14.72           C  
ATOM    528  CE2 PHE A  67      40.657   6.922  16.595  1.00 23.30           C  
ATOM    529  CZ  PHE A  67      39.919   7.361  15.495  1.00 16.77           C  
ATOM    530  N   ASN A  68      37.085   7.576  20.807  1.00 13.67           N  
ATOM    531  CA  ASN A  68      36.195   6.455  20.978  1.00 12.59           C  
ATOM    532  C   ASN A  68      34.728   6.905  21.041  1.00 15.61           C  
ATOM    533  O   ASN A  68      33.809   6.312  20.462  1.00 16.00           O  
ATOM    534  CB  ASN A  68      36.532   5.642  22.244  1.00 19.29           C  
ATOM    535  CG  ASN A  68      37.681   4.659  22.039  1.00 44.60           C  
ATOM    536  OD1 ASN A  68      37.611   3.790  21.166  1.00 55.33           O  
ATOM    537  ND2 ASN A  68      38.739   4.770  22.850  1.00 39.44           N  
ATOM    538  N   GLN A  69      34.464   7.961  21.789  1.00 13.91           N  
ATOM    539  CA  GLN A  69      33.096   8.406  21.865  1.00 10.17           C  
ATOM    540  C   GLN A  69      32.581   8.893  20.535  1.00 11.67           C  
ATOM    541  O   GLN A  69      31.410   8.708  20.205  1.00 17.64           O  
ATOM    542  CB  GLN A  69      32.993   9.633  22.807  1.00 12.27           C  
ATOM    543  CG  GLN A  69      33.212   9.140  24.237  1.00 10.29           C  
ATOM    544  CD  GLN A  69      33.368  10.241  25.250  1.00 20.47           C  
ATOM    545  OE1 GLN A  69      33.463   9.942  26.422  1.00 21.17           O  
ATOM    546  NE2 GLN A  69      33.369  11.488  24.823  1.00 15.83           N  
ATOM    547  N   ASP A  70      33.438   9.615  19.815  1.00 11.77           N  
ATOM    548  CA  ASP A  70      33.054  10.184  18.521  1.00  9.96           C  
ATOM    549  C   ASP A  70      32.793   9.114  17.465  1.00 15.55           C  
ATOM    550  O   ASP A  70      31.868   9.235  16.689  1.00 13.64           O  
ATOM    551  CB  ASP A  70      34.106  11.183  17.994  1.00 14.00           C  
ATOM    552  CG  ASP A  70      34.079  12.443  18.806  1.00 18.57           C  
ATOM    553  OD1 ASP A  70      33.195  12.757  19.587  1.00 14.88           O  
ATOM    554  OD2 ASP A  70      35.136  13.142  18.602  1.00 16.96           O  
ATOM    555  N   VAL A  71      33.599   8.056  17.458  1.00 12.60           N  
ATOM    556  CA  VAL A  71      33.360   7.007  16.497  1.00 12.81           C  
ATOM    557  C   VAL A  71      32.037   6.325  16.808  1.00 18.89           C  
ATOM    558  O   VAL A  71      31.207   6.090  15.943  1.00 15.18           O  
ATOM    559  CB  VAL A  71      34.527   6.027  16.464  1.00 17.49           C  
ATOM    560  CG1 VAL A  71      34.171   4.838  15.553  1.00 16.04           C  
ATOM    561  CG2 VAL A  71      35.788   6.694  15.905  1.00 10.65           C  
ATOM    562  N   ASP A  72      31.826   6.034  18.070  1.00 13.47           N  
ATOM    563  CA  ASP A  72      30.596   5.367  18.512  1.00 17.67           C  
ATOM    564  C   ASP A  72      29.383   6.213  18.108  1.00 13.72           C  
ATOM    565  O   ASP A  72      28.358   5.789  17.558  1.00 18.31           O  
ATOM    566  CB  ASP A  72      30.700   5.230  20.069  1.00 17.70           C  
ATOM    567  CG  ASP A  72      29.769   4.255  20.783  1.00 30.98           C  
ATOM    568  OD1 ASP A  72      29.006   3.601  19.994  1.00 43.42           O  
ATOM    569  OD2 ASP A  72      29.760   4.071  21.981  1.00 51.62           O  
ATOM    570  N   ALA A  73      29.513   7.478  18.350  1.00 15.23           N  
ATOM    571  CA  ALA A  73      28.415   8.340  18.004  1.00 14.49           C  
ATOM    572  C   ALA A  73      28.137   8.383  16.509  1.00 15.50           C  
ATOM    573  O   ALA A  73      27.012   8.508  16.050  1.00 22.47           O  
ATOM    574  CB  ALA A  73      28.707   9.756  18.500  1.00 17.00           C  
ATOM    575  N   ALA A  74      29.161   8.379  15.707  1.00 18.04           N  
ATOM    576  CA  ALA A  74      28.921   8.447  14.263  1.00 25.52           C  
ATOM    577  C   ALA A  74      28.136   7.232  13.792  1.00 23.13           C  
ATOM    578  O   ALA A  74      27.169   7.338  13.034  1.00 20.36           O  
ATOM    579  CB  ALA A  74      30.229   8.576  13.483  1.00 15.71           C  
ATOM    580  N   VAL A  75      28.574   6.075  14.258  1.00 12.85           N  
ATOM    581  CA  VAL A  75      27.900   4.851  13.882  1.00 19.28           C  
ATOM    582  C   VAL A  75      26.467   4.888  14.363  1.00 20.33           C  
ATOM    583  O   VAL A  75      25.518   4.596  13.607  1.00 20.23           O  
ATOM    584  CB  VAL A  75      28.556   3.643  14.523  1.00 25.53           C  
ATOM    585  CG1 VAL A  75      27.790   2.400  14.064  1.00 28.28           C  
ATOM    586  CG2 VAL A  75      29.972   3.538  14.023  1.00 18.61           C  
ATOM    587  N   ARG A  76      26.339   5.213  15.649  1.00 16.66           N  
ATOM    588  CA  ARG A  76      25.019   5.278  16.201  1.00 19.19           C  
ATOM    589  C   ARG A  76      24.143   6.268  15.407  1.00 24.09           C  
ATOM    590  O   ARG A  76      22.946   6.026  15.158  1.00 23.90           O  
ATOM    591  CB  ARG A  76      24.996   5.439  17.740  1.00 16.18           C  
ATOM    592  CG  ARG A  76      25.002   4.061  18.439  1.00 42.39           C  
ATOM    593  CD  ARG A  76      25.088   4.088  19.976  1.00 86.71           C  
ATOM    594  NE  ARG A  76      26.365   4.672  20.425  1.00100.00           N  
ATOM    595  CZ  ARG A  76      26.577   5.882  20.971  1.00100.00           C  
ATOM    596  NH1 ARG A  76      25.583   6.751  21.292  1.00100.00           N  
ATOM    597  NH2 ARG A  76      27.841   6.246  21.327  1.00100.00           N  
ATOM    598  N   GLY A  77      24.738   7.364  14.931  1.00 16.29           N  
ATOM    599  CA  GLY A  77      24.023   8.338  14.095  1.00 18.75           C  
ATOM    600  C   GLY A  77      23.540   7.738  12.760  1.00 25.09           C  
ATOM    601  O   GLY A  77      22.420   7.937  12.277  1.00 25.98           O  
ATOM    602  N   ILE A  78      24.408   6.991  12.135  1.00 17.34           N  
ATOM    603  CA  ILE A  78      24.030   6.348  10.891  1.00 14.75           C  
ATOM    604  C   ILE A  78      22.842   5.409  11.138  1.00 27.48           C  
ATOM    605  O   ILE A  78      21.855   5.384  10.401  1.00 21.10           O  
ATOM    606  CB  ILE A  78      25.224   5.512  10.367  1.00 19.11           C  
ATOM    607  CG1 ILE A  78      26.296   6.442   9.746  1.00 10.92           C  
ATOM    608  CG2 ILE A  78      24.756   4.489   9.310  1.00 15.44           C  
ATOM    609  CD1 ILE A  78      27.599   5.700   9.447  1.00 16.88           C  
ATOM    610  N   LEU A  79      22.952   4.598  12.206  1.00 20.53           N  
ATOM    611  CA  LEU A  79      21.903   3.616  12.450  1.00 20.41           C  
ATOM    612  C   LEU A  79      20.578   4.197  12.758  1.00 28.56           C  
ATOM    613  O   LEU A  79      19.582   3.541  12.597  1.00 29.25           O  
ATOM    614  CB  LEU A  79      22.309   2.633  13.540  1.00 17.89           C  
ATOM    615  CG  LEU A  79      23.566   1.826  13.144  1.00 32.16           C  
ATOM    616  CD1 LEU A  79      23.972   0.958  14.318  1.00 23.64           C  
ATOM    617  CD2 LEU A  79      23.316   0.895  11.968  1.00 27.47           C  
ATOM    618  N   ARG A  80      20.572   5.413  13.250  1.00 20.65           N  
ATOM    619  CA  ARG A  80      19.335   6.093  13.601  1.00 24.50           C  
ATOM    620  C   ARG A  80      18.798   6.857  12.411  1.00 36.61           C  
ATOM    621  O   ARG A  80      17.747   7.472  12.519  1.00 35.47           O  
ATOM    622  CB  ARG A  80      19.565   7.150  14.686  1.00 24.94           C  
ATOM    623  CG  ARG A  80      20.020   6.639  16.041  1.00100.00           C  
ATOM    624  CD  ARG A  80      19.775   7.666  17.154  1.00100.00           C  
ATOM    625  NE  ARG A  80      20.988   8.361  17.614  1.00100.00           N  
ATOM    626  CZ  ARG A  80      21.490   9.540  17.143  1.00100.00           C  
ATOM    627  NH1 ARG A  80      20.934  10.295  16.157  1.00 68.41           N  
ATOM    628  NH2 ARG A  80      22.606   9.962  17.722  1.00100.00           N  
ATOM    629  N   ASN A  81      19.563   6.919  11.316  1.00 29.05           N  
ATOM    630  CA  ASN A  81      19.105   7.697  10.195  1.00 18.43           C  
ATOM    631  C   ASN A  81      18.442   6.831   9.131  1.00 28.88           C  
ATOM    632  O   ASN A  81      19.044   5.931   8.546  1.00 29.89           O  
ATOM    633  CB  ASN A  81      20.213   8.612   9.678  1.00 16.52           C  
ATOM    634  CG  ASN A  81      19.771   9.498   8.526  1.00 27.63           C  
ATOM    635  OD1 ASN A  81      19.012   9.105   7.632  1.00 34.47           O  
ATOM    636  ND2 ASN A  81      20.286  10.714   8.515  1.00 31.76           N  
ATOM    637  N   ALA A  82      17.149   7.075   8.942  1.00 24.80           N  
ATOM    638  CA  ALA A  82      16.333   6.335   7.992  1.00 27.97           C  
ATOM    639  C   ALA A  82      16.909   6.328   6.565  1.00 23.70           C  
ATOM    640  O   ALA A  82      16.739   5.382   5.791  1.00 32.08           O  
ATOM    641  CB  ALA A  82      14.951   6.965   7.977  1.00 35.99           C  
ATOM    642  N   LYS A  83      17.546   7.410   6.182  1.00 22.00           N  
ATOM    643  CA  LYS A  83      18.115   7.455   4.865  1.00 22.60           C  
ATOM    644  C   LYS A  83      19.431   6.701   4.813  1.00 37.81           C  
ATOM    645  O   LYS A  83      19.816   6.124   3.823  1.00 29.80           O  
ATOM    646  CB  LYS A  83      18.421   8.886   4.523  1.00 31.85           C  
ATOM    647  CG  LYS A  83      17.469   9.460   3.505  1.00100.00           C  
ATOM    648  CD  LYS A  83      16.061   9.607   4.055  1.00100.00           C  
ATOM    649  CE  LYS A  83      15.032  10.042   3.006  1.00100.00           C  
ATOM    650  NZ  LYS A  83      14.142   8.963   2.528  1.00100.00           N  
ATOM    651  N   LEU A  84      20.179   6.759   5.873  1.00 20.59           N  
ATOM    652  CA  LEU A  84      21.495   6.144   5.857  1.00 15.15           C  
ATOM    653  C   LEU A  84      21.555   4.692   6.199  1.00 20.27           C  
ATOM    654  O   LEU A  84      22.303   3.956   5.606  1.00 17.10           O  
ATOM    655  CB  LEU A  84      22.432   6.886   6.815  1.00 17.30           C  
ATOM    656  CG  LEU A  84      22.643   8.368   6.457  1.00 28.59           C  
ATOM    657  CD1 LEU A  84      23.684   8.993   7.387  1.00 21.34           C  
ATOM    658  CD2 LEU A  84      23.110   8.528   5.009  1.00 25.00           C  
ATOM    659  N   LYS A  85      20.820   4.300   7.213  1.00 16.82           N  
ATOM    660  CA  LYS A  85      20.854   2.947   7.702  1.00 12.85           C  
ATOM    661  C   LYS A  85      20.753   1.838   6.653  1.00 13.59           C  
ATOM    662  O   LYS A  85      21.529   0.883   6.607  1.00 14.08           O  
ATOM    663  CB  LYS A  85      19.842   2.788   8.824  1.00 16.88           C  
ATOM    664  CG  LYS A  85      19.940   1.401   9.402  1.00 21.35           C  
ATOM    665  CD  LYS A  85      19.005   1.164  10.552  1.00 28.79           C  
ATOM    666  CE  LYS A  85      19.273  -0.192  11.158  1.00 35.30           C  
ATOM    667  NZ  LYS A  85      18.575  -1.247  10.419  1.00 41.56           N  
ATOM    668  N   PRO A  86      19.762   1.919   5.794  1.00 20.32           N  
ATOM    669  CA  PRO A  86      19.600   0.886   4.774  1.00 31.39           C  
ATOM    670  C   PRO A  86      20.808   0.772   3.843  1.00 23.20           C  
ATOM    671  O   PRO A  86      21.193  -0.329   3.437  1.00 16.41           O  
ATOM    672  CB  PRO A  86      18.360   1.271   3.968  1.00 28.18           C  
ATOM    673  CG  PRO A  86      17.874   2.617   4.496  1.00 37.22           C  
ATOM    674  CD  PRO A  86      18.745   2.991   5.681  1.00 23.64           C  
ATOM    675  N   VAL A  87      21.428   1.894   3.530  1.00 14.18           N  
ATOM    676  CA  VAL A  87      22.583   1.820   2.668  1.00 16.67           C  
ATOM    677  C   VAL A  87      23.766   1.165   3.399  1.00 13.65           C  
ATOM    678  O   VAL A  87      24.475   0.256   2.941  1.00 15.07           O  
ATOM    679  CB  VAL A  87      22.967   3.212   2.092  1.00 20.18           C  
ATOM    680  CG1 VAL A  87      24.169   3.052   1.133  1.00 14.16           C  
ATOM    681  CG2 VAL A  87      21.795   3.850   1.346  1.00 20.25           C  
ATOM    682  N   TYR A  88      23.953   1.639   4.606  1.00 13.07           N  
ATOM    683  CA  TYR A  88      25.050   1.153   5.420  1.00 12.38           C  
ATOM    684  C   TYR A  88      24.921  -0.348   5.635  1.00 12.91           C  
ATOM    685  O   TYR A  88      25.899  -1.111   5.594  1.00 18.17           O  
ATOM    686  CB  TYR A  88      24.953   1.922   6.779  1.00 16.84           C  
ATOM    687  CG  TYR A  88      25.997   1.518   7.797  1.00 20.69           C  
ATOM    688  CD1 TYR A  88      27.287   2.060   7.744  1.00 15.36           C  
ATOM    689  CD2 TYR A  88      25.686   0.583   8.790  1.00 24.69           C  
ATOM    690  CE1 TYR A  88      28.258   1.680   8.666  1.00 16.66           C  
ATOM    691  CE2 TYR A  88      26.648   0.186   9.714  1.00 23.22           C  
ATOM    692  CZ  TYR A  88      27.917   0.769   9.667  1.00 25.99           C  
ATOM    693  OH  TYR A  88      28.865   0.384  10.563  1.00 22.28           O  
ATOM    694  N   ASP A  89      23.691  -0.787   5.938  1.00 13.92           N  
ATOM    695  CA  ASP A  89      23.486  -2.237   6.205  1.00 13.35           C  
ATOM    696  C   ASP A  89      23.747  -3.071   4.964  1.00 17.24           C  
ATOM    697  O   ASP A  89      24.084  -4.229   5.067  1.00 21.01           O  
ATOM    698  CB  ASP A  89      22.053  -2.510   6.660  1.00 15.54           C  
ATOM    699  CG  ASP A  89      21.777  -2.232   8.114  1.00 22.70           C  
ATOM    700  OD1 ASP A  89      22.832  -2.042   8.856  1.00 24.55           O  
ATOM    701  OD2 ASP A  89      20.659  -2.242   8.531  1.00 27.01           O  
ATOM    702  N   SER A  90      23.617  -2.483   3.777  1.00 15.77           N  
ATOM    703  CA  SER A  90      23.872  -3.255   2.547  1.00 14.16           C  
ATOM    704  C   SER A  90      25.343  -3.446   2.238  1.00 16.20           C  
ATOM    705  O   SER A  90      25.718  -4.225   1.338  1.00 15.39           O  
ATOM    706  CB  SER A  90      23.242  -2.563   1.319  1.00 14.70           C  
ATOM    707  OG  SER A  90      23.880  -1.320   1.002  1.00 13.87           O  
ATOM    708  N   LEU A  91      26.175  -2.625   2.888  1.00 12.76           N  
ATOM    709  CA  LEU A  91      27.603  -2.616   2.580  1.00 13.17           C  
ATOM    710  C   LEU A  91      28.400  -3.681   3.279  1.00 18.26           C  
ATOM    711  O   LEU A  91      28.004  -4.096   4.368  1.00 14.70           O  
ATOM    712  CB  LEU A  91      28.223  -1.243   2.942  1.00 14.94           C  
ATOM    713  CG  LEU A  91      27.625  -0.060   2.186  1.00 19.02           C  
ATOM    714  CD1 LEU A  91      28.138   1.218   2.817  1.00 17.21           C  
ATOM    715  CD2 LEU A  91      28.137  -0.092   0.751  1.00 14.48           C  
ATOM    716  N   ASP A  92      29.555  -4.034   2.674  1.00 12.64           N  
ATOM    717  CA  ASP A  92      30.515  -4.933   3.305  1.00 10.30           C  
ATOM    718  C   ASP A  92      31.285  -4.150   4.399  1.00 16.43           C  
ATOM    719  O   ASP A  92      31.242  -2.933   4.454  1.00 16.22           O  
ATOM    720  CB  ASP A  92      31.540  -5.475   2.327  1.00 14.10           C  
ATOM    721  CG  ASP A  92      32.236  -4.357   1.631  1.00 15.39           C  
ATOM    722  OD1 ASP A  92      31.545  -3.895   0.601  1.00 16.34           O  
ATOM    723  OD2 ASP A  92      33.329  -3.953   1.996  1.00 17.74           O  
ATOM    724  N   ALA A  93      31.995  -4.835   5.271  1.00 16.00           N  
ATOM    725  CA  ALA A  93      32.701  -4.208   6.366  1.00 16.45           C  
ATOM    726  C   ALA A  93      33.689  -3.092   5.971  1.00 15.58           C  
ATOM    727  O   ALA A  93      33.803  -2.077   6.661  1.00 15.78           O  
ATOM    728  CB  ALA A  93      33.383  -5.308   7.193  1.00 15.04           C  
ATOM    729  N   VAL A  94      34.448  -3.279   4.885  1.00 16.47           N  
ATOM    730  CA  VAL A  94      35.404  -2.265   4.478  1.00 11.92           C  
ATOM    731  C   VAL A  94      34.690  -1.007   4.074  1.00 13.44           C  
ATOM    732  O   VAL A  94      35.005   0.081   4.520  1.00 14.91           O  
ATOM    733  CB  VAL A  94      36.340  -2.751   3.394  1.00 16.10           C  
ATOM    734  CG1 VAL A  94      37.267  -1.625   2.985  1.00 20.22           C  
ATOM    735  CG2 VAL A  94      37.215  -3.860   3.958  1.00 16.93           C  
ATOM    736  N   ARG A  95      33.711  -1.174   3.209  1.00 12.58           N  
ATOM    737  CA  ARG A  95      32.955  -0.023   2.754  1.00 10.36           C  
ATOM    738  C   ARG A  95      32.209   0.642   3.900  1.00 16.38           C  
ATOM    739  O   ARG A  95      32.030   1.837   3.879  1.00 17.94           O  
ATOM    740  CB  ARG A  95      32.075  -0.322   1.565  1.00 12.69           C  
ATOM    741  CG  ARG A  95      32.876  -0.758   0.338  1.00  9.10           C  
ATOM    742  CD  ARG A  95      31.954  -0.998  -0.860  1.00 13.58           C  
ATOM    743  NE  ARG A  95      32.687  -1.149  -2.111  1.00 13.25           N  
ATOM    744  CZ  ARG A  95      33.060  -2.338  -2.607  1.00 21.05           C  
ATOM    745  NH1 ARG A  95      32.826  -3.484  -1.961  1.00 17.88           N  
ATOM    746  NH2 ARG A  95      33.688  -2.380  -3.786  1.00 17.86           N  
ATOM    747  N   ARG A  96      31.737  -0.101   4.908  1.00 17.20           N  
ATOM    748  CA  ARG A  96      31.117   0.523   6.063  1.00 10.42           C  
ATOM    749  C   ARG A  96      32.089   1.485   6.710  1.00 10.92           C  
ATOM    750  O   ARG A  96      31.690   2.575   7.152  1.00 15.08           O  
ATOM    751  CB  ARG A  96      30.743  -0.510   7.109  1.00  9.58           C  
ATOM    752  CG  ARG A  96      29.463  -1.189   6.673  1.00 11.78           C  
ATOM    753  CD  ARG A  96      29.059  -2.282   7.670  1.00 18.68           C  
ATOM    754  NE  ARG A  96      27.926  -3.000   7.100  1.00 33.79           N  
ATOM    755  CZ  ARG A  96      27.226  -3.939   7.724  1.00 35.98           C  
ATOM    756  NH1 ARG A  96      27.525  -4.266   8.951  1.00 33.51           N  
ATOM    757  NH2 ARG A  96      26.191  -4.544   7.116  1.00 23.15           N  
ATOM    758  N   ALA A  97      33.352   1.115   6.757  1.00 13.54           N  
ATOM    759  CA  ALA A  97      34.316   2.014   7.351  1.00 11.22           C  
ATOM    760  C   ALA A  97      34.410   3.322   6.577  1.00 18.18           C  
ATOM    761  O   ALA A  97      34.524   4.397   7.184  1.00 12.78           O  
ATOM    762  CB  ALA A  97      35.667   1.319   7.443  1.00  9.41           C  
ATOM    763  N   ALA A  98      34.361   3.253   5.235  1.00 12.76           N  
ATOM    764  CA  ALA A  98      34.390   4.482   4.423  1.00  9.25           C  
ATOM    765  C   ALA A  98      33.178   5.385   4.728  1.00 16.97           C  
ATOM    766  O   ALA A  98      33.263   6.625   4.775  1.00 14.52           O  
ATOM    767  CB  ALA A  98      34.347   4.155   2.952  1.00 12.23           C  
ATOM    768  N   ALA A  99      32.030   4.744   4.945  1.00 10.39           N  
ATOM    769  CA  ALA A  99      30.806   5.471   5.258  1.00 11.14           C  
ATOM    770  C   ALA A  99      30.923   6.146   6.604  1.00 12.56           C  
ATOM    771  O   ALA A  99      30.451   7.274   6.774  1.00 13.25           O  
ATOM    772  CB  ALA A  99      29.552   4.567   5.263  1.00  9.01           C  
ATOM    773  N   ILE A 100      31.531   5.455   7.585  1.00 11.02           N  
ATOM    774  CA  ILE A 100      31.654   6.058   8.909  1.00 13.92           C  
ATOM    775  C   ILE A 100      32.608   7.290   8.849  1.00 18.98           C  
ATOM    776  O   ILE A 100      32.385   8.363   9.460  1.00 12.87           O  
ATOM    777  CB  ILE A 100      32.148   5.019   9.946  1.00 17.01           C  
ATOM    778  CG1 ILE A 100      31.118   3.875  10.190  1.00 11.17           C  
ATOM    779  CG2 ILE A 100      32.548   5.752  11.256  1.00 12.64           C  
ATOM    780  CD1 ILE A 100      31.777   2.670  10.828  1.00 11.37           C  
ATOM    781  N   ASN A 101      33.702   7.134   8.091  1.00 11.81           N  
ATOM    782  CA  ASN A 101      34.697   8.201   7.941  1.00  9.29           C  
ATOM    783  C   ASN A 101      34.006   9.465   7.450  1.00 12.89           C  
ATOM    784  O   ASN A 101      34.254  10.577   7.937  1.00 14.19           O  
ATOM    785  CB  ASN A 101      35.720   7.731   6.890  1.00 10.12           C  
ATOM    786  CG  ASN A 101      36.954   8.585   6.846  1.00 13.47           C  
ATOM    787  OD1 ASN A 101      36.856   9.790   6.671  1.00 16.94           O  
ATOM    788  ND2 ASN A 101      38.118   7.964   6.974  1.00 11.22           N  
ATOM    789  N   MET A 102      33.150   9.320   6.418  1.00 11.10           N  
ATOM    790  CA  MET A 102      32.493  10.497   5.892  1.00 15.78           C  
ATOM    791  C   MET A 102      31.603  11.182   6.931  1.00 18.23           C  
ATOM    792  O   MET A 102      31.597  12.397   7.038  1.00 14.68           O  
ATOM    793  CB  MET A 102      31.668  10.159   4.635  1.00 15.78           C  
ATOM    794  CG  MET A 102      32.538   9.857   3.406  1.00 14.45           C  
ATOM    795  SD  MET A 102      31.510   9.722   1.929  1.00 18.69           S  
ATOM    796  CE  MET A 102      30.973  11.418   1.615  1.00 16.30           C  
ATOM    797  N   VAL A 103      30.817  10.383   7.691  1.00 14.58           N  
ATOM    798  CA  VAL A 103      29.925  10.974   8.709  1.00 12.71           C  
ATOM    799  C   VAL A 103      30.732  11.630   9.798  1.00 13.16           C  
ATOM    800  O   VAL A 103      30.371  12.693  10.262  1.00 21.75           O  
ATOM    801  CB  VAL A 103      28.942   9.965   9.322  1.00 15.11           C  
ATOM    802  CG1 VAL A 103      28.127  10.581  10.477  1.00 18.09           C  
ATOM    803  CG2 VAL A 103      27.957   9.635   8.218  1.00 19.09           C  
ATOM    804  N   PHE A 104      31.800  10.965  10.209  1.00 13.85           N  
ATOM    805  CA  PHE A 104      32.667  11.472  11.225  1.00 11.34           C  
ATOM    806  C   PHE A 104      33.198  12.815  10.784  1.00 19.75           C  
ATOM    807  O   PHE A 104      33.321  13.722  11.564  1.00 16.57           O  
ATOM    808  CB  PHE A 104      33.889  10.550  11.352  1.00 15.68           C  
ATOM    809  CG  PHE A 104      34.809  10.926  12.504  1.00 18.20           C  
ATOM    810  CD1 PHE A 104      35.846  11.842  12.315  1.00 15.96           C  
ATOM    811  CD2 PHE A 104      34.714  10.270  13.734  1.00 20.30           C  
ATOM    812  CE1 PHE A 104      36.710  12.155  13.369  1.00 23.11           C  
ATOM    813  CE2 PHE A 104      35.599  10.530  14.779  1.00 14.50           C  
ATOM    814  CZ  PHE A 104      36.578  11.507  14.599  1.00 15.64           C  
ATOM    815  N   GLN A 105      33.553  12.952   9.515  1.00 18.76           N  
ATOM    816  CA  GLN A 105      34.129  14.184   9.050  1.00 16.37           C  
ATOM    817  C   GLN A 105      33.086  15.289   8.841  1.00 25.92           C  
ATOM    818  O   GLN A 105      33.293  16.473   9.103  1.00 22.03           O  
ATOM    819  CB  GLN A 105      34.894  13.920   7.700  1.00 16.34           C  
ATOM    820  CG  GLN A 105      35.471  15.260   7.133  1.00 18.75           C  
ATOM    821  CD  GLN A 105      36.166  15.192   5.772  1.00 21.78           C  
ATOM    822  OE1 GLN A 105      36.171  14.145   5.119  1.00 20.78           O  
ATOM    823  NE2 GLN A 105      36.812  16.292   5.350  1.00 20.07           N  
ATOM    824  N   MET A 106      31.966  14.925   8.258  1.00 19.12           N  
ATOM    825  CA  MET A 106      30.997  15.924   7.911  1.00 20.69           C  
ATOM    826  C   MET A 106      29.638  15.886   8.586  1.00 22.60           C  
ATOM    827  O   MET A 106      28.825  16.742   8.340  1.00 24.35           O  
ATOM    828  CB  MET A 106      30.997  16.195   6.385  1.00 25.44           C  
ATOM    829  CG  MET A 106      30.464  15.143   5.443  1.00 47.29           C  
ATOM    830  SD  MET A 106      31.055  15.610   3.788  1.00 49.30           S  
ATOM    831  CE  MET A 106      31.393  14.005   3.013  1.00 62.69           C  
ATOM    832  N   GLY A 107      29.400  14.933   9.458  1.00 24.38           N  
ATOM    833  CA  GLY A 107      28.134  14.864  10.107  1.00 18.87           C  
ATOM    834  C   GLY A 107      27.074  14.305   9.156  1.00 19.72           C  
ATOM    835  O   GLY A 107      27.203  14.338   7.930  1.00 28.11           O  
ATOM    836  N   GLU A 108      25.985  13.858   9.752  1.00 30.33           N  
ATOM    837  CA  GLU A 108      24.817  13.295   9.053  1.00 64.33           C  
ATOM    838  C   GLU A 108      24.183  14.237   8.072  1.00 43.99           C  
ATOM    839  O   GLU A 108      23.582  13.866   7.052  1.00 64.01           O  
ATOM    840  CB  GLU A 108      23.692  13.005  10.058  1.00 39.24           C  
ATOM    841  CG  GLU A 108      23.818  11.634  10.741  1.00 63.67           C  
ATOM    842  CD  GLU A 108      22.846  11.459  11.878  1.00100.00           C  
ATOM    843  OE1 GLU A 108      21.589  11.407  11.492  1.00 64.25           O  
ATOM    844  OE2 GLU A 108      23.206  11.383  13.042  1.00100.00           O  
ATOM    845  N   THR A 109      24.296  15.469   8.477  1.00 45.29           N  
ATOM    846  CA  THR A 109      23.765  16.578   7.750  1.00 66.17           C  
ATOM    847  C   THR A 109      24.703  16.974   6.631  1.00 90.83           C  
ATOM    848  O   THR A 109      24.315  17.480   5.578  1.00 67.14           O  
ATOM    849  CB  THR A 109      23.577  17.707   8.779  1.00 95.35           C  
ATOM    850  OG1 THR A 109      22.206  17.948   9.009  1.00100.00           O  
ATOM    851  CG2 THR A 109      24.348  18.982   8.437  1.00 72.99           C  
ATOM    852  N   GLY A 110      25.970  16.752   6.880  1.00 44.50           N  
ATOM    853  CA  GLY A 110      26.937  17.119   5.886  1.00 36.29           C  
ATOM    854  C   GLY A 110      26.773  16.221   4.686  1.00 71.92           C  
ATOM    855  O   GLY A 110      27.143  16.554   3.571  1.00 46.32           O  
ATOM    856  N   VAL A 111      26.197  15.062   4.903  1.00 28.41           N  
ATOM    857  CA  VAL A 111      26.105  14.137   3.800  1.00 52.14           C  
ATOM    858  C   VAL A 111      24.714  13.957   3.318  1.00 88.52           C  
ATOM    859  O   VAL A 111      24.377  12.967   2.665  1.00 54.04           O  
ATOM    860  CB  VAL A 111      26.729  12.813   4.172  1.00 38.59           C  
ATOM    861  CG1 VAL A 111      28.108  13.094   4.746  1.00 42.13           C  
ATOM    862  CG2 VAL A 111      25.861  12.182   5.247  1.00 43.70           C  
ATOM    863  N   ALA A 112      23.949  14.963   3.661  1.00 54.70           N  
ATOM    864  CA  ALA A 112      22.565  15.021   3.321  1.00100.00           C  
ATOM    865  C   ALA A 112      22.365  15.095   1.801  1.00100.00           C  
ATOM    866  O   ALA A 112      21.539  14.352   1.268  1.00 86.63           O  
ATOM    867  CB  ALA A 112      21.881  16.167   4.062  1.00100.00           C  
ATOM    868  N   GLY A 113      23.154  15.983   1.126  1.00100.00           N  
ATOM    869  CA  GLY A 113      23.124  16.227  -0.335  1.00 43.53           C  
ATOM    870  C   GLY A 113      23.699  15.079  -1.194  1.00100.00           C  
ATOM    871  O   GLY A 113      23.826  15.181  -2.416  1.00 32.20           O  
ATOM    872  N   PHE A 114      24.036  13.961  -0.557  1.00 34.71           N  
ATOM    873  CA  PHE A 114      24.581  12.804  -1.215  1.00 23.33           C  
ATOM    874  C   PHE A 114      23.572  11.756  -1.646  1.00 22.70           C  
ATOM    875  O   PHE A 114      23.906  10.592  -1.858  1.00 23.04           O  
ATOM    876  CB  PHE A 114      25.670  12.206  -0.338  1.00 24.09           C  
ATOM    877  CG  PHE A 114      26.950  13.032  -0.345  1.00 25.89           C  
ATOM    878  CD1 PHE A 114      27.097  14.143   0.485  1.00 40.15           C  
ATOM    879  CD2 PHE A 114      28.030  12.669  -1.155  1.00 27.59           C  
ATOM    880  CE1 PHE A 114      28.284  14.872   0.498  1.00 26.38           C  
ATOM    881  CE2 PHE A 114      29.231  13.385  -1.163  1.00 28.60           C  
ATOM    882  CZ  PHE A 114      29.342  14.497  -0.334  1.00 30.59           C  
ATOM    883  N   THR A 115      22.360  12.161  -1.886  1.00 15.24           N  
ATOM    884  CA  THR A 115      21.335  11.216  -2.344  1.00 15.95           C  
ATOM    885  C   THR A 115      21.661  10.324  -3.499  1.00 22.01           C  
ATOM    886  O   THR A 115      21.370   9.150  -3.496  1.00 21.68           O  
ATOM    887  CB  THR A 115      20.107  11.953  -2.831  1.00 41.58           C  
ATOM    888  OG1 THR A 115      19.599  12.718  -1.784  1.00 36.68           O  
ATOM    889  CG2 THR A 115      19.086  10.889  -3.194  1.00 40.31           C  
ATOM    890  N   ASN A 116      22.109  10.913  -4.561  1.00 16.65           N  
ATOM    891  CA  ASN A 116      22.449  10.127  -5.726  1.00 16.89           C  
ATOM    892  C   ASN A 116      23.572   9.134  -5.449  1.00 18.42           C  
ATOM    893  O   ASN A 116      23.565   7.976  -5.917  1.00 20.87           O  
ATOM    894  CB  ASN A 116      22.764  11.012  -6.973  1.00 15.07           C  
ATOM    895  CG  ASN A 116      21.602  11.976  -7.212  1.00 34.79           C  
ATOM    896  OD1 ASN A 116      20.437  11.587  -7.030  1.00 36.96           O  
ATOM    897  ND2 ASN A 116      21.875  13.252  -7.502  1.00 26.56           N  
ATOM    898  N   SER A 117      24.574   9.561  -4.702  1.00 14.08           N  
ATOM    899  CA  SER A 117      25.641   8.614  -4.419  1.00 13.18           C  
ATOM    900  C   SER A 117      25.132   7.484  -3.525  1.00 14.90           C  
ATOM    901  O   SER A 117      25.553   6.325  -3.669  1.00 17.65           O  
ATOM    902  CB  SER A 117      26.815   9.246  -3.692  1.00 17.20           C  
ATOM    903  OG  SER A 117      27.175  10.465  -4.296  1.00 34.25           O  
ATOM    904  N   LEU A 118      24.262   7.825  -2.567  1.00 17.85           N  
ATOM    905  CA  LEU A 118      23.707   6.808  -1.667  1.00 14.62           C  
ATOM    906  C   LEU A 118      23.021   5.780  -2.504  1.00 19.63           C  
ATOM    907  O   LEU A 118      23.177   4.582  -2.335  1.00 19.13           O  
ATOM    908  CB  LEU A 118      22.678   7.350  -0.646  1.00 22.01           C  
ATOM    909  CG  LEU A 118      23.339   8.115   0.508  1.00 44.90           C  
ATOM    910  CD1 LEU A 118      22.286   8.902   1.261  1.00 27.09           C  
ATOM    911  CD2 LEU A 118      24.075   7.181   1.479  1.00 25.33           C  
ATOM    912  N   ARG A 119      22.217   6.245  -3.413  1.00 15.44           N  
ATOM    913  CA  ARG A 119      21.504   5.262  -4.224  1.00 19.29           C  
ATOM    914  C   ARG A 119      22.433   4.351  -5.020  1.00 19.15           C  
ATOM    915  O   ARG A 119      22.216   3.157  -5.158  1.00 18.72           O  
ATOM    916  CB  ARG A 119      20.565   5.999  -5.152  1.00 20.80           C  
ATOM    917  CG  ARG A 119      19.724   5.056  -5.969  1.00 45.50           C  
ATOM    918  CD  ARG A 119      18.849   5.816  -6.966  1.00100.00           C  
ATOM    919  NE  ARG A 119      19.599   6.272  -8.141  1.00100.00           N  
ATOM    920  CZ  ARG A 119      19.814   7.553  -8.450  1.00100.00           C  
ATOM    921  NH1 ARG A 119      19.309   8.554  -7.710  1.00100.00           N  
ATOM    922  NH2 ARG A 119      20.531   7.834  -9.546  1.00100.00           N  
ATOM    923  N   MET A 120      23.487   4.956  -5.578  1.00 18.86           N  
ATOM    924  CA  MET A 120      24.442   4.208  -6.369  1.00 13.68           C  
ATOM    925  C   MET A 120      25.180   3.206  -5.508  1.00 22.64           C  
ATOM    926  O   MET A 120      25.449   2.075  -5.897  1.00 19.79           O  
ATOM    927  CB  MET A 120      25.474   5.137  -7.044  1.00 19.67           C  
ATOM    928  CG  MET A 120      24.938   5.797  -8.314  1.00 25.49           C  
ATOM    929  SD  MET A 120      26.043   7.109  -8.884  1.00 29.50           S  
ATOM    930  CE  MET A 120      24.833   8.315  -9.470  1.00 30.39           C  
ATOM    931  N   LEU A 121      25.541   3.614  -4.312  1.00 13.44           N  
ATOM    932  CA  LEU A 121      26.215   2.637  -3.450  1.00 17.11           C  
ATOM    933  C   LEU A 121      25.240   1.481  -3.095  1.00 13.90           C  
ATOM    934  O   LEU A 121      25.594   0.292  -3.023  1.00 14.92           O  
ATOM    935  CB  LEU A 121      26.662   3.347  -2.155  1.00 14.71           C  
ATOM    936  CG  LEU A 121      27.855   4.298  -2.310  1.00 18.88           C  
ATOM    937  CD1 LEU A 121      28.029   5.099  -1.011  1.00 24.61           C  
ATOM    938  CD2 LEU A 121      29.132   3.517  -2.552  1.00 19.02           C  
ATOM    939  N   GLN A 122      24.001   1.880  -2.834  1.00 15.33           N  
ATOM    940  CA  GLN A 122      23.054   0.889  -2.492  1.00 20.33           C  
ATOM    941  C   GLN A 122      22.916  -0.139  -3.615  1.00 30.53           C  
ATOM    942  O   GLN A 122      22.779  -1.342  -3.393  1.00 20.56           O  
ATOM    943  CB  GLN A 122      21.730   1.497  -2.102  1.00 15.62           C  
ATOM    944  CG  GLN A 122      20.787   0.332  -1.799  1.00 37.46           C  
ATOM    945  CD  GLN A 122      19.663   0.675  -0.864  1.00100.00           C  
ATOM    946  OE1 GLN A 122      19.159   1.807  -0.883  1.00 65.71           O  
ATOM    947  NE2 GLN A 122      19.252  -0.304  -0.052  1.00100.00           N  
ATOM    948  N   GLN A 123      23.010   0.332  -4.838  1.00 17.74           N  
ATOM    949  CA  GLN A 123      22.904  -0.530  -5.997  1.00 18.38           C  
ATOM    950  C   GLN A 123      24.199  -1.234  -6.330  1.00 21.78           C  
ATOM    951  O   GLN A 123      24.205  -1.969  -7.312  1.00 22.61           O  
ATOM    952  CB  GLN A 123      22.526   0.329  -7.222  1.00 19.69           C  
ATOM    953  CG  GLN A 123      21.062   0.786  -7.199  1.00 25.47           C  
ATOM    954  CD  GLN A 123      20.631   1.366  -8.549  1.00 28.76           C  
ATOM    955  OE1 GLN A 123      20.018   0.655  -9.363  1.00100.00           O  
ATOM    956  NE2 GLN A 123      21.046   2.609  -8.834  1.00 55.54           N  
ATOM    957  N   LYS A 124      25.311  -0.960  -5.571  1.00 12.86           N  
ATOM    958  CA  LYS A 124      26.620  -1.574  -5.791  1.00 14.22           C  
ATOM    959  C   LYS A 124      27.267  -1.206  -7.125  1.00 18.01           C  
ATOM    960  O   LYS A 124      28.040  -1.969  -7.720  1.00 17.24           O  
ATOM    961  CB  LYS A 124      26.705  -3.095  -5.485  1.00 21.49           C  
ATOM    962  CG  LYS A 124      26.022  -3.454  -4.149  1.00 18.96           C  
ATOM    963  CD  LYS A 124      26.487  -4.783  -3.556  1.00 19.41           C  
ATOM    964  CE  LYS A 124      25.943  -4.996  -2.131  1.00 19.56           C  
ATOM    965  NZ  LYS A 124      26.654  -4.227  -1.121  1.00 31.35           N  
ATOM    966  N   ARG A 125      26.953  -0.017  -7.592  1.00 14.81           N  
ATOM    967  CA  ARG A 125      27.565   0.485  -8.837  1.00 11.83           C  
ATOM    968  C   ARG A 125      28.763   1.321  -8.418  1.00 14.53           C  
ATOM    969  O   ARG A 125      28.732   2.564  -8.346  1.00 18.56           O  
ATOM    970  CB  ARG A 125      26.506   1.301  -9.568  1.00 20.10           C  
ATOM    971  CG  ARG A 125      25.311   0.454 -10.045  1.00 22.66           C  
ATOM    972  CD  ARG A 125      24.122   1.372 -10.276  1.00 29.94           C  
ATOM    973  NE  ARG A 125      23.399   1.290 -11.548  1.00 75.76           N  
ATOM    974  CZ  ARG A 125      22.399   0.439 -11.819  1.00100.00           C  
ATOM    975  NH1 ARG A 125      21.997  -0.530 -10.966  1.00 88.19           N  
ATOM    976  NH2 ARG A 125      21.824   0.514 -12.996  1.00100.00           N  
ATOM    977  N   TRP A 126      29.812   0.613  -8.067  1.00 18.92           N  
ATOM    978  CA  TRP A 126      30.977   1.243  -7.502  1.00 19.62           C  
ATOM    979  C   TRP A 126      31.651   2.341  -8.289  1.00 29.34           C  
ATOM    980  O   TRP A 126      31.981   3.388  -7.745  1.00 16.60           O  
ATOM    981  CB  TRP A 126      31.954   0.225  -6.920  1.00 10.56           C  
ATOM    982  CG  TRP A 126      31.342  -0.932  -6.175  1.00 16.19           C  
ATOM    983  CD1 TRP A 126      31.497  -2.238  -6.503  1.00 13.38           C  
ATOM    984  CD2 TRP A 126      30.518  -0.923  -5.001  1.00 18.23           C  
ATOM    985  NE1 TRP A 126      30.862  -3.051  -5.604  1.00 13.99           N  
ATOM    986  CE2 TRP A 126      30.257  -2.281  -4.671  1.00 15.48           C  
ATOM    987  CE3 TRP A 126      30.036   0.082  -4.156  1.00 16.06           C  
ATOM    988  CZ2 TRP A 126      29.536  -2.646  -3.558  1.00 15.62           C  
ATOM    989  CZ3 TRP A 126      29.285  -0.276  -3.055  1.00 17.02           C  
ATOM    990  CH2 TRP A 126      29.040  -1.634  -2.760  1.00 16.27           C  
ATOM    991  N   ASP A 127      31.934   2.104  -9.547  1.00 16.55           N  
ATOM    992  CA  ASP A 127      32.623   3.127 -10.326  1.00 13.52           C  
ATOM    993  C   ASP A 127      31.796   4.370 -10.513  1.00 12.26           C  
ATOM    994  O   ASP A 127      32.258   5.504 -10.412  1.00 23.04           O  
ATOM    995  CB  ASP A 127      32.969   2.529 -11.686  1.00 19.79           C  
ATOM    996  CG  ASP A 127      34.210   1.652 -11.615  1.00 33.74           C  
ATOM    997  OD1 ASP A 127      34.578   1.091 -10.608  1.00 43.00           O  
ATOM    998  OD2 ASP A 127      34.902   1.611 -12.721  1.00 58.52           O  
ATOM    999  N   GLU A 128      30.506   4.149 -10.748  1.00 13.53           N  
ATOM   1000  CA  GLU A 128      29.640   5.266 -10.899  1.00 18.68           C  
ATOM   1001  C   GLU A 128      29.552   6.085  -9.629  1.00 22.71           C  
ATOM   1002  O   GLU A 128      29.596   7.308  -9.660  1.00 18.12           O  
ATOM   1003  CB  GLU A 128      28.262   4.796 -11.347  1.00 27.01           C  
ATOM   1004  CG  GLU A 128      28.284   4.299 -12.814  1.00 37.61           C  
ATOM   1005  CD  GLU A 128      27.247   3.258 -13.193  1.00100.00           C  
ATOM   1006  OE1 GLU A 128      26.010   3.623 -12.931  1.00 86.93           O  
ATOM   1007  OE2 GLU A 128      27.537   2.215 -13.757  1.00 85.72           O  
ATOM   1008  N   ALA A 129      29.430   5.399  -8.502  1.00 16.36           N  
ATOM   1009  CA  ALA A 129      29.359   6.128  -7.246  1.00 12.01           C  
ATOM   1010  C   ALA A 129      30.622   6.957  -7.044  1.00 12.14           C  
ATOM   1011  O   ALA A 129      30.584   8.112  -6.571  1.00 15.79           O  
ATOM   1012  CB  ALA A 129      29.248   5.135  -6.094  1.00 11.59           C  
ATOM   1013  N   ALA A 130      31.751   6.324  -7.394  1.00 14.72           N  
ATOM   1014  CA  ALA A 130      33.041   6.966  -7.239  1.00 13.47           C  
ATOM   1015  C   ALA A 130      33.078   8.237  -8.045  1.00 21.31           C  
ATOM   1016  O   ALA A 130      33.563   9.269  -7.615  1.00 19.86           O  
ATOM   1017  CB  ALA A 130      34.158   6.029  -7.642  1.00 13.07           C  
ATOM   1018  N   VAL A 131      32.565   8.166  -9.245  1.00 17.72           N  
ATOM   1019  CA  VAL A 131      32.526   9.363 -10.037  1.00 15.62           C  
ATOM   1020  C   VAL A 131      31.589  10.400  -9.415  1.00 22.20           C  
ATOM   1021  O   VAL A 131      31.892  11.554  -9.310  1.00 17.88           O  
ATOM   1022  CB  VAL A 131      32.082   9.014 -11.462  1.00 22.73           C  
ATOM   1023  CG1 VAL A 131      31.685  10.256 -12.225  1.00 21.82           C  
ATOM   1024  CG2 VAL A 131      33.256   8.417 -12.201  1.00 20.14           C  
ATOM   1025  N   ASN A 132      30.421   9.996  -8.996  1.00 18.34           N  
ATOM   1026  CA  ASN A 132      29.490  10.941  -8.420  1.00 11.62           C  
ATOM   1027  C   ASN A 132      30.031  11.550  -7.128  1.00 19.67           C  
ATOM   1028  O   ASN A 132      29.885  12.725  -6.854  1.00 14.88           O  
ATOM   1029  CB  ASN A 132      28.139  10.250  -8.128  1.00 13.09           C  
ATOM   1030  CG  ASN A 132      27.053  11.213  -7.680  1.00 19.01           C  
ATOM   1031  OD1 ASN A 132      26.794  11.476  -6.487  1.00 20.04           O  
ATOM   1032  ND2 ASN A 132      26.474  11.864  -8.651  1.00 18.42           N  
ATOM   1033  N   LEU A 133      30.677  10.761  -6.310  1.00 13.01           N  
ATOM   1034  CA  LEU A 133      31.167  11.351  -5.048  1.00 13.36           C  
ATOM   1035  C   LEU A 133      32.187  12.491  -5.257  1.00 18.39           C  
ATOM   1036  O   LEU A 133      32.294  13.400  -4.424  1.00 21.25           O  
ATOM   1037  CB  LEU A 133      31.852  10.267  -4.154  1.00 16.46           C  
ATOM   1038  CG  LEU A 133      30.880   9.302  -3.452  1.00 17.53           C  
ATOM   1039  CD1 LEU A 133      31.626   8.056  -2.943  1.00 17.11           C  
ATOM   1040  CD2 LEU A 133      30.151  10.000  -2.302  1.00 20.24           C  
ATOM   1041  N   ALA A 134      33.003  12.406  -6.325  1.00 14.93           N  
ATOM   1042  CA  ALA A 134      34.046  13.414  -6.639  1.00 17.12           C  
ATOM   1043  C   ALA A 134      33.494  14.795  -7.035  1.00 18.68           C  
ATOM   1044  O   ALA A 134      34.212  15.810  -6.979  1.00 18.61           O  
ATOM   1045  CB  ALA A 134      35.057  12.872  -7.643  1.00 17.40           C  
ATOM   1046  N   LYS A 135      32.207  14.834  -7.423  1.00 13.73           N  
ATOM   1047  CA  LYS A 135      31.561  16.099  -7.778  1.00 18.19           C  
ATOM   1048  C   LYS A 135      30.962  16.731  -6.544  1.00 13.56           C  
ATOM   1049  O   LYS A 135      29.743  16.735  -6.338  1.00 19.91           O  
ATOM   1050  CB  LYS A 135      30.471  15.871  -8.789  1.00 20.83           C  
ATOM   1051  CG  LYS A 135      30.998  15.130 -10.000  1.00 17.56           C  
ATOM   1052  CD  LYS A 135      29.859  15.043 -10.988  1.00 35.36           C  
ATOM   1053  CE  LYS A 135      30.209  14.301 -12.258  1.00 96.65           C  
ATOM   1054  NZ  LYS A 135      29.012  14.004 -13.061  1.00 64.54           N  
ATOM   1055  N   SER A 136      31.836  17.159  -5.663  1.00 12.80           N  
ATOM   1056  CA  SER A 136      31.361  17.659  -4.407  1.00 15.82           C  
ATOM   1057  C   SER A 136      32.323  18.681  -3.855  1.00 16.15           C  
ATOM   1058  O   SER A 136      33.534  18.704  -4.162  1.00 15.12           O  
ATOM   1059  CB  SER A 136      31.196  16.478  -3.422  1.00 14.80           C  
ATOM   1060  OG  SER A 136      32.481  15.864  -3.215  1.00 14.90           O  
ATOM   1061  N   ARG A 137      31.786  19.528  -3.011  1.00 11.49           N  
ATOM   1062  CA  ARG A 137      32.676  20.478  -2.396  1.00 13.36           C  
ATOM   1063  C   ARG A 137      33.726  19.728  -1.567  1.00 16.96           C  
ATOM   1064  O   ARG A 137      34.905  20.068  -1.527  1.00 15.18           O  
ATOM   1065  CB  ARG A 137      31.850  21.336  -1.459  1.00 16.34           C  
ATOM   1066  CG  ARG A 137      32.784  22.229  -0.667  1.00 14.06           C  
ATOM   1067  CD  ARG A 137      32.055  23.062   0.357  1.00 19.20           C  
ATOM   1068  NE  ARG A 137      32.934  24.066   0.946  1.00 31.99           N  
ATOM   1069  CZ  ARG A 137      33.648  23.877   2.054  1.00100.00           C  
ATOM   1070  NH1 ARG A 137      33.597  22.748   2.731  1.00 28.81           N  
ATOM   1071  NH2 ARG A 137      34.433  24.845   2.513  1.00 40.45           N  
ATOM   1072  N   TRP A 138      33.260  18.652  -0.903  1.00 16.30           N  
ATOM   1073  CA  TRP A 138      34.103  17.786  -0.042  1.00 14.83           C  
ATOM   1074  C   TRP A 138      35.366  17.383  -0.748  1.00 15.31           C  
ATOM   1075  O   TRP A 138      36.516  17.574  -0.288  1.00 16.79           O  
ATOM   1076  CB  TRP A 138      33.295  16.520   0.251  1.00 18.98           C  
ATOM   1077  CG  TRP A 138      34.076  15.387   0.876  1.00 20.97           C  
ATOM   1078  CD1 TRP A 138      34.718  15.416   2.088  1.00 19.75           C  
ATOM   1079  CD2 TRP A 138      34.128  14.013   0.415  1.00  9.64           C  
ATOM   1080  NE1 TRP A 138      35.260  14.169   2.359  1.00 14.37           N  
ATOM   1081  CE2 TRP A 138      34.877  13.275   1.375  1.00 13.77           C  
ATOM   1082  CE3 TRP A 138      33.624  13.363  -0.711  1.00 11.97           C  
ATOM   1083  CZ2 TRP A 138      35.129  11.898   1.248  1.00 13.99           C  
ATOM   1084  CZ3 TRP A 138      33.897  12.009  -0.866  1.00 17.64           C  
ATOM   1085  CH2 TRP A 138      34.607  11.284   0.124  1.00 20.42           C  
ATOM   1086  N   TYR A 139      35.144  16.895  -1.965  1.00 14.63           N  
ATOM   1087  CA  TYR A 139      36.272  16.459  -2.757  1.00 11.48           C  
ATOM   1088  C   TYR A 139      37.195  17.599  -3.127  1.00 26.85           C  
ATOM   1089  O   TYR A 139      38.426  17.436  -3.158  1.00 17.73           O  
ATOM   1090  CB  TYR A 139      35.753  15.837  -4.057  1.00 11.46           C  
ATOM   1091  CG  TYR A 139      36.859  15.347  -4.923  1.00 16.29           C  
ATOM   1092  CD1 TYR A 139      37.399  14.083  -4.699  1.00 17.43           C  
ATOM   1093  CD2 TYR A 139      37.331  16.121  -5.984  1.00 21.94           C  
ATOM   1094  CE1 TYR A 139      38.420  13.588  -5.503  1.00 26.11           C  
ATOM   1095  CE2 TYR A 139      38.327  15.625  -6.823  1.00 37.96           C  
ATOM   1096  CZ  TYR A 139      38.872  14.363  -6.571  1.00 86.96           C  
ATOM   1097  OH  TYR A 139      39.851  13.864  -7.386  1.00 69.99           O  
ATOM   1098  N   ASN A 140      36.592  18.746  -3.497  1.00 18.53           N  
ATOM   1099  CA  ASN A 140      37.405  19.916  -3.915  1.00 14.14           C  
ATOM   1100  C   ASN A 140      38.170  20.552  -2.760  1.00 17.27           C  
ATOM   1101  O   ASN A 140      39.267  21.062  -2.922  1.00 20.26           O  
ATOM   1102  CB  ASN A 140      36.558  20.961  -4.677  1.00 24.93           C  
ATOM   1103  CG  ASN A 140      36.209  20.459  -6.067  1.00 30.15           C  
ATOM   1104  OD1 ASN A 140      35.074  20.048  -6.327  1.00 29.82           O  
ATOM   1105  ND2 ASN A 140      37.213  20.372  -6.925  1.00 20.01           N  
ATOM   1106  N   GLN A 141      37.624  20.472  -1.560  1.00 14.10           N  
ATOM   1107  CA  GLN A 141      38.304  21.056  -0.415  1.00 17.49           C  
ATOM   1108  C   GLN A 141      39.364  20.152   0.217  1.00 20.91           C  
ATOM   1109  O   GLN A 141      40.379  20.649   0.692  1.00 21.81           O  
ATOM   1110  CB  GLN A 141      37.288  21.433   0.681  1.00 16.99           C  
ATOM   1111  CG  GLN A 141      36.373  22.563   0.196  1.00 43.43           C  
ATOM   1112  CD  GLN A 141      37.106  23.770  -0.381  1.00 52.02           C  
ATOM   1113  OE1 GLN A 141      36.851  24.245  -1.528  1.00 27.56           O  
ATOM   1114  NE2 GLN A 141      37.967  24.315   0.465  1.00 23.27           N  
ATOM   1115  N   THR A 142      39.111  18.841   0.293  1.00 14.33           N  
ATOM   1116  CA  THR A 142      40.053  17.933   0.881  1.00 10.84           C  
ATOM   1117  C   THR A 142      40.198  16.793  -0.073  1.00 16.79           C  
ATOM   1118  O   THR A 142      39.756  15.678   0.143  1.00 16.92           O  
ATOM   1119  CB  THR A 142      39.558  17.423   2.290  1.00 18.52           C  
ATOM   1120  OG1 THR A 142      38.218  16.895   2.258  1.00 15.53           O  
ATOM   1121  CG2 THR A 142      39.602  18.574   3.305  1.00 16.42           C  
ATOM   1122  N   PRO A 143      40.844  17.062  -1.147  1.00 16.69           N  
ATOM   1123  CA  PRO A 143      41.003  16.068  -2.187  1.00 12.79           C  
ATOM   1124  C   PRO A 143      41.788  14.794  -1.829  1.00 14.16           C  
ATOM   1125  O   PRO A 143      41.443  13.720  -2.304  1.00 16.72           O  
ATOM   1126  CB  PRO A 143      41.779  16.796  -3.294  1.00 18.24           C  
ATOM   1127  CG  PRO A 143      42.343  18.085  -2.692  1.00 14.82           C  
ATOM   1128  CD  PRO A 143      41.565  18.337  -1.411  1.00 16.79           C  
ATOM   1129  N   ASN A 144      42.898  14.875  -1.076  1.00 12.69           N  
ATOM   1130  CA  ASN A 144      43.680  13.650  -0.778  1.00 17.58           C  
ATOM   1131  C   ASN A 144      42.929  12.669   0.113  1.00 16.41           C  
ATOM   1132  O   ASN A 144      42.899  11.453  -0.105  1.00 14.46           O  
ATOM   1133  CB  ASN A 144      45.011  14.002  -0.124  1.00 18.06           C  
ATOM   1134  CG  ASN A 144      45.965  14.658  -1.115  1.00 28.63           C  
ATOM   1135  OD1 ASN A 144      46.145  14.207  -2.234  1.00 44.93           O  
ATOM   1136  ND2 ASN A 144      46.556  15.747  -0.724  1.00 41.85           N  
ATOM   1137  N   ARG A 145      42.250  13.251   1.097  1.00 13.51           N  
ATOM   1138  CA  ARG A 145      41.419  12.454   1.975  1.00 11.89           C  
ATOM   1139  C   ARG A 145      40.229  11.868   1.188  1.00 17.43           C  
ATOM   1140  O   ARG A 145      39.903  10.683   1.296  1.00 17.06           O  
ATOM   1141  CB  ARG A 145      40.886  13.271   3.132  1.00 13.98           C  
ATOM   1142  CG  ARG A 145      40.129  12.371   4.107  1.00 17.95           C  
ATOM   1143  CD  ARG A 145      39.445  13.159   5.162  1.00 27.80           C  
ATOM   1144  NE  ARG A 145      38.730  12.310   6.093  1.00 19.58           N  
ATOM   1145  CZ  ARG A 145      38.606  12.678   7.349  1.00 19.13           C  
ATOM   1146  NH1 ARG A 145      39.203  13.771   7.760  1.00 18.58           N  
ATOM   1147  NH2 ARG A 145      37.896  11.943   8.203  1.00 14.87           N  
ATOM   1148  N   ALA A 146      39.550  12.710   0.388  1.00 17.53           N  
ATOM   1149  CA  ALA A 146      38.389  12.257  -0.380  1.00 15.27           C  
ATOM   1150  C   ALA A 146      38.805  11.146  -1.322  1.00 15.15           C  
ATOM   1151  O   ALA A 146      38.091  10.150  -1.456  1.00 13.96           O  
ATOM   1152  CB  ALA A 146      37.692  13.392  -1.106  1.00 14.38           C  
ATOM   1153  N   LYS A 147      39.952  11.288  -1.982  1.00 15.53           N  
ATOM   1154  CA  LYS A 147      40.408  10.201  -2.865  1.00 19.19           C  
ATOM   1155  C   LYS A 147      40.597   8.886  -2.121  1.00 21.04           C  
ATOM   1156  O   LYS A 147      40.282   7.795  -2.645  1.00 15.17           O  
ATOM   1157  CB  LYS A 147      41.717  10.487  -3.594  1.00 15.73           C  
ATOM   1158  CG  LYS A 147      41.539  11.685  -4.508  1.00 31.15           C  
ATOM   1159  CD  LYS A 147      42.831  12.146  -5.172  1.00 44.11           C  
ATOM   1160  CE  LYS A 147      42.715  13.536  -5.778  1.00 37.97           C  
ATOM   1161  NZ  LYS A 147      43.040  13.576  -7.213  1.00100.00           N  
ATOM   1162  N   ARG A 148      41.125   8.961  -0.878  1.00 15.80           N  
ATOM   1163  CA  ARG A 148      41.320   7.690  -0.144  1.00 16.39           C  
ATOM   1164  C   ARG A 148      40.002   7.023   0.169  1.00 12.08           C  
ATOM   1165  O   ARG A 148      39.894   5.814   0.044  1.00 16.02           O  
ATOM   1166  CB  ARG A 148      42.087   7.822   1.172  1.00 13.06           C  
ATOM   1167  CG  ARG A 148      43.543   8.215   0.971  1.00 10.32           C  
ATOM   1168  CD  ARG A 148      44.305   8.146   2.287  1.00 16.92           C  
ATOM   1169  NE  ARG A 148      43.976   9.259   3.204  1.00 14.71           N  
ATOM   1170  CZ  ARG A 148      44.560  10.482   3.193  1.00 29.52           C  
ATOM   1171  NH1 ARG A 148      45.519  10.764   2.293  1.00 15.95           N  
ATOM   1172  NH2 ARG A 148      44.211  11.437   4.061  1.00 15.67           N  
ATOM   1173  N   VAL A 149      39.011   7.842   0.576  1.00 12.29           N  
ATOM   1174  CA  VAL A 149      37.704   7.285   0.971  1.00  9.50           C  
ATOM   1175  C   VAL A 149      36.977   6.784  -0.265  1.00 14.92           C  
ATOM   1176  O   VAL A 149      36.377   5.715  -0.270  1.00 15.56           O  
ATOM   1177  CB  VAL A 149      36.881   8.347   1.695  1.00 16.08           C  
ATOM   1178  CG1 VAL A 149      35.418   7.927   1.875  1.00 11.72           C  
ATOM   1179  CG2 VAL A 149      37.567   8.681   3.017  1.00 17.88           C  
ATOM   1180  N   ILE A 150      37.085   7.554  -1.337  1.00 14.19           N  
ATOM   1181  CA  ILE A 150      36.482   7.164  -2.593  1.00 14.00           C  
ATOM   1182  C   ILE A 150      37.070   5.852  -3.120  1.00 15.88           C  
ATOM   1183  O   ILE A 150      36.349   4.994  -3.610  1.00 16.50           O  
ATOM   1184  CB  ILE A 150      36.616   8.247  -3.675  1.00 13.78           C  
ATOM   1185  CG1 ILE A 150      35.643   9.397  -3.366  1.00 16.48           C  
ATOM   1186  CG2 ILE A 150      36.288   7.590  -5.025  1.00 18.77           C  
ATOM   1187  CD1 ILE A 150      35.875  10.612  -4.247  1.00 17.04           C  
ATOM   1188  N   THR A 151      38.394   5.699  -3.095  1.00 12.83           N  
ATOM   1189  CA  THR A 151      38.997   4.437  -3.573  1.00 21.15           C  
ATOM   1190  C   THR A 151      38.519   3.250  -2.746  1.00 18.57           C  
ATOM   1191  O   THR A 151      38.376   2.132  -3.203  1.00 14.74           O  
ATOM   1192  CB  THR A 151      40.500   4.560  -3.361  1.00 21.69           C  
ATOM   1193  OG1 THR A 151      40.963   5.479  -4.302  1.00 25.17           O  
ATOM   1194  CG2 THR A 151      41.202   3.224  -3.582  1.00 24.69           C  
ATOM   1195  N   THR A 152      38.308   3.529  -1.477  1.00 13.71           N  
ATOM   1196  CA  THR A 152      37.832   2.541  -0.542  1.00 17.64           C  
ATOM   1197  C   THR A 152      36.415   2.079  -0.959  1.00 17.22           C  
ATOM   1198  O   THR A 152      36.090   0.888  -0.975  1.00 17.01           O  
ATOM   1199  CB  THR A 152      37.873   3.118   0.927  1.00 14.91           C  
ATOM   1200  OG1 THR A 152      39.196   3.534   1.242  1.00 12.93           O  
ATOM   1201  CG2 THR A 152      37.470   2.053   1.947  1.00 14.54           C  
ATOM   1202  N   PHE A 153      35.542   3.025  -1.286  1.00  9.79           N  
ATOM   1203  CA  PHE A 153      34.204   2.595  -1.697  1.00 16.85           C  
ATOM   1204  C   PHE A 153      34.253   1.897  -3.048  1.00 19.48           C  
ATOM   1205  O   PHE A 153      33.473   0.989  -3.346  1.00 17.35           O  
ATOM   1206  CB  PHE A 153      33.275   3.803  -1.858  1.00 11.95           C  
ATOM   1207  CG  PHE A 153      32.619   4.365  -0.609  1.00 16.55           C  
ATOM   1208  CD1 PHE A 153      31.744   3.592   0.161  1.00 20.04           C  
ATOM   1209  CD2 PHE A 153      32.783   5.706  -0.243  1.00 15.58           C  
ATOM   1210  CE1 PHE A 153      31.065   4.121   1.268  1.00 14.89           C  
ATOM   1211  CE2 PHE A 153      32.119   6.251   0.867  1.00 14.88           C  
ATOM   1212  CZ  PHE A 153      31.266   5.450   1.636  1.00 14.45           C  
ATOM   1213  N   ARG A 154      35.140   2.396  -3.910  1.00 18.02           N  
ATOM   1214  CA  ARG A 154      35.297   1.840  -5.252  1.00 15.53           C  
ATOM   1215  C   ARG A 154      35.814   0.427  -5.225  1.00 20.22           C  
ATOM   1216  O   ARG A 154      35.349  -0.424  -5.987  1.00 23.78           O  
ATOM   1217  CB  ARG A 154      36.291   2.610  -6.111  1.00 18.00           C  
ATOM   1218  CG  ARG A 154      35.955   2.416  -7.589  1.00 24.07           C  
ATOM   1219  CD  ARG A 154      36.796   3.260  -8.558  1.00 25.01           C  
ATOM   1220  NE  ARG A 154      38.176   3.404  -8.111  1.00 52.42           N  
ATOM   1221  CZ  ARG A 154      39.170   2.508  -8.281  1.00100.00           C  
ATOM   1222  NH1 ARG A 154      38.993   1.335  -8.911  1.00100.00           N  
ATOM   1223  NH2 ARG A 154      40.388   2.805  -7.816  1.00100.00           N  
ATOM   1224  N   THR A 155      36.843   0.201  -4.399  1.00 19.10           N  
ATOM   1225  CA  THR A 155      37.444  -1.110  -4.383  1.00 20.04           C  
ATOM   1226  C   THR A 155      36.987  -2.062  -3.307  1.00 28.54           C  
ATOM   1227  O   THR A 155      37.193  -3.252  -3.447  1.00 30.16           O  
ATOM   1228  CB  THR A 155      38.976  -1.023  -4.290  1.00 18.47           C  
ATOM   1229  OG1 THR A 155      39.349  -0.510  -3.012  1.00 21.94           O  
ATOM   1230  CG2 THR A 155      39.504  -0.182  -5.438  1.00 16.40           C  
ATOM   1231  N   GLY A 156      36.492  -1.578  -2.185  1.00 18.54           N  
ATOM   1232  CA  GLY A 156      36.151  -2.463  -1.098  1.00 14.70           C  
ATOM   1233  C   GLY A 156      37.430  -3.058  -0.452  1.00 20.91           C  
ATOM   1234  O   GLY A 156      37.331  -4.065   0.212  1.00 22.06           O  
ATOM   1235  N   THR A 157      38.649  -2.428  -0.632  1.00 19.13           N  
ATOM   1236  CA  THR A 157      39.924  -2.867  -0.028  1.00 17.45           C  
ATOM   1237  C   THR A 157      40.547  -1.707   0.724  1.00 19.13           C  
ATOM   1238  O   THR A 157      40.118  -0.590   0.579  1.00 15.96           O  
ATOM   1239  CB  THR A 157      40.958  -3.217  -1.113  1.00 22.59           C  
ATOM   1240  OG1 THR A 157      41.270  -2.016  -1.794  1.00 19.35           O  
ATOM   1241  CG2 THR A 157      40.344  -4.204  -2.084  1.00 18.27           C  
ATOM   1242  N   TRP A 158      41.577  -1.952   1.521  1.00 16.36           N  
ATOM   1243  CA  TRP A 158      42.215  -0.859   2.245  1.00 13.29           C  
ATOM   1244  C   TRP A 158      43.410  -0.337   1.492  1.00 20.35           C  
ATOM   1245  O   TRP A 158      44.282   0.324   2.048  1.00 21.53           O  
ATOM   1246  CB  TRP A 158      42.736  -1.404   3.561  1.00 16.63           C  
ATOM   1247  CG  TRP A 158      41.657  -1.744   4.500  1.00 16.88           C  
ATOM   1248  CD1 TRP A 158      41.311  -2.983   4.909  1.00 16.08           C  
ATOM   1249  CD2 TRP A 158      40.847  -0.829   5.214  1.00 20.82           C  
ATOM   1250  NE1 TRP A 158      40.309  -2.917   5.815  1.00 23.30           N  
ATOM   1251  CE2 TRP A 158      39.984  -1.596   6.031  1.00 22.44           C  
ATOM   1252  CE3 TRP A 158      40.756   0.546   5.215  1.00 20.57           C  
ATOM   1253  CZ2 TRP A 158      39.011  -1.014   6.861  1.00 19.52           C  
ATOM   1254  CZ3 TRP A 158      39.844   1.107   6.078  1.00 22.19           C  
ATOM   1255  CH2 TRP A 158      38.983   0.353   6.891  1.00 19.17           C  
ATOM   1256  N   ASP A 159      43.481  -0.641   0.213  1.00 19.06           N  
ATOM   1257  CA  ASP A 159      44.640  -0.217  -0.564  1.00 22.02           C  
ATOM   1258  C   ASP A 159      45.081   1.245  -0.410  1.00 28.97           C  
ATOM   1259  O   ASP A 159      46.266   1.530  -0.343  1.00 26.54           O  
ATOM   1260  CB  ASP A 159      44.521  -0.574  -2.056  1.00 26.29           C  
ATOM   1261  CG  ASP A 159      44.376  -2.039  -2.424  1.00100.00           C  
ATOM   1262  OD1 ASP A 159      44.898  -2.832  -1.535  1.00 39.43           O  
ATOM   1263  OD2 ASP A 159      43.848  -2.444  -3.459  1.00 47.02           O  
ATOM   1264  N   ALA A 160      44.141   2.177  -0.337  1.00 18.76           N  
ATOM   1265  CA  ALA A 160      44.484   3.597  -0.272  1.00 16.65           C  
ATOM   1266  C   ALA A 160      45.141   3.943   1.035  1.00 14.82           C  
ATOM   1267  O   ALA A 160      45.694   5.013   1.195  1.00 23.24           O  
ATOM   1268  CB  ALA A 160      43.224   4.451  -0.451  1.00 18.16           C  
ATOM   1269  N   TYR A 161      44.989   3.066   2.013  1.00 14.72           N  
ATOM   1270  CA  TYR A 161      45.539   3.333   3.325  1.00 16.92           C  
ATOM   1271  C   TYR A 161      46.848   2.562   3.569  1.00 48.57           C  
ATOM   1272  O   TYR A 161      47.503   2.779   4.569  1.00 25.72           O  
ATOM   1273  CB  TYR A 161      44.506   3.052   4.422  1.00 15.27           C  
ATOM   1274  CG  TYR A 161      43.491   4.146   4.415  1.00 17.48           C  
ATOM   1275  CD1 TYR A 161      42.394   4.048   3.571  1.00 14.70           C  
ATOM   1276  CD2 TYR A 161      43.622   5.290   5.207  1.00 16.45           C  
ATOM   1277  CE1 TYR A 161      41.441   5.061   3.531  1.00 14.92           C  
ATOM   1278  CE2 TYR A 161      42.666   6.310   5.201  1.00 11.54           C  
ATOM   1279  CZ  TYR A 161      41.571   6.187   4.347  1.00 21.02           C  
ATOM   1280  OH  TYR A 161      40.621   7.198   4.286  1.00 14.97           O  
ATOM   1281  N   LYS A 162      47.294   1.714   2.635  1.00 42.78           N  
ATOM   1282  CA  LYS A 162      48.557   1.009   2.820  1.00 53.39           C  
ATOM   1283  C   LYS A 162      49.668   1.686   2.019  1.00 39.94           C  
ATOM   1284  O   LYS A 162      50.632   2.214   2.578  1.00 65.66           O  
ATOM   1285  CB  LYS A 162      48.390  -0.447   2.464  1.00 42.45           C  
ATOM   1286  CG  LYS A 162      47.128  -1.022   3.102  1.00 90.48           C  
ATOM   1287  CD  LYS A 162      46.872  -2.510   2.810  1.00100.00           C  
ATOM   1288  CE  LYS A 162      46.431  -2.819   1.369  1.00100.00           C  
ATOM   1289  NZ  LYS A 162      45.487  -3.957   1.249  1.00100.00           N  
TER    1290      LYS A 162                                                      
HETATM 1291 CL    CL A 173      43.173  16.419   1.826  1.00 30.41          CL  
HETATM 1292 CL    CL A 178      31.792  15.594  23.981  0.50 30.53          CL  
HETATM 1293  C1  HED A 170      32.123  -1.278  15.027  1.00 34.25           C  
HETATM 1294  O1  HED A 170      33.176  -0.692  15.746  1.00 45.58           O  
HETATM 1295  C2  HED A 170      32.049  -0.567  13.688  1.00 33.72           C  
HETATM 1296  S3  HED A 170      32.876  -1.591  12.452  1.00100.00           S  
HETATM 1297  S4  HED A 170      31.795  -1.458  10.588  1.00100.00           S  
HETATM 1298  C5  HED A 170      32.204  -2.987   9.679  1.00100.00           C  
HETATM 1299  C6  HED A 170      33.717  -3.226   9.472  1.00100.00           C  
HETATM 1300  O6  HED A 170      34.277  -2.075   8.897  1.00 96.04           O  
HETATM 1301  C1  I4B A 401      27.357   6.772   3.388  1.00 22.82           C  
HETATM 1302  C2  I4B A 401      27.321   7.293   4.658  1.00 21.43           C  
HETATM 1303  C3  I4B A 401      26.568   6.650   5.670  1.00 16.94           C  
HETATM 1304  C4  I4B A 401      25.831   5.526   5.359  1.00 19.59           C  
HETATM 1305  C5  I4B A 401      25.887   4.987   4.077  1.00 18.89           C  
HETATM 1306  C6  I4B A 401      26.664   5.607   3.088  1.00 26.95           C  
HETATM 1307  C1' I4B A 401      28.135   7.495   2.335  1.00 38.47           C  
HETATM 1308  C2' I4B A 401      27.165   8.338   1.533  1.00 46.92           C  
HETATM 1309  C3' I4B A 401      27.868   8.799   0.291  1.00 27.50           C  
HETATM 1310  C4' I4B A 401      26.664   9.508   2.339  1.00 26.78           C  
HETATM 1311  O   HOH A 171      37.959  12.597  18.208  1.00 13.61           O  
HETATM 1312  O   HOH A 172      36.111  18.693   2.818  1.00 29.09           O  
HETATM 1313  O   HOH A 174      41.808  22.935   0.952  1.00 19.55           O  
HETATM 1314  O   HOH A 175      41.320   1.820   0.136  1.00 23.27           O  
HETATM 1315  O   HOH A 176      40.851  26.396  29.020  1.00 57.09           O  
HETATM 1316  O   HOH A 177      32.587  -7.739   4.749  1.00 30.04           O  
HETATM 1317  O   HOH A 179      40.072  13.063  19.990  1.00 17.02           O  
HETATM 1318  O   HOH A 180      45.058  10.589  -1.936  1.00 36.26           O  
HETATM 1319  O   HOH A 181      27.846  -6.684   4.976  1.00 24.84           O  
HETATM 1320  O   HOH A 182      32.933  12.895  22.398  1.00 23.35           O  
HETATM 1321  O   HOH A 183      33.622  11.179  28.838  1.00 28.46           O  
HETATM 1322  O   HOH A 184      47.919  10.274  28.194  1.00 50.91           O  
HETATM 1323  O   HOH A 185      30.749   5.576  23.415  1.00 33.21           O  
HETATM 1324  O   HOH A 186      40.718   5.345  21.016  1.00 82.06           O  
HETATM 1325  O   HOH A 187      44.118  -4.153  11.922  1.00 52.96           O  
HETATM 1326  O   HOH A 188      39.405  22.385  -7.062  1.00 35.70           O  
HETATM 1327  O   HOH A 189      50.272  17.847  19.646  1.00 46.66           O  
HETATM 1328  O   HOH A 190      35.734  27.312  15.829  1.00 31.43           O  
HETATM 1329  O   HOH A 191      36.931  29.719  14.105  1.00 47.28           O  
HETATM 1330  O   HOH A 192      43.744  25.624   9.735  1.00 33.68           O  
HETATM 1331  O   HOH A 193      19.694  -2.458   3.142  1.00 37.87           O  
HETATM 1332  O   HOH A 194      35.233   5.195 -11.251  1.00 38.71           O  
HETATM 1333  O   HOH A 195      36.442  -0.978  10.873  1.00 20.19           O  
HETATM 1334  O   HOH A 196      45.845  20.431  30.776  1.00 37.38           O  
HETATM 1335  O   HOH A 198      30.290  25.448  27.737  1.00 30.10           O  
HETATM 1336  O   HOH A 200      32.575  18.282  22.773  1.00 43.06           O  
HETATM 1337  O   HOH A 201      29.527   7.886  22.117  1.00 27.34           O  
HETATM 1338  O   HOH A 202      30.522  12.783  20.899  1.00 65.09           O  
HETATM 1339  O   HOH A 203      37.210  19.363  13.160  1.00 25.17           O  
HETATM 1340  O   HOH A 204      39.175  17.689  11.834  1.00 32.55           O  
HETATM 1341  O   HOH A 207      40.928  16.620   8.953  1.00 55.07           O  
HETATM 1342  O   HOH A 208      35.638  11.407   4.791  1.00 15.69           O  
HETATM 1343  O   HOH A 209      42.596  16.369   5.028  1.00 40.22           O  
HETATM 1344  O   HOH A 210      34.942  -5.573   0.791  1.00 27.38           O  
HETATM 1345  O   HOH A 211      46.644   9.694   0.081  1.00 29.12           O  
HETATM 1346  O   HOH A 213      25.533  -1.761  -1.225  1.00 20.94           O  
HETATM 1347  O   HOH A 214      22.204  -3.752  -1.824  1.00 41.99           O  
HETATM 1348  O   HOH A 215      32.851  14.070  26.427  1.00 18.04           O  
HETATM 1349  O   HOH A 216      36.332   9.589  -8.592  1.00 29.29           O  
HETATM 1350  O   HOH A 217      33.719  -1.812  -9.754  1.00 37.17           O  
HETATM 1351  O   HOH A 218      28.248   8.550 -11.807  1.00 31.33           O  
HETATM 1352  O   HOH A 219      27.722  11.349 -11.537  1.00 25.75           O  
HETATM 1353  O   HOH A 220      34.555  17.915  -8.750  1.00 42.71           O  
HETATM 1354  O   HOH A 221      45.585   6.877  18.150  1.00 55.66           O  
HETATM 1355  O   HOH A 222      29.461  24.975  17.478  1.00 53.21           O  
HETATM 1356  O   HOH A 223      42.089  -4.439  12.984  1.00 30.36           O  
HETATM 1357  O   HOH A 224      36.103  17.123  13.000  1.00 35.82           O  
HETATM 1358  O   HOH A 225      34.117  18.231  11.416  1.00 75.39           O  
HETATM 1359  O   HOH A 226      22.763  -2.744  11.712  1.00 30.37           O  
HETATM 1360  O   HOH A 227      48.543   6.655  11.895  1.00 49.83           O  
HETATM 1361  O   HOH A 228      47.472  11.853   9.504  1.00 78.50           O  
HETATM 1362  O   HOH A 229      41.994  17.078  11.723  1.00 33.25           O  
HETATM 1363  O   HOH A 230      43.508  14.052   6.110  1.00 28.70           O  
HETATM 1364  O   HOH A 231      42.438  -4.707   1.859  1.00 38.58           O  
HETATM 1365  O   HOH A 232      46.517   6.644  -0.869  1.00 32.34           O  
HETATM 1366  O   HOH A 233      44.797   7.254  -2.864  1.00 60.31           O  
HETATM 1367  O   HOH A 235      30.975  -0.216 -11.265  1.00 31.85           O  
HETATM 1368  O   HOH A 236      46.057  19.723  11.041  1.00 61.21           O  
HETATM 1369  O   HOH A 237      40.406  16.090   6.511  1.00 35.13           O  
HETATM 1370  O   HOH A 238      35.133  -2.550  -7.737  1.00 30.33           O  
HETATM 1371  O   HOH A 239      35.734  12.646  28.663  1.00 33.91           O  
HETATM 1372  O   HOH A 240      43.327   5.150  25.384  1.00 31.67           O  
HETATM 1373  O   HOH A 242      24.817   9.043  18.094  1.00 57.18           O  
HETATM 1374  O   HOH A 244      46.573   4.284  11.903  1.00 36.26           O  
HETATM 1375  O   HOH A 245      47.551  13.428   2.632  1.00 51.76           O  
HETATM 1376  O   HOH A 246      30.447  16.447  20.890  1.00 41.70           O  
HETATM 1377  O   HOH A 247      45.769  25.981  14.413  1.00 45.52           O  
HETATM 1378  O   HOH A 248      39.620  -5.507   7.110  1.00 52.31           O  
HETATM 1379  O   HOH A 249      38.879   9.832  -7.180  1.00 53.31           O  
HETATM 1380  O   HOH A 250      36.374  10.932 -10.850  1.00 44.99           O  
HETATM 1381  O   HOH A 251      33.835  12.888 -11.235  1.00 24.30           O  
HETATM 1382  O   HOH A 253      18.337   5.601   1.476  1.00 41.40           O  
HETATM 1383  O   HOH A 254      25.398  16.586  11.974  1.00 48.66           O  
HETATM 1384  O   HOH A 256      36.628  15.665  10.909  1.00 38.66           O  
HETATM 1385  O   HOH A 258      48.668  26.666  20.980  1.00 65.11           O  
HETATM 1386  O   HOH A 259      40.896  12.849  32.287  1.00 35.20           O  
HETATM 1387  O   HOH A 260      41.310   9.239  29.991  1.00 41.69           O  
HETATM 1388  O   HOH A 261      38.898   5.408  -6.976  1.00 63.51           O  
HETATM 1389  O   HOH A 263      44.131  16.659   9.305  1.00 80.36           O  
HETATM 1390  O   HOH A 266      34.139  15.988  15.933  1.00 40.50           O  
HETATM 1391  O   HOH A 267      34.852  15.247  13.496  1.00 40.22           O  
HETATM 1392  O   HOH A 268      15.781   9.494  10.182  1.00 45.42           O  
HETATM 1393  O   HOH A 269      44.206  21.678   9.979  1.00 34.46           O  
HETATM 1394  O   HOH A 270      30.216  18.318  -0.521  1.00 21.07           O  
HETATM 1395  O   HOH A 271      37.075   6.966  -9.546  1.00 56.67           O  
HETATM 1396  O   HOH A 272      17.648  13.131  -5.819  1.00 53.09           O  
HETATM 1397  O   HOH A 273      38.482  -6.646   1.126  1.00 36.08           O  
HETATM 1398  O   HOH A 274      31.095  11.869  15.601  1.00 33.96           O  
HETATM 1399  O   HOH A 277      34.007  -4.703  -5.231  1.00 36.46           O  
HETATM 1400  O   HOH A 278      40.826  25.638  31.429  1.00 40.37           O  
HETATM 1401  O   HOH A 279      19.821  16.978  -0.985  1.00 58.32           O  
HETATM 1402  O   HOH A 280      32.381  17.502  18.374  1.00 52.80           O  
HETATM 1403  O   HOH A 281      31.561  21.033  21.864  1.00 37.12           O  
HETATM 1404  O   HOH A 282      32.197  19.876  24.770  1.00 31.34           O  
HETATM 1405  O   HOH A 283      43.948   4.985  16.697  1.00 65.61           O  
HETATM 1406  O   HOH A 284      49.851  12.641  26.790  1.00 39.72           O  
HETATM 1407  O   HOH A 286      49.647  17.011  26.968  1.00 56.43           O  
HETATM 1408  O   HOH A 288      43.915  -1.294  15.675  1.00 41.38           O  
HETATM 1409  O   HOH A 290      21.014  -5.809   4.576  1.00 56.50           O  
HETATM 1410  O   HOH A 292      19.094   7.726  -2.252  1.00 49.07           O  
HETATM 1411  O   HOH A 293      28.449  -0.848 -12.115  1.00 37.22           O  
HETATM 1412  O   HOH A 295      46.528   3.685  14.956  1.00 41.24           O  
HETATM 1413  O   HOH A 296      41.496  -6.572   5.848  1.00 32.66           O  
HETATM 1414  O   HOH A 297      40.338  -6.427   3.371  1.00 48.54           O  
HETATM 1415  O   HOH A 298      44.941  15.974  14.826  1.00 47.11           O  
HETATM 1416  O   HOH A 299      32.732  13.588  14.514  1.00 39.45           O  
HETATM 1417  O   HOH A 300      37.196  19.392  -9.408  1.00 63.02           O  
HETATM 1418  O   HOH A 301      19.302   4.908  -1.795  1.00 62.32           O  
HETATM 1419  O   HOH A 303      33.117  19.392   2.828  1.00 42.56           O  
HETATM 1420  O   HOH A 306      34.906  20.957  10.229  1.00 34.18           O  
HETATM 1421  O   HOH A 307      32.038  19.362  19.864  1.00 61.07           O  
HETATM 1422  O   HOH A 308      38.197  14.095  33.553  1.00 76.43           O  
HETATM 1423  O   HOH A 311      29.431   1.381 -11.713  1.00 26.85           O  
HETATM 1424  O   HOH A 313      39.912   8.050  -5.714  1.00 53.58           O  
HETATM 1425  O   HOH A 314      35.631  19.325   6.139  1.00 83.63           O  
HETATM 1426  O   HOH A 315      50.629  11.521  12.579  1.00 76.86           O  
HETATM 1427  O   HOH A 316      44.715  16.534  -9.117  1.00 80.52           O  
HETATM 1428  O   HOH A 317      47.171  18.147  30.632  1.00 64.01           O  
HETATM 1429  O   HOH A 321      38.036  18.551   8.530  1.00 80.28           O  
HETATM 1430  O   HOH A 323      46.169  17.363  12.744  1.00 51.59           O  
HETATM 1431  O   HOH A 324      27.913   1.509  20.013  1.00 33.35           O  
HETATM 1432  O   HOH A 325      40.108  23.616   3.214  1.00 72.60           O  
HETATM 1433  O   HOH A 326      39.345  30.791  11.469  1.00 46.28           O  
HETATM 1434  O   HOH A 327      37.596  27.380  30.053  1.00 60.25           O  
HETATM 1435  O   HOH A 328      38.850  31.940  15.321  1.00 50.95           O  
CONECT 1293 1294 1295                                                           
CONECT 1294 1293                                                                
CONECT 1295 1293 1296                                                           
CONECT 1296 1295 1297                                                           
CONECT 1297 1296 1298                                                           
CONECT 1298 1297 1299                                                           
CONECT 1299 1298 1300                                                           
CONECT 1300 1299                                                                
CONECT 1301 1302 1306 1307                                                      
CONECT 1302 1301 1303                                                           
CONECT 1303 1302 1304                                                           
CONECT 1304 1303 1305                                                           
CONECT 1305 1304 1306                                                           
CONECT 1306 1301 1305                                                           
CONECT 1307 1301 1308                                                           
CONECT 1308 1307 1309 1310                                                      
CONECT 1309 1308                                                                
CONECT 1310 1308                                                                
MASTER      293    0    4   10    2    0    9    6 1434    1   18   13          
END                                                                             
