# Supplementary material for: Accelerated Enveloping Distribution Sampling (AEDS) Allows for Efficient Sampling of Orthogonal Degrees of Freedom
Source: J Chem Inf Model. 2022 Dec 13;63(1):197–207. doi: 10.1021/acs.jcim.2c01272 (PMC9832482; doi:10.1021/acs.jcim.2c01272)
Supplement: Supplementary file 2 — ci2c01272_si_002.zip [file ci2c01272_si_002.zip › Accelerated_Enveloping_Distribution_Sampling_AEDS_allows_for_efficient_sampling_of_orthogonal_degrees_of_freedom/PDBs/183l.pdb]

HEADER    HYDROLASE (O-GLYCOSYL)                  19-APR-95   183L              
TITLE     SPECIFICITY OF LIGAND BINDING IN A BURIED NON-POLAR CAVITY OF T4      
TITLE    2 LYSOZYME: LINKAGE OF DYNAMICS AND STRUCTURAL PLASTICITY              
COMPND    MOL_ID: 1;                                                            
COMPND   2 MOLECULE: T4 LYSOZYME;                                               
COMPND   3 CHAIN: A;                                                            
COMPND   4 EC: 3.2.1.17;                                                        
COMPND   5 ENGINEERED: YES                                                      
SOURCE    MOL_ID: 1;                                                            
SOURCE   2 ORGANISM_SCIENTIFIC: ENTEROBACTERIA PHAGE T4;                        
SOURCE   3 ORGANISM_TAXID: 10665;                                               
SOURCE   4 EXPRESSION_SYSTEM_VECTOR_TYPE: PLASMID;                              
SOURCE   5 EXPRESSION_SYSTEM_PLASMID: M13                                       
KEYWDS    HYDROLASE (O-GLYCOSYL)                                                
EXPDTA    X-RAY DIFFRACTION                                                     
AUTHOR    A.MORTON,B.W.MATTHEWS                                                 
REVDAT   3   29-NOV-17 183L    1       HELIX                                    
REVDAT   2   24-FEB-09 183L    1       VERSN                                    
REVDAT   1   10-JUL-95 183L    0                                                
JRNL        AUTH   A.MORTON,B.W.MATTHEWS                                        
JRNL        TITL   SPECIFICITY OF LIGAND BINDING IN A BURIED NONPOLAR CAVITY OF 
JRNL        TITL 2 T4 LYSOZYME: LINKAGE OF DYNAMICS AND STRUCTURAL PLASTICITY.  
JRNL        REF    BIOCHEMISTRY                  V.  34  8576 1995              
JRNL        REFN                   ISSN 0006-2960                               
JRNL        PMID   7612599                                                      
JRNL        DOI    10.1021/BI00027A007                                          
REMARK   1                                                                      
REMARK   1 REFERENCE 1                                                          
REMARK   1  AUTH   A.MORTON,W.A.BAASE,B.W.MATTHEWS                              
REMARK   1  TITL   ENERGETIC ORIGINS OF SPECIFICITY OF LIGAND BINDING IN AN     
REMARK   1  TITL 2 INTERIOR CAVITY OF T4 LYSOZYME                               
REMARK   1  REF    TO BE PUBLISHED                                              
REMARK   1  REFN                                                                
REMARK   1 REFERENCE 2                                                          
REMARK   1  AUTH   L.H.WEAVER,B.W.MATTHEWS                                      
REMARK   1  TITL   STRUCTURE OF BACTERIOPHAGE T4 LYSOZYME REFINED AT 1.7        
REMARK   1  TITL 2 ANGSTROMS RESOLUTION                                         
REMARK   1  REF    J.MOL.BIOL.                   V. 193   189 1987              
REMARK   1  REFN                   ISSN 0022-2836                               
REMARK   2                                                                      
REMARK   2 RESOLUTION.    1.80 ANGSTROMS.                                       
REMARK   3                                                                      
REMARK   3 REFINEMENT.                                                          
REMARK   3   PROGRAM     : TNT                                                  
REMARK   3   AUTHORS     : TRONRUD,TEN EYCK,MATTHEWS                            
REMARK   3                                                                      
REMARK   3  DATA USED IN REFINEMENT.                                            
REMARK   3   RESOLUTION RANGE HIGH (ANGSTROMS) : 1.80                           
REMARK   3   RESOLUTION RANGE LOW  (ANGSTROMS) : 20.00                          
REMARK   3   DATA CUTOFF            (SIGMA(F)) : 0.000                          
REMARK   3   COMPLETENESS FOR RANGE        (%) : NULL                           
REMARK   3   NUMBER OF REFLECTIONS             : 13459                          
REMARK   3                                                                      
REMARK   3  USING DATA ABOVE SIGMA CUTOFF.                                      
REMARK   3   CROSS-VALIDATION METHOD          : NULL                            
REMARK   3   FREE R VALUE TEST SET SELECTION  : NULL                            
REMARK   3   R VALUE     (WORKING + TEST SET) : 0.177                           
REMARK   3   R VALUE            (WORKING SET) : NULL                            
REMARK   3   FREE R VALUE                     : NULL                            
REMARK   3   FREE R VALUE TEST SET SIZE   (%) : NULL                            
REMARK   3   FREE R VALUE TEST SET COUNT      : NULL                            
REMARK   3                                                                      
REMARK   3  USING ALL DATA, NO SIGMA CUTOFF.                                    
REMARK   3   R VALUE   (WORKING + TEST SET, NO CUTOFF) : NULL                   
REMARK   3   R VALUE          (WORKING SET, NO CUTOFF) : NULL                   
REMARK   3   FREE R VALUE                  (NO CUTOFF) : NULL                   
REMARK   3   FREE R VALUE TEST SET SIZE (%, NO CUTOFF) : NULL                   
REMARK   3   FREE R VALUE TEST SET COUNT   (NO CUTOFF) : NULL                   
REMARK   3   TOTAL NUMBER OF REFLECTIONS   (NO CUTOFF) : NULL                   
REMARK   3                                                                      
REMARK   3  NUMBER OF NON-HYDROGEN ATOMS USED IN REFINEMENT.                    
REMARK   3   PROTEIN ATOMS            : 1289                                    
REMARK   3   NUCLEIC ACID ATOMS       : 0                                       
REMARK   3   HETEROGEN ATOMS          : 19                                      
REMARK   3   SOLVENT ATOMS            : 116                                     
REMARK   3                                                                      
REMARK   3  WILSON B VALUE (FROM FCALC, A**2) : NULL                            
REMARK   3                                                                      
REMARK   3  RMS DEVIATIONS FROM IDEAL VALUES.    RMS    WEIGHT  COUNT           
REMARK   3   BOND LENGTHS                 (A) : 0.017 ; NULL  ; NULL            
REMARK   3   BOND ANGLES            (DEGREES) : 2.300 ; NULL  ; NULL            
REMARK   3   TORSION ANGLES         (DEGREES) : NULL  ; NULL  ; NULL            
REMARK   3   PSEUDOROTATION ANGLES  (DEGREES) : NULL  ; NULL  ; NULL            
REMARK   3   TRIGONAL CARBON PLANES       (A) : NULL  ; NULL  ; NULL            
REMARK   3   GENERAL PLANES               (A) : NULL  ; NULL  ; NULL            
REMARK   3   ISOTROPIC THERMAL FACTORS (A**2) : NULL  ; NULL  ; NULL            
REMARK   3   NON-BONDED CONTACTS          (A) : NULL  ; NULL  ; NULL            
REMARK   3                                                                      
REMARK   3  INCORRECT CHIRAL-CENTERS (COUNT) : NULL                             
REMARK   3                                                                      
REMARK   3  BULK SOLVENT MODELING.                                              
REMARK   3   METHOD USED : NULL                                                 
REMARK   3   KSOL        : NULL                                                 
REMARK   3   BSOL        : NULL                                                 
REMARK   3                                                                      
REMARK   3  RESTRAINT LIBRARIES.                                                
REMARK   3   STEREOCHEMISTRY : NULL                                             
REMARK   3   ISOTROPIC THERMAL FACTOR RESTRAINTS : NULL                         
REMARK   3                                                                      
REMARK   3  OTHER REFINEMENT REMARKS: NULL                                      
REMARK   4                                                                      
REMARK   4 183L COMPLIES WITH FORMAT V. 3.30, 13-JUL-11                         
REMARK 100                                                                      
REMARK 100 THIS ENTRY HAS BEEN PROCESSED BY BNL.                                
REMARK 100 THE DEPOSITION ID IS D_1000170186.                                   
REMARK 200                                                                      
REMARK 200 EXPERIMENTAL DETAILS                                                 
REMARK 200  EXPERIMENT TYPE                : X-RAY DIFFRACTION                  
REMARK 200  DATE OF DATA COLLECTION        : NULL                               
REMARK 200  TEMPERATURE           (KELVIN) : NULL                               
REMARK 200  PH                             : NULL                               
REMARK 200  NUMBER OF CRYSTALS USED        : NULL                               
REMARK 200                                                                      
REMARK 200  SYNCHROTRON              (Y/N) : NULL                               
REMARK 200  RADIATION SOURCE               : NULL                               
REMARK 200  BEAMLINE                       : NULL                               
REMARK 200  X-RAY GENERATOR MODEL          : NULL                               
REMARK 200  MONOCHROMATIC OR LAUE    (M/L) : NULL                               
REMARK 200  WAVELENGTH OR RANGE        (A) : NULL                               
REMARK 200  MONOCHROMATOR                  : NULL                               
REMARK 200  OPTICS                         : NULL                               
REMARK 200                                                                      
REMARK 200  DETECTOR TYPE                  : NULL                               
REMARK 200  DETECTOR MANUFACTURER          : NULL                               
REMARK 200  INTENSITY-INTEGRATION SOFTWARE : NULL                               
REMARK 200  DATA SCALING SOFTWARE          : NULL                               
REMARK 200                                                                      
REMARK 200  NUMBER OF UNIQUE REFLECTIONS   : NULL                               
REMARK 200  RESOLUTION RANGE HIGH      (A) : NULL                               
REMARK 200  RESOLUTION RANGE LOW       (A) : NULL                               
REMARK 200  REJECTION CRITERIA  (SIGMA(I)) : NULL                               
REMARK 200                                                                      
REMARK 200 OVERALL.                                                             
REMARK 200  COMPLETENESS FOR RANGE     (%) : NULL                               
REMARK 200  DATA REDUNDANCY                : NULL                               
REMARK 200  R MERGE                    (I) : NULL                               
REMARK 200  R SYM                      (I) : NULL                               
REMARK 200  <I/SIGMA(I)> FOR THE DATA SET  : NULL                               
REMARK 200                                                                      
REMARK 200 IN THE HIGHEST RESOLUTION SHELL.                                     
REMARK 200  HIGHEST RESOLUTION SHELL, RANGE HIGH (A) : NULL                     
REMARK 200  HIGHEST RESOLUTION SHELL, RANGE LOW  (A) : NULL                     
REMARK 200  COMPLETENESS FOR SHELL     (%) : NULL                               
REMARK 200  DATA REDUNDANCY IN SHELL       : NULL                               
REMARK 200  R MERGE FOR SHELL          (I) : NULL                               
REMARK 200  R SYM FOR SHELL            (I) : NULL                               
REMARK 200  <I/SIGMA(I)> FOR SHELL         : NULL                               
REMARK 200                                                                      
REMARK 200 DIFFRACTION PROTOCOL: NULL                                           
REMARK 200 METHOD USED TO DETERMINE THE STRUCTURE: NULL                         
REMARK 200 SOFTWARE USED: NULL                                                  
REMARK 200 STARTING MODEL: NULL                                                 
REMARK 200                                                                      
REMARK 200 REMARK: NULL                                                         
REMARK 280                                                                      
REMARK 280 CRYSTAL                                                              
REMARK 280 SOLVENT CONTENT, VS   (%): 55.77                                     
REMARK 280 MATTHEWS COEFFICIENT, VM (ANGSTROMS**3/DA): 2.78                     
REMARK 280                                                                      
REMARK 280 CRYSTALLIZATION CONDITIONS: NULL                                     
REMARK 290                                                                      
REMARK 290 CRYSTALLOGRAPHIC SYMMETRY                                            
REMARK 290 SYMMETRY OPERATORS FOR SPACE GROUP: P 32 2 1                         
REMARK 290                                                                      
REMARK 290      SYMOP   SYMMETRY                                                
REMARK 290     NNNMMM   OPERATOR                                                
REMARK 290       1555   X,Y,Z                                                   
REMARK 290       2555   -Y,X-Y,Z+2/3                                            
REMARK 290       3555   -X+Y,-X,Z+1/3                                           
REMARK 290       4555   Y,X,-Z                                                  
REMARK 290       5555   X-Y,-Y,-Z+1/3                                           
REMARK 290       6555   -X,-X+Y,-Z+2/3                                          
REMARK 290                                                                      
REMARK 290     WHERE NNN -> OPERATOR NUMBER                                     
REMARK 290           MMM -> TRANSLATION VECTOR                                  
REMARK 290                                                                      
REMARK 290 CRYSTALLOGRAPHIC SYMMETRY TRANSFORMATIONS                            
REMARK 290 THE FOLLOWING TRANSFORMATIONS OPERATE ON THE ATOM/HETATM             
REMARK 290 RECORDS IN THIS ENTRY TO PRODUCE CRYSTALLOGRAPHICALLY                
REMARK 290 RELATED MOLECULES.                                                   
REMARK 290   SMTRY1   1  1.000000  0.000000  0.000000        0.00000            
REMARK 290   SMTRY2   1  0.000000  1.000000  0.000000        0.00000            
REMARK 290   SMTRY3   1  0.000000  0.000000  1.000000        0.00000            
REMARK 290   SMTRY1   2 -0.500000 -0.866025  0.000000        0.00000            
REMARK 290   SMTRY2   2  0.866025 -0.500000  0.000000        0.00000            
REMARK 290   SMTRY3   2  0.000000  0.000000  1.000000       64.80000            
REMARK 290   SMTRY1   3 -0.500000  0.866025  0.000000        0.00000            
REMARK 290   SMTRY2   3 -0.866025 -0.500000  0.000000        0.00000            
REMARK 290   SMTRY3   3  0.000000  0.000000  1.000000       32.40000            
REMARK 290   SMTRY1   4 -0.500000  0.866025  0.000000        0.00000            
REMARK 290   SMTRY2   4  0.866025  0.500000  0.000000        0.00000            
REMARK 290   SMTRY3   4  0.000000  0.000000 -1.000000        0.00000            
REMARK 290   SMTRY1   5  1.000000  0.000000  0.000000        0.00000            
REMARK 290   SMTRY2   5  0.000000 -1.000000  0.000000        0.00000            
REMARK 290   SMTRY3   5  0.000000  0.000000 -1.000000       32.40000            
REMARK 290   SMTRY1   6 -0.500000 -0.866025  0.000000        0.00000            
REMARK 290   SMTRY2   6 -0.866025  0.500000  0.000000        0.00000            
REMARK 290   SMTRY3   6  0.000000  0.000000 -1.000000       64.80000            
REMARK 290                                                                      
REMARK 290 REMARK: NULL                                                         
REMARK 300                                                                      
REMARK 300 BIOMOLECULE: 1                                                       
REMARK 300 SEE REMARK 350 FOR THE AUTHOR PROVIDED AND/OR PROGRAM                
REMARK 300 GENERATED ASSEMBLY INFORMATION FOR THE STRUCTURE IN                  
REMARK 300 THIS ENTRY. THE REMARK MAY ALSO PROVIDE INFORMATION ON               
REMARK 300 BURIED SURFACE AREA.                                                 
REMARK 350                                                                      
REMARK 350 COORDINATES FOR A COMPLETE MULTIMER REPRESENTING THE KNOWN           
REMARK 350 BIOLOGICALLY SIGNIFICANT OLIGOMERIZATION STATE OF THE                
REMARK 350 MOLECULE CAN BE GENERATED BY APPLYING BIOMT TRANSFORMATIONS          
REMARK 350 GIVEN BELOW.  BOTH NON-CRYSTALLOGRAPHIC AND                          
REMARK 350 CRYSTALLOGRAPHIC OPERATIONS ARE GIVEN.                               
REMARK 350                                                                      
REMARK 350 BIOMOLECULE: 1                                                       
REMARK 350 AUTHOR DETERMINED BIOLOGICAL UNIT: MONOMERIC                         
REMARK 350 APPLY THE FOLLOWING TO CHAINS: A                                     
REMARK 350   BIOMT1   1  1.000000  0.000000  0.000000        0.00000            
REMARK 350   BIOMT2   1  0.000000  1.000000  0.000000        0.00000            
REMARK 350   BIOMT3   1  0.000000  0.000000  1.000000        0.00000            
REMARK 465                                                                      
REMARK 465 MISSING RESIDUES                                                     
REMARK 465 THE FOLLOWING RESIDUES WERE NOT LOCATED IN THE                       
REMARK 465 EXPERIMENT. (M=MODEL NUMBER; RES=RESIDUE NAME; C=CHAIN               
REMARK 465 IDENTIFIER; SSSEQ=SEQUENCE NUMBER; I=INSERTION CODE.)                
REMARK 465                                                                      
REMARK 465   M RES C SSSEQI                                                     
REMARK 465     ASN A   163                                                      
REMARK 465     LEU A   164                                                      
REMARK 500                                                                      
REMARK 500 GEOMETRY AND STEREOCHEMISTRY                                         
REMARK 500 SUBTOPIC: CLOSE CONTACTS                                             
REMARK 500                                                                      
REMARK 500 THE FOLLOWING ATOMS THAT ARE RELATED BY CRYSTALLOGRAPHIC             
REMARK 500 SYMMETRY ARE IN CLOSE CONTACT.  AN ATOM LOCATED WITHIN 0.15          
REMARK 500 ANGSTROMS OF A SYMMETRY RELATED ATOM IS ASSUMED TO BE ON A           
REMARK 500 SPECIAL POSITION AND IS, THEREFORE, LISTED IN REMARK 375             
REMARK 500 INSTEAD OF REMARK 500.  ATOMS WITH NON-BLANK ALTERNATE               
REMARK 500 LOCATION INDICATORS ARE NOT INCLUDED IN THE CALCULATIONS.            
REMARK 500                                                                      
REMARK 500 DISTANCE CUTOFF:                                                     
REMARK 500 2.2 ANGSTROMS FOR CONTACTS NOT INVOLVING HYDROGEN ATOMS              
REMARK 500 1.6 ANGSTROMS FOR CONTACTS INVOLVING HYDROGEN ATOMS                  
REMARK 500                                                                      
REMARK 500  ATM1  RES C  SSEQI   ATM2  RES C  SSEQI  SSYMOP   DISTANCE          
REMARK 500   O1   HED A   170     O1   HED A   170     5555     1.77            
REMARK 500                                                                      
REMARK 500 REMARK: NULL                                                         
REMARK 500                                                                      
REMARK 500 GEOMETRY AND STEREOCHEMISTRY                                         
REMARK 500 SUBTOPIC: COVALENT BOND LENGTHS                                      
REMARK 500                                                                      
REMARK 500 THE STEREOCHEMICAL PARAMETERS OF THE FOLLOWING RESIDUES              
REMARK 500 HAVE VALUES WHICH DEVIATE FROM EXPECTED VALUES BY MORE               
REMARK 500 THAN 6*RMSD (M=MODEL NUMBER; RES=RESIDUE NAME; C=CHAIN               
REMARK 500 IDENTIFIER; SSEQ=SEQUENCE NUMBER; I=INSERTION CODE).                 
REMARK 500                                                                      
REMARK 500 STANDARD TABLE:                                                      
REMARK 500 FORMAT: (10X,I3,1X,2(A3,1X,A1,I4,A1,1X,A4,3X),1X,F6.3)               
REMARK 500                                                                      
REMARK 500 EXPECTED VALUES PROTEIN: ENGH AND HUBER, 1999                        
REMARK 500 EXPECTED VALUES NUCLEIC ACID: CLOWNEY ET AL 1996                     
REMARK 500                                                                      
REMARK 500  M RES CSSEQI ATM1   RES CSSEQI ATM2   DEVIATION                     
REMARK 500    GLU A 128   CD    GLU A 128   OE1     0.067                       
REMARK 500                                                                      
REMARK 500 REMARK: NULL                                                         
REMARK 500                                                                      
REMARK 500 GEOMETRY AND STEREOCHEMISTRY                                         
REMARK 500 SUBTOPIC: COVALENT BOND ANGLES                                       
REMARK 500                                                                      
REMARK 500 THE STEREOCHEMICAL PARAMETERS OF THE FOLLOWING RESIDUES              
REMARK 500 HAVE VALUES WHICH DEVIATE FROM EXPECTED VALUES BY MORE               
REMARK 500 THAN 6*RMSD (M=MODEL NUMBER; RES=RESIDUE NAME; C=CHAIN               
REMARK 500 IDENTIFIER; SSEQ=SEQUENCE NUMBER; I=INSERTION CODE).                 
REMARK 500                                                                      
REMARK 500 STANDARD TABLE:                                                      
REMARK 500 FORMAT: (10X,I3,1X,A3,1X,A1,I4,A1,3(1X,A4,2X),12X,F5.1)              
REMARK 500                                                                      
REMARK 500 EXPECTED VALUES PROTEIN: ENGH AND HUBER, 1999                        
REMARK 500 EXPECTED VALUES NUCLEIC ACID: CLOWNEY ET AL 1996                     
REMARK 500                                                                      
REMARK 500  M RES CSSEQI ATM1   ATM2   ATM3                                     
REMARK 500    ASP A  10   CB  -  CG  -  OD2 ANGL. DEV. =  -5.8 DEGREES          
REMARK 500    ASP A  20   CB  -  CG  -  OD1 ANGL. DEV. =  -5.8 DEGREES          
REMARK 500    ASP A  47   CB  -  CG  -  OD1 ANGL. DEV. =   8.2 DEGREES          
REMARK 500    ASP A  47   CB  -  CG  -  OD2 ANGL. DEV. =  -6.7 DEGREES          
REMARK 500    ASP A  70   CB  -  CG  -  OD2 ANGL. DEV. =  -6.6 DEGREES          
REMARK 500    ASP A  72   CB  -  CG  -  OD1 ANGL. DEV. =  -9.0 DEGREES          
REMARK 500    ASP A  72   CB  -  CG  -  OD2 ANGL. DEV. =   5.7 DEGREES          
REMARK 500    ARG A  76   NE  -  CZ  -  NH2 ANGL. DEV. =  -3.0 DEGREES          
REMARK 500    ARG A  80   NE  -  CZ  -  NH1 ANGL. DEV. =   4.5 DEGREES          
REMARK 500    ASP A  92   CB  -  CG  -  OD1 ANGL. DEV. =  -6.2 DEGREES          
REMARK 500    ARG A 125   NE  -  CZ  -  NH1 ANGL. DEV. =   3.6 DEGREES          
REMARK 500    ASP A 127   CB  -  CG  -  OD1 ANGL. DEV. =   8.1 DEGREES          
REMARK 500    ASP A 127   CB  -  CG  -  OD2 ANGL. DEV. =  -6.0 DEGREES          
REMARK 500                                                                      
REMARK 500 REMARK: NULL                                                         
REMARK 500                                                                      
REMARK 500 GEOMETRY AND STEREOCHEMISTRY                                         
REMARK 500 SUBTOPIC: TORSION ANGLES                                             
REMARK 500                                                                      
REMARK 500 TORSION ANGLES OUTSIDE THE EXPECTED RAMACHANDRAN REGIONS:            
REMARK 500 (M=MODEL NUMBER; RES=RESIDUE NAME; C=CHAIN IDENTIFIER;               
REMARK 500 SSEQ=SEQUENCE NUMBER; I=INSERTION CODE).                             
REMARK 500                                                                      
REMARK 500 STANDARD TABLE:                                                      
REMARK 500 FORMAT:(10X,I3,1X,A3,1X,A1,I4,A1,4X,F7.2,3X,F7.2)                    
REMARK 500                                                                      
REMARK 500 EXPECTED VALUES: GJ KLEYWEGT AND TA JONES (1996). PHI/PSI-           
REMARK 500 CHOLOGY: RAMACHANDRAN REVISITED. STRUCTURE 4, 1395 - 1400            
REMARK 500                                                                      
REMARK 500  M RES CSSEQI        PSI       PHI                                   
REMARK 500    ILE A  29       73.16   -102.57                                   
REMARK 500                                                                      
REMARK 500 REMARK: NULL                                                         
REMARK 800                                                                      
REMARK 800 SITE                                                                 
REMARK 800 SITE_IDENTIFIER: 99A                                                 
REMARK 800 EVIDENCE_CODE: UNKNOWN                                               
REMARK 800 SITE_DESCRIPTION: NULL                                               
REMARK 800                                                                      
REMARK 800 SITE_IDENTIFIER: AC1                                                 
REMARK 800 EVIDENCE_CODE: SOFTWARE                                              
REMARK 800 SITE_DESCRIPTION: BINDING SITE FOR RESIDUE CL A 173                  
REMARK 800                                                                      
REMARK 800 SITE_IDENTIFIER: AC2                                                 
REMARK 800 EVIDENCE_CODE: SOFTWARE                                              
REMARK 800 SITE_DESCRIPTION: BINDING SITE FOR RESIDUE CL A 178                  
REMARK 800                                                                      
REMARK 800 SITE_IDENTIFIER: AC3                                                 
REMARK 800 EVIDENCE_CODE: SOFTWARE                                              
REMARK 800 SITE_DESCRIPTION: BINDING SITE FOR RESIDUE HED A 170                 
REMARK 800                                                                      
REMARK 800 SITE_IDENTIFIER: AC4                                                 
REMARK 800 EVIDENCE_CODE: SOFTWARE                                              
REMARK 800 SITE_DESCRIPTION: BINDING SITE FOR RESIDUE DEN A 400                 
DBREF  183L A    1   164  UNP    P00720   LYS_BPT4         1    164             
SEQADV 183L THR A   54  UNP  P00720    CYS    54 CONFLICT                       
SEQADV 183L ALA A   97  UNP  P00720    CYS    97 CONFLICT                       
SEQADV 183L ALA A   99  UNP  P00720    LEU    99 CONFLICT                       
SEQRES   1 A  164  MET ASN ILE PHE GLU MET LEU ARG ILE ASP GLU GLY LEU          
SEQRES   2 A  164  ARG LEU LYS ILE TYR LYS ASP THR GLU GLY TYR TYR THR          
SEQRES   3 A  164  ILE GLY ILE GLY HIS LEU LEU THR LYS SER PRO SER LEU          
SEQRES   4 A  164  ASN ALA ALA LYS SER GLU LEU ASP LYS ALA ILE GLY ARG          
SEQRES   5 A  164  ASN THR ASN GLY VAL ILE THR LYS ASP GLU ALA GLU LYS          
SEQRES   6 A  164  LEU PHE ASN GLN ASP VAL ASP ALA ALA VAL ARG GLY ILE          
SEQRES   7 A  164  LEU ARG ASN ALA LYS LEU LYS PRO VAL TYR ASP SER LEU          
SEQRES   8 A  164  ASP ALA VAL ARG ARG ALA ALA ALA ILE ASN MET VAL PHE          
SEQRES   9 A  164  GLN MET GLY GLU THR GLY VAL ALA GLY PHE THR ASN SER          
SEQRES  10 A  164  LEU ARG MET LEU GLN GLN LYS ARG TRP ASP GLU ALA ALA          
SEQRES  11 A  164  VAL ASN LEU ALA LYS SER ARG TRP TYR ASN GLN THR PRO          
SEQRES  12 A  164  ASN ARG ALA LYS ARG VAL ILE THR THR PHE ARG THR GLY          
SEQRES  13 A  164  THR TRP ASP ALA TYR LYS ASN LEU                              
HET     CL  A 173       1                                                       
HET     CL  A 178       1                                                       
HET    HED  A 170       8                                                       
HET    DEN  A 400       9                                                       
HETNAM      CL CHLORIDE ION                                                     
HETNAM     HED 2-HYDROXYETHYL DISULFIDE                                         
HETNAM     DEN INDENE                                                           
FORMUL   2   CL    2(CL 1-)                                                     
FORMUL   4  HED    C4 H10 O2 S2                                                 
FORMUL   5  DEN    C9 H8                                                        
FORMUL   6  HOH   *116(H2 O)                                                    
HELIX    1  H1 ILE A    3  GLU A   11  1                                   9    
HELIX    2  H2 LEU A   39  ILE A   50  1                                  12    
HELIX    3  H3 LYS A   60  ARG A   80  1                                  21    
HELIX    4  H4 ALA A   82  SER A   90  1                                   9    
HELIX    5  H5 ALA A   93  MET A  106  1                                  14    
HELIX    6  H6 GLU A  108  GLY A  113  1SEE REF. 1 FOR DETAILS             6    
HELIX    7  H7 THR A  115  GLN A  123  1                                   9    
HELIX    8  H8 TRP A  126  ALA A  134  1                                   9    
HELIX    9  H9 ARG A  137  GLN A  141  1                                   5    
HELIX   10 H10 PRO A  143  THR A  155  1                                  13    
SHEET    1   A 2 TYR A  25  ILE A  27  0                                        
SHEET    2   A 2 HIS A  31  THR A  34 -1  N  THR A  34   O  TYR A  25           
SITE     1 99A 17 ILE A  78  LEU A  84  VAL A  87  TYR A  88                    
SITE     2 99A 17 ALA A  99  MET A 102  VAL A 103  THR A 109                    
SITE     3 99A 17 GLY A 110  VAL A 111  ALA A 112  GLY A 113                    
SITE     4 99A 17 PHE A 114  LEU A 118  LEU A 121  LEU A 133                    
SITE     5 99A 17 PHE A 153                                                     
SITE     1 AC1  5 LYS A 124  THR A 142  ASN A 144  ARG A 145                    
SITE     2 AC1  5 HOH A 209                                                     
SITE     1 AC2  1 HOH A 215                                                     
SITE     1 AC3  2 ASP A  72  ALA A  93                                          
SITE     1 AC4  6 LEU A  84  VAL A  87  TYR A  88  ALA A  99                    
SITE     2 AC4  6 VAL A 111  LEU A 118                                          
CRYST1   60.700   60.700   97.200  90.00  90.00 120.00 P 32 2 1      6          
ORIGX1      1.000000  0.000000  0.000000        0.00000                         
ORIGX2      0.000000  1.000000  0.000000        0.00000                         
ORIGX3      0.000000  0.000000  1.000000        0.00000                         
SCALE1      0.016474  0.009512  0.000000        0.00000                         
SCALE2      0.000000  0.019023  0.000000        0.00000                         
SCALE3      0.000000  0.000000  0.010288        0.00000                         
ATOM      1  N   MET A   1      44.021  -3.158   9.032  1.00 27.67           N  
ATOM      2  CA  MET A   1      43.371  -1.868   9.065  1.00 15.18           C  
ATOM      3  C   MET A   1      41.966  -1.878   9.682  1.00 27.14           C  
ATOM      4  O   MET A   1      41.252  -2.852   9.648  1.00 14.83           O  
ATOM      5  CB  MET A   1      43.384  -1.203   7.680  1.00 21.07           C  
ATOM      6  CG  MET A   1      42.663   0.133   7.717  1.00 46.22           C  
ATOM      7  SD  MET A   1      43.875   1.421   8.007  1.00 32.48           S  
ATOM      8  CE  MET A   1      45.181   0.508   7.178  1.00 20.64           C  
ATOM      9  N   ASN A   2      41.573  -0.766  10.277  1.00 15.99           N  
ATOM     10  CA  ASN A   2      40.263  -0.642  10.816  1.00  8.42           C  
ATOM     11  C   ASN A   2      39.793   0.816  10.859  1.00  7.45           C  
ATOM     12  O   ASN A   2      40.552   1.721  10.529  1.00 15.63           O  
ATOM     13  CB  ASN A   2      40.104  -1.375  12.154  1.00 19.42           C  
ATOM     14  CG  ASN A   2      40.934  -0.816  13.275  1.00  9.26           C  
ATOM     15  OD1 ASN A   2      40.770   0.357  13.673  1.00 14.74           O  
ATOM     16  ND2 ASN A   2      41.747  -1.697  13.872  1.00 11.27           N  
ATOM     17  N   ILE A   3      38.537   1.021  11.275  1.00  6.83           N  
ATOM     18  CA  ILE A   3      37.991   2.373  11.342  1.00 18.09           C  
ATOM     19  C   ILE A   3      38.859   3.313  12.193  1.00  8.98           C  
ATOM     20  O   ILE A   3      39.111   4.479  11.864  1.00 18.02           O  
ATOM     21  CB  ILE A   3      36.474   2.378  11.705  1.00 10.95           C  
ATOM     22  CG1 ILE A   3      35.777   3.746  11.546  1.00 12.56           C  
ATOM     23  CG2 ILE A   3      36.218   1.836  13.120  1.00  4.39           C  
ATOM     24  CD1 ILE A   3      36.135   4.566  10.287  1.00  6.69           C  
ATOM     25  N   PHE A   4      39.295   2.822  13.346  1.00 11.59           N  
ATOM     26  CA  PHE A   4      40.089   3.664  14.214  1.00  8.71           C  
ATOM     27  C   PHE A   4      41.431   4.066  13.598  1.00 13.71           C  
ATOM     28  O   PHE A   4      41.880   5.194  13.675  1.00 16.01           O  
ATOM     29  CB  PHE A   4      40.343   2.998  15.588  1.00 12.91           C  
ATOM     30  CG  PHE A   4      39.072   2.861  16.349  1.00  6.03           C  
ATOM     31  CD1 PHE A   4      38.596   3.925  17.130  1.00 20.25           C  
ATOM     32  CD2 PHE A   4      38.334   1.686  16.290  1.00 11.90           C  
ATOM     33  CE1 PHE A   4      37.412   3.836  17.867  1.00 14.54           C  
ATOM     34  CE2 PHE A   4      37.118   1.598  16.978  1.00 22.28           C  
ATOM     35  CZ  PHE A   4      36.665   2.665  17.759  1.00 11.43           C  
ATOM     36  N   GLU A   5      42.073   3.132  12.970  1.00 10.90           N  
ATOM     37  CA  GLU A   5      43.349   3.398  12.354  1.00 22.16           C  
ATOM     38  C   GLU A   5      43.159   4.235  11.138  1.00 14.81           C  
ATOM     39  O   GLU A   5      44.000   5.058  10.804  1.00 19.17           O  
ATOM     40  CB  GLU A   5      43.984   2.085  11.850  1.00  6.21           C  
ATOM     41  CG  GLU A   5      44.292   1.073  12.944  1.00 12.81           C  
ATOM     42  CD  GLU A   5      45.088  -0.116  12.424  1.00 39.63           C  
ATOM     43  OE1 GLU A   5      45.871  -0.073  11.478  1.00100.00           O  
ATOM     44  OE2 GLU A   5      44.904  -1.184  13.134  1.00 48.90           O  
ATOM     45  N   MET A   6      42.052   3.969  10.453  1.00 15.61           N  
ATOM     46  CA  MET A   6      41.768   4.708   9.252  1.00 12.39           C  
ATOM     47  C   MET A   6      41.512   6.153   9.604  1.00 11.35           C  
ATOM     48  O   MET A   6      42.021   7.073   9.016  1.00 17.45           O  
ATOM     49  CB  MET A   6      40.553   4.121   8.592  1.00  7.40           C  
ATOM     50  CG  MET A   6      40.097   4.931   7.416  1.00  6.09           C  
ATOM     51  SD  MET A   6      38.382   4.557   6.942  1.00 12.36           S  
ATOM     52  CE  MET A   6      38.321   4.750   5.145  1.00 14.37           C  
ATOM     53  N   LEU A   7      40.693   6.394  10.586  1.00  9.98           N  
ATOM     54  CA  LEU A   7      40.463   7.806  10.922  1.00  9.82           C  
ATOM     55  C   LEU A   7      41.686   8.432  11.541  1.00 12.76           C  
ATOM     56  O   LEU A   7      41.920   9.606  11.364  1.00 25.55           O  
ATOM     57  CB  LEU A   7      39.295   7.952  11.912  1.00  9.06           C  
ATOM     58  CG  LEU A   7      37.948   7.933  11.202  1.00  6.27           C  
ATOM     59  CD1 LEU A   7      36.853   7.492  12.125  1.00 23.60           C  
ATOM     60  CD2 LEU A   7      37.645   9.283  10.534  1.00 13.30           C  
ATOM     61  N   ARG A   8      42.465   7.665  12.322  1.00  5.48           N  
ATOM     62  CA  ARG A   8      43.629   8.285  12.901  1.00  4.27           C  
ATOM     63  C   ARG A   8      44.562   8.805  11.826  1.00 21.83           C  
ATOM     64  O   ARG A   8      45.229   9.772  12.013  1.00 14.63           O  
ATOM     65  CB  ARG A   8      44.412   7.395  13.865  1.00 12.46           C  
ATOM     66  CG  ARG A   8      45.781   7.998  14.180  1.00 47.47           C  
ATOM     67  CD  ARG A   8      45.963   8.326  15.666  1.00 49.11           C  
ATOM     68  NE  ARG A   8      47.252   8.935  16.053  1.00 60.44           N  
ATOM     69  CZ  ARG A   8      48.026   9.711  15.285  1.00 60.36           C  
ATOM     70  NH1 ARG A   8      47.697  10.040  14.021  1.00 61.76           N  
ATOM     71  NH2 ARG A   8      49.171  10.182  15.787  1.00100.00           N  
ATOM     72  N   ILE A   9      44.658   8.124  10.715  1.00 15.52           N  
ATOM     73  CA  ILE A   9      45.495   8.592   9.636  1.00 14.44           C  
ATOM     74  C   ILE A   9      44.872   9.810   8.979  1.00 19.48           C  
ATOM     75  O   ILE A   9      45.559  10.764   8.612  1.00 22.45           O  
ATOM     76  CB  ILE A   9      45.580   7.508   8.542  1.00 14.51           C  
ATOM     77  CG1 ILE A   9      46.565   6.443   8.883  1.00 17.22           C  
ATOM     78  CG2 ILE A   9      45.848   8.034   7.099  1.00  8.81           C  
ATOM     79  CD1 ILE A   9      46.136   5.122   8.267  1.00 18.74           C  
ATOM     80  N   ASP A  10      43.572   9.777   8.728  1.00  5.29           N  
ATOM     81  CA  ASP A  10      42.959  10.923   8.059  1.00 11.22           C  
ATOM     82  C   ASP A  10      42.901  12.196   8.927  1.00 17.57           C  
ATOM     83  O   ASP A  10      42.956  13.357   8.469  1.00 15.15           O  
ATOM     84  CB  ASP A  10      41.538  10.534   7.678  1.00 11.19           C  
ATOM     85  CG  ASP A  10      41.614   9.741   6.432  1.00 11.13           C  
ATOM     86  OD1 ASP A  10      42.518   9.868   5.624  1.00 14.59           O  
ATOM     87  OD2 ASP A  10      40.672   8.891   6.337  1.00 15.67           O  
ATOM     88  N   GLU A  11      42.725  11.986  10.202  1.00 13.03           N  
ATOM     89  CA  GLU A  11      42.574  13.119  11.137  1.00  6.68           C  
ATOM     90  C   GLU A  11      43.863  13.552  11.849  1.00 14.46           C  
ATOM     91  O   GLU A  11      43.987  14.703  12.221  1.00 19.91           O  
ATOM     92  CB  GLU A  11      41.455  12.823  12.176  1.00  8.13           C  
ATOM     93  CG  GLU A  11      40.113  12.563  11.483  1.00 18.62           C  
ATOM     94  CD  GLU A  11      39.418  13.805  10.938  1.00 11.93           C  
ATOM     95  OE1 GLU A  11      39.978  14.926  11.251  1.00 17.03           O  
ATOM     96  OE2 GLU A  11      38.402  13.763  10.292  1.00 26.54           O  
ATOM     97  N   GLY A  12      44.785  12.650  12.100  1.00 13.19           N  
ATOM     98  CA  GLY A  12      46.005  13.019  12.820  1.00 12.90           C  
ATOM     99  C   GLY A  12      45.704  13.125  14.285  1.00  9.93           C  
ATOM    100  O   GLY A  12      44.569  12.851  14.672  1.00 23.28           O  
ATOM    101  N   LEU A  13      46.692  13.516  15.114  1.00 16.04           N  
ATOM    102  CA  LEU A  13      46.469  13.662  16.552  1.00 19.31           C  
ATOM    103  C   LEU A  13      47.186  14.874  17.088  1.00 24.47           C  
ATOM    104  O   LEU A  13      48.409  14.914  16.981  1.00 24.36           O  
ATOM    105  CB  LEU A  13      47.027  12.475  17.338  1.00 18.38           C  
ATOM    106  CG  LEU A  13      47.121  12.798  18.857  1.00 35.56           C  
ATOM    107  CD1 LEU A  13      45.793  12.627  19.620  1.00 17.76           C  
ATOM    108  CD2 LEU A  13      48.182  11.951  19.528  1.00 28.97           C  
ATOM    109  N   ARG A  14      46.439  15.822  17.680  1.00 14.01           N  
ATOM    110  CA  ARG A  14      46.956  17.051  18.284  1.00 14.66           C  
ATOM    111  C   ARG A  14      46.385  17.231  19.634  1.00 24.23           C  
ATOM    112  O   ARG A  14      45.210  17.026  19.812  1.00 16.22           O  
ATOM    113  CB  ARG A  14      46.663  18.264  17.446  1.00 16.62           C  
ATOM    114  CG  ARG A  14      47.496  18.065  16.173  1.00 30.71           C  
ATOM    115  CD  ARG A  14      47.415  19.214  15.184  1.00 28.61           C  
ATOM    116  NE  ARG A  14      48.132  20.398  15.645  1.00100.00           N  
ATOM    117  CZ  ARG A  14      48.039  21.580  15.041  1.00100.00           C  
ATOM    118  NH1 ARG A  14      47.274  21.740  13.954  1.00 58.13           N  
ATOM    119  NH2 ARG A  14      48.722  22.626  15.536  1.00100.00           N  
ATOM    120  N   LEU A  15      47.263  17.523  20.570  1.00 24.26           N  
ATOM    121  CA  LEU A  15      46.943  17.663  21.968  1.00 17.16           C  
ATOM    122  C   LEU A  15      46.647  19.099  22.439  1.00 16.90           C  
ATOM    123  O   LEU A  15      46.297  19.344  23.606  1.00 19.98           O  
ATOM    124  CB  LEU A  15      47.952  16.930  22.892  1.00 27.78           C  
ATOM    125  CG  LEU A  15      48.121  15.425  22.608  1.00 14.09           C  
ATOM    126  CD1 LEU A  15      49.060  14.829  23.648  1.00 35.67           C  
ATOM    127  CD2 LEU A  15      46.774  14.689  22.673  1.00 30.00           C  
ATOM    128  N   LYS A  16      46.749  20.048  21.532  1.00 21.72           N  
ATOM    129  CA  LYS A  16      46.476  21.415  21.885  1.00 14.78           C  
ATOM    130  C   LYS A  16      45.452  21.908  20.891  1.00 17.81           C  
ATOM    131  O   LYS A  16      45.501  21.475  19.727  1.00 19.32           O  
ATOM    132  CB  LYS A  16      47.805  22.166  21.831  1.00 34.24           C  
ATOM    133  CG  LYS A  16      47.690  23.651  21.642  1.00 54.23           C  
ATOM    134  CD  LYS A  16      47.207  24.348  22.905  1.00100.00           C  
ATOM    135  CE  LYS A  16      45.911  25.133  22.700  1.00100.00           C  
ATOM    136  NZ  LYS A  16      45.276  25.568  23.952  1.00100.00           N  
ATOM    137  N   ILE A  17      44.489  22.762  21.343  1.00 20.21           N  
ATOM    138  CA  ILE A  17      43.425  23.285  20.451  1.00  9.45           C  
ATOM    139  C   ILE A  17      44.006  23.736  19.135  1.00 30.29           C  
ATOM    140  O   ILE A  17      45.010  24.440  19.085  1.00 18.86           O  
ATOM    141  CB  ILE A  17      42.526  24.430  21.062  1.00 15.54           C  
ATOM    142  CG1 ILE A  17      41.688  23.891  22.201  1.00 26.22           C  
ATOM    143  CG2 ILE A  17      41.553  25.012  20.028  1.00 13.17           C  
ATOM    144  CD1 ILE A  17      41.061  24.943  23.096  1.00 14.07           C  
ATOM    145  N   TYR A  18      43.369  23.384  18.055  1.00 17.45           N  
ATOM    146  CA  TYR A  18      43.883  23.875  16.789  1.00  7.96           C  
ATOM    147  C   TYR A  18      42.720  24.229  15.861  1.00 12.86           C  
ATOM    148  O   TYR A  18      41.553  23.950  16.151  1.00 20.49           O  
ATOM    149  CB  TYR A  18      44.886  22.826  16.170  1.00 16.20           C  
ATOM    150  CG  TYR A  18      44.247  21.496  15.761  1.00 32.40           C  
ATOM    151  CD1 TYR A  18      44.039  20.475  16.688  1.00 23.74           C  
ATOM    152  CD2 TYR A  18      43.822  21.272  14.450  1.00 23.87           C  
ATOM    153  CE1 TYR A  18      43.436  19.275  16.309  1.00 19.50           C  
ATOM    154  CE2 TYR A  18      43.183  20.091  14.055  1.00 15.10           C  
ATOM    155  CZ  TYR A  18      42.976  19.086  15.001  1.00 39.83           C  
ATOM    156  OH  TYR A  18      42.369  17.870  14.626  1.00 22.77           O  
ATOM    157  N   LYS A  19      43.029  24.692  14.663  1.00 18.38           N  
ATOM    158  CA  LYS A  19      41.949  24.948  13.734  1.00 10.67           C  
ATOM    159  C   LYS A  19      41.895  23.915  12.637  1.00 21.01           C  
ATOM    160  O   LYS A  19      42.887  23.564  11.995  1.00 28.23           O  
ATOM    161  CB  LYS A  19      41.942  26.304  13.107  1.00 18.77           C  
ATOM    162  CG  LYS A  19      41.698  27.385  14.082  1.00 14.53           C  
ATOM    163  CD  LYS A  19      41.216  28.625  13.353  1.00 41.27           C  
ATOM    164  CE  LYS A  19      41.715  29.904  14.000  1.00 25.48           C  
ATOM    165  NZ  LYS A  19      41.063  31.111  13.483  1.00 52.99           N  
ATOM    166  N   ASP A  20      40.716  23.429  12.402  1.00 16.33           N  
ATOM    167  CA  ASP A  20      40.592  22.442  11.366  1.00 10.67           C  
ATOM    168  C   ASP A  20      40.727  23.039   9.955  1.00 24.61           C  
ATOM    169  O   ASP A  20      40.957  24.240   9.794  1.00 13.82           O  
ATOM    170  CB  ASP A  20      39.436  21.427  11.583  1.00 13.07           C  
ATOM    171  CG  ASP A  20      38.106  21.986  11.160  1.00 13.14           C  
ATOM    172  OD1 ASP A  20      38.168  23.234  10.869  1.00 21.26           O  
ATOM    173  OD2 ASP A  20      37.074  21.356  11.188  1.00 35.05           O  
ATOM    174  N   THR A  21      40.475  22.202   8.933  1.00 22.51           N  
ATOM    175  CA  THR A  21      40.611  22.646   7.548  1.00 34.33           C  
ATOM    176  C   THR A  21      39.600  23.689   7.164  1.00 14.04           C  
ATOM    177  O   THR A  21      39.696  24.319   6.071  1.00 16.90           O  
ATOM    178  CB  THR A  21      40.535  21.482   6.569  1.00 34.56           C  
ATOM    179  OG1 THR A  21      39.191  21.062   6.535  1.00 21.85           O  
ATOM    180  CG2 THR A  21      41.431  20.327   7.054  1.00 27.51           C  
ATOM    181  N   GLU A  22      38.589  23.824   8.010  1.00 18.10           N  
ATOM    182  CA  GLU A  22      37.505  24.806   7.752  1.00 15.96           C  
ATOM    183  C   GLU A  22      37.672  25.995   8.689  1.00 21.81           C  
ATOM    184  O   GLU A  22      36.895  26.930   8.639  1.00 26.36           O  
ATOM    185  CB  GLU A  22      36.086  24.197   7.934  1.00 17.45           C  
ATOM    186  CG  GLU A  22      35.762  22.927   7.127  1.00 29.71           C  
ATOM    187  CD  GLU A  22      35.241  23.172   5.721  1.00 25.63           C  
ATOM    188  OE1 GLU A  22      34.650  24.336   5.582  1.00 64.51           O  
ATOM    189  OE2 GLU A  22      35.374  22.362   4.816  1.00100.00           O  
ATOM    190  N   GLY A  23      38.712  25.914   9.555  1.00 19.48           N  
ATOM    191  CA  GLY A  23      39.038  26.970  10.532  1.00  9.80           C  
ATOM    192  C   GLY A  23      38.314  26.870  11.868  1.00 30.25           C  
ATOM    193  O   GLY A  23      38.273  27.830  12.595  1.00 21.26           O  
ATOM    194  N   TYR A  24      37.757  25.709  12.198  1.00 18.48           N  
ATOM    195  CA  TYR A  24      37.019  25.534  13.436  1.00 19.98           C  
ATOM    196  C   TYR A  24      37.890  24.932  14.479  1.00  6.97           C  
ATOM    197  O   TYR A  24      38.736  24.090  14.165  1.00 19.42           O  
ATOM    198  CB  TYR A  24      35.862  24.601  13.235  1.00 22.17           C  
ATOM    199  CG  TYR A  24      34.849  25.120  12.250  1.00 15.39           C  
ATOM    200  CD1 TYR A  24      34.295  26.387  12.423  1.00 34.93           C  
ATOM    201  CD2 TYR A  24      34.370  24.314  11.207  1.00 21.14           C  
ATOM    202  CE1 TYR A  24      33.319  26.856  11.547  1.00 46.11           C  
ATOM    203  CE2 TYR A  24      33.397  24.772  10.317  1.00 35.89           C  
ATOM    204  CZ  TYR A  24      32.854  26.050  10.497  1.00 26.42           C  
ATOM    205  OH  TYR A  24      31.873  26.533   9.643  1.00 49.93           O  
ATOM    206  N   TYR A  25      37.664  25.395  15.709  1.00 14.05           N  
ATOM    207  CA  TYR A  25      38.464  24.910  16.811  1.00  6.98           C  
ATOM    208  C   TYR A  25      38.189  23.430  17.051  1.00  2.95           C  
ATOM    209  O   TYR A  25      37.018  23.053  17.268  1.00  9.05           O  
ATOM    210  CB  TYR A  25      38.195  25.733  18.072  1.00 14.35           C  
ATOM    211  CG  TYR A  25      38.809  27.074  17.977  1.00 25.32           C  
ATOM    212  CD1 TYR A  25      40.184  27.231  17.827  1.00 23.76           C  
ATOM    213  CD2 TYR A  25      37.993  28.201  18.026  1.00 22.60           C  
ATOM    214  CE1 TYR A  25      40.741  28.510  17.748  1.00 30.86           C  
ATOM    215  CE2 TYR A  25      38.534  29.481  17.929  1.00 23.64           C  
ATOM    216  CZ  TYR A  25      39.910  29.640  17.841  1.00 52.75           C  
ATOM    217  OH  TYR A  25      40.412  30.928  17.770  1.00 42.95           O  
ATOM    218  N   THR A  26      39.270  22.677  17.021  1.00 11.56           N  
ATOM    219  CA  THR A  26      39.278  21.259  17.156  1.00 12.95           C  
ATOM    220  C   THR A  26      40.380  20.938  18.070  1.00 20.57           C  
ATOM    221  O   THR A  26      41.181  21.827  18.303  1.00 20.23           O  
ATOM    222  CB  THR A  26      39.641  20.672  15.756  1.00 16.51           C  
ATOM    223  OG1 THR A  26      38.693  21.071  14.807  1.00 22.08           O  
ATOM    224  CG2 THR A  26      39.747  19.146  15.691  1.00  1.23           C  
ATOM    225  N   ILE A  27      40.415  19.670  18.523  1.00 11.02           N  
ATOM    226  CA  ILE A  27      41.504  19.103  19.333  1.00 11.99           C  
ATOM    227  C   ILE A  27      41.489  17.547  19.159  1.00 14.25           C  
ATOM    228  O   ILE A  27      40.536  16.980  18.711  1.00 11.87           O  
ATOM    229  CB  ILE A  27      41.348  19.478  20.826  1.00 18.57           C  
ATOM    230  CG1 ILE A  27      42.588  19.096  21.677  1.00 14.79           C  
ATOM    231  CG2 ILE A  27      40.113  18.732  21.379  1.00 10.85           C  
ATOM    232  CD1 ILE A  27      42.980  20.056  22.804  1.00  7.71           C  
ATOM    233  N   GLY A  28      42.522  16.862  19.573  1.00 10.37           N  
ATOM    234  CA  GLY A  28      42.592  15.394  19.566  1.00 14.20           C  
ATOM    235  C   GLY A  28      42.671  14.828  18.178  1.00 37.89           C  
ATOM    236  O   GLY A  28      43.446  15.266  17.327  1.00 15.87           O  
ATOM    237  N   ILE A  29      41.841  13.843  17.981  1.00 13.36           N  
ATOM    238  CA  ILE A  29      41.706  13.177  16.685  1.00 13.85           C  
ATOM    239  C   ILE A  29      40.446  13.656  15.968  1.00 14.67           C  
ATOM    240  O   ILE A  29      39.431  12.971  15.856  1.00 16.61           O  
ATOM    241  CB  ILE A  29      41.764  11.646  16.868  1.00 11.86           C  
ATOM    242  CG1 ILE A  29      43.077  11.347  17.622  1.00 20.30           C  
ATOM    243  CG2 ILE A  29      41.725  10.947  15.509  1.00 17.81           C  
ATOM    244  CD1 ILE A  29      43.183   9.986  18.281  1.00 11.58           C  
ATOM    245  N   GLY A  30      40.520  14.871  15.485  1.00 10.65           N  
ATOM    246  CA  GLY A  30      39.359  15.436  14.770  1.00  6.79           C  
ATOM    247  C   GLY A  30      38.139  15.770  15.574  1.00 12.29           C  
ATOM    248  O   GLY A  30      37.055  15.879  15.016  1.00 16.55           O  
ATOM    249  N   HIS A  31      38.277  15.965  16.885  1.00  8.51           N  
ATOM    250  CA  HIS A  31      37.097  16.292  17.623  1.00  4.87           C  
ATOM    251  C   HIS A  31      36.777  17.815  17.576  1.00  8.31           C  
ATOM    252  O   HIS A  31      37.470  18.669  18.157  1.00 12.63           O  
ATOM    253  CB  HIS A  31      37.381  15.850  19.086  1.00  2.28           C  
ATOM    254  CG  HIS A  31      36.236  16.202  19.953  1.00 14.20           C  
ATOM    255  ND1 HIS A  31      35.189  15.331  20.145  1.00  8.03           N  
ATOM    256  CD2 HIS A  31      35.993  17.327  20.691  1.00 19.85           C  
ATOM    257  CE1 HIS A  31      34.282  15.951  20.860  1.00  7.95           C  
ATOM    258  NE2 HIS A  31      34.743  17.149  21.234  1.00 16.74           N  
ATOM    259  N   LEU A  32      35.703  18.168  16.800  1.00 11.16           N  
ATOM    260  CA  LEU A  32      35.306  19.535  16.636  1.00 12.05           C  
ATOM    261  C   LEU A  32      34.811  20.082  17.906  1.00 10.62           C  
ATOM    262  O   LEU A  32      33.977  19.490  18.570  1.00 16.56           O  
ATOM    263  CB  LEU A  32      34.193  19.672  15.599  1.00 15.84           C  
ATOM    264  CG  LEU A  32      33.581  21.066  15.602  1.00 40.53           C  
ATOM    265  CD1 LEU A  32      34.559  21.982  14.911  1.00 14.25           C  
ATOM    266  CD2 LEU A  32      32.328  21.033  14.760  1.00 17.92           C  
ATOM    267  N   LEU A  33      35.330  21.191  18.327  1.00 11.16           N  
ATOM    268  CA  LEU A  33      34.809  21.621  19.593  1.00 14.48           C  
ATOM    269  C   LEU A  33      33.662  22.614  19.402  1.00 14.67           C  
ATOM    270  O   LEU A  33      32.727  22.685  20.197  1.00 16.81           O  
ATOM    271  CB  LEU A  33      35.883  22.355  20.372  1.00 16.63           C  
ATOM    272  CG  LEU A  33      36.946  21.463  20.921  1.00 23.48           C  
ATOM    273  CD1 LEU A  33      38.075  22.381  21.227  1.00 10.87           C  
ATOM    274  CD2 LEU A  33      36.448  20.852  22.220  1.00  3.53           C  
ATOM    275  N   THR A  34      33.827  23.467  18.402  1.00 23.64           N  
ATOM    276  CA  THR A  34      32.898  24.531  18.135  1.00 39.56           C  
ATOM    277  C   THR A  34      33.198  25.215  16.844  1.00 27.00           C  
ATOM    278  O   THR A  34      34.364  25.315  16.424  1.00 26.69           O  
ATOM    279  CB  THR A  34      32.835  25.645  19.241  1.00 34.33           C  
ATOM    280  OG1 THR A  34      31.802  26.534  18.891  1.00 31.23           O  
ATOM    281  CG2 THR A  34      34.104  26.490  19.400  1.00 17.30           C  
ATOM    282  N   LYS A  35      32.094  25.741  16.310  1.00 19.26           N  
ATOM    283  CA  LYS A  35      32.084  26.526  15.113  1.00 24.52           C  
ATOM    284  C   LYS A  35      32.298  27.999  15.350  1.00 40.22           C  
ATOM    285  O   LYS A  35      32.710  28.743  14.466  1.00 42.02           O  
ATOM    286  CB  LYS A  35      30.875  26.261  14.301  1.00 31.17           C  
ATOM    287  CG  LYS A  35      31.079  24.946  13.577  1.00 43.63           C  
ATOM    288  CD  LYS A  35      29.816  24.322  13.034  1.00 32.46           C  
ATOM    289  CE  LYS A  35      30.118  23.263  11.965  1.00 29.41           C  
ATOM    290  NZ  LYS A  35      28.896  22.709  11.331  1.00100.00           N  
ATOM    291  N   SER A  36      32.069  28.391  16.569  1.00 33.10           N  
ATOM    292  CA  SER A  36      32.234  29.757  16.920  1.00 31.12           C  
ATOM    293  C   SER A  36      33.696  30.140  16.880  1.00 29.87           C  
ATOM    294  O   SER A  36      34.601  29.310  17.133  1.00 28.34           O  
ATOM    295  CB  SER A  36      31.538  30.070  18.235  1.00 63.78           C  
ATOM    296  OG  SER A  36      32.382  30.827  19.070  1.00 29.33           O  
ATOM    297  N   PRO A  37      33.908  31.428  16.568  1.00 32.69           N  
ATOM    298  CA  PRO A  37      35.235  32.018  16.429  1.00 22.03           C  
ATOM    299  C   PRO A  37      36.020  32.284  17.725  1.00 33.79           C  
ATOM    300  O   PRO A  37      37.232  32.557  17.697  1.00 76.98           O  
ATOM    301  CB  PRO A  37      35.037  33.284  15.599  1.00 29.17           C  
ATOM    302  CG  PRO A  37      33.547  33.491  15.417  1.00 24.00           C  
ATOM    303  CD  PRO A  37      32.851  32.230  15.900  1.00 27.75           C  
ATOM    304  N   SER A  38      35.319  32.157  18.865  1.00 38.37           N  
ATOM    305  CA  SER A  38      35.829  32.392  20.224  1.00 61.41           C  
ATOM    306  C   SER A  38      36.646  31.236  20.747  1.00 46.34           C  
ATOM    307  O   SER A  38      36.113  30.133  20.936  1.00 33.96           O  
ATOM    308  CB  SER A  38      34.710  32.757  21.265  1.00 23.50           C  
ATOM    309  OG  SER A  38      35.250  33.408  22.409  1.00100.00           O  
ATOM    310  N   LEU A  39      37.931  31.504  20.998  1.00 18.85           N  
ATOM    311  CA  LEU A  39      38.811  30.494  21.551  1.00 29.54           C  
ATOM    312  C   LEU A  39      38.362  30.161  22.957  1.00 27.57           C  
ATOM    313  O   LEU A  39      38.686  29.108  23.508  1.00 25.12           O  
ATOM    314  CB  LEU A  39      40.272  31.010  21.598  1.00 27.49           C  
ATOM    315  CG  LEU A  39      41.281  30.055  22.251  1.00 54.59           C  
ATOM    316  CD1 LEU A  39      41.243  28.677  21.583  1.00 25.39           C  
ATOM    317  CD2 LEU A  39      42.698  30.622  22.154  1.00 28.12           C  
ATOM    318  N   ASN A  40      37.652  31.114  23.565  1.00 19.92           N  
ATOM    319  CA  ASN A  40      37.274  30.911  24.942  1.00 16.52           C  
ATOM    320  C   ASN A  40      36.133  29.967  25.003  1.00 18.48           C  
ATOM    321  O   ASN A  40      36.073  29.152  25.891  1.00 26.45           O  
ATOM    322  CB  ASN A  40      36.998  32.227  25.666  1.00 33.88           C  
ATOM    323  CG  ASN A  40      38.281  33.026  25.855  1.00100.00           C  
ATOM    324  OD1 ASN A  40      39.335  32.473  26.237  1.00 53.36           O  
ATOM    325  ND2 ASN A  40      38.211  34.324  25.552  1.00100.00           N  
ATOM    326  N   ALA A  41      35.233  30.135  24.030  1.00  9.84           N  
ATOM    327  CA  ALA A  41      34.086  29.271  23.859  1.00 27.48           C  
ATOM    328  C   ALA A  41      34.599  27.864  23.604  1.00 29.84           C  
ATOM    329  O   ALA A  41      34.053  26.888  24.070  1.00 29.94           O  
ATOM    330  CB  ALA A  41      33.305  29.716  22.636  1.00 19.73           C  
ATOM    331  N   ALA A  42      35.659  27.791  22.835  1.00 22.34           N  
ATOM    332  CA  ALA A  42      36.324  26.568  22.505  1.00 19.05           C  
ATOM    333  C   ALA A  42      36.998  26.005  23.734  1.00 19.58           C  
ATOM    334  O   ALA A  42      36.865  24.817  23.997  1.00 17.45           O  
ATOM    335  CB  ALA A  42      37.312  26.795  21.391  1.00 31.16           C  
ATOM    336  N   LYS A  43      37.661  26.831  24.544  1.00 18.40           N  
ATOM    337  CA  LYS A  43      38.252  26.275  25.749  1.00  9.30           C  
ATOM    338  C   LYS A  43      37.195  25.798  26.760  1.00 19.69           C  
ATOM    339  O   LYS A  43      37.419  24.856  27.478  1.00 25.19           O  
ATOM    340  CB  LYS A  43      39.147  27.233  26.454  1.00 19.71           C  
ATOM    341  CG  LYS A  43      40.546  27.209  25.912  1.00 33.20           C  
ATOM    342  CD  LYS A  43      41.196  28.580  26.013  1.00 41.07           C  
ATOM    343  CE  LYS A  43      42.717  28.548  26.141  1.00 66.13           C  
ATOM    344  NZ  LYS A  43      43.209  29.217  27.362  1.00100.00           N  
ATOM    345  N   SER A  44      36.026  26.440  26.797  1.00 17.79           N  
ATOM    346  CA  SER A  44      34.961  26.060  27.728  1.00 30.09           C  
ATOM    347  C   SER A  44      34.341  24.709  27.305  1.00 17.00           C  
ATOM    348  O   SER A  44      34.075  23.788  28.116  1.00 23.68           O  
ATOM    349  CB  SER A  44      33.968  27.252  27.946  1.00 18.41           C  
ATOM    350  OG  SER A  44      32.616  26.828  28.031  1.00 63.71           O  
ATOM    351  N   GLU A  45      34.158  24.578  25.979  1.00 17.67           N  
ATOM    352  CA  GLU A  45      33.640  23.352  25.368  1.00 10.35           C  
ATOM    353  C   GLU A  45      34.629  22.259  25.722  1.00 17.15           C  
ATOM    354  O   GLU A  45      34.284  21.191  26.208  1.00 16.12           O  
ATOM    355  CB  GLU A  45      33.668  23.533  23.845  1.00  8.38           C  
ATOM    356  CG  GLU A  45      32.400  24.128  23.241  1.00 14.12           C  
ATOM    357  CD  GLU A  45      31.148  23.572  23.833  1.00 18.87           C  
ATOM    358  OE1 GLU A  45      30.786  22.404  23.728  1.00 18.82           O  
ATOM    359  OE2 GLU A  45      30.445  24.497  24.400  1.00 28.07           O  
ATOM    360  N   LEU A  46      35.894  22.545  25.512  1.00 14.12           N  
ATOM    361  CA  LEU A  46      36.921  21.595  25.892  1.00  8.63           C  
ATOM    362  C   LEU A  46      36.822  21.080  27.351  1.00 29.68           C  
ATOM    363  O   LEU A  46      36.877  19.870  27.634  1.00 17.38           O  
ATOM    364  CB  LEU A  46      38.350  22.143  25.612  1.00 12.40           C  
ATOM    365  CG  LEU A  46      39.426  21.060  25.847  1.00 29.75           C  
ATOM    366  CD1 LEU A  46      39.108  19.759  25.065  1.00  5.19           C  
ATOM    367  CD2 LEU A  46      40.810  21.584  25.457  1.00 12.16           C  
ATOM    368  N   ASP A  47      36.683  21.991  28.305  1.00 16.08           N  
ATOM    369  CA  ASP A  47      36.636  21.581  29.705  1.00 25.93           C  
ATOM    370  C   ASP A  47      35.408  20.793  30.017  1.00 18.04           C  
ATOM    371  O   ASP A  47      35.403  19.864  30.837  1.00 19.73           O  
ATOM    372  CB  ASP A  47      36.710  22.779  30.632  1.00 16.22           C  
ATOM    373  CG  ASP A  47      37.942  23.667  30.543  1.00 50.28           C  
ATOM    374  OD1 ASP A  47      39.079  23.305  30.300  1.00 25.13           O  
ATOM    375  OD2 ASP A  47      37.658  24.909  30.806  1.00 39.29           O  
ATOM    376  N   LYS A  48      34.331  21.207  29.381  1.00 19.94           N  
ATOM    377  CA  LYS A  48      33.069  20.517  29.542  1.00 13.54           C  
ATOM    378  C   LYS A  48      33.181  19.054  29.009  1.00 20.60           C  
ATOM    379  O   LYS A  48      32.709  18.083  29.584  1.00 13.13           O  
ATOM    380  CB  LYS A  48      32.037  21.300  28.764  1.00 17.23           C  
ATOM    381  CG  LYS A  48      30.681  20.604  28.668  1.00 11.62           C  
ATOM    382  CD  LYS A  48      29.553  21.595  28.401  1.00 11.77           C  
ATOM    383  CE  LYS A  48      29.619  22.304  27.087  1.00 16.43           C  
ATOM    384  NZ  LYS A  48      29.349  21.366  25.993  1.00 23.88           N  
ATOM    385  N   ALA A  49      33.864  18.871  27.896  1.00 13.71           N  
ATOM    386  CA  ALA A  49      34.028  17.534  27.312  1.00 21.66           C  
ATOM    387  C   ALA A  49      34.920  16.601  28.143  1.00 21.89           C  
ATOM    388  O   ALA A  49      34.610  15.438  28.338  1.00 16.51           O  
ATOM    389  CB  ALA A  49      34.489  17.667  25.854  1.00 20.01           C  
ATOM    390  N   ILE A  50      36.017  17.144  28.628  1.00 16.99           N  
ATOM    391  CA  ILE A  50      37.003  16.450  29.409  1.00 24.01           C  
ATOM    392  C   ILE A  50      36.633  16.298  30.860  1.00 21.53           C  
ATOM    393  O   ILE A  50      37.110  15.384  31.558  1.00 39.86           O  
ATOM    394  CB  ILE A  50      38.346  17.196  29.344  1.00 15.55           C  
ATOM    395  CG1 ILE A  50      38.793  17.241  27.886  1.00  8.33           C  
ATOM    396  CG2 ILE A  50      39.357  16.378  30.126  1.00 14.34           C  
ATOM    397  CD1 ILE A  50      38.793  15.859  27.277  1.00 10.31           C  
ATOM    398  N   GLY A  51      35.839  17.215  31.336  1.00 24.13           N  
ATOM    399  CA  GLY A  51      35.486  17.173  32.736  1.00 14.19           C  
ATOM    400  C   GLY A  51      36.588  17.796  33.655  1.00 25.69           C  
ATOM    401  O   GLY A  51      36.744  17.433  34.818  1.00 26.91           O  
ATOM    402  N   ARG A  52      37.352  18.756  33.157  1.00 48.94           N  
ATOM    403  CA  ARG A  52      38.361  19.389  33.992  1.00 15.95           C  
ATOM    404  C   ARG A  52      38.806  20.685  33.362  1.00 34.68           C  
ATOM    405  O   ARG A  52      38.463  20.958  32.212  1.00 25.16           O  
ATOM    406  CB  ARG A  52      39.535  18.455  34.378  1.00  9.99           C  
ATOM    407  CG  ARG A  52      40.723  18.500  33.457  1.00 15.96           C  
ATOM    408  CD  ARG A  52      41.479  17.162  33.418  1.00 27.45           C  
ATOM    409  NE  ARG A  52      42.290  17.003  32.228  1.00 20.77           N  
ATOM    410  CZ  ARG A  52      43.233  17.903  31.879  1.00 39.05           C  
ATOM    411  NH1 ARG A  52      43.488  18.942  32.643  1.00 43.69           N  
ATOM    412  NH2 ARG A  52      43.974  17.768  30.783  1.00 38.71           N  
ATOM    413  N   ASN A  53      39.490  21.489  34.150  1.00 21.24           N  
ATOM    414  CA  ASN A  53      40.057  22.721  33.663  1.00 43.50           C  
ATOM    415  C   ASN A  53      41.327  22.309  32.927  1.00 17.39           C  
ATOM    416  O   ASN A  53      42.304  21.961  33.566  1.00 33.41           O  
ATOM    417  CB  ASN A  53      40.413  23.616  34.851  1.00 58.33           C  
ATOM    418  CG  ASN A  53      39.883  25.007  34.666  1.00 47.69           C  
ATOM    419  OD1 ASN A  53      38.767  25.332  35.123  1.00100.00           O  
ATOM    420  ND2 ASN A  53      40.647  25.815  33.922  1.00 39.86           N  
ATOM    421  N   THR A  54      41.249  22.244  31.582  1.00 16.85           N  
ATOM    422  CA  THR A  54      42.299  21.768  30.725  1.00 14.32           C  
ATOM    423  C   THR A  54      43.254  22.836  30.300  1.00 16.55           C  
ATOM    424  O   THR A  54      44.415  22.569  29.990  1.00 44.08           O  
ATOM    425  CB  THR A  54      41.696  21.139  29.469  1.00 23.23           C  
ATOM    426  OG1 THR A  54      41.189  22.152  28.610  1.00 16.70           O  
ATOM    427  CG2 THR A  54      40.581  20.183  29.869  1.00 22.61           C  
ATOM    428  N   ASN A  55      42.725  24.028  30.212  1.00 21.26           N  
ATOM    429  CA  ASN A  55      43.541  25.113  29.740  1.00 47.06           C  
ATOM    430  C   ASN A  55      43.877  24.953  28.245  1.00 43.55           C  
ATOM    431  O   ASN A  55      44.857  25.494  27.764  1.00 42.32           O  
ATOM    432  CB  ASN A  55      44.803  25.245  30.618  1.00 31.68           C  
ATOM    433  CG  ASN A  55      45.586  26.546  30.505  1.00100.00           C  
ATOM    434  OD1 ASN A  55      45.035  27.665  30.326  1.00 42.61           O  
ATOM    435  ND2 ASN A  55      46.901  26.392  30.676  1.00 46.31           N  
ATOM    436  N   GLY A  56      43.062  24.230  27.486  1.00 33.19           N  
ATOM    437  CA  GLY A  56      43.328  24.090  26.055  1.00 31.59           C  
ATOM    438  C   GLY A  56      44.292  22.976  25.709  1.00 12.62           C  
ATOM    439  O   GLY A  56      44.669  22.779  24.555  1.00 16.27           O  
ATOM    440  N   VAL A  57      44.675  22.208  26.704  1.00 20.00           N  
ATOM    441  CA  VAL A  57      45.594  21.092  26.483  1.00 16.43           C  
ATOM    442  C   VAL A  57      45.096  19.769  27.116  1.00 46.48           C  
ATOM    443  O   VAL A  57      44.620  19.792  28.230  1.00 18.08           O  
ATOM    444  CB  VAL A  57      46.896  21.523  27.111  1.00 26.28           C  
ATOM    445  CG1 VAL A  57      47.945  20.424  26.985  1.00 24.68           C  
ATOM    446  CG2 VAL A  57      47.291  22.815  26.415  1.00 53.35           C  
ATOM    447  N   ILE A  58      45.209  18.610  26.434  1.00 11.59           N  
ATOM    448  CA  ILE A  58      44.737  17.357  26.992  1.00 26.69           C  
ATOM    449  C   ILE A  58      45.787  16.315  26.846  1.00 30.04           C  
ATOM    450  O   ILE A  58      46.735  16.553  26.117  1.00 21.06           O  
ATOM    451  CB  ILE A  58      43.460  16.869  26.289  1.00 12.37           C  
ATOM    452  CG1 ILE A  58      43.724  16.800  24.786  1.00  6.40           C  
ATOM    453  CG2 ILE A  58      42.333  17.879  26.514  1.00 16.66           C  
ATOM    454  CD1 ILE A  58      42.736  15.899  24.074  1.00 11.77           C  
ATOM    455  N   THR A  59      45.590  15.162  27.487  1.00 16.05           N  
ATOM    456  CA  THR A  59      46.553  14.099  27.332  1.00 13.54           C  
ATOM    457  C   THR A  59      46.156  13.174  26.190  1.00 24.06           C  
ATOM    458  O   THR A  59      45.032  13.163  25.702  1.00 21.77           O  
ATOM    459  CB  THR A  59      46.555  13.209  28.576  1.00 22.37           C  
ATOM    460  OG1 THR A  59      45.259  12.709  28.626  1.00 27.76           O  
ATOM    461  CG2 THR A  59      46.846  13.997  29.862  1.00 19.00           C  
ATOM    462  N   LYS A  60      47.104  12.344  25.808  1.00 20.82           N  
ATOM    463  CA  LYS A  60      46.909  11.370  24.770  1.00 12.37           C  
ATOM    464  C   LYS A  60      45.715  10.493  25.081  1.00 17.61           C  
ATOM    465  O   LYS A  60      44.855  10.260  24.222  1.00 14.26           O  
ATOM    466  CB  LYS A  60      48.166  10.538  24.560  1.00 26.67           C  
ATOM    467  CG  LYS A  60      47.980   9.531  23.420  1.00 35.75           C  
ATOM    468  CD  LYS A  60      49.105   9.546  22.398  1.00 52.59           C  
ATOM    469  CE  LYS A  60      49.316   8.199  21.708  1.00100.00           C  
ATOM    470  NZ  LYS A  60      50.022   8.283  20.411  1.00100.00           N  
ATOM    471  N   ASP A  61      45.677  10.062  26.350  1.00 19.93           N  
ATOM    472  CA  ASP A  61      44.595   9.233  26.872  1.00 20.44           C  
ATOM    473  C   ASP A  61      43.265   9.929  26.703  1.00 30.00           C  
ATOM    474  O   ASP A  61      42.308   9.303  26.353  1.00 16.10           O  
ATOM    475  CB  ASP A  61      44.721   8.878  28.381  1.00 19.95           C  
ATOM    476  CG  ASP A  61      45.904   8.022  28.698  1.00 63.41           C  
ATOM    477  OD1 ASP A  61      46.225   7.188  27.732  1.00 73.20           O  
ATOM    478  OD2 ASP A  61      46.516   8.124  29.742  1.00100.00           O  
ATOM    479  N   GLU A  62      43.215  11.213  27.040  1.00 17.74           N  
ATOM    480  CA  GLU A  62      42.035  11.976  26.953  1.00  8.39           C  
ATOM    481  C   GLU A  62      41.642  12.080  25.506  1.00 23.10           C  
ATOM    482  O   GLU A  62      40.477  11.876  25.228  1.00 14.91           O  
ATOM    483  CB  GLU A  62      42.298  13.354  27.505  1.00 11.38           C  
ATOM    484  CG  GLU A  62      42.307  13.335  29.016  1.00 28.31           C  
ATOM    485  CD  GLU A  62      42.756  14.639  29.613  1.00 30.07           C  
ATOM    486  OE1 GLU A  62      43.453  15.460  29.045  1.00 20.02           O  
ATOM    487  OE2 GLU A  62      42.362  14.756  30.834  1.00 20.77           O  
ATOM    488  N   ALA A  63      42.621  12.354  24.594  1.00 14.07           N  
ATOM    489  CA  ALA A  63      42.324  12.425  23.169  1.00 18.69           C  
ATOM    490  C   ALA A  63      41.675  11.127  22.696  1.00 13.95           C  
ATOM    491  O   ALA A  63      40.720  11.106  21.920  1.00 15.33           O  
ATOM    492  CB  ALA A  63      43.554  12.765  22.279  1.00  4.30           C  
ATOM    493  N   GLU A  64      42.233  10.013  23.107  1.00 11.65           N  
ATOM    494  CA  GLU A  64      41.719   8.750  22.685  1.00  3.02           C  
ATOM    495  C   GLU A  64      40.368   8.472  23.276  1.00 15.71           C  
ATOM    496  O   GLU A  64      39.591   7.767  22.694  1.00 18.89           O  
ATOM    497  CB  GLU A  64      42.646   7.622  23.053  1.00 13.97           C  
ATOM    498  CG  GLU A  64      43.651   7.537  21.926  1.00 43.64           C  
ATOM    499  CD  GLU A  64      44.856   6.828  22.352  1.00 62.09           C  
ATOM    500  OE1 GLU A  64      45.042   6.417  23.500  1.00 78.58           O  
ATOM    501  OE2 GLU A  64      45.657   6.696  21.331  1.00 61.90           O  
ATOM    502  N   LYS A  65      40.090   9.016  24.420  1.00 15.02           N  
ATOM    503  CA  LYS A  65      38.781   8.752  24.991  1.00  8.77           C  
ATOM    504  C   LYS A  65      37.709   9.446  24.169  1.00 11.98           C  
ATOM    505  O   LYS A  65      36.682   8.859  23.785  1.00 27.64           O  
ATOM    506  CB  LYS A  65      38.677   9.114  26.446  1.00  8.73           C  
ATOM    507  CG  LYS A  65      37.265   8.835  26.926  1.00 29.13           C  
ATOM    508  CD  LYS A  65      37.035   9.212  28.376  1.00100.00           C  
ATOM    509  CE  LYS A  65      35.914   8.391  28.992  1.00100.00           C  
ATOM    510  NZ  LYS A  65      36.218   7.950  30.356  1.00 86.92           N  
ATOM    511  N   LEU A  66      37.985  10.701  23.800  1.00 23.65           N  
ATOM    512  CA  LEU A  66      37.105  11.454  22.913  1.00  6.89           C  
ATOM    513  C   LEU A  66      36.928  10.736  21.587  1.00 15.73           C  
ATOM    514  O   LEU A  66      35.851  10.762  21.040  1.00  8.28           O  
ATOM    515  CB  LEU A  66      37.630  12.862  22.557  1.00 13.30           C  
ATOM    516  CG  LEU A  66      37.756  13.758  23.793  1.00 21.16           C  
ATOM    517  CD1 LEU A  66      38.194  15.162  23.412  1.00  8.66           C  
ATOM    518  CD2 LEU A  66      36.404  13.831  24.491  1.00 13.78           C  
ATOM    519  N   PHE A  67      37.994  10.143  21.069  1.00 13.05           N  
ATOM    520  CA  PHE A  67      37.945   9.488  19.747  1.00 14.02           C  
ATOM    521  C   PHE A  67      36.922   8.337  19.775  1.00 10.58           C  
ATOM    522  O   PHE A  67      36.014   8.267  18.952  1.00 16.75           O  
ATOM    523  CB  PHE A  67      39.327   8.945  19.448  1.00  4.08           C  
ATOM    524  CG  PHE A  67      39.573   8.438  18.042  1.00 11.57           C  
ATOM    525  CD1 PHE A  67      38.885   8.956  16.944  1.00 10.18           C  
ATOM    526  CD2 PHE A  67      40.527   7.440  17.847  1.00  7.84           C  
ATOM    527  CE1 PHE A  67      39.111   8.457  15.662  1.00 14.36           C  
ATOM    528  CE2 PHE A  67      40.794   6.953  16.570  1.00 11.51           C  
ATOM    529  CZ  PHE A  67      40.087   7.474  15.487  1.00 13.53           C  
ATOM    530  N   ASN A  68      37.080   7.473  20.761  1.00 11.94           N  
ATOM    531  CA  ASN A  68      36.141   6.355  21.029  1.00  8.64           C  
ATOM    532  C   ASN A  68      34.709   6.856  21.143  1.00 22.07           C  
ATOM    533  O   ASN A  68      33.751   6.320  20.518  1.00 12.78           O  
ATOM    534  CB  ASN A  68      36.578   5.663  22.325  1.00 16.81           C  
ATOM    535  CG  ASN A  68      37.749   4.717  22.080  1.00 26.67           C  
ATOM    536  OD1 ASN A  68      37.633   3.813  21.241  1.00 59.84           O  
ATOM    537  ND2 ASN A  68      38.879   4.933  22.770  1.00 37.54           N  
ATOM    538  N   GLN A  69      34.542   7.960  21.874  1.00 10.09           N  
ATOM    539  CA  GLN A  69      33.174   8.397  22.005  1.00 10.19           C  
ATOM    540  C   GLN A  69      32.647   8.854  20.688  1.00  3.87           C  
ATOM    541  O   GLN A  69      31.485   8.705  20.406  1.00 18.36           O  
ATOM    542  CB  GLN A  69      33.041   9.534  23.051  1.00 15.40           C  
ATOM    543  CG  GLN A  69      33.518   9.095  24.455  1.00 19.67           C  
ATOM    544  CD  GLN A  69      33.536  10.247  25.473  1.00 22.47           C  
ATOM    545  OE1 GLN A  69      33.531  10.012  26.672  1.00 19.88           O  
ATOM    546  NE2 GLN A  69      33.585  11.491  25.002  1.00 12.75           N  
ATOM    547  N   ASP A  70      33.496   9.519  19.909  1.00 17.61           N  
ATOM    548  CA  ASP A  70      33.073  10.025  18.634  1.00 10.67           C  
ATOM    549  C   ASP A  70      32.865   8.884  17.644  1.00  9.75           C  
ATOM    550  O   ASP A  70      32.015   8.971  16.806  1.00 11.96           O  
ATOM    551  CB  ASP A  70      34.100  11.072  18.056  1.00  6.50           C  
ATOM    552  CG  ASP A  70      34.055  12.339  18.847  1.00 16.65           C  
ATOM    553  OD1 ASP A  70      33.109  12.639  19.564  1.00 17.78           O  
ATOM    554  OD2 ASP A  70      35.168  13.014  18.740  1.00 16.85           O  
ATOM    555  N   VAL A  71      33.667   7.796  17.720  1.00  7.75           N  
ATOM    556  CA  VAL A  71      33.472   6.741  16.760  1.00  7.32           C  
ATOM    557  C   VAL A  71      32.116   6.101  17.003  1.00 12.94           C  
ATOM    558  O   VAL A  71      31.285   5.972  16.120  1.00 15.70           O  
ATOM    559  CB  VAL A  71      34.672   5.800  16.591  1.00 18.16           C  
ATOM    560  CG1 VAL A  71      34.332   4.548  15.785  1.00 16.20           C  
ATOM    561  CG2 VAL A  71      35.860   6.482  15.913  1.00  9.27           C  
ATOM    562  N   ASP A  72      31.868   5.790  18.253  1.00  9.54           N  
ATOM    563  CA  ASP A  72      30.607   5.222  18.671  1.00 18.08           C  
ATOM    564  C   ASP A  72      29.404   6.083  18.256  1.00 11.32           C  
ATOM    565  O   ASP A  72      28.425   5.635  17.690  1.00 13.90           O  
ATOM    566  CB  ASP A  72      30.671   5.159  20.196  1.00 22.41           C  
ATOM    567  CG  ASP A  72      29.696   4.173  20.676  1.00 18.55           C  
ATOM    568  OD1 ASP A  72      29.282   3.461  19.680  1.00 74.18           O  
ATOM    569  OD2 ASP A  72      29.363   4.063  21.826  1.00 33.02           O  
ATOM    570  N   ALA A  73      29.482   7.353  18.549  1.00 11.09           N  
ATOM    571  CA  ALA A  73      28.421   8.266  18.233  1.00  8.98           C  
ATOM    572  C   ALA A  73      28.056   8.250  16.769  1.00 19.20           C  
ATOM    573  O   ALA A  73      26.905   8.362  16.354  1.00 27.65           O  
ATOM    574  CB  ALA A  73      28.807   9.706  18.621  1.00 13.68           C  
ATOM    575  N   ALA A  74      29.059   8.188  15.957  1.00 12.67           N  
ATOM    576  CA  ALA A  74      28.847   8.210  14.506  1.00 32.27           C  
ATOM    577  C   ALA A  74      28.074   7.013  13.995  1.00 16.12           C  
ATOM    578  O   ALA A  74      27.102   7.177  13.248  1.00 27.23           O  
ATOM    579  CB  ALA A  74      30.143   8.364  13.740  1.00 13.15           C  
ATOM    580  N   VAL A  75      28.517   5.823  14.424  1.00 27.26           N  
ATOM    581  CA  VAL A  75      27.893   4.582  14.040  1.00 26.42           C  
ATOM    582  C   VAL A  75      26.461   4.628  14.522  1.00 24.45           C  
ATOM    583  O   VAL A  75      25.490   4.408  13.759  1.00 33.34           O  
ATOM    584  CB  VAL A  75      28.599   3.414  14.723  1.00 23.38           C  
ATOM    585  CG1 VAL A  75      27.953   2.099  14.294  1.00 29.07           C  
ATOM    586  CG2 VAL A  75      30.083   3.422  14.322  1.00 14.54           C  
ATOM    587  N   ARG A  76      26.351   4.925  15.811  1.00 17.98           N  
ATOM    588  CA  ARG A  76      25.049   5.008  16.382  1.00 16.07           C  
ATOM    589  C   ARG A  76      24.168   5.997  15.603  1.00 20.86           C  
ATOM    590  O   ARG A  76      23.029   5.696  15.274  1.00 50.15           O  
ATOM    591  CB  ARG A  76      25.094   5.143  17.888  1.00 16.43           C  
ATOM    592  CG  ARG A  76      24.950   3.777  18.555  1.00 39.03           C  
ATOM    593  CD  ARG A  76      25.342   3.796  20.026  1.00 46.62           C  
ATOM    594  NE  ARG A  76      26.527   4.618  20.223  1.00100.00           N  
ATOM    595  CZ  ARG A  76      26.587   5.769  20.911  1.00100.00           C  
ATOM    596  NH1 ARG A  76      25.541   6.301  21.536  1.00100.00           N  
ATOM    597  NH2 ARG A  76      27.765   6.394  20.955  1.00100.00           N  
ATOM    598  N   GLY A  77      24.725   7.127  15.176  1.00 21.94           N  
ATOM    599  CA  GLY A  77      23.972   8.080  14.338  1.00 18.60           C  
ATOM    600  C   GLY A  77      23.486   7.519  12.987  1.00 27.95           C  
ATOM    601  O   GLY A  77      22.353   7.716  12.571  1.00 31.75           O  
ATOM    602  N   ILE A  78      24.378   6.873  12.259  1.00 18.89           N  
ATOM    603  CA  ILE A  78      24.064   6.216  10.995  1.00 16.11           C  
ATOM    604  C   ILE A  78      22.898   5.237  11.229  1.00 39.87           C  
ATOM    605  O   ILE A  78      21.897   5.182  10.494  1.00 24.07           O  
ATOM    606  CB  ILE A  78      25.318   5.421  10.485  1.00 12.82           C  
ATOM    607  CG1 ILE A  78      26.391   6.342   9.862  1.00 13.77           C  
ATOM    608  CG2 ILE A  78      24.893   4.378   9.433  1.00 15.30           C  
ATOM    609  CD1 ILE A  78      27.745   5.624   9.546  1.00 13.55           C  
ATOM    610  N   LEU A  79      23.012   4.455  12.303  1.00 17.78           N  
ATOM    611  CA  LEU A  79      21.991   3.460  12.596  1.00 11.64           C  
ATOM    612  C   LEU A  79      20.631   3.975  12.920  1.00 30.01           C  
ATOM    613  O   LEU A  79      19.671   3.244  12.813  1.00 31.56           O  
ATOM    614  CB  LEU A  79      22.416   2.502  13.687  1.00 14.08           C  
ATOM    615  CG  LEU A  79      23.608   1.702  13.234  1.00 29.46           C  
ATOM    616  CD1 LEU A  79      23.945   0.758  14.341  1.00 13.12           C  
ATOM    617  CD2 LEU A  79      23.331   0.929  11.963  1.00 15.34           C  
ATOM    618  N   ARG A  80      20.555   5.213  13.348  1.00 37.13           N  
ATOM    619  CA  ARG A  80      19.290   5.878  13.705  1.00 29.52           C  
ATOM    620  C   ARG A  80      18.791   6.719  12.541  1.00 37.24           C  
ATOM    621  O   ARG A  80      17.709   7.294  12.533  1.00 55.15           O  
ATOM    622  CB  ARG A  80      19.446   6.858  14.869  1.00 40.98           C  
ATOM    623  CG  ARG A  80      20.129   6.378  16.153  1.00100.00           C  
ATOM    624  CD  ARG A  80      19.899   7.372  17.305  1.00100.00           C  
ATOM    625  NE  ARG A  80      21.089   8.100  17.798  1.00100.00           N  
ATOM    626  CZ  ARG A  80      21.607   9.277  17.341  1.00100.00           C  
ATOM    627  NH1 ARG A  80      21.115   9.982  16.299  1.00100.00           N  
ATOM    628  NH2 ARG A  80      22.679   9.764  17.960  1.00100.00           N  
ATOM    629  N   ASN A  81      19.637   6.861  11.576  1.00 23.90           N  
ATOM    630  CA  ASN A  81      19.214   7.603  10.472  1.00 15.70           C  
ATOM    631  C   ASN A  81      18.523   6.687   9.461  1.00 40.33           C  
ATOM    632  O   ASN A  81      19.046   5.681   8.978  1.00 47.23           O  
ATOM    633  CB  ASN A  81      20.326   8.488   9.944  1.00 24.47           C  
ATOM    634  CG  ASN A  81      19.817   9.485   8.951  1.00 28.06           C  
ATOM    635  OD1 ASN A  81      18.940   9.187   8.135  1.00 41.24           O  
ATOM    636  ND2 ASN A  81      20.373  10.676   8.998  1.00 33.15           N  
ATOM    637  N   ALA A  82      17.278   7.015   9.197  1.00 23.95           N  
ATOM    638  CA  ALA A  82      16.483   6.216   8.272  1.00 47.05           C  
ATOM    639  C   ALA A  82      16.953   6.267   6.824  1.00 38.67           C  
ATOM    640  O   ALA A  82      16.701   5.370   6.014  1.00 42.65           O  
ATOM    641  CB  ALA A  82      15.027   6.603   8.378  1.00 29.69           C  
ATOM    642  N   LYS A  83      17.601   7.357   6.486  1.00 24.85           N  
ATOM    643  CA  LYS A  83      18.130   7.524   5.146  1.00 31.94           C  
ATOM    644  C   LYS A  83      19.474   6.826   5.038  1.00 27.41           C  
ATOM    645  O   LYS A  83      19.924   6.452   3.966  1.00 35.48           O  
ATOM    646  CB  LYS A  83      18.295   9.005   4.802  1.00 48.35           C  
ATOM    647  CG  LYS A  83      17.395   9.514   3.674  1.00100.00           C  
ATOM    648  CD  LYS A  83      15.951   9.792   4.113  1.00100.00           C  
ATOM    649  CE  LYS A  83      14.959  10.019   2.961  1.00100.00           C  
ATOM    650  NZ  LYS A  83      14.090   8.858   2.653  1.00100.00           N  
ATOM    651  N   LEU A  84      20.112   6.658   6.162  1.00 24.01           N  
ATOM    652  CA  LEU A  84      21.440   6.106   6.163  1.00  8.39           C  
ATOM    653  C   LEU A  84      21.553   4.637   6.446  1.00 15.37           C  
ATOM    654  O   LEU A  84      22.289   3.914   5.832  1.00 12.71           O  
ATOM    655  CB  LEU A  84      22.255   6.940   7.165  1.00 24.62           C  
ATOM    656  CG  LEU A  84      22.509   8.376   6.656  1.00 27.10           C  
ATOM    657  CD1 LEU A  84      23.497   9.151   7.531  1.00 29.51           C  
ATOM    658  CD2 LEU A  84      22.940   8.407   5.187  1.00 25.45           C  
ATOM    659  N   LYS A  85      20.811   4.236   7.431  1.00 17.39           N  
ATOM    660  CA  LYS A  85      20.807   2.901   7.905  1.00 18.61           C  
ATOM    661  C   LYS A  85      20.696   1.857   6.840  1.00  8.49           C  
ATOM    662  O   LYS A  85      21.419   0.875   6.795  1.00 12.88           O  
ATOM    663  CB  LYS A  85      19.671   2.716   8.877  1.00  9.50           C  
ATOM    664  CG  LYS A  85      19.985   1.492   9.685  1.00 20.68           C  
ATOM    665  CD  LYS A  85      18.835   1.084  10.549  1.00 33.71           C  
ATOM    666  CE  LYS A  85      19.151  -0.207  11.276  1.00 31.15           C  
ATOM    667  NZ  LYS A  85      18.474  -1.331  10.656  1.00 37.10           N  
ATOM    668  N   PRO A  86      19.740   2.029   5.991  1.00 15.06           N  
ATOM    669  CA  PRO A  86      19.582   1.046   4.979  1.00 34.50           C  
ATOM    670  C   PRO A  86      20.788   0.999   4.064  1.00 22.20           C  
ATOM    671  O   PRO A  86      21.136  -0.037   3.518  1.00 14.86           O  
ATOM    672  CB  PRO A  86      18.341   1.439   4.186  1.00 24.12           C  
ATOM    673  CG  PRO A  86      17.873   2.788   4.702  1.00 31.65           C  
ATOM    674  CD  PRO A  86      18.763   3.138   5.876  1.00 24.30           C  
ATOM    675  N   VAL A  87      21.410   2.116   3.799  1.00 18.97           N  
ATOM    676  CA  VAL A  87      22.528   2.006   2.900  1.00 11.03           C  
ATOM    677  C   VAL A  87      23.662   1.289   3.563  1.00 13.20           C  
ATOM    678  O   VAL A  87      24.310   0.402   3.031  1.00 19.99           O  
ATOM    679  CB  VAL A  87      22.991   3.352   2.323  1.00 16.89           C  
ATOM    680  CG1 VAL A  87      24.151   3.096   1.318  1.00 16.34           C  
ATOM    681  CG2 VAL A  87      21.822   4.035   1.586  1.00 10.91           C  
ATOM    682  N   TYR A  88      23.894   1.700   4.757  1.00 13.62           N  
ATOM    683  CA  TYR A  88      24.972   1.182   5.550  1.00 12.67           C  
ATOM    684  C   TYR A  88      24.842  -0.313   5.764  1.00  9.73           C  
ATOM    685  O   TYR A  88      25.805  -1.082   5.767  1.00 14.51           O  
ATOM    686  CB  TYR A  88      24.889   1.999   6.848  1.00  5.50           C  
ATOM    687  CG  TYR A  88      25.934   1.575   7.812  1.00 21.43           C  
ATOM    688  CD1 TYR A  88      27.221   2.112   7.757  1.00 12.07           C  
ATOM    689  CD2 TYR A  88      25.646   0.599   8.760  1.00 19.20           C  
ATOM    690  CE1 TYR A  88      28.230   1.712   8.637  1.00 14.86           C  
ATOM    691  CE2 TYR A  88      26.628   0.212   9.671  1.00 14.19           C  
ATOM    692  CZ  TYR A  88      27.906   0.783   9.622  1.00 17.71           C  
ATOM    693  OH  TYR A  88      28.860   0.373  10.491  1.00 23.07           O  
ATOM    694  N   ASP A  89      23.618  -0.763   5.957  1.00 19.32           N  
ATOM    695  CA  ASP A  89      23.373  -2.194   6.183  1.00  6.50           C  
ATOM    696  C   ASP A  89      23.646  -3.022   4.949  1.00 10.70           C  
ATOM    697  O   ASP A  89      23.973  -4.168   5.080  1.00 23.31           O  
ATOM    698  CB  ASP A  89      21.957  -2.496   6.648  1.00 14.01           C  
ATOM    699  CG  ASP A  89      21.631  -2.208   8.079  1.00 34.54           C  
ATOM    700  OD1 ASP A  89      22.644  -2.066   8.864  1.00 13.95           O  
ATOM    701  OD2 ASP A  89      20.508  -2.187   8.457  1.00 18.64           O  
ATOM    702  N   SER A  90      23.490  -2.426   3.750  1.00 11.27           N  
ATOM    703  CA  SER A  90      23.776  -3.146   2.509  1.00  5.47           C  
ATOM    704  C   SER A  90      25.240  -3.365   2.241  1.00 10.03           C  
ATOM    705  O   SER A  90      25.598  -4.222   1.437  1.00 24.35           O  
ATOM    706  CB  SER A  90      23.195  -2.510   1.256  1.00 11.79           C  
ATOM    707  OG  SER A  90      23.642  -1.180   1.146  1.00 10.07           O  
ATOM    708  N   LEU A  91      26.078  -2.547   2.863  1.00 12.49           N  
ATOM    709  CA  LEU A  91      27.518  -2.586   2.616  1.00 13.46           C  
ATOM    710  C   LEU A  91      28.287  -3.692   3.339  1.00 23.33           C  
ATOM    711  O   LEU A  91      27.862  -4.174   4.398  1.00 14.38           O  
ATOM    712  CB  LEU A  91      28.149  -1.220   2.973  1.00 14.32           C  
ATOM    713  CG  LEU A  91      27.470  -0.001   2.331  1.00 17.18           C  
ATOM    714  CD1 LEU A  91      27.951   1.301   2.995  1.00 14.70           C  
ATOM    715  CD2 LEU A  91      27.781   0.057   0.849  1.00 16.71           C  
ATOM    716  N   ASP A  92      29.462  -4.014   2.776  1.00  8.52           N  
ATOM    717  CA  ASP A  92      30.417  -4.971   3.344  1.00 10.11           C  
ATOM    718  C   ASP A  92      31.229  -4.201   4.407  1.00 20.71           C  
ATOM    719  O   ASP A  92      31.148  -2.965   4.501  1.00 12.14           O  
ATOM    720  CB  ASP A  92      31.343  -5.501   2.271  1.00 16.16           C  
ATOM    721  CG  ASP A  92      32.055  -4.348   1.635  1.00 24.28           C  
ATOM    722  OD1 ASP A  92      31.376  -3.839   0.632  1.00 27.02           O  
ATOM    723  OD2 ASP A  92      33.125  -3.915   2.037  1.00 13.99           O  
ATOM    724  N   ALA A  93      31.989  -4.894   5.224  1.00 19.74           N  
ATOM    725  CA  ALA A  93      32.690  -4.278   6.305  1.00 12.13           C  
ATOM    726  C   ALA A  93      33.700  -3.158   5.933  1.00 21.17           C  
ATOM    727  O   ALA A  93      33.823  -2.135   6.627  1.00 12.74           O  
ATOM    728  CB  ALA A  93      33.186  -5.317   7.308  1.00 18.02           C  
ATOM    729  N   VAL A  94      34.420  -3.314   4.835  1.00 23.92           N  
ATOM    730  CA  VAL A  94      35.345  -2.270   4.464  1.00  6.02           C  
ATOM    731  C   VAL A  94      34.593  -1.014   4.085  1.00  3.50           C  
ATOM    732  O   VAL A  94      34.877   0.105   4.529  1.00 12.80           O  
ATOM    733  CB  VAL A  94      36.273  -2.725   3.357  1.00 15.72           C  
ATOM    734  CG1 VAL A  94      37.319  -1.670   3.053  1.00 16.18           C  
ATOM    735  CG2 VAL A  94      37.017  -3.930   3.904  1.00 29.32           C  
ATOM    736  N   ARG A  95      33.608  -1.168   3.227  1.00  8.30           N  
ATOM    737  CA  ARG A  95      32.899   0.054   2.849  1.00  8.63           C  
ATOM    738  C   ARG A  95      32.208   0.752   3.984  1.00  6.95           C  
ATOM    739  O   ARG A  95      32.047   1.929   3.934  1.00 15.54           O  
ATOM    740  CB  ARG A  95      32.024  -0.072   1.626  1.00  6.29           C  
ATOM    741  CG  ARG A  95      32.759  -0.725   0.437  1.00  6.33           C  
ATOM    742  CD  ARG A  95      31.851  -0.899  -0.759  1.00 14.76           C  
ATOM    743  NE  ARG A  95      32.562  -1.018  -2.039  1.00 10.28           N  
ATOM    744  CZ  ARG A  95      32.982  -2.174  -2.551  1.00 25.13           C  
ATOM    745  NH1 ARG A  95      32.824  -3.295  -1.885  1.00 11.78           N  
ATOM    746  NH2 ARG A  95      33.618  -2.194  -3.726  1.00 12.78           N  
ATOM    747  N   ARG A  96      31.700   0.007   4.999  1.00 11.98           N  
ATOM    748  CA  ARG A  96      31.076   0.590   6.155  1.00 14.98           C  
ATOM    749  C   ARG A  96      32.060   1.527   6.843  1.00  5.90           C  
ATOM    750  O   ARG A  96      31.665   2.565   7.277  1.00 15.30           O  
ATOM    751  CB  ARG A  96      30.637  -0.436   7.162  1.00 10.21           C  
ATOM    752  CG  ARG A  96      29.457  -1.183   6.637  1.00  9.14           C  
ATOM    753  CD  ARG A  96      28.947  -2.116   7.717  1.00 14.25           C  
ATOM    754  NE  ARG A  96      27.770  -2.804   7.183  1.00 18.88           N  
ATOM    755  CZ  ARG A  96      27.253  -3.896   7.689  1.00 46.05           C  
ATOM    756  NH1 ARG A  96      27.791  -4.432   8.773  1.00 44.71           N  
ATOM    757  NH2 ARG A  96      26.179  -4.455   7.102  1.00 13.22           N  
ATOM    758  N   ALA A  97      33.359   1.116   6.909  1.00  9.56           N  
ATOM    759  CA  ALA A  97      34.342   1.954   7.476  1.00  8.61           C  
ATOM    760  C   ALA A  97      34.371   3.260   6.715  1.00 19.84           C  
ATOM    761  O   ALA A  97      34.397   4.297   7.340  1.00 13.23           O  
ATOM    762  CB  ALA A  97      35.750   1.364   7.557  1.00  8.10           C  
ATOM    763  N   ALA A  98      34.317   3.203   5.382  1.00 18.63           N  
ATOM    764  CA  ALA A  98      34.313   4.404   4.597  1.00  8.79           C  
ATOM    765  C   ALA A  98      33.130   5.301   4.887  1.00 19.01           C  
ATOM    766  O   ALA A  98      33.257   6.517   4.908  1.00 11.61           O  
ATOM    767  CB  ALA A  98      34.448   4.193   3.106  1.00  1.89           C  
ATOM    768  N   ALA A  99      31.961   4.711   5.052  1.00  9.84           N  
ATOM    769  CA  ALA A  99      30.754   5.466   5.376  1.00  9.84           C  
ATOM    770  C   ALA A  99      30.874   6.127   6.759  1.00 18.78           C  
ATOM    771  O   ALA A  99      30.328   7.154   6.952  1.00  8.07           O  
ATOM    772  CB  ALA A  99      29.530   4.505   5.379  1.00  7.94           C  
ATOM    773  N   ILE A 100      31.574   5.538   7.740  1.00 16.27           N  
ATOM    774  CA  ILE A 100      31.702   6.155   9.056  1.00  9.28           C  
ATOM    775  C   ILE A 100      32.680   7.358   8.997  1.00 16.00           C  
ATOM    776  O   ILE A 100      32.478   8.439   9.607  1.00 20.88           O  
ATOM    777  CB  ILE A 100      32.162   5.163  10.116  1.00 18.18           C  
ATOM    778  CG1 ILE A 100      31.193   3.965  10.279  1.00 14.76           C  
ATOM    779  CG2 ILE A 100      32.368   5.894  11.451  1.00  6.47           C  
ATOM    780  CD1 ILE A 100      31.895   2.757  10.891  1.00  5.76           C  
ATOM    781  N   ASN A 101      33.741   7.172   8.219  1.00 16.93           N  
ATOM    782  CA  ASN A 101      34.724   8.238   8.003  1.00  3.30           C  
ATOM    783  C   ASN A 101      34.030   9.518   7.526  1.00 17.09           C  
ATOM    784  O   ASN A 101      34.230  10.589   8.056  1.00 13.20           O  
ATOM    785  CB  ASN A 101      35.682   7.799   6.911  1.00  8.48           C  
ATOM    786  CG  ASN A 101      36.885   8.672   6.847  1.00 10.88           C  
ATOM    787  OD1 ASN A 101      36.718   9.896   6.858  1.00 19.23           O  
ATOM    788  ND2 ASN A 101      38.078   8.063   6.898  1.00 13.11           N  
ATOM    789  N   MET A 102      33.161   9.380   6.533  1.00  5.74           N  
ATOM    790  CA  MET A 102      32.408  10.515   5.997  1.00  9.49           C  
ATOM    791  C   MET A 102      31.561  11.183   7.042  1.00 16.26           C  
ATOM    792  O   MET A 102      31.608  12.369   7.141  1.00 14.36           O  
ATOM    793  CB  MET A 102      31.538  10.156   4.770  1.00 12.93           C  
ATOM    794  CG  MET A 102      32.359   9.817   3.509  1.00 11.27           C  
ATOM    795  SD  MET A 102      31.482   9.697   1.932  1.00 17.26           S  
ATOM    796  CE  MET A 102      30.683  11.314   1.819  1.00 10.86           C  
ATOM    797  N   VAL A 103      30.755  10.409   7.800  1.00 13.41           N  
ATOM    798  CA  VAL A 103      29.894  10.965   8.836  1.00 21.12           C  
ATOM    799  C   VAL A 103      30.694  11.632   9.934  1.00 12.92           C  
ATOM    800  O   VAL A 103      30.280  12.665  10.470  1.00 26.78           O  
ATOM    801  CB  VAL A 103      28.926   9.948   9.433  1.00  3.66           C  
ATOM    802  CG1 VAL A 103      28.281  10.515  10.693  1.00 19.26           C  
ATOM    803  CG2 VAL A 103      27.808   9.836   8.434  1.00 15.87           C  
ATOM    804  N   PHE A 104      31.841  11.014  10.259  1.00 10.71           N  
ATOM    805  CA  PHE A 104      32.705  11.510  11.274  1.00 14.05           C  
ATOM    806  C   PHE A 104      33.211  12.864  10.857  1.00 21.71           C  
ATOM    807  O   PHE A 104      33.196  13.779  11.630  1.00 16.28           O  
ATOM    808  CB  PHE A 104      33.882  10.541  11.490  1.00 18.66           C  
ATOM    809  CG  PHE A 104      34.818  10.888  12.621  1.00 14.04           C  
ATOM    810  CD1 PHE A 104      35.842  11.819  12.437  1.00 10.03           C  
ATOM    811  CD2 PHE A 104      34.753  10.220  13.845  1.00  9.72           C  
ATOM    812  CE1 PHE A 104      36.727  12.137  13.468  1.00 16.01           C  
ATOM    813  CE2 PHE A 104      35.661  10.481  14.870  1.00 10.86           C  
ATOM    814  CZ  PHE A 104      36.641  11.466  14.684  1.00  6.88           C  
ATOM    815  N   GLN A 105      33.563  13.003   9.590  1.00 14.73           N  
ATOM    816  CA  GLN A 105      34.102  14.237   9.099  1.00 14.19           C  
ATOM    817  C   GLN A 105      33.072  15.334   8.872  1.00 19.02           C  
ATOM    818  O   GLN A 105      33.325  16.534   9.059  1.00 26.89           O  
ATOM    819  CB  GLN A 105      34.885  13.961   7.774  1.00 19.90           C  
ATOM    820  CG  GLN A 105      35.557  15.250   7.219  1.00 14.25           C  
ATOM    821  CD  GLN A 105      36.114  15.162   5.802  1.00 17.64           C  
ATOM    822  OE1 GLN A 105      36.033  14.111   5.120  1.00 25.81           O  
ATOM    823  NE2 GLN A 105      36.631  16.291   5.330  1.00 17.25           N  
ATOM    824  N   MET A 106      31.932  14.948   8.338  1.00 16.38           N  
ATOM    825  CA  MET A 106      30.972  15.947   7.999  1.00  4.61           C  
ATOM    826  C   MET A 106      29.618  15.887   8.675  1.00 21.67           C  
ATOM    827  O   MET A 106      28.758  16.675   8.362  1.00 25.34           O  
ATOM    828  CB  MET A 106      30.873  16.009   6.452  1.00  8.33           C  
ATOM    829  CG  MET A 106      30.370  14.819   5.696  1.00 58.37           C  
ATOM    830  SD  MET A 106      30.622  15.238   3.955  1.00 44.66           S  
ATOM    831  CE  MET A 106      31.986  14.161   3.487  1.00 36.29           C  
ATOM    832  N   GLY A 107      29.395  14.945   9.554  1.00 19.88           N  
ATOM    833  CA  GLY A 107      28.110  14.881  10.187  1.00 19.13           C  
ATOM    834  C   GLY A 107      27.043  14.267   9.291  1.00 11.75           C  
ATOM    835  O   GLY A 107      27.152  14.176   8.078  1.00 24.13           O  
ATOM    836  N   GLU A 108      25.986  13.857   9.947  1.00 21.06           N  
ATOM    837  CA  GLU A 108      24.827  13.242   9.306  1.00 40.80           C  
ATOM    838  C   GLU A 108      24.224  14.157   8.275  1.00 40.85           C  
ATOM    839  O   GLU A 108      23.700  13.737   7.237  1.00 41.17           O  
ATOM    840  CB  GLU A 108      23.713  13.018  10.360  1.00 42.85           C  
ATOM    841  CG  GLU A 108      23.694  11.602  10.967  1.00 64.26           C  
ATOM    842  CD  GLU A 108      22.850  11.491  12.202  1.00 57.92           C  
ATOM    843  OE1 GLU A 108      21.588  11.241  11.940  1.00 78.07           O  
ATOM    844  OE2 GLU A 108      23.294  11.634  13.330  1.00100.00           O  
ATOM    845  N   THR A 109      24.251  15.415   8.673  1.00 29.04           N  
ATOM    846  CA  THR A 109      23.734  16.544   7.934  1.00 87.18           C  
ATOM    847  C   THR A 109      24.598  16.919   6.744  1.00 64.32           C  
ATOM    848  O   THR A 109      24.124  17.462   5.738  1.00 88.30           O  
ATOM    849  CB  THR A 109      23.621  17.735   8.902  1.00100.00           C  
ATOM    850  OG1 THR A 109      22.280  17.899   9.292  1.00100.00           O  
ATOM    851  CG2 THR A 109      24.175  19.016   8.285  1.00100.00           C  
ATOM    852  N   GLY A 110      25.892  16.647   6.875  1.00 43.28           N  
ATOM    853  CA  GLY A 110      26.815  16.968   5.819  1.00 37.46           C  
ATOM    854  C   GLY A 110      26.649  15.993   4.713  1.00 35.83           C  
ATOM    855  O   GLY A 110      26.730  16.348   3.546  1.00 35.34           O  
ATOM    856  N   VAL A 111      26.364  14.755   5.121  1.00 40.49           N  
ATOM    857  CA  VAL A 111      26.198  13.599   4.245  1.00 51.53           C  
ATOM    858  C   VAL A 111      24.797  13.530   3.635  1.00 78.97           C  
ATOM    859  O   VAL A 111      24.460  12.608   2.893  1.00 53.10           O  
ATOM    860  CB  VAL A 111      26.551  12.393   5.066  1.00 35.88           C  
ATOM    861  CG1 VAL A 111      26.227  11.108   4.352  1.00 74.64           C  
ATOM    862  CG2 VAL A 111      28.049  12.486   5.309  1.00 45.54           C  
ATOM    863  N   ALA A 112      24.017  14.562   3.895  1.00 66.28           N  
ATOM    864  CA  ALA A 112      22.650  14.676   3.395  1.00100.00           C  
ATOM    865  C   ALA A 112      22.497  14.815   1.866  1.00100.00           C  
ATOM    866  O   ALA A 112      21.720  14.065   1.255  1.00 99.82           O  
ATOM    867  CB  ALA A 112      21.878  15.770   4.137  1.00100.00           C  
ATOM    868  N   GLY A 113      23.232  15.772   1.263  1.00100.00           N  
ATOM    869  CA  GLY A 113      23.200  16.080  -0.175  1.00 35.53           C  
ATOM    870  C   GLY A 113      23.836  15.020  -1.060  1.00 43.03           C  
ATOM    871  O   GLY A 113      24.025  15.196  -2.271  1.00 50.72           O  
ATOM    872  N   PHE A 114      24.115  13.894  -0.426  1.00 31.86           N  
ATOM    873  CA  PHE A 114      24.696  12.795  -1.088  1.00 23.98           C  
ATOM    874  C   PHE A 114      23.695  11.774  -1.529  1.00 20.59           C  
ATOM    875  O   PHE A 114      24.089  10.682  -1.876  1.00 23.98           O  
ATOM    876  CB  PHE A 114      25.775  12.166  -0.226  1.00 19.10           C  
ATOM    877  CG  PHE A 114      27.021  13.005  -0.235  1.00 29.64           C  
ATOM    878  CD1 PHE A 114      27.162  14.112   0.590  1.00 48.58           C  
ATOM    879  CD2 PHE A 114      28.048  12.723  -1.133  1.00 26.48           C  
ATOM    880  CE1 PHE A 114      28.314  14.897   0.568  1.00 28.60           C  
ATOM    881  CE2 PHE A 114      29.220  13.478  -1.158  1.00 31.78           C  
ATOM    882  CZ  PHE A 114      29.348  14.572  -0.317  1.00 23.06           C  
ATOM    883  N   THR A 115      22.436  12.117  -1.534  1.00 13.36           N  
ATOM    884  CA  THR A 115      21.392  11.183  -1.993  1.00  6.88           C  
ATOM    885  C   THR A 115      21.655  10.380  -3.234  1.00 13.59           C  
ATOM    886  O   THR A 115      21.396   9.181  -3.338  1.00 20.28           O  
ATOM    887  CB  THR A 115      20.177  11.970  -2.353  1.00 22.40           C  
ATOM    888  OG1 THR A 115      19.958  12.842  -1.309  1.00 45.54           O  
ATOM    889  CG2 THR A 115      19.015  11.023  -2.567  1.00 77.82           C  
ATOM    890  N   ASN A 116      22.073  11.039  -4.255  1.00 20.71           N  
ATOM    891  CA  ASN A 116      22.324  10.277  -5.464  1.00 18.03           C  
ATOM    892  C   ASN A 116      23.500   9.330  -5.312  1.00 19.01           C  
ATOM    893  O   ASN A 116      23.517   8.296  -5.897  1.00 24.23           O  
ATOM    894  CB  ASN A 116      22.501  11.165  -6.733  1.00 17.58           C  
ATOM    895  CG  ASN A 116      21.367  12.166  -6.941  1.00 30.24           C  
ATOM    896  OD1 ASN A 116      20.188  11.824  -6.747  1.00 35.66           O  
ATOM    897  ND2 ASN A 116      21.700  13.396  -7.365  1.00 16.36           N  
ATOM    898  N   SER A 117      24.516   9.691  -4.546  1.00 18.68           N  
ATOM    899  CA  SER A 117      25.615   8.770  -4.372  1.00 22.55           C  
ATOM    900  C   SER A 117      25.160   7.587  -3.498  1.00 12.87           C  
ATOM    901  O   SER A 117      25.526   6.444  -3.694  1.00 16.94           O  
ATOM    902  CB  SER A 117      26.751   9.477  -3.679  1.00  8.13           C  
ATOM    903  OG  SER A 117      27.090  10.686  -4.338  1.00 43.58           O  
ATOM    904  N   LEU A 118      24.347   7.884  -2.510  1.00 19.30           N  
ATOM    905  CA  LEU A 118      23.803   6.876  -1.610  1.00 15.13           C  
ATOM    906  C   LEU A 118      23.096   5.833  -2.395  1.00 14.60           C  
ATOM    907  O   LEU A 118      23.241   4.645  -2.204  1.00 17.09           O  
ATOM    908  CB  LEU A 118      22.823   7.429  -0.548  1.00 22.74           C  
ATOM    909  CG  LEU A 118      23.452   8.359   0.523  1.00 15.05           C  
ATOM    910  CD1 LEU A 118      22.391   8.769   1.522  1.00 27.86           C  
ATOM    911  CD2 LEU A 118      24.653   7.763   1.264  1.00 19.27           C  
ATOM    912  N   ARG A 119      22.256   6.284  -3.268  1.00 14.00           N  
ATOM    913  CA  ARG A 119      21.517   5.351  -4.053  1.00 16.71           C  
ATOM    914  C   ARG A 119      22.407   4.458  -4.922  1.00 15.64           C  
ATOM    915  O   ARG A 119      22.184   3.237  -5.073  1.00 22.59           O  
ATOM    916  CB  ARG A 119      20.521   6.143  -4.839  1.00 13.46           C  
ATOM    917  CG  ARG A 119      19.798   5.316  -5.890  1.00 22.64           C  
ATOM    918  CD  ARG A 119      18.847   6.178  -6.745  1.00100.00           C  
ATOM    919  NE  ARG A 119      19.406   6.652  -8.030  1.00100.00           N  
ATOM    920  CZ  ARG A 119      19.562   7.950  -8.378  1.00100.00           C  
ATOM    921  NH1 ARG A 119      19.199   8.954  -7.564  1.00100.00           N  
ATOM    922  NH2 ARG A 119      20.090   8.253  -9.580  1.00100.00           N  
ATOM    923  N   MET A 120      23.445   5.046  -5.526  1.00 23.01           N  
ATOM    924  CA  MET A 120      24.341   4.251  -6.336  1.00  5.78           C  
ATOM    925  C   MET A 120      25.090   3.286  -5.461  1.00 15.66           C  
ATOM    926  O   MET A 120      25.453   2.214  -5.838  1.00 12.72           O  
ATOM    927  CB  MET A 120      25.420   5.113  -7.035  1.00 14.98           C  
ATOM    928  CG  MET A 120      24.867   5.758  -8.288  1.00 24.99           C  
ATOM    929  SD  MET A 120      25.922   7.097  -8.846  1.00 26.91           S  
ATOM    930  CE  MET A 120      24.777   8.144  -9.775  1.00 37.39           C  
ATOM    931  N   LEU A 121      25.427   3.701  -4.291  1.00  8.80           N  
ATOM    932  CA  LEU A 121      26.152   2.784  -3.449  1.00 20.72           C  
ATOM    933  C   LEU A 121      25.249   1.567  -3.103  1.00 16.09           C  
ATOM    934  O   LEU A 121      25.639   0.390  -3.116  1.00 16.40           O  
ATOM    935  CB  LEU A 121      26.583   3.541  -2.185  1.00 27.08           C  
ATOM    936  CG  LEU A 121      27.859   4.350  -2.377  1.00 10.96           C  
ATOM    937  CD1 LEU A 121      28.119   5.171  -1.112  1.00 24.92           C  
ATOM    938  CD2 LEU A 121      29.026   3.398  -2.595  1.00 13.89           C  
ATOM    939  N   GLN A 122      24.051   1.888  -2.695  1.00 12.82           N  
ATOM    940  CA  GLN A 122      23.123   0.881  -2.341  1.00 16.26           C  
ATOM    941  C   GLN A 122      22.953  -0.078  -3.502  1.00 29.26           C  
ATOM    942  O   GLN A 122      22.822  -1.280  -3.319  1.00 22.01           O  
ATOM    943  CB  GLN A 122      21.784   1.512  -1.934  1.00 10.85           C  
ATOM    944  CG  GLN A 122      20.788   0.434  -1.554  1.00 22.17           C  
ATOM    945  CD  GLN A 122      19.616   1.011  -0.818  1.00 95.82           C  
ATOM    946  OE1 GLN A 122      19.502   2.242  -0.742  1.00100.00           O  
ATOM    947  NE2 GLN A 122      18.757   0.146  -0.267  1.00 50.65           N  
ATOM    948  N   GLN A 123      23.001   0.466  -4.714  1.00 15.19           N  
ATOM    949  CA  GLN A 123      22.828  -0.371  -5.876  1.00 15.58           C  
ATOM    950  C   GLN A 123      24.041  -1.166  -6.219  1.00 19.98           C  
ATOM    951  O   GLN A 123      23.947  -1.971  -7.148  1.00 24.36           O  
ATOM    952  CB  GLN A 123      22.486   0.489  -7.111  1.00 12.71           C  
ATOM    953  CG  GLN A 123      21.019   0.882  -7.008  1.00 17.84           C  
ATOM    954  CD  GLN A 123      20.524   1.398  -8.342  1.00 35.97           C  
ATOM    955  OE1 GLN A 123      20.113   0.614  -9.221  1.00100.00           O  
ATOM    956  NE2 GLN A 123      20.624   2.713  -8.504  1.00 52.05           N  
ATOM    957  N   LYS A 124      25.156  -0.926  -5.479  1.00 12.18           N  
ATOM    958  CA  LYS A 124      26.462  -1.565  -5.691  1.00  7.15           C  
ATOM    959  C   LYS A 124      27.137  -1.136  -7.012  1.00 13.67           C  
ATOM    960  O   LYS A 124      27.941  -1.853  -7.639  1.00 16.16           O  
ATOM    961  CB  LYS A 124      26.531  -3.081  -5.440  1.00 24.21           C  
ATOM    962  CG  LYS A 124      26.005  -3.427  -4.052  1.00 15.17           C  
ATOM    963  CD  LYS A 124      26.465  -4.757  -3.488  1.00 12.89           C  
ATOM    964  CE  LYS A 124      25.958  -4.922  -2.050  1.00  8.20           C  
ATOM    965  NZ  LYS A 124      26.559  -3.964  -1.147  1.00 25.39           N  
ATOM    966  N   ARG A 125      26.763   0.039  -7.483  1.00 15.82           N  
ATOM    967  CA  ARG A 125      27.379   0.530  -8.715  1.00 14.27           C  
ATOM    968  C   ARG A 125      28.604   1.368  -8.299  1.00 12.28           C  
ATOM    969  O   ARG A 125      28.557   2.609  -8.262  1.00 12.45           O  
ATOM    970  CB  ARG A 125      26.390   1.388  -9.498  1.00 12.57           C  
ATOM    971  CG  ARG A 125      25.071   0.708  -9.834  1.00 15.92           C  
ATOM    972  CD  ARG A 125      24.006   1.728 -10.219  1.00 36.07           C  
ATOM    973  NE  ARG A 125      23.198   1.402 -11.414  1.00100.00           N  
ATOM    974  CZ  ARG A 125      22.309   0.374 -11.550  1.00100.00           C  
ATOM    975  NH1 ARG A 125      22.054  -0.513 -10.599  1.00100.00           N  
ATOM    976  NH2 ARG A 125      21.643   0.252 -12.701  1.00100.00           N  
ATOM    977  N   TRP A 126      29.680   0.664  -7.970  1.00 20.71           N  
ATOM    978  CA  TRP A 126      30.911   1.268  -7.477  1.00 18.66           C  
ATOM    979  C   TRP A 126      31.590   2.325  -8.304  1.00 25.31           C  
ATOM    980  O   TRP A 126      31.939   3.400  -7.805  1.00 16.57           O  
ATOM    981  CB  TRP A 126      31.911   0.248  -6.942  1.00  9.64           C  
ATOM    982  CG  TRP A 126      31.277  -0.897  -6.184  1.00  9.20           C  
ATOM    983  CD1 TRP A 126      31.379  -2.214  -6.523  1.00 10.38           C  
ATOM    984  CD2 TRP A 126      30.511  -0.842  -4.989  1.00 19.33           C  
ATOM    985  NE1 TRP A 126      30.725  -2.989  -5.621  1.00 14.75           N  
ATOM    986  CE2 TRP A 126      30.149  -2.180  -4.667  1.00  8.41           C  
ATOM    987  CE3 TRP A 126      30.035   0.202  -4.201  1.00 12.36           C  
ATOM    988  CZ2 TRP A 126      29.375  -2.486  -3.538  1.00 12.48           C  
ATOM    989  CZ3 TRP A 126      29.311  -0.096  -3.073  1.00 11.43           C  
ATOM    990  CH2 TRP A 126      28.972  -1.430  -2.740  1.00 21.05           C  
ATOM    991  N   ASP A 127      31.862   2.016  -9.542  1.00 24.05           N  
ATOM    992  CA  ASP A 127      32.550   2.999 -10.335  1.00 13.02           C  
ATOM    993  C   ASP A 127      31.733   4.277 -10.520  1.00  7.42           C  
ATOM    994  O   ASP A 127      32.213   5.413 -10.359  1.00 16.16           O  
ATOM    995  CB  ASP A 127      33.066   2.397 -11.633  1.00 22.02           C  
ATOM    996  CG  ASP A 127      34.298   1.500 -11.479  1.00 32.34           C  
ATOM    997  OD1 ASP A 127      34.641   0.907 -10.469  1.00 31.22           O  
ATOM    998  OD2 ASP A 127      34.976   1.404 -12.580  1.00 38.30           O  
ATOM    999  N   GLU A 128      30.438   4.102 -10.806  1.00 13.90           N  
ATOM   1000  CA  GLU A 128      29.579   5.276 -10.949  1.00 12.11           C  
ATOM   1001  C   GLU A 128      29.484   6.075  -9.662  1.00 16.75           C  
ATOM   1002  O   GLU A 128      29.442   7.285  -9.665  1.00 18.80           O  
ATOM   1003  CB  GLU A 128      28.142   4.912 -11.348  1.00 17.23           C  
ATOM   1004  CG  GLU A 128      28.082   4.377 -12.778  1.00 35.14           C  
ATOM   1005  CD  GLU A 128      27.115   3.228 -12.941  1.00100.00           C  
ATOM   1006  OE1 GLU A 128      25.887   3.615 -13.227  1.00100.00           O  
ATOM   1007  OE2 GLU A 128      27.437   2.056 -12.813  1.00 87.24           O  
ATOM   1008  N   ALA A 129      29.405   5.391  -8.541  1.00 13.84           N  
ATOM   1009  CA  ALA A 129      29.308   6.129  -7.292  1.00  1.94           C  
ATOM   1010  C   ALA A 129      30.583   6.940  -7.052  1.00  8.36           C  
ATOM   1011  O   ALA A 129      30.562   8.055  -6.543  1.00 14.44           O  
ATOM   1012  CB  ALA A 129      29.128   5.149  -6.175  1.00 11.57           C  
ATOM   1013  N   ALA A 130      31.706   6.327  -7.402  1.00 10.48           N  
ATOM   1014  CA  ALA A 130      33.029   6.910  -7.218  1.00 14.06           C  
ATOM   1015  C   ALA A 130      33.089   8.208  -7.947  1.00 29.19           C  
ATOM   1016  O   ALA A 130      33.507   9.215  -7.443  1.00 27.27           O  
ATOM   1017  CB  ALA A 130      34.141   5.942  -7.573  1.00  8.05           C  
ATOM   1018  N   VAL A 131      32.562   8.181  -9.133  1.00 10.46           N  
ATOM   1019  CA  VAL A 131      32.502   9.375  -9.892  1.00 12.81           C  
ATOM   1020  C   VAL A 131      31.562  10.409  -9.271  1.00 23.30           C  
ATOM   1021  O   VAL A 131      31.857  11.568  -9.186  1.00 18.78           O  
ATOM   1022  CB  VAL A 131      32.030   8.972 -11.287  1.00 22.55           C  
ATOM   1023  CG1 VAL A 131      31.467  10.170 -11.994  1.00 17.63           C  
ATOM   1024  CG2 VAL A 131      33.206   8.456 -12.097  1.00 20.38           C  
ATOM   1025  N   ASN A 132      30.376  10.009  -8.902  1.00 20.90           N  
ATOM   1026  CA  ASN A 132      29.438  10.928  -8.315  1.00 10.22           C  
ATOM   1027  C   ASN A 132      29.934  11.557  -7.006  1.00 15.41           C  
ATOM   1028  O   ASN A 132      29.633  12.692  -6.630  1.00 18.32           O  
ATOM   1029  CB  ASN A 132      28.134  10.156  -8.040  1.00 13.95           C  
ATOM   1030  CG  ASN A 132      27.002  11.119  -7.727  1.00 14.38           C  
ATOM   1031  OD1 ASN A 132      26.693  11.460  -6.553  1.00 23.75           O  
ATOM   1032  ND2 ASN A 132      26.515  11.711  -8.800  1.00 18.30           N  
ATOM   1033  N   LEU A 133      30.646  10.784  -6.223  1.00 10.01           N  
ATOM   1034  CA  LEU A 133      31.097  11.330  -4.929  1.00 11.34           C  
ATOM   1035  C   LEU A 133      32.084  12.475  -5.093  1.00  8.05           C  
ATOM   1036  O   LEU A 133      32.126  13.421  -4.265  1.00 13.59           O  
ATOM   1037  CB  LEU A 133      31.765  10.209  -4.088  1.00 17.52           C  
ATOM   1038  CG  LEU A 133      30.785   9.183  -3.475  1.00 15.24           C  
ATOM   1039  CD1 LEU A 133      31.569   7.952  -2.952  1.00  2.61           C  
ATOM   1040  CD2 LEU A 133      30.040   9.807  -2.316  1.00 13.59           C  
ATOM   1041  N   ALA A 134      32.841  12.395  -6.193  1.00  9.43           N  
ATOM   1042  CA  ALA A 134      33.907  13.372  -6.514  1.00 10.29           C  
ATOM   1043  C   ALA A 134      33.381  14.724  -6.937  1.00 17.20           C  
ATOM   1044  O   ALA A 134      34.089  15.712  -6.923  1.00 24.68           O  
ATOM   1045  CB  ALA A 134      34.814  12.802  -7.571  1.00  9.74           C  
ATOM   1046  N   LYS A 135      32.117  14.749  -7.332  1.00 15.19           N  
ATOM   1047  CA  LYS A 135      31.506  15.965  -7.732  1.00 10.20           C  
ATOM   1048  C   LYS A 135      30.935  16.624  -6.546  1.00 16.97           C  
ATOM   1049  O   LYS A 135      29.716  16.677  -6.404  1.00 13.41           O  
ATOM   1050  CB  LYS A 135      30.351  15.714  -8.671  1.00 20.06           C  
ATOM   1051  CG  LYS A 135      30.814  15.116  -9.976  1.00 20.61           C  
ATOM   1052  CD  LYS A 135      29.751  15.286 -11.014  1.00 48.50           C  
ATOM   1053  CE  LYS A 135      29.844  14.302 -12.164  1.00 40.48           C  
ATOM   1054  NZ  LYS A 135      28.699  14.432 -13.064  1.00100.00           N  
ATOM   1055  N   SER A 136      31.794  17.069  -5.659  1.00  5.34           N  
ATOM   1056  CA  SER A 136      31.211  17.620  -4.452  1.00  7.08           C  
ATOM   1057  C   SER A 136      32.135  18.650  -3.836  1.00 14.70           C  
ATOM   1058  O   SER A 136      33.307  18.679  -4.154  1.00 17.80           O  
ATOM   1059  CB  SER A 136      30.986  16.446  -3.476  1.00 10.96           C  
ATOM   1060  OG  SER A 136      32.278  15.845  -3.214  1.00 10.60           O  
ATOM   1061  N   ARG A 137      31.616  19.507  -2.955  1.00  6.64           N  
ATOM   1062  CA  ARG A 137      32.496  20.450  -2.303  1.00 11.88           C  
ATOM   1063  C   ARG A 137      33.598  19.733  -1.508  1.00 13.54           C  
ATOM   1064  O   ARG A 137      34.758  20.128  -1.482  1.00 18.98           O  
ATOM   1065  CB  ARG A 137      31.693  21.313  -1.375  1.00 16.61           C  
ATOM   1066  CG  ARG A 137      32.633  22.165  -0.538  1.00 21.26           C  
ATOM   1067  CD  ARG A 137      31.887  23.189   0.319  1.00 23.02           C  
ATOM   1068  NE  ARG A 137      32.794  24.104   0.992  1.00 30.52           N  
ATOM   1069  CZ  ARG A 137      33.449  23.818   2.107  1.00100.00           C  
ATOM   1070  NH1 ARG A 137      33.300  22.643   2.709  1.00 24.17           N  
ATOM   1071  NH2 ARG A 137      34.273  24.732   2.627  1.00 69.04           N  
ATOM   1072  N   TRP A 138      33.180  18.689  -0.779  1.00 13.73           N  
ATOM   1073  CA  TRP A 138      34.028  17.830   0.023  1.00 17.58           C  
ATOM   1074  C   TRP A 138      35.289  17.418  -0.756  1.00 21.18           C  
ATOM   1075  O   TRP A 138      36.416  17.609  -0.319  1.00 16.13           O  
ATOM   1076  CB  TRP A 138      33.201  16.576   0.409  1.00 17.95           C  
ATOM   1077  CG  TRP A 138      33.995  15.417   0.952  1.00 17.60           C  
ATOM   1078  CD1 TRP A 138      34.723  15.418   2.110  1.00 22.79           C  
ATOM   1079  CD2 TRP A 138      34.023  14.034   0.441  1.00 10.42           C  
ATOM   1080  NE1 TRP A 138      35.235  14.141   2.321  1.00 11.77           N  
ATOM   1081  CE2 TRP A 138      34.862  13.286   1.304  1.00  7.67           C  
ATOM   1082  CE3 TRP A 138      33.447  13.387  -0.668  1.00 15.20           C  
ATOM   1083  CZ2 TRP A 138      35.079  11.904   1.162  1.00  5.83           C  
ATOM   1084  CZ3 TRP A 138      33.738  12.059  -0.848  1.00 15.88           C  
ATOM   1085  CH2 TRP A 138      34.521  11.326   0.048  1.00 24.00           C  
ATOM   1086  N   TYR A 139      35.085  16.874  -1.947  1.00 12.68           N  
ATOM   1087  CA  TYR A 139      36.191  16.452  -2.783  1.00  4.40           C  
ATOM   1088  C   TYR A 139      37.102  17.613  -3.140  1.00 27.39           C  
ATOM   1089  O   TYR A 139      38.316  17.498  -3.124  1.00 18.40           O  
ATOM   1090  CB  TYR A 139      35.688  15.846  -4.085  1.00  7.57           C  
ATOM   1091  CG  TYR A 139      36.773  15.390  -4.983  1.00 15.09           C  
ATOM   1092  CD1 TYR A 139      37.306  14.122  -4.760  1.00 23.13           C  
ATOM   1093  CD2 TYR A 139      37.224  16.156  -6.054  1.00 22.02           C  
ATOM   1094  CE1 TYR A 139      38.296  13.600  -5.587  1.00 17.42           C  
ATOM   1095  CE2 TYR A 139      38.235  15.660  -6.881  1.00 30.18           C  
ATOM   1096  CZ  TYR A 139      38.758  14.388  -6.632  1.00 67.72           C  
ATOM   1097  OH  TYR A 139      39.754  13.887  -7.408  1.00 51.28           O  
ATOM   1098  N   ASN A 140      36.510  18.722  -3.526  1.00 20.58           N  
ATOM   1099  CA  ASN A 140      37.306  19.903  -3.924  1.00 12.20           C  
ATOM   1100  C   ASN A 140      38.105  20.503  -2.790  1.00 17.84           C  
ATOM   1101  O   ASN A 140      39.262  20.927  -2.958  1.00 21.92           O  
ATOM   1102  CB  ASN A 140      36.472  20.972  -4.650  1.00 21.01           C  
ATOM   1103  CG  ASN A 140      35.954  20.469  -5.965  1.00 34.31           C  
ATOM   1104  OD1 ASN A 140      34.734  20.320  -6.140  1.00 39.39           O  
ATOM   1105  ND2 ASN A 140      36.879  20.250  -6.895  1.00 23.57           N  
ATOM   1106  N   GLN A 141      37.494  20.496  -1.624  1.00  9.72           N  
ATOM   1107  CA  GLN A 141      38.164  21.036  -0.466  1.00 12.53           C  
ATOM   1108  C   GLN A 141      39.252  20.126   0.136  1.00 14.34           C  
ATOM   1109  O   GLN A 141      40.323  20.605   0.501  1.00 23.57           O  
ATOM   1110  CB  GLN A 141      37.141  21.312   0.622  1.00 11.85           C  
ATOM   1111  CG  GLN A 141      36.282  22.470   0.213  1.00 19.65           C  
ATOM   1112  CD  GLN A 141      37.100  23.589  -0.360  1.00 68.21           C  
ATOM   1113  OE1 GLN A 141      36.779  24.097  -1.446  1.00 25.53           O  
ATOM   1114  NE2 GLN A 141      38.106  24.014   0.412  1.00 28.71           N  
ATOM   1115  N   THR A 142      38.960  18.831   0.324  1.00 21.59           N  
ATOM   1116  CA  THR A 142      39.920  17.902   0.932  1.00  8.11           C  
ATOM   1117  C   THR A 142      40.058  16.769  -0.012  1.00 20.43           C  
ATOM   1118  O   THR A 142      39.553  15.693   0.215  1.00 11.64           O  
ATOM   1119  CB  THR A 142      39.425  17.415   2.320  1.00 15.85           C  
ATOM   1120  OG1 THR A 142      38.126  16.755   2.264  1.00 11.03           O  
ATOM   1121  CG2 THR A 142      39.283  18.609   3.268  1.00  4.20           C  
ATOM   1122  N   PRO A 143      40.719  17.064  -1.081  1.00 17.01           N  
ATOM   1123  CA  PRO A 143      40.918  16.121  -2.155  1.00 16.73           C  
ATOM   1124  C   PRO A 143      41.692  14.871  -1.805  1.00 10.00           C  
ATOM   1125  O   PRO A 143      41.345  13.796  -2.266  1.00 14.34           O  
ATOM   1126  CB  PRO A 143      41.723  16.864  -3.222  1.00 15.36           C  
ATOM   1127  CG  PRO A 143      42.060  18.252  -2.646  1.00 13.88           C  
ATOM   1128  CD  PRO A 143      41.356  18.387  -1.323  1.00 18.34           C  
ATOM   1129  N   ASN A 144      42.798  14.972  -1.059  1.00 16.14           N  
ATOM   1130  CA  ASN A 144      43.569  13.733  -0.788  1.00 18.66           C  
ATOM   1131  C   ASN A 144      42.834  12.724   0.065  1.00 19.39           C  
ATOM   1132  O   ASN A 144      42.821  11.515  -0.167  1.00 13.50           O  
ATOM   1133  CB  ASN A 144      44.915  14.012  -0.151  1.00 24.12           C  
ATOM   1134  CG  ASN A 144      45.889  14.764  -1.020  1.00 22.24           C  
ATOM   1135  OD1 ASN A 144      45.986  14.522  -2.230  1.00 31.54           O  
ATOM   1136  ND2 ASN A 144      46.613  15.682  -0.390  1.00 71.70           N  
ATOM   1137  N   ARG A 145      42.202  13.254   1.067  1.00 13.37           N  
ATOM   1138  CA  ARG A 145      41.392  12.439   1.945  1.00 12.02           C  
ATOM   1139  C   ARG A 145      40.195  11.889   1.160  1.00 19.30           C  
ATOM   1140  O   ARG A 145      39.892  10.706   1.206  1.00 16.44           O  
ATOM   1141  CB  ARG A 145      40.941  13.279   3.139  1.00 14.19           C  
ATOM   1142  CG  ARG A 145      40.417  12.415   4.286  1.00 24.77           C  
ATOM   1143  CD  ARG A 145      39.278  13.041   5.017  1.00 12.78           C  
ATOM   1144  NE  ARG A 145      38.664  12.140   5.994  1.00  9.87           N  
ATOM   1145  CZ  ARG A 145      38.566  12.540   7.248  1.00  7.68           C  
ATOM   1146  NH1 ARG A 145      39.063  13.723   7.568  1.00 15.96           N  
ATOM   1147  NH2 ARG A 145      37.948  11.798   8.168  1.00 15.55           N  
ATOM   1148  N   ALA A 146      39.509  12.756   0.405  1.00 26.00           N  
ATOM   1149  CA  ALA A 146      38.387  12.295  -0.377  1.00  7.03           C  
ATOM   1150  C   ALA A 146      38.777  11.171  -1.331  1.00 19.28           C  
ATOM   1151  O   ALA A 146      38.033  10.207  -1.475  1.00 15.43           O  
ATOM   1152  CB  ALA A 146      37.658  13.414  -1.126  1.00 12.49           C  
ATOM   1153  N   LYS A 147      39.941  11.261  -1.978  1.00 16.41           N  
ATOM   1154  CA  LYS A 147      40.368  10.193  -2.896  1.00 13.19           C  
ATOM   1155  C   LYS A 147      40.530   8.858  -2.173  1.00 24.27           C  
ATOM   1156  O   LYS A 147      40.130   7.814  -2.683  1.00 11.51           O  
ATOM   1157  CB  LYS A 147      41.624  10.548  -3.668  1.00 20.65           C  
ATOM   1158  CG  LYS A 147      41.463  11.877  -4.384  1.00 49.41           C  
ATOM   1159  CD  LYS A 147      42.551  12.189  -5.410  1.00 29.95           C  
ATOM   1160  CE  LYS A 147      42.679  13.681  -5.770  1.00 56.32           C  
ATOM   1161  NZ  LYS A 147      42.796  13.968  -7.221  1.00100.00           N  
ATOM   1162  N   ARG A 148      41.063   8.898  -0.952  1.00 10.47           N  
ATOM   1163  CA  ARG A 148      41.197   7.699  -0.183  1.00 17.01           C  
ATOM   1164  C   ARG A 148      39.847   7.036   0.108  1.00 11.02           C  
ATOM   1165  O   ARG A 148      39.717   5.805   0.011  1.00 16.37           O  
ATOM   1166  CB  ARG A 148      41.857   7.981   1.144  1.00  7.16           C  
ATOM   1167  CG  ARG A 148      43.336   8.237   0.995  1.00  4.38           C  
ATOM   1168  CD  ARG A 148      44.167   8.173   2.261  1.00 11.34           C  
ATOM   1169  NE  ARG A 148      43.910   9.291   3.189  1.00 16.94           N  
ATOM   1170  CZ  ARG A 148      44.544  10.488   3.155  1.00 17.47           C  
ATOM   1171  NH1 ARG A 148      45.458  10.777   2.219  1.00 16.71           N  
ATOM   1172  NH2 ARG A 148      44.213  11.438   4.036  1.00 21.01           N  
ATOM   1173  N   VAL A 149      38.877   7.835   0.562  1.00  8.90           N  
ATOM   1174  CA  VAL A 149      37.575   7.304   0.978  1.00 10.71           C  
ATOM   1175  C   VAL A 149      36.832   6.743  -0.232  1.00  3.94           C  
ATOM   1176  O   VAL A 149      36.256   5.647  -0.161  1.00 14.47           O  
ATOM   1177  CB  VAL A 149      36.750   8.342   1.705  1.00 18.19           C  
ATOM   1178  CG1 VAL A 149      35.304   7.875   1.906  1.00 12.20           C  
ATOM   1179  CG2 VAL A 149      37.405   8.618   3.043  1.00 12.47           C  
ATOM   1180  N   ILE A 150      36.992   7.460  -1.349  1.00 15.47           N  
ATOM   1181  CA  ILE A 150      36.437   7.098  -2.637  1.00  9.56           C  
ATOM   1182  C   ILE A 150      37.036   5.812  -3.147  1.00 24.12           C  
ATOM   1183  O   ILE A 150      36.335   4.887  -3.563  1.00 18.54           O  
ATOM   1184  CB  ILE A 150      36.480   8.220  -3.676  1.00 19.92           C  
ATOM   1185  CG1 ILE A 150      35.479   9.296  -3.244  1.00 17.59           C  
ATOM   1186  CG2 ILE A 150      36.107   7.640  -5.078  1.00 10.41           C  
ATOM   1187  CD1 ILE A 150      35.599  10.566  -4.075  1.00 11.39           C  
ATOM   1188  N   THR A 151      38.354   5.717  -3.084  1.00  9.75           N  
ATOM   1189  CA  THR A 151      38.968   4.439  -3.505  1.00 20.55           C  
ATOM   1190  C   THR A 151      38.454   3.315  -2.651  1.00 19.10           C  
ATOM   1191  O   THR A 151      38.249   2.204  -3.079  1.00  9.02           O  
ATOM   1192  CB  THR A 151      40.448   4.515  -3.249  1.00 19.57           C  
ATOM   1193  OG1 THR A 151      40.922   5.512  -4.100  1.00 20.10           O  
ATOM   1194  CG2 THR A 151      41.123   3.195  -3.564  1.00 28.96           C  
ATOM   1195  N   THR A 152      38.272   3.604  -1.390  1.00 11.16           N  
ATOM   1196  CA  THR A 152      37.788   2.571  -0.509  1.00 14.93           C  
ATOM   1197  C   THR A 152      36.376   2.090  -0.913  1.00 12.41           C  
ATOM   1198  O   THR A 152      36.030   0.900  -0.894  1.00 15.92           O  
ATOM   1199  CB  THR A 152      37.860   3.139   0.934  1.00  4.80           C  
ATOM   1200  OG1 THR A 152      39.164   3.563   1.196  1.00 10.52           O  
ATOM   1201  CG2 THR A 152      37.451   2.122   1.978  1.00 12.12           C  
ATOM   1202  N   PHE A 153      35.521   3.014  -1.320  1.00  6.56           N  
ATOM   1203  CA  PHE A 153      34.179   2.607  -1.729  1.00  8.29           C  
ATOM   1204  C   PHE A 153      34.176   1.892  -3.069  1.00 10.22           C  
ATOM   1205  O   PHE A 153      33.495   0.889  -3.273  1.00 14.65           O  
ATOM   1206  CB  PHE A 153      33.275   3.836  -1.874  1.00 13.31           C  
ATOM   1207  CG  PHE A 153      32.643   4.342  -0.587  1.00  9.72           C  
ATOM   1208  CD1 PHE A 153      31.846   3.520   0.215  1.00 13.37           C  
ATOM   1209  CD2 PHE A 153      32.749   5.689  -0.231  1.00 22.61           C  
ATOM   1210  CE1 PHE A 153      31.169   4.008   1.338  1.00 20.87           C  
ATOM   1211  CE2 PHE A 153      32.078   6.179   0.894  1.00 10.28           C  
ATOM   1212  CZ  PHE A 153      31.297   5.344   1.696  1.00 10.01           C  
ATOM   1213  N   ARG A 154      34.968   2.424  -3.963  1.00 13.57           N  
ATOM   1214  CA  ARG A 154      35.149   1.853  -5.281  1.00 15.07           C  
ATOM   1215  C   ARG A 154      35.631   0.421  -5.273  1.00 23.34           C  
ATOM   1216  O   ARG A 154      35.064  -0.449  -5.941  1.00 27.52           O  
ATOM   1217  CB  ARG A 154      36.121   2.657  -6.129  1.00 19.64           C  
ATOM   1218  CG  ARG A 154      35.725   2.591  -7.603  1.00 14.05           C  
ATOM   1219  CD  ARG A 154      36.714   3.133  -8.641  1.00 20.17           C  
ATOM   1220  NE  ARG A 154      38.034   3.444  -8.150  1.00 56.50           N  
ATOM   1221  CZ  ARG A 154      39.021   2.557  -8.163  1.00100.00           C  
ATOM   1222  NH1 ARG A 154      38.820   1.320  -8.615  1.00100.00           N  
ATOM   1223  NH2 ARG A 154      40.230   2.909  -7.714  1.00100.00           N  
ATOM   1224  N   THR A 155      36.711   0.195  -4.508  1.00 18.29           N  
ATOM   1225  CA  THR A 155      37.364  -1.110  -4.411  1.00 15.99           C  
ATOM   1226  C   THR A 155      36.926  -2.016  -3.293  1.00 26.26           C  
ATOM   1227  O   THR A 155      37.184  -3.193  -3.329  1.00 34.57           O  
ATOM   1228  CB  THR A 155      38.909  -1.005  -4.341  1.00 12.86           C  
ATOM   1229  OG1 THR A 155      39.359  -0.485  -3.103  1.00 19.75           O  
ATOM   1230  CG2 THR A 155      39.470  -0.183  -5.450  1.00  5.24           C  
ATOM   1231  N   GLY A 156      36.356  -1.501  -2.227  1.00 19.27           N  
ATOM   1232  CA  GLY A 156      36.103  -2.403  -1.163  1.00 10.75           C  
ATOM   1233  C   GLY A 156      37.392  -2.942  -0.518  1.00 43.85           C  
ATOM   1234  O   GLY A 156      37.318  -3.924   0.197  1.00 19.80           O  
ATOM   1235  N   THR A 157      38.577  -2.308  -0.707  1.00 21.25           N  
ATOM   1236  CA  THR A 157      39.827  -2.776  -0.059  1.00 13.25           C  
ATOM   1237  C   THR A 157      40.478  -1.641   0.700  1.00 21.47           C  
ATOM   1238  O   THR A 157      40.024  -0.540   0.591  1.00 15.23           O  
ATOM   1239  CB  THR A 157      40.856  -3.169  -1.113  1.00 36.01           C  
ATOM   1240  OG1 THR A 157      41.188  -1.981  -1.774  1.00 16.22           O  
ATOM   1241  CG2 THR A 157      40.314  -4.206  -2.089  1.00 17.17           C  
ATOM   1242  N   TRP A 158      41.583  -1.879   1.439  1.00 14.49           N  
ATOM   1243  CA  TRP A 158      42.215  -0.796   2.171  1.00  9.17           C  
ATOM   1244  C   TRP A 158      43.402  -0.238   1.421  1.00 19.35           C  
ATOM   1245  O   TRP A 158      44.214   0.434   2.018  1.00 20.44           O  
ATOM   1246  CB  TRP A 158      42.760  -1.300   3.525  1.00  8.74           C  
ATOM   1247  CG  TRP A 158      41.637  -1.650   4.491  1.00 14.56           C  
ATOM   1248  CD1 TRP A 158      41.212  -2.901   4.823  1.00  9.79           C  
ATOM   1249  CD2 TRP A 158      40.790  -0.743   5.255  1.00 21.82           C  
ATOM   1250  NE1 TRP A 158      40.187  -2.853   5.755  1.00 18.61           N  
ATOM   1251  CE2 TRP A 158      39.913  -1.533   6.051  1.00 20.36           C  
ATOM   1252  CE3 TRP A 158      40.736   0.632   5.392  1.00 17.72           C  
ATOM   1253  CZ2 TRP A 158      38.924  -0.970   6.861  1.00  8.32           C  
ATOM   1254  CZ3 TRP A 158      39.810   1.162   6.238  1.00 17.46           C  
ATOM   1255  CH2 TRP A 158      38.928   0.374   6.982  1.00 15.24           C  
ATOM   1256  N   ASP A 159      43.507  -0.548   0.138  1.00 21.29           N  
ATOM   1257  CA  ASP A 159      44.669  -0.121  -0.608  1.00 15.22           C  
ATOM   1258  C   ASP A 159      45.082   1.319  -0.441  1.00 15.41           C  
ATOM   1259  O   ASP A 159      46.261   1.577  -0.348  1.00 21.15           O  
ATOM   1260  CB  ASP A 159      44.636  -0.514  -2.072  1.00 25.33           C  
ATOM   1261  CG  ASP A 159      44.504  -1.998  -2.335  1.00 60.99           C  
ATOM   1262  OD1 ASP A 159      44.931  -2.753  -1.357  1.00 54.23           O  
ATOM   1263  OD2 ASP A 159      44.054  -2.450  -3.374  1.00 65.18           O  
ATOM   1264  N   ALA A 160      44.108   2.260  -0.502  1.00  9.66           N  
ATOM   1265  CA  ALA A 160      44.419   3.700  -0.402  1.00 14.56           C  
ATOM   1266  C   ALA A 160      45.104   3.996   0.912  1.00 19.87           C  
ATOM   1267  O   ALA A 160      45.806   4.979   1.090  1.00 25.06           O  
ATOM   1268  CB  ALA A 160      43.129   4.515  -0.477  1.00 16.85           C  
ATOM   1269  N   TYR A 161      44.842   3.163   1.881  1.00 18.46           N  
ATOM   1270  CA  TYR A 161      45.449   3.418   3.173  1.00 15.43           C  
ATOM   1271  C   TYR A 161      46.740   2.657   3.360  1.00 55.84           C  
ATOM   1272  O   TYR A 161      47.378   2.809   4.361  1.00 20.84           O  
ATOM   1273  CB  TYR A 161      44.472   3.192   4.349  1.00 10.48           C  
ATOM   1274  CG  TYR A 161      43.424   4.264   4.356  1.00 19.68           C  
ATOM   1275  CD1 TYR A 161      42.355   4.180   3.478  1.00 13.09           C  
ATOM   1276  CD2 TYR A 161      43.533   5.385   5.176  1.00  5.67           C  
ATOM   1277  CE1 TYR A 161      41.381   5.173   3.453  1.00  5.49           C  
ATOM   1278  CE2 TYR A 161      42.556   6.371   5.181  1.00 16.92           C  
ATOM   1279  CZ  TYR A 161      41.486   6.277   4.293  1.00  8.60           C  
ATOM   1280  OH  TYR A 161      40.489   7.270   4.282  1.00 11.34           O  
ATOM   1281  N   LYS A 162      47.155   1.845   2.409  1.00 28.49           N  
ATOM   1282  CA  LYS A 162      48.394   1.126   2.622  1.00 48.05           C  
ATOM   1283  C   LYS A 162      49.541   1.750   1.830  1.00 24.52           C  
ATOM   1284  O   LYS A 162      50.577   2.095   2.411  1.00 50.39           O  
ATOM   1285  CB  LYS A 162      48.248  -0.380   2.445  1.00 40.00           C  
ATOM   1286  CG  LYS A 162      46.987  -0.973   3.098  1.00 89.88           C  
ATOM   1287  CD  LYS A 162      46.707  -2.461   2.780  1.00100.00           C  
ATOM   1288  CE  LYS A 162      46.580  -2.795   1.277  1.00100.00           C  
ATOM   1289  NZ  LYS A 162      45.730  -3.966   0.941  1.00100.00           N  
TER    1290      LYS A 162                                                      
HETATM 1291 CL    CL A 173      43.102  16.452   1.826  1.00 25.47          CL  
HETATM 1292 CL    CL A 178      31.593  15.179  23.986  0.50 30.12          CL  
HETATM 1293  C1  HED A 170      31.882  -1.209  15.205  1.00 32.41           C  
HETATM 1294  O1  HED A 170      33.089  -0.811  15.845  1.00 34.88           O  
HETATM 1295  C2  HED A 170      31.957  -0.580  13.855  1.00 25.80           C  
HETATM 1296  S3  HED A 170      33.134  -1.531  12.896  1.00 91.91           S  
HETATM 1297  S4  HED A 170      32.505  -1.245  10.956  1.00100.00           S  
HETATM 1298  C5  HED A 170      32.392  -2.913  10.246  1.00100.00           C  
HETATM 1299  C6  HED A 170      33.692  -3.379   9.549  1.00100.00           C  
HETATM 1300  O6  HED A 170      34.311  -2.300   8.861  1.00 53.84           O  
HETATM 1301  C1  DEN A 400      27.860   8.128   4.277  1.00 16.65           C  
HETATM 1302  C2  DEN A 400      28.328   8.019   2.898  1.00 18.63           C  
HETATM 1303  C3  DEN A 400      27.809   6.754   2.339  1.00 29.41           C  
HETATM 1304  C4  DEN A 400      26.331   4.967   3.468  1.00 17.30           C  
HETATM 1305  C5  DEN A 400      25.690   4.614   4.635  1.00 16.08           C  
HETATM 1306  C6  DEN A 400      25.755   5.385   5.766  1.00 16.62           C  
HETATM 1307  C7  DEN A 400      26.440   6.571   5.740  1.00 11.09           C  
HETATM 1308  C8  DEN A 400      27.095   6.930   4.569  1.00 17.03           C  
HETATM 1309  C9  DEN A 400      27.007   6.143   3.433  1.00 24.14           C  
HETATM 1310  O   HOH A 171      37.925  12.491  18.293  1.00 10.82           O  
HETATM 1311  O   HOH A 172      35.912  18.916   2.727  1.00 19.45           O  
HETATM 1312  O   HOH A 174      41.803  22.955   1.145  1.00 17.23           O  
HETATM 1313  O   HOH A 175      41.200   1.977   0.309  1.00 29.42           O  
HETATM 1314  O   HOH A 176      40.521  26.242  28.681  1.00 53.36           O  
HETATM 1315  O   HOH A 177      32.782  -7.737   4.534  1.00 35.46           O  
HETATM 1316  O   HOH A 179      39.968  13.227  19.990  1.00 14.60           O  
HETATM 1317  O   HOH A 180      44.687  10.583  -1.969  1.00 47.34           O  
HETATM 1318  O   HOH A 181      27.678  -6.720   4.882  1.00 21.42           O  
HETATM 1319  O   HOH A 182      32.798  12.821  22.289  1.00 23.55           O  
HETATM 1320  O   HOH A 183      33.540  11.265  28.925  1.00 26.69           O  
HETATM 1321  O   HOH A 184      48.141  10.084  28.594  1.00 65.51           O  
HETATM 1322  O   HOH A 185      30.710   5.458  23.583  1.00 40.15           O  
HETATM 1323  O   HOH A 186      40.202   5.453  20.704  1.00 40.89           O  
HETATM 1324  O   HOH A 187      44.863  -3.684  11.583  1.00 50.37           O  
HETATM 1325  O   HOH A 188      38.915  22.454  -6.999  1.00 35.26           O  
HETATM 1326  O   HOH A 189      50.218  18.087  19.704  1.00 37.36           O  
HETATM 1327  O   HOH A 190      35.839  27.429  15.856  1.00 26.17           O  
HETATM 1328  O   HOH A 191      36.698  29.581  14.096  1.00 34.66           O  
HETATM 1329  O   HOH A 192      43.715  25.797   9.682  1.00 30.24           O  
HETATM 1330  O   HOH A 193      19.609  -2.276   3.052  1.00 28.53           O  
HETATM 1331  O   HOH A 194      35.117   5.097 -11.178  1.00 52.62           O  
HETATM 1332  O   HOH A 195      36.633  -1.126  10.878  1.00 10.40           O  
HETATM 1333  O   HOH A 196      45.923  20.497  30.635  1.00 43.71           O  
HETATM 1334  O   HOH A 198      30.171  25.287  28.108  1.00 26.10           O  
HETATM 1335  O   HOH A 200      32.386  18.056  22.666  1.00 38.08           O  
HETATM 1336  O   HOH A 201      29.483   7.858  22.347  1.00 23.49           O  
HETATM 1337  O   HOH A 202      30.222  12.711  21.165  1.00 59.17           O  
HETATM 1338  O   HOH A 203      37.215  19.350  13.289  1.00 23.85           O  
HETATM 1339  O   HOH A 204      39.171  17.694  11.728  1.00 25.71           O  
HETATM 1340  O   HOH A 207      41.055  16.840   9.387  1.00 74.02           O  
HETATM 1341  O   HOH A 208      35.592  11.420   4.809  1.00  9.77           O  
HETATM 1342  O   HOH A 209      42.681  16.562   4.865  1.00 40.81           O  
HETATM 1343  O   HOH A 210      34.910  -5.568   0.807  1.00 29.95           O  
HETATM 1344  O   HOH A 211      46.659   9.799   0.108  1.00 31.99           O  
HETATM 1345  O   HOH A 213      25.542  -1.692  -1.324  1.00 21.86           O  
HETATM 1346  O   HOH A 214      22.132  -3.484  -1.898  1.00 52.79           O  
HETATM 1347  O   HOH A 215      32.922  14.074  26.427  1.00 17.29           O  
HETATM 1348  O   HOH A 216      36.511   9.697  -8.555  1.00 31.19           O  
HETATM 1349  O   HOH A 217      34.069  -1.866  -9.643  1.00 39.36           O  
HETATM 1350  O   HOH A 218      28.106   8.403 -12.201  1.00 54.23           O  
HETATM 1351  O   HOH A 219      27.379  11.592 -11.550  1.00 20.28           O  
HETATM 1352  O   HOH A 220      34.758  17.612  -8.875  1.00 35.47           O  
HETATM 1353  O   HOH A 221      44.841   6.318  18.385  1.00 52.98           O  
HETATM 1354  O   HOH A 222      28.646  25.487  18.226  1.00 56.59           O  
HETATM 1355  O   HOH A 223      42.156  -4.611  12.717  1.00 25.56           O  
HETATM 1356  O   HOH A 224      36.324  16.787  12.767  1.00 23.53           O  
HETATM 1357  O   HOH A 225      34.216  17.609  11.858  1.00 63.37           O  
HETATM 1358  O   HOH A 226      22.944  -2.850  11.331  1.00 32.82           O  
HETATM 1359  O   HOH A 227      49.086   7.258  11.631  1.00 57.08           O  
HETATM 1360  O   HOH A 229      41.910  17.091  11.827  1.00 28.12           O  
HETATM 1361  O   HOH A 230      43.295  14.073   6.093  1.00 22.52           O  
HETATM 1362  O   HOH A 231      42.555  -4.631   1.542  1.00 29.37           O  
HETATM 1363  O   HOH A 232      46.620   6.744  -1.054  1.00 34.67           O  
HETATM 1364  O   HOH A 233      44.454   7.069  -3.011  1.00 54.62           O  
HETATM 1365  O   HOH A 235      31.022  -0.113 -11.212  1.00 27.79           O  
HETATM 1366  O   HOH A 236      45.676  19.611  11.154  1.00 60.78           O  
HETATM 1367  O   HOH A 237      40.341  16.301   6.683  1.00 34.80           O  
HETATM 1368  O   HOH A 238      34.897  -2.402  -7.572  1.00 17.84           O  
HETATM 1369  O   HOH A 239      35.727  12.294  28.666  1.00 39.15           O  
HETATM 1370  O   HOH A 240      43.568   5.232  25.418  1.00 29.53           O  
HETATM 1371  O   HOH A 242      24.885   9.262  17.693  1.00 32.01           O  
HETATM 1372  O   HOH A 244      46.518   4.463  11.919  1.00 37.27           O  
HETATM 1373  O   HOH A 245      47.453  13.662   2.599  1.00 44.09           O  
HETATM 1374  O   HOH A 246      29.807  15.593  20.555  1.00 70.28           O  
HETATM 1375  O   HOH A 247      45.747  25.827  13.482  1.00 51.98           O  
HETATM 1376  O   HOH A 248      39.414  -5.691   6.661  1.00 36.68           O  
HETATM 1377  O   HOH A 249      38.830   9.822  -7.366  1.00 49.84           O  
HETATM 1378  O   HOH A 250      36.103  11.167 -11.034  1.00 48.16           O  
HETATM 1379  O   HOH A 251      34.013  13.078 -11.366  1.00 33.49           O  
HETATM 1380  O   HOH A 253      18.298   5.786   1.650  1.00 38.87           O  
HETATM 1381  O   HOH A 256      36.583  15.975  10.616  1.00 37.32           O  
HETATM 1382  O   HOH A 258      48.770  26.733  20.791  1.00 71.65           O  
HETATM 1383  O   HOH A 259      40.954  13.330  32.374  1.00 40.35           O  
HETATM 1384  O   HOH A 261      39.365   5.416  -6.677  1.00 70.73           O  
HETATM 1385  O   HOH A 266      34.102  15.498  16.153  1.00 36.01           O  
HETATM 1386  O   HOH A 267      34.803  15.341  13.669  1.00 32.65           O  
HETATM 1387  O   HOH A 268      15.953   9.490  10.406  1.00 56.37           O  
HETATM 1388  O   HOH A 269      44.199  21.770   9.990  1.00 27.07           O  
HETATM 1389  O   HOH A 270      30.027  18.359  -0.346  1.00 19.35           O  
HETATM 1390  O   HOH A 271      36.646   7.451  -9.854  1.00 64.01           O  
HETATM 1391  O   HOH A 272      17.046  13.090  -5.583  1.00 44.29           O  
HETATM 1392  O   HOH A 273      38.281  -6.767   1.210  1.00 54.77           O  
HETATM 1393  O   HOH A 274      30.961  11.885  15.736  1.00 41.14           O  
HETATM 1394  O   HOH A 277      34.030  -4.788  -5.318  1.00 33.20           O  
HETATM 1395  O   HOH A 278      40.708  26.095  31.533  1.00 50.00           O  
HETATM 1396  O   HOH A 279      19.718  16.091  -1.535  1.00 69.13           O  
HETATM 1397  O   HOH A 280      32.487  17.477  18.394  1.00 43.43           O  
HETATM 1398  O   HOH A 281      31.673  20.772  21.688  1.00 29.95           O  
HETATM 1399  O   HOH A 282      32.183  19.817  24.626  1.00 37.37           O  
HETATM 1400  O   HOH A 283      44.302   4.843  16.384  1.00 47.73           O  
HETATM 1401  O   HOH A 284      49.855  12.851  26.743  1.00 54.69           O  
HETATM 1402  O   HOH A 286      49.438  16.427  27.522  1.00 63.41           O  
HETATM 1403  O   HOH A 288      44.103  -1.096  15.830  1.00 31.74           O  
HETATM 1404  O   HOH A 292      17.461   8.395  -0.840  1.00 72.30           O  
HETATM 1405  O   HOH A 293      28.723  -1.127 -11.682  1.00 55.29           O  
HETATM 1406  O   HOH A 295      47.043   3.556  14.493  1.00 52.50           O  
HETATM 1407  O   HOH A 296      41.625  -6.589   6.008  1.00 32.35           O  
HETATM 1408  O   HOH A 298      44.188  15.956  14.848  1.00 54.36           O  
HETATM 1409  O   HOH A 299      32.582  13.829  14.741  1.00 35.00           O  
HETATM 1410  O   HOH A 300      37.401  19.172  -9.636  1.00 46.08           O  
HETATM 1411  O   HOH A 301      19.516   6.015  -1.569  1.00 70.81           O  
HETATM 1412  O   HOH A 303      33.090  19.201   3.075  1.00 56.17           O  
HETATM 1413  O   HOH A 306      34.669  20.790  10.095  1.00 31.21           O  
HETATM 1414  O   HOH A 308      38.647  14.698  34.288  1.00 54.50           O  
HETATM 1415  O   HOH A 311      29.427   1.389 -11.759  1.00 16.04           O  
HETATM 1416  O   HOH A 312      39.556  11.890  -9.003  1.00 48.36           O  
HETATM 1417  O   HOH A 313      39.953   8.275  -5.051  1.00 54.82           O  
HETATM 1418  O   HOH A 314      34.075  19.256   5.352  1.00 65.73           O  
HETATM 1419  O   HOH A 317      47.032  17.386  30.884  1.00 68.75           O  
HETATM 1420  O   HOH A 321      38.095  18.550   7.636  1.00 47.39           O  
HETATM 1421  O   HOH A 323      46.113  17.443  12.620  1.00 36.64           O  
HETATM 1422  O   HOH A 324      28.196   1.624  20.407  1.00 63.91           O  
HETATM 1423  O   HOH A 325      39.031  23.878   3.384  1.00 45.40           O  
HETATM 1424  O   HOH A 326      38.862  30.445  11.401  1.00 39.42           O  
HETATM 1425  O   HOH A 328      38.478  31.723  15.273  1.00 63.17           O  
CONECT 1293 1294 1295                                                           
CONECT 1294 1293                                                                
CONECT 1295 1293 1296                                                           
CONECT 1296 1295 1297                                                           
CONECT 1297 1296 1298                                                           
CONECT 1298 1297 1299                                                           
CONECT 1299 1298 1300                                                           
CONECT 1300 1299                                                                
CONECT 1301 1302 1308                                                           
CONECT 1302 1301 1303                                                           
CONECT 1303 1302 1309                                                           
CONECT 1304 1305 1309                                                           
CONECT 1305 1304 1306                                                           
CONECT 1306 1305 1307                                                           
CONECT 1307 1306 1308                                                           
CONECT 1308 1301 1307 1309                                                      
CONECT 1309 1303 1304 1308                                                      
MASTER      310    0    4   10    2    0   11    6 1424    1   17   13          
END                                                                             
