# Supplementary material for: Accelerated Enveloping Distribution Sampling (AEDS) Allows for Efficient Sampling of Orthogonal Degrees of Freedom
Source: J Chem Inf Model. 2022 Dec 13;63(1):197–207. doi: 10.1021/acs.jcim.2c01272 (PMC9832482; doi:10.1021/acs.jcim.2c01272)
Supplement: Supplementary file 2 — ci2c01272_si_002.zip [file ci2c01272_si_002.zip › Accelerated_Enveloping_Distribution_Sampling_AEDS_allows_for_efficient_sampling_of_orthogonal_degrees_of_freedom/PDBs/182l.pdb]

HEADER    HYDROLASE (O-GLYCOSYL)                  19-APR-95   182L              
TITLE     SPECIFICITY OF LIGAND BINDING IN A BURIED NON-POLAR CAVITY OF T4      
TITLE    2 LYSOZYME: LINKAGE OF DYNAMICS AND STRUCTURAL PLASTICITY              
COMPND    MOL_ID: 1;                                                            
COMPND   2 MOLECULE: T4 LYSOZYME;                                               
COMPND   3 CHAIN: A;                                                            
COMPND   4 EC: 3.2.1.17;                                                        
COMPND   5 ENGINEERED: YES                                                      
SOURCE    MOL_ID: 1;                                                            
SOURCE   2 ORGANISM_SCIENTIFIC: ENTEROBACTERIA PHAGE T4;                        
SOURCE   3 ORGANISM_TAXID: 10665;                                               
SOURCE   4 EXPRESSION_SYSTEM_VECTOR_TYPE: PLASMID;                              
SOURCE   5 EXPRESSION_SYSTEM_PLASMID: M13                                       
KEYWDS    HYDROLASE (O-GLYCOSYL)                                                
EXPDTA    X-RAY DIFFRACTION                                                     
AUTHOR    A.MORTON,B.W.MATTHEWS                                                 
REVDAT   3   29-NOV-17 182L    1       HELIX                                    
REVDAT   2   24-FEB-09 182L    1       VERSN                                    
REVDAT   1   10-JUL-95 182L    0                                                
JRNL        AUTH   A.MORTON,B.W.MATTHEWS                                        
JRNL        TITL   SPECIFICITY OF LIGAND BINDING IN A BURIED NONPOLAR CAVITY OF 
JRNL        TITL 2 T4 LYSOZYME: LINKAGE OF DYNAMICS AND STRUCTURAL PLASTICITY.  
JRNL        REF    BIOCHEMISTRY                  V.  34  8576 1995              
JRNL        REFN                   ISSN 0006-2960                               
JRNL        PMID   7612599                                                      
JRNL        DOI    10.1021/BI00027A007                                          
REMARK   1                                                                      
REMARK   1 REFERENCE 1                                                          
REMARK   1  AUTH   A.MORTON,W.A.BAASE,B.W.MATTHEWS                              
REMARK   1  TITL   ENERGETIC ORIGINS OF SPECIFICITY OF LIGAND BINDING IN AN     
REMARK   1  TITL 2 INTERIOR CAVITY OF T4 LYSOZYME                               
REMARK   1  REF    TO BE PUBLISHED                                              
REMARK   1  REFN                                                                
REMARK   1 REFERENCE 2                                                          
REMARK   1  AUTH   L.H.WEAVER,B.W.MATTHEWS                                      
REMARK   1  TITL   STRUCTURE OF BACTERIOPHAGE T4 LYSOZYME REFINED AT 1.7        
REMARK   1  TITL 2 ANGSTROMS RESOLUTION                                         
REMARK   1  REF    J.MOL.BIOL.                   V. 193   189 1987              
REMARK   1  REFN                   ISSN 0022-2836                               
REMARK   2                                                                      
REMARK   2 RESOLUTION.    1.80 ANGSTROMS.                                       
REMARK   3                                                                      
REMARK   3 REFINEMENT.                                                          
REMARK   3   PROGRAM     : TNT                                                  
REMARK   3   AUTHORS     : TRONRUD,TEN EYCK,MATTHEWS                            
REMARK   3                                                                      
REMARK   3  DATA USED IN REFINEMENT.                                            
REMARK   3   RESOLUTION RANGE HIGH (ANGSTROMS) : 1.80                           
REMARK   3   RESOLUTION RANGE LOW  (ANGSTROMS) : 20.00                          
REMARK   3   DATA CUTOFF            (SIGMA(F)) : 0.000                          
REMARK   3   COMPLETENESS FOR RANGE        (%) : NULL                           
REMARK   3   NUMBER OF REFLECTIONS             : 17566                          
REMARK   3                                                                      
REMARK   3  USING DATA ABOVE SIGMA CUTOFF.                                      
REMARK   3   CROSS-VALIDATION METHOD          : NULL                            
REMARK   3   FREE R VALUE TEST SET SELECTION  : NULL                            
REMARK   3   R VALUE     (WORKING + TEST SET) : 0.168                           
REMARK   3   R VALUE            (WORKING SET) : NULL                            
REMARK   3   FREE R VALUE                     : NULL                            
REMARK   3   FREE R VALUE TEST SET SIZE   (%) : NULL                            
REMARK   3   FREE R VALUE TEST SET COUNT      : NULL                            
REMARK   3                                                                      
REMARK   3  USING ALL DATA, NO SIGMA CUTOFF.                                    
REMARK   3   R VALUE   (WORKING + TEST SET, NO CUTOFF) : NULL                   
REMARK   3   R VALUE          (WORKING SET, NO CUTOFF) : NULL                   
REMARK   3   FREE R VALUE                  (NO CUTOFF) : NULL                   
REMARK   3   FREE R VALUE TEST SET SIZE (%, NO CUTOFF) : NULL                   
REMARK   3   FREE R VALUE TEST SET COUNT   (NO CUTOFF) : NULL                   
REMARK   3   TOTAL NUMBER OF REFLECTIONS   (NO CUTOFF) : NULL                   
REMARK   3                                                                      
REMARK   3  NUMBER OF NON-HYDROGEN ATOMS USED IN REFINEMENT.                    
REMARK   3   PROTEIN ATOMS            : 1289                                    
REMARK   3   NUCLEIC ACID ATOMS       : 0                                       
REMARK   3   HETEROGEN ATOMS          : 19                                      
REMARK   3   SOLVENT ATOMS            : 128                                     
REMARK   3                                                                      
REMARK   3  WILSON B VALUE (FROM FCALC, A**2) : NULL                            
REMARK   3                                                                      
REMARK   3  RMS DEVIATIONS FROM IDEAL VALUES.    RMS    WEIGHT  COUNT           
REMARK   3   BOND LENGTHS                 (A) : 0.017 ; NULL  ; NULL            
REMARK   3   BOND ANGLES            (DEGREES) : 2.100 ; NULL  ; NULL            
REMARK   3   TORSION ANGLES         (DEGREES) : NULL  ; NULL  ; NULL            
REMARK   3   PSEUDOROTATION ANGLES  (DEGREES) : NULL  ; NULL  ; NULL            
REMARK   3   TRIGONAL CARBON PLANES       (A) : NULL  ; NULL  ; NULL            
REMARK   3   GENERAL PLANES               (A) : NULL  ; NULL  ; NULL            
REMARK   3   ISOTROPIC THERMAL FACTORS (A**2) : NULL  ; NULL  ; NULL            
REMARK   3   NON-BONDED CONTACTS          (A) : NULL  ; NULL  ; NULL            
REMARK   3                                                                      
REMARK   3  INCORRECT CHIRAL-CENTERS (COUNT) : NULL                             
REMARK   3                                                                      
REMARK   3  BULK SOLVENT MODELING.                                              
REMARK   3   METHOD USED : NULL                                                 
REMARK   3   KSOL        : NULL                                                 
REMARK   3   BSOL        : NULL                                                 
REMARK   3                                                                      
REMARK   3  RESTRAINT LIBRARIES.                                                
REMARK   3   STEREOCHEMISTRY : NULL                                             
REMARK   3   ISOTROPIC THERMAL FACTOR RESTRAINTS : NULL                         
REMARK   3                                                                      
REMARK   3  OTHER REFINEMENT REMARKS: NULL                                      
REMARK   4                                                                      
REMARK   4 182L COMPLIES WITH FORMAT V. 3.30, 13-JUL-11                         
REMARK 100                                                                      
REMARK 100 THIS ENTRY HAS BEEN PROCESSED BY BNL.                                
REMARK 100 THE DEPOSITION ID IS D_1000170184.                                   
REMARK 200                                                                      
REMARK 200 EXPERIMENTAL DETAILS                                                 
REMARK 200  EXPERIMENT TYPE                : X-RAY DIFFRACTION                  
REMARK 200  DATE OF DATA COLLECTION        : NULL                               
REMARK 200  TEMPERATURE           (KELVIN) : NULL                               
REMARK 200  PH                             : NULL                               
REMARK 200  NUMBER OF CRYSTALS USED        : NULL                               
REMARK 200                                                                      
REMARK 200  SYNCHROTRON              (Y/N) : NULL                               
REMARK 200  RADIATION SOURCE               : NULL                               
REMARK 200  BEAMLINE                       : NULL                               
REMARK 200  X-RAY GENERATOR MODEL          : NULL                               
REMARK 200  MONOCHROMATIC OR LAUE    (M/L) : NULL                               
REMARK 200  WAVELENGTH OR RANGE        (A) : NULL                               
REMARK 200  MONOCHROMATOR                  : NULL                               
REMARK 200  OPTICS                         : NULL                               
REMARK 200                                                                      
REMARK 200  DETECTOR TYPE                  : NULL                               
REMARK 200  DETECTOR MANUFACTURER          : NULL                               
REMARK 200  INTENSITY-INTEGRATION SOFTWARE : NULL                               
REMARK 200  DATA SCALING SOFTWARE          : NULL                               
REMARK 200                                                                      
REMARK 200  NUMBER OF UNIQUE REFLECTIONS   : NULL                               
REMARK 200  RESOLUTION RANGE HIGH      (A) : NULL                               
REMARK 200  RESOLUTION RANGE LOW       (A) : NULL                               
REMARK 200  REJECTION CRITERIA  (SIGMA(I)) : NULL                               
REMARK 200                                                                      
REMARK 200 OVERALL.                                                             
REMARK 200  COMPLETENESS FOR RANGE     (%) : NULL                               
REMARK 200  DATA REDUNDANCY                : NULL                               
REMARK 200  R MERGE                    (I) : NULL                               
REMARK 200  R SYM                      (I) : NULL                               
REMARK 200  <I/SIGMA(I)> FOR THE DATA SET  : NULL                               
REMARK 200                                                                      
REMARK 200 IN THE HIGHEST RESOLUTION SHELL.                                     
REMARK 200  HIGHEST RESOLUTION SHELL, RANGE HIGH (A) : NULL                     
REMARK 200  HIGHEST RESOLUTION SHELL, RANGE LOW  (A) : NULL                     
REMARK 200  COMPLETENESS FOR SHELL     (%) : NULL                               
REMARK 200  DATA REDUNDANCY IN SHELL       : NULL                               
REMARK 200  R MERGE FOR SHELL          (I) : NULL                               
REMARK 200  R SYM FOR SHELL            (I) : NULL                               
REMARK 200  <I/SIGMA(I)> FOR SHELL         : NULL                               
REMARK 200                                                                      
REMARK 200 DIFFRACTION PROTOCOL: NULL                                           
REMARK 200 METHOD USED TO DETERMINE THE STRUCTURE: NULL                         
REMARK 200 SOFTWARE USED: NULL                                                  
REMARK 200 STARTING MODEL: NULL                                                 
REMARK 200                                                                      
REMARK 200 REMARK: NULL                                                         
REMARK 280                                                                      
REMARK 280 CRYSTAL                                                              
REMARK 280 SOLVENT CONTENT, VS   (%): 56.15                                     
REMARK 280 MATTHEWS COEFFICIENT, VM (ANGSTROMS**3/DA): 2.80                     
REMARK 280                                                                      
REMARK 280 CRYSTALLIZATION CONDITIONS: NULL                                     
REMARK 290                                                                      
REMARK 290 CRYSTALLOGRAPHIC SYMMETRY                                            
REMARK 290 SYMMETRY OPERATORS FOR SPACE GROUP: P 32 2 1                         
REMARK 290                                                                      
REMARK 290      SYMOP   SYMMETRY                                                
REMARK 290     NNNMMM   OPERATOR                                                
REMARK 290       1555   X,Y,Z                                                   
REMARK 290       2555   -Y,X-Y,Z+2/3                                            
REMARK 290       3555   -X+Y,-X,Z+1/3                                           
REMARK 290       4555   Y,X,-Z                                                  
REMARK 290       5555   X-Y,-Y,-Z+1/3                                           
REMARK 290       6555   -X,-X+Y,-Z+2/3                                          
REMARK 290                                                                      
REMARK 290     WHERE NNN -> OPERATOR NUMBER                                     
REMARK 290           MMM -> TRANSLATION VECTOR                                  
REMARK 290                                                                      
REMARK 290 CRYSTALLOGRAPHIC SYMMETRY TRANSFORMATIONS                            
REMARK 290 THE FOLLOWING TRANSFORMATIONS OPERATE ON THE ATOM/HETATM             
REMARK 290 RECORDS IN THIS ENTRY TO PRODUCE CRYSTALLOGRAPHICALLY                
REMARK 290 RELATED MOLECULES.                                                   
REMARK 290   SMTRY1   1  1.000000  0.000000  0.000000        0.00000            
REMARK 290   SMTRY2   1  0.000000  1.000000  0.000000        0.00000            
REMARK 290   SMTRY3   1  0.000000  0.000000  1.000000        0.00000            
REMARK 290   SMTRY1   2 -0.500000 -0.866025  0.000000        0.00000            
REMARK 290   SMTRY2   2  0.866025 -0.500000  0.000000        0.00000            
REMARK 290   SMTRY3   2  0.000000  0.000000  1.000000       64.93333            
REMARK 290   SMTRY1   3 -0.500000  0.866025  0.000000        0.00000            
REMARK 290   SMTRY2   3 -0.866025 -0.500000  0.000000        0.00000            
REMARK 290   SMTRY3   3  0.000000  0.000000  1.000000       32.46667            
REMARK 290   SMTRY1   4 -0.500000  0.866025  0.000000        0.00000            
REMARK 290   SMTRY2   4  0.866025  0.500000  0.000000        0.00000            
REMARK 290   SMTRY3   4  0.000000  0.000000 -1.000000        0.00000            
REMARK 290   SMTRY1   5  1.000000  0.000000  0.000000        0.00000            
REMARK 290   SMTRY2   5  0.000000 -1.000000  0.000000        0.00000            
REMARK 290   SMTRY3   5  0.000000  0.000000 -1.000000       32.46667            
REMARK 290   SMTRY1   6 -0.500000 -0.866025  0.000000        0.00000            
REMARK 290   SMTRY2   6 -0.866025  0.500000  0.000000        0.00000            
REMARK 290   SMTRY3   6  0.000000  0.000000 -1.000000       64.93333            
REMARK 290                                                                      
REMARK 290 REMARK: NULL                                                         
REMARK 300                                                                      
REMARK 300 BIOMOLECULE: 1                                                       
REMARK 300 SEE REMARK 350 FOR THE AUTHOR PROVIDED AND/OR PROGRAM                
REMARK 300 GENERATED ASSEMBLY INFORMATION FOR THE STRUCTURE IN                  
REMARK 300 THIS ENTRY. THE REMARK MAY ALSO PROVIDE INFORMATION ON               
REMARK 300 BURIED SURFACE AREA.                                                 
REMARK 350                                                                      
REMARK 350 COORDINATES FOR A COMPLETE MULTIMER REPRESENTING THE KNOWN           
REMARK 350 BIOLOGICALLY SIGNIFICANT OLIGOMERIZATION STATE OF THE                
REMARK 350 MOLECULE CAN BE GENERATED BY APPLYING BIOMT TRANSFORMATIONS          
REMARK 350 GIVEN BELOW.  BOTH NON-CRYSTALLOGRAPHIC AND                          
REMARK 350 CRYSTALLOGRAPHIC OPERATIONS ARE GIVEN.                               
REMARK 350                                                                      
REMARK 350 BIOMOLECULE: 1                                                       
REMARK 350 AUTHOR DETERMINED BIOLOGICAL UNIT: MONOMERIC                         
REMARK 350 APPLY THE FOLLOWING TO CHAINS: A                                     
REMARK 350   BIOMT1   1  1.000000  0.000000  0.000000        0.00000            
REMARK 350   BIOMT2   1  0.000000  1.000000  0.000000        0.00000            
REMARK 350   BIOMT3   1  0.000000  0.000000  1.000000        0.00000            
REMARK 465                                                                      
REMARK 465 MISSING RESIDUES                                                     
REMARK 465 THE FOLLOWING RESIDUES WERE NOT LOCATED IN THE                       
REMARK 465 EXPERIMENT. (M=MODEL NUMBER; RES=RESIDUE NAME; C=CHAIN               
REMARK 465 IDENTIFIER; SSSEQ=SEQUENCE NUMBER; I=INSERTION CODE.)                
REMARK 465                                                                      
REMARK 465   M RES C SSSEQI                                                     
REMARK 465     ASN A   163                                                      
REMARK 465     LEU A   164                                                      
REMARK 500                                                                      
REMARK 500 GEOMETRY AND STEREOCHEMISTRY                                         
REMARK 500 SUBTOPIC: CLOSE CONTACTS                                             
REMARK 500                                                                      
REMARK 500 THE FOLLOWING ATOMS THAT ARE RELATED BY CRYSTALLOGRAPHIC             
REMARK 500 SYMMETRY ARE IN CLOSE CONTACT.  AN ATOM LOCATED WITHIN 0.15          
REMARK 500 ANGSTROMS OF A SYMMETRY RELATED ATOM IS ASSUMED TO BE ON A           
REMARK 500 SPECIAL POSITION AND IS, THEREFORE, LISTED IN REMARK 375             
REMARK 500 INSTEAD OF REMARK 500.  ATOMS WITH NON-BLANK ALTERNATE               
REMARK 500 LOCATION INDICATORS ARE NOT INCLUDED IN THE CALCULATIONS.            
REMARK 500                                                                      
REMARK 500 DISTANCE CUTOFF:                                                     
REMARK 500 2.2 ANGSTROMS FOR CONTACTS NOT INVOLVING HYDROGEN ATOMS              
REMARK 500 1.6 ANGSTROMS FOR CONTACTS INVOLVING HYDROGEN ATOMS                  
REMARK 500                                                                      
REMARK 500  ATM1  RES C  SSEQI   ATM2  RES C  SSEQI  SSYMOP   DISTANCE          
REMARK 500   O1   HED A   170     O1   HED A   170     5555     1.81            
REMARK 500                                                                      
REMARK 500 REMARK: NULL                                                         
REMARK 500                                                                      
REMARK 500 GEOMETRY AND STEREOCHEMISTRY                                         
REMARK 500 SUBTOPIC: COVALENT BOND LENGTHS                                      
REMARK 500                                                                      
REMARK 500 THE STEREOCHEMICAL PARAMETERS OF THE FOLLOWING RESIDUES              
REMARK 500 HAVE VALUES WHICH DEVIATE FROM EXPECTED VALUES BY MORE               
REMARK 500 THAN 6*RMSD (M=MODEL NUMBER; RES=RESIDUE NAME; C=CHAIN               
REMARK 500 IDENTIFIER; SSEQ=SEQUENCE NUMBER; I=INSERTION CODE).                 
REMARK 500                                                                      
REMARK 500 STANDARD TABLE:                                                      
REMARK 500 FORMAT: (10X,I3,1X,2(A3,1X,A1,I4,A1,1X,A4,3X),1X,F6.3)               
REMARK 500                                                                      
REMARK 500 EXPECTED VALUES PROTEIN: ENGH AND HUBER, 1999                        
REMARK 500 EXPECTED VALUES NUCLEIC ACID: CLOWNEY ET AL 1996                     
REMARK 500                                                                      
REMARK 500  M RES CSSEQI ATM1   RES CSSEQI ATM2   DEVIATION                     
REMARK 500    GLU A   5   CD    GLU A   5   OE2     0.069                       
REMARK 500    GLU A  22   CD    GLU A  22   OE1     0.073                       
REMARK 500    GLU A  64   CD    GLU A  64   OE2     0.067                       
REMARK 500    GLU A 108   CD    GLU A 108   OE1     0.076                       
REMARK 500    GLU A 128   CD    GLU A 128   OE1     0.072                       
REMARK 500                                                                      
REMARK 500 REMARK: NULL                                                         
REMARK 500                                                                      
REMARK 500 GEOMETRY AND STEREOCHEMISTRY                                         
REMARK 500 SUBTOPIC: COVALENT BOND ANGLES                                       
REMARK 500                                                                      
REMARK 500 THE STEREOCHEMICAL PARAMETERS OF THE FOLLOWING RESIDUES              
REMARK 500 HAVE VALUES WHICH DEVIATE FROM EXPECTED VALUES BY MORE               
REMARK 500 THAN 6*RMSD (M=MODEL NUMBER; RES=RESIDUE NAME; C=CHAIN               
REMARK 500 IDENTIFIER; SSEQ=SEQUENCE NUMBER; I=INSERTION CODE).                 
REMARK 500                                                                      
REMARK 500 STANDARD TABLE:                                                      
REMARK 500 FORMAT: (10X,I3,1X,A3,1X,A1,I4,A1,3(1X,A4,2X),12X,F5.1)              
REMARK 500                                                                      
REMARK 500 EXPECTED VALUES PROTEIN: ENGH AND HUBER, 1999                        
REMARK 500 EXPECTED VALUES NUCLEIC ACID: CLOWNEY ET AL 1996                     
REMARK 500                                                                      
REMARK 500  M RES CSSEQI ATM1   ATM2   ATM3                                     
REMARK 500    ASP A  10   CB  -  CG  -  OD1 ANGL. DEV. =   5.9 DEGREES          
REMARK 500    ASP A  10   CB  -  CG  -  OD2 ANGL. DEV. =  -7.0 DEGREES          
REMARK 500    ASP A  47   CB  -  CG  -  OD1 ANGL. DEV. =   9.2 DEGREES          
REMARK 500    ASP A  47   CB  -  CG  -  OD2 ANGL. DEV. =  -7.8 DEGREES          
REMARK 500    ASP A  70   CB  -  CG  -  OD1 ANGL. DEV. =   5.7 DEGREES          
REMARK 500    ASP A  70   CB  -  CG  -  OD2 ANGL. DEV. =  -6.7 DEGREES          
REMARK 500    ASP A  72   CB  -  CG  -  OD2 ANGL. DEV. =   6.6 DEGREES          
REMARK 500    ASP A  92   CB  -  CG  -  OD1 ANGL. DEV. =  -6.2 DEGREES          
REMARK 500    ASP A 127   CB  -  CG  -  OD1 ANGL. DEV. =   9.0 DEGREES          
REMARK 500    ASP A 127   CB  -  CG  -  OD2 ANGL. DEV. =  -6.3 DEGREES          
REMARK 500                                                                      
REMARK 500 REMARK: NULL                                                         
REMARK 500                                                                      
REMARK 500 GEOMETRY AND STEREOCHEMISTRY                                         
REMARK 500 SUBTOPIC: TORSION ANGLES                                             
REMARK 500                                                                      
REMARK 500 TORSION ANGLES OUTSIDE THE EXPECTED RAMACHANDRAN REGIONS:            
REMARK 500 (M=MODEL NUMBER; RES=RESIDUE NAME; C=CHAIN IDENTIFIER;               
REMARK 500 SSEQ=SEQUENCE NUMBER; I=INSERTION CODE).                             
REMARK 500                                                                      
REMARK 500 STANDARD TABLE:                                                      
REMARK 500 FORMAT:(10X,I3,1X,A3,1X,A1,I4,A1,4X,F7.2,3X,F7.2)                    
REMARK 500                                                                      
REMARK 500 EXPECTED VALUES: GJ KLEYWEGT AND TA JONES (1996). PHI/PSI-           
REMARK 500 CHOLOGY: RAMACHANDRAN REVISITED. STRUCTURE 4, 1395 - 1400            
REMARK 500                                                                      
REMARK 500  M RES CSSEQI        PSI       PHI                                   
REMARK 500    ILE A  29       72.41   -102.94                                   
REMARK 500                                                                      
REMARK 500 REMARK: NULL                                                         
REMARK 800                                                                      
REMARK 800 SITE                                                                 
REMARK 800 SITE_IDENTIFIER: 99A                                                 
REMARK 800 EVIDENCE_CODE: UNKNOWN                                               
REMARK 800 SITE_DESCRIPTION: NULL                                               
REMARK 800                                                                      
REMARK 800 SITE_IDENTIFIER: AC1                                                 
REMARK 800 EVIDENCE_CODE: SOFTWARE                                              
REMARK 800 SITE_DESCRIPTION: BINDING SITE FOR RESIDUE CL A 173                  
REMARK 800                                                                      
REMARK 800 SITE_IDENTIFIER: AC2                                                 
REMARK 800 EVIDENCE_CODE: SOFTWARE                                              
REMARK 800 SITE_DESCRIPTION: BINDING SITE FOR RESIDUE CL A 178                  
REMARK 800                                                                      
REMARK 800 SITE_IDENTIFIER: AC3                                                 
REMARK 800 EVIDENCE_CODE: SOFTWARE                                              
REMARK 800 SITE_DESCRIPTION: BINDING SITE FOR RESIDUE HED A 170                 
REMARK 800                                                                      
REMARK 800 SITE_IDENTIFIER: AC4                                                 
REMARK 800 EVIDENCE_CODE: SOFTWARE                                              
REMARK 800 SITE_DESCRIPTION: BINDING SITE FOR RESIDUE BZF A 401                 
DBREF  182L A    1   164  UNP    P00720   LYS_BPT4         1    164             
SEQADV 182L THR A   54  UNP  P00720    CYS    54 CONFLICT                       
SEQADV 182L ALA A   97  UNP  P00720    CYS    97 CONFLICT                       
SEQADV 182L ALA A   99  UNP  P00720    LEU    99 CONFLICT                       
SEQRES   1 A  164  MET ASN ILE PHE GLU MET LEU ARG ILE ASP GLU GLY LEU          
SEQRES   2 A  164  ARG LEU LYS ILE TYR LYS ASP THR GLU GLY TYR TYR THR          
SEQRES   3 A  164  ILE GLY ILE GLY HIS LEU LEU THR LYS SER PRO SER LEU          
SEQRES   4 A  164  ASN ALA ALA LYS SER GLU LEU ASP LYS ALA ILE GLY ARG          
SEQRES   5 A  164  ASN THR ASN GLY VAL ILE THR LYS ASP GLU ALA GLU LYS          
SEQRES   6 A  164  LEU PHE ASN GLN ASP VAL ASP ALA ALA VAL ARG GLY ILE          
SEQRES   7 A  164  LEU ARG ASN ALA LYS LEU LYS PRO VAL TYR ASP SER LEU          
SEQRES   8 A  164  ASP ALA VAL ARG ARG ALA ALA ALA ILE ASN MET VAL PHE          
SEQRES   9 A  164  GLN MET GLY GLU THR GLY VAL ALA GLY PHE THR ASN SER          
SEQRES  10 A  164  LEU ARG MET LEU GLN GLN LYS ARG TRP ASP GLU ALA ALA          
SEQRES  11 A  164  VAL ASN LEU ALA LYS SER ARG TRP TYR ASN GLN THR PRO          
SEQRES  12 A  164  ASN ARG ALA LYS ARG VAL ILE THR THR PHE ARG THR GLY          
SEQRES  13 A  164  THR TRP ASP ALA TYR LYS ASN LEU                              
HET     CL  A 173       1                                                       
HET     CL  A 178       1                                                       
HET    HED  A 170       8                                                       
HET    BZF  A 401       9                                                       
HETNAM      CL CHLORIDE ION                                                     
HETNAM     HED 2-HYDROXYETHYL DISULFIDE                                         
HETNAM     BZF BENZOFURAN                                                       
FORMUL   2   CL    2(CL 1-)                                                     
FORMUL   4  HED    C4 H10 O2 S2                                                 
FORMUL   5  BZF    C8 H6 O                                                      
FORMUL   6  HOH   *128(H2 O)                                                    
HELIX    1  H1 ILE A    3  GLU A   11  1                                   9    
HELIX    2  H2 LEU A   39  ILE A   50  1                                  12    
HELIX    3  H3 LYS A   60  ARG A   80  1                                  21    
HELIX    4  H4 ALA A   82  SER A   90  1                                   9    
HELIX    5  H5 ALA A   93  MET A  106  1                                  14    
HELIX    6  H6 GLU A  108  GLY A  113  1SEE REF. 1 FOR DETAILS             6    
HELIX    7  H7 THR A  115  GLN A  123  1                                   9    
HELIX    8  H8 TRP A  126  ALA A  134  1                                   9    
HELIX    9  H9 ARG A  137  GLN A  141  1                                   5    
HELIX   10 H10 PRO A  143  THR A  155  1                                  13    
SHEET    1   A 2 TYR A  25  ILE A  27  0                                        
SHEET    2   A 2 HIS A  31  THR A  34 -1  N  THR A  34   O  TYR A  25           
SITE     1 99A 17 ILE A  78  LEU A  84  VAL A  87  TYR A  88                    
SITE     2 99A 17 ALA A  99  MET A 102  VAL A 103  THR A 109                    
SITE     3 99A 17 GLY A 110  VAL A 111  ALA A 112  GLY A 113                    
SITE     4 99A 17 PHE A 114  LEU A 118  LEU A 121  LEU A 133                    
SITE     5 99A 17 PHE A 153                                                     
SITE     1 AC1  5 LYS A 124  THR A 142  ASN A 144  ARG A 145                    
SITE     2 AC1  5 HOH A 209                                                     
SITE     1 AC2  3 LYS A 135  HOH A 200  HOH A 215                               
SITE     1 AC3  3 ASP A  72  ALA A  93  HOH A 195                               
SITE     1 AC4  7 LEU A  84  VAL A  87  ALA A  99  VAL A 111                    
SITE     2 AC4  7 LEU A 118  LEU A 121  PHE A 153                               
CRYST1   60.900   60.900   97.400  90.00  90.00 120.00 P 32 2 1      6          
ORIGX1      1.000000  0.000000  0.000000        0.00000                         
ORIGX2      0.000000  1.000000  0.000000        0.00000                         
ORIGX3      0.000000  0.000000  1.000000        0.00000                         
SCALE1      0.016420  0.009480  0.000000        0.00000                         
SCALE2      0.000000  0.018961  0.000000        0.00000                         
SCALE3      0.000000  0.000000  0.010267        0.00000                         
ATOM      1  N   MET A   1      43.990  -3.260   9.247  1.00 29.14           N  
ATOM      2  CA  MET A   1      43.431  -1.913   9.235  1.00 16.77           C  
ATOM      3  C   MET A   1      41.998  -1.987   9.757  1.00 17.77           C  
ATOM      4  O   MET A   1      41.326  -3.002   9.623  1.00 16.51           O  
ATOM      5  CB  MET A   1      43.566  -1.346   7.781  1.00 15.69           C  
ATOM      6  CG  MET A   1      42.918  -0.021   7.481  1.00 35.63           C  
ATOM      7  SD  MET A   1      43.851   1.344   8.163  1.00 32.00           S  
ATOM      8  CE  MET A   1      45.447   0.921   7.473  1.00 24.53           C  
ATOM      9  N   ASN A   2      41.555  -0.901  10.340  1.00 16.33           N  
ATOM     10  CA  ASN A   2      40.202  -0.761  10.865  1.00  8.32           C  
ATOM     11  C   ASN A   2      39.884   0.727  10.955  1.00  8.09           C  
ATOM     12  O   ASN A   2      40.750   1.578  10.735  1.00  9.12           O  
ATOM     13  CB  ASN A   2      40.071  -1.448  12.262  1.00 11.96           C  
ATOM     14  CG  ASN A   2      40.983  -0.868  13.307  1.00 16.01           C  
ATOM     15  OD1 ASN A   2      40.903   0.328  13.631  1.00 15.15           O  
ATOM     16  ND2 ASN A   2      41.879  -1.713  13.830  1.00 11.36           N  
ATOM     17  N   ILE A   3      38.616   0.994  11.281  1.00 12.82           N  
ATOM     18  CA  ILE A   3      38.107   2.363  11.325  1.00 15.99           C  
ATOM     19  C   ILE A   3      38.971   3.301  12.172  1.00 13.98           C  
ATOM     20  O   ILE A   3      39.148   4.493  11.878  1.00 10.70           O  
ATOM     21  CB  ILE A   3      36.588   2.390  11.717  1.00  7.74           C  
ATOM     22  CG1 ILE A   3      35.994   3.813  11.635  1.00  7.33           C  
ATOM     23  CG2 ILE A   3      36.370   1.817  13.149  1.00  9.15           C  
ATOM     24  CD1 ILE A   3      36.181   4.536  10.285  1.00  5.06           C  
ATOM     25  N   PHE A   4      39.454   2.787  13.300  1.00  9.07           N  
ATOM     26  CA  PHE A   4      40.243   3.637  14.183  1.00  9.23           C  
ATOM     27  C   PHE A   4      41.559   4.028  13.577  1.00  9.07           C  
ATOM     28  O   PHE A   4      41.981   5.184  13.644  1.00 13.85           O  
ATOM     29  CB  PHE A   4      40.522   2.983  15.536  1.00  8.64           C  
ATOM     30  CG  PHE A   4      39.272   2.946  16.362  1.00  6.31           C  
ATOM     31  CD1 PHE A   4      38.867   4.034  17.135  1.00 16.29           C  
ATOM     32  CD2 PHE A   4      38.500   1.789  16.391  1.00 10.50           C  
ATOM     33  CE1 PHE A   4      37.722   3.970  17.933  1.00 23.76           C  
ATOM     34  CE2 PHE A   4      37.330   1.725  17.148  1.00 16.97           C  
ATOM     35  CZ  PHE A   4      36.951   2.811  17.942  1.00 10.81           C  
ATOM     36  N   GLU A   5      42.203   3.059  12.986  1.00 12.43           N  
ATOM     37  CA  GLU A   5      43.466   3.375  12.359  1.00 12.35           C  
ATOM     38  C   GLU A   5      43.252   4.242  11.152  1.00 17.03           C  
ATOM     39  O   GLU A   5      44.055   5.081  10.839  1.00 13.22           O  
ATOM     40  CB  GLU A   5      44.162   2.104  11.879  1.00  9.89           C  
ATOM     41  CG  GLU A   5      44.480   1.080  13.017  1.00 18.06           C  
ATOM     42  CD  GLU A   5      45.154  -0.225  12.571  1.00 49.55           C  
ATOM     43  OE1 GLU A   5      45.158  -0.627  11.420  1.00 43.38           O  
ATOM     44  OE2 GLU A   5      45.736  -0.902  13.544  1.00 50.30           O  
ATOM     45  N   MET A   6      42.171   3.987  10.448  1.00  9.76           N  
ATOM     46  CA  MET A   6      41.902   4.753   9.246  1.00  6.88           C  
ATOM     47  C   MET A   6      41.697   6.202   9.613  1.00 10.03           C  
ATOM     48  O   MET A   6      42.317   7.126   9.065  1.00 11.64           O  
ATOM     49  CB  MET A   6      40.606   4.159   8.673  1.00  7.64           C  
ATOM     50  CG  MET A   6      40.271   4.726   7.329  1.00  8.51           C  
ATOM     51  SD  MET A   6      38.493   4.550   6.971  1.00 11.31           S  
ATOM     52  CE  MET A   6      38.404   4.611   5.124  1.00 17.20           C  
ATOM     53  N   LEU A   7      40.818   6.429  10.596  1.00 11.48           N  
ATOM     54  CA  LEU A   7      40.598   7.828  10.994  1.00 11.93           C  
ATOM     55  C   LEU A   7      41.825   8.520  11.616  1.00 16.04           C  
ATOM     56  O   LEU A   7      42.036   9.746  11.485  1.00 11.40           O  
ATOM     57  CB  LEU A   7      39.395   7.951  11.917  1.00 11.82           C  
ATOM     58  CG  LEU A   7      38.098   8.008  11.142  1.00 14.89           C  
ATOM     59  CD1 LEU A   7      36.955   7.693  12.093  1.00 15.16           C  
ATOM     60  CD2 LEU A   7      37.916   9.354  10.400  1.00 11.56           C  
ATOM     61  N   ARG A   8      42.609   7.747  12.352  1.00  7.41           N  
ATOM     62  CA  ARG A   8      43.794   8.282  12.987  1.00  9.95           C  
ATOM     63  C   ARG A   8      44.746   8.777  11.915  1.00 19.82           C  
ATOM     64  O   ARG A   8      45.393   9.793  12.065  1.00 13.46           O  
ATOM     65  CB  ARG A   8      44.498   7.275  13.883  1.00 13.01           C  
ATOM     66  CG  ARG A   8      45.908   7.721  14.214  1.00 30.24           C  
ATOM     67  CD  ARG A   8      45.958   8.531  15.508  1.00 33.09           C  
ATOM     68  NE  ARG A   8      47.262   9.139  15.819  1.00 41.77           N  
ATOM     69  CZ  ARG A   8      48.045   9.823  14.966  1.00 45.75           C  
ATOM     70  NH1 ARG A   8      47.716  10.011  13.672  1.00 39.05           N  
ATOM     71  NH2 ARG A   8      49.201  10.329  15.426  1.00 54.35           N  
ATOM     72  N   ILE A   9      44.781   8.071  10.792  1.00 13.01           N  
ATOM     73  CA  ILE A   9      45.571   8.475   9.672  1.00  9.90           C  
ATOM     74  C   ILE A   9      44.961   9.725   9.034  1.00 20.89           C  
ATOM     75  O   ILE A   9      45.656  10.698   8.743  1.00 13.71           O  
ATOM     76  CB  ILE A   9      45.700   7.363   8.608  1.00 16.81           C  
ATOM     77  CG1 ILE A   9      46.744   6.317   8.996  1.00 12.49           C  
ATOM     78  CG2 ILE A   9      46.046   7.937   7.205  1.00 13.00           C  
ATOM     79  CD1 ILE A   9      46.542   5.019   8.202  1.00 11.91           C  
ATOM     80  N   ASP A  10      43.660   9.751   8.829  1.00  9.57           N  
ATOM     81  CA  ASP A  10      43.068  10.915   8.178  1.00  5.81           C  
ATOM     82  C   ASP A  10      43.016  12.208   9.023  1.00 17.97           C  
ATOM     83  O   ASP A  10      43.013  13.338   8.494  1.00 15.97           O  
ATOM     84  CB  ASP A  10      41.642  10.603   7.710  1.00 10.93           C  
ATOM     85  CG  ASP A  10      41.689   9.858   6.419  1.00 14.08           C  
ATOM     86  OD1 ASP A  10      42.637   9.865   5.661  1.00 12.54           O  
ATOM     87  OD2 ASP A  10      40.708   9.043   6.318  1.00 13.65           O  
ATOM     88  N   GLU A  11      42.951  12.048  10.338  1.00 13.23           N  
ATOM     89  CA  GLU A  11      42.778  13.217  11.210  1.00 13.99           C  
ATOM     90  C   GLU A  11      44.035  13.662  11.962  1.00 12.78           C  
ATOM     91  O   GLU A  11      44.099  14.779  12.436  1.00 22.64           O  
ATOM     92  CB  GLU A  11      41.657  12.937  12.248  1.00 11.42           C  
ATOM     93  CG  GLU A  11      40.302  12.576  11.624  1.00  8.95           C  
ATOM     94  CD  GLU A  11      39.591  13.753  11.003  1.00 13.05           C  
ATOM     95  OE1 GLU A  11      40.151  14.903  11.228  1.00 15.52           O  
ATOM     96  OE2 GLU A  11      38.577  13.661  10.394  1.00 17.23           O  
ATOM     97  N   GLY A  12      44.992  12.781  12.136  1.00 14.05           N  
ATOM     98  CA  GLY A  12      46.187  13.133  12.906  1.00 13.81           C  
ATOM     99  C   GLY A  12      45.862  13.121  14.388  1.00 23.06           C  
ATOM    100  O   GLY A  12      44.792  12.695  14.790  1.00 16.89           O  
ATOM    101  N   LEU A  13      46.799  13.572  15.198  1.00 18.43           N  
ATOM    102  CA  LEU A  13      46.597  13.674  16.621  1.00 13.11           C  
ATOM    103  C   LEU A  13      47.283  14.952  17.111  1.00 18.27           C  
ATOM    104  O   LEU A  13      48.475  15.132  16.879  1.00 20.53           O  
ATOM    105  CB  LEU A  13      47.175  12.454  17.310  1.00 10.64           C  
ATOM    106  CG  LEU A  13      47.389  12.635  18.824  1.00 30.02           C  
ATOM    107  CD1 LEU A  13      46.090  12.820  19.545  1.00 20.86           C  
ATOM    108  CD2 LEU A  13      47.981  11.366  19.379  1.00 40.09           C  
ATOM    109  N   ARG A  14      46.526  15.857  17.728  1.00 16.86           N  
ATOM    110  CA  ARG A  14      47.044  17.103  18.262  1.00 12.82           C  
ATOM    111  C   ARG A  14      46.551  17.289  19.653  1.00 19.63           C  
ATOM    112  O   ARG A  14      45.372  17.177  19.891  1.00 18.98           O  
ATOM    113  CB  ARG A  14      46.786  18.302  17.389  1.00 16.86           C  
ATOM    114  CG  ARG A  14      47.380  17.988  16.000  1.00 16.27           C  
ATOM    115  CD  ARG A  14      47.489  19.197  15.113  1.00 29.75           C  
ATOM    116  NE  ARG A  14      48.415  20.163  15.677  1.00 69.83           N  
ATOM    117  CZ  ARG A  14      48.511  21.409  15.229  1.00100.00           C  
ATOM    118  NH1 ARG A  14      47.737  21.841  14.215  1.00 46.18           N  
ATOM    119  NH2 ARG A  14      49.403  22.226  15.804  1.00100.00           N  
ATOM    120  N   LEU A  15      47.479  17.557  20.572  1.00 15.12           N  
ATOM    121  CA  LEU A  15      47.110  17.717  21.989  1.00  9.70           C  
ATOM    122  C   LEU A  15      46.823  19.104  22.463  1.00 15.84           C  
ATOM    123  O   LEU A  15      46.556  19.280  23.628  1.00 22.42           O  
ATOM    124  CB  LEU A  15      48.089  17.013  22.925  1.00 18.04           C  
ATOM    125  CG  LEU A  15      48.237  15.520  22.562  1.00 24.06           C  
ATOM    126  CD1 LEU A  15      49.274  14.868  23.479  1.00 23.62           C  
ATOM    127  CD2 LEU A  15      46.898  14.758  22.670  1.00 24.69           C  
ATOM    128  N   LYS A  16      46.879  20.054  21.564  1.00 15.37           N  
ATOM    129  CA  LYS A  16      46.617  21.435  21.878  1.00 11.66           C  
ATOM    130  C   LYS A  16      45.541  21.922  20.926  1.00 18.20           C  
ATOM    131  O   LYS A  16      45.465  21.440  19.786  1.00 18.08           O  
ATOM    132  CB  LYS A  16      47.932  22.231  21.719  1.00 27.91           C  
ATOM    133  CG  LYS A  16      47.816  23.698  22.044  1.00 77.23           C  
ATOM    134  CD  LYS A  16      47.086  23.975  23.354  1.00100.00           C  
ATOM    135  CE  LYS A  16      45.928  24.964  23.191  1.00100.00           C  
ATOM    136  NZ  LYS A  16      46.029  26.164  24.037  1.00100.00           N  
ATOM    137  N   ILE A  17      44.627  22.802  21.410  1.00 18.04           N  
ATOM    138  CA  ILE A  17      43.560  23.298  20.521  1.00  8.14           C  
ATOM    139  C   ILE A  17      44.146  23.771  19.197  1.00 17.68           C  
ATOM    140  O   ILE A  17      45.181  24.469  19.184  1.00 18.41           O  
ATOM    141  CB  ILE A  17      42.758  24.431  21.184  1.00 12.16           C  
ATOM    142  CG1 ILE A  17      41.985  23.844  22.341  1.00 17.22           C  
ATOM    143  CG2 ILE A  17      41.775  25.114  20.198  1.00 15.35           C  
ATOM    144  CD1 ILE A  17      41.174  24.892  23.091  1.00 16.53           C  
ATOM    145  N   TYR A  18      43.540  23.370  18.079  1.00 13.35           N  
ATOM    146  CA  TYR A  18      44.058  23.842  16.770  1.00 13.55           C  
ATOM    147  C   TYR A  18      42.872  24.152  15.845  1.00 14.16           C  
ATOM    148  O   TYR A  18      41.746  23.809  16.195  1.00 19.26           O  
ATOM    149  CB  TYR A  18      45.043  22.841  16.132  1.00 16.56           C  
ATOM    150  CG  TYR A  18      44.366  21.564  15.776  1.00 24.54           C  
ATOM    151  CD1 TYR A  18      44.113  20.591  16.743  1.00 21.08           C  
ATOM    152  CD2 TYR A  18      43.918  21.361  14.468  1.00 18.85           C  
ATOM    153  CE1 TYR A  18      43.462  19.406  16.411  1.00 20.60           C  
ATOM    154  CE2 TYR A  18      43.284  20.169  14.102  1.00 18.79           C  
ATOM    155  CZ  TYR A  18      43.035  19.212  15.088  1.00 33.39           C  
ATOM    156  OH  TYR A  18      42.435  18.038  14.715  1.00 25.60           O  
ATOM    157  N   LYS A  19      43.108  24.796  14.697  1.00 12.92           N  
ATOM    158  CA  LYS A  19      41.999  25.017  13.779  1.00 11.87           C  
ATOM    159  C   LYS A  19      42.052  23.976  12.665  1.00 21.59           C  
ATOM    160  O   LYS A  19      43.129  23.672  12.097  1.00 20.77           O  
ATOM    161  CB  LYS A  19      41.990  26.369  13.123  1.00 17.08           C  
ATOM    162  CG  LYS A  19      41.914  27.475  14.116  1.00 12.79           C  
ATOM    163  CD  LYS A  19      41.555  28.732  13.382  1.00 21.74           C  
ATOM    164  CE  LYS A  19      41.747  30.022  14.164  1.00 27.73           C  
ATOM    165  NZ  LYS A  19      41.508  31.233  13.359  1.00 50.18           N  
ATOM    166  N   ASP A  20      40.896  23.430  12.361  1.00 13.21           N  
ATOM    167  CA  ASP A  20      40.823  22.435  11.346  1.00 13.24           C  
ATOM    168  C   ASP A  20      40.903  23.034   9.950  1.00 19.46           C  
ATOM    169  O   ASP A  20      41.097  24.245   9.789  1.00 14.73           O  
ATOM    170  CB  ASP A  20      39.629  21.541  11.561  1.00  8.50           C  
ATOM    171  CG  ASP A  20      38.294  22.110  11.171  1.00 16.49           C  
ATOM    172  OD1 ASP A  20      38.277  23.348  10.768  1.00 17.77           O  
ATOM    173  OD2 ASP A  20      37.302  21.480  11.273  1.00 17.28           O  
ATOM    174  N   THR A  21      40.651  22.194   8.939  1.00 18.58           N  
ATOM    175  CA  THR A  21      40.763  22.695   7.558  1.00 20.09           C  
ATOM    176  C   THR A  21      39.770  23.753   7.249  1.00 22.25           C  
ATOM    177  O   THR A  21      39.969  24.482   6.284  1.00 22.05           O  
ATOM    178  CB  THR A  21      40.729  21.616   6.483  1.00 30.73           C  
ATOM    179  OG1 THR A  21      39.424  21.049   6.521  1.00 22.82           O  
ATOM    180  CG2 THR A  21      41.765  20.538   6.804  1.00 38.61           C  
ATOM    181  N   GLU A  22      38.691  23.820   8.060  1.00 19.77           N  
ATOM    182  CA  GLU A  22      37.654  24.844   7.859  1.00 16.86           C  
ATOM    183  C   GLU A  22      37.848  26.062   8.752  1.00 16.38           C  
ATOM    184  O   GLU A  22      37.082  27.004   8.688  1.00 23.29           O  
ATOM    185  CB  GLU A  22      36.248  24.307   8.043  1.00 15.68           C  
ATOM    186  CG  GLU A  22      35.993  23.132   7.103  1.00 30.86           C  
ATOM    187  CD  GLU A  22      35.547  23.608   5.750  1.00 36.22           C  
ATOM    188  OE1 GLU A  22      34.488  24.401   5.819  1.00100.00           O  
ATOM    189  OE2 GLU A  22      36.108  23.268   4.719  1.00 73.63           O  
ATOM    190  N   GLY A  23      38.916  26.011   9.558  1.00 18.35           N  
ATOM    191  CA  GLY A  23      39.244  27.070  10.487  1.00 16.31           C  
ATOM    192  C   GLY A  23      38.490  26.940  11.813  1.00 33.01           C  
ATOM    193  O   GLY A  23      38.374  27.920  12.535  1.00 21.93           O  
ATOM    194  N   TYR A  24      37.967  25.746  12.151  1.00 15.41           N  
ATOM    195  CA  TYR A  24      37.220  25.620  13.425  1.00 15.01           C  
ATOM    196  C   TYR A  24      38.054  24.959  14.448  1.00 17.22           C  
ATOM    197  O   TYR A  24      38.772  24.010  14.108  1.00 16.88           O  
ATOM    198  CB  TYR A  24      36.070  24.655  13.335  1.00 23.33           C  
ATOM    199  CG  TYR A  24      35.085  25.166  12.399  1.00 24.23           C  
ATOM    200  CD1 TYR A  24      34.728  26.506  12.470  1.00 42.30           C  
ATOM    201  CD2 TYR A  24      34.518  24.334  11.439  1.00 16.92           C  
ATOM    202  CE1 TYR A  24      33.779  27.014  11.588  1.00 61.15           C  
ATOM    203  CE2 TYR A  24      33.596  24.840  10.526  1.00 26.85           C  
ATOM    204  CZ  TYR A  24      33.226  26.185  10.605  1.00 45.17           C  
ATOM    205  OH  TYR A  24      32.279  26.694   9.735  1.00 55.83           O  
ATOM    206  N   TYR A  25      37.905  25.433  15.687  1.00 14.78           N  
ATOM    207  CA  TYR A  25      38.676  24.887  16.823  1.00 11.89           C  
ATOM    208  C   TYR A  25      38.347  23.414  17.073  1.00 12.67           C  
ATOM    209  O   TYR A  25      37.186  23.038  17.298  1.00 12.67           O  
ATOM    210  CB  TYR A  25      38.379  25.702  18.080  1.00 21.68           C  
ATOM    211  CG  TYR A  25      38.927  27.069  17.977  1.00 26.86           C  
ATOM    212  CD1 TYR A  25      40.304  27.257  17.855  1.00 22.30           C  
ATOM    213  CD2 TYR A  25      38.077  28.178  18.014  1.00 21.81           C  
ATOM    214  CE1 TYR A  25      40.832  28.552  17.836  1.00 26.51           C  
ATOM    215  CE2 TYR A  25      38.591  29.473  17.937  1.00 15.75           C  
ATOM    216  CZ  TYR A  25      39.974  29.657  17.813  1.00 30.80           C  
ATOM    217  OH  TYR A  25      40.467  30.931  17.829  1.00 31.70           O  
ATOM    218  N   THR A  26      39.423  22.659  17.078  1.00 14.64           N  
ATOM    219  CA  THR A  26      39.397  21.246  17.218  1.00 13.64           C  
ATOM    220  C   THR A  26      40.518  20.844  18.153  1.00 15.77           C  
ATOM    221  O   THR A  26      41.445  21.609  18.454  1.00 16.45           O  
ATOM    222  CB  THR A  26      39.673  20.673  15.767  1.00 18.16           C  
ATOM    223  OG1 THR A  26      38.727  21.181  14.865  1.00 14.01           O  
ATOM    224  CG2 THR A  26      39.694  19.155  15.660  1.00  7.45           C  
ATOM    225  N   ILE A  27      40.485  19.571  18.585  1.00 10.68           N  
ATOM    226  CA  ILE A  27      41.578  19.069  19.394  1.00 11.79           C  
ATOM    227  C   ILE A  27      41.617  17.556  19.208  1.00 16.33           C  
ATOM    228  O   ILE A  27      40.639  16.959  18.727  1.00 12.34           O  
ATOM    229  CB  ILE A  27      41.416  19.430  20.914  1.00 17.82           C  
ATOM    230  CG1 ILE A  27      42.735  19.175  21.704  1.00 12.78           C  
ATOM    231  CG2 ILE A  27      40.214  18.605  21.442  1.00 13.61           C  
ATOM    232  CD1 ILE A  27      43.023  20.073  22.886  1.00 15.16           C  
ATOM    233  N   GLY A  28      42.716  16.951  19.576  1.00  8.12           N  
ATOM    234  CA  GLY A  28      42.796  15.511  19.540  1.00 13.55           C  
ATOM    235  C   GLY A  28      42.842  14.892  18.163  1.00 13.61           C  
ATOM    236  O   GLY A  28      43.624  15.308  17.319  1.00 13.25           O  
ATOM    237  N   ILE A  29      42.001  13.887  17.999  1.00 15.39           N  
ATOM    238  CA  ILE A  29      41.850  13.191  16.739  1.00 13.32           C  
ATOM    239  C   ILE A  29      40.572  13.646  16.036  1.00  8.41           C  
ATOM    240  O   ILE A  29      39.544  12.956  15.948  1.00 12.11           O  
ATOM    241  CB  ILE A  29      41.942  11.670  16.874  1.00 15.34           C  
ATOM    242  CG1 ILE A  29      43.262  11.300  17.566  1.00 18.82           C  
ATOM    243  CG2 ILE A  29      41.889  11.036  15.486  1.00 18.29           C  
ATOM    244  CD1 ILE A  29      43.227   9.980  18.323  1.00 20.07           C  
ATOM    245  N   GLY A  30      40.657  14.878  15.536  1.00 10.42           N  
ATOM    246  CA  GLY A  30      39.595  15.486  14.815  1.00  6.51           C  
ATOM    247  C   GLY A  30      38.351  15.762  15.640  1.00 14.60           C  
ATOM    248  O   GLY A  30      37.266  15.794  15.100  1.00 17.64           O  
ATOM    249  N   HIS A  31      38.488  16.021  16.920  1.00  9.22           N  
ATOM    250  CA  HIS A  31      37.270  16.315  17.693  1.00  4.34           C  
ATOM    251  C   HIS A  31      36.912  17.811  17.626  1.00  2.68           C  
ATOM    252  O   HIS A  31      37.562  18.639  18.261  1.00 11.33           O  
ATOM    253  CB  HIS A  31      37.540  15.909  19.169  1.00  8.73           C  
ATOM    254  CG  HIS A  31      36.344  16.193  20.020  1.00 11.58           C  
ATOM    255  ND1 HIS A  31      35.295  15.282  20.105  1.00  9.16           N  
ATOM    256  CD2 HIS A  31      36.004  17.287  20.792  1.00 16.08           C  
ATOM    257  CE1 HIS A  31      34.341  15.818  20.864  1.00  5.87           C  
ATOM    258  NE2 HIS A  31      34.734  17.027  21.319  1.00 12.34           N  
ATOM    259  N   LEU A  32      35.846  18.165  16.868  1.00 10.75           N  
ATOM    260  CA  LEU A  32      35.441  19.541  16.742  1.00 12.57           C  
ATOM    261  C   LEU A  32      34.967  20.128  18.044  1.00 13.63           C  
ATOM    262  O   LEU A  32      34.167  19.556  18.756  1.00 20.40           O  
ATOM    263  CB  LEU A  32      34.312  19.621  15.723  1.00 13.25           C  
ATOM    264  CG  LEU A  32      33.746  21.034  15.681  1.00 41.19           C  
ATOM    265  CD1 LEU A  32      34.798  21.987  15.132  1.00 18.88           C  
ATOM    266  CD2 LEU A  32      32.532  21.067  14.772  1.00 26.97           C  
ATOM    267  N   LEU A  33      35.477  21.252  18.433  1.00 14.26           N  
ATOM    268  CA  LEU A  33      35.011  21.761  19.689  1.00 15.97           C  
ATOM    269  C   LEU A  33      33.880  22.718  19.492  1.00 24.95           C  
ATOM    270  O   LEU A  33      32.888  22.674  20.215  1.00 15.00           O  
ATOM    271  CB  LEU A  33      36.119  22.493  20.462  1.00 14.87           C  
ATOM    272  CG  LEU A  33      37.188  21.525  20.874  1.00 23.26           C  
ATOM    273  CD1 LEU A  33      38.407  22.312  21.236  1.00 13.08           C  
ATOM    274  CD2 LEU A  33      36.683  20.806  22.107  1.00  7.94           C  
ATOM    275  N   THR A  34      34.065  23.613  18.544  1.00 16.73           N  
ATOM    276  CA  THR A  34      33.075  24.627  18.289  1.00 25.88           C  
ATOM    277  C   THR A  34      33.272  25.311  16.966  1.00 22.94           C  
ATOM    278  O   THR A  34      34.394  25.458  16.483  1.00 20.61           O  
ATOM    279  CB  THR A  34      33.047  25.753  19.389  1.00 24.32           C  
ATOM    280  OG1 THR A  34      31.982  26.632  19.119  1.00 29.87           O  
ATOM    281  CG2 THR A  34      34.313  26.600  19.504  1.00 15.29           C  
ATOM    282  N   LYS A  35      32.157  25.760  16.401  1.00 20.73           N  
ATOM    283  CA  LYS A  35      32.263  26.524  15.159  1.00 24.41           C  
ATOM    284  C   LYS A  35      32.420  27.991  15.453  1.00 47.47           C  
ATOM    285  O   LYS A  35      32.686  28.794  14.585  1.00 31.91           O  
ATOM    286  CB  LYS A  35      31.145  26.331  14.191  1.00 26.26           C  
ATOM    287  CG  LYS A  35      31.280  24.960  13.567  1.00 35.27           C  
ATOM    288  CD  LYS A  35      30.006  24.451  12.956  1.00 38.81           C  
ATOM    289  CE  LYS A  35      30.211  23.253  12.040  1.00 42.88           C  
ATOM    290  NZ  LYS A  35      28.951  22.884  11.336  1.00100.00           N  
ATOM    291  N   SER A  36      32.265  28.318  16.705  1.00 24.31           N  
ATOM    292  CA  SER A  36      32.420  29.664  17.165  1.00 36.48           C  
ATOM    293  C   SER A  36      33.862  30.107  16.985  1.00 20.76           C  
ATOM    294  O   SER A  36      34.872  29.370  17.147  1.00 24.18           O  
ATOM    295  CB  SER A  36      31.905  29.868  18.590  1.00 48.19           C  
ATOM    296  OG  SER A  36      32.519  30.987  19.206  1.00 42.21           O  
ATOM    297  N   PRO A  37      33.943  31.375  16.660  1.00 35.38           N  
ATOM    298  CA  PRO A  37      35.192  32.023  16.412  1.00 36.05           C  
ATOM    299  C   PRO A  37      35.974  32.347  17.666  1.00 43.20           C  
ATOM    300  O   PRO A  37      37.095  32.782  17.546  1.00 38.58           O  
ATOM    301  CB  PRO A  37      34.880  33.295  15.642  1.00 25.38           C  
ATOM    302  CG  PRO A  37      33.383  33.345  15.456  1.00 38.30           C  
ATOM    303  CD  PRO A  37      32.795  32.104  16.090  1.00 30.36           C  
ATOM    304  N   SER A  38      35.404  32.129  18.847  1.00 45.08           N  
ATOM    305  CA  SER A  38      36.072  32.440  20.115  1.00 40.92           C  
ATOM    306  C   SER A  38      36.850  31.287  20.705  1.00 31.06           C  
ATOM    307  O   SER A  38      36.289  30.195  20.906  1.00 25.97           O  
ATOM    308  CB  SER A  38      35.080  32.930  21.183  1.00 28.08           C  
ATOM    309  OG  SER A  38      35.755  32.932  22.435  1.00100.00           O  
ATOM    310  N   LEU A  39      38.119  31.564  21.060  1.00 20.26           N  
ATOM    311  CA  LEU A  39      38.968  30.574  21.669  1.00 32.74           C  
ATOM    312  C   LEU A  39      38.496  30.210  23.072  1.00 25.99           C  
ATOM    313  O   LEU A  39      38.638  29.092  23.564  1.00 28.68           O  
ATOM    314  CB  LEU A  39      40.438  31.009  21.630  1.00 22.18           C  
ATOM    315  CG  LEU A  39      41.360  30.017  22.306  1.00 75.03           C  
ATOM    316  CD1 LEU A  39      41.279  28.672  21.570  1.00 20.88           C  
ATOM    317  CD2 LEU A  39      42.778  30.585  22.281  1.00 19.90           C  
ATOM    318  N   ASN A  40      37.884  31.180  23.706  1.00 27.91           N  
ATOM    319  CA  ASN A  40      37.379  30.972  25.053  1.00 35.78           C  
ATOM    320  C   ASN A  40      36.233  30.045  25.037  1.00 12.86           C  
ATOM    321  O   ASN A  40      36.134  29.187  25.864  1.00 27.71           O  
ATOM    322  CB  ASN A  40      36.951  32.287  25.705  1.00 33.36           C  
ATOM    323  CG  ASN A  40      38.143  33.199  25.793  1.00100.00           C  
ATOM    324  OD1 ASN A  40      39.123  32.864  26.484  1.00 47.29           O  
ATOM    325  ND2 ASN A  40      38.103  34.288  25.009  1.00100.00           N  
ATOM    326  N   ALA A  41      35.368  30.254  24.056  1.00 22.33           N  
ATOM    327  CA  ALA A  41      34.247  29.374  23.896  1.00 20.64           C  
ATOM    328  C   ALA A  41      34.773  27.968  23.647  1.00 24.25           C  
ATOM    329  O   ALA A  41      34.235  27.004  24.180  1.00 22.03           O  
ATOM    330  CB  ALA A  41      33.355  29.846  22.782  1.00 13.41           C  
ATOM    331  N   ALA A  42      35.876  27.879  22.892  1.00 16.60           N  
ATOM    332  CA  ALA A  42      36.493  26.621  22.579  1.00 15.99           C  
ATOM    333  C   ALA A  42      37.092  26.009  23.789  1.00 12.68           C  
ATOM    334  O   ALA A  42      36.978  24.782  23.990  1.00 20.29           O  
ATOM    335  CB  ALA A  42      37.556  26.795  21.520  1.00 19.25           C  
ATOM    336  N   LYS A  43      37.728  26.814  24.627  1.00 14.27           N  
ATOM    337  CA  LYS A  43      38.330  26.282  25.855  1.00 14.37           C  
ATOM    338  C   LYS A  43      37.278  25.845  26.861  1.00 11.03           C  
ATOM    339  O   LYS A  43      37.447  24.867  27.570  1.00 22.23           O  
ATOM    340  CB  LYS A  43      39.196  27.295  26.536  1.00 14.85           C  
ATOM    341  CG  LYS A  43      40.529  27.438  25.870  1.00 30.06           C  
ATOM    342  CD  LYS A  43      41.223  28.712  26.339  1.00 36.77           C  
ATOM    343  CE  LYS A  43      42.713  28.775  26.015  1.00 52.01           C  
ATOM    344  NZ  LYS A  43      43.548  29.058  27.196  1.00100.00           N  
ATOM    345  N   SER A  44      36.138  26.492  26.831  1.00 14.93           N  
ATOM    346  CA  SER A  44      35.027  26.115  27.714  1.00 15.27           C  
ATOM    347  C   SER A  44      34.455  24.767  27.325  1.00 14.36           C  
ATOM    348  O   SER A  44      34.153  23.952  28.181  1.00 19.20           O  
ATOM    349  CB  SER A  44      33.879  27.118  27.605  1.00 20.04           C  
ATOM    350  OG  SER A  44      33.764  27.860  28.767  1.00 61.44           O  
ATOM    351  N   GLU A  45      34.245  24.603  26.019  1.00 12.73           N  
ATOM    352  CA  GLU A  45      33.709  23.383  25.447  1.00  9.08           C  
ATOM    353  C   GLU A  45      34.708  22.298  25.736  1.00 14.98           C  
ATOM    354  O   GLU A  45      34.342  21.219  26.124  1.00 13.95           O  
ATOM    355  CB  GLU A  45      33.609  23.487  23.903  1.00 12.17           C  
ATOM    356  CG  GLU A  45      32.384  24.268  23.425  1.00 15.54           C  
ATOM    357  CD  GLU A  45      31.098  23.635  23.930  1.00 23.79           C  
ATOM    358  OE1 GLU A  45      30.793  22.463  23.802  1.00 25.06           O  
ATOM    359  OE2 GLU A  45      30.261  24.485  24.418  1.00 21.96           O  
ATOM    360  N   LEU A  46      36.003  22.603  25.615  1.00 10.70           N  
ATOM    361  CA  LEU A  46      36.969  21.572  25.939  1.00 11.72           C  
ATOM    362  C   LEU A  46      36.884  21.062  27.403  1.00 16.66           C  
ATOM    363  O   LEU A  46      36.886  19.860  27.717  1.00 16.15           O  
ATOM    364  CB  LEU A  46      38.408  22.067  25.646  1.00 11.61           C  
ATOM    365  CG  LEU A  46      39.483  21.021  25.954  1.00 17.63           C  
ATOM    366  CD1 LEU A  46      39.211  19.723  25.175  1.00 13.06           C  
ATOM    367  CD2 LEU A  46      40.862  21.590  25.554  1.00 20.34           C  
ATOM    368  N   ASP A  47      36.829  21.999  28.338  1.00 11.61           N  
ATOM    369  CA  ASP A  47      36.805  21.645  29.733  1.00 19.13           C  
ATOM    370  C   ASP A  47      35.598  20.819  30.114  1.00 14.21           C  
ATOM    371  O   ASP A  47      35.669  19.881  30.925  1.00 16.97           O  
ATOM    372  CB  ASP A  47      36.900  22.936  30.558  1.00 17.07           C  
ATOM    373  CG  ASP A  47      38.275  23.595  30.527  1.00 24.89           C  
ATOM    374  OD1 ASP A  47      39.329  23.097  30.174  1.00 21.46           O  
ATOM    375  OD2 ASP A  47      38.209  24.794  30.972  1.00 27.23           O  
ATOM    376  N   LYS A  48      34.485  21.181  29.496  1.00 13.57           N  
ATOM    377  CA  LYS A  48      33.226  20.507  29.662  1.00 15.92           C  
ATOM    378  C   LYS A  48      33.301  19.058  29.092  1.00 16.57           C  
ATOM    379  O   LYS A  48      32.812  18.094  29.666  1.00 13.09           O  
ATOM    380  CB  LYS A  48      32.190  21.374  28.928  1.00 18.83           C  
ATOM    381  CG  LYS A  48      30.808  20.747  28.758  1.00  9.48           C  
ATOM    382  CD  LYS A  48      29.673  21.737  28.432  1.00 16.54           C  
ATOM    383  CE  LYS A  48      29.724  22.385  27.077  1.00 14.91           C  
ATOM    384  NZ  LYS A  48      29.345  21.425  26.028  1.00 11.65           N  
ATOM    385  N   ALA A  49      33.984  18.874  27.982  1.00 19.95           N  
ATOM    386  CA  ALA A  49      34.104  17.542  27.403  1.00 26.20           C  
ATOM    387  C   ALA A  49      35.060  16.653  28.181  1.00 18.47           C  
ATOM    388  O   ALA A  49      34.846  15.471  28.263  1.00 13.21           O  
ATOM    389  CB  ALA A  49      34.527  17.627  25.939  1.00 11.79           C  
ATOM    390  N   ILE A  50      36.093  17.235  28.781  1.00 18.44           N  
ATOM    391  CA  ILE A  50      37.092  16.481  29.510  1.00 19.05           C  
ATOM    392  C   ILE A  50      36.732  16.365  30.956  1.00 16.71           C  
ATOM    393  O   ILE A  50      37.109  15.426  31.611  1.00 23.44           O  
ATOM    394  CB  ILE A  50      38.454  17.173  29.384  1.00 20.02           C  
ATOM    395  CG1 ILE A  50      38.841  17.166  27.913  1.00 25.25           C  
ATOM    396  CG2 ILE A  50      39.532  16.509  30.235  1.00 18.23           C  
ATOM    397  CD1 ILE A  50      38.769  15.767  27.310  1.00 19.08           C  
ATOM    398  N   GLY A  51      35.992  17.318  31.455  1.00 15.25           N  
ATOM    399  CA  GLY A  51      35.628  17.260  32.874  1.00 15.17           C  
ATOM    400  C   GLY A  51      36.744  17.828  33.811  1.00 21.34           C  
ATOM    401  O   GLY A  51      36.940  17.360  34.940  1.00 28.87           O  
ATOM    402  N   ARG A  52      37.501  18.824  33.337  1.00 30.24           N  
ATOM    403  CA  ARG A  52      38.526  19.458  34.147  1.00 16.33           C  
ATOM    404  C   ARG A  52      38.956  20.688  33.467  1.00 37.56           C  
ATOM    405  O   ARG A  52      38.606  20.921  32.319  1.00 20.23           O  
ATOM    406  CB  ARG A  52      39.739  18.593  34.426  1.00 21.02           C  
ATOM    407  CG  ARG A  52      40.750  18.459  33.276  1.00 24.24           C  
ATOM    408  CD  ARG A  52      41.694  17.287  33.521  1.00 19.50           C  
ATOM    409  NE  ARG A  52      42.591  16.996  32.409  1.00 17.72           N  
ATOM    410  CZ  ARG A  52      43.502  17.866  32.022  1.00 28.51           C  
ATOM    411  NH1 ARG A  52      43.621  19.026  32.647  1.00 31.25           N  
ATOM    412  NH2 ARG A  52      44.316  17.577  31.015  1.00 34.30           N  
ATOM    413  N   ASN A  53      39.708  21.448  34.208  1.00 26.24           N  
ATOM    414  CA  ASN A  53      40.274  22.678  33.727  1.00 20.66           C  
ATOM    415  C   ASN A  53      41.499  22.304  32.949  1.00 13.16           C  
ATOM    416  O   ASN A  53      42.503  21.913  33.536  1.00 35.37           O  
ATOM    417  CB  ASN A  53      40.677  23.560  34.918  1.00 42.52           C  
ATOM    418  CG  ASN A  53      40.057  24.921  34.791  1.00100.00           C  
ATOM    419  OD1 ASN A  53      38.951  25.158  35.301  1.00100.00           O  
ATOM    420  ND2 ASN A  53      40.735  25.782  34.035  1.00 46.12           N  
ATOM    421  N   THR A  54      41.387  22.323  31.621  1.00 27.59           N  
ATOM    422  CA  THR A  54      42.471  21.849  30.771  1.00 19.47           C  
ATOM    423  C   THR A  54      43.489  22.887  30.378  1.00 22.47           C  
ATOM    424  O   THR A  54      44.673  22.578  30.186  1.00 45.71           O  
ATOM    425  CB  THR A  54      41.919  21.241  29.461  1.00 14.56           C  
ATOM    426  OG1 THR A  54      41.274  22.287  28.705  1.00 17.54           O  
ATOM    427  CG2 THR A  54      40.925  20.104  29.783  1.00 23.97           C  
ATOM    428  N   ASN A  55      42.993  24.079  30.175  1.00 28.93           N  
ATOM    429  CA  ASN A  55      43.847  25.148  29.760  1.00 34.43           C  
ATOM    430  C   ASN A  55      44.243  24.948  28.299  1.00 34.74           C  
ATOM    431  O   ASN A  55      45.304  25.401  27.858  1.00 44.60           O  
ATOM    432  CB  ASN A  55      45.073  25.286  30.701  1.00 41.80           C  
ATOM    433  CG  ASN A  55      45.896  26.568  30.535  1.00100.00           C  
ATOM    434  OD1 ASN A  55      45.359  27.662  30.214  1.00 58.73           O  
ATOM    435  ND2 ASN A  55      47.209  26.426  30.763  1.00100.00           N  
ATOM    436  N   GLY A  56      43.372  24.261  27.548  1.00 25.62           N  
ATOM    437  CA  GLY A  56      43.578  24.031  26.097  1.00 19.86           C  
ATOM    438  C   GLY A  56      44.521  22.921  25.732  1.00 17.74           C  
ATOM    439  O   GLY A  56      44.882  22.788  24.584  1.00 22.12           O  
ATOM    440  N   VAL A  57      44.925  22.124  26.701  1.00 18.06           N  
ATOM    441  CA  VAL A  57      45.827  21.006  26.439  1.00  8.80           C  
ATOM    442  C   VAL A  57      45.300  19.733  27.079  1.00 29.33           C  
ATOM    443  O   VAL A  57      44.811  19.751  28.187  1.00 15.90           O  
ATOM    444  CB  VAL A  57      47.130  21.356  27.124  1.00 23.23           C  
ATOM    445  CG1 VAL A  57      48.164  20.305  26.762  1.00 18.25           C  
ATOM    446  CG2 VAL A  57      47.570  22.723  26.610  1.00 44.42           C  
ATOM    447  N   ILE A  58      45.419  18.595  26.426  1.00 22.42           N  
ATOM    448  CA  ILE A  58      44.910  17.349  26.969  1.00 11.40           C  
ATOM    449  C   ILE A  58      45.973  16.293  26.811  1.00 15.42           C  
ATOM    450  O   ILE A  58      46.947  16.480  26.089  1.00 19.87           O  
ATOM    451  CB  ILE A  58      43.631  16.868  26.248  1.00 17.81           C  
ATOM    452  CG1 ILE A  58      43.885  16.641  24.748  1.00 15.53           C  
ATOM    453  CG2 ILE A  58      42.433  17.811  26.496  1.00  9.00           C  
ATOM    454  CD1 ILE A  58      42.717  15.925  24.092  1.00 13.82           C  
ATOM    455  N   THR A  59      45.789  15.161  27.449  1.00 16.92           N  
ATOM    456  CA  THR A  59      46.792  14.161  27.301  1.00 10.70           C  
ATOM    457  C   THR A  59      46.374  13.216  26.200  1.00 25.00           C  
ATOM    458  O   THR A  59      45.277  13.314  25.751  1.00 14.54           O  
ATOM    459  CB  THR A  59      46.824  13.344  28.594  1.00 28.16           C  
ATOM    460  OG1 THR A  59      45.629  12.595  28.658  1.00 17.49           O  
ATOM    461  CG2 THR A  59      46.937  14.251  29.810  1.00 23.75           C  
ATOM    462  N   LYS A  60      47.243  12.285  25.815  1.00 20.68           N  
ATOM    463  CA  LYS A  60      46.985  11.278  24.786  1.00 19.15           C  
ATOM    464  C   LYS A  60      45.814  10.384  25.106  1.00 16.05           C  
ATOM    465  O   LYS A  60      44.981  10.062  24.242  1.00 13.20           O  
ATOM    466  CB  LYS A  60      48.226  10.431  24.593  1.00 20.20           C  
ATOM    467  CG  LYS A  60      48.075   9.451  23.441  1.00 30.15           C  
ATOM    468  CD  LYS A  60      49.192   9.545  22.418  1.00 39.60           C  
ATOM    469  CE  LYS A  60      49.371   8.276  21.579  1.00100.00           C  
ATOM    470  NZ  LYS A  60      50.100   8.486  20.301  1.00100.00           N  
ATOM    471  N   ASP A  61      45.765   9.981  26.385  1.00 15.84           N  
ATOM    472  CA  ASP A  61      44.665   9.173  26.843  1.00 16.25           C  
ATOM    473  C   ASP A  61      43.328   9.917  26.696  1.00 17.11           C  
ATOM    474  O   ASP A  61      42.329   9.311  26.332  1.00 14.35           O  
ATOM    475  CB  ASP A  61      44.825   8.782  28.309  1.00 26.34           C  
ATOM    476  CG  ASP A  61      46.008   7.893  28.526  1.00 70.61           C  
ATOM    477  OD1 ASP A  61      46.575   7.481  27.413  1.00 58.60           O  
ATOM    478  OD2 ASP A  61      46.388   7.596  29.638  1.00100.00           O  
ATOM    479  N   GLU A  62      43.288  11.222  27.063  1.00 15.25           N  
ATOM    480  CA  GLU A  62      42.048  11.970  26.960  1.00 10.32           C  
ATOM    481  C   GLU A  62      41.645  12.098  25.490  1.00 10.86           C  
ATOM    482  O   GLU A  62      40.480  12.019  25.109  1.00 17.03           O  
ATOM    483  CB  GLU A  62      42.290  13.349  27.544  1.00  9.90           C  
ATOM    484  CG  GLU A  62      42.445  13.255  29.070  1.00 16.26           C  
ATOM    485  CD  GLU A  62      42.831  14.556  29.737  1.00 25.10           C  
ATOM    486  OE1 GLU A  62      43.450  15.452  29.203  1.00 18.54           O  
ATOM    487  OE2 GLU A  62      42.453  14.598  30.968  1.00 22.16           O  
ATOM    488  N   ALA A  63      42.653  12.272  24.636  1.00  8.65           N  
ATOM    489  CA  ALA A  63      42.355  12.332  23.228  1.00  7.80           C  
ATOM    490  C   ALA A  63      41.703  11.038  22.746  1.00  8.80           C  
ATOM    491  O   ALA A  63      40.727  11.074  21.979  1.00 16.90           O  
ATOM    492  CB  ALA A  63      43.653  12.527  22.452  1.00 10.44           C  
ATOM    493  N   GLU A  64      42.281   9.899  23.164  1.00 12.61           N  
ATOM    494  CA  GLU A  64      41.813   8.622  22.702  1.00  6.75           C  
ATOM    495  C   GLU A  64      40.466   8.334  23.249  1.00 13.48           C  
ATOM    496  O   GLU A  64      39.623   7.701  22.620  1.00 11.93           O  
ATOM    497  CB  GLU A  64      42.843   7.553  23.026  1.00 11.03           C  
ATOM    498  CG  GLU A  64      43.887   7.538  21.902  1.00 20.90           C  
ATOM    499  CD  GLU A  64      45.126   6.786  22.292  1.00 31.72           C  
ATOM    500  OE1 GLU A  64      45.268   6.334  23.412  1.00 56.40           O  
ATOM    501  OE2 GLU A  64      46.025   6.716  21.330  1.00 43.63           O  
ATOM    502  N   LYS A  65      40.197   8.944  24.355  1.00  8.68           N  
ATOM    503  CA  LYS A  65      38.870   8.743  24.943  1.00  9.25           C  
ATOM    504  C   LYS A  65      37.777   9.472  24.149  1.00 19.08           C  
ATOM    505  O   LYS A  65      36.714   8.917  23.844  1.00 11.28           O  
ATOM    506  CB  LYS A  65      38.816   9.164  26.402  1.00 10.49           C  
ATOM    507  CG  LYS A  65      37.463   8.820  26.995  1.00 29.02           C  
ATOM    508  CD  LYS A  65      37.428   8.886  28.508  1.00 53.39           C  
ATOM    509  CE  LYS A  65      36.433   7.908  29.103  1.00 76.87           C  
ATOM    510  NZ  LYS A  65      36.074   8.263  30.479  1.00 79.56           N  
ATOM    511  N   LEU A  66      38.062  10.707  23.740  1.00 15.71           N  
ATOM    512  CA  LEU A  66      37.141  11.468  22.898  1.00  5.21           C  
ATOM    513  C   LEU A  66      36.918  10.755  21.594  1.00 10.35           C  
ATOM    514  O   LEU A  66      35.809  10.728  21.055  1.00 10.30           O  
ATOM    515  CB  LEU A  66      37.667  12.876  22.543  1.00 15.59           C  
ATOM    516  CG  LEU A  66      37.753  13.782  23.774  1.00 17.57           C  
ATOM    517  CD1 LEU A  66      38.377  15.118  23.404  1.00 17.55           C  
ATOM    518  CD2 LEU A  66      36.372  14.034  24.330  1.00 16.05           C  
ATOM    519  N   PHE A  67      38.021  10.226  21.063  1.00  8.92           N  
ATOM    520  CA  PHE A  67      37.967   9.533  19.783  1.00 12.13           C  
ATOM    521  C   PHE A  67      37.044   8.339  19.877  1.00 12.12           C  
ATOM    522  O   PHE A  67      36.175   8.144  19.015  1.00 13.19           O  
ATOM    523  CB  PHE A  67      39.391   9.140  19.414  1.00  9.22           C  
ATOM    524  CG  PHE A  67      39.606   8.474  18.039  1.00 13.05           C  
ATOM    525  CD1 PHE A  67      38.902   8.919  16.911  1.00 18.36           C  
ATOM    526  CD2 PHE A  67      40.584   7.485  17.876  1.00 13.86           C  
ATOM    527  CE1 PHE A  67      39.122   8.346  15.659  1.00 12.43           C  
ATOM    528  CE2 PHE A  67      40.852   6.927  16.619  1.00 21.81           C  
ATOM    529  CZ  PHE A  67      40.074   7.337  15.532  1.00 11.76           C  
ATOM    530  N   ASN A  68      37.212   7.530  20.921  1.00 11.16           N  
ATOM    531  CA  ASN A  68      36.331   6.363  21.128  1.00 10.04           C  
ATOM    532  C   ASN A  68      34.899   6.822  21.185  1.00 11.30           C  
ATOM    533  O   ASN A  68      33.963   6.267  20.552  1.00 12.79           O  
ATOM    534  CB  ASN A  68      36.658   5.613  22.426  1.00 13.85           C  
ATOM    535  CG  ASN A  68      37.880   4.722  22.275  1.00 30.46           C  
ATOM    536  OD1 ASN A  68      37.992   4.034  21.277  1.00 31.36           O  
ATOM    537  ND2 ASN A  68      38.822   4.749  23.234  1.00 34.95           N  
ATOM    538  N   GLN A  69      34.693   7.888  21.949  1.00 15.13           N  
ATOM    539  CA  GLN A  69      33.329   8.367  22.027  1.00  7.52           C  
ATOM    540  C   GLN A  69      32.816   8.828  20.706  1.00 13.55           C  
ATOM    541  O   GLN A  69      31.676   8.612  20.399  1.00  9.85           O  
ATOM    542  CB  GLN A  69      33.132   9.509  23.032  1.00 11.43           C  
ATOM    543  CG  GLN A  69      33.446   9.029  24.449  1.00 10.67           C  
ATOM    544  CD  GLN A  69      33.551  10.198  25.402  1.00 18.28           C  
ATOM    545  OE1 GLN A  69      33.648   9.993  26.603  1.00 18.52           O  
ATOM    546  NE2 GLN A  69      33.526  11.421  24.891  1.00 11.47           N  
ATOM    547  N   ASP A  70      33.630   9.531  19.934  1.00 10.32           N  
ATOM    548  CA  ASP A  70      33.154  10.039  18.668  1.00 12.73           C  
ATOM    549  C   ASP A  70      32.887   8.949  17.642  1.00 10.51           C  
ATOM    550  O   ASP A  70      31.997   9.103  16.835  1.00 10.93           O  
ATOM    551  CB  ASP A  70      34.156  11.057  18.089  1.00 11.04           C  
ATOM    552  CG  ASP A  70      34.163  12.341  18.878  1.00 13.09           C  
ATOM    553  OD1 ASP A  70      33.245  12.708  19.591  1.00 15.03           O  
ATOM    554  OD2 ASP A  70      35.261  13.021  18.680  1.00 15.81           O  
ATOM    555  N   VAL A  71      33.683   7.882  17.630  1.00 11.11           N  
ATOM    556  CA  VAL A  71      33.470   6.800  16.672  1.00 12.53           C  
ATOM    557  C   VAL A  71      32.148   6.116  16.976  1.00 11.48           C  
ATOM    558  O   VAL A  71      31.266   5.927  16.108  1.00 14.38           O  
ATOM    559  CB  VAL A  71      34.648   5.831  16.621  1.00 15.32           C  
ATOM    560  CG1 VAL A  71      34.243   4.628  15.711  1.00 12.06           C  
ATOM    561  CG2 VAL A  71      35.878   6.536  16.029  1.00 13.11           C  
ATOM    562  N   ASP A  72      31.988   5.797  18.254  1.00  9.44           N  
ATOM    563  CA  ASP A  72      30.791   5.188  18.723  1.00 15.95           C  
ATOM    564  C   ASP A  72      29.559   6.036  18.340  1.00 14.73           C  
ATOM    565  O   ASP A  72      28.544   5.568  17.835  1.00 15.30           O  
ATOM    566  CB  ASP A  72      30.933   4.983  20.252  1.00 11.96           C  
ATOM    567  CG  ASP A  72      29.815   4.120  20.832  1.00 27.33           C  
ATOM    568  OD1 ASP A  72      29.406   3.220  20.027  1.00 49.67           O  
ATOM    569  OD2 ASP A  72      29.375   4.221  21.946  1.00 29.21           O  
ATOM    570  N   ALA A  73      29.631   7.340  18.557  1.00 13.57           N  
ATOM    571  CA  ALA A  73      28.483   8.164  18.225  1.00 15.86           C  
ATOM    572  C   ALA A  73      28.173   8.192  16.742  1.00 22.51           C  
ATOM    573  O   ALA A  73      27.018   8.310  16.314  1.00 17.56           O  
ATOM    574  CB  ALA A  73      28.669   9.610  18.732  1.00 11.51           C  
ATOM    575  N   ALA A  74      29.211   8.145  15.919  1.00 15.11           N  
ATOM    576  CA  ALA A  74      28.989   8.195  14.474  1.00 35.08           C  
ATOM    577  C   ALA A  74      28.219   6.984  13.994  1.00 16.44           C  
ATOM    578  O   ALA A  74      27.240   7.104  13.245  1.00 19.92           O  
ATOM    579  CB  ALA A  74      30.289   8.341  13.679  1.00 14.28           C  
ATOM    580  N   VAL A  75      28.705   5.841  14.430  1.00 22.40           N  
ATOM    581  CA  VAL A  75      28.085   4.616  14.068  1.00 31.95           C  
ATOM    582  C   VAL A  75      26.638   4.650  14.510  1.00 29.10           C  
ATOM    583  O   VAL A  75      25.728   4.384  13.722  1.00 22.32           O  
ATOM    584  CB  VAL A  75      28.785   3.442  14.763  1.00 25.72           C  
ATOM    585  CG1 VAL A  75      27.980   2.152  14.498  1.00 27.16           C  
ATOM    586  CG2 VAL A  75      30.138   3.279  14.116  1.00 25.97           C  
ATOM    587  N   ARG A  76      26.448   4.949  15.807  1.00 15.34           N  
ATOM    588  CA  ARG A  76      25.097   4.950  16.357  1.00 18.06           C  
ATOM    589  C   ARG A  76      24.191   5.920  15.597  1.00 29.60           C  
ATOM    590  O   ARG A  76      23.001   5.692  15.345  1.00 22.15           O  
ATOM    591  CB  ARG A  76      25.060   5.075  17.901  1.00 12.74           C  
ATOM    592  CG  ARG A  76      25.068   3.709  18.614  1.00 51.01           C  
ATOM    593  CD  ARG A  76      25.335   3.781  20.134  1.00 58.46           C  
ATOM    594  NE  ARG A  76      26.406   4.739  20.437  1.00100.00           N  
ATOM    595  CZ  ARG A  76      26.273   5.833  21.226  1.00100.00           C  
ATOM    596  NH1 ARG A  76      25.128   6.112  21.858  1.00100.00           N  
ATOM    597  NH2 ARG A  76      27.323   6.674  21.379  1.00 41.58           N  
ATOM    598  N   GLY A  77      24.774   7.024  15.171  1.00 16.57           N  
ATOM    599  CA  GLY A  77      24.035   8.017  14.410  1.00 16.78           C  
ATOM    600  C   GLY A  77      23.593   7.513  13.054  1.00 27.64           C  
ATOM    601  O   GLY A  77      22.540   7.845  12.573  1.00 24.43           O  
ATOM    602  N   ILE A  78      24.448   6.754  12.402  1.00 16.27           N  
ATOM    603  CA  ILE A  78      24.124   6.155  11.125  1.00 19.47           C  
ATOM    604  C   ILE A  78      22.932   5.167  11.315  1.00 20.86           C  
ATOM    605  O   ILE A  78      21.936   5.164  10.571  1.00 22.43           O  
ATOM    606  CB  ILE A  78      25.343   5.331  10.632  1.00 14.56           C  
ATOM    607  CG1 ILE A  78      26.409   6.278  10.012  1.00 10.18           C  
ATOM    608  CG2 ILE A  78      24.861   4.303   9.607  1.00 15.67           C  
ATOM    609  CD1 ILE A  78      27.707   5.572   9.615  1.00 13.05           C  
ATOM    610  N   LEU A  79      23.019   4.352  12.376  1.00 20.58           N  
ATOM    611  CA  LEU A  79      21.992   3.335  12.631  1.00 14.40           C  
ATOM    612  C   LEU A  79      20.660   3.899  13.015  1.00 31.76           C  
ATOM    613  O   LEU A  79      19.655   3.218  12.931  1.00 31.95           O  
ATOM    614  CB  LEU A  79      22.453   2.307  13.667  1.00 17.38           C  
ATOM    615  CG  LEU A  79      23.735   1.587  13.233  1.00 32.46           C  
ATOM    616  CD1 LEU A  79      24.169   0.616  14.295  1.00 22.88           C  
ATOM    617  CD2 LEU A  79      23.521   0.793  11.952  1.00 27.31           C  
ATOM    618  N   ARG A  80      20.668   5.149  13.434  1.00 28.20           N  
ATOM    619  CA  ARG A  80      19.455   5.849  13.837  1.00 28.90           C  
ATOM    620  C   ARG A  80      18.873   6.656  12.695  1.00 41.00           C  
ATOM    621  O   ARG A  80      17.793   7.189  12.797  1.00 32.42           O  
ATOM    622  CB  ARG A  80      19.729   6.858  14.958  1.00 29.94           C  
ATOM    623  CG  ARG A  80      19.963   6.284  16.352  1.00100.00           C  
ATOM    624  CD  ARG A  80      19.675   7.311  17.457  1.00100.00           C  
ATOM    625  NE  ARG A  80      20.869   7.951  18.026  1.00100.00           N  
ATOM    626  CZ  ARG A  80      21.425   9.109  17.592  1.00100.00           C  
ATOM    627  NH1 ARG A  80      20.939   9.820  16.553  1.00100.00           N  
ATOM    628  NH2 ARG A  80      22.511   9.562  18.230  1.00100.00           N  
ATOM    629  N   ASN A  81      19.635   6.840  11.639  1.00 24.33           N  
ATOM    630  CA  ASN A  81      19.164   7.612  10.524  1.00 17.00           C  
ATOM    631  C   ASN A  81      18.460   6.728   9.499  1.00 45.38           C  
ATOM    632  O   ASN A  81      18.971   5.731   8.992  1.00 23.32           O  
ATOM    633  CB  ASN A  81      20.298   8.436   9.922  1.00 18.47           C  
ATOM    634  CG  ASN A  81      19.787   9.435   8.931  1.00 35.02           C  
ATOM    635  OD1 ASN A  81      18.912   9.135   8.107  1.00 32.46           O  
ATOM    636  ND2 ASN A  81      20.323  10.641   9.013  1.00 30.28           N  
ATOM    637  N   ALA A  82      17.236   7.080   9.204  1.00 27.35           N  
ATOM    638  CA  ALA A  82      16.430   6.301   8.277  1.00 34.61           C  
ATOM    639  C   ALA A  82      16.941   6.343   6.872  1.00 25.16           C  
ATOM    640  O   ALA A  82      16.706   5.411   6.113  1.00 35.43           O  
ATOM    641  CB  ALA A  82      14.970   6.705   8.294  1.00 26.11           C  
ATOM    642  N   LYS A  83      17.626   7.425   6.520  1.00 21.10           N  
ATOM    643  CA  LYS A  83      18.187   7.544   5.191  1.00 30.22           C  
ATOM    644  C   LYS A  83      19.457   6.723   5.065  1.00 29.12           C  
ATOM    645  O   LYS A  83      19.777   6.148   4.047  1.00 31.23           O  
ATOM    646  CB  LYS A  83      18.590   8.980   4.917  1.00 49.08           C  
ATOM    647  CG  LYS A  83      17.568   9.767   4.125  1.00100.00           C  
ATOM    648  CD  LYS A  83      16.218   9.757   4.811  1.00100.00           C  
ATOM    649  CE  LYS A  83      15.055  10.125   3.868  1.00100.00           C  
ATOM    650  NZ  LYS A  83      14.740   9.107   2.902  1.00100.00           N  
ATOM    651  N   LEU A  84      20.231   6.749   6.114  1.00 17.91           N  
ATOM    652  CA  LEU A  84      21.533   6.130   6.098  1.00 17.16           C  
ATOM    653  C   LEU A  84      21.572   4.656   6.358  1.00 15.06           C  
ATOM    654  O   LEU A  84      22.262   3.935   5.716  1.00 13.60           O  
ATOM    655  CB  LEU A  84      22.460   6.865   7.112  1.00 15.07           C  
ATOM    656  CG  LEU A  84      22.536   8.343   6.783  1.00 32.71           C  
ATOM    657  CD1 LEU A  84      23.420   9.103   7.768  1.00 21.37           C  
ATOM    658  CD2 LEU A  84      23.049   8.534   5.353  1.00 31.01           C  
ATOM    659  N   LYS A  85      20.860   4.238   7.368  1.00 15.39           N  
ATOM    660  CA  LYS A  85      20.908   2.866   7.792  1.00  9.40           C  
ATOM    661  C   LYS A  85      20.788   1.799   6.718  1.00  6.74           C  
ATOM    662  O   LYS A  85      21.516   0.819   6.677  1.00 15.13           O  
ATOM    663  CB  LYS A  85      19.885   2.689   8.884  1.00 15.37           C  
ATOM    664  CG  LYS A  85      19.972   1.295   9.427  1.00 18.71           C  
ATOM    665  CD  LYS A  85      18.992   1.005  10.532  1.00 32.14           C  
ATOM    666  CE  LYS A  85      19.219  -0.394  11.111  1.00 31.64           C  
ATOM    667  NZ  LYS A  85      18.742  -1.474  10.261  1.00100.00           N  
ATOM    668  N   PRO A  86      19.825   1.959   5.846  1.00 12.05           N  
ATOM    669  CA  PRO A  86      19.662   0.923   4.862  1.00 34.15           C  
ATOM    670  C   PRO A  86      20.855   0.840   3.949  1.00 17.38           C  
ATOM    671  O   PRO A  86      21.186  -0.228   3.447  1.00 13.12           O  
ATOM    672  CB  PRO A  86      18.402   1.230   4.065  1.00 20.54           C  
ATOM    673  CG  PRO A  86      17.811   2.506   4.669  1.00 33.79           C  
ATOM    674  CD  PRO A  86      18.765   2.990   5.755  1.00 25.76           C  
ATOM    675  N   VAL A  87      21.490   1.972   3.700  1.00 14.11           N  
ATOM    676  CA  VAL A  87      22.661   1.930   2.837  1.00 19.48           C  
ATOM    677  C   VAL A  87      23.802   1.214   3.539  1.00  9.04           C  
ATOM    678  O   VAL A  87      24.499   0.333   3.031  1.00 15.66           O  
ATOM    679  CB  VAL A  87      23.131   3.352   2.373  1.00 17.25           C  
ATOM    680  CG1 VAL A  87      24.289   3.236   1.345  1.00 13.54           C  
ATOM    681  CG2 VAL A  87      21.946   4.160   1.823  1.00 19.40           C  
ATOM    682  N   TYR A  88      24.010   1.651   4.741  1.00 12.60           N  
ATOM    683  CA  TYR A  88      25.063   1.100   5.547  1.00  9.52           C  
ATOM    684  C   TYR A  88      24.865  -0.405   5.715  1.00 13.72           C  
ATOM    685  O   TYR A  88      25.806  -1.204   5.639  1.00 13.38           O  
ATOM    686  CB  TYR A  88      24.929   1.811   6.914  1.00 10.58           C  
ATOM    687  CG  TYR A  88      26.012   1.439   7.871  1.00 21.19           C  
ATOM    688  CD1 TYR A  88      27.258   2.073   7.817  1.00 17.71           C  
ATOM    689  CD2 TYR A  88      25.793   0.422   8.798  1.00 17.38           C  
ATOM    690  CE1 TYR A  88      28.283   1.714   8.698  1.00 17.37           C  
ATOM    691  CE2 TYR A  88      26.824   0.035   9.655  1.00 22.15           C  
ATOM    692  CZ  TYR A  88      28.041   0.726   9.647  1.00 16.84           C  
ATOM    693  OH  TYR A  88      29.053   0.328  10.483  1.00 16.95           O  
ATOM    694  N   ASP A  89      23.630  -0.819   5.959  1.00 15.45           N  
ATOM    695  CA  ASP A  89      23.368  -2.264   6.156  1.00 10.66           C  
ATOM    696  C   ASP A  89      23.709  -3.050   4.916  1.00 16.39           C  
ATOM    697  O   ASP A  89      24.079  -4.223   4.953  1.00 14.35           O  
ATOM    698  CB  ASP A  89      21.898  -2.506   6.513  1.00 20.50           C  
ATOM    699  CG  ASP A  89      21.623  -2.342   7.995  1.00 18.11           C  
ATOM    700  OD1 ASP A  89      22.693  -2.130   8.748  1.00 21.12           O  
ATOM    701  OD2 ASP A  89      20.520  -2.293   8.396  1.00 29.04           O  
ATOM    702  N   SER A  90      23.622  -2.389   3.793  1.00  9.40           N  
ATOM    703  CA  SER A  90      23.900  -3.078   2.530  1.00 10.33           C  
ATOM    704  C   SER A  90      25.351  -3.297   2.196  1.00  8.75           C  
ATOM    705  O   SER A  90      25.682  -4.105   1.298  1.00 12.68           O  
ATOM    706  CB  SER A  90      23.225  -2.384   1.371  1.00 12.75           C  
ATOM    707  OG  SER A  90      23.954  -1.249   1.012  1.00 13.68           O  
ATOM    708  N   LEU A  91      26.215  -2.526   2.856  1.00  9.33           N  
ATOM    709  CA  LEU A  91      27.644  -2.547   2.581  1.00 10.84           C  
ATOM    710  C   LEU A  91      28.427  -3.651   3.252  1.00 16.20           C  
ATOM    711  O   LEU A  91      28.075  -4.101   4.336  1.00 12.22           O  
ATOM    712  CB  LEU A  91      28.263  -1.200   3.069  1.00  8.20           C  
ATOM    713  CG  LEU A  91      27.675   0.031   2.363  1.00 16.50           C  
ATOM    714  CD1 LEU A  91      28.250   1.312   2.957  1.00 15.60           C  
ATOM    715  CD2 LEU A  91      28.078  -0.007   0.895  1.00 11.98           C  
ATOM    716  N   ASP A  92      29.558  -4.005   2.637  1.00  8.79           N  
ATOM    717  CA  ASP A  92      30.492  -4.906   3.268  1.00  6.84           C  
ATOM    718  C   ASP A  92      31.287  -4.150   4.377  1.00 10.39           C  
ATOM    719  O   ASP A  92      31.233  -2.930   4.532  1.00 13.18           O  
ATOM    720  CB  ASP A  92      31.455  -5.443   2.255  1.00 18.19           C  
ATOM    721  CG  ASP A  92      32.205  -4.322   1.585  1.00 12.28           C  
ATOM    722  OD1 ASP A  92      31.570  -3.868   0.516  1.00 15.21           O  
ATOM    723  OD2 ASP A  92      33.309  -3.948   1.963  1.00 15.29           O  
ATOM    724  N   ALA A  93      32.045  -4.876   5.197  1.00 16.89           N  
ATOM    725  CA  ALA A  93      32.774  -4.294   6.309  1.00 13.96           C  
ATOM    726  C   ALA A  93      33.760  -3.142   5.946  1.00 13.17           C  
ATOM    727  O   ALA A  93      33.844  -2.123   6.675  1.00 13.00           O  
ATOM    728  CB  ALA A  93      33.404  -5.398   7.199  1.00 16.00           C  
ATOM    729  N   VAL A  94      34.509  -3.283   4.852  1.00 13.05           N  
ATOM    730  CA  VAL A  94      35.459  -2.259   4.467  1.00  7.21           C  
ATOM    731  C   VAL A  94      34.729  -0.984   4.084  1.00 10.41           C  
ATOM    732  O   VAL A  94      35.007   0.142   4.540  1.00 11.02           O  
ATOM    733  CB  VAL A  94      36.359  -2.773   3.361  1.00 10.91           C  
ATOM    734  CG1 VAL A  94      37.354  -1.671   2.949  1.00 15.99           C  
ATOM    735  CG2 VAL A  94      37.146  -3.941   3.960  1.00 18.15           C  
ATOM    736  N   ARG A  95      33.705  -1.160   3.278  1.00 10.33           N  
ATOM    737  CA  ARG A  95      32.957   0.021   2.850  1.00 10.33           C  
ATOM    738  C   ARG A  95      32.249   0.663   3.975  1.00 10.54           C  
ATOM    739  O   ARG A  95      32.090   1.862   4.006  1.00 16.39           O  
ATOM    740  CB  ARG A  95      32.083  -0.183   1.610  1.00  5.80           C  
ATOM    741  CG  ARG A  95      32.894  -0.683   0.414  1.00  6.95           C  
ATOM    742  CD  ARG A  95      31.963  -0.991  -0.747  1.00  9.99           C  
ATOM    743  NE  ARG A  95      32.660  -1.106  -2.024  1.00  9.00           N  
ATOM    744  CZ  ARG A  95      33.068  -2.280  -2.526  1.00 17.92           C  
ATOM    745  NH1 ARG A  95      32.914  -3.436  -1.851  1.00 10.25           N  
ATOM    746  NH2 ARG A  95      33.670  -2.290  -3.715  1.00 11.36           N  
ATOM    747  N   ARG A  96      31.787  -0.114   4.960  1.00 12.74           N  
ATOM    748  CA  ARG A  96      31.139   0.525   6.107  1.00  9.69           C  
ATOM    749  C   ARG A  96      32.119   1.501   6.780  1.00  8.55           C  
ATOM    750  O   ARG A  96      31.733   2.554   7.257  1.00 10.36           O  
ATOM    751  CB  ARG A  96      30.757  -0.540   7.110  1.00 13.78           C  
ATOM    752  CG  ARG A  96      29.471  -1.192   6.710  1.00 11.84           C  
ATOM    753  CD  ARG A  96      29.092  -2.401   7.589  1.00 15.99           C  
ATOM    754  NE  ARG A  96      27.919  -3.070   6.998  1.00 29.29           N  
ATOM    755  CZ  ARG A  96      27.237  -4.058   7.542  1.00 22.43           C  
ATOM    756  NH1 ARG A  96      27.599  -4.517   8.708  1.00 22.99           N  
ATOM    757  NH2 ARG A  96      26.170  -4.594   6.914  1.00 12.15           N  
ATOM    758  N   ALA A  97      33.394   1.123   6.828  1.00 12.37           N  
ATOM    759  CA  ALA A  97      34.386   1.998   7.433  1.00  7.66           C  
ATOM    760  C   ALA A  97      34.478   3.327   6.688  1.00 11.90           C  
ATOM    761  O   ALA A  97      34.556   4.390   7.304  1.00 10.73           O  
ATOM    762  CB  ALA A  97      35.728   1.296   7.517  1.00  5.57           C  
ATOM    763  N   ALA A  98      34.419   3.285   5.352  1.00 12.63           N  
ATOM    764  CA  ALA A  98      34.442   4.516   4.526  1.00  7.92           C  
ATOM    765  C   ALA A  98      33.213   5.371   4.858  1.00 13.40           C  
ATOM    766  O   ALA A  98      33.294   6.590   4.933  1.00 12.20           O  
ATOM    767  CB  ALA A  98      34.401   4.161   3.033  1.00  5.16           C  
ATOM    768  N   ALA A  99      32.073   4.723   5.079  1.00  5.52           N  
ATOM    769  CA  ALA A  99      30.851   5.431   5.418  1.00  7.92           C  
ATOM    770  C   ALA A  99      30.975   6.126   6.774  1.00  9.66           C  
ATOM    771  O   ALA A  99      30.506   7.229   6.983  1.00 11.40           O  
ATOM    772  CB  ALA A  99      29.645   4.445   5.470  1.00  6.56           C  
ATOM    773  N   ILE A 100      31.612   5.459   7.730  1.00  8.91           N  
ATOM    774  CA  ILE A 100      31.796   6.051   9.046  1.00 12.00           C  
ATOM    775  C   ILE A 100      32.752   7.248   8.950  1.00 13.99           C  
ATOM    776  O   ILE A 100      32.509   8.338   9.547  1.00 12.38           O  
ATOM    777  CB  ILE A 100      32.271   5.010  10.090  1.00 15.23           C  
ATOM    778  CG1 ILE A 100      31.208   3.895  10.286  1.00 10.76           C  
ATOM    779  CG2 ILE A 100      32.682   5.663  11.440  1.00  8.70           C  
ATOM    780  CD1 ILE A 100      31.752   2.686  11.023  1.00 12.20           C  
ATOM    781  N   ASN A 101      33.821   7.063   8.166  1.00  6.01           N  
ATOM    782  CA  ASN A 101      34.761   8.152   7.962  1.00  5.97           C  
ATOM    783  C   ASN A 101      34.066   9.430   7.488  1.00 17.03           C  
ATOM    784  O   ASN A 101      34.270  10.524   8.020  1.00  9.94           O  
ATOM    785  CB  ASN A 101      35.777   7.688   6.918  1.00 10.45           C  
ATOM    786  CG  ASN A 101      37.012   8.534   6.887  1.00 11.58           C  
ATOM    787  OD1 ASN A 101      36.903   9.745   6.742  1.00 15.77           O  
ATOM    788  ND2 ASN A 101      38.196   7.928   7.009  1.00  7.46           N  
ATOM    789  N   MET A 102      33.194   9.301   6.497  1.00  8.63           N  
ATOM    790  CA  MET A 102      32.515  10.464   5.983  1.00 11.93           C  
ATOM    791  C   MET A 102      31.602  11.128   7.019  1.00 12.65           C  
ATOM    792  O   MET A 102      31.539  12.331   7.141  1.00  9.97           O  
ATOM    793  CB  MET A 102      31.699  10.126   4.725  1.00 16.43           C  
ATOM    794  CG  MET A 102      32.512   9.860   3.453  1.00 16.07           C  
ATOM    795  SD  MET A 102      31.419   9.750   2.018  1.00 14.71           S  
ATOM    796  CE  MET A 102      30.901  11.474   1.740  1.00 15.49           C  
ATOM    797  N   VAL A 103      30.893  10.329   7.773  1.00  8.64           N  
ATOM    798  CA  VAL A 103      30.007  10.901   8.788  1.00 15.17           C  
ATOM    799  C   VAL A 103      30.849  11.552   9.895  1.00 17.45           C  
ATOM    800  O   VAL A 103      30.487  12.582  10.407  1.00 17.38           O  
ATOM    801  CB  VAL A 103      29.091   9.839   9.395  1.00  9.81           C  
ATOM    802  CG1 VAL A 103      28.439  10.368  10.660  1.00 15.80           C  
ATOM    803  CG2 VAL A 103      27.946   9.526   8.453  1.00 14.83           C  
ATOM    804  N   PHE A 104      31.971  10.957  10.276  1.00 12.27           N  
ATOM    805  CA  PHE A 104      32.794  11.502  11.310  1.00 14.36           C  
ATOM    806  C   PHE A 104      33.282  12.883  10.894  1.00 17.31           C  
ATOM    807  O   PHE A 104      33.347  13.840  11.650  1.00 14.46           O  
ATOM    808  CB  PHE A 104      33.999  10.534  11.531  1.00 12.83           C  
ATOM    809  CG  PHE A 104      34.976  10.962  12.625  1.00 10.76           C  
ATOM    810  CD1 PHE A 104      35.945  11.934  12.384  1.00 11.37           C  
ATOM    811  CD2 PHE A 104      34.957  10.313  13.866  1.00 12.52           C  
ATOM    812  CE1 PHE A 104      36.813  12.289  13.424  1.00 16.42           C  
ATOM    813  CE2 PHE A 104      35.839  10.628  14.901  1.00 14.97           C  
ATOM    814  CZ  PHE A 104      36.770  11.636  14.661  1.00 10.66           C  
ATOM    815  N   GLN A 105      33.576  13.002   9.635  1.00 15.08           N  
ATOM    816  CA  GLN A 105      34.087  14.230   9.083  1.00 14.11           C  
ATOM    817  C   GLN A 105      33.053  15.307   8.870  1.00 19.75           C  
ATOM    818  O   GLN A 105      33.295  16.458   9.149  1.00 15.81           O  
ATOM    819  CB  GLN A 105      34.849  13.954   7.743  1.00 17.47           C  
ATOM    820  CG  GLN A 105      35.545  15.213   7.164  1.00 14.11           C  
ATOM    821  CD  GLN A 105      36.214  15.085   5.766  1.00 16.38           C  
ATOM    822  OE1 GLN A 105      36.147  14.064   5.069  1.00 20.51           O  
ATOM    823  NE2 GLN A 105      36.851  16.182   5.328  1.00 18.57           N  
ATOM    824  N   MET A 106      31.936  14.964   8.276  1.00 16.23           N  
ATOM    825  CA  MET A 106      30.956  15.965   7.887  1.00 15.51           C  
ATOM    826  C   MET A 106      29.628  15.904   8.575  1.00 18.28           C  
ATOM    827  O   MET A 106      28.736  16.680   8.289  1.00 21.95           O  
ATOM    828  CB  MET A 106      30.833  16.027   6.322  1.00 11.35           C  
ATOM    829  CG  MET A 106      30.119  14.903   5.636  1.00 33.41           C  
ATOM    830  SD  MET A 106      30.307  15.092   3.855  1.00 42.23           S  
ATOM    831  CE  MET A 106      32.059  14.824   3.640  1.00 23.71           C  
ATOM    832  N   GLY A 107      29.462  14.965   9.465  1.00 19.16           N  
ATOM    833  CA  GLY A 107      28.207  14.911  10.142  1.00 15.72           C  
ATOM    834  C   GLY A 107      27.162  14.277   9.292  1.00 14.25           C  
ATOM    835  O   GLY A 107      27.223  14.208   8.069  1.00 18.87           O  
ATOM    836  N   GLU A 108      26.210  13.755   9.998  1.00 22.96           N  
ATOM    837  CA  GLU A 108      25.127  12.986   9.388  1.00 29.90           C  
ATOM    838  C   GLU A 108      24.300  13.783   8.436  1.00 35.63           C  
ATOM    839  O   GLU A 108      23.717  13.314   7.466  1.00 34.24           O  
ATOM    840  CB  GLU A 108      24.378  12.141  10.434  1.00 43.36           C  
ATOM    841  CG  GLU A 108      22.936  12.550  10.697  1.00 66.55           C  
ATOM    842  CD  GLU A 108      22.381  11.555  11.649  1.00 52.96           C  
ATOM    843  OE1 GLU A 108      23.338  10.976  12.365  1.00 54.80           O  
ATOM    844  OE2 GLU A 108      21.193  11.301  11.710  1.00100.00           O  
ATOM    845  N   THR A 109      24.338  15.040   8.724  1.00 35.91           N  
ATOM    846  CA  THR A 109      23.664  16.006   7.956  1.00 53.50           C  
ATOM    847  C   THR A 109      24.402  16.214   6.685  1.00 67.75           C  
ATOM    848  O   THR A 109      23.812  16.164   5.609  1.00 78.45           O  
ATOM    849  CB  THR A 109      23.695  17.303   8.738  1.00100.00           C  
ATOM    850  OG1 THR A 109      24.928  17.346   9.458  1.00100.00           O  
ATOM    851  CG2 THR A 109      22.498  17.276   9.677  1.00 52.93           C  
ATOM    852  N   GLY A 110      25.691  16.488   6.837  1.00 38.75           N  
ATOM    853  CA  GLY A 110      26.518  16.714   5.688  1.00 45.20           C  
ATOM    854  C   GLY A 110      26.351  15.589   4.675  1.00 25.01           C  
ATOM    855  O   GLY A 110      26.184  15.823   3.469  1.00 40.58           O  
ATOM    856  N   VAL A 111      26.369  14.368   5.182  1.00 26.68           N  
ATOM    857  CA  VAL A 111      26.293  13.183   4.337  1.00 24.03           C  
ATOM    858  C   VAL A 111      24.937  12.942   3.726  1.00 76.01           C  
ATOM    859  O   VAL A 111      24.811  12.477   2.586  1.00 25.65           O  
ATOM    860  CB  VAL A 111      26.745  12.008   5.146  1.00 24.66           C  
ATOM    861  CG1 VAL A 111      26.510  10.731   4.363  1.00 38.01           C  
ATOM    862  CG2 VAL A 111      28.222  12.229   5.373  1.00 29.83           C  
ATOM    863  N   ALA A 112      23.919  13.246   4.509  1.00 55.37           N  
ATOM    864  CA  ALA A 112      22.558  13.077   4.085  1.00100.00           C  
ATOM    865  C   ALA A 112      22.286  13.792   2.752  1.00 94.81           C  
ATOM    866  O   ALA A 112      21.321  13.478   2.060  1.00 70.35           O  
ATOM    867  CB  ALA A 112      21.585  13.436   5.202  1.00100.00           C  
ATOM    868  N   GLY A 113      23.185  14.734   2.372  1.00 56.38           N  
ATOM    869  CA  GLY A 113      23.143  15.514   1.091  1.00 57.95           C  
ATOM    870  C   GLY A 113      23.812  14.834  -0.153  1.00100.00           C  
ATOM    871  O   GLY A 113      23.929  15.359  -1.291  1.00 35.79           O  
ATOM    872  N   PHE A 114      24.302  13.635   0.039  1.00 26.77           N  
ATOM    873  CA  PHE A 114      24.901  12.856  -1.005  1.00 18.77           C  
ATOM    874  C   PHE A 114      23.871  11.802  -1.495  1.00 28.65           C  
ATOM    875  O   PHE A 114      24.182  10.652  -1.809  1.00 20.15           O  
ATOM    876  CB  PHE A 114      26.205  12.187  -0.484  1.00 22.06           C  
ATOM    877  CG  PHE A 114      27.380  13.110  -0.380  1.00 18.27           C  
ATOM    878  CD1 PHE A 114      27.417  14.144   0.558  1.00 22.39           C  
ATOM    879  CD2 PHE A 114      28.474  12.947  -1.233  1.00 27.36           C  
ATOM    880  CE1 PHE A 114      28.511  14.996   0.618  1.00 22.60           C  
ATOM    881  CE2 PHE A 114      29.573  13.801  -1.197  1.00 21.49           C  
ATOM    882  CZ  PHE A 114      29.580  14.837  -0.264  1.00 14.90           C  
ATOM    883  N   THR A 115      22.636  12.214  -1.557  1.00 15.14           N  
ATOM    884  CA  THR A 115      21.510  11.358  -1.947  1.00  8.79           C  
ATOM    885  C   THR A 115      21.756  10.502  -3.184  1.00 22.33           C  
ATOM    886  O   THR A 115      21.492   9.302  -3.208  1.00 17.30           O  
ATOM    887  CB  THR A 115      20.306  12.245  -2.199  1.00 20.56           C  
ATOM    888  OG1 THR A 115      19.659  12.444  -0.993  1.00 51.41           O  
ATOM    889  CG2 THR A 115      19.423  11.474  -3.133  1.00 41.91           C  
ATOM    890  N   ASN A 116      22.243  11.125  -4.243  1.00 17.58           N  
ATOM    891  CA  ASN A 116      22.540  10.359  -5.472  1.00 18.29           C  
ATOM    892  C   ASN A 116      23.656   9.310  -5.316  1.00 17.78           C  
ATOM    893  O   ASN A 116      23.594   8.188  -5.832  1.00 15.50           O  
ATOM    894  CB  ASN A 116      22.724  11.258  -6.757  1.00 18.12           C  
ATOM    895  CG  ASN A 116      21.538  12.204  -6.973  1.00 25.82           C  
ATOM    896  OD1 ASN A 116      20.429  11.911  -6.529  1.00 35.72           O  
ATOM    897  ND2 ASN A 116      21.775  13.400  -7.489  1.00 23.27           N  
ATOM    898  N   SER A 117      24.716   9.653  -4.588  1.00  9.55           N  
ATOM    899  CA  SER A 117      25.789   8.721  -4.373  1.00 14.61           C  
ATOM    900  C   SER A 117      25.325   7.540  -3.525  1.00 11.90           C  
ATOM    901  O   SER A 117      25.742   6.415  -3.757  1.00 15.58           O  
ATOM    902  CB  SER A 117      26.911   9.383  -3.598  1.00 14.00           C  
ATOM    903  OG  SER A 117      27.427  10.467  -4.341  1.00 21.65           O  
ATOM    904  N   LEU A 118      24.508   7.859  -2.517  1.00 16.19           N  
ATOM    905  CA  LEU A 118      24.004   6.836  -1.598  1.00 13.60           C  
ATOM    906  C   LEU A 118      23.252   5.785  -2.379  1.00 16.17           C  
ATOM    907  O   LEU A 118      23.427   4.569  -2.253  1.00 16.66           O  
ATOM    908  CB  LEU A 118      23.114   7.424  -0.462  1.00 16.88           C  
ATOM    909  CG  LEU A 118      23.812   8.392   0.510  1.00 37.85           C  
ATOM    910  CD1 LEU A 118      22.770   9.146   1.367  1.00 24.00           C  
ATOM    911  CD2 LEU A 118      24.811   7.651   1.406  1.00 15.01           C  
ATOM    912  N   ARG A 119      22.423   6.254  -3.251  1.00 11.86           N  
ATOM    913  CA  ARG A 119      21.637   5.327  -4.061  1.00 14.41           C  
ATOM    914  C   ARG A 119      22.515   4.439  -4.921  1.00 20.64           C  
ATOM    915  O   ARG A 119      22.250   3.267  -5.051  1.00 16.18           O  
ATOM    916  CB  ARG A 119      20.668   6.151  -4.858  1.00 16.21           C  
ATOM    917  CG  ARG A 119      19.847   5.419  -5.892  1.00 33.02           C  
ATOM    918  CD  ARG A 119      19.024   6.436  -6.731  1.00100.00           C  
ATOM    919  NE  ARG A 119      18.265   5.795  -7.828  1.00100.00           N  
ATOM    920  CZ  ARG A 119      18.731   5.506  -9.082  1.00100.00           C  
ATOM    921  NH1 ARG A 119      19.964   5.833  -9.481  1.00100.00           N  
ATOM    922  NH2 ARG A 119      17.896   4.909  -9.951  1.00100.00           N  
ATOM    923  N   MET A 120      23.583   5.022  -5.496  1.00 10.64           N  
ATOM    924  CA  MET A 120      24.505   4.261  -6.295  1.00 14.70           C  
ATOM    925  C   MET A 120      25.228   3.241  -5.457  1.00 17.70           C  
ATOM    926  O   MET A 120      25.466   2.136  -5.880  1.00 17.10           O  
ATOM    927  CB  MET A 120      25.537   5.142  -7.007  1.00 14.65           C  
ATOM    928  CG  MET A 120      24.974   5.758  -8.284  1.00 24.42           C  
ATOM    929  SD  MET A 120      26.022   7.123  -8.790  1.00 26.63           S  
ATOM    930  CE  MET A 120      24.928   8.235  -9.671  1.00 30.95           C  
ATOM    931  N   LEU A 121      25.603   3.626  -4.262  1.00 10.88           N  
ATOM    932  CA  LEU A 121      26.307   2.680  -3.404  1.00 15.22           C  
ATOM    933  C   LEU A 121      25.368   1.502  -3.020  1.00  7.45           C  
ATOM    934  O   LEU A 121      25.712   0.315  -3.022  1.00 11.29           O  
ATOM    935  CB  LEU A 121      26.773   3.408  -2.139  1.00  7.95           C  
ATOM    936  CG  LEU A 121      27.977   4.347  -2.388  1.00 13.21           C  
ATOM    937  CD1 LEU A 121      28.234   5.225  -1.157  1.00 17.93           C  
ATOM    938  CD2 LEU A 121      29.267   3.585  -2.657  1.00 11.11           C  
ATOM    939  N   GLN A 122      24.128   1.894  -2.756  1.00 11.20           N  
ATOM    940  CA  GLN A 122      23.167   0.919  -2.375  1.00 15.98           C  
ATOM    941  C   GLN A 122      22.995  -0.088  -3.476  1.00 27.75           C  
ATOM    942  O   GLN A 122      22.887  -1.290  -3.240  1.00 15.52           O  
ATOM    943  CB  GLN A 122      21.870   1.577  -1.952  1.00 10.81           C  
ATOM    944  CG  GLN A 122      20.795   0.531  -1.602  1.00 23.70           C  
ATOM    945  CD  GLN A 122      19.769   1.022  -0.573  1.00 36.78           C  
ATOM    946  OE1 GLN A 122      19.555   2.243  -0.416  1.00 79.93           O  
ATOM    947  NE2 GLN A 122      19.102   0.074   0.096  1.00100.00           N  
ATOM    948  N   GLN A 123      23.034   0.403  -4.694  1.00 14.13           N  
ATOM    949  CA  GLN A 123      22.889  -0.507  -5.830  1.00 10.83           C  
ATOM    950  C   GLN A 123      24.166  -1.204  -6.217  1.00 18.64           C  
ATOM    951  O   GLN A 123      24.169  -1.953  -7.208  1.00 16.16           O  
ATOM    952  CB  GLN A 123      22.486   0.314  -7.036  1.00 11.31           C  
ATOM    953  CG  GLN A 123      21.057   0.806  -6.960  1.00 23.33           C  
ATOM    954  CD  GLN A 123      20.893   1.832  -8.049  1.00 42.11           C  
ATOM    955  OE1 GLN A 123      20.074   1.659  -8.931  1.00 40.52           O  
ATOM    956  NE2 GLN A 123      21.781   2.824  -8.066  1.00 76.80           N  
ATOM    957  N   LYS A 124      25.295  -0.901  -5.492  1.00  8.61           N  
ATOM    958  CA  LYS A 124      26.577  -1.509  -5.787  1.00  6.11           C  
ATOM    959  C   LYS A 124      27.198  -1.147  -7.149  1.00 11.29           C  
ATOM    960  O   LYS A 124      28.005  -1.908  -7.717  1.00 17.43           O  
ATOM    961  CB  LYS A 124      26.704  -3.024  -5.484  1.00 14.72           C  
ATOM    962  CG  LYS A 124      26.143  -3.368  -4.108  1.00 22.98           C  
ATOM    963  CD  LYS A 124      26.435  -4.788  -3.639  1.00 10.25           C  
ATOM    964  CE  LYS A 124      26.077  -5.070  -2.158  1.00  9.34           C  
ATOM    965  NZ  LYS A 124      26.785  -4.225  -1.223  1.00 19.45           N  
ATOM    966  N   ARG A 125      26.907   0.039  -7.631  1.00 13.97           N  
ATOM    967  CA  ARG A 125      27.502   0.506  -8.865  1.00 10.63           C  
ATOM    968  C   ARG A 125      28.758   1.318  -8.464  1.00 12.57           C  
ATOM    969  O   ARG A 125      28.718   2.560  -8.363  1.00 12.50           O  
ATOM    970  CB  ARG A 125      26.452   1.390  -9.517  1.00 16.05           C  
ATOM    971  CG  ARG A 125      25.237   0.636 -10.025  1.00 14.40           C  
ATOM    972  CD  ARG A 125      24.072   1.622 -10.152  1.00 25.21           C  
ATOM    973  NE  ARG A 125      23.355   1.646 -11.418  1.00 70.48           N  
ATOM    974  CZ  ARG A 125      22.402   0.756 -11.722  1.00100.00           C  
ATOM    975  NH1 ARG A 125      22.062  -0.256 -10.900  1.00100.00           N  
ATOM    976  NH2 ARG A 125      21.786   0.870 -12.894  1.00 70.33           N  
ATOM    977  N   TRP A 126      29.835   0.608  -8.114  1.00 20.55           N  
ATOM    978  CA  TRP A 126      31.010   1.259  -7.551  1.00 12.88           C  
ATOM    979  C   TRP A 126      31.687   2.382  -8.310  1.00 19.57           C  
ATOM    980  O   TRP A 126      31.996   3.430  -7.753  1.00 13.71           O  
ATOM    981  CB  TRP A 126      32.012   0.293  -6.911  1.00  8.92           C  
ATOM    982  CG  TRP A 126      31.413  -0.868  -6.188  1.00 10.98           C  
ATOM    983  CD1 TRP A 126      31.538  -2.195  -6.531  1.00  9.50           C  
ATOM    984  CD2 TRP A 126      30.624  -0.847  -5.038  1.00  6.85           C  
ATOM    985  NE1 TRP A 126      30.898  -2.986  -5.648  1.00 10.59           N  
ATOM    986  CE2 TRP A 126      30.327  -2.189  -4.695  1.00 10.07           C  
ATOM    987  CE3 TRP A 126      30.163   0.184  -4.216  1.00  9.75           C  
ATOM    988  CZ2 TRP A 126      29.602  -2.544  -3.567  1.00 10.92           C  
ATOM    989  CZ3 TRP A 126      29.398  -0.162  -3.110  1.00 16.51           C  
ATOM    990  CH2 TRP A 126      29.104  -1.525  -2.796  1.00 13.32           C  
ATOM    991  N   ASP A 127      31.985   2.156  -9.569  1.00 17.69           N  
ATOM    992  CA  ASP A 127      32.676   3.163 -10.331  1.00 19.15           C  
ATOM    993  C   ASP A 127      31.830   4.398 -10.525  1.00 13.27           C  
ATOM    994  O   ASP A 127      32.287   5.522 -10.413  1.00 22.04           O  
ATOM    995  CB  ASP A 127      33.139   2.547 -11.652  1.00 17.10           C  
ATOM    996  CG  ASP A 127      34.321   1.586 -11.476  1.00 25.52           C  
ATOM    997  OD1 ASP A 127      34.681   1.034 -10.446  1.00 40.40           O  
ATOM    998  OD2 ASP A 127      34.966   1.417 -12.563  1.00 32.96           O  
ATOM    999  N   GLU A 128      30.541   4.200 -10.710  1.00 12.50           N  
ATOM   1000  CA  GLU A 128      29.702   5.350 -10.880  1.00 11.44           C  
ATOM   1001  C   GLU A 128      29.566   6.188  -9.634  1.00 14.30           C  
ATOM   1002  O   GLU A 128      29.544   7.442  -9.681  1.00 17.57           O  
ATOM   1003  CB  GLU A 128      28.327   4.948 -11.355  1.00 16.28           C  
ATOM   1004  CG  GLU A 128      28.423   4.055 -12.607  1.00 19.55           C  
ATOM   1005  CD  GLU A 128      27.112   3.484 -13.105  1.00100.00           C  
ATOM   1006  OE1 GLU A 128      26.034   4.102 -12.648  1.00100.00           O  
ATOM   1007  OE2 GLU A 128      27.076   2.523 -13.854  1.00 96.74           O  
ATOM   1008  N   ALA A 129      29.457   5.472  -8.496  1.00 14.27           N  
ATOM   1009  CA  ALA A 129      29.356   6.192  -7.242  1.00 11.34           C  
ATOM   1010  C   ALA A 129      30.611   7.008  -7.007  1.00  9.65           C  
ATOM   1011  O   ALA A 129      30.550   8.125  -6.473  1.00 11.69           O  
ATOM   1012  CB  ALA A 129      29.194   5.183  -6.093  1.00 11.58           C  
ATOM   1013  N   ALA A 130      31.751   6.434  -7.386  1.00  8.68           N  
ATOM   1014  CA  ALA A 130      33.049   7.055  -7.172  1.00  8.99           C  
ATOM   1015  C   ALA A 130      33.108   8.338  -7.948  1.00 21.05           C  
ATOM   1016  O   ALA A 130      33.562   9.361  -7.499  1.00 17.39           O  
ATOM   1017  CB  ALA A 130      34.182   6.115  -7.577  1.00 11.19           C  
ATOM   1018  N   VAL A 131      32.624   8.262  -9.150  1.00 11.41           N  
ATOM   1019  CA  VAL A 131      32.585   9.431  -9.952  1.00 15.34           C  
ATOM   1020  C   VAL A 131      31.634  10.471  -9.351  1.00 19.70           C  
ATOM   1021  O   VAL A 131      31.923  11.647  -9.258  1.00 15.56           O  
ATOM   1022  CB  VAL A 131      32.160   9.039 -11.377  1.00 19.61           C  
ATOM   1023  CG1 VAL A 131      31.798  10.275 -12.145  1.00 23.24           C  
ATOM   1024  CG2 VAL A 131      33.382   8.437 -12.070  1.00 19.06           C  
ATOM   1025  N   ASN A 132      30.445  10.051  -8.967  1.00 15.12           N  
ATOM   1026  CA  ASN A 132      29.500  11.004  -8.389  1.00 11.35           C  
ATOM   1027  C   ASN A 132      30.037  11.617  -7.078  1.00 18.99           C  
ATOM   1028  O   ASN A 132      29.923  12.820  -6.800  1.00 15.87           O  
ATOM   1029  CB  ASN A 132      28.148  10.305  -8.158  1.00 15.96           C  
ATOM   1030  CG  ASN A 132      27.049  11.258  -7.782  1.00 17.59           C  
ATOM   1031  OD1 ASN A 132      26.688  11.472  -6.603  1.00 16.59           O  
ATOM   1032  ND2 ASN A 132      26.538  11.913  -8.795  1.00 14.04           N  
ATOM   1033  N   LEU A 133      30.660  10.782  -6.237  1.00  9.77           N  
ATOM   1034  CA  LEU A 133      31.147  11.316  -4.947  1.00 13.75           C  
ATOM   1035  C   LEU A 133      32.111  12.493  -5.113  1.00 11.50           C  
ATOM   1036  O   LEU A 133      32.205  13.383  -4.278  1.00 13.87           O  
ATOM   1037  CB  LEU A 133      31.875  10.212  -4.108  1.00 13.55           C  
ATOM   1038  CG  LEU A 133      30.926   9.187  -3.452  1.00 15.72           C  
ATOM   1039  CD1 LEU A 133      31.743   8.005  -2.900  1.00 11.47           C  
ATOM   1040  CD2 LEU A 133      30.233   9.870  -2.280  1.00 11.51           C  
ATOM   1041  N   ALA A 134      32.869  12.424  -6.193  1.00 10.69           N  
ATOM   1042  CA  ALA A 134      33.924  13.410  -6.503  1.00 17.96           C  
ATOM   1043  C   ALA A 134      33.381  14.774  -6.953  1.00 12.86           C  
ATOM   1044  O   ALA A 134      34.067  15.801  -6.909  1.00 16.37           O  
ATOM   1045  CB  ALA A 134      34.901  12.791  -7.511  1.00 15.13           C  
ATOM   1046  N   LYS A 135      32.142  14.791  -7.374  1.00 11.60           N  
ATOM   1047  CA  LYS A 135      31.533  16.049  -7.794  1.00  8.67           C  
ATOM   1048  C   LYS A 135      30.952  16.702  -6.565  1.00 16.03           C  
ATOM   1049  O   LYS A 135      29.753  16.630  -6.384  1.00 14.57           O  
ATOM   1050  CB  LYS A 135      30.415  15.856  -8.816  1.00 16.41           C  
ATOM   1051  CG  LYS A 135      30.915  15.205 -10.103  1.00 20.63           C  
ATOM   1052  CD  LYS A 135      29.725  14.659 -10.872  1.00 43.45           C  
ATOM   1053  CE  LYS A 135      29.749  14.894 -12.373  1.00 75.15           C  
ATOM   1054  NZ  LYS A 135      28.421  14.785 -12.962  1.00100.00           N  
ATOM   1055  N   SER A 136      31.822  17.178  -5.649  1.00  9.16           N  
ATOM   1056  CA  SER A 136      31.320  17.710  -4.401  1.00  8.54           C  
ATOM   1057  C   SER A 136      32.320  18.701  -3.822  1.00 16.25           C  
ATOM   1058  O   SER A 136      33.517  18.638  -4.113  1.00 13.94           O  
ATOM   1059  CB  SER A 136      31.162  16.572  -3.390  1.00  9.52           C  
ATOM   1060  OG  SER A 136      32.467  15.924  -3.240  1.00 10.28           O  
ATOM   1061  N   ARG A 137      31.804  19.600  -2.974  1.00  9.78           N  
ATOM   1062  CA  ARG A 137      32.648  20.528  -2.312  1.00 10.96           C  
ATOM   1063  C   ARG A 137      33.695  19.787  -1.497  1.00 11.27           C  
ATOM   1064  O   ARG A 137      34.866  20.127  -1.496  1.00 12.65           O  
ATOM   1065  CB  ARG A 137      31.839  21.362  -1.360  1.00 16.33           C  
ATOM   1066  CG  ARG A 137      32.793  22.158  -0.497  1.00 16.57           C  
ATOM   1067  CD  ARG A 137      32.035  23.037   0.436  1.00 23.31           C  
ATOM   1068  NE  ARG A 137      32.801  24.210   0.776  1.00 37.21           N  
ATOM   1069  CZ  ARG A 137      33.618  24.299   1.803  1.00100.00           C  
ATOM   1070  NH1 ARG A 137      33.749  23.273   2.635  1.00 27.07           N  
ATOM   1071  NH2 ARG A 137      34.296  25.446   2.000  1.00 88.54           N  
ATOM   1072  N   TRP A 138      33.210  18.717  -0.823  1.00  9.83           N  
ATOM   1073  CA  TRP A 138      34.055  17.822   0.016  1.00 10.81           C  
ATOM   1074  C   TRP A 138      35.329  17.433  -0.716  1.00 12.43           C  
ATOM   1075  O   TRP A 138      36.458  17.614  -0.260  1.00 12.34           O  
ATOM   1076  CB  TRP A 138      33.254  16.539   0.289  1.00 14.08           C  
ATOM   1077  CG  TRP A 138      34.053  15.407   0.891  1.00 12.93           C  
ATOM   1078  CD1 TRP A 138      34.711  15.424   2.099  1.00 19.69           C  
ATOM   1079  CD2 TRP A 138      34.144  14.058   0.396  1.00  7.05           C  
ATOM   1080  NE1 TRP A 138      35.276  14.190   2.353  1.00 11.83           N  
ATOM   1081  CE2 TRP A 138      34.901  13.313   1.356  1.00  7.97           C  
ATOM   1082  CE3 TRP A 138      33.588  13.419  -0.695  1.00 13.25           C  
ATOM   1083  CZ2 TRP A 138      35.126  11.941   1.224  1.00 14.34           C  
ATOM   1084  CZ3 TRP A 138      33.867  12.082  -0.867  1.00 15.67           C  
ATOM   1085  CH2 TRP A 138      34.610  11.350   0.080  1.00 14.43           C  
ATOM   1086  N   TYR A 139      35.147  16.969  -1.937  1.00 10.88           N  
ATOM   1087  CA  TYR A 139      36.263  16.528  -2.723  1.00  8.25           C  
ATOM   1088  C   TYR A 139      37.174  17.668  -3.102  1.00 29.48           C  
ATOM   1089  O   TYR A 139      38.386  17.536  -3.105  1.00 13.22           O  
ATOM   1090  CB  TYR A 139      35.687  15.932  -3.989  1.00 10.81           C  
ATOM   1091  CG  TYR A 139      36.761  15.533  -4.919  1.00 14.15           C  
ATOM   1092  CD1 TYR A 139      37.358  14.293  -4.734  1.00 13.49           C  
ATOM   1093  CD2 TYR A 139      37.121  16.333  -6.006  1.00 20.33           C  
ATOM   1094  CE1 TYR A 139      38.333  13.834  -5.603  1.00 23.14           C  
ATOM   1095  CE2 TYR A 139      38.106  15.899  -6.882  1.00 34.31           C  
ATOM   1096  CZ  TYR A 139      38.709  14.660  -6.658  1.00 42.82           C  
ATOM   1097  OH  TYR A 139      39.674  14.186  -7.499  1.00 55.51           O  
ATOM   1098  N   ASN A 140      36.583  18.801  -3.470  1.00 14.79           N  
ATOM   1099  CA  ASN A 140      37.391  19.955  -3.879  1.00  9.29           C  
ATOM   1100  C   ASN A 140      38.145  20.597  -2.720  1.00 15.26           C  
ATOM   1101  O   ASN A 140      39.205  21.153  -2.903  1.00 11.61           O  
ATOM   1102  CB  ASN A 140      36.522  20.985  -4.608  1.00 19.59           C  
ATOM   1103  CG  ASN A 140      36.190  20.473  -5.987  1.00 26.91           C  
ATOM   1104  OD1 ASN A 140      35.086  19.964  -6.244  1.00 23.01           O  
ATOM   1105  ND2 ASN A 140      37.186  20.490  -6.853  1.00 22.24           N  
ATOM   1106  N   GLN A 141      37.616  20.512  -1.524  1.00 10.35           N  
ATOM   1107  CA  GLN A 141      38.279  21.091  -0.376  1.00 10.22           C  
ATOM   1108  C   GLN A 141      39.318  20.183   0.237  1.00 20.79           C  
ATOM   1109  O   GLN A 141      40.373  20.663   0.623  1.00 19.03           O  
ATOM   1110  CB  GLN A 141      37.248  21.465   0.695  1.00 11.70           C  
ATOM   1111  CG  GLN A 141      36.344  22.585   0.147  1.00 30.54           C  
ATOM   1112  CD  GLN A 141      37.086  23.802  -0.375  1.00 64.14           C  
ATOM   1113  OE1 GLN A 141      36.776  24.328  -1.460  1.00 24.40           O  
ATOM   1114  NE2 GLN A 141      38.014  24.303   0.425  1.00 22.34           N  
ATOM   1115  N   THR A 142      39.027  18.890   0.358  1.00 10.63           N  
ATOM   1116  CA  THR A 142      39.993  17.972   0.937  1.00  6.64           C  
ATOM   1117  C   THR A 142      40.168  16.818  -0.009  1.00 15.91           C  
ATOM   1118  O   THR A 142      39.792  15.670   0.230  1.00 12.52           O  
ATOM   1119  CB  THR A 142      39.586  17.453   2.326  1.00 13.90           C  
ATOM   1120  OG1 THR A 142      38.279  16.893   2.263  1.00 14.39           O  
ATOM   1121  CG2 THR A 142      39.544  18.624   3.298  1.00 12.13           C  
ATOM   1122  N   PRO A 143      40.799  17.145  -1.102  1.00 16.71           N  
ATOM   1123  CA  PRO A 143      41.030  16.195  -2.177  1.00  8.20           C  
ATOM   1124  C   PRO A 143      41.786  14.870  -1.795  1.00 13.30           C  
ATOM   1125  O   PRO A 143      41.431  13.760  -2.204  1.00 11.41           O  
ATOM   1126  CB  PRO A 143      41.810  16.999  -3.236  1.00 13.04           C  
ATOM   1127  CG  PRO A 143      42.276  18.282  -2.575  1.00 10.18           C  
ATOM   1128  CD  PRO A 143      41.420  18.469  -1.327  1.00 14.74           C  
ATOM   1129  N   ASN A 144      42.884  14.960  -1.073  1.00  6.97           N  
ATOM   1130  CA  ASN A 144      43.653  13.747  -0.774  1.00 12.41           C  
ATOM   1131  C   ASN A 144      42.909  12.801   0.129  1.00 17.70           C  
ATOM   1132  O   ASN A 144      42.892  11.609  -0.085  1.00 12.59           O  
ATOM   1133  CB  ASN A 144      45.014  14.082  -0.152  1.00 14.89           C  
ATOM   1134  CG  ASN A 144      45.976  14.763  -1.134  1.00 19.84           C  
ATOM   1135  OD1 ASN A 144      45.871  14.647  -2.351  1.00 31.52           O  
ATOM   1136  ND2 ASN A 144      46.912  15.522  -0.593  1.00 38.25           N  
ATOM   1137  N   ARG A 145      42.259  13.344   1.135  1.00 12.44           N  
ATOM   1138  CA  ARG A 145      41.470  12.488   1.999  1.00  8.77           C  
ATOM   1139  C   ARG A 145      40.276  11.911   1.213  1.00 12.01           C  
ATOM   1140  O   ARG A 145      39.963  10.722   1.274  1.00 10.70           O  
ATOM   1141  CB  ARG A 145      40.892  13.306   3.150  1.00 11.88           C  
ATOM   1142  CG  ARG A 145      40.291  12.352   4.219  1.00 19.30           C  
ATOM   1143  CD  ARG A 145      39.513  13.095   5.235  1.00 21.06           C  
ATOM   1144  NE  ARG A 145      38.807  12.257   6.152  1.00 17.17           N  
ATOM   1145  CZ  ARG A 145      38.689  12.658   7.395  1.00 14.56           C  
ATOM   1146  NH1 ARG A 145      39.216  13.802   7.775  1.00 13.11           N  
ATOM   1147  NH2 ARG A 145      38.026  11.937   8.284  1.00 10.63           N  
ATOM   1148  N   ALA A 146      39.548  12.773   0.487  1.00 12.94           N  
ATOM   1149  CA  ALA A 146      38.417  12.292  -0.271  1.00 10.20           C  
ATOM   1150  C   ALA A 146      38.815  11.153  -1.211  1.00 12.84           C  
ATOM   1151  O   ALA A 146      38.080  10.168  -1.354  1.00 10.99           O  
ATOM   1152  CB  ALA A 146      37.693  13.442  -0.973  1.00 18.24           C  
ATOM   1153  N   LYS A 147      39.971  11.314  -1.884  1.00 15.34           N  
ATOM   1154  CA  LYS A 147      40.514  10.301  -2.803  1.00 18.17           C  
ATOM   1155  C   LYS A 147      40.667   8.987  -2.093  1.00 22.12           C  
ATOM   1156  O   LYS A 147      40.325   7.940  -2.654  1.00 10.40           O  
ATOM   1157  CB  LYS A 147      41.857  10.612  -3.472  1.00 10.89           C  
ATOM   1158  CG  LYS A 147      41.636  11.543  -4.653  1.00 37.10           C  
ATOM   1159  CD  LYS A 147      42.824  12.392  -5.095  1.00 29.95           C  
ATOM   1160  CE  LYS A 147      42.389  13.684  -5.789  1.00 72.76           C  
ATOM   1161  NZ  LYS A 147      43.035  13.916  -7.096  1.00100.00           N  
ATOM   1162  N   ARG A 148      41.196   9.025  -0.867  1.00 12.21           N  
ATOM   1163  CA  ARG A 148      41.369   7.757  -0.168  1.00 16.43           C  
ATOM   1164  C   ARG A 148      40.020   7.119   0.168  1.00 12.71           C  
ATOM   1165  O   ARG A 148      39.836   5.921   0.037  1.00 15.85           O  
ATOM   1166  CB  ARG A 148      42.102   7.915   1.151  1.00  9.82           C  
ATOM   1167  CG  ARG A 148      43.542   8.318   0.956  1.00  7.32           C  
ATOM   1168  CD  ARG A 148      44.331   8.211   2.236  1.00 11.39           C  
ATOM   1169  NE  ARG A 148      44.026   9.284   3.194  1.00 18.11           N  
ATOM   1170  CZ  ARG A 148      44.629  10.511   3.190  1.00 13.45           C  
ATOM   1171  NH1 ARG A 148      45.550  10.854   2.278  1.00 16.22           N  
ATOM   1172  NH2 ARG A 148      44.271  11.436   4.088  1.00 13.16           N  
ATOM   1173  N   VAL A 149      39.051   7.956   0.603  1.00  6.88           N  
ATOM   1174  CA  VAL A 149      37.772   7.365   1.006  1.00  5.27           C  
ATOM   1175  C   VAL A 149      37.065   6.811  -0.228  1.00 11.88           C  
ATOM   1176  O   VAL A 149      36.480   5.715  -0.231  1.00 13.82           O  
ATOM   1177  CB  VAL A 149      36.913   8.414   1.751  1.00  9.39           C  
ATOM   1178  CG1 VAL A 149      35.521   7.872   2.050  1.00  5.85           C  
ATOM   1179  CG2 VAL A 149      37.579   8.775   3.087  1.00 10.22           C  
ATOM   1180  N   ILE A 150      37.118   7.616  -1.295  1.00 11.35           N  
ATOM   1181  CA  ILE A 150      36.510   7.241  -2.585  1.00 10.56           C  
ATOM   1182  C   ILE A 150      37.092   5.960  -3.102  1.00 11.77           C  
ATOM   1183  O   ILE A 150      36.363   5.128  -3.644  1.00 13.90           O  
ATOM   1184  CB  ILE A 150      36.555   8.338  -3.652  1.00 10.07           C  
ATOM   1185  CG1 ILE A 150      35.663   9.511  -3.225  1.00 13.02           C  
ATOM   1186  CG2 ILE A 150      36.063   7.781  -4.983  1.00 19.36           C  
ATOM   1187  CD1 ILE A 150      35.814  10.729  -4.112  1.00 10.43           C  
ATOM   1188  N   THR A 151      38.416   5.793  -2.987  1.00 11.26           N  
ATOM   1189  CA  THR A 151      39.036   4.546  -3.484  1.00 11.92           C  
ATOM   1190  C   THR A 151      38.544   3.343  -2.670  1.00  8.30           C  
ATOM   1191  O   THR A 151      38.418   2.225  -3.138  1.00 10.17           O  
ATOM   1192  CB  THR A 151      40.549   4.643  -3.342  1.00 18.26           C  
ATOM   1193  OG1 THR A 151      41.023   5.615  -4.268  1.00 19.42           O  
ATOM   1194  CG2 THR A 151      41.205   3.297  -3.633  1.00 17.55           C  
ATOM   1195  N   THR A 152      38.317   3.593  -1.416  1.00 11.52           N  
ATOM   1196  CA  THR A 152      37.852   2.573  -0.515  1.00 11.60           C  
ATOM   1197  C   THR A 152      36.443   2.124  -0.951  1.00 14.84           C  
ATOM   1198  O   THR A 152      36.103   0.955  -0.961  1.00 11.35           O  
ATOM   1199  CB  THR A 152      37.899   3.129   0.956  1.00  7.51           C  
ATOM   1200  OG1 THR A 152      39.246   3.543   1.242  1.00 10.79           O  
ATOM   1201  CG2 THR A 152      37.449   2.062   1.937  1.00  9.58           C  
ATOM   1202  N   PHE A 153      35.587   3.078  -1.303  1.00  5.41           N  
ATOM   1203  CA  PHE A 153      34.248   2.635  -1.687  1.00  8.82           C  
ATOM   1204  C   PHE A 153      34.294   1.960  -3.044  1.00 13.67           C  
ATOM   1205  O   PHE A 153      33.551   1.042  -3.370  1.00 12.96           O  
ATOM   1206  CB  PHE A 153      33.333   3.868  -1.850  1.00  8.18           C  
ATOM   1207  CG  PHE A 153      32.675   4.392  -0.590  1.00 12.16           C  
ATOM   1208  CD1 PHE A 153      31.808   3.617   0.195  1.00 15.79           C  
ATOM   1209  CD2 PHE A 153      32.896   5.717  -0.212  1.00 15.69           C  
ATOM   1210  CE1 PHE A 153      31.149   4.139   1.320  1.00  8.79           C  
ATOM   1211  CE2 PHE A 153      32.261   6.236   0.922  1.00 14.47           C  
ATOM   1212  CZ  PHE A 153      31.393   5.460   1.699  1.00  9.56           C  
ATOM   1213  N   ARG A 154      35.211   2.468  -3.877  1.00 12.82           N  
ATOM   1214  CA  ARG A 154      35.368   1.893  -5.214  1.00 21.29           C  
ATOM   1215  C   ARG A 154      35.810   0.474  -5.209  1.00 24.19           C  
ATOM   1216  O   ARG A 154      35.259  -0.303  -5.959  1.00 22.15           O  
ATOM   1217  CB  ARG A 154      36.306   2.641  -6.166  1.00 14.95           C  
ATOM   1218  CG  ARG A 154      35.862   2.525  -7.643  1.00 21.53           C  
ATOM   1219  CD  ARG A 154      36.743   3.292  -8.638  1.00 25.43           C  
ATOM   1220  NE  ARG A 154      38.091   3.506  -8.142  1.00 39.74           N  
ATOM   1221  CZ  ARG A 154      39.133   2.685  -8.377  1.00100.00           C  
ATOM   1222  NH1 ARG A 154      39.002   1.572  -9.108  1.00100.00           N  
ATOM   1223  NH2 ARG A 154      40.341   2.983  -7.862  1.00100.00           N  
ATOM   1224  N   THR A 155      36.851   0.183  -4.411  1.00 19.02           N  
ATOM   1225  CA  THR A 155      37.448  -1.133  -4.391  1.00 20.08           C  
ATOM   1226  C   THR A 155      36.982  -2.080  -3.323  1.00 18.30           C  
ATOM   1227  O   THR A 155      37.148  -3.260  -3.459  1.00 26.70           O  
ATOM   1228  CB  THR A 155      38.997  -1.008  -4.243  1.00 18.48           C  
ATOM   1229  OG1 THR A 155      39.348  -0.388  -3.000  1.00 17.50           O  
ATOM   1230  CG2 THR A 155      39.575  -0.244  -5.411  1.00 11.88           C  
ATOM   1231  N   GLY A 156      36.537  -1.578  -2.206  1.00 16.72           N  
ATOM   1232  CA  GLY A 156      36.215  -2.458  -1.135  1.00 13.68           C  
ATOM   1233  C   GLY A 156      37.497  -2.965  -0.470  1.00 26.46           C  
ATOM   1234  O   GLY A 156      37.441  -3.957   0.207  1.00 16.54           O  
ATOM   1235  N   THR A 157      38.658  -2.281  -0.632  1.00 14.19           N  
ATOM   1236  CA  THR A 157      39.909  -2.725   0.004  1.00 15.86           C  
ATOM   1237  C   THR A 157      40.551  -1.563   0.734  1.00 16.01           C  
ATOM   1238  O   THR A 157      40.159  -0.445   0.566  1.00 17.28           O  
ATOM   1239  CB  THR A 157      40.958  -3.145  -1.063  1.00 23.88           C  
ATOM   1240  OG1 THR A 157      41.424  -1.999  -1.780  1.00 15.67           O  
ATOM   1241  CG2 THR A 157      40.420  -4.194  -2.019  1.00 19.79           C  
ATOM   1242  N   TRP A 158      41.592  -1.819   1.496  1.00 20.81           N  
ATOM   1243  CA  TRP A 158      42.314  -0.746   2.208  1.00  8.81           C  
ATOM   1244  C   TRP A 158      43.509  -0.268   1.401  1.00 19.78           C  
ATOM   1245  O   TRP A 158      44.382   0.339   1.965  1.00 16.65           O  
ATOM   1246  CB  TRP A 158      42.871  -1.263   3.547  1.00 12.41           C  
ATOM   1247  CG  TRP A 158      41.806  -1.680   4.495  1.00  7.83           C  
ATOM   1248  CD1 TRP A 158      41.515  -2.957   4.830  1.00 17.36           C  
ATOM   1249  CD2 TRP A 158      40.925  -0.837   5.325  1.00 14.71           C  
ATOM   1250  NE1 TRP A 158      40.514  -2.992   5.761  1.00 15.60           N  
ATOM   1251  CE2 TRP A 158      40.111  -1.702   6.074  1.00 19.23           C  
ATOM   1252  CE3 TRP A 158      40.681   0.537   5.421  1.00 12.51           C  
ATOM   1253  CZ2 TRP A 158      39.094  -1.250   6.929  1.00 19.23           C  
ATOM   1254  CZ3 TRP A 158      39.733   0.968   6.321  1.00 13.24           C  
ATOM   1255  CH2 TRP A 158      38.925   0.098   7.053  1.00 15.80           C  
ATOM   1256  N   ASP A 159      43.588  -0.559   0.116  1.00 14.42           N  
ATOM   1257  CA  ASP A 159      44.781  -0.142  -0.598  1.00 15.82           C  
ATOM   1258  C   ASP A 159      45.197   1.334  -0.440  1.00 17.78           C  
ATOM   1259  O   ASP A 159      46.359   1.640  -0.396  1.00 22.37           O  
ATOM   1260  CB  ASP A 159      44.707  -0.551  -2.059  1.00 24.68           C  
ATOM   1261  CG  ASP A 159      44.525  -2.033  -2.266  1.00 42.43           C  
ATOM   1262  OD1 ASP A 159      45.043  -2.755  -1.302  1.00 43.71           O  
ATOM   1263  OD2 ASP A 159      44.006  -2.498  -3.274  1.00 45.44           O  
ATOM   1264  N   ALA A 160      44.239   2.258  -0.403  1.00 16.77           N  
ATOM   1265  CA  ALA A 160      44.540   3.678  -0.297  1.00 11.97           C  
ATOM   1266  C   ALA A 160      45.204   3.983   1.026  1.00  9.20           C  
ATOM   1267  O   ALA A 160      45.842   5.009   1.183  1.00 19.46           O  
ATOM   1268  CB  ALA A 160      43.266   4.510  -0.405  1.00 14.29           C  
ATOM   1269  N   TYR A 161      45.019   3.118   2.002  1.00 14.93           N  
ATOM   1270  CA  TYR A 161      45.576   3.360   3.322  1.00 16.33           C  
ATOM   1271  C   TYR A 161      46.909   2.635   3.547  1.00 41.77           C  
ATOM   1272  O   TYR A 161      47.502   2.727   4.626  1.00 24.01           O  
ATOM   1273  CB  TYR A 161      44.555   3.129   4.471  1.00  8.64           C  
ATOM   1274  CG  TYR A 161      43.507   4.203   4.452  1.00 13.98           C  
ATOM   1275  CD1 TYR A 161      42.438   4.103   3.565  1.00  9.05           C  
ATOM   1276  CD2 TYR A 161      43.632   5.352   5.239  1.00 10.77           C  
ATOM   1277  CE1 TYR A 161      41.495   5.132   3.491  1.00 10.10           C  
ATOM   1278  CE2 TYR A 161      42.683   6.376   5.174  1.00  9.72           C  
ATOM   1279  CZ  TYR A 161      41.603   6.258   4.302  1.00 13.83           C  
ATOM   1280  OH  TYR A 161      40.616   7.285   4.237  1.00  8.72           O  
ATOM   1281  N   LYS A 162      47.430   1.955   2.531  1.00 44.12           N  
ATOM   1282  CA  LYS A 162      48.701   1.281   2.710  1.00 57.61           C  
ATOM   1283  C   LYS A 162      49.815   1.937   1.924  1.00 32.93           C  
ATOM   1284  O   LYS A 162      50.877   2.196   2.509  1.00 56.75           O  
ATOM   1285  CB  LYS A 162      48.619  -0.212   2.511  1.00 41.42           C  
ATOM   1286  CG  LYS A 162      47.459  -0.844   3.284  1.00 53.91           C  
ATOM   1287  CD  LYS A 162      47.090  -2.258   2.806  1.00100.00           C  
ATOM   1288  CE  LYS A 162      46.758  -2.362   1.308  1.00100.00           C  
ATOM   1289  NZ  LYS A 162      45.726  -3.374   0.968  1.00100.00           N  
TER    1290      LYS A 162                                                      
HETATM 1291 CL    CL A 173      43.122  16.435   1.930  1.00 25.72          CL  
HETATM 1292 CL    CL A 178      31.961  15.659  24.070  0.50 30.88          CL  
HETATM 1293  C1  HED A 170      31.798  -1.043  15.240  1.00 32.76           C  
HETATM 1294  O1  HED A 170      33.129  -0.714  15.680  1.00 40.51           O  
HETATM 1295  C2  HED A 170      31.798  -0.849  13.753  1.00 45.43           C  
HETATM 1296  S3  HED A 170      33.308  -1.568  13.098  1.00 52.31           S  
HETATM 1297  S4  HED A 170      33.325  -0.808  11.185  1.00100.00           S  
HETATM 1298  C5  HED A 170      32.734  -2.119  10.077  1.00 26.28           C  
HETATM 1299  C6  HED A 170      33.843  -3.136   9.740  1.00 70.92           C  
HETATM 1300  O6  HED A 170      34.927  -2.449   9.135  1.00 67.70           O  
HETATM 1301  O1  BZF A 401      27.684   6.156   2.319  1.00 33.44           O  
HETATM 1302  C2  BZF A 401      28.431   7.315   2.407  1.00 26.11           C  
HETATM 1303  C3  BZF A 401      28.259   7.904   3.608  1.00 23.78           C  
HETATM 1304  C3A BZF A 401      27.420   7.012   4.348  1.00 14.43           C  
HETATM 1305  C4  BZF A 401      26.909   7.038   5.614  1.00 17.35           C  
HETATM 1306  C5  BZF A 401      26.064   6.048   6.006  1.00 18.16           C  
HETATM 1307  C6  BZF A 401      25.706   5.021   5.157  1.00 17.75           C  
HETATM 1308  C7  BZF A 401      26.191   4.950   3.893  1.00 19.68           C  
HETATM 1309  C7A BZF A 401      27.071   5.932   3.506  1.00 21.90           C  
HETATM 1310  O   HOH A 171      38.001  12.539  18.249  1.00 13.34           O  
HETATM 1311  O   HOH A 172      36.082  19.031   2.726  1.00 39.02           O  
HETATM 1312  O   HOH A 174      41.932  22.943   0.977  1.00 16.68           O  
HETATM 1313  O   HOH A 175      41.316   2.025   0.139  1.00 18.66           O  
HETATM 1314  O   HOH A 176      40.724  26.174  29.160  1.00 52.09           O  
HETATM 1315  O   HOH A 177      32.838  -7.601   4.471  1.00 25.80           O  
HETATM 1316  O   HOH A 179      40.107  13.057  20.043  1.00 12.16           O  
HETATM 1317  O   HOH A 180      44.943  10.637  -1.968  1.00 32.03           O  
HETATM 1318  O   HOH A 181      27.879  -6.703   4.947  1.00 19.73           O  
HETATM 1319  O   HOH A 182      32.915  12.809  22.480  1.00 18.33           O  
HETATM 1320  O   HOH A 183      33.766  11.151  29.125  1.00 27.04           O  
HETATM 1321  O   HOH A 184      48.116  10.293  28.186  1.00 45.63           O  
HETATM 1322  O   HOH A 185      30.683   5.789  23.516  1.00 37.81           O  
HETATM 1323  O   HOH A 186      40.590   5.136  20.859  1.00 37.99           O  
HETATM 1324  O   HOH A 187      44.801  -3.502  11.742  1.00 37.81           O  
HETATM 1325  O   HOH A 188      39.348  22.468  -7.028  1.00 32.35           O  
HETATM 1326  O   HOH A 189      50.602  17.868  19.718  1.00 38.19           O  
HETATM 1327  O   HOH A 190      35.923  27.551  15.649  1.00 25.28           O  
HETATM 1328  O   HOH A 191      37.341  29.535  14.427  1.00 36.10           O  
HETATM 1329  O   HOH A 192      43.614  25.623   9.819  1.00 26.51           O  
HETATM 1330  O   HOH A 193      19.666  -2.380   2.927  1.00 25.57           O  
HETATM 1331  O   HOH A 194      35.286   5.327 -11.177  1.00 36.57           O  
HETATM 1332  O   HOH A 195      36.676  -1.191  10.955  1.00 13.20           O  
HETATM 1333  O   HOH A 196      46.188  20.049  30.658  1.00 44.82           O  
HETATM 1334  O   HOH A 197      23.383  13.649  -4.342  1.00 26.26           O  
HETATM 1335  O   HOH A 200      32.640  18.310  22.628  1.00 35.09           O  
HETATM 1336  O   HOH A 201      29.568   8.021  22.261  1.00 24.42           O  
HETATM 1337  O   HOH A 202      30.317  12.511  21.114  1.00 49.39           O  
HETATM 1338  O   HOH A 203      37.230  19.448  13.068  1.00 21.50           O  
HETATM 1339  O   HOH A 204      39.203  17.615  11.865  1.00 25.81           O  
HETATM 1340  O   HOH A 207      41.921  16.179   8.905  1.00 44.88           O  
HETATM 1341  O   HOH A 208      35.593  11.486   4.846  1.00 11.39           O  
HETATM 1342  O   HOH A 209      42.584  16.592   4.929  1.00 30.39           O  
HETATM 1343  O   HOH A 210      34.874  -5.396   0.856  1.00 34.65           O  
HETATM 1344  O   HOH A 211      46.638   9.588   0.176  1.00 30.11           O  
HETATM 1345  O   HOH A 213      25.747  -1.762  -1.215  1.00 17.65           O  
HETATM 1346  O   HOH A 214      22.322  -3.783  -1.858  1.00 41.02           O  
HETATM 1347  O   HOH A 215      32.939  14.136  26.419  1.00 16.70           O  
HETATM 1348  O   HOH A 216      36.182   9.736  -8.581  1.00 35.77           O  
HETATM 1349  O   HOH A 217      33.549  -1.594  -9.868  1.00 29.20           O  
HETATM 1350  O   HOH A 218      28.380   8.607 -11.835  1.00 24.97           O  
HETATM 1351  O   HOH A 219      27.796  11.413 -11.545  1.00 27.60           O  
HETATM 1352  O   HOH A 220      34.512  18.024  -8.943  1.00 39.53           O  
HETATM 1353  O   HOH A 221      44.948   6.249  17.937  1.00 49.00           O  
HETATM 1354  O   HOH A 222      29.284  24.991  17.571  1.00 46.28           O  
HETATM 1355  O   HOH A 223      42.411  -4.655  12.997  1.00 26.38           O  
HETATM 1356  O   HOH A 224      36.229  16.971  13.000  1.00 27.67           O  
HETATM 1357  O   HOH A 225      33.624  17.365  12.069  1.00 55.96           O  
HETATM 1358  O   HOH A 226      22.386  -2.847  11.528  1.00 31.39           O  
HETATM 1359  O   HOH A 227      48.741   6.940  12.117  1.00 46.65           O  
HETATM 1360  O   HOH A 228      47.769  11.268  10.386  1.00 51.68           O  
HETATM 1361  O   HOH A 229      41.941  16.867  12.096  1.00 28.06           O  
HETATM 1362  O   HOH A 230      43.697  14.050   5.958  1.00 35.96           O  
HETATM 1363  O   HOH A 231      42.537  -4.693   1.816  1.00 33.70           O  
HETATM 1364  O   HOH A 232      46.413   6.689  -0.857  1.00 36.83           O  
HETATM 1365  O   HOH A 233      44.643   7.489  -2.574  1.00 43.90           O  
HETATM 1366  O   HOH A 234      40.261  18.835  -7.119  1.00 47.91           O  
HETATM 1367  O   HOH A 235      31.125  -0.183 -11.268  1.00 26.39           O  
HETATM 1368  O   HOH A 236      46.422  19.881  11.740  1.00 49.50           O  
HETATM 1369  O   HOH A 237      40.433  16.176   6.592  1.00 28.89           O  
HETATM 1370  O   HOH A 238      34.992  -2.585  -7.835  1.00 29.97           O  
HETATM 1371  O   HOH A 239      35.723  12.648  28.719  1.00 27.57           O  
HETATM 1372  O   HOH A 240      43.442   5.283  25.381  1.00 27.73           O  
HETATM 1373  O   HOH A 242      24.998   9.302  17.879  1.00 34.10           O  
HETATM 1374  O   HOH A 244      46.877   4.400  12.069  1.00 38.38           O  
HETATM 1375  O   HOH A 245      46.971  13.774   2.984  1.00 53.40           O  
HETATM 1376  O   HOH A 246      30.359  16.075  20.753  1.00 41.83           O  
HETATM 1377  O   HOH A 247      45.963  25.921  14.345  1.00 38.42           O  
HETATM 1378  O   HOH A 248      39.370  -5.594   6.589  1.00 45.41           O  
HETATM 1379  O   HOH A 249      38.791  10.020  -7.269  1.00 43.83           O  
HETATM 1380  O   HOH A 250      36.431  11.176 -10.844  1.00 49.91           O  
HETATM 1381  O   HOH A 251      33.931  13.077 -11.146  1.00 29.25           O  
HETATM 1382  O   HOH A 253      18.294   6.124   1.585  1.00 48.04           O  
HETATM 1383  O   HOH A 254      25.097  16.138  12.094  1.00 64.36           O  
HETATM 1384  O   HOH A 256      36.730  15.873  10.831  1.00 32.42           O  
HETATM 1385  O   HOH A 257      47.625   7.809  17.813  1.00 59.43           O  
HETATM 1386  O   HOH A 259      41.053  12.828  32.535  1.00 35.76           O  
HETATM 1387  O   HOH A 260      45.675  11.444  30.992  1.00 50.72           O  
HETATM 1388  O   HOH A 261      39.346   5.234  -6.543  1.00 70.93           O  
HETATM 1389  O   HOH A 263      45.022  16.712   9.427  1.00 77.93           O  
HETATM 1390  O   HOH A 266      34.063  15.883  16.035  1.00 36.19           O  
HETATM 1391  O   HOH A 267      34.998  15.102  13.529  1.00 27.80           O  
HETATM 1392  O   HOH A 268      15.804   9.321  10.098  1.00 38.99           O  
HETATM 1393  O   HOH A 269      44.066  21.954  10.123  1.00 36.84           O  
HETATM 1394  O   HOH A 270      30.108  18.380  -0.430  1.00 16.72           O  
HETATM 1395  O   HOH A 271      37.176   6.998  -9.346  1.00 53.41           O  
HETATM 1396  O   HOH A 272      17.651  13.065  -5.636  1.00 36.72           O  
HETATM 1397  O   HOH A 273      38.486  -6.684   1.295  1.00 48.50           O  
HETATM 1398  O   HOH A 274      31.179  11.691  15.683  1.00 46.73           O  
HETATM 1399  O   HOH A 277      34.120  -4.729  -5.406  1.00 33.27           O  
HETATM 1400  O   HOH A 278      40.733  25.790  31.419  1.00 35.44           O  
HETATM 1401  O   HOH A 279      20.046  16.490  -1.221  1.00 69.79           O  
HETATM 1402  O   HOH A 280      32.582  17.910  18.713  1.00 51.49           O  
HETATM 1403  O   HOH A 281      31.666  20.840  21.752  1.00 32.30           O  
HETATM 1404  O   HOH A 282      32.303  19.840  24.682  1.00 26.23           O  
HETATM 1405  O   HOH A 283      44.209   4.569  16.381  1.00 41.06           O  
HETATM 1406  O   HOH A 284      50.007  12.836  26.940  1.00 35.85           O  
HETATM 1407  O   HOH A 285      42.895  15.853  15.060  1.00 53.81           O  
HETATM 1408  O   HOH A 286      49.822  16.880  27.215  1.00 68.70           O  
HETATM 1409  O   HOH A 288      44.226  -1.236  15.840  1.00 31.72           O  
HETATM 1410  O   HOH A 289      20.621   9.911  13.398  1.00 38.99           O  
HETATM 1411  O   HOH A 290      21.522  -6.055   4.739  1.00 43.79           O  
HETATM 1412  O   HOH A 293      28.603  -0.684 -12.042  1.00 39.20           O  
HETATM 1413  O   HOH A 295      46.615   3.622  15.053  1.00 36.86           O  
HETATM 1414  O   HOH A 296      41.427  -6.539   5.863  1.00 39.44           O  
HETATM 1415  O   HOH A 298      45.105  16.317  14.725  1.00 37.08           O  
HETATM 1416  O   HOH A 299      32.881  13.600  14.675  1.00 35.41           O  
HETATM 1417  O   HOH A 300      37.343  19.726  -9.786  1.00 57.72           O  
HETATM 1418  O   HOH A 301      19.572   5.369  -1.216  1.00 49.05           O  
HETATM 1419  O   HOH A 303      33.542  19.011   3.591  1.00 46.67           O  
HETATM 1420  O   HOH A 304      42.343  18.728  10.299  1.00 57.38           O  
HETATM 1421  O   HOH A 306      34.995  20.893  10.264  1.00 32.78           O  
HETATM 1422  O   HOH A 308      38.606  14.637  33.961  1.00 55.36           O  
HETATM 1423  O   HOH A 311      29.545   1.370 -11.749  1.00 21.24           O  
HETATM 1424  O   HOH A 312      39.915  11.843  -8.570  1.00 49.73           O  
HETATM 1425  O   HOH A 313      40.075   8.188  -5.827  1.00 48.77           O  
HETATM 1426  O   HOH A 315      50.135  12.641  13.332  1.00 72.16           O  
HETATM 1427  O   HOH A 318      20.752   8.493  -7.829  1.00 56.39           O  
HETATM 1428  O   HOH A 321      38.551  18.417   8.541  1.00 78.31           O  
HETATM 1429  O   HOH A 322      48.805  21.807  18.768  1.00 68.38           O  
HETATM 1430  O   HOH A 323      46.278  17.488  12.769  1.00 49.25           O  
HETATM 1431  O   HOH A 324      28.060   1.388  19.822  1.00 37.33           O  
HETATM 1432  O   HOH A 325      38.876  25.509   3.107  1.00 75.29           O  
HETATM 1433  O   HOH A 326      40.492  23.322   3.320  1.00 52.81           O  
HETATM 1434  O   HOH A 327      37.655  27.799  30.127  1.00 54.07           O  
HETATM 1435  O   HOH A 328      30.043  19.048   2.331  1.00 71.57           O  
HETATM 1436  O   HOH A 330      38.251  11.910  30.746  1.00 47.37           O  
HETATM 1437  O   HOH A 331      29.504  25.374  20.710  1.00 61.75           O  
CONECT 1293 1294 1295                                                           
CONECT 1294 1293                                                                
CONECT 1295 1293 1296                                                           
CONECT 1296 1295 1297                                                           
CONECT 1297 1296 1298                                                           
CONECT 1298 1297 1299                                                           
CONECT 1299 1298 1300                                                           
CONECT 1300 1299                                                                
CONECT 1301 1302 1309                                                           
CONECT 1302 1301 1303                                                           
CONECT 1303 1302 1304                                                           
CONECT 1304 1303 1305 1309                                                      
CONECT 1305 1304 1306                                                           
CONECT 1306 1305 1307                                                           
CONECT 1307 1306 1308                                                           
CONECT 1308 1307 1309                                                           
CONECT 1309 1301 1304 1308                                                      
MASTER      311    0    4   10    2    0   11    6 1436    1   17   13          
END                                                                             
