# Supplementary material for: Accelerated Enveloping Distribution Sampling (AEDS) Allows for Efficient Sampling of Orthogonal Degrees of Freedom
Source: J Chem Inf Model. 2022 Dec 13;63(1):197–207. doi: 10.1021/acs.jcim.2c01272 (PMC9832482; doi:10.1021/acs.jcim.2c01272)
Supplement: Supplementary file 2 — ci2c01272_si_002.zip [file ci2c01272_si_002.zip › Accelerated_Enveloping_Distribution_Sampling_AEDS_allows_for_efficient_sampling_of_orthogonal_degrees_of_freedom/PDBs/181l.pdb]

HEADER    HYDROLASE (O-GLYCOSYL)                  19-APR-95   181L              
TITLE     SPECIFICITY OF LIGAND BINDING IN A BURIED NON-POLAR CAVITY OF T4      
TITLE    2 LYSOZYME: LINKAGE OF DYNAMICS AND STRUCTURAL PLASTICITY              
COMPND    MOL_ID: 1;                                                            
COMPND   2 MOLECULE: T4 LYSOZYME;                                               
COMPND   3 CHAIN: A;                                                            
COMPND   4 EC: 3.2.1.17;                                                        
COMPND   5 ENGINEERED: YES                                                      
SOURCE    MOL_ID: 1;                                                            
SOURCE   2 ORGANISM_SCIENTIFIC: ENTEROBACTERIA PHAGE T4;                        
SOURCE   3 ORGANISM_TAXID: 10665;                                               
SOURCE   4 EXPRESSION_SYSTEM_VECTOR_TYPE: PLASMID;                              
SOURCE   5 EXPRESSION_SYSTEM_PLASMID: M13                                       
KEYWDS    HYDROLASE (O-GLYCOSYL)                                                
EXPDTA    X-RAY DIFFRACTION                                                     
AUTHOR    A.MORTON,B.W.MATTHEWS                                                 
REVDAT   4   29-NOV-17 181L    1       HELIX                                    
REVDAT   3   10-AUG-11 181L    1       REMARK                                   
REVDAT   2   24-FEB-09 181L    1       VERSN                                    
REVDAT   1   10-JUL-95 181L    0                                                
JRNL        AUTH   A.MORTON,B.W.MATTHEWS                                        
JRNL        TITL   SPECIFICITY OF LIGAND BINDING IN A BURIED NONPOLAR CAVITY OF 
JRNL        TITL 2 T4 LYSOZYME: LINKAGE OF DYNAMICS AND STRUCTURAL PLASTICITY.  
JRNL        REF    BIOCHEMISTRY                  V.  34  8576 1995              
JRNL        REFN                   ISSN 0006-2960                               
JRNL        PMID   7612599                                                      
JRNL        DOI    10.1021/BI00027A007                                          
REMARK   1                                                                      
REMARK   1 REFERENCE 1                                                          
REMARK   1  AUTH   A.MORTON,W.A.BAASE,B.W.MATTHEWS                              
REMARK   1  TITL   ENERGETIC ORIGINS OF SPECIFICITY OF LIGAND BINDING IN AN     
REMARK   1  TITL 2 INTERIOR NONPOLAR CAVITY OF T4 LYSOZYME.                     
REMARK   1  REF    BIOCHEMISTRY                  V.  34  8564 1995              
REMARK   1  REFN                   ISSN 0006-2960                               
REMARK   1  PMID   7612598                                                      
REMARK   1  DOI    10.1021/BI00027A006                                          
REMARK   1 REFERENCE 2                                                          
REMARK   1  AUTH   L.H.WEAVER,B.W.MATTHEWS                                      
REMARK   1  TITL   STRUCTURE OF BACTERIOPHAGE T4 LYSOZYME REFINED AT 1.7        
REMARK   1  TITL 2 ANGSTROMS RESOLUTION                                         
REMARK   1  REF    J.MOL.BIOL.                   V. 193   189 1987              
REMARK   1  REFN                   ISSN 0022-2836                               
REMARK   2                                                                      
REMARK   2 RESOLUTION.    1.80 ANGSTROMS.                                       
REMARK   3                                                                      
REMARK   3 REFINEMENT.                                                          
REMARK   3   PROGRAM     : TNT                                                  
REMARK   3   AUTHORS     : TRONRUD,TEN EYCK,MATTHEWS                            
REMARK   3                                                                      
REMARK   3  DATA USED IN REFINEMENT.                                            
REMARK   3   RESOLUTION RANGE HIGH (ANGSTROMS) : 1.80                           
REMARK   3   RESOLUTION RANGE LOW  (ANGSTROMS) : 20.00                          
REMARK   3   DATA CUTOFF            (SIGMA(F)) : 0.000                          
REMARK   3   COMPLETENESS FOR RANGE        (%) : NULL                           
REMARK   3   NUMBER OF REFLECTIONS             : 14844                          
REMARK   3                                                                      
REMARK   3  USING DATA ABOVE SIGMA CUTOFF.                                      
REMARK   3   CROSS-VALIDATION METHOD          : NULL                            
REMARK   3   FREE R VALUE TEST SET SELECTION  : NULL                            
REMARK   3   R VALUE     (WORKING + TEST SET) : 0.158                           
REMARK   3   R VALUE            (WORKING SET) : NULL                            
REMARK   3   FREE R VALUE                     : NULL                            
REMARK   3   FREE R VALUE TEST SET SIZE   (%) : NULL                            
REMARK   3   FREE R VALUE TEST SET COUNT      : NULL                            
REMARK   3                                                                      
REMARK   3  USING ALL DATA, NO SIGMA CUTOFF.                                    
REMARK   3   R VALUE   (WORKING + TEST SET, NO CUTOFF) : NULL                   
REMARK   3   R VALUE          (WORKING SET, NO CUTOFF) : NULL                   
REMARK   3   FREE R VALUE                  (NO CUTOFF) : NULL                   
REMARK   3   FREE R VALUE TEST SET SIZE (%, NO CUTOFF) : NULL                   
REMARK   3   FREE R VALUE TEST SET COUNT   (NO CUTOFF) : NULL                   
REMARK   3   TOTAL NUMBER OF REFLECTIONS   (NO CUTOFF) : NULL                   
REMARK   3                                                                      
REMARK   3  NUMBER OF NON-HYDROGEN ATOMS USED IN REFINEMENT.                    
REMARK   3   PROTEIN ATOMS            : 1289                                    
REMARK   3   NUCLEIC ACID ATOMS       : 0                                       
REMARK   3   HETEROGEN ATOMS          : 16                                      
REMARK   3   SOLVENT ATOMS            : 136                                     
REMARK   3                                                                      
REMARK   3  WILSON B VALUE (FROM FCALC, A**2) : NULL                            
REMARK   3                                                                      
REMARK   3  RMS DEVIATIONS FROM IDEAL VALUES.    RMS    WEIGHT  COUNT           
REMARK   3   BOND LENGTHS                 (A) : 0.014 ; NULL  ; NULL            
REMARK   3   BOND ANGLES            (DEGREES) : 2.000 ; NULL  ; NULL            
REMARK   3   TORSION ANGLES         (DEGREES) : NULL  ; NULL  ; NULL            
REMARK   3   PSEUDOROTATION ANGLES  (DEGREES) : NULL  ; NULL  ; NULL            
REMARK   3   TRIGONAL CARBON PLANES       (A) : NULL  ; NULL  ; NULL            
REMARK   3   GENERAL PLANES               (A) : NULL  ; NULL  ; NULL            
REMARK   3   ISOTROPIC THERMAL FACTORS (A**2) : NULL  ; NULL  ; NULL            
REMARK   3   NON-BONDED CONTACTS          (A) : NULL  ; NULL  ; NULL            
REMARK   3                                                                      
REMARK   3  INCORRECT CHIRAL-CENTERS (COUNT) : NULL                             
REMARK   3                                                                      
REMARK   3  BULK SOLVENT MODELING.                                              
REMARK   3   METHOD USED : NULL                                                 
REMARK   3   KSOL        : NULL                                                 
REMARK   3   BSOL        : NULL                                                 
REMARK   3                                                                      
REMARK   3  RESTRAINT LIBRARIES.                                                
REMARK   3   STEREOCHEMISTRY : NULL                                             
REMARK   3   ISOTROPIC THERMAL FACTOR RESTRAINTS : NULL                         
REMARK   3                                                                      
REMARK   3  OTHER REFINEMENT REMARKS: NULL                                      
REMARK   4                                                                      
REMARK   4 181L COMPLIES WITH FORMAT V. 3.30, 13-JUL-11                         
REMARK 100                                                                      
REMARK 100 THIS ENTRY HAS BEEN PROCESSED BY BNL.                                
REMARK 100 THE DEPOSITION ID IS D_1000170182.                                   
REMARK 200                                                                      
REMARK 200 EXPERIMENTAL DETAILS                                                 
REMARK 200  EXPERIMENT TYPE                : X-RAY DIFFRACTION                  
REMARK 200  DATE OF DATA COLLECTION        : NULL                               
REMARK 200  TEMPERATURE           (KELVIN) : NULL                               
REMARK 200  PH                             : NULL                               
REMARK 200  NUMBER OF CRYSTALS USED        : NULL                               
REMARK 200                                                                      
REMARK 200  SYNCHROTRON              (Y/N) : NULL                               
REMARK 200  RADIATION SOURCE               : NULL                               
REMARK 200  BEAMLINE                       : NULL                               
REMARK 200  X-RAY GENERATOR MODEL          : NULL                               
REMARK 200  MONOCHROMATIC OR LAUE    (M/L) : NULL                               
REMARK 200  WAVELENGTH OR RANGE        (A) : NULL                               
REMARK 200  MONOCHROMATOR                  : NULL                               
REMARK 200  OPTICS                         : NULL                               
REMARK 200                                                                      
REMARK 200  DETECTOR TYPE                  : NULL                               
REMARK 200  DETECTOR MANUFACTURER          : NULL                               
REMARK 200  INTENSITY-INTEGRATION SOFTWARE : NULL                               
REMARK 200  DATA SCALING SOFTWARE          : NULL                               
REMARK 200                                                                      
REMARK 200  NUMBER OF UNIQUE REFLECTIONS   : NULL                               
REMARK 200  RESOLUTION RANGE HIGH      (A) : NULL                               
REMARK 200  RESOLUTION RANGE LOW       (A) : NULL                               
REMARK 200  REJECTION CRITERIA  (SIGMA(I)) : NULL                               
REMARK 200                                                                      
REMARK 200 OVERALL.                                                             
REMARK 200  COMPLETENESS FOR RANGE     (%) : NULL                               
REMARK 200  DATA REDUNDANCY                : NULL                               
REMARK 200  R MERGE                    (I) : NULL                               
REMARK 200  R SYM                      (I) : NULL                               
REMARK 200  <I/SIGMA(I)> FOR THE DATA SET  : NULL                               
REMARK 200                                                                      
REMARK 200 IN THE HIGHEST RESOLUTION SHELL.                                     
REMARK 200  HIGHEST RESOLUTION SHELL, RANGE HIGH (A) : NULL                     
REMARK 200  HIGHEST RESOLUTION SHELL, RANGE LOW  (A) : NULL                     
REMARK 200  COMPLETENESS FOR SHELL     (%) : NULL                               
REMARK 200  DATA REDUNDANCY IN SHELL       : NULL                               
REMARK 200  R MERGE FOR SHELL          (I) : NULL                               
REMARK 200  R SYM FOR SHELL            (I) : NULL                               
REMARK 200  <I/SIGMA(I)> FOR SHELL         : NULL                               
REMARK 200                                                                      
REMARK 200 DIFFRACTION PROTOCOL: NULL                                           
REMARK 200 METHOD USED TO DETERMINE THE STRUCTURE: NULL                         
REMARK 200 SOFTWARE USED: NULL                                                  
REMARK 200 STARTING MODEL: NULL                                                 
REMARK 200                                                                      
REMARK 200 REMARK: NULL                                                         
REMARK 280                                                                      
REMARK 280 CRYSTAL                                                              
REMARK 280 SOLVENT CONTENT, VS   (%): 55.97                                     
REMARK 280 MATTHEWS COEFFICIENT, VM (ANGSTROMS**3/DA): 2.79                     
REMARK 280                                                                      
REMARK 280 CRYSTALLIZATION CONDITIONS: NULL                                     
REMARK 290                                                                      
REMARK 290 CRYSTALLOGRAPHIC SYMMETRY                                            
REMARK 290 SYMMETRY OPERATORS FOR SPACE GROUP: P 32 2 1                         
REMARK 290                                                                      
REMARK 290      SYMOP   SYMMETRY                                                
REMARK 290     NNNMMM   OPERATOR                                                
REMARK 290       1555   X,Y,Z                                                   
REMARK 290       2555   -Y,X-Y,Z+2/3                                            
REMARK 290       3555   -X+Y,-X,Z+1/3                                           
REMARK 290       4555   Y,X,-Z                                                  
REMARK 290       5555   X-Y,-Y,-Z+1/3                                           
REMARK 290       6555   -X,-X+Y,-Z+2/3                                          
REMARK 290                                                                      
REMARK 290     WHERE NNN -> OPERATOR NUMBER                                     
REMARK 290           MMM -> TRANSLATION VECTOR                                  
REMARK 290                                                                      
REMARK 290 CRYSTALLOGRAPHIC SYMMETRY TRANSFORMATIONS                            
REMARK 290 THE FOLLOWING TRANSFORMATIONS OPERATE ON THE ATOM/HETATM             
REMARK 290 RECORDS IN THIS ENTRY TO PRODUCE CRYSTALLOGRAPHICALLY                
REMARK 290 RELATED MOLECULES.                                                   
REMARK 290   SMTRY1   1  1.000000  0.000000  0.000000        0.00000            
REMARK 290   SMTRY2   1  0.000000  1.000000  0.000000        0.00000            
REMARK 290   SMTRY3   1  0.000000  0.000000  1.000000        0.00000            
REMARK 290   SMTRY1   2 -0.500000 -0.866025  0.000000        0.00000            
REMARK 290   SMTRY2   2  0.866025 -0.500000  0.000000        0.00000            
REMARK 290   SMTRY3   2  0.000000  0.000000  1.000000       64.66667            
REMARK 290   SMTRY1   3 -0.500000  0.866025  0.000000        0.00000            
REMARK 290   SMTRY2   3 -0.866025 -0.500000  0.000000        0.00000            
REMARK 290   SMTRY3   3  0.000000  0.000000  1.000000       32.33333            
REMARK 290   SMTRY1   4 -0.500000  0.866025  0.000000        0.00000            
REMARK 290   SMTRY2   4  0.866025  0.500000  0.000000        0.00000            
REMARK 290   SMTRY3   4  0.000000  0.000000 -1.000000        0.00000            
REMARK 290   SMTRY1   5  1.000000  0.000000  0.000000        0.00000            
REMARK 290   SMTRY2   5  0.000000 -1.000000  0.000000        0.00000            
REMARK 290   SMTRY3   5  0.000000  0.000000 -1.000000       32.33333            
REMARK 290   SMTRY1   6 -0.500000 -0.866025  0.000000        0.00000            
REMARK 290   SMTRY2   6 -0.866025  0.500000  0.000000        0.00000            
REMARK 290   SMTRY3   6  0.000000  0.000000 -1.000000       64.66667            
REMARK 290                                                                      
REMARK 290 REMARK: NULL                                                         
REMARK 300                                                                      
REMARK 300 BIOMOLECULE: 1                                                       
REMARK 300 SEE REMARK 350 FOR THE AUTHOR PROVIDED AND/OR PROGRAM                
REMARK 300 GENERATED ASSEMBLY INFORMATION FOR THE STRUCTURE IN                  
REMARK 300 THIS ENTRY. THE REMARK MAY ALSO PROVIDE INFORMATION ON               
REMARK 300 BURIED SURFACE AREA.                                                 
REMARK 350                                                                      
REMARK 350 COORDINATES FOR A COMPLETE MULTIMER REPRESENTING THE KNOWN           
REMARK 350 BIOLOGICALLY SIGNIFICANT OLIGOMERIZATION STATE OF THE                
REMARK 350 MOLECULE CAN BE GENERATED BY APPLYING BIOMT TRANSFORMATIONS          
REMARK 350 GIVEN BELOW.  BOTH NON-CRYSTALLOGRAPHIC AND                          
REMARK 350 CRYSTALLOGRAPHIC OPERATIONS ARE GIVEN.                               
REMARK 350                                                                      
REMARK 350 BIOMOLECULE: 1                                                       
REMARK 350 AUTHOR DETERMINED BIOLOGICAL UNIT: MONOMERIC                         
REMARK 350 APPLY THE FOLLOWING TO CHAINS: A                                     
REMARK 350   BIOMT1   1  1.000000  0.000000  0.000000        0.00000            
REMARK 350   BIOMT2   1  0.000000  1.000000  0.000000        0.00000            
REMARK 350   BIOMT3   1  0.000000  0.000000  1.000000        0.00000            
REMARK 465                                                                      
REMARK 465 MISSING RESIDUES                                                     
REMARK 465 THE FOLLOWING RESIDUES WERE NOT LOCATED IN THE                       
REMARK 465 EXPERIMENT. (M=MODEL NUMBER; RES=RESIDUE NAME; C=CHAIN               
REMARK 465 IDENTIFIER; SSSEQ=SEQUENCE NUMBER; I=INSERTION CODE.)                
REMARK 465                                                                      
REMARK 465   M RES C SSSEQI                                                     
REMARK 465     ASN A   163                                                      
REMARK 465     LEU A   164                                                      
REMARK 500                                                                      
REMARK 500 GEOMETRY AND STEREOCHEMISTRY                                         
REMARK 500 SUBTOPIC: COVALENT BOND LENGTHS                                      
REMARK 500                                                                      
REMARK 500 THE STEREOCHEMICAL PARAMETERS OF THE FOLLOWING RESIDUES              
REMARK 500 HAVE VALUES WHICH DEVIATE FROM EXPECTED VALUES BY MORE               
REMARK 500 THAN 6*RMSD (M=MODEL NUMBER; RES=RESIDUE NAME; C=CHAIN               
REMARK 500 IDENTIFIER; SSEQ=SEQUENCE NUMBER; I=INSERTION CODE).                 
REMARK 500                                                                      
REMARK 500 STANDARD TABLE:                                                      
REMARK 500 FORMAT: (10X,I3,1X,2(A3,1X,A1,I4,A1,1X,A4,3X),1X,F6.3)               
REMARK 500                                                                      
REMARK 500 EXPECTED VALUES PROTEIN: ENGH AND HUBER, 1999                        
REMARK 500 EXPECTED VALUES NUCLEIC ACID: CLOWNEY ET AL 1996                     
REMARK 500                                                                      
REMARK 500  M RES CSSEQI ATM1   RES CSSEQI ATM2   DEVIATION                     
REMARK 500    GLU A   5   CD    GLU A   5   OE2     0.070                       
REMARK 500                                                                      
REMARK 500 REMARK: NULL                                                         
REMARK 500                                                                      
REMARK 500 GEOMETRY AND STEREOCHEMISTRY                                         
REMARK 500 SUBTOPIC: COVALENT BOND ANGLES                                       
REMARK 500                                                                      
REMARK 500 THE STEREOCHEMICAL PARAMETERS OF THE FOLLOWING RESIDUES              
REMARK 500 HAVE VALUES WHICH DEVIATE FROM EXPECTED VALUES BY MORE               
REMARK 500 THAN 6*RMSD (M=MODEL NUMBER; RES=RESIDUE NAME; C=CHAIN               
REMARK 500 IDENTIFIER; SSEQ=SEQUENCE NUMBER; I=INSERTION CODE).                 
REMARK 500                                                                      
REMARK 500 STANDARD TABLE:                                                      
REMARK 500 FORMAT: (10X,I3,1X,A3,1X,A1,I4,A1,3(1X,A4,2X),12X,F5.1)              
REMARK 500                                                                      
REMARK 500 EXPECTED VALUES PROTEIN: ENGH AND HUBER, 1999                        
REMARK 500 EXPECTED VALUES NUCLEIC ACID: CLOWNEY ET AL 1996                     
REMARK 500                                                                      
REMARK 500  M RES CSSEQI ATM1   ATM2   ATM3                                     
REMARK 500    ASP A  47   CB  -  CG  -  OD1 ANGL. DEV. =   8.3 DEGREES          
REMARK 500    ASP A  47   CB  -  CG  -  OD2 ANGL. DEV. =  -8.3 DEGREES          
REMARK 500    ASP A  70   CB  -  CG  -  OD1 ANGL. DEV. =   7.5 DEGREES          
REMARK 500    ASP A  70   CB  -  CG  -  OD2 ANGL. DEV. =  -6.9 DEGREES          
REMARK 500    ASP A  72   CB  -  CG  -  OD1 ANGL. DEV. =  -6.2 DEGREES          
REMARK 500    ASP A  72   CB  -  CG  -  OD2 ANGL. DEV. =   5.6 DEGREES          
REMARK 500    ARG A  80   NE  -  CZ  -  NH1 ANGL. DEV. =   3.5 DEGREES          
REMARK 500    ARG A  80   NE  -  CZ  -  NH2 ANGL. DEV. =  -3.2 DEGREES          
REMARK 500    ASP A  89   CB  -  CG  -  OD1 ANGL. DEV. =  -5.9 DEGREES          
REMARK 500    ASP A  92   CB  -  CG  -  OD1 ANGL. DEV. =  -6.0 DEGREES          
REMARK 500    ASP A 127   CB  -  CG  -  OD1 ANGL. DEV. =   6.1 DEGREES          
REMARK 500    ARG A 148   NE  -  CZ  -  NH2 ANGL. DEV. =   3.2 DEGREES          
REMARK 500                                                                      
REMARK 500 REMARK: NULL                                                         
REMARK 500                                                                      
REMARK 500 GEOMETRY AND STEREOCHEMISTRY                                         
REMARK 500 SUBTOPIC: TORSION ANGLES                                             
REMARK 500                                                                      
REMARK 500 TORSION ANGLES OUTSIDE THE EXPECTED RAMACHANDRAN REGIONS:            
REMARK 500 (M=MODEL NUMBER; RES=RESIDUE NAME; C=CHAIN IDENTIFIER;               
REMARK 500 SSEQ=SEQUENCE NUMBER; I=INSERTION CODE).                             
REMARK 500                                                                      
REMARK 500 STANDARD TABLE:                                                      
REMARK 500 FORMAT:(10X,I3,1X,A3,1X,A1,I4,A1,4X,F7.2,3X,F7.2)                    
REMARK 500                                                                      
REMARK 500 EXPECTED VALUES: GJ KLEYWEGT AND TA JONES (1996). PHI/PSI-           
REMARK 500 CHOLOGY: RAMACHANDRAN REVISITED. STRUCTURE 4, 1395 - 1400            
REMARK 500                                                                      
REMARK 500  M RES CSSEQI        PSI       PHI                                   
REMARK 500    ILE A  29       70.44   -102.73                                   
REMARK 500    PHE A 114       44.40    -88.64                                   
REMARK 500                                                                      
REMARK 500 REMARK: NULL                                                         
REMARK 600                                                                      
REMARK 600 HETEROGEN                                                            
REMARK 600                                                                      
REMARK 600 THE L99A BINDING SITE IS OCCUPIED BY BENZOFURAN.                     
REMARK 800                                                                      
REMARK 800 SITE                                                                 
REMARK 800 SITE_IDENTIFIER: 99A                                                 
REMARK 800 EVIDENCE_CODE: UNKNOWN                                               
REMARK 800 SITE_DESCRIPTION: NULL                                               
REMARK 800                                                                      
REMARK 800 SITE_IDENTIFIER: AC1                                                 
REMARK 800 EVIDENCE_CODE: SOFTWARE                                              
REMARK 800 SITE_DESCRIPTION: BINDING SITE FOR RESIDUE CL A 173                  
REMARK 800                                                                      
REMARK 800 SITE_IDENTIFIER: AC2                                                 
REMARK 800 EVIDENCE_CODE: SOFTWARE                                              
REMARK 800 SITE_DESCRIPTION: BINDING SITE FOR RESIDUE CL A 178                  
REMARK 800                                                                      
REMARK 800 SITE_IDENTIFIER: AC3                                                 
REMARK 800 EVIDENCE_CODE: SOFTWARE                                              
REMARK 800 SITE_DESCRIPTION: BINDING SITE FOR RESIDUE HED A 170                 
REMARK 800                                                                      
REMARK 800 SITE_IDENTIFIER: AC4                                                 
REMARK 800 EVIDENCE_CODE: SOFTWARE                                              
REMARK 800 SITE_DESCRIPTION: BINDING SITE FOR RESIDUE BNZ A 400                 
DBREF  181L A    1   164  UNP    P00720   LYS_BPT4         1    164             
SEQADV 181L THR A   54  UNP  P00720    CYS    54 CONFLICT                       
SEQADV 181L ALA A   97  UNP  P00720    CYS    97 CONFLICT                       
SEQADV 181L ALA A   99  UNP  P00720    LEU    99 CONFLICT                       
SEQRES   1 A  164  MET ASN ILE PHE GLU MET LEU ARG ILE ASP GLU GLY LEU          
SEQRES   2 A  164  ARG LEU LYS ILE TYR LYS ASP THR GLU GLY TYR TYR THR          
SEQRES   3 A  164  ILE GLY ILE GLY HIS LEU LEU THR LYS SER PRO SER LEU          
SEQRES   4 A  164  ASN ALA ALA LYS SER GLU LEU ASP LYS ALA ILE GLY ARG          
SEQRES   5 A  164  ASN THR ASN GLY VAL ILE THR LYS ASP GLU ALA GLU LYS          
SEQRES   6 A  164  LEU PHE ASN GLN ASP VAL ASP ALA ALA VAL ARG GLY ILE          
SEQRES   7 A  164  LEU ARG ASN ALA LYS LEU LYS PRO VAL TYR ASP SER LEU          
SEQRES   8 A  164  ASP ALA VAL ARG ARG ALA ALA ALA ILE ASN MET VAL PHE          
SEQRES   9 A  164  GLN MET GLY GLU THR GLY VAL ALA GLY PHE THR ASN SER          
SEQRES  10 A  164  LEU ARG MET LEU GLN GLN LYS ARG TRP ASP GLU ALA ALA          
SEQRES  11 A  164  VAL ASN LEU ALA LYS SER ARG TRP TYR ASN GLN THR PRO          
SEQRES  12 A  164  ASN ARG ALA LYS ARG VAL ILE THR THR PHE ARG THR GLY          
SEQRES  13 A  164  THR TRP ASP ALA TYR LYS ASN LEU                              
HET     CL  A 173       1                                                       
HET     CL  A 178       1                                                       
HET    HED  A 170       8                                                       
HET    BNZ  A 400       6                                                       
HETNAM      CL CHLORIDE ION                                                     
HETNAM     HED 2-HYDROXYETHYL DISULFIDE                                         
HETNAM     BNZ BENZENE                                                          
FORMUL   2   CL    2(CL 1-)                                                     
FORMUL   4  HED    C4 H10 O2 S2                                                 
FORMUL   5  BNZ    C6 H6                                                        
FORMUL   6  HOH   *136(H2 O)                                                    
HELIX    1  H1 ILE A    3  GLU A   11  1                                   9    
HELIX    2  H2 LEU A   39  ILE A   50  1                                  12    
HELIX    3  H3 LYS A   60  ARG A   80  1                                  21    
HELIX    4  H4 ALA A   82  SER A   90  1                                   9    
HELIX    5  H5 ALA A   93  MET A  106  1                                  14    
HELIX    6  H6 GLU A  108  GLY A  113  1SEE REF. 1 FOR DETAILS             6    
HELIX    7  H7 THR A  115  GLN A  123  1                                   9    
HELIX    8  H8 TRP A  126  ALA A  134  1                                   9    
HELIX    9  H9 ARG A  137  GLN A  141  1                                   5    
HELIX   10 H10 PRO A  143  THR A  155  1                                  13    
SHEET    1   A 2 TYR A  25  ILE A  27  0                                        
SHEET    2   A 2 HIS A  31  THR A  34 -1  N  THR A  34   O  TYR A  25           
SITE     1 99A 17 ILE A  78  LEU A  84  VAL A  87  TYR A  88                    
SITE     2 99A 17 ALA A  99  MET A 102  VAL A 103  THR A 109                    
SITE     3 99A 17 GLY A 110  VAL A 111  ALA A 112  GLY A 113                    
SITE     4 99A 17 PHE A 114  LEU A 118  LEU A 121  LEU A 133                    
SITE     5 99A 17 PHE A 153                                                     
SITE     1 AC1  5 LYS A 124  THR A 142  ASN A 144  ARG A 145                    
SITE     2 AC1  5 HOH A 209                                                     
SITE     1 AC2  2 LYS A 135  HOH A 215                                          
SITE     1 AC3  4 ASN A  68  ASP A  72  ALA A  93  HOH A 195                    
SITE     1 AC4  5 LEU A  84  VAL A  87  ALA A  99  VAL A 111                    
SITE     2 AC4  5 LEU A 118                                                     
CRYST1   60.900   60.900   97.000  90.00  90.00 120.00 P 32 2 1      6          
ORIGX1      1.000000  0.000000  0.000000        0.00000                         
ORIGX2      0.000000  1.000000  0.000000        0.00000                         
ORIGX3      0.000000  0.000000  1.000000        0.00000                         
SCALE1      0.016420  0.009480  0.000000        0.00000                         
SCALE2      0.000000  0.018961  0.000000        0.00000                         
SCALE3      0.000000  0.000000  0.010309        0.00000                         
ATOM      1  N   MET A   1      43.982  -3.258   9.163  1.00 28.71           N  
ATOM      2  CA  MET A   1      43.434  -1.917   9.134  1.00 22.52           C  
ATOM      3  C   MET A   1      42.006  -1.966   9.640  1.00 22.85           C  
ATOM      4  O   MET A   1      41.334  -2.969   9.468  1.00 26.86           O  
ATOM      5  CB  MET A   1      43.582  -1.397   7.675  1.00 20.59           C  
ATOM      6  CG  MET A   1      42.903  -0.084   7.444  1.00 42.42           C  
ATOM      7  SD  MET A   1      44.006   1.250   7.952  1.00 39.82           S  
ATOM      8  CE  MET A   1      45.481   0.757   7.112  1.00 37.41           C  
ATOM      9  N   ASN A   2      41.577  -0.917  10.331  1.00 19.43           N  
ATOM     10  CA  ASN A   2      40.227  -0.852  10.835  1.00 11.07           C  
ATOM     11  C   ASN A   2      39.857   0.627  10.904  1.00 17.92           C  
ATOM     12  O   ASN A   2      40.756   1.443  10.662  1.00 15.12           O  
ATOM     13  CB  ASN A   2      40.133  -1.529  12.224  1.00 14.16           C  
ATOM     14  CG  ASN A   2      41.084  -0.909  13.215  1.00 24.16           C  
ATOM     15  OD1 ASN A   2      41.041   0.309  13.479  1.00 20.15           O  
ATOM     16  ND2 ASN A   2      42.001  -1.711  13.752  1.00 17.78           N  
ATOM     17  N   ILE A   3      38.598   0.950  11.230  1.00 13.65           N  
ATOM     18  CA  ILE A   3      38.095   2.316  11.285  1.00 17.85           C  
ATOM     19  C   ILE A   3      38.983   3.288  12.114  1.00 25.77           C  
ATOM     20  O   ILE A   3      39.269   4.440  11.729  1.00 16.47           O  
ATOM     21  CB  ILE A   3      36.596   2.331  11.634  1.00 22.15           C  
ATOM     22  CG1 ILE A   3      36.015   3.749  11.576  1.00 16.55           C  
ATOM     23  CG2 ILE A   3      36.352   1.659  12.987  1.00 10.74           C  
ATOM     24  CD1 ILE A   3      36.262   4.484  10.218  1.00  8.99           C  
ATOM     25  N   PHE A   4      39.471   2.813  13.251  1.00 14.23           N  
ATOM     26  CA  PHE A   4      40.288   3.621  14.120  1.00  9.92           C  
ATOM     27  C   PHE A   4      41.595   4.009  13.514  1.00 26.23           C  
ATOM     28  O   PHE A   4      42.017   5.171  13.544  1.00 16.56           O  
ATOM     29  CB  PHE A   4      40.534   2.948  15.448  1.00 13.75           C  
ATOM     30  CG  PHE A   4      39.261   2.896  16.253  1.00 19.56           C  
ATOM     31  CD1 PHE A   4      38.915   3.949  17.091  1.00 20.86           C  
ATOM     32  CD2 PHE A   4      38.438   1.771  16.220  1.00 17.71           C  
ATOM     33  CE1 PHE A   4      37.756   3.891  17.868  1.00 26.68           C  
ATOM     34  CE2 PHE A   4      37.266   1.706  16.970  1.00 20.06           C  
ATOM     35  CZ  PHE A   4      36.931   2.766  17.809  1.00 20.64           C  
ATOM     36  N   GLU A   5      42.284   3.029  12.984  1.00 15.03           N  
ATOM     37  CA  GLU A   5      43.538   3.324  12.350  1.00 13.77           C  
ATOM     38  C   GLU A   5      43.301   4.168  11.123  1.00 22.07           C  
ATOM     39  O   GLU A   5      44.143   4.951  10.782  1.00 18.59           O  
ATOM     40  CB  GLU A   5      44.301   2.059  11.905  1.00 15.86           C  
ATOM     41  CG  GLU A   5      44.570   1.071  13.057  1.00 24.78           C  
ATOM     42  CD  GLU A   5      45.307  -0.199  12.662  1.00 43.96           C  
ATOM     43  OE1 GLU A   5      45.539  -0.541  11.509  1.00 57.32           O  
ATOM     44  OE2 GLU A   5      45.835  -0.819  13.703  1.00 94.58           O  
ATOM     45  N   MET A   6      42.196   3.948  10.448  1.00 17.11           N  
ATOM     46  CA  MET A   6      41.906   4.713   9.248  1.00 13.80           C  
ATOM     47  C   MET A   6      41.733   6.191   9.577  1.00 25.78           C  
ATOM     48  O   MET A   6      42.305   7.096   8.943  1.00 17.26           O  
ATOM     49  CB  MET A   6      40.583   4.198   8.656  1.00 14.38           C  
ATOM     50  CG  MET A   6      40.268   4.791   7.289  1.00  9.69           C  
ATOM     51  SD  MET A   6      38.516   4.549   6.882  1.00 16.00           S  
ATOM     52  CE  MET A   6      38.491   4.603   5.061  1.00 18.55           C  
ATOM     53  N   LEU A   7      40.898   6.458  10.569  1.00 17.55           N  
ATOM     54  CA  LEU A   7      40.633   7.840  10.929  1.00 22.16           C  
ATOM     55  C   LEU A   7      41.868   8.518  11.566  1.00 21.67           C  
ATOM     56  O   LEU A   7      42.104   9.741  11.449  1.00 18.60           O  
ATOM     57  CB  LEU A   7      39.392   7.942  11.817  1.00 19.97           C  
ATOM     58  CG  LEU A   7      38.095   7.927  11.038  1.00 17.50           C  
ATOM     59  CD1 LEU A   7      36.964   7.641  12.005  1.00 20.09           C  
ATOM     60  CD2 LEU A   7      37.911   9.284  10.346  1.00 17.12           C  
ATOM     61  N   ARG A   8      42.674   7.714  12.256  1.00 16.58           N  
ATOM     62  CA  ARG A   8      43.879   8.232  12.881  1.00 23.10           C  
ATOM     63  C   ARG A   8      44.822   8.756  11.814  1.00 27.14           C  
ATOM     64  O   ARG A   8      45.490   9.750  12.027  1.00 24.23           O  
ATOM     65  CB  ARG A   8      44.530   7.358  13.934  1.00 23.50           C  
ATOM     66  CG  ARG A   8      45.959   7.753  14.297  1.00 35.62           C  
ATOM     67  CD  ARG A   8      46.112   8.681  15.527  1.00 45.12           C  
ATOM     68  NE  ARG A   8      47.474   9.235  15.686  1.00 49.54           N  
ATOM     69  CZ  ARG A   8      48.157   9.911  14.739  1.00100.00           C  
ATOM     70  NH1 ARG A   8      47.674  10.152  13.525  1.00 39.72           N  
ATOM     71  NH2 ARG A   8      49.384  10.348  15.035  1.00100.00           N  
ATOM     72  N   ILE A   9      44.811   8.131  10.651  1.00 19.32           N  
ATOM     73  CA  ILE A   9      45.596   8.555   9.524  1.00 17.15           C  
ATOM     74  C   ILE A   9      44.969   9.770   8.851  1.00 29.16           C  
ATOM     75  O   ILE A   9      45.647  10.700   8.457  1.00 17.73           O  
ATOM     76  CB  ILE A   9      45.769   7.426   8.495  1.00 23.10           C  
ATOM     77  CG1 ILE A   9      46.849   6.457   8.921  1.00 16.32           C  
ATOM     78  CG2 ILE A   9      46.155   7.969   7.105  1.00 18.52           C  
ATOM     79  CD1 ILE A   9      46.552   5.045   8.403  1.00 18.56           C  
ATOM     80  N   ASP A  10      43.683   9.808   8.711  1.00 15.89           N  
ATOM     81  CA  ASP A  10      43.099  10.964   8.067  1.00 13.55           C  
ATOM     82  C   ASP A  10      43.051  12.245   8.910  1.00 25.67           C  
ATOM     83  O   ASP A  10      43.086  13.347   8.392  1.00 19.36           O  
ATOM     84  CB  ASP A  10      41.680  10.604   7.626  1.00 15.49           C  
ATOM     85  CG  ASP A  10      41.719   9.818   6.391  1.00 15.65           C  
ATOM     86  OD1 ASP A  10      42.628   9.900   5.589  1.00 21.41           O  
ATOM     87  OD2 ASP A  10      40.724   9.014   6.273  1.00 19.50           O  
ATOM     88  N   GLU A  11      42.927  12.117  10.224  1.00 18.08           N  
ATOM     89  CA  GLU A  11      42.763  13.267  11.074  1.00 22.61           C  
ATOM     90  C   GLU A  11      44.017  13.713  11.821  1.00 23.55           C  
ATOM     91  O   GLU A  11      44.090  14.848  12.255  1.00 24.77           O  
ATOM     92  CB  GLU A  11      41.669  12.995  12.129  1.00 15.10           C  
ATOM     93  CG  GLU A  11      40.343  12.685  11.476  1.00 17.78           C  
ATOM     94  CD  GLU A  11      39.674  13.930  10.943  1.00 30.30           C  
ATOM     95  OE1 GLU A  11      40.305  15.027  11.265  1.00 23.35           O  
ATOM     96  OE2 GLU A  11      38.674  13.918  10.294  1.00 21.72           O  
ATOM     97  N   GLY A  12      44.990  12.816  12.013  1.00 18.49           N  
ATOM     98  CA  GLY A  12      46.160  13.121  12.812  1.00 19.11           C  
ATOM     99  C   GLY A  12      45.801  13.144  14.307  1.00 22.66           C  
ATOM    100  O   GLY A  12      44.708  12.830  14.714  1.00 22.12           O  
ATOM    101  N   LEU A  13      46.748  13.506  15.150  1.00 21.26           N  
ATOM    102  CA  LEU A  13      46.517  13.633  16.582  1.00 27.13           C  
ATOM    103  C   LEU A  13      47.177  14.923  17.047  1.00 50.43           C  
ATOM    104  O   LEU A  13      48.351  15.138  16.799  1.00 29.35           O  
ATOM    105  CB  LEU A  13      47.090  12.436  17.363  1.00 41.53           C  
ATOM    106  CG  LEU A  13      47.425  12.766  18.822  1.00 40.35           C  
ATOM    107  CD1 LEU A  13      46.161  12.825  19.675  1.00 31.36           C  
ATOM    108  CD2 LEU A  13      48.364  11.714  19.390  1.00 49.96           C  
ATOM    109  N   ARG A  14      46.440  15.813  17.680  1.00 30.84           N  
ATOM    110  CA  ARG A  14      46.999  17.069  18.151  1.00 23.15           C  
ATOM    111  C   ARG A  14      46.550  17.274  19.536  1.00 20.59           C  
ATOM    112  O   ARG A  14      45.379  17.130  19.832  1.00 19.89           O  
ATOM    113  CB  ARG A  14      46.695  18.247  17.258  1.00 24.70           C  
ATOM    114  CG  ARG A  14      47.547  18.072  16.002  1.00 30.96           C  
ATOM    115  CD  ARG A  14      47.386  19.150  14.974  1.00 44.37           C  
ATOM    116  NE  ARG A  14      48.088  20.362  15.360  1.00 63.69           N  
ATOM    117  CZ  ARG A  14      47.987  21.518  14.710  1.00 72.38           C  
ATOM    118  NH1 ARG A  14      47.226  21.645  13.621  1.00 65.07           N  
ATOM    119  NH2 ARG A  14      48.682  22.561  15.145  1.00 69.39           N  
ATOM    120  N   LEU A  15      47.514  17.523  20.390  1.00 18.41           N  
ATOM    121  CA  LEU A  15      47.218  17.658  21.785  1.00 29.64           C  
ATOM    122  C   LEU A  15      46.959  19.076  22.264  1.00 37.29           C  
ATOM    123  O   LEU A  15      46.706  19.257  23.444  1.00 30.81           O  
ATOM    124  CB  LEU A  15      48.249  16.968  22.683  1.00 25.42           C  
ATOM    125  CG  LEU A  15      48.403  15.456  22.445  1.00 32.10           C  
ATOM    126  CD1 LEU A  15      49.492  14.938  23.379  1.00 31.71           C  
ATOM    127  CD2 LEU A  15      47.109  14.692  22.732  1.00 29.28           C  
ATOM    128  N   LYS A  16      47.015  20.051  21.389  1.00 21.81           N  
ATOM    129  CA  LYS A  16      46.708  21.436  21.780  1.00 22.86           C  
ATOM    130  C   LYS A  16      45.647  21.964  20.836  1.00 19.54           C  
ATOM    131  O   LYS A  16      45.673  21.516  19.697  1.00 26.17           O  
ATOM    132  CB  LYS A  16      48.009  22.241  21.801  1.00 39.09           C  
ATOM    133  CG  LYS A  16      47.832  23.733  21.621  1.00100.00           C  
ATOM    134  CD  LYS A  16      48.147  24.536  22.878  1.00100.00           C  
ATOM    135  CE  LYS A  16      46.887  25.089  23.559  1.00100.00           C  
ATOM    136  NZ  LYS A  16      47.181  26.099  24.609  1.00100.00           N  
ATOM    137  N   ILE A  17      44.685  22.822  21.285  1.00 29.16           N  
ATOM    138  CA  ILE A  17      43.607  23.297  20.400  1.00 21.63           C  
ATOM    139  C   ILE A  17      44.163  23.749  19.075  1.00 35.28           C  
ATOM    140  O   ILE A  17      45.220  24.375  19.087  1.00 31.21           O  
ATOM    141  CB  ILE A  17      42.789  24.435  21.027  1.00 21.71           C  
ATOM    142  CG1 ILE A  17      42.046  23.902  22.247  1.00 20.94           C  
ATOM    143  CG2 ILE A  17      41.792  25.056  20.026  1.00 22.14           C  
ATOM    144  CD1 ILE A  17      41.103  24.937  22.842  1.00 20.83           C  
ATOM    145  N   TYR A  18      43.535  23.422  17.955  1.00 17.93           N  
ATOM    146  CA  TYR A  18      44.045  23.872  16.666  1.00 17.07           C  
ATOM    147  C   TYR A  18      42.889  24.158  15.776  1.00 17.66           C  
ATOM    148  O   TYR A  18      41.730  23.848  16.121  1.00 30.36           O  
ATOM    149  CB  TYR A  18      45.041  22.891  15.991  1.00 18.81           C  
ATOM    150  CG  TYR A  18      44.361  21.618  15.572  1.00 28.13           C  
ATOM    151  CD1 TYR A  18      44.131  20.630  16.525  1.00 27.05           C  
ATOM    152  CD2 TYR A  18      43.928  21.420  14.259  1.00 27.85           C  
ATOM    153  CE1 TYR A  18      43.477  19.449  16.165  1.00 28.78           C  
ATOM    154  CE2 TYR A  18      43.295  20.241  13.873  1.00 30.75           C  
ATOM    155  CZ  TYR A  18      43.064  19.266  14.846  1.00 28.03           C  
ATOM    156  OH  TYR A  18      42.481  18.075  14.502  1.00 41.00           O  
ATOM    157  N   LYS A  19      43.181  24.761  14.644  1.00 16.76           N  
ATOM    158  CA  LYS A  19      42.100  25.017  13.730  1.00 20.52           C  
ATOM    159  C   LYS A  19      42.106  23.969  12.668  1.00 38.32           C  
ATOM    160  O   LYS A  19      43.183  23.620  12.162  1.00 24.55           O  
ATOM    161  CB  LYS A  19      42.189  26.386  13.078  1.00 27.80           C  
ATOM    162  CG  LYS A  19      41.893  27.487  14.044  1.00 16.86           C  
ATOM    163  CD  LYS A  19      41.374  28.731  13.368  1.00 50.53           C  
ATOM    164  CE  LYS A  19      41.737  29.991  14.136  1.00 33.57           C  
ATOM    165  NZ  LYS A  19      41.380  31.273  13.461  1.00 51.80           N  
ATOM    166  N   ASP A  20      40.913  23.515  12.339  1.00 25.86           N  
ATOM    167  CA  ASP A  20      40.772  22.504  11.330  1.00 18.09           C  
ATOM    168  C   ASP A  20      40.852  23.066   9.911  1.00 36.85           C  
ATOM    169  O   ASP A  20      41.129  24.248   9.713  1.00 26.86           O  
ATOM    170  CB  ASP A  20      39.586  21.575  11.611  1.00 16.46           C  
ATOM    171  CG  ASP A  20      38.238  22.054  11.192  1.00 26.49           C  
ATOM    172  OD1 ASP A  20      38.244  23.261  10.763  1.00 28.47           O  
ATOM    173  OD2 ASP A  20      37.238  21.365  11.231  1.00 25.70           O  
ATOM    174  N   THR A  21      40.591  22.249   8.909  1.00 25.00           N  
ATOM    175  CA  THR A  21      40.721  22.757   7.555  1.00 27.39           C  
ATOM    176  C   THR A  21      39.731  23.806   7.224  1.00 37.29           C  
ATOM    177  O   THR A  21      39.948  24.545   6.255  1.00 32.32           O  
ATOM    178  CB  THR A  21      40.641  21.676   6.486  1.00 43.47           C  
ATOM    179  OG1 THR A  21      39.297  21.284   6.382  1.00 41.65           O  
ATOM    180  CG2 THR A  21      41.479  20.479   6.931  1.00 60.07           C  
ATOM    181  N   GLU A  22      38.658  23.848   8.002  1.00 31.18           N  
ATOM    182  CA  GLU A  22      37.607  24.826   7.752  1.00 21.61           C  
ATOM    183  C   GLU A  22      37.802  26.042   8.608  1.00 24.67           C  
ATOM    184  O   GLU A  22      37.086  27.000   8.472  1.00 31.90           O  
ATOM    185  CB  GLU A  22      36.229  24.245   8.029  1.00 20.75           C  
ATOM    186  CG  GLU A  22      35.803  23.119   7.062  1.00 49.38           C  
ATOM    187  CD  GLU A  22      35.537  23.554   5.641  1.00 34.04           C  
ATOM    188  OE1 GLU A  22      34.990  24.737   5.534  1.00 84.95           O  
ATOM    189  OE2 GLU A  22      35.788  22.854   4.684  1.00 98.57           O  
ATOM    190  N   GLY A  23      38.802  25.975   9.498  1.00 26.52           N  
ATOM    191  CA  GLY A  23      39.125  27.029  10.418  1.00 15.90           C  
ATOM    192  C   GLY A  23      38.453  26.867  11.772  1.00 50.49           C  
ATOM    193  O   GLY A  23      38.416  27.826  12.506  1.00 26.79           O  
ATOM    194  N   TYR A  24      37.953  25.681  12.130  1.00 26.64           N  
ATOM    195  CA  TYR A  24      37.311  25.534  13.435  1.00 22.32           C  
ATOM    196  C   TYR A  24      38.194  24.930  14.469  1.00 30.20           C  
ATOM    197  O   TYR A  24      39.019  24.051  14.196  1.00 24.13           O  
ATOM    198  CB  TYR A  24      36.048  24.689  13.435  1.00 34.20           C  
ATOM    199  CG  TYR A  24      35.055  25.172  12.447  1.00 33.59           C  
ATOM    200  CD1 TYR A  24      34.659  26.507  12.443  1.00 51.65           C  
ATOM    201  CD2 TYR A  24      34.486  24.293  11.532  1.00 22.90           C  
ATOM    202  CE1 TYR A  24      33.697  26.962  11.544  1.00 47.60           C  
ATOM    203  CE2 TYR A  24      33.549  24.738  10.605  1.00 38.53           C  
ATOM    204  CZ  TYR A  24      33.155  26.077  10.613  1.00 63.63           C  
ATOM    205  OH  TYR A  24      32.235  26.533   9.711  1.00 47.08           O  
ATOM    206  N   TYR A  25      37.986  25.431  15.671  1.00 16.44           N  
ATOM    207  CA  TYR A  25      38.655  24.959  16.849  1.00 12.88           C  
ATOM    208  C   TYR A  25      38.376  23.476  17.054  1.00 13.49           C  
ATOM    209  O   TYR A  25      37.220  23.074  17.179  1.00 17.89           O  
ATOM    210  CB  TYR A  25      38.266  25.826  18.083  1.00 19.64           C  
ATOM    211  CG  TYR A  25      38.866  27.223  17.996  1.00 32.53           C  
ATOM    212  CD1 TYR A  25      40.242  27.370  17.843  1.00 29.12           C  
ATOM    213  CD2 TYR A  25      38.084  28.379  18.072  1.00 36.35           C  
ATOM    214  CE1 TYR A  25      40.823  28.632  17.735  1.00 41.26           C  
ATOM    215  CE2 TYR A  25      38.646  29.655  17.965  1.00 24.13           C  
ATOM    216  CZ  TYR A  25      40.021  29.774  17.828  1.00 40.64           C  
ATOM    217  OH  TYR A  25      40.604  31.010  17.739  1.00 50.19           O  
ATOM    218  N   THR A  26      39.483  22.696  17.027  1.00 16.00           N  
ATOM    219  CA  THR A  26      39.472  21.238  17.137  1.00 22.79           C  
ATOM    220  C   THR A  26      40.582  20.830  18.109  1.00 24.34           C  
ATOM    221  O   THR A  26      41.452  21.633  18.378  1.00 27.28           O  
ATOM    222  CB  THR A  26      39.771  20.705  15.687  1.00 27.12           C  
ATOM    223  OG1 THR A  26      38.818  21.190  14.795  1.00 23.15           O  
ATOM    224  CG2 THR A  26      39.882  19.191  15.535  1.00 14.83           C  
ATOM    225  N   ILE A  27      40.590  19.602  18.636  1.00 20.51           N  
ATOM    226  CA  ILE A  27      41.647  19.066  19.488  1.00 19.91           C  
ATOM    227  C   ILE A  27      41.678  17.543  19.260  1.00 21.87           C  
ATOM    228  O   ILE A  27      40.697  16.964  18.751  1.00 19.23           O  
ATOM    229  CB  ILE A  27      41.436  19.422  20.971  1.00 27.85           C  
ATOM    230  CG1 ILE A  27      42.691  19.176  21.819  1.00 26.40           C  
ATOM    231  CG2 ILE A  27      40.252  18.616  21.503  1.00 24.57           C  
ATOM    232  CD1 ILE A  27      43.034  20.298  22.758  1.00 26.30           C  
ATOM    233  N   GLY A  28      42.767  16.884  19.618  1.00 13.95           N  
ATOM    234  CA  GLY A  28      42.837  15.417  19.536  1.00 20.72           C  
ATOM    235  C   GLY A  28      42.808  14.845  18.133  1.00 37.38           C  
ATOM    236  O   GLY A  28      43.586  15.262  17.289  1.00 20.27           O  
ATOM    237  N   ILE A  29      41.957  13.840  17.922  1.00 20.34           N  
ATOM    238  CA  ILE A  29      41.831  13.198  16.635  1.00 18.96           C  
ATOM    239  C   ILE A  29      40.600  13.652  15.897  1.00 17.05           C  
ATOM    240  O   ILE A  29      39.627  12.922  15.734  1.00 17.55           O  
ATOM    241  CB  ILE A  29      41.887  11.675  16.745  1.00 26.60           C  
ATOM    242  CG1 ILE A  29      43.189  11.241  17.409  1.00 27.05           C  
ATOM    243  CG2 ILE A  29      41.884  11.099  15.340  1.00 24.95           C  
ATOM    244  CD1 ILE A  29      43.079   9.984  18.253  1.00 22.31           C  
ATOM    245  N   GLY A  30      40.643  14.898  15.455  1.00 17.21           N  
ATOM    246  CA  GLY A  30      39.510  15.413  14.721  1.00 13.87           C  
ATOM    247  C   GLY A  30      38.278  15.720  15.570  1.00 19.88           C  
ATOM    248  O   GLY A  30      37.159  15.738  15.072  1.00 21.70           O  
ATOM    249  N   HIS A  31      38.456  16.020  16.845  1.00 16.51           N  
ATOM    250  CA  HIS A  31      37.278  16.327  17.647  1.00 11.49           C  
ATOM    251  C   HIS A  31      36.906  17.797  17.524  1.00 18.98           C  
ATOM    252  O   HIS A  31      37.581  18.662  18.150  1.00 19.77           O  
ATOM    253  CB  HIS A  31      37.519  15.962  19.138  1.00 12.37           C  
ATOM    254  CG  HIS A  31      36.299  16.200  19.977  1.00 18.31           C  
ATOM    255  ND1 HIS A  31      35.223  15.326  19.973  1.00 22.05           N  
ATOM    256  CD2 HIS A  31      35.982  17.242  20.831  1.00 25.09           C  
ATOM    257  CE1 HIS A  31      34.288  15.829  20.776  1.00 22.16           C  
ATOM    258  NE2 HIS A  31      34.720  16.984  21.307  1.00 22.04           N  
ATOM    259  N   LEU A  32      35.868  18.122  16.745  1.00 23.59           N  
ATOM    260  CA  LEU A  32      35.424  19.499  16.602  1.00 24.35           C  
ATOM    261  C   LEU A  32      34.976  20.045  17.964  1.00 21.91           C  
ATOM    262  O   LEU A  32      34.216  19.449  18.719  1.00 23.85           O  
ATOM    263  CB  LEU A  32      34.287  19.581  15.577  1.00 25.33           C  
ATOM    264  CG  LEU A  32      33.682  20.976  15.459  1.00 36.02           C  
ATOM    265  CD1 LEU A  32      34.747  21.958  15.002  1.00 29.63           C  
ATOM    266  CD2 LEU A  32      32.569  20.989  14.439  1.00 35.93           C  
ATOM    267  N   LEU A  33      35.461  21.180  18.344  1.00 22.17           N  
ATOM    268  CA  LEU A  33      35.025  21.681  19.619  1.00 20.88           C  
ATOM    269  C   LEU A  33      33.848  22.660  19.482  1.00 27.52           C  
ATOM    270  O   LEU A  33      32.879  22.609  20.244  1.00 24.94           O  
ATOM    271  CB  LEU A  33      36.199  22.393  20.317  1.00 22.05           C  
ATOM    272  CG  LEU A  33      37.242  21.463  20.913  1.00 27.68           C  
ATOM    273  CD1 LEU A  33      38.384  22.324  21.390  1.00 22.51           C  
ATOM    274  CD2 LEU A  33      36.667  20.723  22.113  1.00 15.01           C  
ATOM    275  N   THR A  34      33.987  23.592  18.521  1.00 21.44           N  
ATOM    276  CA  THR A  34      32.986  24.642  18.256  1.00 42.78           C  
ATOM    277  C   THR A  34      33.221  25.336  16.932  1.00 50.42           C  
ATOM    278  O   THR A  34      34.380  25.468  16.510  1.00 29.19           O  
ATOM    279  CB  THR A  34      33.033  25.769  19.344  1.00 44.04           C  
ATOM    280  OG1 THR A  34      32.100  26.789  19.087  1.00 38.04           O  
ATOM    281  CG2 THR A  34      34.398  26.431  19.470  1.00 27.52           C  
ATOM    282  N   LYS A  35      32.148  25.842  16.314  1.00 22.01           N  
ATOM    283  CA  LYS A  35      32.293  26.619  15.096  1.00 42.95           C  
ATOM    284  C   LYS A  35      32.444  28.121  15.358  1.00 40.06           C  
ATOM    285  O   LYS A  35      32.611  28.885  14.434  1.00 44.05           O  
ATOM    286  CB  LYS A  35      31.229  26.378  14.104  1.00 27.38           C  
ATOM    287  CG  LYS A  35      31.191  24.899  13.772  1.00 42.98           C  
ATOM    288  CD  LYS A  35      30.131  24.557  12.782  1.00 39.84           C  
ATOM    289  CE  LYS A  35      30.071  23.077  12.513  1.00 63.67           C  
ATOM    290  NZ  LYS A  35      29.787  22.724  11.102  1.00100.00           N  
ATOM    291  N   SER A  36      32.383  28.507  16.622  1.00 44.79           N  
ATOM    292  CA  SER A  36      32.532  29.893  17.028  1.00 50.92           C  
ATOM    293  C   SER A  36      33.987  30.315  16.900  1.00 49.31           C  
ATOM    294  O   SER A  36      34.918  29.529  17.107  1.00 30.31           O  
ATOM    295  CB  SER A  36      32.048  30.129  18.454  1.00 41.47           C  
ATOM    296  OG  SER A  36      33.007  30.894  19.157  1.00 83.86           O  
ATOM    297  N   PRO A  37      34.200  31.589  16.582  1.00 48.06           N  
ATOM    298  CA  PRO A  37      35.528  32.147  16.378  1.00 44.61           C  
ATOM    299  C   PRO A  37      36.327  32.364  17.654  1.00 38.80           C  
ATOM    300  O   PRO A  37      37.517  32.682  17.626  1.00 85.14           O  
ATOM    301  CB  PRO A  37      35.285  33.473  15.664  1.00 48.75           C  
ATOM    302  CG  PRO A  37      33.907  33.383  15.040  1.00 53.63           C  
ATOM    303  CD  PRO A  37      33.162  32.324  15.811  1.00 32.46           C  
ATOM    304  N   SER A  38      35.658  32.152  18.774  1.00 55.56           N  
ATOM    305  CA  SER A  38      36.266  32.383  20.065  1.00 34.16           C  
ATOM    306  C   SER A  38      37.049  31.257  20.656  1.00 32.64           C  
ATOM    307  O   SER A  38      36.532  30.169  20.948  1.00 34.88           O  
ATOM    308  CB  SER A  38      35.236  32.920  21.057  1.00 40.42           C  
ATOM    309  OG  SER A  38      35.898  33.065  22.327  1.00 43.72           O  
ATOM    310  N   LEU A  39      38.306  31.581  20.913  1.00 27.11           N  
ATOM    311  CA  LEU A  39      39.160  30.610  21.507  1.00 31.47           C  
ATOM    312  C   LEU A  39      38.685  30.309  22.910  1.00 40.30           C  
ATOM    313  O   LEU A  39      38.960  29.279  23.522  1.00 31.83           O  
ATOM    314  CB  LEU A  39      40.647  30.982  21.418  1.00 32.12           C  
ATOM    315  CG  LEU A  39      41.487  29.947  22.142  1.00 54.10           C  
ATOM    316  CD1 LEU A  39      41.447  28.628  21.386  1.00 33.33           C  
ATOM    317  CD2 LEU A  39      42.907  30.451  22.271  1.00 31.70           C  
ATOM    318  N   ASN A  40      37.941  31.227  23.459  1.00 37.36           N  
ATOM    319  CA  ASN A  40      37.459  30.952  24.792  1.00 33.28           C  
ATOM    320  C   ASN A  40      36.267  30.047  24.772  1.00 20.15           C  
ATOM    321  O   ASN A  40      36.145  29.189  25.623  1.00 29.63           O  
ATOM    322  CB  ASN A  40      37.213  32.214  25.617  1.00 59.94           C  
ATOM    323  CG  ASN A  40      38.424  33.116  25.635  1.00100.00           C  
ATOM    324  OD1 ASN A  40      39.371  32.893  26.415  1.00 72.67           O  
ATOM    325  ND2 ASN A  40      38.397  34.140  24.783  1.00100.00           N  
ATOM    326  N   ALA A  41      35.381  30.254  23.789  1.00 23.67           N  
ATOM    327  CA  ALA A  41      34.251  29.364  23.692  1.00 32.15           C  
ATOM    328  C   ALA A  41      34.809  27.944  23.486  1.00 62.68           C  
ATOM    329  O   ALA A  41      34.354  26.993  24.106  1.00 29.97           O  
ATOM    330  CB  ALA A  41      33.267  29.799  22.625  1.00 22.34           C  
ATOM    331  N   ALA A  42      35.885  27.843  22.679  1.00 21.54           N  
ATOM    332  CA  ALA A  42      36.550  26.572  22.425  1.00 27.72           C  
ATOM    333  C   ALA A  42      37.162  26.051  23.687  1.00 19.86           C  
ATOM    334  O   ALA A  42      37.089  24.846  23.988  1.00 29.12           O  
ATOM    335  CB  ALA A  42      37.676  26.701  21.398  1.00 28.39           C  
ATOM    336  N   LYS A  43      37.782  26.924  24.440  1.00 22.15           N  
ATOM    337  CA  LYS A  43      38.361  26.453  25.685  1.00 21.79           C  
ATOM    338  C   LYS A  43      37.291  25.931  26.656  1.00 23.36           C  
ATOM    339  O   LYS A  43      37.471  24.939  27.350  1.00 24.05           O  
ATOM    340  CB  LYS A  43      39.283  27.458  26.348  1.00 29.56           C  
ATOM    341  CG  LYS A  43      40.757  27.326  25.966  1.00 42.78           C  
ATOM    342  CD  LYS A  43      41.630  28.498  26.431  1.00 38.23           C  
ATOM    343  CE  LYS A  43      43.094  28.399  26.031  1.00 66.27           C  
ATOM    344  NZ  LYS A  43      44.026  28.825  27.093  1.00100.00           N  
ATOM    345  N   SER A  44      36.163  26.603  26.693  1.00 25.52           N  
ATOM    346  CA  SER A  44      35.063  26.203  27.552  1.00 39.28           C  
ATOM    347  C   SER A  44      34.475  24.822  27.226  1.00 23.89           C  
ATOM    348  O   SER A  44      34.172  24.035  28.100  1.00 26.35           O  
ATOM    349  CB  SER A  44      33.998  27.276  27.444  1.00 25.98           C  
ATOM    350  OG  SER A  44      33.557  27.589  28.714  1.00 58.92           O  
ATOM    351  N   GLU A  45      34.278  24.584  25.943  1.00 22.53           N  
ATOM    352  CA  GLU A  45      33.755  23.327  25.434  1.00 24.82           C  
ATOM    353  C   GLU A  45      34.737  22.223  25.746  1.00 25.33           C  
ATOM    354  O   GLU A  45      34.355  21.116  26.142  1.00 26.16           O  
ATOM    355  CB  GLU A  45      33.604  23.393  23.907  1.00 22.95           C  
ATOM    356  CG  GLU A  45      32.424  24.272  23.476  1.00 24.37           C  
ATOM    357  CD  GLU A  45      31.092  23.657  23.840  1.00 34.22           C  
ATOM    358  OE1 GLU A  45      30.867  22.464  23.729  1.00 39.19           O  
ATOM    359  OE2 GLU A  45      30.224  24.520  24.274  1.00 39.00           O  
ATOM    360  N   LEU A  46      36.018  22.529  25.574  1.00 19.33           N  
ATOM    361  CA  LEU A  46      37.036  21.550  25.864  1.00 27.24           C  
ATOM    362  C   LEU A  46      36.981  21.055  27.318  1.00 29.95           C  
ATOM    363  O   LEU A  46      37.055  19.863  27.615  1.00 27.19           O  
ATOM    364  CB  LEU A  46      38.451  22.068  25.538  1.00 23.50           C  
ATOM    365  CG  LEU A  46      39.517  20.991  25.786  1.00 25.87           C  
ATOM    366  CD1 LEU A  46      39.161  19.712  25.014  1.00 23.15           C  
ATOM    367  CD2 LEU A  46      40.906  21.484  25.371  1.00 22.73           C  
ATOM    368  N   ASP A  47      36.861  21.973  28.258  1.00 31.70           N  
ATOM    369  CA  ASP A  47      36.819  21.608  29.667  1.00 26.14           C  
ATOM    370  C   ASP A  47      35.600  20.821  30.014  1.00 25.52           C  
ATOM    371  O   ASP A  47      35.657  19.924  30.858  1.00 27.67           O  
ATOM    372  CB  ASP A  47      36.926  22.822  30.591  1.00 31.17           C  
ATOM    373  CG  ASP A  47      38.251  23.546  30.538  1.00 36.11           C  
ATOM    374  OD1 ASP A  47      39.359  23.052  30.230  1.00 32.30           O  
ATOM    375  OD2 ASP A  47      38.097  24.782  30.905  1.00 36.25           O  
ATOM    376  N   LYS A  48      34.517  21.222  29.376  1.00 18.25           N  
ATOM    377  CA  LYS A  48      33.249  20.552  29.520  1.00 23.63           C  
ATOM    378  C   LYS A  48      33.356  19.110  28.969  1.00 17.88           C  
ATOM    379  O   LYS A  48      32.906  18.166  29.573  1.00 24.70           O  
ATOM    380  CB  LYS A  48      32.220  21.367  28.758  1.00 14.93           C  
ATOM    381  CG  LYS A  48      30.913  20.647  28.555  1.00 26.25           C  
ATOM    382  CD  LYS A  48      29.749  21.599  28.365  1.00 27.43           C  
ATOM    383  CE  LYS A  48      29.717  22.317  27.017  1.00 17.14           C  
ATOM    384  NZ  LYS A  48      29.282  21.456  25.920  1.00 21.56           N  
ATOM    385  N   ALA A  49      34.021  18.934  27.842  1.00 29.26           N  
ATOM    386  CA  ALA A  49      34.185  17.611  27.280  1.00 34.00           C  
ATOM    387  C   ALA A  49      35.084  16.672  28.119  1.00 24.53           C  
ATOM    388  O   ALA A  49      34.792  15.495  28.269  1.00 23.17           O  
ATOM    389  CB  ALA A  49      34.617  17.695  25.816  1.00 23.80           C  
ATOM    390  N   ILE A  50      36.187  17.188  28.678  1.00 22.23           N  
ATOM    391  CA  ILE A  50      37.166  16.428  29.480  1.00 18.58           C  
ATOM    392  C   ILE A  50      36.823  16.297  30.961  1.00 22.00           C  
ATOM    393  O   ILE A  50      37.251  15.383  31.677  1.00 28.44           O  
ATOM    394  CB  ILE A  50      38.524  17.125  29.371  1.00 34.25           C  
ATOM    395  CG1 ILE A  50      38.894  17.231  27.907  1.00 42.03           C  
ATOM    396  CG2 ILE A  50      39.657  16.415  30.144  1.00 21.13           C  
ATOM    397  CD1 ILE A  50      38.734  15.901  27.193  1.00 38.12           C  
ATOM    398  N   GLY A  51      36.112  17.276  31.452  1.00 21.32           N  
ATOM    399  CA  GLY A  51      35.726  17.183  32.843  1.00 22.10           C  
ATOM    400  C   GLY A  51      36.804  17.762  33.737  1.00 35.53           C  
ATOM    401  O   GLY A  51      36.950  17.412  34.897  1.00 33.17           O  
ATOM    402  N   ARG A  52      37.572  18.696  33.205  1.00 34.47           N  
ATOM    403  CA  ARG A  52      38.575  19.327  34.025  1.00 27.74           C  
ATOM    404  C   ARG A  52      39.012  20.601  33.366  1.00 58.78           C  
ATOM    405  O   ARG A  52      38.645  20.860  32.224  1.00 36.97           O  
ATOM    406  CB  ARG A  52      39.757  18.413  34.330  1.00 27.53           C  
ATOM    407  CG  ARG A  52      40.768  18.362  33.222  1.00 29.27           C  
ATOM    408  CD  ARG A  52      41.697  17.184  33.392  1.00 30.74           C  
ATOM    409  NE  ARG A  52      42.597  17.029  32.286  1.00 35.98           N  
ATOM    410  CZ  ARG A  52      43.419  17.972  31.899  1.00 35.99           C  
ATOM    411  NH1 ARG A  52      43.470  19.140  32.518  1.00 45.89           N  
ATOM    412  NH2 ARG A  52      44.233  17.726  30.875  1.00 36.71           N  
ATOM    413  N   ASN A  53      39.775  21.390  34.113  1.00 39.21           N  
ATOM    414  CA  ASN A  53      40.307  22.645  33.635  1.00 44.38           C  
ATOM    415  C   ASN A  53      41.545  22.324  32.816  1.00 25.14           C  
ATOM    416  O   ASN A  53      42.573  21.935  33.353  1.00 37.80           O  
ATOM    417  CB  ASN A  53      40.599  23.577  34.821  1.00 44.23           C  
ATOM    418  CG  ASN A  53      39.794  24.842  34.684  1.00100.00           C  
ATOM    419  OD1 ASN A  53      38.635  24.910  35.129  1.00100.00           O  
ATOM    420  ND2 ASN A  53      40.385  25.824  33.982  1.00 51.98           N  
ATOM    421  N   THR A  54      41.458  22.410  31.496  1.00 36.05           N  
ATOM    422  CA  THR A  54      42.603  21.947  30.723  1.00 24.68           C  
ATOM    423  C   THR A  54      43.513  23.006  30.188  1.00 44.37           C  
ATOM    424  O   THR A  54      44.547  22.670  29.631  1.00 44.60           O  
ATOM    425  CB  THR A  54      42.138  21.173  29.497  1.00 30.53           C  
ATOM    426  OG1 THR A  54      41.480  22.098  28.677  1.00 30.96           O  
ATOM    427  CG2 THR A  54      41.219  20.020  29.908  1.00 30.97           C  
ATOM    428  N   ASN A  55      43.121  24.268  30.259  1.00 30.84           N  
ATOM    429  CA  ASN A  55      43.967  25.280  29.665  1.00 77.65           C  
ATOM    430  C   ASN A  55      44.281  25.044  28.171  1.00 45.07           C  
ATOM    431  O   ASN A  55      45.285  25.528  27.671  1.00 59.80           O  
ATOM    432  CB  ASN A  55      45.231  25.605  30.501  1.00 42.86           C  
ATOM    433  CG  ASN A  55      45.745  27.027  30.277  1.00100.00           C  
ATOM    434  OD1 ASN A  55      44.994  27.949  29.910  1.00 58.09           O  
ATOM    435  ND2 ASN A  55      47.051  27.208  30.471  1.00100.00           N  
ATOM    436  N   GLY A  56      43.422  24.320  27.445  1.00 28.88           N  
ATOM    437  CA  GLY A  56      43.640  24.118  26.006  1.00 26.13           C  
ATOM    438  C   GLY A  56      44.567  22.973  25.623  1.00 21.36           C  
ATOM    439  O   GLY A  56      44.943  22.790  24.462  1.00 34.26           O  
ATOM    440  N   VAL A  57      44.913  22.179  26.604  1.00 27.42           N  
ATOM    441  CA  VAL A  57      45.782  21.053  26.337  1.00 17.69           C  
ATOM    442  C   VAL A  57      45.317  19.754  27.016  1.00 22.54           C  
ATOM    443  O   VAL A  57      44.950  19.795  28.179  1.00 28.72           O  
ATOM    444  CB  VAL A  57      47.107  21.435  26.889  1.00 36.82           C  
ATOM    445  CG1 VAL A  57      48.133  20.335  26.617  1.00 26.98           C  
ATOM    446  CG2 VAL A  57      47.516  22.756  26.247  1.00 45.51           C  
ATOM    447  N   ILE A  58      45.378  18.623  26.314  1.00 26.34           N  
ATOM    448  CA  ILE A  58      44.929  17.345  26.879  1.00 19.40           C  
ATOM    449  C   ILE A  58      46.022  16.310  26.697  1.00 31.94           C  
ATOM    450  O   ILE A  58      47.003  16.531  25.975  1.00 27.66           O  
ATOM    451  CB  ILE A  58      43.665  16.858  26.159  1.00 24.15           C  
ATOM    452  CG1 ILE A  58      43.971  16.657  24.676  1.00 22.74           C  
ATOM    453  CG2 ILE A  58      42.521  17.874  26.309  1.00 23.20           C  
ATOM    454  CD1 ILE A  58      42.859  15.900  23.936  1.00 23.87           C  
ATOM    455  N   THR A  59      45.879  15.176  27.340  1.00 19.05           N  
ATOM    456  CA  THR A  59      46.854  14.133  27.174  1.00 17.02           C  
ATOM    457  C   THR A  59      46.371  13.210  26.062  1.00 24.13           C  
ATOM    458  O   THR A  59      45.215  13.244  25.690  1.00 25.14           O  
ATOM    459  CB  THR A  59      46.889  13.283  28.452  1.00 34.42           C  
ATOM    460  OG1 THR A  59      45.657  12.617  28.518  1.00 29.69           O  
ATOM    461  CG2 THR A  59      47.054  14.138  29.685  1.00 29.87           C  
ATOM    462  N   LYS A  60      47.268  12.336  25.616  1.00 28.68           N  
ATOM    463  CA  LYS A  60      46.997  11.329  24.613  1.00 23.17           C  
ATOM    464  C   LYS A  60      45.808  10.442  24.982  1.00 26.76           C  
ATOM    465  O   LYS A  60      44.963  10.148  24.146  1.00 24.61           O  
ATOM    466  CB  LYS A  60      48.250  10.465  24.416  1.00 26.49           C  
ATOM    467  CG  LYS A  60      48.158   9.440  23.270  1.00 69.85           C  
ATOM    468  CD  LYS A  60      49.323   9.516  22.301  1.00 77.07           C  
ATOM    469  CE  LYS A  60      49.466   8.302  21.372  1.00100.00           C  
ATOM    470  NZ  LYS A  60      50.318   8.537  20.191  1.00100.00           N  
ATOM    471  N   ASP A  61      45.757   9.997  26.252  1.00 25.02           N  
ATOM    472  CA  ASP A  61      44.645   9.157  26.706  1.00 26.65           C  
ATOM    473  C   ASP A  61      43.295   9.857  26.540  1.00 17.82           C  
ATOM    474  O   ASP A  61      42.304   9.250  26.128  1.00 20.13           O  
ATOM    475  CB  ASP A  61      44.812   8.758  28.186  1.00 25.20           C  
ATOM    476  CG  ASP A  61      45.950   7.832  28.509  1.00 68.03           C  
ATOM    477  OD1 ASP A  61      46.514   7.293  27.457  1.00 84.44           O  
ATOM    478  OD2 ASP A  61      46.322   7.621  29.650  1.00 97.87           O  
ATOM    479  N   GLU A  62      43.290  11.151  26.933  1.00 24.12           N  
ATOM    480  CA  GLU A  62      42.108  12.003  26.835  1.00 15.52           C  
ATOM    481  C   GLU A  62      41.696  12.122  25.392  1.00 22.22           C  
ATOM    482  O   GLU A  62      40.546  12.045  25.046  1.00 25.85           O  
ATOM    483  CB  GLU A  62      42.424  13.367  27.387  1.00 19.24           C  
ATOM    484  CG  GLU A  62      42.394  13.311  28.914  1.00 19.77           C  
ATOM    485  CD  GLU A  62      42.842  14.606  29.568  1.00 32.66           C  
ATOM    486  OE1 GLU A  62      43.549  15.434  29.026  1.00 27.88           O  
ATOM    487  OE2 GLU A  62      42.429  14.715  30.798  1.00 26.81           O  
ATOM    488  N   ALA A  63      42.722  12.253  24.535  1.00 21.71           N  
ATOM    489  CA  ALA A  63      42.472  12.330  23.116  1.00 21.61           C  
ATOM    490  C   ALA A  63      41.800  11.058  22.596  1.00 23.47           C  
ATOM    491  O   ALA A  63      40.819  11.101  21.825  1.00 23.86           O  
ATOM    492  CB  ALA A  63      43.777  12.593  22.398  1.00 21.73           C  
ATOM    493  N   GLU A  64      42.357   9.916  23.032  1.00 15.96           N  
ATOM    494  CA  GLU A  64      41.816   8.649  22.623  1.00 12.27           C  
ATOM    495  C   GLU A  64      40.449   8.412  23.123  1.00 15.99           C  
ATOM    496  O   GLU A  64      39.634   7.772  22.449  1.00 20.31           O  
ATOM    497  CB  GLU A  64      42.756   7.515  22.965  1.00 19.77           C  
ATOM    498  CG  GLU A  64      43.843   7.541  21.887  1.00 33.39           C  
ATOM    499  CD  GLU A  64      45.125   6.857  22.263  1.00 33.71           C  
ATOM    500  OE1 GLU A  64      45.287   6.316  23.332  1.00 96.70           O  
ATOM    501  OE2 GLU A  64      46.009   6.905  21.307  1.00 74.37           O  
ATOM    502  N   LYS A  65      40.230   8.925  24.310  1.00 17.07           N  
ATOM    503  CA  LYS A  65      38.906   8.767  24.863  1.00 19.67           C  
ATOM    504  C   LYS A  65      37.874   9.503  24.035  1.00 19.13           C  
ATOM    505  O   LYS A  65      36.835   8.941  23.666  1.00 21.31           O  
ATOM    506  CB  LYS A  65      38.840   9.153  26.296  1.00 22.44           C  
ATOM    507  CG  LYS A  65      37.478   8.774  26.841  1.00 39.63           C  
ATOM    508  CD  LYS A  65      37.386   8.862  28.327  1.00 68.12           C  
ATOM    509  CE  LYS A  65      35.950   8.577  28.767  1.00 81.31           C  
ATOM    510  NZ  LYS A  65      35.883   8.324  30.208  1.00 54.20           N  
ATOM    511  N   LEU A  66      38.183  10.776  23.687  1.00 25.36           N  
ATOM    512  CA  LEU A  66      37.285  11.549  22.842  1.00 13.37           C  
ATOM    513  C   LEU A  66      37.046  10.806  21.525  1.00 14.77           C  
ATOM    514  O   LEU A  66      35.921  10.670  21.057  1.00 16.64           O  
ATOM    515  CB  LEU A  66      37.779  12.999  22.499  1.00 13.41           C  
ATOM    516  CG  LEU A  66      37.863  13.950  23.689  1.00 23.15           C  
ATOM    517  CD1 LEU A  66      38.517  15.274  23.269  1.00 16.67           C  
ATOM    518  CD2 LEU A  66      36.479  14.213  24.266  1.00 22.27           C  
ATOM    519  N   PHE A  67      38.148  10.304  20.974  1.00 16.16           N  
ATOM    520  CA  PHE A  67      38.106   9.567  19.732  1.00 16.42           C  
ATOM    521  C   PHE A  67      37.169   8.373  19.809  1.00 16.32           C  
ATOM    522  O   PHE A  67      36.345   8.205  18.924  1.00 18.28           O  
ATOM    523  CB  PHE A  67      39.516   9.144  19.348  1.00 16.11           C  
ATOM    524  CG  PHE A  67      39.687   8.521  17.982  1.00 22.02           C  
ATOM    525  CD1 PHE A  67      38.952   8.989  16.899  1.00 18.40           C  
ATOM    526  CD2 PHE A  67      40.637   7.512  17.788  1.00 13.68           C  
ATOM    527  CE1 PHE A  67      39.120   8.467  15.620  1.00 21.93           C  
ATOM    528  CE2 PHE A  67      40.846   6.999  16.512  1.00 22.14           C  
ATOM    529  CZ  PHE A  67      40.066   7.462  15.444  1.00 16.53           C  
ATOM    530  N   ASN A  68      37.296   7.555  20.876  1.00 17.72           N  
ATOM    531  CA  ASN A  68      36.410   6.396  21.037  1.00 18.36           C  
ATOM    532  C   ASN A  68      34.940   6.809  21.075  1.00 20.48           C  
ATOM    533  O   ASN A  68      34.054   6.196  20.495  1.00 25.30           O  
ATOM    534  CB  ASN A  68      36.756   5.640  22.329  1.00 26.82           C  
ATOM    535  CG  ASN A  68      37.952   4.726  22.174  1.00 54.92           C  
ATOM    536  OD1 ASN A  68      38.097   4.038  21.176  1.00 36.41           O  
ATOM    537  ND2 ASN A  68      38.848   4.727  23.160  1.00 30.82           N  
ATOM    538  N   GLN A  69      34.691   7.876  21.798  1.00 14.61           N  
ATOM    539  CA  GLN A  69      33.329   8.359  21.869  1.00 14.38           C  
ATOM    540  C   GLN A  69      32.817   8.820  20.517  1.00 17.64           C  
ATOM    541  O   GLN A  69      31.678   8.576  20.163  1.00 21.29           O  
ATOM    542  CB  GLN A  69      33.245   9.544  22.832  1.00 16.62           C  
ATOM    543  CG  GLN A  69      33.502   9.100  24.269  1.00 21.28           C  
ATOM    544  CD  GLN A  69      33.592  10.287  25.226  1.00 41.75           C  
ATOM    545  OE1 GLN A  69      33.800  10.099  26.422  1.00 23.37           O  
ATOM    546  NE2 GLN A  69      33.476  11.520  24.721  1.00 17.87           N  
ATOM    547  N   ASP A  70      33.657   9.538  19.764  1.00 17.25           N  
ATOM    548  CA  ASP A  70      33.229  10.056  18.473  1.00 18.79           C  
ATOM    549  C   ASP A  70      32.962   9.001  17.424  1.00 20.56           C  
ATOM    550  O   ASP A  70      32.086   9.172  16.590  1.00 17.16           O  
ATOM    551  CB  ASP A  70      34.173  11.126  17.918  1.00 13.18           C  
ATOM    552  CG  ASP A  70      34.193  12.370  18.775  1.00 21.60           C  
ATOM    553  OD1 ASP A  70      33.326  12.709  19.561  1.00 23.62           O  
ATOM    554  OD2 ASP A  70      35.280  13.049  18.595  1.00 17.11           O  
ATOM    555  N   VAL A  71      33.736   7.915  17.452  1.00 20.42           N  
ATOM    556  CA  VAL A  71      33.519   6.851  16.474  1.00 22.14           C  
ATOM    557  C   VAL A  71      32.201   6.191  16.787  1.00 17.01           C  
ATOM    558  O   VAL A  71      31.346   6.023  15.931  1.00 20.60           O  
ATOM    559  CB  VAL A  71      34.656   5.835  16.407  1.00 21.75           C  
ATOM    560  CG1 VAL A  71      34.233   4.621  15.555  1.00 18.13           C  
ATOM    561  CG2 VAL A  71      35.915   6.446  15.808  1.00 15.28           C  
ATOM    562  N   ASP A  72      32.023   5.893  18.066  1.00 19.12           N  
ATOM    563  CA  ASP A  72      30.773   5.310  18.553  1.00 19.26           C  
ATOM    564  C   ASP A  72      29.529   6.126  18.147  1.00 22.95           C  
ATOM    565  O   ASP A  72      28.552   5.653  17.567  1.00 22.28           O  
ATOM    566  CB  ASP A  72      30.887   5.194  20.076  1.00 14.56           C  
ATOM    567  CG  ASP A  72      29.903   4.193  20.586  1.00 34.82           C  
ATOM    568  OD1 ASP A  72      29.802   3.163  19.802  1.00 70.35           O  
ATOM    569  OD2 ASP A  72      29.271   4.333  21.579  1.00 33.76           O  
ATOM    570  N   ALA A  73      29.595   7.405  18.438  1.00 24.59           N  
ATOM    571  CA  ALA A  73      28.513   8.306  18.102  1.00 25.47           C  
ATOM    572  C   ALA A  73      28.276   8.293  16.615  1.00 28.09           C  
ATOM    573  O   ALA A  73      27.140   8.356  16.147  1.00 30.70           O  
ATOM    574  CB  ALA A  73      28.856   9.722  18.535  1.00 23.25           C  
ATOM    575  N   ALA A  74      29.350   8.251  15.844  1.00 22.07           N  
ATOM    576  CA  ALA A  74      29.180   8.225  14.389  1.00 29.11           C  
ATOM    577  C   ALA A  74      28.394   7.004  13.916  1.00 23.72           C  
ATOM    578  O   ALA A  74      27.474   7.094  13.132  1.00 20.82           O  
ATOM    579  CB  ALA A  74      30.509   8.324  13.658  1.00 16.70           C  
ATOM    580  N   VAL A  75      28.790   5.855  14.401  1.00 19.28           N  
ATOM    581  CA  VAL A  75      28.100   4.652  14.015  1.00 28.68           C  
ATOM    582  C   VAL A  75      26.611   4.734  14.383  1.00 26.70           C  
ATOM    583  O   VAL A  75      25.715   4.486  13.565  1.00 29.50           O  
ATOM    584  CB  VAL A  75      28.790   3.443  14.638  1.00 23.07           C  
ATOM    585  CG1 VAL A  75      27.998   2.160  14.260  1.00 21.09           C  
ATOM    586  CG2 VAL A  75      30.207   3.361  14.098  1.00 21.37           C  
ATOM    587  N   ARG A  76      26.372   5.115  15.626  1.00 24.67           N  
ATOM    588  CA  ARG A  76      25.018   5.225  16.120  1.00 31.75           C  
ATOM    589  C   ARG A  76      24.201   6.235  15.310  1.00 31.58           C  
ATOM    590  O   ARG A  76      23.037   6.031  14.956  1.00 38.03           O  
ATOM    591  CB  ARG A  76      25.004   5.366  17.653  1.00 14.86           C  
ATOM    592  CG  ARG A  76      25.300   4.049  18.373  1.00 36.56           C  
ATOM    593  CD  ARG A  76      25.378   4.121  19.911  1.00 44.90           C  
ATOM    594  NE  ARG A  76      26.567   4.844  20.334  1.00100.00           N  
ATOM    595  CZ  ARG A  76      26.544   6.092  20.811  1.00100.00           C  
ATOM    596  NH1 ARG A  76      25.407   6.768  20.917  1.00100.00           N  
ATOM    597  NH2 ARG A  76      27.699   6.674  21.144  1.00 55.60           N  
ATOM    598  N   GLY A  77      24.834   7.332  14.912  1.00 19.50           N  
ATOM    599  CA  GLY A  77      24.148   8.292  14.079  1.00 26.16           C  
ATOM    600  C   GLY A  77      23.733   7.639  12.756  1.00 34.73           C  
ATOM    601  O   GLY A  77      22.661   7.830  12.260  1.00 29.77           O  
ATOM    602  N   ILE A  78      24.619   6.871  12.173  1.00 18.11           N  
ATOM    603  CA  ILE A  78      24.243   6.205  10.963  1.00 26.54           C  
ATOM    604  C   ILE A  78      23.086   5.251  11.260  1.00 26.23           C  
ATOM    605  O   ILE A  78      22.086   5.170  10.559  1.00 26.71           O  
ATOM    606  CB  ILE A  78      25.422   5.396  10.409  1.00 20.75           C  
ATOM    607  CG1 ILE A  78      26.403   6.295   9.670  1.00 16.00           C  
ATOM    608  CG2 ILE A  78      24.911   4.330   9.448  1.00 21.46           C  
ATOM    609  CD1 ILE A  78      27.766   5.597   9.537  1.00 22.80           C  
ATOM    610  N   LEU A  79      23.222   4.474  12.316  1.00 21.00           N  
ATOM    611  CA  LEU A  79      22.158   3.516  12.548  1.00 21.92           C  
ATOM    612  C   LEU A  79      20.793   4.077  12.862  1.00 31.87           C  
ATOM    613  O   LEU A  79      19.804   3.384  12.701  1.00 37.51           O  
ATOM    614  CB  LEU A  79      22.526   2.412  13.523  1.00 19.05           C  
ATOM    615  CG  LEU A  79      23.747   1.648  13.072  1.00 28.40           C  
ATOM    616  CD1 LEU A  79      24.160   0.762  14.221  1.00 22.20           C  
ATOM    617  CD2 LEU A  79      23.459   0.816  11.844  1.00 31.45           C  
ATOM    618  N   ARG A  80      20.745   5.317  13.330  1.00 31.17           N  
ATOM    619  CA  ARG A  80      19.497   5.981  13.675  1.00 28.98           C  
ATOM    620  C   ARG A  80      18.899   6.743  12.524  1.00 44.46           C  
ATOM    621  O   ARG A  80      17.784   7.251  12.628  1.00 40.79           O  
ATOM    622  CB  ARG A  80      19.766   7.079  14.676  1.00 33.42           C  
ATOM    623  CG  ARG A  80      20.030   6.596  16.069  1.00 70.20           C  
ATOM    624  CD  ARG A  80      19.764   7.710  17.071  1.00100.00           C  
ATOM    625  NE  ARG A  80      20.990   8.148  17.721  1.00100.00           N  
ATOM    626  CZ  ARG A  80      21.697   9.227  17.382  1.00100.00           C  
ATOM    627  NH1 ARG A  80      21.356  10.062  16.387  1.00 58.40           N  
ATOM    628  NH2 ARG A  80      22.803   9.467  18.073  1.00 59.92           N  
ATOM    629  N   ASN A  81      19.698   6.931  11.476  1.00 22.76           N  
ATOM    630  CA  ASN A  81      19.260   7.702  10.333  1.00 19.58           C  
ATOM    631  C   ASN A  81      18.530   6.886   9.268  1.00 58.90           C  
ATOM    632  O   ASN A  81      19.080   5.955   8.676  1.00 41.85           O  
ATOM    633  CB  ASN A  81      20.422   8.512   9.781  1.00 24.18           C  
ATOM    634  CG  ASN A  81      19.957   9.514   8.759  1.00 39.24           C  
ATOM    635  OD1 ASN A  81      19.309   9.151   7.780  1.00 47.91           O  
ATOM    636  ND2 ASN A  81      20.267  10.784   8.999  1.00 36.46           N  
ATOM    637  N   ALA A  82      17.274   7.233   9.025  1.00 28.83           N  
ATOM    638  CA  ALA A  82      16.458   6.498   8.070  1.00 33.59           C  
ATOM    639  C   ALA A  82      17.021   6.456   6.670  1.00 27.11           C  
ATOM    640  O   ALA A  82      16.827   5.518   5.938  1.00 39.29           O  
ATOM    641  CB  ALA A  82      15.011   6.921   8.079  1.00 29.22           C  
ATOM    642  N   LYS A  83      17.738   7.489   6.290  1.00 27.65           N  
ATOM    643  CA  LYS A  83      18.320   7.493   4.965  1.00 37.41           C  
ATOM    644  C   LYS A  83      19.654   6.777   4.919  1.00 30.01           C  
ATOM    645  O   LYS A  83      20.050   6.300   3.871  1.00 31.11           O  
ATOM    646  CB  LYS A  83      18.564   8.897   4.458  1.00 44.52           C  
ATOM    647  CG  LYS A  83      17.391   9.470   3.729  1.00100.00           C  
ATOM    648  CD  LYS A  83      16.458  10.210   4.666  1.00100.00           C  
ATOM    649  CE  LYS A  83      15.426  11.045   3.916  1.00100.00           C  
ATOM    650  NZ  LYS A  83      15.470  10.816   2.459  1.00100.00           N  
ATOM    651  N   LEU A  84      20.374   6.760   6.031  1.00 29.38           N  
ATOM    652  CA  LEU A  84      21.698   6.156   6.019  1.00 35.50           C  
ATOM    653  C   LEU A  84      21.747   4.662   6.317  1.00 18.71           C  
ATOM    654  O   LEU A  84      22.497   3.905   5.714  1.00 25.84           O  
ATOM    655  CB  LEU A  84      22.683   6.918   6.954  1.00 19.57           C  
ATOM    656  CG  LEU A  84      22.894   8.379   6.605  1.00 29.56           C  
ATOM    657  CD1 LEU A  84      23.843   8.996   7.637  1.00 29.33           C  
ATOM    658  CD2 LEU A  84      23.525   8.524   5.219  1.00 29.14           C  
ATOM    659  N   LYS A  85      20.976   4.264   7.293  1.00 19.62           N  
ATOM    660  CA  LYS A  85      20.954   2.909   7.729  1.00 17.94           C  
ATOM    661  C   LYS A  85      20.865   1.834   6.661  1.00 14.79           C  
ATOM    662  O   LYS A  85      21.599   0.838   6.663  1.00 19.50           O  
ATOM    663  CB  LYS A  85      19.905   2.733   8.781  1.00 24.55           C  
ATOM    664  CG  LYS A  85      19.974   1.318   9.304  1.00 24.95           C  
ATOM    665  CD  LYS A  85      19.238   1.131  10.595  1.00 29.33           C  
ATOM    666  CE  LYS A  85      19.144  -0.344  10.958  1.00 32.50           C  
ATOM    667  NZ  LYS A  85      18.287  -1.083  10.047  1.00 60.00           N  
ATOM    668  N   PRO A  86      19.923   1.989   5.784  1.00 20.71           N  
ATOM    669  CA  PRO A  86      19.718   1.012   4.751  1.00 43.59           C  
ATOM    670  C   PRO A  86      20.931   0.894   3.863  1.00 28.55           C  
ATOM    671  O   PRO A  86      21.327  -0.193   3.490  1.00 20.89           O  
ATOM    672  CB  PRO A  86      18.506   1.471   3.952  1.00 33.77           C  
ATOM    673  CG  PRO A  86      17.901   2.641   4.721  1.00 43.21           C  
ATOM    674  CD  PRO A  86      18.921   3.062   5.769  1.00 25.29           C  
ATOM    675  N   VAL A  87      21.556   2.019   3.540  1.00 19.12           N  
ATOM    676  CA  VAL A  87      22.743   1.963   2.703  1.00 19.77           C  
ATOM    677  C   VAL A  87      23.885   1.251   3.432  1.00 17.86           C  
ATOM    678  O   VAL A  87      24.555   0.336   2.950  1.00 20.41           O  
ATOM    679  CB  VAL A  87      23.208   3.358   2.277  1.00 26.77           C  
ATOM    680  CG1 VAL A  87      24.315   3.235   1.225  1.00 20.86           C  
ATOM    681  CG2 VAL A  87      22.026   4.173   1.750  1.00 22.87           C  
ATOM    682  N   TYR A  88      24.101   1.688   4.642  1.00 14.31           N  
ATOM    683  CA  TYR A  88      25.107   1.129   5.505  1.00 19.62           C  
ATOM    684  C   TYR A  88      24.960  -0.392   5.686  1.00 32.45           C  
ATOM    685  O   TYR A  88      25.964  -1.131   5.691  1.00 26.29           O  
ATOM    686  CB  TYR A  88      25.006   1.855   6.871  1.00 15.92           C  
ATOM    687  CG  TYR A  88      26.080   1.445   7.826  1.00 22.23           C  
ATOM    688  CD1 TYR A  88      27.346   2.030   7.761  1.00 20.32           C  
ATOM    689  CD2 TYR A  88      25.851   0.462   8.788  1.00 24.58           C  
ATOM    690  CE1 TYR A  88      28.359   1.661   8.638  1.00 23.52           C  
ATOM    691  CE2 TYR A  88      26.851   0.090   9.683  1.00 40.64           C  
ATOM    692  CZ  TYR A  88      28.101   0.707   9.623  1.00 23.49           C  
ATOM    693  OH  TYR A  88      29.091   0.303  10.491  1.00 30.77           O  
ATOM    694  N   ASP A  89      23.709  -0.854   5.846  1.00 25.11           N  
ATOM    695  CA  ASP A  89      23.437  -2.279   6.057  1.00 15.59           C  
ATOM    696  C   ASP A  89      23.760  -3.036   4.832  1.00 20.32           C  
ATOM    697  O   ASP A  89      24.152  -4.193   4.899  1.00 19.66           O  
ATOM    698  CB  ASP A  89      21.977  -2.531   6.393  1.00 27.63           C  
ATOM    699  CG  ASP A  89      21.731  -2.288   7.841  1.00 31.21           C  
ATOM    700  OD1 ASP A  89      22.848  -2.091   8.515  1.00 26.09           O  
ATOM    701  OD2 ASP A  89      20.642  -2.285   8.325  1.00 31.89           O  
ATOM    702  N   SER A  90      23.593  -2.401   3.704  1.00 14.52           N  
ATOM    703  CA  SER A  90      23.868  -3.125   2.490  1.00 13.93           C  
ATOM    704  C   SER A  90      25.341  -3.313   2.229  1.00 17.48           C  
ATOM    705  O   SER A  90      25.735  -4.064   1.316  1.00 17.52           O  
ATOM    706  CB  SER A  90      23.269  -2.434   1.271  1.00 21.48           C  
ATOM    707  OG  SER A  90      24.054  -1.304   0.884  1.00 17.31           O  
ATOM    708  N   LEU A  91      26.200  -2.568   2.905  1.00 12.82           N  
ATOM    709  CA  LEU A  91      27.633  -2.616   2.575  1.00 16.44           C  
ATOM    710  C   LEU A  91      28.443  -3.694   3.251  1.00 26.04           C  
ATOM    711  O   LEU A  91      28.092  -4.179   4.339  1.00 19.87           O  
ATOM    712  CB  LEU A  91      28.328  -1.299   2.979  1.00 11.33           C  
ATOM    713  CG  LEU A  91      27.746  -0.042   2.334  1.00 22.78           C  
ATOM    714  CD1 LEU A  91      28.312   1.192   3.010  1.00 20.03           C  
ATOM    715  CD2 LEU A  91      28.207  -0.025   0.874  1.00 17.87           C  
ATOM    716  N   ASP A  92      29.609  -3.991   2.651  1.00 16.31           N  
ATOM    717  CA  ASP A  92      30.556  -4.919   3.274  1.00 10.39           C  
ATOM    718  C   ASP A  92      31.351  -4.198   4.373  1.00 22.92           C  
ATOM    719  O   ASP A  92      31.275  -2.970   4.520  1.00 17.90           O  
ATOM    720  CB  ASP A  92      31.557  -5.480   2.295  1.00 14.55           C  
ATOM    721  CG  ASP A  92      32.327  -4.396   1.620  1.00 29.44           C  
ATOM    722  OD1 ASP A  92      31.679  -3.885   0.599  1.00 20.01           O  
ATOM    723  OD2 ASP A  92      33.439  -4.033   1.978  1.00 19.25           O  
ATOM    724  N   ALA A  93      32.146  -4.938   5.143  1.00 17.64           N  
ATOM    725  CA  ALA A  93      32.892  -4.363   6.239  1.00 15.90           C  
ATOM    726  C   ALA A  93      33.897  -3.256   5.913  1.00 20.78           C  
ATOM    727  O   ALA A  93      34.018  -2.306   6.663  1.00 22.39           O  
ATOM    728  CB  ALA A  93      33.335  -5.369   7.301  1.00 27.85           C  
ATOM    729  N   VAL A  94      34.634  -3.342   4.810  1.00 15.80           N  
ATOM    730  CA  VAL A  94      35.558  -2.281   4.462  1.00 18.24           C  
ATOM    731  C   VAL A  94      34.796  -1.000   4.093  1.00 15.34           C  
ATOM    732  O   VAL A  94      35.042   0.080   4.646  1.00 19.84           O  
ATOM    733  CB  VAL A  94      36.480  -2.760   3.345  1.00 22.83           C  
ATOM    734  CG1 VAL A  94      37.476  -1.685   2.896  1.00 14.09           C  
ATOM    735  CG2 VAL A  94      37.314  -3.892   3.922  1.00 20.76           C  
ATOM    736  N   ARG A  95      33.870  -1.134   3.167  1.00 17.79           N  
ATOM    737  CA  ARG A  95      33.057  -0.019   2.743  1.00 21.36           C  
ATOM    738  C   ARG A  95      32.334   0.614   3.908  1.00 19.77           C  
ATOM    739  O   ARG A  95      32.121   1.828   3.947  1.00 21.10           O  
ATOM    740  CB  ARG A  95      32.101  -0.382   1.624  1.00 12.95           C  
ATOM    741  CG  ARG A  95      32.874  -0.733   0.361  1.00 11.82           C  
ATOM    742  CD  ARG A  95      31.890  -1.043  -0.753  1.00 16.14           C  
ATOM    743  NE  ARG A  95      32.574  -1.154  -2.019  1.00 15.38           N  
ATOM    744  CZ  ARG A  95      33.052  -2.302  -2.503  1.00 20.51           C  
ATOM    745  NH1 ARG A  95      32.971  -3.466  -1.840  1.00 18.01           N  
ATOM    746  NH2 ARG A  95      33.661  -2.292  -3.685  1.00 18.51           N  
ATOM    747  N   ARG A  96      31.944  -0.189   4.883  1.00 16.23           N  
ATOM    748  CA  ARG A  96      31.280   0.424   6.031  1.00 19.97           C  
ATOM    749  C   ARG A  96      32.229   1.411   6.754  1.00 18.61           C  
ATOM    750  O   ARG A  96      31.819   2.429   7.300  1.00 18.76           O  
ATOM    751  CB  ARG A  96      30.768  -0.580   7.054  1.00 15.20           C  
ATOM    752  CG  ARG A  96      29.588  -1.374   6.556  1.00 19.17           C  
ATOM    753  CD  ARG A  96      29.031  -2.355   7.625  1.00 24.12           C  
ATOM    754  NE  ARG A  96      27.903  -3.105   7.057  1.00 27.32           N  
ATOM    755  CZ  ARG A  96      27.227  -4.079   7.656  1.00 35.99           C  
ATOM    756  NH1 ARG A  96      27.505  -4.424   8.876  1.00 30.95           N  
ATOM    757  NH2 ARG A  96      26.228  -4.672   6.973  1.00 22.14           N  
ATOM    758  N   ALA A  97      33.511   1.070   6.773  1.00 12.74           N  
ATOM    759  CA  ALA A  97      34.462   1.942   7.411  1.00 10.37           C  
ATOM    760  C   ALA A  97      34.522   3.252   6.622  1.00 13.66           C  
ATOM    761  O   ALA A  97      34.629   4.324   7.202  1.00 19.19           O  
ATOM    762  CB  ALA A  97      35.849   1.293   7.483  1.00 11.35           C  
ATOM    763  N   ALA A  98      34.439   3.173   5.283  1.00 15.26           N  
ATOM    764  CA  ALA A  98      34.443   4.405   4.506  1.00 11.52           C  
ATOM    765  C   ALA A  98      33.222   5.261   4.844  1.00 20.34           C  
ATOM    766  O   ALA A  98      33.282   6.486   4.843  1.00 19.15           O  
ATOM    767  CB  ALA A  98      34.534   4.178   2.999  1.00 12.95           C  
ATOM    768  N   ALA A  99      32.101   4.608   5.100  1.00 12.87           N  
ATOM    769  CA  ALA A  99      30.898   5.353   5.415  1.00 13.69           C  
ATOM    770  C   ALA A  99      31.052   6.053   6.740  1.00 15.90           C  
ATOM    771  O   ALA A  99      30.592   7.176   6.901  1.00 20.25           O  
ATOM    772  CB  ALA A  99      29.640   4.458   5.457  1.00 17.98           C  
ATOM    773  N   ILE A 100      31.672   5.376   7.707  1.00 15.21           N  
ATOM    774  CA  ILE A 100      31.840   5.934   9.034  1.00 12.96           C  
ATOM    775  C   ILE A 100      32.738   7.167   8.951  1.00 21.43           C  
ATOM    776  O   ILE A 100      32.552   8.234   9.585  1.00 20.98           O  
ATOM    777  CB  ILE A 100      32.367   4.895  10.034  1.00 15.40           C  
ATOM    778  CG1 ILE A 100      31.313   3.805  10.296  1.00 10.65           C  
ATOM    779  CG2 ILE A 100      32.741   5.583  11.328  1.00 14.56           C  
ATOM    780  CD1 ILE A 100      31.874   2.553  11.013  1.00 12.50           C  
ATOM    781  N   ASN A 101      33.743   7.045   8.112  1.00 15.88           N  
ATOM    782  CA  ASN A 101      34.706   8.119   7.921  1.00 11.80           C  
ATOM    783  C   ASN A 101      34.010   9.384   7.430  1.00 21.86           C  
ATOM    784  O   ASN A 101      34.209  10.460   7.965  1.00 19.63           O  
ATOM    785  CB  ASN A 101      35.764   7.638   6.932  1.00 13.25           C  
ATOM    786  CG  ASN A 101      36.971   8.530   6.884  1.00 17.43           C  
ATOM    787  OD1 ASN A 101      36.847   9.751   6.798  1.00 20.13           O  
ATOM    788  ND2 ASN A 101      38.165   7.941   6.872  1.00 13.62           N  
ATOM    789  N   MET A 102      33.190   9.257   6.420  1.00 12.48           N  
ATOM    790  CA  MET A 102      32.474  10.415   5.916  1.00 16.96           C  
ATOM    791  C   MET A 102      31.633  11.070   7.011  1.00 20.52           C  
ATOM    792  O   MET A 102      31.610  12.293   7.155  1.00 17.79           O  
ATOM    793  CB  MET A 102      31.501  10.039   4.768  1.00 22.89           C  
ATOM    794  CG  MET A 102      32.183   9.785   3.444  1.00 25.43           C  
ATOM    795  SD  MET A 102      30.998   9.529   2.120  1.00 26.54           S  
ATOM    796  CE  MET A 102      30.629  11.259   1.758  1.00 19.46           C  
ATOM    797  N   VAL A 103      30.900  10.255   7.762  1.00 16.26           N  
ATOM    798  CA  VAL A 103      30.038  10.804   8.794  1.00 21.34           C  
ATOM    799  C   VAL A 103      30.869  11.459   9.874  1.00 25.52           C  
ATOM    800  O   VAL A 103      30.513  12.510  10.349  1.00 29.12           O  
ATOM    801  CB  VAL A 103      29.055   9.794   9.385  1.00 15.23           C  
ATOM    802  CG1 VAL A 103      28.318  10.422  10.550  1.00 26.04           C  
ATOM    803  CG2 VAL A 103      28.030   9.391   8.338  1.00 24.29           C  
ATOM    804  N   PHE A 104      31.986  10.848  10.262  1.00 20.70           N  
ATOM    805  CA  PHE A 104      32.827  11.414  11.298  1.00 15.01           C  
ATOM    806  C   PHE A 104      33.308  12.812  10.903  1.00 29.75           C  
ATOM    807  O   PHE A 104      33.453  13.709  11.707  1.00 22.83           O  
ATOM    808  CB  PHE A 104      34.059  10.524  11.469  1.00 19.58           C  
ATOM    809  CG  PHE A 104      34.990  10.953  12.576  1.00 14.10           C  
ATOM    810  CD1 PHE A 104      35.940  11.947  12.361  1.00 14.34           C  
ATOM    811  CD2 PHE A 104      34.971  10.306  13.811  1.00 16.69           C  
ATOM    812  CE1 PHE A 104      36.815  12.302  13.390  1.00 17.86           C  
ATOM    813  CE2 PHE A 104      35.857  10.623  14.838  1.00 16.56           C  
ATOM    814  CZ  PHE A 104      36.786  11.639  14.619  1.00 18.45           C  
ATOM    815  N   GLN A 105      33.591  12.977   9.619  1.00 22.88           N  
ATOM    816  CA  GLN A 105      34.097  14.217   9.046  1.00 26.02           C  
ATOM    817  C   GLN A 105      33.034  15.250   8.790  1.00 26.32           C  
ATOM    818  O   GLN A 105      33.246  16.420   9.049  1.00 24.39           O  
ATOM    819  CB  GLN A 105      34.902  14.018   7.685  1.00 15.12           C  
ATOM    820  CG  GLN A 105      35.545  15.311   7.084  1.00 22.22           C  
ATOM    821  CD  GLN A 105      36.150  15.199   5.669  1.00 26.60           C  
ATOM    822  OE1 GLN A 105      36.100  14.154   5.055  1.00 25.38           O  
ATOM    823  NE2 GLN A 105      36.785  16.268   5.142  1.00 20.98           N  
ATOM    824  N   MET A 106      31.938  14.835   8.201  1.00 24.89           N  
ATOM    825  CA  MET A 106      30.974  15.806   7.799  1.00 19.25           C  
ATOM    826  C   MET A 106      29.629  15.797   8.444  1.00 32.50           C  
ATOM    827  O   MET A 106      28.803  16.625   8.138  1.00 29.03           O  
ATOM    828  CB  MET A 106      30.965  15.956   6.253  1.00 19.31           C  
ATOM    829  CG  MET A 106      30.249  14.948   5.414  1.00 31.33           C  
ATOM    830  SD  MET A 106      30.720  15.242   3.680  1.00 50.58           S  
ATOM    831  CE  MET A 106      32.208  14.282   3.569  1.00 58.27           C  
ATOM    832  N   GLY A 107      29.426  14.898   9.360  1.00 22.83           N  
ATOM    833  CA  GLY A 107      28.171  14.908  10.002  1.00 20.55           C  
ATOM    834  C   GLY A 107      27.167  14.191   9.173  1.00 18.37           C  
ATOM    835  O   GLY A 107      27.213  14.077   7.947  1.00 27.49           O  
ATOM    836  N   GLU A 108      26.229  13.752   9.922  1.00 24.67           N  
ATOM    837  CA  GLU A 108      25.194  12.972   9.395  1.00 28.91           C  
ATOM    838  C   GLU A 108      24.294  13.728   8.464  1.00 35.72           C  
ATOM    839  O   GLU A 108      23.773  13.176   7.517  1.00 32.91           O  
ATOM    840  CB  GLU A 108      24.504  12.291  10.559  1.00 38.10           C  
ATOM    841  CG  GLU A 108      23.014  12.550  10.613  1.00 59.32           C  
ATOM    842  CD  GLU A 108      22.389  11.387  11.297  1.00100.00           C  
ATOM    843  OE1 GLU A 108      23.273  10.455  11.551  1.00100.00           O  
ATOM    844  OE2 GLU A 108      21.211  11.320  11.559  1.00 98.27           O  
ATOM    845  N   THR A 109      24.136  15.006   8.712  1.00 28.38           N  
ATOM    846  CA  THR A 109      23.311  15.770   7.809  1.00 50.62           C  
ATOM    847  C   THR A 109      24.041  15.885   6.502  1.00 57.11           C  
ATOM    848  O   THR A 109      23.473  15.600   5.441  1.00 81.33           O  
ATOM    849  CB  THR A 109      22.983  17.158   8.357  1.00 93.69           C  
ATOM    850  OG1 THR A 109      22.213  17.003   9.511  1.00 49.72           O  
ATOM    851  CG2 THR A 109      22.191  17.949   7.329  1.00100.00           C  
ATOM    852  N   GLY A 110      25.303  16.316   6.628  1.00 33.70           N  
ATOM    853  CA  GLY A 110      26.186  16.471   5.507  1.00 54.78           C  
ATOM    854  C   GLY A 110      26.097  15.287   4.577  1.00 43.21           C  
ATOM    855  O   GLY A 110      25.734  15.440   3.423  1.00 43.83           O  
ATOM    856  N   VAL A 111      26.357  14.096   5.097  1.00 35.53           N  
ATOM    857  CA  VAL A 111      26.308  12.899   4.265  1.00 29.30           C  
ATOM    858  C   VAL A 111      24.964  12.621   3.636  1.00 59.63           C  
ATOM    859  O   VAL A 111      24.859  12.272   2.446  1.00 27.98           O  
ATOM    860  CB  VAL A 111      26.728  11.717   5.092  1.00 27.13           C  
ATOM    861  CG1 VAL A 111      26.831  10.501   4.171  1.00 39.02           C  
ATOM    862  CG2 VAL A 111      28.094  12.024   5.661  1.00 31.49           C  
ATOM    863  N   ALA A 112      23.963  12.764   4.509  1.00 50.28           N  
ATOM    864  CA  ALA A 112      22.585  12.549   4.177  1.00 58.10           C  
ATOM    865  C   ALA A 112      22.174  13.272   2.886  1.00100.00           C  
ATOM    866  O   ALA A 112      21.330  12.788   2.133  1.00 65.37           O  
ATOM    867  CB  ALA A 112      21.684  12.704   5.383  1.00 53.50           C  
ATOM    868  N   GLY A 113      22.817  14.414   2.584  1.00 34.20           N  
ATOM    869  CA  GLY A 113      22.562  15.168   1.337  1.00 65.88           C  
ATOM    870  C   GLY A 113      23.180  14.581   0.055  1.00100.00           C  
ATOM    871  O   GLY A 113      23.081  15.143  -1.047  1.00 60.94           O  
ATOM    872  N   PHE A 114      23.995  13.532   0.164  1.00 40.46           N  
ATOM    873  CA  PHE A 114      24.597  12.897  -0.987  1.00 23.71           C  
ATOM    874  C   PHE A 114      23.680  11.810  -1.523  1.00 28.96           C  
ATOM    875  O   PHE A 114      24.096  10.705  -1.810  1.00 27.43           O  
ATOM    876  CB  PHE A 114      25.859  12.201  -0.532  1.00 21.24           C  
ATOM    877  CG  PHE A 114      27.048  13.118  -0.410  1.00 35.44           C  
ATOM    878  CD1 PHE A 114      27.038  14.220   0.450  1.00 50.21           C  
ATOM    879  CD2 PHE A 114      28.190  12.875  -1.169  1.00 40.59           C  
ATOM    880  CE1 PHE A 114      28.143  15.066   0.554  1.00 31.00           C  
ATOM    881  CE2 PHE A 114      29.297  13.718  -1.090  1.00 31.85           C  
ATOM    882  CZ  PHE A 114      29.279  14.807  -0.210  1.00 28.94           C  
ATOM    883  N   THR A 115      22.425  12.135  -1.608  1.00 19.44           N  
ATOM    884  CA  THR A 115      21.377  11.253  -2.029  1.00 17.76           C  
ATOM    885  C   THR A 115      21.708  10.398  -3.199  1.00 29.84           C  
ATOM    886  O   THR A 115      21.553   9.198  -3.138  1.00 23.14           O  
ATOM    887  CB  THR A 115      20.161  12.081  -2.431  1.00 31.83           C  
ATOM    888  OG1 THR A 115      19.804  12.910  -1.382  1.00 49.70           O  
ATOM    889  CG2 THR A 115      19.008  11.149  -2.788  1.00 38.23           C  
ATOM    890  N   ASN A 116      22.097  11.033  -4.290  1.00 20.47           N  
ATOM    891  CA  ASN A 116      22.437  10.262  -5.487  1.00 23.04           C  
ATOM    892  C   ASN A 116      23.567   9.243  -5.317  1.00 26.31           C  
ATOM    893  O   ASN A 116      23.509   8.116  -5.796  1.00 19.36           O  
ATOM    894  CB  ASN A 116      22.662  11.135  -6.745  1.00 20.90           C  
ATOM    895  CG  ASN A 116      21.484  12.062  -6.992  1.00 33.35           C  
ATOM    896  OD1 ASN A 116      20.321  11.676  -6.853  1.00 45.36           O  
ATOM    897  ND2 ASN A 116      21.771  13.310  -7.345  1.00 24.42           N  
ATOM    898  N   SER A 117      24.651   9.648  -4.641  1.00 20.18           N  
ATOM    899  CA  SER A 117      25.762   8.725  -4.415  1.00 15.20           C  
ATOM    900  C   SER A 117      25.289   7.572  -3.536  1.00 22.00           C  
ATOM    901  O   SER A 117      25.709   6.442  -3.723  1.00 21.10           O  
ATOM    902  CB  SER A 117      26.918   9.386  -3.675  1.00 18.84           C  
ATOM    903  OG  SER A 117      27.319  10.605  -4.289  1.00 24.69           O  
ATOM    904  N   LEU A 118      24.455   7.904  -2.537  1.00 23.35           N  
ATOM    905  CA  LEU A 118      23.915   6.932  -1.603  1.00 26.84           C  
ATOM    906  C   LEU A 118      23.157   5.816  -2.353  1.00 23.85           C  
ATOM    907  O   LEU A 118      23.346   4.623  -2.123  1.00 23.25           O  
ATOM    908  CB  LEU A 118      23.055   7.570  -0.462  1.00 26.37           C  
ATOM    909  CG  LEU A 118      23.805   8.477   0.545  1.00 42.26           C  
ATOM    910  CD1 LEU A 118      22.820   9.096   1.552  1.00 25.58           C  
ATOM    911  CD2 LEU A 118      24.871   7.716   1.305  1.00 15.30           C  
ATOM    912  N   ARG A 119      22.328   6.218  -3.268  1.00 18.22           N  
ATOM    913  CA  ARG A 119      21.559   5.277  -4.064  1.00 28.96           C  
ATOM    914  C   ARG A 119      22.499   4.404  -4.862  1.00 28.44           C  
ATOM    915  O   ARG A 119      22.321   3.185  -4.994  1.00 21.36           O  
ATOM    916  CB  ARG A 119      20.652   6.054  -5.001  1.00 22.05           C  
ATOM    917  CG  ARG A 119      19.692   5.215  -5.805  1.00 46.02           C  
ATOM    918  CD  ARG A 119      18.812   6.103  -6.691  1.00100.00           C  
ATOM    919  NE  ARG A 119      19.436   6.395  -7.989  1.00100.00           N  
ATOM    920  CZ  ARG A 119      20.063   7.534  -8.323  1.00100.00           C  
ATOM    921  NH1 ARG A 119      20.176   8.571  -7.491  1.00100.00           N  
ATOM    922  NH2 ARG A 119      20.590   7.621  -9.552  1.00100.00           N  
ATOM    923  N   MET A 120      23.540   5.042  -5.402  1.00 19.75           N  
ATOM    924  CA  MET A 120      24.487   4.278  -6.166  1.00 21.80           C  
ATOM    925  C   MET A 120      25.257   3.292  -5.298  1.00 16.50           C  
ATOM    926  O   MET A 120      25.527   2.163  -5.684  1.00 20.78           O  
ATOM    927  CB  MET A 120      25.459   5.106  -7.024  1.00 24.26           C  
ATOM    928  CG  MET A 120      24.814   5.829  -8.186  1.00 26.73           C  
ATOM    929  SD  MET A 120      25.972   7.091  -8.810  1.00 31.39           S  
ATOM    930  CE  MET A 120      24.874   8.392  -9.376  1.00 25.60           C  
ATOM    931  N   LEU A 121      25.609   3.678  -4.115  1.00 22.69           N  
ATOM    932  CA  LEU A 121      26.303   2.724  -3.301  1.00 22.86           C  
ATOM    933  C   LEU A 121      25.384   1.542  -2.982  1.00 19.18           C  
ATOM    934  O   LEU A 121      25.783   0.380  -3.045  1.00 20.17           O  
ATOM    935  CB  LEU A 121      26.813   3.389  -2.014  1.00 18.15           C  
ATOM    936  CG  LEU A 121      27.977   4.377  -2.250  1.00 18.63           C  
ATOM    937  CD1 LEU A 121      28.199   5.235  -0.997  1.00 16.50           C  
ATOM    938  CD2 LEU A 121      29.275   3.619  -2.520  1.00 17.66           C  
ATOM    939  N   GLN A 122      24.141   1.872  -2.662  1.00 14.36           N  
ATOM    940  CA  GLN A 122      23.218   0.843  -2.309  1.00 22.87           C  
ATOM    941  C   GLN A 122      23.031  -0.161  -3.436  1.00 34.12           C  
ATOM    942  O   GLN A 122      22.839  -1.359  -3.222  1.00 26.37           O  
ATOM    943  CB  GLN A 122      21.906   1.412  -1.823  1.00 17.52           C  
ATOM    944  CG  GLN A 122      20.878   0.291  -1.655  1.00 26.22           C  
ATOM    945  CD  GLN A 122      19.752   0.635  -0.715  1.00100.00           C  
ATOM    946  OE1 GLN A 122      19.462   1.817  -0.494  1.00 50.56           O  
ATOM    947  NE2 GLN A 122      19.106  -0.400  -0.165  1.00100.00           N  
ATOM    948  N   GLN A 123      23.122   0.323  -4.655  1.00 21.74           N  
ATOM    949  CA  GLN A 123      22.950  -0.563  -5.767  1.00 19.94           C  
ATOM    950  C   GLN A 123      24.230  -1.222  -6.136  1.00 34.23           C  
ATOM    951  O   GLN A 123      24.231  -1.960  -7.102  1.00 27.94           O  
ATOM    952  CB  GLN A 123      22.496   0.186  -7.011  1.00 20.18           C  
ATOM    953  CG  GLN A 123      21.113   0.864  -6.802  1.00 25.79           C  
ATOM    954  CD  GLN A 123      20.695   1.603  -8.065  1.00 50.47           C  
ATOM    955  OE1 GLN A 123      20.435   1.007  -9.105  1.00 61.51           O  
ATOM    956  NE2 GLN A 123      20.660   2.932  -7.983  1.00 70.41           N  
ATOM    957  N   LYS A 124      25.333  -0.904  -5.432  1.00 17.03           N  
ATOM    958  CA  LYS A 124      26.642  -1.497  -5.741  1.00 16.59           C  
ATOM    959  C   LYS A 124      27.236  -1.136  -7.086  1.00 14.85           C  
ATOM    960  O   LYS A 124      28.038  -1.891  -7.662  1.00 20.44           O  
ATOM    961  CB  LYS A 124      26.785  -3.007  -5.499  1.00 28.84           C  
ATOM    962  CG  LYS A 124      26.150  -3.432  -4.194  1.00 25.08           C  
ATOM    963  CD  LYS A 124      26.628  -4.764  -3.630  1.00 17.13           C  
ATOM    964  CE  LYS A 124      26.056  -5.005  -2.249  1.00 16.15           C  
ATOM    965  NZ  LYS A 124      26.723  -4.240  -1.184  1.00 29.77           N  
ATOM    966  N   ARG A 125      26.931   0.051  -7.551  1.00 19.41           N  
ATOM    967  CA  ARG A 125      27.493   0.559  -8.783  1.00 20.52           C  
ATOM    968  C   ARG A 125      28.727   1.370  -8.364  1.00 29.27           C  
ATOM    969  O   ARG A 125      28.698   2.603  -8.244  1.00 17.54           O  
ATOM    970  CB  ARG A 125      26.447   1.436  -9.447  1.00 24.01           C  
ATOM    971  CG  ARG A 125      25.331   0.591 -10.060  1.00 32.70           C  
ATOM    972  CD  ARG A 125      24.077   1.407 -10.257  1.00 32.37           C  
ATOM    973  NE  ARG A 125      23.389   1.151 -11.525  1.00 88.67           N  
ATOM    974  CZ  ARG A 125      22.437   0.236 -11.710  1.00100.00           C  
ATOM    975  NH1 ARG A 125      22.050  -0.621 -10.737  1.00100.00           N  
ATOM    976  NH2 ARG A 125      21.903   0.089 -12.914  1.00100.00           N  
ATOM    977  N   TRP A 126      29.811   0.656  -8.115  1.00 21.04           N  
ATOM    978  CA  TRP A 126      31.006   1.287  -7.578  1.00 30.37           C  
ATOM    979  C   TRP A 126      31.698   2.391  -8.338  1.00 28.27           C  
ATOM    980  O   TRP A 126      31.997   3.452  -7.791  1.00 24.39           O  
ATOM    981  CB  TRP A 126      31.972   0.365  -6.884  1.00 16.89           C  
ATOM    982  CG  TRP A 126      31.312  -0.804  -6.170  1.00 17.27           C  
ATOM    983  CD1 TRP A 126      31.459  -2.091  -6.537  1.00 20.07           C  
ATOM    984  CD2 TRP A 126      30.547  -0.799  -4.953  1.00 20.12           C  
ATOM    985  NE1 TRP A 126      30.849  -2.899  -5.641  1.00 20.95           N  
ATOM    986  CE2 TRP A 126      30.272  -2.151  -4.640  1.00 17.77           C  
ATOM    987  CE3 TRP A 126      30.093   0.186  -4.059  1.00 18.00           C  
ATOM    988  CZ2 TRP A 126      29.592  -2.521  -3.488  1.00 17.00           C  
ATOM    989  CZ3 TRP A 126      29.371  -0.185  -2.949  1.00 25.29           C  
ATOM    990  CH2 TRP A 126      29.121  -1.538  -2.661  1.00 18.66           C  
ATOM    991  N   ASP A 127      32.033   2.125  -9.566  1.00 20.76           N  
ATOM    992  CA  ASP A 127      32.673   3.158 -10.326  1.00 18.29           C  
ATOM    993  C   ASP A 127      31.775   4.365 -10.441  1.00 18.53           C  
ATOM    994  O   ASP A 127      32.223   5.481 -10.293  1.00 24.96           O  
ATOM    995  CB  ASP A 127      33.022   2.647 -11.709  1.00 26.88           C  
ATOM    996  CG  ASP A 127      34.252   1.767 -11.655  1.00 31.89           C  
ATOM    997  OD1 ASP A 127      34.591   1.122 -10.684  1.00 43.87           O  
ATOM    998  OD2 ASP A 127      34.975   1.827 -12.747  1.00 74.12           O  
ATOM    999  N   GLU A 128      30.485   4.147 -10.667  1.00 16.71           N  
ATOM   1000  CA  GLU A 128      29.597   5.285 -10.773  1.00 20.68           C  
ATOM   1001  C   GLU A 128      29.506   6.124  -9.527  1.00 30.26           C  
ATOM   1002  O   GLU A 128      29.475   7.348  -9.579  1.00 25.20           O  
ATOM   1003  CB  GLU A 128      28.218   4.853 -11.254  1.00 37.68           C  
ATOM   1004  CG  GLU A 128      28.393   4.177 -12.624  1.00 31.12           C  
ATOM   1005  CD  GLU A 128      27.200   3.402 -13.093  1.00100.00           C  
ATOM   1006  OE1 GLU A 128      26.112   4.134 -13.170  1.00 80.07           O  
ATOM   1007  OE2 GLU A 128      27.257   2.230 -13.425  1.00100.00           O  
ATOM   1008  N   ALA A 129      29.447   5.458  -8.406  1.00 18.56           N  
ATOM   1009  CA  ALA A 129      29.333   6.189  -7.175  1.00 22.30           C  
ATOM   1010  C   ALA A 129      30.585   7.018  -6.962  1.00 14.82           C  
ATOM   1011  O   ALA A 129      30.532   8.158  -6.530  1.00 20.83           O  
ATOM   1012  CB  ALA A 129      29.154   5.214  -6.016  1.00 17.44           C  
ATOM   1013  N   ALA A 130      31.719   6.422  -7.307  1.00 15.94           N  
ATOM   1014  CA  ALA A 130      33.001   7.077  -7.118  1.00 18.51           C  
ATOM   1015  C   ALA A 130      33.049   8.379  -7.884  1.00 33.80           C  
ATOM   1016  O   ALA A 130      33.534   9.400  -7.396  1.00 25.18           O  
ATOM   1017  CB  ALA A 130      34.177   6.172  -7.526  1.00 17.00           C  
ATOM   1018  N   VAL A 131      32.547   8.324  -9.108  1.00 19.08           N  
ATOM   1019  CA  VAL A 131      32.512   9.491  -9.950  1.00 19.34           C  
ATOM   1020  C   VAL A 131      31.571  10.535  -9.338  1.00 26.75           C  
ATOM   1021  O   VAL A 131      31.939  11.694  -9.199  1.00 32.51           O  
ATOM   1022  CB  VAL A 131      32.140   9.126 -11.415  1.00 20.04           C  
ATOM   1023  CG1 VAL A 131      31.731  10.329 -12.214  1.00 28.79           C  
ATOM   1024  CG2 VAL A 131      33.328   8.465 -12.117  1.00 28.02           C  
ATOM   1025  N   ASN A 132      30.381  10.120  -8.922  1.00 18.31           N  
ATOM   1026  CA  ASN A 132      29.429  11.043  -8.347  1.00 17.43           C  
ATOM   1027  C   ASN A 132      29.941  11.631  -7.031  1.00 22.87           C  
ATOM   1028  O   ASN A 132      29.747  12.793  -6.695  1.00 22.19           O  
ATOM   1029  CB  ASN A 132      28.077  10.372  -8.139  1.00 19.37           C  
ATOM   1030  CG  ASN A 132      26.999  11.333  -7.676  1.00 25.25           C  
ATOM   1031  OD1 ASN A 132      26.783  11.565  -6.470  1.00 23.96           O  
ATOM   1032  ND2 ASN A 132      26.390  11.964  -8.650  1.00 24.03           N  
ATOM   1033  N   LEU A 133      30.619  10.839  -6.241  1.00 14.24           N  
ATOM   1034  CA  LEU A 133      31.072  11.360  -4.966  1.00 23.23           C  
ATOM   1035  C   LEU A 133      32.052  12.534  -5.152  1.00 21.21           C  
ATOM   1036  O   LEU A 133      32.141  13.426  -4.319  1.00 26.66           O  
ATOM   1037  CB  LEU A 133      31.765  10.268  -4.071  1.00 18.35           C  
ATOM   1038  CG  LEU A 133      30.822   9.280  -3.348  1.00 22.45           C  
ATOM   1039  CD1 LEU A 133      31.637   8.091  -2.819  1.00 21.60           C  
ATOM   1040  CD2 LEU A 133      30.133   9.963  -2.183  1.00 20.74           C  
ATOM   1041  N   ALA A 134      32.835  12.481  -6.229  1.00 22.02           N  
ATOM   1042  CA  ALA A 134      33.864  13.477  -6.512  1.00 24.29           C  
ATOM   1043  C   ALA A 134      33.310  14.861  -6.863  1.00 19.50           C  
ATOM   1044  O   ALA A 134      33.984  15.895  -6.728  1.00 20.32           O  
ATOM   1045  CB  ALA A 134      34.896  12.944  -7.534  1.00 20.23           C  
ATOM   1046  N   LYS A 135      32.059  14.900  -7.291  1.00 16.64           N  
ATOM   1047  CA  LYS A 135      31.394  16.158  -7.631  1.00 20.01           C  
ATOM   1048  C   LYS A 135      30.821  16.786  -6.414  1.00 20.79           C  
ATOM   1049  O   LYS A 135      29.636  16.840  -6.241  1.00 22.78           O  
ATOM   1050  CB  LYS A 135      30.232  15.925  -8.550  1.00 19.40           C  
ATOM   1051  CG  LYS A 135      30.729  15.180  -9.767  1.00 29.74           C  
ATOM   1052  CD  LYS A 135      29.707  15.250 -10.878  1.00 37.29           C  
ATOM   1053  CE  LYS A 135      30.268  14.629 -12.133  1.00 72.86           C  
ATOM   1054  NZ  LYS A 135      29.221  13.906 -12.876  1.00 80.33           N  
ATOM   1055  N   SER A 136      31.706  17.232  -5.565  1.00 15.25           N  
ATOM   1056  CA  SER A 136      31.249  17.745  -4.320  1.00 20.60           C  
ATOM   1057  C   SER A 136      32.250  18.739  -3.748  1.00 14.07           C  
ATOM   1058  O   SER A 136      33.467  18.734  -4.007  1.00 21.38           O  
ATOM   1059  CB  SER A 136      31.089  16.565  -3.359  1.00 11.95           C  
ATOM   1060  OG  SER A 136      32.387  15.944  -3.189  1.00 17.07           O  
ATOM   1061  N   ARG A 137      31.716  19.611  -2.929  1.00 12.34           N  
ATOM   1062  CA  ARG A 137      32.553  20.556  -2.228  1.00 24.10           C  
ATOM   1063  C   ARG A 137      33.602  19.794  -1.424  1.00 24.00           C  
ATOM   1064  O   ARG A 137      34.759  20.185  -1.380  1.00 22.08           O  
ATOM   1065  CB  ARG A 137      31.707  21.412  -1.270  1.00 28.87           C  
ATOM   1066  CG  ARG A 137      32.595  22.160  -0.276  1.00 29.64           C  
ATOM   1067  CD  ARG A 137      31.900  23.308   0.450  1.00 26.42           C  
ATOM   1068  NE  ARG A 137      32.838  24.218   1.141  1.00 40.66           N  
ATOM   1069  CZ  ARG A 137      33.555  23.938   2.247  1.00 53.92           C  
ATOM   1070  NH1 ARG A 137      33.510  22.756   2.860  1.00 47.63           N  
ATOM   1071  NH2 ARG A 137      34.361  24.872   2.747  1.00 60.62           N  
ATOM   1072  N   TRP A 138      33.156  18.686  -0.754  1.00 20.53           N  
ATOM   1073  CA  TRP A 138      33.983  17.803   0.061  1.00 19.40           C  
ATOM   1074  C   TRP A 138      35.270  17.410  -0.666  1.00 18.03           C  
ATOM   1075  O   TRP A 138      36.380  17.568  -0.169  1.00 18.69           O  
ATOM   1076  CB  TRP A 138      33.179  16.513   0.353  1.00 25.43           C  
ATOM   1077  CG  TRP A 138      33.953  15.389   0.968  1.00 26.21           C  
ATOM   1078  CD1 TRP A 138      34.652  15.431   2.133  1.00 17.73           C  
ATOM   1079  CD2 TRP A 138      33.952  14.006   0.530  1.00 19.58           C  
ATOM   1080  NE1 TRP A 138      35.172  14.178   2.412  1.00 21.77           N  
ATOM   1081  CE2 TRP A 138      34.739  13.288   1.457  1.00 16.81           C  
ATOM   1082  CE3 TRP A 138      33.421  13.362  -0.556  1.00 15.42           C  
ATOM   1083  CZ2 TRP A 138      34.936  11.905   1.333  1.00 17.94           C  
ATOM   1084  CZ3 TRP A 138      33.622  11.998  -0.696  1.00 25.22           C  
ATOM   1085  CH2 TRP A 138      34.375  11.286   0.238  1.00 22.41           C  
ATOM   1086  N   TYR A 139      35.099  16.946  -1.898  1.00 15.28           N  
ATOM   1087  CA  TYR A 139      36.191  16.538  -2.715  1.00 13.87           C  
ATOM   1088  C   TYR A 139      37.040  17.700  -3.080  1.00 68.27           C  
ATOM   1089  O   TYR A 139      38.249  17.600  -3.104  1.00 23.11           O  
ATOM   1090  CB  TYR A 139      35.680  15.974  -4.024  1.00 17.56           C  
ATOM   1091  CG  TYR A 139      36.783  15.454  -4.903  1.00 24.92           C  
ATOM   1092  CD1 TYR A 139      37.310  14.184  -4.675  1.00 23.00           C  
ATOM   1093  CD2 TYR A 139      37.220  16.182  -6.006  1.00 23.80           C  
ATOM   1094  CE1 TYR A 139      38.266  13.637  -5.521  1.00 24.31           C  
ATOM   1095  CE2 TYR A 139      38.183  15.655  -6.868  1.00 35.72           C  
ATOM   1096  CZ  TYR A 139      38.692  14.382  -6.619  1.00 60.39           C  
ATOM   1097  OH  TYR A 139      39.652  13.867  -7.440  1.00 57.01           O  
ATOM   1098  N   ASN A 140      36.417  18.806  -3.437  1.00 25.30           N  
ATOM   1099  CA  ASN A 140      37.201  19.967  -3.824  1.00 17.23           C  
ATOM   1100  C   ASN A 140      38.025  20.578  -2.692  1.00 23.30           C  
ATOM   1101  O   ASN A 140      39.125  21.021  -2.934  1.00 28.35           O  
ATOM   1102  CB  ASN A 140      36.354  21.017  -4.559  1.00 32.76           C  
ATOM   1103  CG  ASN A 140      36.042  20.485  -5.925  1.00 33.90           C  
ATOM   1104  OD1 ASN A 140      34.970  19.921  -6.193  1.00 31.88           O  
ATOM   1105  ND2 ASN A 140      37.057  20.542  -6.779  1.00 33.25           N  
ATOM   1106  N   GLN A 141      37.516  20.570  -1.452  1.00 14.05           N  
ATOM   1107  CA  GLN A 141      38.203  21.102  -0.286  1.00 23.99           C  
ATOM   1108  C   GLN A 141      39.253  20.216   0.305  1.00 31.14           C  
ATOM   1109  O   GLN A 141      40.294  20.718   0.733  1.00 24.64           O  
ATOM   1110  CB  GLN A 141      37.273  21.534   0.843  1.00 15.53           C  
ATOM   1111  CG  GLN A 141      36.270  22.605   0.363  1.00 30.77           C  
ATOM   1112  CD  GLN A 141      36.919  23.835  -0.246  1.00100.00           C  
ATOM   1113  OE1 GLN A 141      36.555  24.336  -1.338  1.00 29.02           O  
ATOM   1114  NE2 GLN A 141      37.869  24.412   0.488  1.00 26.79           N  
ATOM   1115  N   THR A 142      38.962  18.920   0.414  1.00 21.99           N  
ATOM   1116  CA  THR A 142      39.915  17.982   0.970  1.00 13.06           C  
ATOM   1117  C   THR A 142      40.082  16.866  -0.006  1.00 24.68           C  
ATOM   1118  O   THR A 142      39.735  15.731   0.268  1.00 19.25           O  
ATOM   1119  CB  THR A 142      39.450  17.417   2.314  1.00 25.40           C  
ATOM   1120  OG1 THR A 142      38.108  16.952   2.212  1.00 20.11           O  
ATOM   1121  CG2 THR A 142      39.581  18.539   3.361  1.00 17.35           C  
ATOM   1122  N   PRO A 143      40.673  17.176  -1.132  1.00 21.95           N  
ATOM   1123  CA  PRO A 143      40.849  16.180  -2.176  1.00 19.86           C  
ATOM   1124  C   PRO A 143      41.654  14.900  -1.835  1.00 24.60           C  
ATOM   1125  O   PRO A 143      41.303  13.811  -2.251  1.00 20.29           O  
ATOM   1126  CB  PRO A 143      41.511  16.906  -3.343  1.00 18.26           C  
ATOM   1127  CG  PRO A 143      42.209  18.111  -2.727  1.00 16.61           C  
ATOM   1128  CD  PRO A 143      41.437  18.425  -1.462  1.00 19.05           C  
ATOM   1129  N   ASN A 144      42.799  15.005  -1.150  1.00 12.38           N  
ATOM   1130  CA  ASN A 144      43.556  13.795  -0.855  1.00 21.83           C  
ATOM   1131  C   ASN A 144      42.808  12.837   0.071  1.00 28.47           C  
ATOM   1132  O   ASN A 144      42.831  11.641  -0.107  1.00 18.94           O  
ATOM   1133  CB  ASN A 144      44.967  14.078  -0.267  1.00 16.83           C  
ATOM   1134  CG  ASN A 144      45.926  14.771  -1.247  1.00 34.77           C  
ATOM   1135  OD1 ASN A 144      45.945  14.546  -2.466  1.00 34.33           O  
ATOM   1136  ND2 ASN A 144      46.778  15.613  -0.724  1.00 36.38           N  
ATOM   1137  N   ARG A 145      42.186  13.392   1.093  1.00 14.25           N  
ATOM   1138  CA  ARG A 145      41.428  12.546   1.974  1.00 16.91           C  
ATOM   1139  C   ARG A 145      40.192  11.985   1.244  1.00 18.93           C  
ATOM   1140  O   ARG A 145      39.849  10.821   1.353  1.00 23.76           O  
ATOM   1141  CB  ARG A 145      40.979  13.333   3.175  1.00 14.62           C  
ATOM   1142  CG  ARG A 145      39.990  12.467   3.950  1.00 23.26           C  
ATOM   1143  CD  ARG A 145      39.503  13.164   5.172  1.00 26.26           C  
ATOM   1144  NE  ARG A 145      38.826  12.261   6.058  1.00 22.21           N  
ATOM   1145  CZ  ARG A 145      38.629  12.673   7.282  1.00 26.67           C  
ATOM   1146  NH1 ARG A 145      39.095  13.860   7.620  1.00 15.90           N  
ATOM   1147  NH2 ARG A 145      38.012  11.926   8.174  1.00 17.43           N  
ATOM   1148  N   ALA A 146      39.499  12.858   0.516  1.00 15.95           N  
ATOM   1149  CA  ALA A 146      38.337  12.409  -0.243  1.00 15.00           C  
ATOM   1150  C   ALA A 146      38.711  11.249  -1.164  1.00 16.70           C  
ATOM   1151  O   ALA A 146      38.004  10.253  -1.233  1.00 22.41           O  
ATOM   1152  CB  ALA A 146      37.757  13.567  -1.063  1.00 18.09           C  
ATOM   1153  N   LYS A 147      39.833  11.397  -1.895  1.00 15.76           N  
ATOM   1154  CA  LYS A 147      40.311  10.381  -2.802  1.00 17.91           C  
ATOM   1155  C   LYS A 147      40.505   9.058  -2.106  1.00 20.26           C  
ATOM   1156  O   LYS A 147      40.250   7.993  -2.676  1.00 15.81           O  
ATOM   1157  CB  LYS A 147      41.649  10.731  -3.384  1.00 20.90           C  
ATOM   1158  CG  LYS A 147      41.498  11.406  -4.714  1.00 36.84           C  
ATOM   1159  CD  LYS A 147      42.645  12.334  -5.052  1.00 44.97           C  
ATOM   1160  CE  LYS A 147      42.130  13.565  -5.758  1.00 82.96           C  
ATOM   1161  NZ  LYS A 147      43.173  14.548  -6.053  1.00100.00           N  
ATOM   1162  N   ARG A 148      41.020   9.142  -0.888  1.00 13.97           N  
ATOM   1163  CA  ARG A 148      41.256   7.910  -0.098  1.00 20.31           C  
ATOM   1164  C   ARG A 148      39.972   7.156   0.231  1.00 30.89           C  
ATOM   1165  O   ARG A 148      39.879   5.947   0.022  1.00 16.64           O  
ATOM   1166  CB  ARG A 148      42.067   8.179   1.172  1.00 17.36           C  
ATOM   1167  CG  ARG A 148      43.579   8.274   0.901  1.00 11.83           C  
ATOM   1168  CD  ARG A 148      44.356   8.219   2.187  1.00 15.60           C  
ATOM   1169  NE  ARG A 148      43.993   9.279   3.111  1.00 23.10           N  
ATOM   1170  CZ  ARG A 148      44.576  10.492   3.105  1.00 34.60           C  
ATOM   1171  NH1 ARG A 148      45.526  10.790   2.217  1.00 18.86           N  
ATOM   1172  NH2 ARG A 148      44.267  11.453   3.956  1.00 18.85           N  
ATOM   1173  N   VAL A 149      39.006   7.916   0.726  1.00 13.69           N  
ATOM   1174  CA  VAL A 149      37.687   7.382   1.085  1.00 13.73           C  
ATOM   1175  C   VAL A 149      36.948   6.824  -0.118  1.00 25.43           C  
ATOM   1176  O   VAL A 149      36.341   5.749  -0.033  1.00 19.83           O  
ATOM   1177  CB  VAL A 149      36.847   8.463   1.753  1.00 12.21           C  
ATOM   1178  CG1 VAL A 149      35.424   7.960   1.980  1.00 12.35           C  
ATOM   1179  CG2 VAL A 149      37.504   8.786   3.098  1.00 15.47           C  
ATOM   1180  N   ILE A 150      36.998   7.593  -1.217  1.00 15.32           N  
ATOM   1181  CA  ILE A 150      36.363   7.232  -2.481  1.00 16.64           C  
ATOM   1182  C   ILE A 150      36.956   5.957  -3.081  1.00 24.06           C  
ATOM   1183  O   ILE A 150      36.265   5.136  -3.657  1.00 23.38           O  
ATOM   1184  CB  ILE A 150      36.376   8.373  -3.523  1.00 18.63           C  
ATOM   1185  CG1 ILE A 150      35.440   9.507  -3.098  1.00 22.20           C  
ATOM   1186  CG2 ILE A 150      35.955   7.838  -4.912  1.00 23.24           C  
ATOM   1187  CD1 ILE A 150      35.583  10.748  -3.955  1.00 13.49           C  
ATOM   1188  N   THR A 151      38.285   5.807  -2.947  1.00 18.75           N  
ATOM   1189  CA  THR A 151      38.929   4.612  -3.475  1.00 17.56           C  
ATOM   1190  C   THR A 151      38.485   3.410  -2.696  1.00 20.68           C  
ATOM   1191  O   THR A 151      38.340   2.316  -3.234  1.00 21.64           O  
ATOM   1192  CB  THR A 151      40.462   4.709  -3.403  1.00 18.56           C  
ATOM   1193  OG1 THR A 151      40.912   5.546  -4.438  1.00 36.02           O  
ATOM   1194  CG2 THR A 151      41.101   3.322  -3.569  1.00 23.02           C  
ATOM   1195  N   THR A 152      38.288   3.651  -1.405  1.00 13.42           N  
ATOM   1196  CA  THR A 152      37.808   2.598  -0.543  1.00 22.15           C  
ATOM   1197  C   THR A 152      36.403   2.148  -0.958  1.00 23.19           C  
ATOM   1198  O   THR A 152      36.084   0.971  -0.905  1.00 14.56           O  
ATOM   1199  CB  THR A 152      37.837   3.101   0.909  1.00 17.44           C  
ATOM   1200  OG1 THR A 152      39.170   3.468   1.218  1.00 18.57           O  
ATOM   1201  CG2 THR A 152      37.421   1.998   1.833  1.00 20.91           C  
ATOM   1202  N   PHE A 153      35.561   3.099  -1.354  1.00 17.15           N  
ATOM   1203  CA  PHE A 153      34.211   2.735  -1.737  1.00 13.85           C  
ATOM   1204  C   PHE A 153      34.265   2.021  -3.080  1.00 27.16           C  
ATOM   1205  O   PHE A 153      33.509   1.088  -3.357  1.00 20.68           O  
ATOM   1206  CB  PHE A 153      33.301   3.984  -1.834  1.00 20.88           C  
ATOM   1207  CG  PHE A 153      32.587   4.438  -0.575  1.00 25.89           C  
ATOM   1208  CD1 PHE A 153      31.723   3.604   0.135  1.00 25.98           C  
ATOM   1209  CD2 PHE A 153      32.726   5.755  -0.118  1.00 18.38           C  
ATOM   1210  CE1 PHE A 153      31.067   4.048   1.289  1.00 19.15           C  
ATOM   1211  CE2 PHE A 153      32.056   6.221   1.014  1.00 19.08           C  
ATOM   1212  CZ  PHE A 153      31.230   5.357   1.739  1.00 16.52           C  
ATOM   1213  N   ARG A 154      35.175   2.493  -3.923  1.00 15.14           N  
ATOM   1214  CA  ARG A 154      35.316   1.938  -5.264  1.00 26.99           C  
ATOM   1215  C   ARG A 154      35.841   0.525  -5.288  1.00 37.27           C  
ATOM   1216  O   ARG A 154      35.346  -0.291  -6.046  1.00 34.55           O  
ATOM   1217  CB  ARG A 154      36.171   2.777  -6.208  1.00 19.16           C  
ATOM   1218  CG  ARG A 154      35.875   2.497  -7.685  1.00 34.89           C  
ATOM   1219  CD  ARG A 154      36.773   3.294  -8.644  1.00 21.27           C  
ATOM   1220  NE  ARG A 154      38.150   3.369  -8.173  1.00 56.63           N  
ATOM   1221  CZ  ARG A 154      39.087   2.432  -8.340  1.00100.00           C  
ATOM   1222  NH1 ARG A 154      38.849   1.282  -8.972  1.00 74.80           N  
ATOM   1223  NH2 ARG A 154      40.308   2.659  -7.859  1.00 59.16           N  
ATOM   1224  N   THR A 155      36.868   0.249  -4.474  1.00 22.49           N  
ATOM   1225  CA  THR A 155      37.514  -1.057  -4.507  1.00 19.19           C  
ATOM   1226  C   THR A 155      37.109  -1.998  -3.451  1.00 28.94           C  
ATOM   1227  O   THR A 155      37.295  -3.180  -3.598  1.00 31.83           O  
ATOM   1228  CB  THR A 155      39.032  -0.961  -4.347  1.00 24.67           C  
ATOM   1229  OG1 THR A 155      39.358  -0.446  -3.069  1.00 21.02           O  
ATOM   1230  CG2 THR A 155      39.573  -0.071  -5.439  1.00 17.73           C  
ATOM   1231  N   GLY A 156      36.709  -1.480  -2.340  1.00 27.59           N  
ATOM   1232  CA  GLY A 156      36.367  -2.395  -1.287  1.00 16.11           C  
ATOM   1233  C   GLY A 156      37.593  -2.959  -0.568  1.00 43.30           C  
ATOM   1234  O   GLY A 156      37.469  -3.915   0.180  1.00 25.10           O  
ATOM   1235  N   THR A 157      38.775  -2.357  -0.740  1.00 21.93           N  
ATOM   1236  CA  THR A 157      40.024  -2.765  -0.073  1.00 20.67           C  
ATOM   1237  C   THR A 157      40.621  -1.575   0.664  1.00 22.92           C  
ATOM   1238  O   THR A 157      40.224  -0.442   0.457  1.00 18.64           O  
ATOM   1239  CB  THR A 157      41.070  -3.045  -1.157  1.00 17.58           C  
ATOM   1240  OG1 THR A 157      41.373  -1.781  -1.765  1.00 31.54           O  
ATOM   1241  CG2 THR A 157      40.476  -3.995  -2.198  1.00 34.06           C  
ATOM   1242  N   TRP A 158      41.661  -1.801   1.418  1.00 20.41           N  
ATOM   1243  CA  TRP A 158      42.283  -0.731   2.135  1.00 15.37           C  
ATOM   1244  C   TRP A 158      43.479  -0.236   1.389  1.00 22.85           C  
ATOM   1245  O   TRP A 158      44.382   0.363   1.962  1.00 27.37           O  
ATOM   1246  CB  TRP A 158      42.833  -1.262   3.462  1.00 15.58           C  
ATOM   1247  CG  TRP A 158      41.789  -1.694   4.431  1.00 18.52           C  
ATOM   1248  CD1 TRP A 158      41.561  -2.966   4.825  1.00 22.56           C  
ATOM   1249  CD2 TRP A 158      40.905  -0.874   5.208  1.00 19.91           C  
ATOM   1250  NE1 TRP A 158      40.584  -3.000   5.776  1.00 22.23           N  
ATOM   1251  CE2 TRP A 158      40.166  -1.732   6.038  1.00 19.46           C  
ATOM   1252  CE3 TRP A 158      40.703   0.493   5.285  1.00 17.99           C  
ATOM   1253  CZ2 TRP A 158      39.195  -1.264   6.923  1.00 32.35           C  
ATOM   1254  CZ3 TRP A 158      39.771   0.948   6.186  1.00 17.34           C  
ATOM   1255  CH2 TRP A 158      38.999   0.082   6.984  1.00 29.51           C  
ATOM   1256  N   ASP A 159      43.506  -0.457   0.122  1.00 22.72           N  
ATOM   1257  CA  ASP A 159      44.676  -0.042  -0.592  1.00 18.34           C  
ATOM   1258  C   ASP A 159      45.090   1.421  -0.490  1.00 27.41           C  
ATOM   1259  O   ASP A 159      46.279   1.716  -0.581  1.00 28.95           O  
ATOM   1260  CB  ASP A 159      44.603  -0.446  -2.041  1.00 21.31           C  
ATOM   1261  CG  ASP A 159      44.547  -1.928  -2.276  1.00 89.55           C  
ATOM   1262  OD1 ASP A 159      45.074  -2.648  -1.312  1.00 39.38           O  
ATOM   1263  OD2 ASP A 159      44.111  -2.414  -3.292  1.00 38.72           O  
ATOM   1264  N   ALA A 160      44.156   2.338  -0.362  1.00 19.84           N  
ATOM   1265  CA  ALA A 160      44.485   3.754  -0.334  1.00 13.85           C  
ATOM   1266  C   ALA A 160      45.196   4.114   0.933  1.00 22.81           C  
ATOM   1267  O   ALA A 160      45.815   5.163   1.079  1.00 27.07           O  
ATOM   1268  CB  ALA A 160      43.212   4.602  -0.431  1.00 17.44           C  
ATOM   1269  N   TYR A 161      45.061   3.229   1.885  1.00 22.50           N  
ATOM   1270  CA  TYR A 161      45.621   3.490   3.172  1.00 17.48           C  
ATOM   1271  C   TYR A 161      46.856   2.700   3.386  1.00 40.81           C  
ATOM   1272  O   TYR A 161      47.417   2.722   4.476  1.00 35.14           O  
ATOM   1273  CB  TYR A 161      44.647   3.185   4.314  1.00 19.45           C  
ATOM   1274  CG  TYR A 161      43.587   4.231   4.362  1.00 21.66           C  
ATOM   1275  CD1 TYR A 161      42.506   4.142   3.488  1.00 15.47           C  
ATOM   1276  CD2 TYR A 161      43.718   5.329   5.208  1.00 14.89           C  
ATOM   1277  CE1 TYR A 161      41.511   5.113   3.486  1.00 14.29           C  
ATOM   1278  CE2 TYR A 161      42.733   6.318   5.208  1.00 15.91           C  
ATOM   1279  CZ  TYR A 161      41.642   6.198   4.343  1.00 22.77           C  
ATOM   1280  OH  TYR A 161      40.686   7.175   4.344  1.00 20.61           O  
ATOM   1281  N   LYS A 162      47.298   1.997   2.362  1.00 50.25           N  
ATOM   1282  CA  LYS A 162      48.508   1.230   2.531  1.00 75.39           C  
ATOM   1283  C   LYS A 162      49.647   1.863   1.769  1.00 41.53           C  
ATOM   1284  O   LYS A 162      50.694   2.186   2.387  1.00 73.18           O  
ATOM   1285  CB  LYS A 162      48.368  -0.254   2.273  1.00 45.74           C  
ATOM   1286  CG  LYS A 162      47.496  -0.917   3.341  1.00 66.48           C  
ATOM   1287  CD  LYS A 162      46.720  -2.138   2.861  1.00100.00           C  
ATOM   1288  CE  LYS A 162      46.717  -2.350   1.344  1.00100.00           C  
ATOM   1289  NZ  LYS A 162      45.641  -3.237   0.865  1.00 84.58           N  
TER    1290      LYS A 162                                                      
HETATM 1291 CL    CL A 173      43.141  16.447   1.769  1.00 35.50          CL  
HETATM 1292 CL    CL A 178      31.832  15.670  23.875  0.50 41.53          CL  
HETATM 1293  C1  HED A 170      31.828  -0.834  15.109  1.00 67.73           C  
HETATM 1294  O1  HED A 170      33.183  -0.895  15.528  1.00 75.65           O  
HETATM 1295  C2  HED A 170      31.885  -0.572  13.625  1.00 50.03           C  
HETATM 1296  S3  HED A 170      33.338  -1.467  13.044  1.00 69.14           S  
HETATM 1297  S4  HED A 170      33.494  -0.860  11.088  1.00100.00           S  
HETATM 1298  C5  HED A 170      32.862  -2.272  10.108  1.00 49.28           C  
HETATM 1299  C6  HED A 170      33.974  -3.275   9.767  1.00 99.40           C  
HETATM 1300  O6  HED A 170      35.024  -2.620   9.087  1.00 85.15           O  
HETATM 1301  C1  BNZ A 400      25.978   5.327   4.779  1.00 20.05           C  
HETATM 1302  C2  BNZ A 400      26.395   5.074   3.499  1.00 21.25           C  
HETATM 1303  C3  BNZ A 400      27.340   5.860   2.902  1.00 26.80           C  
HETATM 1304  C4  BNZ A 400      27.837   6.921   3.569  1.00 21.02           C  
HETATM 1305  C5  BNZ A 400      27.420   7.196   4.856  1.00 25.56           C  
HETATM 1306  C6  BNZ A 400      26.498   6.379   5.469  1.00 26.48           C  
HETATM 1307  O   HOH A 171      37.992  12.507  18.119  1.00 15.42           O  
HETATM 1308  O   HOH A 172      35.942  18.758   2.427  1.00 41.71           O  
HETATM 1309  O   HOH A 174      41.852  23.100   1.228  1.00 23.51           O  
HETATM 1310  O   HOH A 175      41.420   1.948   0.237  1.00 25.46           O  
HETATM 1311  O   HOH A 176      41.354  24.793  28.586  1.00 84.54           O  
HETATM 1312  O   HOH A 177      32.961  -7.793   4.564  1.00 34.42           O  
HETATM 1313  O   HOH A 179      40.374  13.125  20.040  1.00 17.99           O  
HETATM 1314  O   HOH A 180      44.766  10.760  -2.121  1.00 35.56           O  
HETATM 1315  O   HOH A 181      27.884  -6.737   4.879  1.00 25.61           O  
HETATM 1316  O   HOH A 182      33.063  12.864  22.379  1.00 23.20           O  
HETATM 1317  O   HOH A 183      33.716  11.030  28.868  1.00 37.23           O  
HETATM 1318  O   HOH A 184      48.341   9.962  28.545  1.00 67.16           O  
HETATM 1319  O   HOH A 185      30.745   5.613  23.386  1.00 38.70           O  
HETATM 1320  O   HOH A 186      40.590   5.477  20.894  1.00 48.62           O  
HETATM 1321  O   HOH A 187      44.466  -3.977  11.873  1.00 57.44           O  
HETATM 1322  O   HOH A 188      39.255  22.623  -6.898  1.00 39.75           O  
HETATM 1323  O   HOH A 189      50.637  17.855  19.854  1.00 47.90           O  
HETATM 1324  O   HOH A 190      36.032  27.522  15.739  1.00 33.76           O  
HETATM 1325  O   HOH A 191      36.979  29.623  14.325  1.00 55.38           O  
HETATM 1326  O   HOH A 192      43.786  25.513   9.510  1.00 37.94           O  
HETATM 1327  O   HOH A 193      19.972  -2.595   3.234  1.00 28.57           O  
HETATM 1328  O   HOH A 194      35.326   5.280 -11.076  1.00 61.33           O  
HETATM 1329  O   HOH A 195      36.761  -1.073  10.857  1.00 20.02           O  
HETATM 1330  O   HOH A 196      46.042  20.350  30.188  1.00 66.00           O  
HETATM 1331  O   HOH A 197      24.440  13.119  -4.989  1.00 47.04           O  
HETATM 1332  O   HOH A 198      31.606  25.717  28.584  1.00 47.35           O  
HETATM 1333  O   HOH A 200      32.823  18.390  22.385  1.00 32.25           O  
HETATM 1334  O   HOH A 201      29.704   7.870  22.378  1.00 38.38           O  
HETATM 1335  O   HOH A 202      30.722  12.547  20.621  1.00 51.32           O  
HETATM 1336  O   HOH A 203      37.386  19.433  13.151  1.00 27.21           O  
HETATM 1337  O   HOH A 204      39.224  17.695  11.774  1.00 36.39           O  
HETATM 1338  O   HOH A 206      25.824  16.762   8.971  1.00 59.03           O  
HETATM 1339  O   HOH A 207      41.912  15.751   8.866  1.00 51.74           O  
HETATM 1340  O   HOH A 208      35.468  11.511   4.806  1.00 21.52           O  
HETATM 1341  O   HOH A 209      42.488  16.628   4.777  1.00 37.73           O  
HETATM 1342  O   HOH A 210      35.256  -5.638   0.871  1.00 31.13           O  
HETATM 1343  O   HOH A 211      46.659   9.797  -0.125  1.00 41.79           O  
HETATM 1344  O   HOH A 212      22.443  17.259  -1.475  1.00 61.49           O  
HETATM 1345  O   HOH A 213      25.780  -1.687  -1.240  1.00 23.19           O  
HETATM 1346  O   HOH A 214      21.999  -3.733  -1.690  1.00 38.66           O  
HETATM 1347  O   HOH A 215      32.953  14.095  26.254  1.00 25.37           O  
HETATM 1348  O   HOH A 216      36.642   9.704  -8.322  1.00 37.36           O  
HETATM 1349  O   HOH A 217      34.201  -1.659  -9.556  1.00 50.57           O  
HETATM 1350  O   HOH A 218      28.302   8.681 -11.814  1.00 36.75           O  
HETATM 1351  O   HOH A 219      27.672  11.436 -11.427  1.00 41.88           O  
HETATM 1352  O   HOH A 220      34.516  17.819  -8.816  1.00 66.33           O  
HETATM 1353  O   HOH A 221      43.914   5.602  17.495  1.00 40.87           O  
HETATM 1354  O   HOH A 222      29.332  25.057  17.901  1.00 57.22           O  
HETATM 1355  O   HOH A 223      42.285  -4.724  12.857  1.00 28.87           O  
HETATM 1356  O   HOH A 224      36.330  16.994  13.117  1.00 33.01           O  
HETATM 1357  O   HOH A 225      34.344  17.585  11.901  1.00 61.47           O  
HETATM 1358  O   HOH A 226      23.089  -2.807  11.592  1.00 57.27           O  
HETATM 1359  O   HOH A 227      48.774   6.913  11.935  1.00 60.25           O  
HETATM 1360  O   HOH A 228      47.537  11.280  10.294  1.00 73.01           O  
HETATM 1361  O   HOH A 229      42.125  16.882  11.995  1.00 36.88           O  
HETATM 1362  O   HOH A 230      43.635  14.130   6.172  1.00 44.44           O  
HETATM 1363  O   HOH A 231      42.802  -4.498   1.756  1.00 41.90           O  
HETATM 1364  O   HOH A 232      46.336   6.725  -1.019  1.00 42.87           O  
HETATM 1365  O   HOH A 233      44.616   7.872  -2.683  1.00 53.75           O  
HETATM 1366  O   HOH A 234      40.241  19.589  -6.827  1.00 76.37           O  
HETATM 1367  O   HOH A 235      30.915  -0.028 -11.286  1.00 34.73           O  
HETATM 1368  O   HOH A 236      46.460  20.102  12.125  1.00 47.82           O  
HETATM 1369  O   HOH A 237      40.555  16.168   6.533  1.00 35.38           O  
HETATM 1370  O   HOH A 238      35.265  -2.710  -7.548  1.00 35.32           O  
HETATM 1371  O   HOH A 239      35.944  12.649  28.767  1.00 33.02           O  
HETATM 1372  O   HOH A 240      43.654   5.245  25.247  1.00 40.22           O  
HETATM 1373  O   HOH A 242      25.135   9.471  17.823  1.00 39.94           O  
HETATM 1374  O   HOH A 244      46.894   4.377  11.776  1.00 45.85           O  
HETATM 1375  O   HOH A 245      47.070  13.586   2.661  1.00 41.88           O  
HETATM 1376  O   HOH A 246      30.241  16.029  20.593  1.00 52.48           O  
HETATM 1377  O   HOH A 247      45.804  26.151  13.848  1.00 52.31           O  
HETATM 1378  O   HOH A 248      39.569  -5.644   6.910  1.00 49.57           O  
HETATM 1379  O   HOH A 249      38.714  10.151  -6.913  1.00 56.95           O  
HETATM 1380  O   HOH A 250      36.419  11.043 -10.828  1.00 65.31           O  
HETATM 1381  O   HOH A 251      34.010  13.109 -11.328  1.00 35.50           O  
HETATM 1382  O   HOH A 253      18.445   6.021   1.683  1.00 41.98           O  
HETATM 1383  O   HOH A 254      25.098  16.332  11.549  1.00 48.42           O  
HETATM 1384  O   HOH A 256      36.880  15.899  10.884  1.00 38.59           O  
HETATM 1385  O   HOH A 259      40.904  12.932  32.204  1.00 41.15           O  
HETATM 1386  O   HOH A 260      44.161  10.686  31.168  1.00 79.79           O  
HETATM 1387  O   HOH A 261      39.510   5.434  -6.707  1.00 62.74           O  
HETATM 1388  O   HOH A 262      48.777   9.629  11.550  1.00 89.76           O  
HETATM 1389  O   HOH A 263      44.878  16.248   9.704  1.00 57.81           O  
HETATM 1390  O   HOH A 265      34.682  13.875  15.906  1.00 69.87           O  
HETATM 1391  O   HOH A 266      34.083  16.223  15.603  1.00 46.45           O  
HETATM 1392  O   HOH A 267      35.039  15.102  13.383  1.00 37.24           O  
HETATM 1393  O   HOH A 268      15.666   9.165  10.145  1.00 59.25           O  
HETATM 1394  O   HOH A 269      44.065  21.961   9.987  1.00 54.84           O  
HETATM 1395  O   HOH A 270      30.083  18.365  -0.383  1.00 21.68           O  
HETATM 1396  O   HOH A 271      37.049   6.607  -9.162  1.00 60.47           O  
HETATM 1397  O   HOH A 272      17.817  13.095  -5.914  1.00 52.65           O  
HETATM 1398  O   HOH A 273      38.572  -6.966   1.304  1.00 63.32           O  
HETATM 1399  O   HOH A 274      31.343  11.769  15.345  1.00 31.21           O  
HETATM 1400  O   HOH A 276      18.780  11.712   1.279  1.00 77.01           O  
HETATM 1401  O   HOH A 277      34.201  -4.704  -5.372  1.00 43.18           O  
HETATM 1402  O   HOH A 278      40.879  25.822  31.082  1.00 42.72           O  
HETATM 1403  O   HOH A 279      19.884  15.649  -1.037  1.00 60.64           O  
HETATM 1404  O   HOH A 280      32.840  17.492  18.541  1.00 50.09           O  
HETATM 1405  O   HOH A 281      31.779  20.832  21.788  1.00 34.24           O  
HETATM 1406  O   HOH A 282      32.152  19.749  24.549  1.00 55.83           O  
HETATM 1407  O   HOH A 283      44.653   4.069  15.930  1.00 56.34           O  
HETATM 1408  O   HOH A 284      50.112  12.822  26.680  1.00 44.92           O  
HETATM 1409  O   HOH A 285      42.744  15.896  14.767  1.00 73.83           O  
HETATM 1410  O   HOH A 286      49.921  16.657  27.236  1.00 56.99           O  
HETATM 1411  O   HOH A 288      44.085  -1.219  15.589  1.00 44.08           O  
HETATM 1412  O   HOH A 289      20.693  10.370  13.845  1.00 74.41           O  
HETATM 1413  O   HOH A 290      21.704  -6.104   4.852  1.00 57.23           O  
HETATM 1414  O   HOH A 292      19.346   7.620  -1.666  1.00 44.11           O  
HETATM 1415  O   HOH A 293      28.126  -1.007 -12.186  1.00 41.42           O  
HETATM 1416  O   HOH A 294      48.034   1.671   9.902  1.00 75.66           O  
HETATM 1417  O   HOH A 295      46.819   3.781  14.423  1.00 54.28           O  
HETATM 1418  O   HOH A 296      41.710  -6.628   5.994  1.00 47.67           O  
HETATM 1419  O   HOH A 297      40.673  -6.130   3.281  1.00 54.73           O  
HETATM 1420  O   HOH A 298      44.964  16.497  14.522  1.00 52.77           O  
HETATM 1421  O   HOH A 299      32.741  13.444  14.669  1.00 34.51           O  
HETATM 1422  O   HOH A 300      36.869  19.798  -9.918  1.00 74.03           O  
HETATM 1423  O   HOH A 301      19.325   4.394  -2.081  1.00 55.74           O  
HETATM 1424  O   HOH A 302      18.166  -2.154   6.592  1.00 59.93           O  
HETATM 1425  O   HOH A 303      33.870  18.679   4.220  1.00 45.68           O  
HETATM 1426  O   HOH A 306      34.688  21.045  10.333  1.00 46.98           O  
HETATM 1427  O   HOH A 307      31.717  19.385  19.807  1.00 47.21           O  
HETATM 1428  O   HOH A 308      39.219  14.708  33.914  1.00 52.68           O  
HETATM 1429  O   HOH A 311      29.324   1.507 -11.842  1.00 30.47           O  
HETATM 1430  O   HOH A 312      39.693  11.738  -8.269  1.00 58.26           O  
HETATM 1431  O   HOH A 313      40.163   8.142  -5.777  1.00 55.47           O  
HETATM 1432  O   HOH A 314      36.176  20.203   4.882  1.00 63.64           O  
HETATM 1433  O   HOH A 315      50.752  11.660  12.846  1.00 78.67           O  
HETATM 1434  O   HOH A 318      15.099   3.224   6.336  1.00 54.35           O  
HETATM 1435  O   HOH A 321      38.391  18.562   8.083  1.00 70.16           O  
HETATM 1436  O   HOH A 322      48.672  21.530  18.481  1.00 78.29           O  
HETATM 1437  O   HOH A 323      45.807  17.571  12.366  1.00 56.35           O  
HETATM 1438  O   HOH A 324      28.241   1.482  20.068  1.00 43.76           O  
HETATM 1439  O   HOH A 325      38.078  23.955   3.195  1.00 71.78           O  
HETATM 1440  O   HOH A 326      39.014  30.807  11.392  1.00 58.07           O  
HETATM 1441  O   HOH A 327      36.323  27.072  31.700  1.00 78.20           O  
HETATM 1442  O   HOH A 328      39.014  32.026  14.865  1.00 48.15           O  
CONECT 1293 1294 1295                                                           
CONECT 1294 1293                                                                
CONECT 1295 1293 1296                                                           
CONECT 1296 1295 1297                                                           
CONECT 1297 1296 1298                                                           
CONECT 1298 1297 1299                                                           
CONECT 1299 1298 1300                                                           
CONECT 1300 1299                                                                
CONECT 1301 1302 1306                                                           
CONECT 1302 1301 1303                                                           
CONECT 1303 1302 1304                                                           
CONECT 1304 1303 1305                                                           
CONECT 1305 1304 1306                                                           
CONECT 1306 1301 1305                                                           
MASTER      297    0    4   10    2    0   11    6 1441    1   14   13          
END                                                                             
