# Supplementary material for: Accelerated Enveloping Distribution Sampling (AEDS) Allows for Efficient Sampling of Orthogonal Degrees of Freedom
Source: J Chem Inf Model. 2022 Dec 13;63(1):197–207. doi: 10.1021/acs.jcim.2c01272 (PMC9832482; doi:10.1021/acs.jcim.2c01272)
Supplement: Supplementary file 2 — ci2c01272_si_002.zip [file ci2c01272_si_002.zip › Accelerated_Enveloping_Distribution_Sampling_AEDS_allows_for_efficient_sampling_of_orthogonal_degrees_of_freedom/minimization/EDSR_protein/EDSR_prot_min.cnf]

TITLE
	final configuration
END
TIMESTEP
           2021    4.042000000
END
POSITION
# first 24 chars ignored
    1 MET   H1         1    4.399230026   -0.338801411    0.976585202
    1 MET   H2         2    4.478572547   -0.219844495    1.057962243
    1 MET   N          3    4.450412776   -0.253689336    0.966278556
    1 MET   H3         4    4.532418558   -0.265762309    0.910889630
    1 MET   CA         5    4.364697150   -0.148501124    0.910334441
    1 MET   CB         6    4.388102839   -0.132672038    0.759708360
    1 MET   CG         7    4.341944326    0.005508108    0.711892685
    1 MET   SD         8    4.400995234    0.142255707    0.818049982
    1 MET   CE         9    4.572511353    0.148127668    0.769818330
    1 MET   C         10    4.218810676   -0.175123207    0.948854930
    1 MET   O         11    4.175206420   -0.289975467    0.942689940
    2 ASN   N         12    4.159541365   -0.072711161    1.009168447
    2 ASN   H         13    4.210476395    0.012103064    1.026768595
    2 ASN   CA        14    4.021480901   -0.066389816    1.063125493
    2 ASN   CB        15    4.013502855   -0.132739856    1.202044962
    2 ASN   CG        16    4.123065380   -0.080734582    1.295564013
    2 ASN   OD1       17    4.131831671    0.037243873    1.326714243
    2 ASN   ND2       18    4.204823343   -0.171215117    1.343124516
    2 ASN   HD21      19    4.295590445   -0.138988946    1.379307637
    2 ASN   HD22      20    4.177511122   -0.264624249    1.361205639
    2 ASN   C         21    3.981676227    0.082188218    1.073730895
    2 ASN   O         22    4.066972773    0.168627247    1.052854212
    3 ILE   N         23    3.859720668    0.110112413    1.119645853
    3 ILE   H         24    3.794272324    0.038579407    1.143040914
    3 ILE   CA        25    3.808464566    0.248772303    1.129511065
    3 ILE   CB        26    3.658327472    0.249691165    1.165140066
    3 ILE   CG1       27    3.599362007    0.391022245    1.158508142
    3 ILE   CG2       28    3.628668552    0.185342316    1.301019459
    3 ILE   CD        29    3.611142203    0.452188694    1.018537867
    3 ILE   C         30    3.893559759    0.345101478    1.215599622
    3 ILE   O         31    3.939104831    0.446625037    1.162930198
    4 PHE   N         32    3.938669323    0.297115808    1.331542903
    4 PHE   H         33    3.901513239    0.213818970    1.371723159
    4 PHE   CA        34    4.029643016    0.371994360    1.420939378
    4 PHE   CB        35    4.052644108    0.295323710    1.551723523
    4 PHE   CG        36    3.923678463    0.281523449    1.633118032
    4 PHE   CD1       37    3.881899918    0.386232038    1.714378976
    4 PHE   HD1       38    3.941058828    0.477421013    1.722256129
    4 PHE   CD2       39    3.847528367    0.165375893    1.624824507
    4 PHE   HD2       40    3.885599677    0.078901143    1.570636629
    4 PHE   CE1       41    3.763784551    0.375335118    1.786305828
    4 PHE   HE1       42    3.734718945    0.454804623    1.855007178
    4 PHE   CE2       43    3.728435607    0.155390395    1.695936398
    4 PHE   HE2       44    3.668186913    0.064892837    1.689902091
    4 PHE   CZ        45    3.686536316    0.260391299    1.776759586
    4 PHE   HZ        46    3.594556581    0.252319844    1.834901875
    4 PHE   C         47    4.164275186    0.406254205    1.355073450
    4 PHE   O         48    4.194867373    0.524048976    1.337365487
    5 GLU   N         49    4.229312583    0.305266648    1.297030556
    5 GLU   H         50    4.198349370    0.210082656    1.308940044
    5 GLU   CA        51    4.354649380    0.323282077    1.219744047
    5 GLU   CB        52    4.413162580    0.186305298    1.183611296
    5 GLU   CG        53    4.469792054    0.114527118    1.306992823
    5 GLU   CD        54    4.491263682   -0.036308334    1.285599518
    5 GLU   OE1       55    4.519153910   -0.079165109    1.171822145
    5 GLU   OE2       56    4.468401029   -0.112395035    1.381648401
    5 GLU   C         57    4.339600077    0.413243236    1.094882528
    5 GLU   O         58    4.414559412    0.509904069    1.080848636
    6 MET   N         59    4.228356952    0.396950773    1.022672950
    6 MET   H         60    4.166985504    0.319231081    1.040239598
    6 MET   CA        61    4.190325360    0.480327686    0.905902852
    6 MET   CB        62    4.059859683    0.424844951    0.847374667
    6 MET   CG        63    4.017100766    0.490363484    0.715948953
    6 MET   SD        64    3.840847754    0.458419318    0.678068237
    6 MET   CE        65    3.838609620    0.500020977    0.504915484
    6 MET   C         66    4.172891381    0.629118305    0.943344367
    6 MET   O         67    4.249982296    0.713311129    0.897146214
    7 LEU   N         68    4.085388443    0.655927446    1.040503387
    7 LEU   H         69    4.028305641    0.583974098    1.082022532
    7 LEU   CA        70    4.062783063    0.792759651    1.092275263
    7 LEU   CB        71    3.942486339    0.796738918    1.186544727
    7 LEU   CG        72    3.808319167    0.795276196    1.113150465
    7 LEU   CD1       73    3.695215855    0.773954493    1.213706720
    7 LEU   CD2       74    3.786376698    0.927414143    1.039351887
    7 LEU   C         75    4.185570432    0.855577028    1.160335991
    7 LEU   O         76    4.218783896    0.970597591    1.132020460
    8 ARG   N         77    4.264476591    0.773544574    1.230051546
    8 ARG   H         78    4.232070749    0.683339897    1.261167414
    8 ARG   CA        79    4.395420816    0.815775722    1.284562076
    8 ARG   CB        80    4.455327928    0.701939876    1.368808431
    8 ARG   CG        81    4.590944929    0.733148030    1.433079943
    8 ARG   CD        82    4.583580677    0.856461829    1.523678693
    8 ARG   NE        83    4.717426156    0.904835437    1.562082169
    8 ARG   HE        84    4.730630379    0.904564244    1.661218868
    8 ARG   CZ        85    4.809967408    0.959527328    1.480226625
    8 ARG   NH1       86    4.785040847    0.983218257    1.350958756
    8 ARG   HH11      87    4.853461776    1.018732730    1.287648258
    8 ARG   HH12      88    4.690738654    0.973598302    1.314881419
    8 ARG   NH2       89    4.927945590    0.999555259    1.528069920
    8 ARG   HH21      90    4.996364169    1.038598522    1.466459208
    8 ARG   HH22      91    4.948951543    0.994462508    1.625589427
    8 ARG   C         92    4.492961350    0.864379116    1.175285193
    8 ARG   O         93    4.560201677    0.965663421    1.195965568
    9 ILE   N         94    4.499224030    0.795415450    1.061254300
    9 ILE   H         95    4.455383174    0.705311561    1.051090154
    9 ILE   CA        96    4.576558765    0.843066904    0.943860742
    9 ILE   CB        97    4.590168242    0.731966555    0.837863184
    9 ILE   CG1       98    4.669513207    0.614519444    0.896201733
    9 ILE   CG2       99    4.656482280    0.782209244    0.708675737
    9 ILE   CD       100    4.664994713    0.491056014    0.806015409
    9 ILE   C        101    4.516975870    0.972821994    0.885108680
    9 ILE   O        102    4.587718913    1.073220745    0.877958710
   10 ASP   N        103    4.385760341    0.973687320    0.861057061
   10 ASP   H        104    4.330871993    0.889404023    0.866836779
   10 ASP   CA       105    4.314727331    1.091531121    0.805457435
   10 ASP   CB       106    4.168786490    1.057716746    0.772971317
   10 ASP   CG       107    4.154887478    0.965848996    0.650453969
   10 ASP   OD1      108    4.223117631    0.987979144    0.548623859
   10 ASP   OD2      109    4.076139055    0.870067964    0.656835724
   10 ASP   C        110    4.319391762    1.220875927    0.889028351
   10 ASP   O        111    4.358226170    1.324196079    0.834760725
   11 GLU   N        112    4.294561485    1.209958011    1.019716733
   11 GLU   H        113    4.260633082    1.123313224    1.058596372
   11 GLU   CA       114    4.289711595    1.326166154    1.112217273
   11 GLU   CB       115    4.187163918    1.302518326    1.223959059
   11 GLU   CG       116    4.048139362    1.253182998    1.181636538
   11 GLU   CD       117    3.958214879    1.352810587    1.107370022
   11 GLU   OE1      118    4.005678166    1.458092250    1.060279001
   11 GLU   OE2      119    3.841550827    1.315223803    1.085855329
   11 GLU   C        120    4.421557005    1.365751111    1.181641378
   11 GLU   O        121    4.439308235    1.479303623    1.226020541
   12 GLY   N        122    4.511165881    1.268915511    1.199618764
   12 GLY   H        123    4.497412532    1.177801701    1.160488867
   12 GLY   CA       124    4.634431716    1.287796864    1.279218320
   12 GLY   C        125    4.610365379    1.272380822    1.430590205
   12 GLY   O        126    4.556331983    1.171207540    1.474198245
   13 LEU   N        127    4.677490314    1.358968704    1.506512104
   13 LEU   H        128    4.724291115    1.435463636    1.462781751
   13 LEU   CA       129    4.676362458    1.363857019    1.655032817
   13 LEU   CB       130    4.744899310    1.240352884    1.716868040
   13 LEU   CG       131    4.755664977    1.236646051    1.870360311
   13 LEU   CD1      132    4.619265485    1.242359002    1.939579442
   13 LEU   CD2      133    4.831269737    1.110880474    1.913240640
   13 LEU   C        134    4.744704321    1.492112994    1.705171260
   13 LEU   O        135    4.864167651    1.512091489    1.683116375
   14 ARG   N        136    4.663212248    1.584687727    1.755337804
   14 ARG   H        137    4.562833614    1.572191716    1.751074097
   14 ARG   CA       138    4.712523829    1.713056059    1.810692317
   14 ARG   CB       139    4.688789293    1.828635718    1.712201137
   14 ARG   CG       140    4.757528114    1.807235812    1.576690508
   14 ARG   CD       141    4.723043218    1.913683590    1.472311632
   14 ARG   NE       142    4.789763985    2.041107772    1.504075412
   14 ARG   HE       143    4.836633203    2.041222564    1.592230611
   14 ARG   CZ       144    4.786655132    2.152241712    1.428377373
   14 ARG   NH1      145    4.713439482    2.157346889    1.316339435
   14 ARG   HH11     146    4.710881795    2.238005837    1.257126225
   14 ARG   HH12     147    4.655030895    2.079668733    1.291282634
   14 ARG   NH2      148    4.858251861    2.259702931    1.463145013
   14 ARG   HH21     149    4.856378591    2.342196547    1.406474895
   14 ARG   HH22     150    4.915866594    2.260615947    1.544948162
   14 ARG   C        151    4.652824605    1.746319194    1.948744836
   14 ARG   O        152    4.542062344    1.798387072    1.961333321
   15 LEU   N        153    4.737847719    1.730727231    2.050020572
   15 LEU   H        154    4.827010353    1.688383595    2.034474719
   15 LEU   CA       155    4.706327470    1.753061837    2.193678506
   15 LEU   CB       156    4.818168519    1.692590861    2.279607439
   15 LEU   CG       157    4.840122042    1.542367457    2.256918216
   15 LEU   CD1      158    4.949973532    1.491418716    2.350246469
   15 LEU   CD2      159    4.711246224    1.462510990    2.277644932
   15 LEU   C        160    4.679116962    1.897556717    2.241604230
   15 LEU   O        161    4.643004689    1.921563322    2.356768391
   16 LYSH  N        162    4.677564509    1.989641412    2.145961265
   16 LYSH  H        163    4.658935140    1.961192338    2.051875824
   16 LYSH  CA       164    4.662548368    2.134883519    2.168140064
   16 LYSH  CB       165    4.796576499    2.202276172    2.133976870
   16 LYSH  CG       166    4.800603588    2.352870967    2.163061242
   16 LYSH  CD       167    4.793685199    2.378986460    2.313463018
   16 LYSH  CE       168    4.755627914    2.523402279    2.346296030
   16 LYSH  NZ       169    4.708247460    2.529194756    2.485275630
   16 LYSH  HZ1      170    4.783301059    2.508558445    2.547864451
   16 LYSH  HZ2      171    4.637130063    2.458631970    2.496533515
   16 LYSH  HZ3      172    4.669213750    2.618665062    2.506026776
   16 LYSH  C        173    4.553262593    2.183511794    2.071650432
   16 LYSH  O        174    4.553054794    2.139756232    1.956577899
   17 ILE   N        175    4.465054225    2.272338767    2.118502327
   17 ILE   H        176    4.453470096    2.286299706    2.216641692
   17 ILE   CA       177    4.358835069    2.331808162    2.033259965
   17 ILE   CB       178    4.273220247    2.436940568    2.106969763
   17 ILE   CG1      179    4.210000705    2.378229962    2.233702520
   17 ILE   CG2      180    4.162082321    2.489785491    2.014863580
   17 ILE   CD       181    4.128087804    2.480726884    2.313103700
   17 ILE   C        182    4.418215356    2.392908163    1.905098869
   17 ILE   O        183    4.505736683    2.479488362    1.909758717
   18 TYR   N        184    4.372613525    2.336913647    1.793887510
   18 TYR   H        185    4.299241358    2.267531636    1.795886492
   18 TYR   CA       186    4.415129823    2.377548919    1.658818222
   18 TYR   CB       187    4.498398388    2.265341560    1.594561792
   18 TYR   CG       188    4.424359703    2.134881819    1.561059801
   18 TYR   CD1      189    4.412990897    2.033756204    1.655445386
   18 TYR   HD1      190    4.434692618    2.053513554    1.760317569
   18 TYR   CD2      191    4.382237289    2.110106258    1.430893247
   18 TYR   HD2      192    4.387867389    2.188826970    1.356286514
   18 TYR   CE1      193    4.362325925    1.909704843    1.619216484
   18 TYR   HE1      194    4.354491287    1.830897881    1.694213928
   18 TYR   CE2      195    4.329869635    1.986757039    1.394375418
   18 TYR   HE2      196    4.288105063    1.974614093    1.294134574
   18 TYR   CZ       197    4.320844792    1.885588850    1.489185015
   18 TYR   OH       198    4.279285978    1.760726131    1.456523839
   18 TYR   HH       199    4.244835936    1.758748995    1.362119370
   18 TYR   C        200    4.294106393    2.414128304    1.571654739
   18 TYR   O        201    4.179640422    2.404794122    1.615930540
   19 LYSH  N        202    4.325281116    2.474602687    1.457751561
   19 LYSH  H        203    4.417981384    2.503019537    1.435554273
   19 LYSH  CA       204    4.225988726    2.499602651    1.352000540
   19 LYSH  CB       205    4.241792290    2.639349791    1.292445904
   19 LYSH  CG       206    4.193041407    2.743684879    1.392692780
   19 LYSH  CD       207    4.173032096    2.878025018    1.323522688
   19 LYSH  CE       208    4.094185895    2.970499387    1.415678722
   19 LYSH  NZ       209    4.034135203    3.080026407    1.339174668
   19 LYSH  HZ1      210    3.971400177    3.041037141    1.271430244
   19 LYSH  HZ2      211    4.106194583    3.131794619    1.293250984
   19 LYSH  HZ3      212    3.984006894    3.139534303    1.401854968
   19 LYSH  C        213    4.229559167    2.393605995    1.241566758
   19 LYSH  O        214    4.337974023    2.352900340    1.199290415
   20 ASP   N        215    4.112355345    2.336170727    1.216857756
   20 ASP   H        216    4.028447729    2.364279356    1.265373203
   20 ASP   CA       217    4.089789094    2.238956111    1.107055373
   20 ASP   CB       218    3.956145543    2.166160735    1.128401726
   20 ASP   CG       219    3.840865873    2.264742414    1.150539608
   20 ASP   OD1      220    3.820165563    2.352407466    1.063591510
   20 ASP   OD2      221    3.790088403    2.264797657    1.264073130
   20 ASP   C        222    4.094166942    2.304300746    0.967284347
   20 ASP   O        223    4.116755107    2.424641192    0.954589330
   21 THR   N        224    4.061765078    2.226366690    0.863976760
   21 THR   H        225    4.022833230    2.135065284    0.876860233
   21 THR   CA       226    4.062120722    2.271736948    0.722422083
   21 THR   CB       227    4.035245075    2.155842431    0.625756229
   21 THR   OG1      228    3.914643287    2.088656844    0.664145492
   21 THR   HG1      229    3.837425129    2.127547715    0.611984167
   21 THR   CG2      230    4.153862981    2.059215537    0.621001300
   21 THR   C        231    3.962644497    2.383813797    0.687907421
   21 THR   O        232    3.980907966    2.452681302    0.587826839
   22 GLU   N        233    3.856871107    2.396127022    0.767906617
   22 GLU   H        234    3.847800442    2.342094585    0.852309859
   22 GLU   CA       235    3.752589201    2.500057907    0.751835987
   22 GLU   CB       236    3.617543136    2.440446106    0.792515070
   22 GLU   CG       237    3.577730194    2.314099247    0.715082671
   22 GLU   CD       238    3.520250604    2.342413973    0.575698074
   22 GLU   OE1      239    3.422235040    2.419158939    0.565853808
   22 GLU   OE2      240    3.562925805    2.275132754    0.479821236
   22 GLU   C        241    3.780626878    2.625439333    0.837672137
   22 GLU   O        242    3.717432025    2.729756248    0.821101312
   23 GLY   N        243    3.865575622    2.608181476    0.938788551
   23 GLY   H        244    3.891969600    2.515029982    0.966539107
   23 GLY   CA       245    3.912278287    2.715489131    1.028744578
   23 GLY   C        246    3.844141987    2.720395934    1.166697668
   23 GLY   O        247    3.860141683    2.820924022    1.237165688
   24 TYR   N        248    3.778098067    2.611224391    1.205876447
   24 TYR   H        249    3.784320317    2.522751144    1.156783372
   24 TYR   CA       250    3.708867663    2.601176650    1.336265171
   24 TYR   CB       251    3.586236330    2.509622708    1.327108424
   24 TYR   CG       252    3.494775696    2.531791815    1.206498721
   24 TYR   CD1      253    3.419276831    2.647636001    1.192700111
   24 TYR   HD1      254    3.440259152    2.734570478    1.255125212
   24 TYR   CD2      255    3.471323738    2.423645689    1.122930233
   24 TYR   HD2      256    3.541929102    2.340030875    1.123394070
   24 TYR   CE1      257    3.317250810    2.653593417    1.098898419
   24 TYR   HE1      258    3.261738641    2.746942533    1.087993682
   24 TYR   CE2      259    3.369405797    2.428704842    1.028971711
   24 TYR   HE2      260    3.368071576    2.353366480    0.949995737
   24 TYR   CZ       261    3.290510021    2.542599150    1.019605106
   24 TYR   OH       262    3.173963476    2.535777133    0.950027893
   24 TYR   HH       263    3.179735424    2.608755434    0.880299248
   24 TYR   C        264    3.803536347    2.542205637    1.442247060
   24 TYR   O        265    3.915934619    2.501994427    1.411903241
   25 TYR   N        266    3.761709918    2.547116157    1.568475565
   25 TYR   H        267    3.666069477    2.566502795    1.591209347
   25 TYR   CA       268    3.846522012    2.492744076    1.676442078
   25 TYR   CB       269    3.836644254    2.570303574    1.807540087
   25 TYR   CG       270    3.883789920    2.714632572    1.790793886
   25 TYR   CD1      271    4.018037315    2.748003384    1.775839196
   25 TYR   HD1      272    4.093593881    2.669476996    1.772468530
   25 TYR   CD2      273    3.787790262    2.813972554    1.790369884
   25 TYR   HD2      274    3.682091943    2.788640241    1.799137326
   25 TYR   CE1      275    4.055458817    2.880832892    1.758939437
   25 TYR   HE1      276    4.161527340    2.906238039    1.757737243
   25 TYR   CE2      277    3.825099228    2.945741367    1.773897041
   25 TYR   HE2      278    3.747340552    3.020161109    1.784832475
   25 TYR   CZ       279    3.958155233    2.980207961    1.755328737
   25 TYR   OH       280    3.987078085    3.103934906    1.707022536
   25 TYR   HH       281    3.908591637    3.164638484    1.729414264
   25 TYR   C        282    3.823110707    2.343666017    1.700576039
   25 TYR   O        283    3.719633877    2.304281192    1.754896351
   26 THR   N        284    3.934902466    2.273549548    1.687831985
   26 THR   H        285    4.020314433    2.319169699    1.660628404
   26 THR   CA       286    3.940531434    2.125779284    1.690574077
   26 THR   CB       287    3.937529289    2.077365888    1.543897678
   26 THR   OG1      288    3.808316814    2.110286876    1.491431882
   26 THR   HG1      289    3.810759187    2.165780113    1.404126334
   26 THR   CG2      290    3.961578821    1.927230547    1.526006073
   26 THR   C        291    4.062338625    2.076269057    1.770942016
   26 THR   O        292    4.163425011    2.146667432    1.780505193
   27 ILE   N        293    4.045765208    1.962824765    1.839371801
   27 ILE   H        294    3.958378850    1.912351803    1.836203205
   27 ILE   CA       295    4.152924132    1.899851359    1.920490539
   27 ILE   CB       296    4.140060471    1.945379151    2.067324479
   27 ILE   CG1      297    4.276649896    1.937326233    2.136751035
   27 ILE   CG2      298    4.031427052    1.867164766    2.142420062
   27 ILE   CD       299    4.281169042    2.002889701    2.274549347
   27 ILE   C        300    4.159636935    1.746027782    1.903840086
   27 ILE   O        301    4.078187014    1.685893749    1.834027370
   28 GLY   N        302    4.268097057    1.686575591    1.953633597
   28 GLY   H        303    4.346897945    1.740429319    1.984092032
   28 GLY   CA       304    4.287552752    1.540226489    1.957717217
   28 GLY   C        305    4.301751663    1.482004257    1.816802604
   28 GLY   O        306    4.394347502    1.519056489    1.744465011
   29 ILE   N        307    4.216087241    1.384537344    1.788710606
   29 ILE   H        308    4.150864441    1.351139444    1.856746470
   29 ILE   CA       309    4.202325623    1.322084714    1.655434159
   29 ILE   CB       310    4.210059061    1.168618313    1.667634019
   29 ILE   CG1      311    4.336666798    1.124548508    1.741633830
   29 ILE   CG2      312    4.205882360    1.102706003    1.529255302
   29 ILE   CD       313    4.336253521    0.975734528    1.776617217
   29 ILE   C        314    4.065126137    1.363822302    1.599274181
   29 ILE   O        315    3.963541182    1.315812914    1.648955280
   30 GLY   N        316    4.065522053    1.477089073    1.529227784
   30 GLY   H        317    4.149310038    1.529566447    1.514381274
   30 GLY   CA       318    3.946545036    1.533437715    1.460873271
   30 GLY   C        319    3.827845448    1.582686108    1.546437797
   30 GLY   O        320    3.731615085    1.637763886    1.493353848
   31 HISH  N        321    3.840374351    1.576309933    1.678907442
   31 HISH  H        322    3.922436969    1.538277144    1.720859426
   31 HISH  CA       323    3.734062538    1.617979785    1.772572028
   31 HISH  CB       324    3.762110409    1.565856088    1.914535148
   31 HISH  CG       325    3.641642364    1.587354789    2.007216610
   31 HISH  ND1      326    3.538022886    1.505353243    2.018069316
   31 HISH  HD1      327    3.535305039    1.405879286    1.990327342
   31 HISH  CD2      328    3.604828270    1.703324036    2.061120657
   31 HISH  HD2      329    3.666626424    1.792850262    2.066723661
   31 HISH  CE1      330    3.436574142    1.571187985    2.072125557
   31 HISH  HE1      331    3.336707457    1.529809595    2.085937273
   31 HISH  NE2      332    3.477065491    1.695344101    2.097270947
   31 HISH  HE2      333    3.417074764    1.774506541    2.109413440
   31 HISH  C        334    3.711961576    1.770344588    1.771616651
   31 HISH  O        335    3.784761007    1.846783778    1.835784953
   32 LEU   N        336    3.613921328    1.809323511    1.690927440
   32 LEU   H        337    3.594063900    1.753844058    1.609507490
   32 LEU   CA       338    3.556742072    1.945682825    1.688371295
   32 LEU   CB       339    3.444317509    1.947240125    1.583649220
   32 LEU   CG       340    3.381873496    2.084720161    1.555545922
   32 LEU   CD1      341    3.483090357    2.181778420    1.494206883
   32 LEU   CD2      342    3.260481712    2.069014481    1.463982644
   32 LEU   C        343    3.505633396    1.990810413    1.826637939
   32 LEU   O        344    3.445655357    1.913452492    1.901513814
   33 LEU   N        345    3.553497891    2.108167197    1.866911442
   33 LEU   H        346    3.625649765    2.155092236    1.814662507
   33 LEU   CA       347    3.508627154    2.174890480    1.991259085
   33 LEU   CB       348    3.624650505    2.246314573    2.061512973
   33 LEU   CG       349    3.738794523    2.152301653    2.100192451
   33 LEU   CD1      350    3.855016127    2.234341575    2.155735968
   33 LEU   CD2      351    3.692017464    2.047574725    2.201445646
   33 LEU   C        352    3.396906637    2.276628977    1.964400804
   33 LEU   O        353    3.284584837    2.259121886    2.010320390
   34 THR   N        354    3.423877953    2.370410358    1.873462520
   34 THR   H        355    3.508860395    2.367736012    1.820093865
   34 THR   CA       356    3.325931809    2.475435030    1.836784763
   34 THR   CB       357    3.310973591    2.585653276    1.943972617
   34 THR   OG1      358    3.200192178    2.670614065    1.910072045
   34 THR   HG1      359    3.131180062    2.657713458    1.982803933
   34 THR   CG2      360    3.437648338    2.669696642    1.962694054
   34 THR   C        361    3.354680900    2.541859582    1.701902631
   34 THR   O        362    3.469174827    2.562797580    1.661554715
   35 LYSH  N        363    3.243475248    2.576640021    1.638468570
   35 LYSH  H        364    3.154999936    2.544823967    1.672170560
   35 LYSH  CA       365    3.239492077    2.661437025    1.517865497
   35 LYSH  CB       366    3.114947345    2.628699339    1.434778795
   35 LYSH  CG       367    3.124306610    2.484160596    1.384875847
   35 LYSH  CD       368    3.032145793    2.456750428    1.266286412
   35 LYSH  CE       369    3.068803599    2.321732517    1.204413874
   35 LYSH  NZ       370    3.046153877    2.323451040    1.059272301
   35 LYSH  HZ1      371    3.095683436    2.402119630    1.019134806
   35 LYSH  HZ2      372    2.948723760    2.332343399    1.039742977
   35 LYSH  HZ3      373    3.081879411    2.239561174    1.018537493
   35 LYSH  C        374    3.254667049    2.812813421    1.543875673
   35 LYSH  O        375    3.271513596    2.890227764    1.449920151
   36 SER   N        376    3.250590207    2.853129465    1.671187058
   36 SER   H        377    3.236387197    2.787061924    1.745672260
   36 SER   CA       378    3.273732526    2.993508138    1.713581834
   36 SER   CB       379    3.248361327    3.010986469    1.864045070
   36 SER   OG       380    3.280486839    3.144296797    1.907367012
   36 SER   HG       381    3.207527834    3.173506447    1.970314148
   36 SER   C        382    3.417789407    3.040231701    1.686017854
   36 SER   O        383    3.511783814    2.971082252    1.725596193
   37 PRO   N        384    3.433958266    3.165613213    1.640774689
   37 PRO   CA       385    3.565067769    3.233807494    1.632702263
   37 PRO   CB       386    3.533422245    3.371420547    1.574366187
   37 PRO   CG       387    3.413540679    3.342929717    1.484302759
   37 PRO   CD       388    3.332398874    3.241704252    1.565376190
   37 PRO   C        389    3.639026472    3.248925266    1.767165084
   37 PRO   O        390    3.762128368    3.257597220    1.767879200
   38 SER   N        391    3.567199598    3.238382466    1.879315402
   38 SER   H        392    3.470627984    3.209670143    1.877092780
   38 SER   CA       393    3.625171755    3.251902770    2.015222630
   38 SER   CB       394    3.516697235    3.288926911    2.117198341
   38 SER   OG       395    3.569401094    3.297487332    2.250449661
   38 SER   HG       396    3.503996674    3.350760393    2.305462465
   38 SER   C        397    3.701084758    3.127880630    2.065342620
   38 SER   O        398    3.642276743    3.025327403    2.099890606
   39 LEU   N        399    3.831278778    3.147732226    2.085288449
   39 LEU   H        400    3.878281486    3.222340755    2.038489874
   39 LEU   CA       401    3.920107461    3.050258317    2.153271678
   39 LEU   CB       402    4.064175505    3.103243694    2.147292154
   39 LEU   CG       403    4.171090354    3.005329685    2.198080516
   39 LEU   CD1      404    4.178804464    2.879664764    2.110918420
   39 LEU   CD2      405    4.306921002    3.075060587    2.205385051
   39 LEU   C        406    3.877677492    3.019584953    2.298859955
   39 LEU   O        407    3.887834360    2.906291111    2.345879265
   40 ASN   N        408    3.816561042    3.118338326    2.363812048
   40 ASN   H        409    3.808474335    3.209553966    2.324022613
   40 ASN   CA       410    3.761531783    3.105318537    2.500577329
   40 ASN   CB       411    3.729104709    3.244588397    2.556088091
   40 ASN   CG       412    3.851281411    3.337782076    2.554304756
   40 ASN   OD1      413    3.966994093    3.298600373    2.558783099
   40 ASN   ND2      414    3.828290150    3.465443215    2.535757496
   40 ASN   HD21     415    3.908970700    3.523872861    2.534347284
   40 ASN   HD22     416    3.736097353    3.502513569    2.531490392
   40 ASN   C        417    3.639213624    3.011595153    2.506263713
   40 ASN   O        418    3.635323830    2.920752575    2.589150181
   41 ALA   N        419    3.554375354    3.019895782    2.403368596
   41 ALA   H        420    3.560532014    3.094450962    2.336713110
   41 ALA   CA       421    3.443503852    2.923963819    2.381406596
   41 ALA   CB       422    3.355120773    2.970272472    2.265416508
   41 ALA   C        423    3.494111930    2.780925357    2.354082923
   41 ALA   O        424    3.448960034    2.686565382    2.418599196
   42 ALA   N        425    3.601072805    2.770581957    2.274781247
   42 ALA   H        426    3.629442742    2.847349978    2.216899386
   42 ALA   CA       427    3.673568823    2.643432847    2.251318221
   42 ALA   CB       428    3.786558964    2.665878092    2.151069746
   42 ALA   C        429    3.731348778    2.579834771    2.378773417
   42 ALA   O        430    3.708451191    2.461579210    2.403625851
   43 LYSH  N        431    3.795261291    2.662166442    2.462214145
   43 LYSH  H        432    3.822837814    2.754289404    2.432854596
   43 LYSH  CA       433    3.841527733    2.619548480    2.596299508
   43 LYSH  CB       434    3.919454416    2.728472346    2.669902388
   43 LYSH  CG       435    4.057103185    2.755048893    2.609517931
   43 LYSH  CD       436    4.137715403    2.836512861    2.710375654
   43 LYSH  CE       437    4.274796692    2.875833082    2.656103752
   43 LYSH  NZ       438    4.354791213    2.936344151    2.763318701
   43 LYSH  HZ1      439    4.298365075    2.999031548    2.816768989
   43 LYSH  HZ2      440    4.431275529    2.986770542    2.723943149
   43 LYSH  HZ3      441    4.392756600    2.865246643    2.824186818
   43 LYSH  C        442    3.726771130    2.573229626    2.687334388
   43 LYSH  O        443    3.728099582    2.458223149    2.729377799
   44 SER   N        444    3.618919452    2.651823723    2.692951442
   44 SER   H        445    3.619557107    2.743627157    2.651896445
   44 SER   CA       446    3.496514480    2.615955933    2.769338122
   44 SER   CB       447    3.390389719    2.726105023    2.759115225
   44 SER   OG       448    3.273469082    2.691476750    2.833750408
   44 SER   HG       449    3.249634029    2.766130852    2.896076129
   44 SER   C        450    3.435744974    2.481597328    2.724831361
   44 SER   O        451    3.432220640    2.388231853    2.805033825
   45 GLU   N        452    3.420580369    2.464514482    2.593081949
   45 GLU   H        453    3.425040456    2.542561209    2.529769524
   45 GLU   CA       454    3.377977074    2.336338297    2.532024310
   45 GLU   CB       455    3.361575978    2.349491126    2.380030063
   45 GLU   CG       456    3.232515209    2.421794530    2.339293574
   45 GLU   CD       457    3.105597891    2.342602332    2.374563354
   45 GLU   OE1      458    3.103509095    2.219061515    2.356515836
   45 GLU   OE2      459    3.012292505    2.403352490    2.430813531
   45 GLU   C        460    3.469868146    2.216992530    2.563742370
   45 GLU   O        461    3.422590647    2.116932073    2.617569795
   46 LEU   N        462    3.601041952    2.236711234    2.549919491
   46 LEU   H        463    3.636993026    2.320756963    2.508019646
   46 LEU   CA       464    3.702912989    2.134952741    2.584621832
   46 LEU   CB       465    3.840292426    2.182305531    2.536024175
   46 LEU   CG       466    3.952451584    2.080786252    2.559959765
   46 LEU   CD1      467    3.931253158    1.951084348    2.481662842
   46 LEU   CD2      468    4.085954034    2.145075026    2.525127868
   46 LEU   C        469    3.707976276    2.099741716    2.734457197
   46 LEU   O        470    3.691290256    1.983079009    2.770315972
   47 ASP   N        471    3.718241697    2.201874378    2.819228918
   47 ASP   H        472    3.740090133    2.295213015    2.787236139
   47 ASP   CA       473    3.721809194    2.185487358    2.966289376
   47 ASP   CB       474    3.754557301    2.318834495    3.036688535
   47 ASP   CG       475    3.898440840    2.372884538    3.014425117
   47 ASP   OD1      476    3.961070993    2.347236762    2.909750468
   47 ASP   OD2      477    3.954858709    2.437017775    3.105599380
   47 ASP   C        478    3.594440381    2.117602176    3.021226199
   47 ASP   O        479    3.604956554    2.021410950    3.097483540
   48 LYSH  N        480    3.480219810    2.148286758    2.958542316
   48 LYSH  H        481    3.473120295    2.232082741    2.903082164
   48 LYSH  CA       482    3.352449635    2.074709968    2.975333084
   48 LYSH  CB       483    3.240709097    2.158242543    2.910581715
   48 LYSH  CG       484    3.102193708    2.092815181    2.900603465
   48 LYSH  CD       485    2.993132484    2.194226097    2.863229383
   48 LYSH  CE       486    3.013905416    2.265630456    2.728964409
   48 LYSH  NZ       487    2.989862825    2.179735679    2.612285895
   48 LYSH  HZ1      488    3.048925512    2.099528262    2.612515413
   48 LYSH  HZ2      489    3.013506794    2.232854734    2.528417387
   48 LYSH  HZ3      490    2.893922389    2.154561459    2.604711787
   48 LYSH  C        491    3.355822205    1.929424821    2.922422540
   48 LYSH  O        492    3.325149575    1.837247425    2.997543214
   49 ALA   N        493    3.400087575    1.909040523    2.798144018
   49 ALA   H        494    3.423267875    1.986233777    2.737597555
   49 ALA   CA       495    3.408533503    1.775291419    2.734143398
   49 ALA   CB       496    3.449884243    1.790826068    2.587534388
   49 ALA   C        497    3.503002261    1.674261846    2.802324502
   49 ALA   O        498    3.483045017    1.553591581    2.788971838
   50 ILE   N        499    3.613531139    1.724401298    2.857386897
   50 ILE   H        500    3.646100380    1.816361721    2.832658236
   50 ILE   CA       501    3.706830595    1.643317155    2.939354194
   50 ILE   CB       502    3.849196505    1.701675528    2.928056670
   50 ILE   CG1      503    3.897731013    1.705802870    2.782344516
   50 ILE   CG2      504    3.951268750    1.627065755    3.014587829
   50 ILE   CD       505    3.908734842    1.568521983    2.714924599
   50 ILE   C        506    3.661469819    1.626508123    3.086293990
   50 ILE   O        507    3.673826128    1.518006079    3.142937013
   51 GLY   N        508    3.596769745    1.729505043    3.140893334
   51 GLY   H        509    3.568330272    1.808255558    3.086049825
   51 GLY   CA       510    3.551667086    1.733043777    3.281876325
   51 GLY   C        511    3.655627494    1.782845407    3.384209052
   51 GLY   O        512    3.647406538    1.748857167    3.502105966
   52 ARG   N        513    3.740633219    1.875749436    3.340579299
   52 ARG   H        514    3.731085549    1.914124434    3.248449743
   52 ARG   CA       515    3.847148672    1.938839985    3.422269509
   52 ARG   CB       516    3.961958308    1.840925345    3.454459054
   52 ARG   CG       517    4.040659926    1.794260651    3.331260185
   52 ARG   CD       518    4.174300867    1.729172678    3.367498744
   52 ARG   NE       519    4.252558316    1.709154123    3.244314975
   52 ARG   HE       520    4.235621405    1.621046060    3.194367744
   52 ARG   CZ       521    4.342425908    1.793003579    3.190542401
   52 ARG   NH1      522    4.374900369    1.909487517    3.246700145
   52 ARG   HH11     523    4.445862993    1.966949069    3.206751079
   52 ARG   HH12     524    4.320932248    1.946867046    3.322494295
   52 ARG   NH2      525    4.392138544    1.763592388    3.070447164
   52 ARG   HH21     526    4.455839140    1.821856617    3.020401739
   52 ARG   HH22     527    4.367013503    1.674301447    3.026268718
   52 ARG   C        528    3.905969163    2.060346981    3.348543336
   52 ARG   O        529    3.898467096    2.067540760    3.225987214
   53 ASN   N        530    3.966624621    2.152615101    3.422906674
   53 ASN   H        531    3.951465675    2.159641950    3.521312708
   53 ASN   CA       532    4.044500702    2.262209821    3.361516949
   53 ASN   CB       533    4.085566299    2.369720565    3.462337898
   53 ASN   CG       534    3.978963663    2.478803210    3.477126563
   53 ASN   OD1      535    3.939747846    2.516707733    3.586179235
   53 ASN   ND2      536    3.926666998    2.531083003    3.368499766
   53 ASN   HD21     537    3.860230935    2.603083684    3.383702226
   53 ASN   HD22     538    3.941624618    2.493242896    3.274777982
   53 ASN   C        539    4.166390422    2.214728011    3.281348937
   53 ASN   O        540    4.263649818    2.162254092    3.335957471
   54 THR   N        541    4.155716709    2.231380351    3.150025421
   54 THR   H        542    4.071875824    2.272731013    3.110502363
   54 THR   CA       543    4.262974279    2.191009879    3.055923046
   54 THR   CB       544    4.212964185    2.122278069    2.927360951
   54 THR   OG1      545    4.168918851    2.219702730    2.831286494
   54 THR   HG1      546    4.076802669    2.259895196    2.862679679
   54 THR   CG2      547    4.106267939    2.016177099    2.954921544
   54 THR   C        548    4.353304962    2.307175567    3.012060421
   54 THR   O        549    4.462676347    2.283517830    2.960295064
   55 ASN   N        550    4.295602817    2.428133822    3.007593766
   55 ASN   H        551    4.199167950    2.438515420    3.035477023
   55 ASN   CA       552    4.359328577    2.549410319    2.949382207
   55 ASN   CB       553    4.480196384    2.587470540    3.037177598
   55 ASN   CG       554    4.556535745    2.716347434    3.004221972
   55 ASN   OD1      555    4.512069961    2.807741743    2.935743852
   55 ASN   ND2      556    4.677289710    2.724125696    3.055098805
   55 ASN   HD21     557    4.730826291    2.806213920    3.038185124
   55 ASN   HD22     558    4.710567006    2.652068345    3.115721237
   55 ASN   C        559    4.393381205    2.530256243    2.799016449
   55 ASN   O        560    4.470070262    2.605189100    2.737038781
   56 GLY   N        561    4.320673023    2.437661287    2.736701506
   56 GLY   H        562    4.251267931    2.382623251    2.785876356
   56 GLY   CA       563    4.339488660    2.396154958    2.596819557
   56 GLY   C        564    4.455706834    2.299275174    2.569842799
   56 GLY   O        565    4.527714562    2.324283514    2.472976794
   57 VAL   N        566    4.490135526    2.213547213    2.666234542
   57 VAL   H        567    4.446054793    2.213954492    2.756750527
   57 VAL   CA       568    4.592100808    2.106740611    2.649303223
   57 VAL   CB       569    4.726543958    2.139104877    2.718230658
   57 VAL   CG1      570    4.836260335    2.044898078    2.667652267
   57 VAL   CG2      571    4.772233711    2.284425307    2.703428602
   57 VAL   C        572    4.539051652    1.976206608    2.712201566
   57 VAL   O        573    4.505505194    1.975222759    2.830781225
   58 ILE   N        574    4.541265918    1.868125952    2.634589694
   58 ILE   H        575    4.585142093    1.867508866    2.544315416
   58 ILE   CA       576    4.492227136    1.735747692    2.680198265
   58 ILE   CB       577    4.360003604    1.696614303    2.611621242
   58 ILE   CG1      578    4.371315354    1.690892166    2.458736465
   58 ILE   CG2      579    4.247440963    1.788615911    2.659707788
   58 ILE   CD       580    4.243605424    1.638147028    2.392862847
   58 ILE   C        581    4.596265833    1.623537412    2.663103007
   58 ILE   O        582    4.690284502    1.639079163    2.584911429
   59 THR   N        583    4.580349202    1.515560294    2.739325981
   59 THR   H        584    4.501591567    1.507352803    2.803424233
   59 THR   CA       585    4.668991423    1.396572892    2.730551970
   59 THR   CB       586    4.659344177    1.302559258    2.852514528
   59 THR   OG1      587    4.540123538    1.224142479    2.842942210
   59 THR   HG1      588    4.550775786    1.137878266    2.902239725
   59 THR   CG2      589    4.666538183    1.377406308    2.985901811
   59 THR   C        590    4.640589913    1.313613199    2.603583628
   59 THR   O        591    4.537595451    1.328977228    2.537035214
   60 LYSH  N        592    4.727313115    1.215138365    2.579913626
   60 LYSH  H        593    4.793334114    1.188791008    2.650220504
   60 LYSH  CA       594    4.713155599    1.119366912    2.467813498
   60 LYSH  CB       595    4.840374612    1.034033639    2.461602541
   60 LYSH  CG       596    4.830431648    0.922878359    2.357145255
   60 LYSH  CD       597    4.957872333    0.838668756    2.352125763
   60 LYSH  CE       598    4.936460506    0.709905098    2.272082357
   60 LYSH  NZ       599    4.879473576    0.736823371    2.139700756
   60 LYSH  HZ1      600    4.886179430    0.833596166    2.116438814
   60 LYSH  HZ2      601    4.779070053    0.717951158    2.141824796
   60 LYSH  HZ3      602    4.920200144    0.680547774    2.068689109
   60 LYSH  C        603    4.586636892    1.032690692    2.484796792
   60 LYSH  O        604    4.497524685    1.032571993    2.399990957
   61 ASP   N        605    4.574935537    0.976606071    2.604310430
   61 ASP   H        606    4.646314994    0.986112081    2.676087541
   61 ASP   CA       607    4.462072911    0.896566103    2.655264999
   61 ASP   CB       608    4.503020020    0.831837655    2.788884970
   61 ASP   CG       609    4.587400649    0.925691456    2.877091110
   61 ASP   OD1      610    4.705482544    0.949312120    2.842284172
   61 ASP   OD2      611    4.526899171    0.993139980    2.962269841
   61 ASP   C        612    4.328904494    0.973067156    2.664141877
   61 ASP   O        613    4.229799072    0.920983973    2.613145243
   62 GLU   N        614    4.330069687    1.101213546    2.702468187
   62 GLU   H        615    4.406879162    1.139980825    2.756284540
   62 GLU   CA       616    4.210714217    1.189042471    2.690014523
   62 GLU   CB       617    4.232598303    1.325225277    2.756496094
   62 GLU   CG       618    4.240542353    1.317613421    2.909315562
   62 GLU   CD       619    4.278037415    1.453306378    2.970836390
   62 GLU   OE1      620    4.357748686    1.528403999    2.910572101
   62 GLU   OE2      621    4.228262723    1.483226269    3.080999413
   62 GLU   C        622    4.167429873    1.212561413    2.543912142
   62 GLU   O        623    4.052656379    1.184949501    2.508099605
   63 ALA   N        624    4.264320782    1.243581755    2.457418179
   63 ALA   H        625    4.357425720    1.264818153    2.489582319
   63 ALA   CA       626    4.241196639    1.259743982    2.311811825
   63 ALA   CB       627    4.370478991    1.305051718    2.243878846
   63 ALA   C        628    4.189443264    1.132127686    2.243074037
   63 ALA   O        629    4.087054134    1.134486190    2.174673264
   64 GLU   N        630    4.256281327    1.020498657    2.270832824
   64 GLU   H        631    4.345078470    1.023276828    2.319042021
   64 GLU   CA       632    4.214226792    0.887300981    2.222897690
   64 GLU   CB       633    4.335773735    0.793380969    2.220955159
   64 GLU   CG       634    4.422108893    0.832412425    2.099700317
   64 GLU   CD       635    4.568262208    0.784461229    2.093685825
   64 GLU   OE1      636    4.606159468    0.690697739    2.167036612
   64 GLU   OE2      637    4.647072036    0.845690057    2.017538568
   64 GLU   C        638    4.085510419    0.831860134    2.287938477
   64 GLU   O        639    4.010928107    0.758381825    2.223369432
   65 LYSH  N        640    4.051507787    0.876709245    2.409208120
   65 LYSH  H        641    4.120757421    0.907671078    2.475771403
   65 LYSH  CA       642    3.916058582    0.855512650    2.465771385
   65 LYSH  CB       643    3.909860243    0.887715587    2.615411846
   65 LYSH  CG       644    3.779066151    0.834631423    2.674371068
   65 LYSH  CD       645    3.751712049    0.887755407    2.814559324
   65 LYSH  CE       646    3.616671312    0.833588307    2.860882091
   65 LYSH  NZ       647    3.581893968    0.887153152    2.992800001
   65 LYSH  HZ1      648    3.655639454    0.866493238    3.057051669
   65 LYSH  HZ2      649    3.497049428    0.844515634    3.023838364
   65 LYSH  HZ3      650    3.569274048    0.986092883    2.985900193
   65 LYSH  C        651    3.806501200    0.935558280    2.392318610
   65 LYSH  O        652    3.703578694    0.876872682    2.359209881
   66 LEU   N        653    3.831172273    1.063871699    2.362940522
   66 LEU   H        654    3.910719283    1.112235371    2.401209580
   66 LEU   CA       655    3.737852641    1.146649909    2.281951022
   66 LEU   CB       656    3.793525931    1.286794894    2.253545010
   66 LEU   CG       657    3.785617619    1.383551910    2.371954917
   66 LEU   CD1      658    3.860371635    1.512245187    2.336555792
   66 LEU   CD2      659    3.640248909    1.416654303    2.406985090
   66 LEU   C        660    3.702900131    1.080218844    2.147602456
   66 LEU   O        661    3.590393071    1.032448101    2.134038249
   67 PHE   N        662    3.809895955    1.035799659    2.081463077
   67 PHE   H        663    3.901653594    1.064013646    2.110337412
   67 PHE   CA       664    3.805160873    0.962250204    1.953398549
   67 PHE   CB       665    3.949746328    0.927081355    1.917190223
   67 PHE   CG       666    3.969610367    0.860711045    1.780744204
   67 PHE   CD1      667    3.906214269    0.908551891    1.666503583
   67 PHE   HD1      668    3.842438740    0.997044110    1.670151632
   67 PHE   CD2      669    4.058238954    0.754109228    1.771670239
   67 PHE   HD2      670    4.105762480    0.715176169    1.861801500
   67 PHE   CE1      671    3.930858968    0.848791322    1.543942855
   67 PHE   HE1      672    3.875524530    0.883028530    1.456420146
   67 PHE   CE2      673    4.084707817    0.695998130    1.648424020
   67 PHE   HE2      674    4.156457794    0.614375460    1.640753900
   67 PHE   CZ       675    4.020216980    0.742819205    1.534760786
   67 PHE   HZ       676    4.034841143    0.692291830    1.439519947
   67 PHE   C        677    3.715339147    0.836730963    1.955672406
   67 PHE   O        678    3.622066560    0.827403210    1.875825424
   68 ASN   N        679    3.730942156    0.753954817    2.059389829
   68 ASN   H        680    3.811548093    0.760974077    2.118254140
   68 ASN   CA       681    3.642999857    0.637169398    2.085119416
   68 ASN   CB       682    3.685050339    0.565371148    2.213866105
   68 ASN   CG       683    3.806198576    0.473849371    2.194916083
   68 ASN   OD1      684    3.814567199    0.391390004    2.105672648
   68 ASN   ND2      685    3.905811593    0.487287439    2.278579828
   68 ASN   HD21     686    3.979293076    0.421193998    2.267192186
   68 ASN   HD22     687    3.919051691    0.571426819    2.330029552
   68 ASN   C        688    3.493267304    0.672140686    2.094586094
   68 ASN   O        689    3.413136871    0.623033424    2.014779848
   69 GLN   N        690    3.463354687    0.775106445    2.174058956
   69 GLN   H        691    3.536075432    0.832331343    2.213092126
   69 GLN   CA       692    3.325390319    0.825449721    2.194531464
   69 GLN   CB       693    3.322643089    0.935906358    2.301194435
   69 GLN   CG       694    3.380122370    0.894085727    2.437522868
   69 GLN   CD       695    3.393565606    1.009456573    2.538560087
   69 GLN   OE1      696    3.405253086    0.990744895    2.659171815
   69 GLN   NE2      697    3.405199197    1.131701688    2.491334356
   69 GLN   HE21     698    3.412433106    1.205779609    2.557188745
   69 GLN   HE22     699    3.409502926    1.147163230    2.392651917
   69 GLN   C        700    3.266411934    0.881832828    2.063594383
   69 GLN   O        701    3.156468126    0.843083224    2.023883434
   70 ASP   N        702    3.347181766    0.959940847    1.991664981
   70 ASP   H        703    3.431812480    0.998053805    2.031318400
   70 ASP   CA       704    3.309590745    1.020059432    1.861461611
   70 ASP   CB       705    3.414046677    1.123276882    1.817159378
   70 ASP   CG       706    3.446686886    1.228176473    1.924952673
   70 ASP   OD1      707    3.355907438    1.280144909    1.993465668
   70 ASP   OD2      708    3.566912708    1.253706326    1.944714574
   70 ASP   C        709    3.286655220    0.917359580    1.748763266
   70 ASP   O        710    3.180796942    0.919867834    1.685769179
   71 VAL   N        711    3.374195865    0.816800313    1.736456289
   71 VAL   H        712    3.462360134    0.817572477    1.785590669
   71 VAL   CA       713    3.354780511    0.704766675    1.640230975
   71 VAL   CB       714    3.479263450    0.613965263    1.631613161
   71 VAL   CG1      715    3.459750018    0.496484257    1.535035572
   71 VAL   CG2      716    3.601643657    0.693262313    1.585424181
   71 VAL   C        717    3.227819531    0.622577496    1.672146105
   71 VAL   O        718    3.142624795    0.603890369    1.585017629
   72 ASP   N        719    3.209895648    0.589533479    1.800113239
   72 ASP   H        720    3.282856877    0.604664119    1.867807470
   72 ASP   CA       721    3.088475659    0.521737631    1.852034461
   72 ASP   CB       722    3.112451508    0.492005379    2.000881866
   72 ASP   CG       723    2.990807382    0.445589904    2.081600996
   72 ASP   OD1      724    2.903159189    0.377954248    2.024674282
   72 ASP   OD2      725    2.976053635    0.495194646    2.194961563
   72 ASP   C        726    2.958963251    0.602581819    1.827379492
   72 ASP   O        727    2.865209919    0.554167142    1.763250789
   73 ALA   N        728    2.966036039    0.733327758    1.853616278
   73 ALA   H        729    3.042980111    0.771689591    1.906374872
   73 ALA   CA       730    2.857807592    0.829133037    1.821150433
   73 ALA   CB       731    2.892166298    0.968167772    1.874889150
   73 ALA   C        732    2.825610014    0.838519490    1.670782896
   73 ALA   O        733    2.708020627    0.833164832    1.634866817
   74 ALA   N        734    2.928387385    0.839555284    1.585572900
   74 ALA   H        735    3.022247108    0.857396578    1.617861896
   74 ALA   CA       736    2.912449274    0.835784984    1.438190401
   74 ALA   CB       737    3.048573882    0.852898725    1.370249899
   74 ALA   C        738    2.843585560    0.708211168    1.385657404
   74 ALA   O        739    2.743136462    0.718024931    1.314946939
   75 VAL   N        740    2.884454951    0.591738481    1.437022013
   75 VAL   H        741    2.967070102    0.586690571    1.494402353
   75 VAL   CA       742    2.819542960    0.462001991    1.404188663
   75 VAL   CB       743    2.896606825    0.341977634    1.462783133
   75 VAL   CG1      744    2.836327992    0.208860619    1.416600049
   75 VAL   CG2      745    3.044712660    0.345065112    1.424511495
   75 VAL   C        746    2.672237524    0.459524864    1.450934344
   75 VAL   O        747    2.581407266    0.433284498    1.371688940
   76 ARG   N        748    2.648967929    0.500191306    1.575831781
   76 ARG   H        749    2.724553183    0.515554357    1.640904866
   76 ARG   CA       750    2.512015900    0.517119800    1.630001419
   76 ARG   CB       751    2.514328259    0.531074876    1.782163995
   76 ARG   CG       752    2.544483974    0.396590297    1.848979400
   76 ARG   CD       753    2.536980560    0.406519983    2.001561395
   76 ARG   NE       754    2.648174866    0.487961736    2.053058882
   76 ARG   HE       755    2.740779868    0.443959499    2.044201599
   76 ARG   CZ       756    2.640232369    0.609269391    2.109657493
   76 ARG   NH1      757    2.523974264    0.672682708    2.125244986
   76 ARG   HH11     758    2.520124841    0.763399031    2.166507766
   76 ARG   HH12     759    2.439558827    0.626525428    2.098182714
   76 ARG   NH2      760    2.750764347    0.661274882    2.162228119
   76 ARG   HH21     761    2.757063037    0.752161249    2.201999579
   76 ARG   HH22     762    2.833471848    0.600586728    2.169847241
   76 ARG   C        763    2.428034798    0.630064268    1.566931827
   76 ARG   O        764    2.309332795    0.641514878    1.597773960
   77 GLY   N        765    2.495682193    0.724839520    1.502166973
   77 GLY   H        766    2.589798226    0.748032794    1.529586002
   77 GLY   CA       767    2.435632118    0.822992531    1.409238110
   77 GLY   C        768    2.371858979    0.756320984    1.286709593
   77 GLY   O        769    2.250252889    0.736431478    1.284136475
   78 ILE   N        770    2.458407851    0.687059271    1.212567177
   78 ILE   H        771    2.556763599    0.690755756    1.233120787
   78 ILE   CA       772    2.420806805    0.610880991    1.090797008
   78 ILE   CB       773    2.542319200    0.535839405    1.033415233
   78 ILE   CG1      774    2.658550916    0.631205591    1.005437127
   78 ILE   CG2      775    2.504312961    0.462374161    0.904460081
   78 ILE   CD       776    2.787371918    0.555888112    0.971633729
   78 ILE   C        777    2.306865804    0.510207718    1.117422287
   78 ILE   O        778    2.204080156    0.515110216    1.050224641
   79 LEU   N        779    2.320073394    0.433653924    1.225859756
   79 LEU   H        780    2.406538740    0.431746395    1.277032857
   79 LEU   CA       781    2.217891951    0.334895199    1.267733783
   79 LEU   CB       782    2.273458912    0.241731010    1.375970148
   79 LEU   CG       783    2.383293959    0.149030993    1.321970702
   79 LEU   CD1      784    2.445787240    0.070465506    1.437217872
   79 LEU   CD2      785    2.329560957    0.053044604    1.215298882
   79 LEU   C        786    2.079142959    0.389446178    1.307403190
   79 LEU   O        787    1.981612995    0.314725977    1.303741072
   80 ARG   N        788    2.072419213    0.515876706    1.349385404
   80 ARG   H        789    2.154693755    0.572322559    1.359054834
   80 ARG   CA       790    1.944268045    0.587708861    1.369415773
   80 ARG   CB       791    1.962385995    0.708240549    1.461755753
   80 ARG   CG       792    1.966419892    0.677103441    1.611299774
   80 ARG   CD       793    1.990135176    0.807176618    1.688956766
   80 ARG   NE       794    2.132632834    0.844748686    1.683904757
   80 ARG   HE       795    2.193932008    0.768719644    1.706811402
   80 ARG   CZ       796    2.187234745    0.943526222    1.611042196
   80 ARG   NH1      797    2.122975881    1.003859228    1.510815426
   80 ARG   HH11     798    2.173233493    1.066900340    1.447797249
   80 ARG   HH12     799    2.029618116    0.981501327    1.484178085
   80 ARG   NH2      800    2.301271536    1.000381301    1.650349020
   80 ARG   HH21     801    2.342705270    1.069414563    1.590038144
   80 ARG   HH22     802    2.344758672    0.979518352    1.737707619
   80 ARG   C        803    1.884403143    0.642967107    1.238769461
   80 ARG   O        804    1.762650680    0.652800341    1.224240167
   81 ASN   N        805    1.971923896    0.695439566    1.153267094
   81 ASN   H        806    2.070553692    0.694417929    1.171134541
   81 ASN   CA       807    1.931848727    0.767041600    1.030937546
   81 ASN   CB       808    2.052695848    0.840866905    0.973597510
   81 ASN   CG       809    2.005481083    0.956380892    0.885517681
   81 ASN   OD1      810    1.951834548    0.938836904    0.776734184
   81 ASN   ND2      811    2.009743131    1.074649737    0.941775378
   81 ASN   HD21     812    1.980277632    1.153871135    0.890089011
   81 ASN   HD22     813    2.045428314    1.083665227    1.037541192
   81 ASN   C        814    1.866647555    0.678603218    0.923347658
   81 ASN   O        815    1.933381576    0.606590750    0.848786766
   82 ALA   N        816    1.739590265    0.711041751    0.901443979
   82 ALA   H        817    1.691504544    0.764674989    0.970664083
   82 ALA   CA       818    1.652063554    0.651069810    0.798063864
   82 ALA   CB       819    1.512840188    0.713344853    0.810836328
   82 ALA   C        820    1.699110278    0.659779612    0.651089292
   82 ALA   O        821    1.635579569    0.601792105    0.563377807
   83 LYSH  N        822    1.792963909    0.749858964    0.621785772
   83 LYSH  H        823    1.826838682    0.815024565    0.690345899
   83 LYSH  CA       824    1.862069957    0.752979443    0.490689559
   83 LYSH  CB       825    1.905783819    0.895241202    0.452929289
   83 LYSH  CG       826    1.802018453    0.978851573    0.377552793
   83 LYSH  CD       827    1.678381321    1.016204762    0.459905724
   83 LYSH  CE       828    1.589702455    1.115062020    0.383710416
   83 LYSH  NZ       829    1.543583550    1.060210478    0.255274286
   83 LYSH  HZ1      830    1.622936260    1.031573805    0.201508671
   83 LYSH  HZ2      831    1.493576391    1.130818792    0.205222037
   83 LYSH  HZ3      832    1.483977963    0.981618322    0.271720661
   83 LYSH  C        833    1.986685275    0.662649035    0.488983539
   83 LYSH  O        834    1.998482895    0.571268611    0.407529976
   84 LEU   N        835    2.074003393    0.685868069    0.586774762
   84 LEU   H        836    2.053388336    0.750826497    0.660013522
   84 LEU   CA       837    2.206821117    0.621489526    0.594803816
   84 LEU   CB       838    2.297176563    0.699969798    0.690707852
   84 LEU   CG       839    2.318391132    0.846862935    0.651082944
   84 LEU   CD1      840    2.406383828    0.916170315    0.755097241
   84 LEU   CD2      841    2.380356017    0.860617450    0.511868445
   84 LEU   C        842    2.207031331    0.471795576    0.630998307
   84 LEU   O        843    2.278203492    0.393895028    0.567148531
   85 LYSH  N        844    2.117206769    0.430361381    0.720737382
   85 LYSH  H        845    2.056893814    0.494594488    0.769652094
   85 LYSH  CA       846    2.109325509    0.289588466    0.766082488
   85 LYSH  CB       847    2.012399680    0.273526562    0.884128261
   85 LYSH  CG       848    2.025575654    0.134521652    0.946537600
   85 LYSH  CD       849    1.913485008    0.105593325    1.046185046
   85 LYSH  CE       850    1.924020325   -0.037189073    1.100301189
   85 LYSH  NZ       851    1.904595950   -0.137439646    0.994717456
   85 LYSH  HZ1      852    1.818468013   -0.122713251    0.946749900
   85 LYSH  HZ2      853    1.908687846   -0.229819402    1.031510596
   85 LYSH  HZ3      854    1.978240145   -0.130503147    0.924731144
   85 LYSH  C        855    2.086320102    0.183749340    0.655128712
   85 LYSH  O        856    2.178768001    0.104002828    0.639173903
   86 PRO   N        857    1.986972577    0.195145662    0.564271973
   86 PRO   CA       858    1.966092982    0.096813720    0.455101263
   86 PRO   CB       859    1.849152739    0.151932149    0.373498640
   86 PRO   CG       860    1.767283572    0.226910415    0.478081188
   86 PRO   CD       861    1.874561719    0.291077000    0.566048904
   86 PRO   C        862    2.089291555    0.078431778    0.364806521
   86 PRO   O        863    2.132367440   -0.034214473    0.338440971
   87 VAL   N        864    2.154365831    0.190185687    0.332021390
   87 VAL   H        865    2.117431901    0.280672718    0.353748428
   87 VAL   CA       866    2.279835697    0.190438039    0.253519307
   87 VAL   CB       867    2.317311239    0.333182447    0.209697141
   87 VAL   CG1      868    2.437152574    0.331662131    0.114349871
   87 VAL   CG2      869    2.199709314    0.404161394    0.141772114
   87 VAL   C        870    2.394416144    0.120768753    0.330167511
   87 VAL   O        871    2.445158806    0.019671246    0.281143300
   88 TYR   N        872    2.412184305    0.157368450    0.457411317
   88 TYR   H        873    2.358822657    0.233015100    0.497182000
   88 TYR   CA       874    2.510798814    0.096203594    0.549986282
   88 TYR   CB       875    2.505478928    0.172488227    0.682588894
   88 TYR   CG       876    2.612824996    0.132622228    0.784059054
   88 TYR   CD1      877    2.738219914    0.192118460    0.779550986
   88 TYR   HD1      878    2.761436809    0.265718975    0.702578372
   88 TYR   CD2      879    2.580754217    0.046199577    0.887969982
   88 TYR   HD2      880    2.481104453    0.002075673    0.893312374
   88 TYR   CE1      881    2.831955955    0.163728307    0.877724935
   88 TYR   HE1      882    2.930167921    0.211166734    0.872814147
   88 TYR   CE2      883    2.673985859    0.018446623    0.986886630
   88 TYR   HE2      884    2.644297400   -0.044825220    1.070558334
   88 TYR   CZ       885    2.800409803    0.076065898    0.980759525
   88 TYR   OH       886    2.899804638    0.026702753    1.058584007
   88 TYR   HH       887    2.862037248    0.003302950    1.147870901
   88 TYR   C        888    2.487488209   -0.054080065    0.575002680
   88 TYR   O        889    2.581160480   -0.133314176    0.561705796
   89 ASP   N        890    2.361244756   -0.092427881    0.596048181
   89 ASP   H        891    2.289495943   -0.025011727    0.620142883
   89 ASP   CA       892    2.319357663   -0.234247939    0.608297348
   89 ASP   CB       893    2.167095783   -0.249536247    0.620710435
   89 ASP   CG       894    2.103195796   -0.186260401    0.745276739
   89 ASP   OD1      895    2.153022064   -0.205892696    0.858139121
   89 ASP   OD2      896    1.997719075   -0.121832296    0.728808450
   89 ASP   C        897    2.363416577   -0.317427587    0.486678583
   89 ASP   O        898    2.434759719   -0.416234980    0.503763658
   90 SER   N        899    2.344138307   -0.261880945    0.366756301
   90 SER   H        900    2.289442276   -0.177920208    0.357439340
   90 SER   CA       901    2.387123430   -0.326931319    0.240321647
   90 SER   CB       902    2.327002559   -0.258883884    0.116286563
   90 SER   OG       903    2.406931456   -0.149182649    0.069458669
   90 SER   HG       904    2.409644158   -0.076340116    0.140868170
   90 SER   C        905    2.539502576   -0.338771122    0.219309457
   90 SER   O        906    2.582740330   -0.421958077    0.139336779
   91 LEU   N        907    2.616003086   -0.241215801    0.268572820
   91 LEU   H        908    2.577310711   -0.167440803    0.324253040
   91 LEU   CA       909    2.762893871   -0.235660033    0.250134969
   91 LEU   CB       910    2.817791759   -0.096827235    0.285830361
   91 LEU   CG       911    2.770412467    0.017454172    0.195176794
   91 LEU   CD1      912    2.822904165    0.150276302    0.249798783
   91 LEU   CD2      913    2.814934611   -0.001524762    0.050018737
   91 LEU   C        914    2.839090342   -0.340460726    0.332777261
   91 LEU   O        915    2.799064693   -0.375096372    0.443994059
   92 ASP   N        916    2.950371316   -0.385208347    0.275813188
   92 ASP   H        917    2.983032753   -0.351483202    0.186346189
   92 ASP   CA       918    3.050442870   -0.474005153    0.339345503
   92 ASP   CB       919    3.144728268   -0.527383065    0.230496150
   92 ASP   CG       920    3.199505965   -0.411769557    0.145835152
   92 ASP   OD1      921    3.129189008   -0.375231392    0.049008829
   92 ASP   OD2      922    3.296748711   -0.347948020    0.191186985
   92 ASP   C        923    3.132696030   -0.400359819    0.446739096
   92 ASP   O        924    3.129350049   -0.277625184    0.456538492
   93 ALA   N        925    3.214851325   -0.476368431    0.518953749
   93 ALA   H        926    3.220875518   -0.574733931    0.503322740
   93 ALA   CA       927    3.297614699   -0.424942901    0.630486518
   93 ALA   CB       928    3.379782494   -0.539920081    0.689130299
   93 ALA   C        929    3.391309818   -0.307409366    0.595677657
   93 ALA   O        930    3.391475139   -0.206591455    0.666410079
   94 VAL   N        931    3.451435083   -0.312007777    0.476759763
   94 VAL   H        932    3.417136857   -0.369331244    0.401888106
   94 VAL   CA       933    3.550551597   -0.210047052    0.435402120
   94 VAL   CB       934    3.647003503   -0.267096399    0.329929414
   94 VAL   CG1      935    3.759002206   -0.167803572    0.298195354
   94 VAL   CG2      936    3.710363027   -0.398739824    0.376135057
   94 VAL   C        937    3.480965444   -0.080550787    0.388150621
   94 VAL   O        938    3.510801093    0.028142999    0.438014664
   95 ARG   N        939    3.374581498   -0.095638709    0.309169761
   95 ARG   H        940    3.351315246   -0.184164457    0.264969768
   95 ARG   CA       941    3.288580542    0.018227173    0.269714339
   95 ARG   CB       942    3.197548683   -0.022549231    0.154289053
   95 ARG   CG       943    3.279363559   -0.044121774    0.027022436
   95 ARG   CD       944    3.188844687   -0.098586901   -0.082870548
   95 ARG   NE       945    3.262244426   -0.116572834   -0.209118963
   95 ARG   HE       946    3.275959591   -0.031403400   -0.262127872
   95 ARG   CZ       947    3.317814467   -0.230458945   -0.252659567
   95 ARG   NH1      948    3.314313154   -0.342001610   -0.179228032
   95 ARG   HH11     949    3.360177043   -0.425549994   -0.208237170
   95 ARG   HH12     950    3.263478461   -0.343302684   -0.090953855
   95 ARG   NH2      951    3.372947133   -0.234672206   -0.374034341
   95 ARG   HH21     952    3.422278794   -0.315561551   -0.406155300
   95 ARG   HH22     953    3.372897159   -0.154573314   -0.435834567
   95 ARG   C        954    3.207521865    0.081276235    0.384710648
   95 ARG   O        955    3.187702180    0.202888816    0.386565308
   96 ARG   N        956    3.170543691    0.000952321    0.484882780
   96 ARG   H        957    3.166883391   -0.099065964    0.473139850
   96 ARG   CA       958    3.113830869    0.053318620    0.611623602
   96 ARG   CB       959    3.069398373   -0.058302308    0.706384766
   96 ARG   CG       960    2.938153265   -0.122651022    0.661720171
   96 ARG   CD       961    2.893978195   -0.227498625    0.763633175
   96 ARG   NE       962    2.774237143   -0.297792140    0.714858031
   96 ARG   HE       963    2.744926810   -0.271836994    0.622032450
   96 ARG   CZ       964    2.707386656   -0.393948560    0.780351879
   96 ARG   NH1      965    2.743823603   -0.432659503    0.902913037
   96 ARG   HH11     966    2.694252372   -0.504152403    0.952047702
   96 ARG   HH12     967    2.821661926   -0.388136366    0.947387161
   96 ARG   NH2      968    2.605639030   -0.456496048    0.720826027
   96 ARG   HH21     969    2.554456137   -0.528822526    0.766764657
   96 ARG   HH22     970    2.573625124   -0.429772495    0.628739718
   96 ARG   C        971    3.208691535    0.147591620    0.687831758
   96 ARG   O        972    3.166168276    0.253526266    0.733747790
   97 ALA   N        973    3.338028742    0.115010051    0.688337166
   97 ALA   H        974    3.369450852    0.024641958    0.658260890
   97 ALA   CA       975    3.442788787    0.203579830    0.744027976
   97 ALA   CB       976    3.577247353    0.131250709    0.743290296
   97 ALA   C        977    3.454734112    0.338427738    0.670189445
   97 ALA   O        978    3.447938791    0.444061618    0.733112165
   98 ALA   N        979    3.450103943    0.332880597    0.536970235
   98 ALA   H        980    3.463180881    0.246023207    0.488633651
   98 ALA   CA       981    3.443667144    0.453419765    0.450935253
   98 ALA   CB       982    3.450160640    0.411079652    0.304188138
   98 ALA   C        983    3.319498176    0.541813146    0.475945821
   98 ALA   O        984    3.331170259    0.663664917    0.490073502
   99 ALA   N        985    3.205767781    0.476350944    0.499819912
   99 ALA   H        986    3.195568851    0.380521698    0.471591717
   99 ALA   CA       987    3.080777693    0.542134322    0.544308005
   99 ALA   CB       988    2.969969714    0.437096705    0.551563511
   99 ALA   C        989    3.092648264    0.616454457    0.678727044
   99 ALA   O        990    3.066493783    0.736780024    0.685684237
  100 ILE   N        991    3.150171578    0.549204057    0.778744476
  100 ILE   H        992    3.169676963    0.450945557    0.770999794
  100 ILE   CA       993    3.178028604    0.610316556    0.911196052
  100 ILE   CB       994    3.224683107    0.504999489    1.013553404
  100 ILE   CG1      995    3.124890041    0.389105383    1.023334246
  100 ILE   CG2      996    3.241642470    0.567688895    1.152651488
  100 ILE   CD       997    3.186878658    0.264395829    1.086950532
  100 ILE   C        998    3.278009472    0.727830386    0.901146852
  100 ILE   O        999    3.250624061    0.834296380    0.956070859
  101 ASN   N       1000    3.379542833    0.714703134    0.815311445
  101 ASN   H       1001    3.402668799    0.624580211    0.777171292
  101 ASN   CA      1002    3.477499239    0.822520749    0.786582432
  101 ASN   CB      1003    3.580730433    0.769500979    0.686761555
  101 ASN   CG      1004    3.709705271    0.851634787    0.677527138
  101 ASN   OD1     1005    3.714470451    0.971751792    0.653658339
  101 ASN   ND2     1006    3.819013092    0.780847502    0.689890130
  101 ASN   HD21    1007    3.910062408    0.826795440    0.680971717
  101 ASN   HD22    1008    3.814577318    0.682419452    0.705198462
  101 ASN   C       1009    3.412395589    0.951603114    0.732520172
  101 ASN   O       1010    3.436544586    1.059488959    0.786748077
  102 MET   N       1011    3.319684748    0.936521801    0.637439575
  102 MET   H       1012    3.304652751    0.847451025    0.593248428
  102 MET   CA      1013    3.237912823    1.049482296    0.586947527
  102 MET   CB      1014    3.150799227    1.008115789    0.467884583
  102 MET   CG      1015    3.231483565    1.002728033    0.338152906
  102 MET   SD      1016    3.130600614    0.969462348    0.189041255
  102 MET   CE      1017    3.027213434    1.114445006    0.182399963
  102 MET   C       1018    3.148671403    1.114470173    0.694381148
  102 MET   O       1019    3.152017169    1.236488447    0.711920185
  103 VAL   N       1020    3.079473805    1.030855350    0.772009708
  103 VAL   H       1021    3.078152944    0.931959819    0.753845594
  103 VAL   CA      1022    2.993325169    1.076740805    0.883738357
  103 VAL   CB      1023    2.902876466    0.962428183    0.933429333
  103 VAL   CG1     1024    2.811961603    1.004344310    1.049485647
  103 VAL   CG2     1025    2.814523401    0.912498107    0.818825660
  103 VAL   C       1026    3.072309186    1.144902109    0.997398287
  103 VAL   O       1027    3.027001747    1.247217485    1.048233686
  104 PHE   N       1028    3.192476705    1.095183337    1.026937836
  104 PHE   H       1029    3.220670207    1.003797557    0.995225040
  104 PHE   CA      1030    3.286556516    1.160467635    1.120845438
  104 PHE   CB      1031    3.407309717    1.067840133    1.142047932
  104 PHE   CG      1032    3.497422581    1.105608978    1.260345875
  104 PHE   CD1     1033    3.599863867    1.198084386    1.243651238
  104 PHE   HD1     1034    3.610340811    1.254178992    1.150606776
  104 PHE   CD2     1035    3.487130245    1.036519722    1.380777209
  104 PHE   HD2     1036    3.405575538    0.965838457    1.396069690
  104 PHE   CE1     1037    3.690721343    1.221535304    1.345858964
  104 PHE   HE1     1038    3.768717061    1.296376665    1.330853390
  104 PHE   CE2     1039    3.579031285    1.059350573    1.482807654
  104 PHE   HE2     1040    3.572135678    1.003609942    1.576105156
  104 PHE   CZ      1041    3.680696436    1.152618807    1.465933375
  104 PHE   HZ      1042    3.747007723    1.178397756    1.548676582
  104 PHE   C       1043    3.329763881    1.299726643    1.069578992
  104 PHE   O       1044    3.289071960    1.399902850    1.128017680
  105 GLN   N       1045    3.379840144    1.305005008    0.945596288
  105 GLN   H       1046    3.395147347    1.221409193    0.892158011
  105 GLN   CA      1047    3.430109056    1.430676101    0.884618883
  105 GLN   CB      1048    3.499081446    1.403710570    0.749944776
  105 GLN   CG      1049    3.593351043    1.519896274    0.715560853
  105 GLN   CD      1050    3.624525660    1.538880700    0.566761262
  105 GLN   OE1     1051    3.643356147    1.447587969    0.487422966
  105 GLN   NE2     1052    3.637709751    1.663886567    0.528438502
  105 GLN   HE21    1053    3.658285793    1.684606682    0.433046059
  105 GLN   HE22    1054    3.626649623    1.736793272    0.595948001
  105 GLN   C       1055    3.324651114    1.541988233    0.864064474
  105 GLN   O       1056    3.355729332    1.659923466    0.880731252
  106 MET   N       1057    3.205035947    1.506361728    0.816612410
  106 MET   H       1058    3.185886448    1.411427777    0.789646517
  106 MET   CA      1059    3.102937547    1.609077299    0.783745074
  106 MET   CB      1060    3.085810574    1.618736674    0.631374353
  106 MET   CG      1061    3.014005562    1.497666055    0.571603680
  106 MET   SD      1062    2.999997895    1.502163870    0.389516399
  106 MET   CE      1063    3.156903829    1.428221837    0.350149204
  106 MET   C       1064    2.965880303    1.602842568    0.854487443
  106 MET   O       1065    2.877865030    1.684382431    0.826279148
  107 GLY   N       1066    2.950730350    1.511452570    0.949952840
  107 GLY   H       1067    3.026614799    1.454281235    0.982432842
  107 GLY   CA      1068    2.822778848    1.489359667    1.020477032
  107 GLY   C       1069    2.714527418    1.418435365    0.937209230
  107 GLY   O       1070    2.705177564    1.431090617    0.814767663
  108 GLU   N       1071    2.618110780    1.367670195    1.013374425
  108 GLU   H       1072    2.626654814    1.371401125    1.112784965
  108 GLU   CA      1073    2.501338250    1.290164791    0.965871707
  108 GLU   CB      1074    2.416782866    1.263937621    1.091102205
  108 GLU   CG      1075    2.322561463    1.143837009    1.080468539
  108 GLU   CD      1076    2.243225591    1.122253220    1.210457577
  108 GLU   OE1     1077    2.303341065    1.129020090    1.320117461
  108 GLU   OE2     1078    2.122028964    1.093606629    1.199369319
  108 GLU   C       1079    2.420645087    1.362444842    0.855436007
  108 GLU   O       1080    2.410990311    1.312897105    0.743114518
  109 THR   N       1081    2.387709455    1.489161563    0.881371899
  109 THR   H       1082    2.386881728    1.524770537    0.975050525
  109 THR   CA      1083    2.317914345    1.580288484    0.787084473
  109 THR   CB      1084    2.292981680    1.717340250    0.851743734
  109 THR   OG1     1085    2.269850620    1.700264919    0.992156694
  109 THR   HG1     1086    2.195034501    1.761085886    1.020483269
  109 THR   CG2     1087    2.173760298    1.788366894    0.787013763
  109 THR   C       1088    2.394095412    1.605406174    0.655860106
  109 THR   O       1089    2.334600898    1.595844684    0.548675688
  110 GLY   N       1090    2.526345734    1.621133729    0.665427460
  110 GLY   H       1091    2.575401717    1.604526975    0.750979903
  110 GLY   CA      1092    2.614019738    1.647399031    0.549105795
  110 GLY   C       1093    2.611273880    1.531460140    0.448272522
  110 GLY   O       1094    2.565568813    1.548144721    0.335243419
  111 VAL   N       1095    2.631465914    1.411266623    0.501976124
  111 VAL   H       1096    2.658374202    1.401037898    0.597901190
  111 VAL   CA      1097    2.625103594    1.286364047    0.422820712
  111 VAL   CB      1098    2.681696619    1.166322874    0.499686041
  111 VAL   CG1     1099    2.699267175    1.048201471    0.404561633
  111 VAL   CG2     1100    2.816838690    1.197694417    0.563243266
  111 VAL   C       1101    2.482963471    1.254763313    0.371853570
  111 VAL   O       1102    2.466336780    1.222995484    0.254204552
  112 ALA   N       1103    2.380906240    1.281069416    0.453862226
  112 ALA   H       1104    2.395760587    1.301084002    0.551214527
  112 ALA   CA      1105    2.238852921    1.265492912    0.413821248
  112 ALA   CB      1106    2.147451958    1.300975229    0.531218226
  112 ALA   C       1107    2.196908785    1.345916233    0.288881741
  112 ALA   O       1108    2.101529490    1.308517795    0.220622933
  113 GLY   N       1109    2.270933897    1.452852263    0.258737562
  113 GLY   H       1110    2.333213870    1.493132835    0.326409262
  113 GLY   CA      1111    2.259429986    1.528457765    0.132017385
  113 GLY   C       1112    2.295267693    1.449028928    0.004527070
  113 GLY   O       1113    2.219243477    1.452957517   -0.092647541
  114 PHE   N       1114    2.393371067    1.358870077    0.015478170
  114 PHE   H       1115    2.428762905    1.333758520    0.106385800
  114 PHE   CA      1116    2.451685860    1.277701011   -0.094751864
  114 PHE   CB      1117    2.586540434    1.219709989   -0.048964144
  114 PHE   CG      1118    2.703059034    1.319520610   -0.046602438
  114 PHE   CD1     1119    2.717819864    1.409534351    0.058463267
  114 PHE   HD1     1120    2.636519861    1.425545434    0.129191203
  114 PHE   CD2     1121    2.808594471    1.301616382   -0.135450707
  114 PHE   HD2     1122    2.798941034    1.230186873   -0.217314994
  114 PHE   CE1     1123    2.836891195    1.479044329    0.075492266
  114 PHE   HE1     1124    2.847484927    1.547671783    0.159590663
  114 PHE   CE2     1125    2.928136880    1.370565406   -0.118242885
  114 PHE   HE2     1126    3.011795292    1.352033080   -0.185691399
  114 PHE   CZ      1127    2.942739389    1.459217358   -0.012279459
  114 PHE   HZ      1128    3.038479552    1.508324637    0.005425755
  114 PHE   C       1129    2.361736309    1.165242936   -0.151584382
  114 PHE   O       1130    2.407933649    1.060147775   -0.196218277
  115 THR   N       1131    2.234910783    1.199749391   -0.172313089
  115 THR   H       1132    2.206792211    1.291198418   -0.140428172
  115 THR   CA      1133    2.124519555    1.111156418   -0.218440010
  115 THR   CB      1134    1.996086701    1.192882814   -0.243665985
  115 THR   OG1     1135    1.962893659    1.270495659   -0.127986501
  115 THR   HG1     1136    2.018638401    1.354300658   -0.121228930
  115 THR   CG2     1137    1.875870428    1.104034830   -0.277787794
  115 THR   C       1138    2.157668573    1.027927578   -0.344123610
  115 THR   O       1139    2.129511644    0.908125428   -0.348966080
  116 ASN   N       1140    2.227723084    1.089012311   -0.439651234
  116 ASN   H       1141    2.266062813    1.179834882   -0.424055058
  116 ASN   CA      1142    2.271036796    1.021016697   -0.563938081
  116 ASN   CB      1143    2.313759829    1.123716172   -0.669205831
  116 ASN   CG      1144    2.191467858    1.186886507   -0.736303575
  116 ASN   OD1     1145    2.103844389    1.119511235   -0.788743266
  116 ASN   ND2     1146    2.184912829    1.317941133   -0.739738545
  116 ASN   HD21    1147    2.104312898    1.357415044   -0.783502634
  116 ASN   HD22    1148    2.256948075    1.376200537   -0.702860482
  116 ASN   C       1149    2.377983982    0.912362149   -0.542132669
  116 ASN   O       1150    2.349934803    0.794597042   -0.565286319
  117 SER   N       1151    2.483707045    0.950599191   -0.470676389
  117 SER   H       1152    2.508633092    1.047091113   -0.458924769
  117 SER   CA      1153    2.592246475    0.860970857   -0.424282419
  117 SER   CB      1154    2.694883347    0.939254824   -0.341837471
  117 SER   OG      1155    2.703359493    1.075080948   -0.387223026
  117 SER   HG      1156    2.738439061    1.078831125   -0.481935208
  117 SER   C       1157    2.539914469    0.747348800   -0.335176490
  117 SER   O       1158    2.559231438    0.631123062   -0.370056159
  118 LEU   N       1159    2.452026515    0.780658417   -0.240024554
  118 LEU   H       1160    2.436429248    0.877336464   -0.215875257
  118 LEU   CA      1161    2.383777881    0.681359403   -0.153091068
  118 LEU   CB      1162    2.288362413    0.751120299   -0.055138398
  118 LEU   CG      1163    2.359377346    0.828595259    0.056431574
  118 LEU   CD1     1164    2.258397210    0.914741942    0.132424982
  118 LEU   CD2     1165    2.427982888    0.732968803    0.153834221
  118 LEU   C       1166    2.305506896    0.573948828   -0.231392218
  118 LEU   O       1167    2.337028678    0.455119307   -0.222345228
  119 ARG   N       1168    2.224237665    0.619881117   -0.326922710
  119 ARG   H       1169    2.205585667    0.718191838   -0.335636571
  119 ARG   CA      1170    2.147483921    0.531895916   -0.418187790
  119 ARG   CB      1171    2.056011692    0.618460449   -0.505572608
  119 ARG   CG      1172    1.946016045    0.538136619   -0.575980009
  119 ARG   CD      1173    1.859909086    0.626510071   -0.666934765
  119 ARG   NE      1174    1.928821534    0.656895978   -0.793894101
  119 ARG   HE      1175    1.919713292    0.584925333   -0.862707454
  119 ARG   CZ      1176    1.985637001    0.774328098   -0.827000301
  119 ARG   NH1     1177    1.982537900    0.878505860   -0.743493757
  119 ARG   HH11    1178    2.024718158    0.967469320   -0.767787111
  119 ARG   HH12    1179    1.941065549    0.869832397   -0.652964889
  119 ARG   NH2     1180    2.051189783    0.789516220   -0.942469998
  119 ARG   HH21    1181    2.092828091    0.878091152   -0.964087655
  119 ARG   HH22    1182    2.060885815    0.715747567   -1.009463141
  119 ARG   C       1183    2.238403480    0.444131610   -0.506935564
  119 ARG   O       1184    2.205517745    0.328806270   -0.534735577
  120 MET   N       1185    2.347786141    0.501013803   -0.557401035
  120 MET   H       1186    2.365629097    0.599617130   -0.547051397
  120 MET   CA      1187    2.449549360    0.425839878   -0.634525739
  120 MET   CB      1188    2.541340935    0.525197388   -0.706048423
  120 MET   CG      1189    2.473896099    0.582087474   -0.831136733
  120 MET   SD      1190    2.531191416    0.749749151   -0.877045847
  120 MET   CE      1191    2.536158436    0.725894709   -1.053456517
  120 MET   C       1192    2.529449862    0.322485525   -0.552184407
  120 MET   O       1193    2.538780967    0.206531621   -0.592636127
  121 LEU   N       1194    2.569118904    0.360362987   -0.430547409
  121 LEU   H       1195    2.564264563    0.456931970   -0.401869356
  121 LEU   CA      1196    2.636033075    0.270198610   -0.333576505
  121 LEU   CB      1197    2.691453122    0.350756003   -0.215642429
  121 LEU   CG      1198    2.819257544    0.424591411   -0.256083643
  121 LEU   CD1     1199    2.837812537    0.551174463   -0.173140014
  121 LEU   CD2     1200    2.941475931    0.334141744   -0.240577769
  121 LEU   C       1201    2.549904786    0.153508326   -0.282098110
  121 LEU   O       1202    2.596667320    0.039557889   -0.280794762
  122 GLN   N       1203    2.421617924    0.179245711   -0.255210585
  122 GLN   H       1204    2.388512563    0.273702407   -0.244154665
  122 GLN   CA      1205    2.326361884    0.072224342   -0.216822767
  122 GLN   CB      1206    2.191980840    0.132511327   -0.174503834
  122 GLN   CG      1207    2.103851849    0.027422541   -0.105825204
  122 GLN   CD      1208    1.973634821    0.083732099   -0.048018388
  122 GLN   OE1     1209    1.941891043    0.201616152   -0.052295965
  122 GLN   NE2     1210    1.895029660   -0.002320433    0.012033861
  122 GLN   HE21    1211    1.810066724    0.034194784    0.048783373
  122 GLN   HE22    1212    1.919970684   -0.098232741    0.021057483
  122 GLN   C       1213    2.307701624   -0.033746024   -0.327525281
  122 GLN   O       1214    2.336796138   -0.151282091   -0.305177739
  123 GLN   N       1215    2.286778329    0.014342675   -0.450303207
  123 GLN   H       1216    2.268407034    0.111704701   -0.464634606
  123 GLN   CA      1217    2.281055912   -0.068781035   -0.573154144
  123 GLN   CB      1218    2.231308733    0.014747886   -0.690703776
  123 GLN   CG      1219    2.085065317    0.058437129   -0.688512695
  123 GLN   CD      1220    2.067551854    0.150055374   -0.809565275
  123 GLN   OE1     1221    2.045332912    0.109473801   -0.922573467
  123 GLN   NE2     1222    2.103249260    0.274712797   -0.792082254
  123 GLN   HE21    1223    2.098999536    0.333177989   -0.871986813
  123 GLN   HE22    1224    2.143043199    0.301932456   -0.703631037
  123 GLN   C       1225    2.414490699   -0.132380478   -0.618518465
  123 GLN   O       1226    2.419855438   -0.195243025   -0.724007951
  124 LYSH  N       1227    2.522336023   -0.104083428   -0.545271111
  124 LYSH  H       1228    2.513539772   -0.048811763   -0.462342946
  124 LYSH  CA      1229    2.659615672   -0.156437489   -0.566493382
  124 LYSH  CB      1230    2.664954120   -0.308287559   -0.543350236
  124 LYSH  CG      1231    2.609466247   -0.336158871   -0.403643028
  124 LYSH  CD      1232    2.641994452   -0.473302663   -0.345298733
  124 LYSH  CE      1233    2.578844483   -0.484877789   -0.206119513
  124 LYSH  NZ      1234    2.612549900   -0.370275477   -0.120014867
  124 LYSH  HZ1     1235    2.710406023   -0.351694469   -0.125489833
  124 LYSH  HZ2     1236    2.590590922   -0.393076898   -0.024251278
  124 LYSH  HZ3     1237    2.560007299   -0.289430509   -0.147205821
  124 LYSH  C       1238    2.732206042   -0.113087057   -0.695315922
  124 LYSH  O       1239    2.830987378   -0.172942039   -0.737683510
  125 ARG   N       1240    2.697794096    0.007663718   -0.738963603
  125 ARG   H       1241    2.633567693    0.064809068   -0.687235061
  125 ARG   CA      1242    2.750913844    0.069927600   -0.862231600
  125 ARG   CB      1243    2.640208154    0.155098810   -0.925704029
  125 ARG   CG      1244    2.510268453    0.075935043   -0.941288292
  125 ARG   CD      1245    2.394616880    0.162705360   -0.990128124
  125 ARG   NE      1246    2.383801829    0.147182115   -1.135390983
  125 ARG   HE      1247    2.450612698    0.205194542   -1.187862007
  125 ARG   CZ      1248    2.300064571    0.064580463   -1.199689290
  125 ARG   NH1     1249    2.210565260   -0.009856711   -1.133539493
  125 ARG   HH11    1250    2.153260168   -0.077554321   -1.179081052
  125 ARG   HH12    1251    2.191391994    0.010506871   -1.036877134
  125 ARG   NH2     1252    2.309274506    0.057027264   -1.332407422
  125 ARG   HH21    1253    2.250000789   -0.001949777   -1.386848699
  125 ARG   HH22    1254    2.380670919    0.111497979   -1.378328205
  125 ARG   C       1255    2.875268708    0.154622716   -0.829041183
  125 ARG   O       1256    2.875396611    0.277557459   -0.838112703
  126 TRP   N       1257    2.981611965    0.084461622   -0.791387781
  126 TRP   H       1258    2.977317421   -0.015749433   -0.786421692
  126 TRP   CA      1259    3.103810482    0.142750186   -0.731507536
  126 TRP   CB      1260    3.203926105    0.030265085   -0.703152366
  126 TRP   CG      1261    3.149389624   -0.088123647   -0.621621658
  126 TRP   CD1     1262    3.165507883   -0.214682430   -0.658993735
  126 TRP   HD1     1263    3.219871661   -0.247031615   -0.747854372
  126 TRP   CD2     1264    3.073634315   -0.089561063   -0.504752490
  126 TRP   NE1     1265    3.104274767   -0.295845688   -0.573186099
  126 TRP   HE1     1266    3.091347014   -0.393940317   -0.587755019
  126 TRP   CE2     1267    3.049052273   -0.223212609   -0.476324646
  126 TRP   CE3     1268    3.020454882    0.008912434   -0.422153803
  126 TRP   HE3     1269    3.046911589    0.113601483   -0.437736969
  126 TRP   CZ2     1270    2.975016284   -0.258570022   -0.364091808
  126 TRP   HZ2     1271    2.967223645   -0.363212272   -0.334893288
  126 TRP   CZ3     1272    2.941654641   -0.026218008   -0.313391140
  126 TRP   HZ3     1273    2.892805394    0.051246029   -0.254356186
  126 TRP   CH2     1274    2.920504868   -0.159951182   -0.282901818
  126 TRP   HH2     1275    2.873060941   -0.186243666   -0.188682531
  126 TRP   C       1276    3.170659148    0.258876054   -0.807707352
  126 TRP   O       1277    3.172819713    0.371525471   -0.757572421
  127 ASP   N       1278    3.217642997    0.233885511   -0.929785875
  127 ASP   H       1279    3.262617644    0.145717899   -0.950133336
  127 ASP   CA      1280    3.269454007    0.341335132   -1.017982447
  127 ASP   CB      1281    3.335767432    0.279974786   -1.141829107
  127 ASP   CG      1282    3.460725096    0.201614294   -1.098632058
  127 ASP   OD1     1283    3.444744915    0.095072945   -1.035253480
  127 ASP   OD2     1284    3.571569212    0.256010798   -1.115466536
  127 ASP   C       1285    3.172986728    0.455868380   -1.053589303
  127 ASP   O       1286    3.210200042    0.572087919   -1.036396017
  128 GLU   N       1287    3.044510571    0.424419860   -1.073816337
  128 GLU   H       1288    3.015925430    0.329444402   -1.085802529
  128 GLU   CA      1289    2.936821873    0.526386685   -1.086146284
  128 GLU   CB      1290    2.798260373    0.462540711   -1.100910892
  128 GLU   CG      1291    2.756697574    0.408985962   -1.238297704
  128 GLU   CD      1292    2.610170088    0.361125196   -1.234408726
  128 GLU   OE1     1293    2.529571883    0.415905869   -1.155535858
  128 GLU   OE2     1294    2.578199258    0.263538963   -1.305396417
  128 GLU   C       1295    2.928332873    0.616380444   -0.960973107
  128 GLU   O       1296    2.937741409    0.739111139   -0.969235228
  129 ALA   N       1297    2.926104128    0.551006638   -0.844786629
  129 ALA   H       1298    2.916601512    0.450550106   -0.842665846
  129 ALA   CA      1299    2.926137408    0.615922677   -0.712074781
  129 ALA   CB      1300    2.912852071    0.508796768   -0.604312046
  129 ALA   C       1301    3.050980838    0.700788040   -0.684395804
  129 ALA   O       1302    3.037079462    0.815298890   -0.642180712
  130 ALA   N       1303    3.168349959    0.650301340   -0.722027842
  130 ALA   H       1304    3.177806452    0.552200960   -0.743844173
  130 ALA   CA      1305    3.295245539    0.726105861   -0.714136451
  130 ALA   CB      1306    3.410477696    0.635678459   -0.757345638
  130 ALA   C       1307    3.295484884    0.855041401   -0.798649172
  130 ALA   O       1308    3.315278384    0.964320471   -0.744927520
  131 VAL   N       1309    3.252030122    0.842451155   -0.924309651
  131 VAL   H       1310    3.237342785    0.751229045   -0.964735024
  131 VAL   CA      1311    3.233395250    0.957058226   -1.017063039
  131 VAL   CB      1312    3.209337014    0.904712188   -1.160445477
  131 VAL   CG1     1313    3.188307808    1.015767439   -1.263931045
  131 VAL   CG2     1314    3.327978925    0.819681443   -1.206856534
  131 VAL   C       1315    3.123552034    1.055457002   -0.969410564
  131 VAL   O       1316    3.120747724    1.171397219   -1.011638521
  132 ASN   N       1317    3.025475242    1.005438742   -0.894066537
  132 ASN   H       1318    3.004645214    0.906963823   -0.894838594
  132 ASN   CA      1319    2.928309613    1.091419194   -0.822890093
  132 ASN   CB      1320    2.802141587    1.011785638   -0.788755188
  132 ASN   CG      1321    2.684486356    1.106744781   -0.766544967
  132 ASN   OD1     1322    2.647446333    1.143196387   -0.656148945
  132 ASN   ND2     1323    2.618635822    1.143405270   -0.873734387
  132 ASN   HD21    1324    2.546484167    1.210279203   -0.860553079
  132 ASN   HD22    1325    2.634754851    1.096505222   -0.959865949
  132 ASN   C       1326    2.986908686    1.161182632   -0.698051387
  132 ASN   O       1327    2.996976122    1.283701362   -0.699055213
  133 LEU   N       1328    3.048365736    1.084859415   -0.606970826
  133 LEU   H       1329    3.049292634    0.984272282   -0.616296191
  133 LEU   CA      1330    3.113931071    1.136616638   -0.483633765
  133 LEU   CB      1331    3.182464957    1.022324723   -0.407647425
  133 LEU   CG      1332    3.088835782    0.935230639   -0.323454833
  133 LEU   CD1     1333    3.160553184    0.806302989   -0.283091878
  133 LEU   CD2     1334    3.044300221    1.010043880   -0.197646475
  133 LEU   C       1335    3.219889603    1.245923686   -0.508137135
  133 LEU   O       1336    3.230739261    1.342280128   -0.431620560
  134 ALA   N       1337    3.292483935    1.230949921   -0.619069786
  134 ALA   H       1338    3.296101608    1.141658577   -0.665373767
  134 ALA   CA      1339    3.388344758    1.331648414   -0.669772257
  134 ALA   CB      1340    3.457897326    1.276634433   -0.794369696
  134 ALA   C       1341    3.329447490    1.470784961   -0.701236298
  134 ALA   O       1342    3.396476448    1.572487548   -0.684523229
  135 LYSH  N       1343    3.201221042    1.476410623   -0.736360519
  135 LYSH  H       1344    3.140513220    1.396496709   -0.727794786
  135 LYSH  CA      1345    3.132200744    1.602694466   -0.771316977
  135 LYSH  CB      1346    3.025510294    1.572443220   -0.876957494
  135 LYSH  CG      1347    3.092516610    1.533479420   -1.008640643
  135 LYSH  CD      1348    2.994290315    1.464382182   -1.102639079
  135 LYSH  CE      1349    3.066550545    1.425519085   -1.231460477
  135 LYSH  NZ      1350    2.984470875    1.332827191   -1.310091467
  135 LYSH  HZ1     1351    2.890077471    1.365557144   -1.311586603
  135 LYSH  HZ2     1352    2.989176766    1.241806674   -1.268779839
  135 LYSH  HZ3     1353    3.019407717    1.329262901   -1.403668714
  135 LYSH  C       1354    3.074374848    1.674119229   -0.647687922
  135 LYSH  O       1355    2.954456756    1.699594047   -0.637062148
  136 SER   N       1356    3.164081574    1.708095544   -0.555580928
  136 SER   H       1357    3.262571020    1.696255811   -0.571761051
  136 SER   CA      1358    3.126451490    1.763935716   -0.423746350
  136 SER   CB      1359    3.110840100    1.651405315   -0.320124651
  136 SER   OG      1360    3.234849082    1.583000545   -0.296172441
  136 SER   HG      1361    3.233204160    1.494987916   -0.348324060
  136 SER   C       1362    3.227877981    1.865222781   -0.369291088
  136 SER   O       1363    3.348763631    1.850267458   -0.387433003
  137 ARG   N       1364    3.176920148    1.958464903   -0.288278474
  137 ARG   H       1365    3.079205835    1.979106089   -0.288656310
  137 ARG   CA      1366    3.262071114    2.053950115   -0.213107093
  137 ARG   CB      1367    3.177720512    2.152058685   -0.130400909
  137 ARG   CG      1368    3.265619677    2.266421805   -0.078169240
  137 ARG   CD      1369    3.202248564    2.345929804    0.036034574
  137 ARG   NE      1370    3.305924354    2.430444007    0.098216452
  137 ARG   HE      1371    3.359736775    2.486419170    0.034571197
  137 ARG   CZ      1372    3.352950285    2.415941861    0.223154088
  137 ARG   NH1     1373    3.321507715    2.313364397    0.301861906
  137 ARG   HH11    1374    3.367046186    2.311363721    0.393301717
  137 ARG   HH12    1375    3.266408748    2.235908890    0.273038667
  137 ARG   NH2     1376    3.442289266    2.500216722    0.274647123
  137 ARG   HH21    1377    3.469488906    2.484422996    0.371488989
  137 ARG   HH22    1378    3.491887151    2.568253569    0.221082365
  137 ARG   C       1379    3.362849777    1.981790774   -0.120823638
  137 ARG   O       1380    3.478674660    2.021705118   -0.113286651
  138 TRP   N       1381    3.321947390    1.866628430   -0.067466604
  138 TRP   H       1382    3.228744377    1.834068023   -0.081348585
  138 TRP   CA      1383    3.406935991    1.774831472    0.011381143
  138 TRP   CB      1384    3.320372570    1.653068262    0.046041725
  138 TRP   CG      1385    3.397899935    1.537389033    0.109418918
  138 TRP   CD1     1386    3.466849180    1.540926254    0.222989985
  138 TRP   HD1     1387    3.484231858    1.629489682    0.283920257
  138 TRP   CD2     1388    3.398388592    1.406221584    0.064897238
  138 TRP   NE1     1389    3.509462045    1.418467285    0.253133265
  138 TRP   HE1     1390    3.559464835    1.396451985    0.338204394
  138 TRP   CE2     1391    3.469711958    1.333237005    0.158729932
  138 TRP   CE3     1392    3.342147501    1.343818640   -0.045652414
  138 TRP   HE3     1393    3.284714294    1.401201653   -0.118433362
  138 TRP   CZ2     1394    3.484256256    1.196012569    0.142197202
  138 TRP   HZ2     1395    3.538456307    1.137260285    0.216245870
  138 TRP   CZ3     1396    3.356820436    1.206767651   -0.061951790
  138 TRP   HZ3     1397    3.309582411    1.156836091   -0.146490174
  138 TRP   CH2     1398    3.427397967    1.132802759    0.032149084
  138 TRP   HH2     1399    3.430352181    1.024180716    0.024098507
  138 TRP   C       1400    3.533911828    1.732913030   -0.065629595
  138 TRP   O       1401    3.644987723    1.768057430   -0.025018877
  139 TYR   N       1402    3.513163995    1.681014676   -0.186801122
  139 TYR   H       1403    3.420865057    1.657797844   -0.219321125
  139 TYR   CA      1404    3.623172824    1.644997047   -0.278532255
  139 TYR   CB      1405    3.566680855    1.570300823   -0.399736871
  139 TYR   CG      1406    3.674398297    1.526067026   -0.499500414
  139 TYR   CD1     1407    3.743531993    1.407215001   -0.480367264
  139 TYR   HD1     1408    3.718107591    1.342773921   -0.396403057
  139 TYR   CD2     1409    3.702132948    1.604944184   -0.610403848
  139 TYR   HD2     1410    3.642846834    1.694727210   -0.628963034
  139 TYR   CE1     1411    3.840715619    1.367663841   -0.571120622
  139 TYR   HE1     1412    3.882179746    1.267204966   -0.563154970
  139 TYR   CE2     1413    3.800044585    1.566701348   -0.700815782
  139 TYR   HE2     1414    3.819761004    1.631330498   -0.786453122
  139 TYR   CZ      1415    3.869933426    1.448288751   -0.680488789
  139 TYR   OH      1416    3.977401456    1.420200786   -0.758567237
  139 TYR   HH      1417    3.955565736    1.453935515   -0.850419269
  139 TYR   C       1418    3.709890761    1.764643889   -0.321505589
  139 TYR   O       1419    3.831324433    1.750190327   -0.332662315
  140 ASN   N       1420    3.648486484    1.879583270   -0.347901735
  140 ASN   H       1421    3.550306262    1.883250421   -0.369462443
  140 ASN   CA      1422    3.725474167    2.002695618   -0.376117509
  140 ASN   CB      1423    3.635279455    2.108079146   -0.440777328
  140 ASN   CG      1424    3.599360378    2.065420752   -0.583493484
  140 ASN   OD1     1425    3.507263938    1.989864993   -0.609924698
  140 ASN   ND2     1426    3.679782543    2.104834375   -0.679183810
  140 ASN   HD21    1427    3.654217216    2.076860315   -0.771095887
  140 ASN   HD22    1428    3.761613560    2.157671116   -0.659019092
  140 ASN   C       1429    3.806523169    2.059800375   -0.257897406
  140 ASN   O       1430    3.924191060    2.090683845   -0.275649121
  141 GLN   N       1431    3.748188478    2.062801350   -0.137806525
  141 GLN   H       1432    3.649789873    2.043121158   -0.127511052
  141 GLN   CA      1433    3.817562236    2.110877250   -0.015621740
  141 GLN   CB      1434    3.720982286    2.146727160    0.097996344
  141 GLN   CG      1435    3.614940080    2.252191952    0.064437862
  141 GLN   CD      1436    3.657367694    2.397299559    0.037122508
  141 GLN   OE1     1437    3.578551041    2.476812901   -0.012492883
  141 GLN   NE2     1438    3.767320141    2.443523586    0.092242160
  141 GLN   HE21    1439    3.794171611    2.536536602    0.068888729
  141 GLN   HE22    1440    3.817950168    2.390313019    0.159745905
  141 GLN   C       1441    3.923131247    2.015101329    0.042694682
  141 GLN   O       1442    4.034063772    2.058373985    0.073439617
  142 THR   N       1443    3.889243101    1.886923063    0.059973606
  142 THR   H       1444    3.796542815    1.852634136    0.039591473
  142 THR   CA      1445    3.983990454    1.787316528    0.116957066
  142 THR   CB      1446    3.939134695    1.731735268    0.253837351
  142 THR   OG1     1447    3.811812231    1.666420660    0.246337999
  142 THR   HG1     1448    3.814233279    1.583539337    0.302875562
  142 THR   CG2     1449    3.938463070    1.841157728    0.360706509
  142 THR   C       1450    4.022052032    1.672536068    0.020763205
  142 THR   O       1451    4.031903809    1.556382382    0.063272815
  143 PRO   N       1452    4.078037407    1.707008322   -0.096832820
  143 PRO   CA      1453    4.091418205    1.613344631   -0.210237945
  143 PRO   CB      1454    4.157329474    1.694264976   -0.322185120
  143 PRO   CG      1455    4.242598851    1.796114915   -0.246846782
  143 PRO   CD      1456    4.159324660    1.827761577   -0.122363676
  143 PRO   C       1457    4.166626527    1.483193286   -0.181772648
  143 PRO   O       1458    4.115307549    1.376158671   -0.212553901
  144 ASN   N       1459    4.280413408    1.491890202   -0.113488286
  144 ASN   H       1460    4.325365049    1.579965142   -0.099180645
  144 ASN   CA      1461    4.362714854    1.373452085   -0.080611147
  144 ASN   CB      1462    4.502064803    1.417732837   -0.033994410
  144 ASN   CG      1463    4.575624752    1.500172207   -0.141221984
  144 ASN   OD1     1464    4.535225717    1.513297461   -0.256243930
  144 ASN   ND2     1465    4.679175122    1.570174612   -0.101264376
  144 ASN   HD21    1466    4.726149257    1.623563934   -0.171281323
  144 ASN   HD22    1467    4.712762001    1.568078420   -0.007542215
  144 ASN   C       1468    4.295995737    1.272397835    0.014886394
  144 ASN   O       1469    4.290328149    1.154011422   -0.017878481
  145 ARG   N       1470    4.223062293    1.323377841    0.114426503
  145 ARG   H       1471    4.211239655    1.421899789    0.126396714
  145 ARG   CA      1472    4.140614751    1.239194926    0.204245817
  145 ARG   CB      1473    4.093918645    1.319102993    0.326095081
  145 ARG   CG      1474    4.025042396    1.227961418    0.428028243
  145 ARG   CD      1475    3.927322596    1.308800983    0.512441206
  145 ARG   NE      1476    3.866095953    1.226428640    0.617825176
  145 ARG   HE      1477    3.828139369    1.137281809    0.590645086
  145 ARG   CZ      1478    3.862789510    1.260155211    0.747099766
  145 ARG   NH1     1479    3.919514772    1.371335981    0.794483610
  145 ARG   HH11    1480    3.918015183    1.390559119    0.895201345
  145 ARG   HH12    1481    3.965361838    1.438217371    0.736975590
  145 ARG   NH2     1482    3.789054545    1.189556998    0.831911318
  145 ARG   HH21    1483    3.789366825    1.219441235    0.929385981
  145 ARG   HH22    1484    3.735131705    1.109858198    0.803254327
  145 ARG   C       1485    4.017238927    1.183286217    0.130564461
  145 ARG   O       1486    3.995620435    1.062182034    0.128482639
  146 ALA   N       1487    3.949560185    1.270474639    0.055483219
  146 ALA   H       1488    3.965771541    1.369384616    0.061353343
  146 ALA   CA      1489    3.833797291    1.231546458   -0.027776583
  146 ALA   CB      1490    3.777715745    1.354835560   -0.097989958
  146 ALA   C       1491    3.866416330    1.121370802   -0.130208044
  146 ALA   O       1492    3.805889471    1.014779750   -0.123466655
  147 LYSH  N       1493    3.980222011    1.135087572   -0.198961565
  147 LYSH  H       1494    4.029830189    1.222785400   -0.198536124
  147 LYSH  CA      1495    4.035327821    1.031018099   -0.289488787
  147 LYSH  CB      1496    4.168431309    1.076259856   -0.349884685
  147 LYSH  CG      1497    4.146654439    1.175317548   -0.464014699
  147 LYSH  CD      1498    4.272477474    1.258423479   -0.488370249
  147 LYSH  CE      1499    4.245392677    1.362336315   -0.596896922
  147 LYSH  NZ      1500    4.345392340    1.469701824   -0.594812232
  147 LYSH  HZ1     1501    4.437259517    1.430477626   -0.597307110
  147 LYSH  HZ2     1502    4.334115915    1.523873115   -0.511567525
  147 LYSH  HZ3     1503    4.331629024    1.528143217   -0.674745751
  147 LYSH  C       1504    4.056670860    0.894415881   -0.222217582
  147 LYSH  O       1505    4.015624529    0.792489842   -0.277560908
  148 ARG   N       1506    4.105550591    0.896226627   -0.098258031
  148 ARG   H       1507    4.133982556    0.981162125   -0.053265401
  148 ARG   CA      1508    4.120890868    0.774218631   -0.016378954
  148 ARG   CB      1509    4.196599555    0.803674453    0.113112354
  148 ARG   CG      1510    4.344989708    0.829557797    0.088365954
  148 ARG   CD      1511    4.425214860    0.820106708    0.218343219
  148 ARG   NE      1512    4.397137809    0.931086158    0.310982675
  148 ARG   HE      1513    4.316674585    0.918975662    0.371620770
  148 ARG   CZ      1514    4.478957345    1.035545050    0.331807592
  148 ARG   NH1     1515    4.592991184    1.048708863    0.263466567
  148 ARG   HH11    1516    4.654749600    1.125585082    0.278032832
  148 ARG   HH12    1517    4.618854505    0.976487994    0.198858867
  148 ARG   NH2     1518    4.453511087    1.116357622    0.434675618
  148 ARG   HH21    1519    4.508441606    1.195715948    0.459599886
  148 ARG   HH22    1520    4.374631468    1.091021139    0.494144445
  148 ARG   C       1521    3.987756126    0.704248658    0.016180324
  148 ARG   O       1522    3.965941973    0.591726538   -0.028762605
  149 VAL   N       1523    3.893487489    0.780511811    0.071678452
  149 VAL   H       1524    3.916009393    0.872086897    0.106686230
  149 VAL   CA      1525    3.756601886    0.732228625    0.102882364
  149 VAL   CB      1526    3.678789296    0.840448293    0.180323696
  149 VAL   CG1     1527    3.539340769    0.792480883    0.221402268
  149 VAL   CG2     1528    3.754620262    0.885391862    0.305651282
  149 VAL   C       1529    3.680297208    0.685204173   -0.023419308
  149 VAL   O       1530    3.625520728    0.574877817   -0.025065010
  150 ILE   N       1531    3.693771369    0.760176377   -0.133094118
  150 ILE   H       1532    3.735263805    0.851889275   -0.127908558
  150 ILE   CA      1533    3.638856118    0.722851560   -0.265837502
  150 ILE   CB      1534    3.649228632    0.843089860   -0.361818344
  150 ILE   CG1     1535    3.551590325    0.952005377   -0.315706349
  150 ILE   CG2     1536    3.625330825    0.807175866   -0.508954296
  150 ILE   CD      1537    3.574087659    1.086157288   -0.385913234
  150 ILE   C       1538    3.699661270    0.592540391   -0.322269708
  150 ILE   O       1539    3.624022402    0.504024910   -0.361735750
  151 THR   N       1540    3.832040196    0.575764300   -0.315250571
  151 THR   H       1541    3.894498208    0.652215435   -0.295530157
  151 THR   CA      1542    3.897755809    0.448172840   -0.354497702
  151 THR   CB      1543    4.051123000    0.458725968   -0.361410584
  151 THR   OG1     1544    4.083249401    0.553954116   -0.463121709
  151 THR   HG1     1545    4.148856955    0.619796154   -0.425250275
  151 THR   CG2     1546    4.121623570    0.326197774   -0.392938698
  151 THR   C       1547    3.853721942    0.329279962   -0.267477388
  151 THR   O       1548    3.808276144    0.230375250   -0.324860960
  152 THR   N       1549    3.844164493    0.348939686   -0.135643797
  152 THR   H       1550    3.887991160    0.427213936   -0.089744633
  152 THR   CA      1551    3.789582442    0.246537311   -0.042695545
  152 THR   CB      1552    3.797822050    0.292434489    0.103894879
  152 THR   OG1     1553    3.931174886    0.335387594    0.132891325
  152 THR   HG1     1554    3.933631318    0.370963392    0.226325345
  152 THR   CG2     1555    3.758069088    0.182409965    0.202594553
  152 THR   C       1556    3.644223265    0.208798927   -0.077444164
  152 THR   O       1557    3.615902935    0.090345192   -0.095217261
  153 PHE   N       1558    3.558675436    0.307885384   -0.104454052
  153 PHE   H       1559    3.579728871    0.403981374   -0.082703897
  153 PHE   CA      1560    3.421647562    0.282640904   -0.155470071
  153 PHE   CB      1561    3.339277707    0.410783480   -0.168439149
  153 PHE   CG      1562    3.274476598    0.453587310   -0.037117716
  153 PHE   CD1     1563    3.182043673    0.371408609    0.026915643
  153 PHE   HD1     1564    3.164530325    0.269713291   -0.008292804
  153 PHE   CD2     1565    3.293481805    0.583992837    0.005949770
  153 PHE   HD2     1566    3.366714128    0.647935588   -0.043464165
  153 PHE   CE1     1567    3.107638875    0.420523585    0.133242089
  153 PHE   HE1     1568    3.040149457    0.354751446    0.187959933
  153 PHE   CE2     1569    3.218434412    0.633094457    0.111543236
  153 PHE   HE2     1570    3.234370511    0.734915686    0.146484880
  153 PHE   CZ      1571    3.125100364    0.551956188    0.174293720
  153 PHE   HZ      1572    3.061547507    0.593872356    0.252209926
  153 PHE   C       1573    3.414391414    0.211132880   -0.291015181
  153 PHE   O       1574    3.330404046    0.123075188   -0.310347066
  154 ARG   N       1575    3.500178303    0.253593873   -0.383027111
  154 ARG   H       1576    3.550785597    0.339842378   -0.370548595
  154 ARG   CA      1577    3.510085658    0.194119200   -0.517407255
  154 ARG   CB      1578    3.596766128    0.286435741   -0.602745890
  154 ARG   CG      1579    3.570283420    0.267050100   -0.751717012
  154 ARG   CD      1580    3.651695749    0.366665812   -0.834856752
  154 ARG   NE      1581    3.795971083    0.339653821   -0.823145008
  154 ARG   HE      1582    3.846477351    0.412581867   -0.777685743
  154 ARG   CZ      1583    3.861184479    0.236002335   -0.878454110
  154 ARG   NH1     1584    3.799295691    0.154446020   -0.964947908
  154 ARG   HH11    1585    3.840504318    0.072990678   -1.004677007
  154 ARG   HH12    1586    3.707675257    0.180821023   -1.003114097
  154 ARG   NH2     1587    3.983793367    0.204863729   -0.835739296
  154 ARG   HH21    1588    4.033834866    0.129562424   -0.878307119
  154 ARG   HH22    1589    4.024721740    0.251426323   -0.757246610
  154 ARG   C       1590    3.562146744    0.049007276   -0.515953346
  154 ARG   O       1591    3.484362519   -0.043000770   -0.540286953
  155 THR   N       1592    3.682775032    0.027205126   -0.463311425
  155 THR   H       1593    3.734135431    0.099400134   -0.414726022
  155 THR   CA      1594    3.745467092   -0.107611591   -0.463762371
  155 THR   CB      1595    3.898480718   -0.105973305   -0.449596643
  155 THR   OG1     1596    3.935450319   -0.062630231   -0.318143094
  155 THR   HG1     1597    4.020005342   -0.114995550   -0.288971684
  155 THR   CG2     1598    3.964704848   -0.018922142   -0.556628295
  155 THR   C       1599    3.691221702   -0.204960298   -0.357731085
  155 THR   O       1600    3.656922566   -0.318507074   -0.390494566
  156 GLY   N       1601    3.660366179   -0.152526660   -0.239083327
  156 GLY   H       1602    3.656139025   -0.053369260   -0.223551992
  156 GLY   CA      1603    3.631753928   -0.233820578   -0.118794962
  156 GLY   C       1604    3.756963748   -0.294456537   -0.053505857
  156 GLY   O       1605    3.748753368   -0.393976578    0.018288200
  157 THR   N       1606    3.871223798   -0.231774043   -0.079535581
  157 THR   H       1607    3.876205441   -0.156338534   -0.145901033
  157 THR   CA      1608    4.001675103   -0.270879351   -0.022277417
  157 THR   CB      1609    4.097380604   -0.325496427   -0.129337995
  157 THR   OG1     1610    4.122191679   -0.224458262   -0.228101044
  157 THR   HG1     1611    4.219297346   -0.241739666   -0.265446459
  157 THR   CG2     1612    4.045579037   -0.454462043   -0.193402490
  157 THR   C       1613    4.069593812   -0.149872424    0.042776719
  157 THR   O       1614    4.060968815   -0.036605834   -0.004357861
  158 TRP   N       1615    4.146545058   -0.178905768    0.146742271
  158 TRP   H       1616    4.134052423   -0.264335460    0.196534876
  158 TRP   CA      1617    4.229377386   -0.079369419    0.218349426
  158 TRP   CB      1618    4.273887893   -0.140862708    0.351598729
  158 TRP   CG      1619    4.156075155   -0.184654830    0.439524715
  158 TRP   CD1     1620    4.130812748   -0.309411607    0.478792030
  158 TRP   HD1     1621    4.178260551   -0.399072045    0.439042724
  158 TRP   CD2     1622    4.072997165   -0.101101159    0.513004775
  158 TRP   NE1     1623    4.037983677   -0.308456000    0.574507173
  158 TRP   HE1     1624    3.997772131   -0.389791021    0.616781918
  158 TRP   CE2     1625    4.001681371   -0.182890619    0.599246327
  158 TRP   CE3     1626    4.057986376    0.037012149    0.519094413
  158 TRP   HE3     1627    4.110977702    0.101803778    0.449157189
  158 TRP   CZ2     1628    3.917276845   -0.126493854    0.694102829
  158 TRP   HZ2     1629    3.858337296   -0.189914424    0.760278229
  158 TRP   CZ3     1630    3.974201914    0.093352421    0.614225495
  158 TRP   HZ3     1631    3.961378162    0.201589263    0.618420930
  158 TRP   CH2     1632    3.905071092    0.011613362    0.702502623
  158 TRP   HH2     1633    3.846161776    0.056750123    0.782193890
  158 TRP   C       1634    4.351448912   -0.022345380    0.142579741
  158 TRP   O       1635    4.437318791    0.042428774    0.202340751
  159 ASP   N       1636    4.354160628   -0.036303635    0.010101900
  159 ASP   H       1637    4.278645954   -0.080387946   -0.038985748
  159 ASP   CA      1638    4.471234324   -0.000482876   -0.074191521
  159 ASP   CB      1639    4.461467784   -0.057346580   -0.216210293
  159 ASP   CG      1640    4.439813681   -0.209562192   -0.216299910
  159 ASP   OD1     1641    4.480020835   -0.278156845   -0.119579022
  159 ASP   OD2     1642    4.366829054   -0.255022518   -0.305917544
  159 ASP   C       1643    4.507634850    0.148229595   -0.080556180
  159 ASP   O       1644    4.618659710    0.184233553   -0.117069298
  160 ALA   N       1645    4.410692459    0.232078157   -0.046267581
  160 ALA   H       1646    4.316422727    0.200146876   -0.038455341
  160 ALA   CA      1647    4.429837848    0.376917645   -0.025664068
  160 ALA   CB      1648    4.291146138    0.440440211   -0.029571305
  160 ALA   C       1649    4.502385766    0.417470952    0.104783177
  160 ALA   O       1650    4.531147513    0.535506329    0.123729808
  161 TYR   N       1651    4.522538072    0.321610501    0.195429561
  161 TYR   H       1652    4.509958423    0.224893283    0.172654319
  161 TYR   CA      1653    4.572523769    0.345381621    0.332947702
  161 TYR   CB      1654    4.455701489    0.327748501    0.431588566
  161 TYR   CG      1655    4.351991149    0.440427351    0.427881432
  161 TYR   CD1     1656    4.243966596    0.433808059    0.340752779
  161 TYR   HD1     1657    4.233131456    0.348912522    0.273422195
  161 TYR   CD2     1658    4.363827639    0.547905743    0.515175602
  161 TYR   HD2     1659    4.448020803    0.552904606    0.584054034
  161 TYR   CE1     1660    4.149683872    0.535448791    0.339226644
  161 TYR   HE1     1661    4.072198461    0.535299572    0.262564744
  161 TYR   CE2     1662    4.268454049    0.648724215    0.515776547
  161 TYR   HE2     1663    4.274676319    0.728179351    0.590617569
  161 TYR   CZ      1664    4.161777266    0.642454260    0.427059584
  161 TYR   OH      1665    4.071315580    0.743153212    0.421748741
  161 TYR   HH      1666    4.084725041    0.803407384    0.505487823
  161 TYR   C       1667    4.691135092    0.255854639    0.376131762
  161 TYR   O       1668    4.703658743    0.221614211    0.493921687
  162 LYSH  N       1669    4.777221298    0.219140142    0.281819327
  162 LYSH  H       1670    4.795934560    0.271064147    0.197506610
  162 LYSH  CA      1671    4.892540327    0.130223979    0.305287639
  162 LYSH  CB      1672    4.862962216   -0.015209840    0.267127917
  162 LYSH  CG      1673    4.751860974   -0.087288729    0.344111070
  162 LYSH  CD      1674    4.729765244   -0.226942585    0.284794198
  162 LYSH  CE      1675    4.689904113   -0.216459375    0.137305326
  162 LYSH  NZ      1676    4.669427246   -0.345615079    0.071226139
  162 LYSH  HZ1     1677    4.615322896   -0.405875931    0.129128269
  162 LYSH  HZ2     1678    4.756312790   -0.386916555    0.045163009
  162 LYSH  HZ3     1679    4.614095298   -0.327506160   -0.012234159
  162 LYSH  C       1680    5.001890853    0.175920217    0.207223959
  162 LYSH  O1      1681    5.112371778    0.117800014    0.213223961
  162 LYSH  O2      1682    4.967050254    0.258145234    0.119057433
  163 EDSR  F2      1683    2.729933952    0.674571484    0.365486412
  163 EDSR  dMe1    1684    2.720624165    0.785133495    0.259129474
  163 EDSR  CE1     1685    2.794717819    0.732141302    0.263401814
  163 EDSR  dHE1    1686    2.830405293    0.825303948    0.262945730
  163 EDSR  dH4     1687    2.768273516    0.746292086    0.291469721
  163 EDSR  F1      1688    2.694854268    0.547066335    0.325577168
  163 EDSR  dH3     1689    2.713774736    0.514058610    0.223660608
  163 EDSR  CD1     1690    2.803525112    0.645455756    0.163235424
  163 EDSR  HD1     1691    2.863390390    0.661717552    0.073818559
  163 EDSR  CG      1692    2.743120908    0.531596303    0.196796809
  163 EDSR  HG      1693    2.733063313    0.418195672    0.117104293
  163 EDSR  CE3     1694    2.634818699    0.459993558    0.416172366
  163 EDSR  HE3     1695    2.605619613    0.360153094    0.384346208
  163 EDSR  CZ2     1696    2.716386504    0.711998564    0.497638123
  163 EDSR  HZ2     1697    2.760532430    0.804992441    0.532893076
  163 EDSR  dMe2    1698    2.767179326    0.848553391    0.544231991
  163 EDSR  CZ3     1699    2.613116329    0.500946411    0.546920987
  163 EDSR  HZ3     1700    2.549999170    0.441492599    0.612628234
  163 EDSR  d2Me    1701    2.537953942    0.409732679    0.644186111
  163 EDSR  CH2     1702    2.656709622    0.625724472    0.588871434
  163 EDSR  HH2     1703    2.641690020    0.657692542    0.691815471
  163 EDSR  d3Me    1704    2.572706576    0.802594738    0.223290076
  163 EDSR  d4Me    1705    2.552753465    0.910762022    0.117053445
  163 EDSR  d5Me    1706    2.491947558    0.835394116    0.349043024
  163 EDSR  dC10    1707    2.404046784    0.926989173    0.084542763
END
LATTICESHIFTS
         0         0         0
         0         0         0
         0         0         0
         0         0         0
         0         0         0
         0         0         0
         0         0         0
         0         0         0
         0         0         0
         0         0         0
         0         0         0
         0         0         0
         0         0         0
         0         0         0
         0         0         0
         0         0         0
         0         0         0
         0         0         0
         0         0         0
         0         0         0
         0         0         0
         0         0         0
         0         0         0
         0         0         0
         0         0         0
         0         0         0
         0         0         0
         0         0         0
         0         0         0
         0         0         0
         0         0         0
         0         0         0
         0         0         0
         0         0         0
         0         0         0
         0         0         0
         0         0         0
         0         0         0
         0         0         0
         0         0         0
         0         0         0
         0         0         0
         0         0         0
         0         0         0
         0         0         0
         0         0         0
         0         0         0
         0         0         0
         0         0         0
         0         0         0
         0         0         0
         0         0         0
         0         0         0
         0         0         0
         0         0         0
         0         0         0
         0         0         0
         0         0         0
         0         0         0
         0         0         0
         0         0         0
         0         0         0
         0         0         0
         0         0         0
         0         0         0
         0         0         0
         0         0         0
         0         0         0
         0         0         0
         0         0         0
         0         0         0
         0         0         0
         0         0         0
         0         0         0
         0         0         0
         0         0         0
         0         0         0
         0         0         0
         0         0         0
         0         0         0
         0         0         0
         0         0         0
         0         0         0
         0         0         0
         0         0         0
         0         0         0
         0         0         0
         0         0         0
         0         0         0
         0         0         0
         0         0         0
         0         0         0
         0         0         0
         0         0         0
         0         0         0
         0         0         0
         0         0         0
         0         0         0
         0         0         0
         0         0         0
         0         0         0
         0         0         0
         0         0         0
         0         0         0
         0         0         0
         0         0         0
         0         0         0
         0         0         0
         0         0         0
         0         0         0
         0         0         0
         0         0         0
         0         0         0
         0         0         0
         0         0         0
         0         0         0
         0         0         0
         0         0         0
         0         0         0
         0         0         0
         0         0         0
         0         0         0
         0         0         0
         0         0         0
         0         0         0
         0         0         0
         0         0         0
         0         0         0
         0         0         0
         0         0         0
         0         0         0
         0         0         0
         0         0         0
         0         0         0
         0         0         0
         0         0         0
         0         0         0
         0         0         0
         0         0         0
         0         0         0
         0         0         0
         0         0         0
         0         0         0
         0         0         0
         0         0         0
         0         0         0
         0         0         0
         0         0         0
         0         0         0
         0         0         0
         0         0         0
         0         0         0
         0         0         0
         0         0         0
         0         0         0
         0         0         0
         0         0         0
         0         0         0
         0         0         0
         0         0         0
         0         0         0
         0         0         0
         0         0         0
         0         0         0
         0         0         0
         0         0         0
         0         0         0
         0         0         0
         0         0         0
         0         0         0
         0         0         0
         0         0         0
         0         0         0
         0         0         0
         0         0         0
         0         0         0
         0         0         0
         0         0         0
         0         0         0
         0         0         0
         0         0         0
         0         0         0
         0         0         0
         0         0         0
         0         0         0
         0         0         0
         0         0         0
         0         0         0
         0         0         0
         0         0         0
         0         0         0
         0         0         0
         0         0         0
         0         0         0
         0         0         0
         0         0         0
         0         0         0
         0         0         0
         0         0         0
         0         0         0
         0         0         0
         0         0         0
         0         0         0
         0         0         0
         0         0         0
         0         0         0
         0         0         0
         0         0         0
         0         0         0
         0         0         0
         0         0         0
         0         0         0
         0         0         0
         0         0         0
         0         0         0
         0         0         0
         0         0         0
         0         0         0
         0         0         0
         0         0         0
         0         0         0
         0         0         0
         0         0         0
         0         0         0
         0         0         0
         0         0         0
         0         0         0
         0         0         0
         0         0         0
         0         0         0
         0         0         0
         0         0         0
         0         0         0
         0         0         0
         0         0         0
         0         0         0
         0         0         0
         0         0         0
         0         0         0
         0         0         0
         0         0         0
         0         0         0
         0         0         0
         0         0         0
         0         0         0
         0         0         0
         0         0         0
         0         0         0
         0         0         0
         0         0         0
         0         0         0
         0         0         0
         0         0         0
         0         0         0
         0         0         0
         0         0         0
         0         0         0
         0         0         0
         0         0         0
         0         0         0
         0         0         0
         0         0         0
         0         0         0
         0         0         0
         0         0         0
         0         0         0
         0         0         0
         0         0         0
         0         0         0
         0         0         0
         0         0         0
         0         0         0
         0         0         0
         0         0         0
         0         0         0
         0         0         0
         0         0         0
         0         0         0
         0         0         0
         0         0         0
         0         0         0
         0         0         0
         0         0         0
         0         0         0
         0         0         0
         0         0         0
         0         0         0
         0         0         0
         0         0         0
         0         0         0
         0         0         0
         0         0         0
         0         0         0
         0         0         0
         0         0         0
         0         0         0
         0         0         0
         0         0         0
         0         0         0
         0         0         0
         0         0         0
         0         0         0
         0         0         0
         0         0         0
         0         0         0
         0         0         0
         0         0         0
         0         0         0
         0         0         0
         0         0         0
         0         0         0
         0         0         0
         0         0         0
         0         0         0
         0         0         0
         0         0         0
         0         0         0
         0         0         0
         0         0         0
         0         0         0
         0         0         0
         0         0         0
         0         0         0
         0         0         0
         0         0         0
         0         0         0
         0         0         0
         0         0         0
         0         0         0
         0         0         0
         0         0         0
         0         0         0
         0         0         0
         0         0         0
         0         0         0
         0         0         0
         0         0         0
         0         0         0
         0         0         0
         0         0         0
         0         0         0
         0         0         0
         0         0         0
         0         0         0
         0         0         0
         0         0         0
         0         0         0
         0         0         0
         0         0         0
         0         0         0
         0         0         0
         0         0         0
         0         0         0
         0         0         0
         0         0         0
         0         0         0
         0         0         0
         0         0         0
         0         0         0
         0         0         0
         0         0         0
         0         0         0
         0         0         0
         0         0         0
         0         0         0
         0         0         0
         0         0         0
         0         0         0
         0         0         0
         0         0         0
         0         0         0
         0         0         0
         0         0         0
         0         0         0
         0         0         0
         0         0         0
         0         0         0
         0         0         0
         0         0         0
         0         0         0
         0         0         0
         0         0         0
         0         0         0
         0         0         0
         0         0         0
         0         0         0
         0         0         0
         0         0         0
         0         0         0
         0         0         0
         0         0         0
         0         0         0
         0         0         0
         0         0         0
         0         0         0
         0         0         0
         0         0         0
         0         0         0
         0         0         0
         0         0         0
         0         0         0
         0         0         0
         0         0         0
         0         0         0
         0         0         0
         0         0         0
         0         0         0
         0         0         0
         0         0         0
         0         0         0
         0         0         0
         0         0         0
         0         0         0
         0         0         0
         0         0         0
         0         0         0
         0         0         0
         0         0         0
         0         0         0
         0         0         0
         0         0         0
         0         0         0
         0         0         0
         0         0         0
         0         0         0
         0         0         0
         0         0         0
         0         0         0
         0         0         0
         0         0         0
         0         0         0
         0         0         0
         0         0         0
         0         0         0
         0         0         0
         0         0         0
         0         0         0
         0         0         0
         0         0         0
         0         0         0
         0         0         0
         0         0         0
         0         0         0
         0         0         0
         0         0         0
         0         0         0
         0         0         0
         0         0         0
         0         0         0
         0         0         0
         0         0         0
         0         0         0
         0         0         0
         0         0         0
         0         0         0
         0         0         0
         0         0         0
         0         0         0
         0         0         0
         0         0         0
         0         0         0
         0         0         0
         0         0         0
         0         0         0
         0         0         0
         0         0         0
         0         0         0
         0         0         0
         0         0         0
         0         0         0
         0         0         0
         0         0         0
         0         0         0
         0         0         0
         0         0         0
         0         0         0
         0         0         0
         0         0         0
         0         0         0
         0         0         0
         0         0         0
         0         0         0
         0         0         0
         0         0         0
         0         0         0
         0         0         0
         0         0         0
         0         0         0
         0         0         0
         0         0         0
         0         0         0
         0         0         0
         0         0         0
         0         0         0
         0         0         0
         0         0         0
         0         0         0
         0         0         0
         0         0         0
         0         0         0
         0         0         0
         0         0         0
         0         0         0
         0         0         0
         0         0         0
         0         0         0
         0         0         0
         0         0         0
         0         0         0
         0         0         0
         0         0         0
         0         0         0
         0         0         0
         0         0         0
         0         0         0
         0         0         0
         0         0         0
         0         0         0
         0         0         0
         0         0         0
         0         0         0
         0         0         0
         0         0         0
         0         0         0
         0         0         0
         0         0         0
         0         0         0
         0         0         0
         0         0         0
         0         0         0
         0         0         0
         0         0         0
         0         0         0
         0         0         0
         0         0         0
         0         0         0
         0         0         0
         0         0         0
         0         0         0
         0         0         0
         0         0         0
         0         0         0
         0         0         0
         0         0         0
         0         0         0
         0         0         0
         0         0         0
         0         0         0
         0         0         0
         0         0         0
         0         0         0
         0         0         0
         0         0         0
         0         0         0
         0         0         0
         0         0         0
         0         0         0
         0         0         0
         0         0         0
         0         0         0
         0         0         0
         0         0         0
         0         0         0
         0         0         0
         0         0         0
         0         0         0
         0         0         0
         0         0         0
         0         0         0
         0         0         0
         0         0         0
         0         0         0
         0         0         0
         0         0         0
         0         0         0
         0         0         0
         0         0         0
         0         0         0
         0         0         0
         0         0         0
         0         0         0
         0         0         0
         0         0         0
         0         0         0
         0         0         0
         0         0         0
         0         0         0
         0         0         0
         0         0         0
         0         0         0
         0         0         0
         0         0         0
         0         0         0
         0         0         0
         0         0         0
         0         0         0
         0         0         0
         0         0         0
         0         0         0
         0         0         0
         0         0         0
         0         0         0
         0         0         0
         0         0         0
         0         0         0
         0         0         0
         0         0         0
         0         0         0
         0         0         0
         0         0         0
         0         0         0
         0         0         0
         0         0         0
         0         0         0
         0         0         0
         0         0         0
         0         0         0
         0         0         0
         0         0         0
         0         0         0
         0         0         0
         0         0         0
         0         0         0
         0         0         0
         0         0         0
         0         0         0
         0         0         0
         0         0         0
         0         0         0
         0         0         0
         0         0         0
         0         0         0
         0         0         0
         0         0         0
         0         0         0
         0         0         0
         0         0         0
         0         0         0
         0         0         0
         0         0         0
         0         0         0
         0         0         0
         0         0         0
         0         0         0
         0         0         0
         0         0         0
         0         0         0
         0         0         0
         0         0         0
         0         0         0
         0         0         0
         0         0         0
         0         0         0
         0         0         0
         0         0         0
         0         0         0
         0         0         0
         0         0         0
         0         0         0
         0         0         0
         0         0         0
         0         0         0
         0         0         0
         0         0         0
         0         0         0
         0         0         0
         0         0         0
         0         0         0
         0         0         0
         0         0         0
         0         0         0
         0         0         0
         0         0         0
         0         0         0
         0         0         0
         0         0         0
         0         0         0
         0         0         0
         0         0         0
         0         0         0
         0         0         0
         0         0         0
         0         0         0
         0         0         0
         0         0         0
         0         0         0
         0         0         0
         0         0         0
         0         0         0
         0         0         0
         0         0         0
         0         0         0
         0         0         0
         0         0         0
         0         0         0
         0         0         0
         0         0         0
         0         0         0
         0         0         0
         0         0         0
         0         0         0
         0         0         0
         0         0         0
         0         0         0
         0         0         0
         0         0         0
         0         0         0
         0         0         0
         0         0         0
         0         0         0
         0         0         0
         0         0         0
         0         0         0
         0         0         0
         0         0         0
         0         0         0
         0         0         0
         0         0         0
         0         0         0
         0         0         0
         0         0         0
         0         0         0
         0         0         0
         0         0         0
         0         0         0
         0         0         0
         0         0         0
         0         0         0
         0         0         0
         0         0         0
         0         0         0
         0         0         0
         0         0         0
         0         0         0
         0         0         0
         0         0         0
         0         0         0
         0         0         0
         0         0         0
         0         0         0
         0         0         0
         0         0         0
         0         0         0
         0         0         0
         0         0         0
         0         0         0
         0         0         0
         0         0         0
         0         0         0
         0         0         0
         0         0         0
         0         0         0
         0         0         0
         0         0         0
         0         0         0
         0         0         0
         0         0         0
         0         0         0
         0         0         0
         0         0         0
         0         0         0
         0         0         0
         0         0         0
         0         0         0
         0         0         0
         0         0         0
         0         0         0
         0         0         0
         0         0         0
         0         0         0
         0         0         0
         0         0         0
         0         0         0
         0         0         0
         0         0         0
         0         0         0
         0         0         0
         0         0         0
         0         0         0
         0         0         0
         0         0         0
         0         0         0
         0         0         0
         0         0         0
         0         0         0
         0         0         0
         0         0         0
         0         0         0
         0         0         0
         0         0         0
         0         0         0
         0         0         0
         0         0         0
         0         0         0
         0         0         0
         0         0         0
         0         0         0
         0         0         0
         0         0         0
         0         0         0
         0         0         0
         0         0         0
         0         0         0
         0         0         0
         0         0         0
         0         0         0
         0         0         0
         0         0         0
         0         0         0
         0         0         0
         0         0         0
         0         0         0
         0         0         0
         0         0         0
         0         0         0
         0         0         0
         0         0         0
         0         0         0
         0         0         0
         0         0         0
         0         0         0
         0         0         0
         0         0         0
         0         0         0
         0         0         0
         0         0         0
         0         0         0
         0         0         0
         0         0         0
         0         0         0
         0         0         0
         0         0         0
         0         0         0
         0         0         0
         0         0         0
         0         0         0
         0         0         0
         0         0         0
         0         0         0
         0         0         0
         0         0         0
         0         0         0
         0         0         0
         0         0         0
         0         0         0
         0         0         0
         0         0         0
         0         0         0
         0         0         0
         0         0         0
         0         0         0
         0         0         0
         0         0         0
         0         0         0
         0         0         0
         0         0         0
         0         0         0
         0         0         0
         0         0         0
         0         0         0
         0         0         0
         0         0         0
         0         0         0
         0         0         0
         0         0         0
         0         0         0
         0         0         0
         0         0         0
         0         0         0
         0         0         0
         0         0         0
         0         0         0
         0         0         0
         0         0         0
         0         0         0
         0         0         0
         0         0         0
         0         0         0
         0         0         0
         0         0         0
         0         0         0
         0         0         0
         0         0         0
         0         0         0
         0         0         0
         0         0         0
         0         0         0
         0         0         0
         0         0         0
         0         0         0
         0         0         0
         0         0         0
         0         0         0
         0         0         0
         0         0         0
         0         0         0
         0         0         0
         0         0         0
         0         0         0
         0         0         0
         0         0         0
         0         0         0
         0         0         0
         0         0         0
         0         0         0
         0         0         0
         0         0         0
         0         0         0
         0         0         0
         0         0         0
         0         0         0
         0         0         0
         0         0         0
         0         0         0
         0         0         0
         0         0         0
         0         0         0
         0         0         0
         0         0         0
         0         0         0
         0         0         0
         0         0         0
         0         0         0
         0         0         0
         0         0         0
         0         0         0
         0         0         0
         0         0         0
         0         0         0
         0         0         0
         0         0         0
         0         0         0
         0         0         0
         0         0         0
         0         0         0
         0         0         0
         0         0         0
         0         0         0
         0         0         0
         0         0         0
         0         0         0
         0         0         0
         0         0         0
         0         0         0
         0         0         0
         0         0         0
         0         0         0
         0         0         0
         0         0         0
         0         0         0
         0         0         0
         0         0         0
         0         0         0
         0         0         0
         0         0         0
         0         0         0
         0         0         0
         0         0         0
         0         0         0
         0         0         0
         0         0         0
         0         0         0
         0         0         0
         0         0         0
         0         0         0
         0         0         0
         0         0         0
         0         0         0
         0         0         0
         0         0         0
         0         0         0
         0         0         0
         0         0         0
         0         0         0
         0         0         0
         0         0         0
         0         0         0
         0         0         0
         0         0         0
         0         0         0
         0         0         0
         0         0         0
         0         0         0
         0         0         0
         0         0         0
         0         0         0
         0         0         0
         0         0         0
         0         0         0
         0         0         0
         0         0         0
         0         0         0
         0         0         0
         0         0         0
         0         0         0
         0         0         0
         0         0         0
         0         0         0
         0         0         0
         0         0         0
         0         0         0
         0         0         0
         0         0         0
         0         0         0
         0         0         0
         0         0         0
         0         0         0
         0         0         0
         0         0         0
         0         0         0
         0         0         0
         0         0         0
         0         0         0
         0         0         0
         0         0         0
         0         0         0
         0         0         0
         0         0         0
         0         0         0
         0         0         0
         0         0         0
         0         0         0
         0         0         0
         0         0         0
         0         0         0
         0         0         0
         0         0         0
         0         0         0
         0         0         0
         0         0         0
         0         0         0
         0         0         0
         0         0         0
         0         0         0
         0         0         0
         0         0         0
         0         0         0
         0         0         0
         0         0         0
         0         0         0
         0         0         0
         0         0         0
         0         0         0
         0         0         0
         0         0         0
         0         0         0
         0         0         0
         0         0         0
         0         0         0
         0         0         0
         0         0         0
         0         0         0
         0         0         0
         0         0         0
         0         0         0
         0         0         0
         0         0         0
         0         0         0
         0         0         0
         0         0         0
         0         0         0
         0         0         0
         0         0         0
         0         0         0
         0         0         0
         0         0         0
         0         0         0
         0         0         0
         0         0         0
         0         0         0
         0         0         0
         0         0         0
         0         0         0
         0         0         0
         0         0         0
         0         0         0
         0         0         0
         0         0         0
         0         0         0
         0         0         0
         0         0         0
         0         0         0
         0         0         0
         0         0         0
         0         0         0
         0         0         0
         0         0         0
         0         0         0
         0         0         0
         0         0         0
         0         0         0
         0         0         0
         0         0         0
         0         0         0
         0         0         0
         0         0         0
         0         0         0
         0         0         0
         0         0         0
         0         0         0
         0         0         0
         0         0         0
         0         0         0
         0         0         0
         0         0         0
         0         0         0
         0         0         0
         0         0         0
         0         0         0
         0         0         0
         0         0         0
         0         0         0
         0         0         0
         0         0         0
         0         0         0
         0         0         0
         0         0         0
         0         0         0
         0         0         0
         0         0         0
         0         0         0
         0         0         0
         0         0         0
         0         0         0
         0         0         0
         0         0         0
         0         0         0
         0         0         0
         0         0         0
         0         0         0
         0         0         0
         0         0         0
         0         0         0
         0         0         0
         0         0         0
         0         0         0
         0         0         0
         0         0         0
         0         0         0
         0         0         0
         0         0         0
         0         0         0
         0         0         0
         0         0         0
         0         0         0
         0         0         0
         0         0         0
         0         0         0
         0         0         0
         0         0         0
         0         0         0
         0         0         0
         0         0         0
         0         0         0
         0         0         0
         0         0         0
         0         0         0
         0         0         0
         0         0         0
         0         0         0
         0         0         0
         0         0         0
         0         0         0
         0         0         0
         0         0         0
         0         0         0
         0         0         0
         0         0         0
         0         0         0
         0         0         0
         0         0         0
         0         0         0
         0         0         0
         0         0         0
         0         0         0
         0         0         0
         0         0         0
         0         0         0
         0         0         0
         0         0         0
         0         0         0
         0         0         0
         0         0         0
         0         0         0
         0         0         0
         0         0         0
         0         0         0
         0         0         0
         0         0         0
         0         0         0
         0         0         0
         0         0         0
         0         0         0
         0         0         0
         0         0         0
         0         0         0
         0         0         0
         0         0         0
         0         0         0
         0         0         0
         0         0         0
         0         0         0
         0         0         0
         0         0         0
         0         0         0
         0         0         0
         0         0         0
         0         0         0
         0         0         0
         0         0         0
         0         0         0
         0         0         0
         0         0         0
         0         0         0
         0         0         0
         0         0         0
         0         0         0
         0         0         0
         0         0         0
         0         0         0
         0         0         0
         0         0         0
         0         0         0
         0         0         0
         0         0         0
         0         0         0
         0         0         0
         0         0         0
         0         0         0
         0         0         0
         0         0         0
         0         0         0
         0         0         0
         0         0         0
         0         0         0
         0         0         0
         0         0         0
         0         0         0
         0         0         0
         0         0         0
         0         0         0
         0         0         0
         0         0         0
         0         0         0
         0         0         0
         0         0         0
         0         0         0
         0         0         0
         0         0         0
         0         0         0
         0         0         0
         0         0         0
         0         0         0
         0         0         0
         0         0         0
         0         0         0
         0         0         0
         0         0         0
         0         0         0
         0         0         0
         0         0         0
         0         0         0
         0         0         0
         0         0         0
         0         0         0
         0         0         0
         0         0         0
         0         0         0
         0         0         0
         0         0         0
         0         0         0
         0         0         0
         0         0         0
         0         0         0
         0         0         0
         0         0         0
         0         0         0
         0         0         0
         0         0         0
         0         0         0
         0         0         0
         0         0         0
         0         0         0
         0         0         0
         0         0         0
         0         0         0
         0         0         0
         0         0         0
         0         0         0
         0         0         0
         0         0         0
         0         0         0
         0         0         0
         0         0         0
         0         0         0
         0         0         0
         0         0         0
         0         0         0
         0         0         0
         0         0         0
         0         0         0
         0         0         0
         0         0         0
         0         0         0
         0         0         0
         0         0         0
         0         0         0
         0         0         0
         0         0         0
         0         0         0
         0         0         0
         0         0         0
         0         0         0
         0         0         0
         0         0         0
         0         0         0
         0         0         0
         0         0         0
         0         0         0
         0         0         0
         0         0         0
         0         0         0
         0         0         0
         0         0         0
         0         0         0
         0         0         0
         0         0         0
         0         0         0
         0         0         0
         0         0         0
         0         0         0
         0         0         0
         0         0         0
         0         0         0
         0         0         0
         0         0         0
         0         0         0
         0         0         0
         0         0         0
         0         0         0
         0         0         0
         0         0         0
         0         0         0
         0         0         0
         0         0         0
         0         0         0
         0         0         0
         0         0         0
         0         0         0
         0         0         0
         0         0         0
         0         0         0
         0         0         0
         0         0         0
         0         0         0
         0         0         0
         0         0         0
         0         0         0
         0         0         0
         0         0         0
         0         0         0
         0         0         0
         0         0         0
         0         0         0
         0         0         0
         0         0         0
         0         0         0
         0         0         0
         0         0         0
         0         0         0
         0         0         0
         0         0         0
         0         0         0
         0         0         0
         0         0         0
         0         0         0
         0         0         0
         0         0         0
         0         0         0
         0         0         0
         0         0         0
         0         0         0
         0         0         0
         0         0         0
         0         0         0
         0         0         0
         0         0         0
         0         0         0
         0         0         0
         0         0         0
         0         0         0
         0         0         0
         0         0         0
         0         0         0
         0         0         0
         0         0         0
         0         0         0
         0         0         0
         0         0         0
         0         0         0
         0         0         0
         0         0         0
         0         0         0
         0         0         0
         0         0         0
         0         0         0
         0         0         0
         0         0         0
         0         0         0
         0         0         0
         0         0         0
         0         0         0
         0         0         0
         0         0         0
         0         0         0
         0         0         0
         0         0         0
         0         0         0
         0         0         0
         0         0         0
         0         0         0
         0         0         0
         0         0         0
         0         0         0
         0         0         0
         0         0         0
         0         0         0
         0         0         0
         0         0         0
         0         0         0
         0         0         0
         0         0         0
         0         0         0
         0         0         0
         0         0         0
         0         0         0
         0         0         0
         0         0         0
         0         0         0
         0         0         0
         0         0         0
         0         0         0
         0         0         0
         0         0         0
         0         0         0
         0         0         0
         0         0         0
         0         0         0
         0         0         0
         0         0         0
         0         0         0
         0         0         0
         0         0         0
         0         0         0
         0         0         0
         0         0         0
         0         0         0
         0         0         0
         0         0         0
         0         0         0
         0         0         0
         0         0         0
         0         0         0
         0         0         0
         0         0         0
         0         0         0
         0         0         0
         0         0         0
         0         0         0
         0         0         0
         0         0         0
         0         0         0
         0         0         0
         0         0         0
         0         0         0
         0         0         0
         0         0         0
         0         0         0
         0         0         0
         0         0         0
         0         0         0
         0         0         0
         0         0         0
         0         0         0
         0         0         0
         0         0         0
         0         0         0
         0         0         0
         0         0         0
         0         0         0
         0         0         0
         0         0         0
         0         0         0
         0         0         0
         0         0         0
         0         0         0
         0         0         0
         0         0         0
         0         0         0
         0         0         0
         0         0         0
         0         0         0
         0         0         0
         0         0         0
         0         0         0
         0         0         0
         0         0         0
         0         0         0
         0         0         0
         0         0         0
         0         0         0
         0         0         0
         0         0         0
         0         0         0
         0         0         0
         0         0         0
         0         0         0
         0         0         0
         0         0         0
         0         0         0
         0         0         0
         0         0         0
         0         0         0
         0         0         0
         0         0         0
         0         0         0
         0         0         0
         0         0         0
         0         0         0
         0         0         0
         0         0         0
         0         0         0
         0         0         0
         0         0         0
         0         0         0
         0         0         0
         0         0         0
         0         0         0
         0         0         0
         0         0         0
         0         0         0
         0         0         0
         0         0         0
         0         0         0
         0         0         0
         0         0         0
         0         0         0
         0         0         0
         0         0         0
         0         0         0
         0         0         0
         0         0         0
         0         0         0
         0         0         0
         0         0         0
         0         0         0
         0         0         0
         0         0         0
         0         0         0
         0         0         0
         0         0         0
         0         0         0
         0         0         0
         0         0         0
         0         0         0
         0         0         0
         0         0         0
         0         0         0
         0         0         0
         0         0         0
         0         0         0
         0         0         0
         0         0         0
         0         0         0
         0         0         0
         0         0         0
         0         0         0
         0         0         0
         0         0         0
         0         0         0
         0         0         0
         0         0         0
         0         0         0
         0         0         0
         0         0         0
         0         0         0
         0         0         0
         0         0         0
         0         0         0
         0         0         0
         0         0         0
         0         0         0
         0         0         0
         0         0         0
         0         0         0
         0         0         0
         0         0         0
         0         0         0
         0         0         0
         0         0         0
         0         0         0
         0         0         0
         0         0         0
         0         0         0
         0         0         0
         0         0         0
         0         0         0
         0         0         0
         0         0         0
         0         0         0
         0         0         0
         0         0         0
         0         0         0
         0         0         0
         0         0         0
         0         0         0
         0         0         0
         0         0         0
         0         0         0
         0         0         0
         0         0         0
         0         0         0
         0         0         0
         0         0         0
         0         0         0
         0         0         0
         0         0         0
         0         0         0
         0         0         0
         0         0         0
         0         0         0
         0         0         0
         0         0         0
         0         0         0
         0         0         0
         0         0         0
         0         0         0
         0         0         0
         0         0         0
         0         0         0
         0         0         0
         0         0         0
         0         0         0
         0         0         0
         0         0         0
         0         0         0
         0         0         0
         0         0         0
         0         0         0
         0         0         0
         0         0         0
         0         0         0
         0         0         0
         0         0         0
         0         0         0
         0         0         0
         0         0         0
         0         0         0
         0         0         0
         0         0         0
         0         0         0
         0         0         0
         0         0         0
         0         0         0
         0         0         0
         0         0         0
         0         0         0
         0         0         0
         0         0         0
         0         0         0
         0         0         0
         0         0         0
         0         0         0
         0         0         0
         0         0         0
         0         0         0
         0         0         0
         0         0         0
         0         0         0
         0         0         0
         0         0         0
         0         0         0
         0         0         0
         0         0         0
         0         0         0
         0         0         0
         0         0         0
         0         0         0
         0         0         0
         0         0         0
         0         0         0
         0         0         0
         0         0         0
         0         0         0
         0         0         0
         0         0         0
         0         0         0
         0         0         0
         0         0         0
         0         0         0
         0         0         0
         0         0         0
         0         0         0
         0         0         0
         0         0         0
         0         0         0
         0         0         0
END
GENBOX
    0
    0.000000000    0.000000000    0.000000000
    0.000000000    0.000000000    0.000000000
    0.000000000    0.000000000    0.000000000
    0.000000000    0.000000000    0.000000000
END
