# Supplementary material for: Accelerated Enveloping Distribution Sampling (AEDS) Allows for Efficient Sampling of Orthogonal Degrees of Freedom
Source: J Chem Inf Model. 2022 Dec 13;63(1):197–207. doi: 10.1021/acs.jcim.2c01272 (PMC9832482; doi:10.1021/acs.jcim.2c01272)
Supplement: Supplementary file 2 — ci2c01272_si_002.zip [file ci2c01272_si_002.zip › Accelerated_Enveloping_Distribution_Sampling_AEDS_allows_for_efficient_sampling_of_orthogonal_degrees_of_freedom/minimization/EDSR_protein/README.txt]

Minimization run for EDSR plus protein 

Parameters: EDSR_prot_min.imd
Input configuration: EDSR_prot.cnf
Topologies: T4L_EDSR_plain.top
Final configuration: EDSR_prot_min.cnf
