# Supplementary material for: Accelerated Enveloping Distribution Sampling (AEDS) Allows for Efficient Sampling of Orthogonal Degrees of Freedom
Source: J Chem Inf Model. 2022 Dec 13;63(1):197–207. doi: 10.1021/acs.jcim.2c01272 (PMC9832482; doi:10.1021/acs.jcim.2c01272)
Supplement: Supplementary file 2 — ci2c01272_si_002.zip [file ci2c01272_si_002.zip › Accelerated_Enveloping_Distribution_Sampling_AEDS_allows_for_efficient_sampling_of_orthogonal_degrees_of_freedom/minimization/EDSR_protein_helixF/EDSR_big_min_N4B.cnf]

TITLE
	final configuration
END
TIMESTEP
           2016    4.032000000
END
POSITION
# first 24 chars ignored
    1 MET   H1         1    4.410855002   -0.336938960    0.973567566
    1 MET   H2         2    4.474308432   -0.215891782    1.063947375
    1 MET   N          3    4.456270713   -0.248301711    0.969072480
    1 MET   H3         4    4.543988481   -0.251971578    0.921886011
    1 MET   CA         5    4.368648148   -0.146730152    0.909701738
    1 MET   CB         6    4.391563571   -0.135265263    0.758722546
    1 MET   CG         7    4.341834079   -0.000008462    0.706374670
    1 MET   SD         8    4.387850067    0.142600845    0.811396982
    1 MET   CE         9    4.562716613    0.152263046    0.777856119
    1 MET   C         10    4.223310286   -0.171648797    0.951745144
    1 MET   O         11    4.177118151   -0.285395417    0.943390651
    2 ASN   N         12    4.163252700   -0.067382962    1.008707967
    2 ASN   H         13    4.211620673    0.020031983    1.018311019
    2 ASN   CA        14    4.025057640   -0.061957236    1.062066586
    2 ASN   CB        15    4.015429579   -0.134755813    1.197774951
    2 ASN   CG        16    4.085767753   -0.069909192    1.318128284
    2 ASN   OD1       17    4.079836955    0.049406086    1.343369724
    2 ASN   ND2       18    4.165712677   -0.145197174    1.388618559
    2 ASN   HD21      19    4.199288652   -0.107885675    1.474436907
    2 ASN   HD22      20    4.231887307   -0.202854126    1.339138039
    2 ASN   C         21    3.982910122    0.086113242    1.073621317
    2 ASN   O         22    4.067194690    0.173408004    1.052496063
    3 ILE   N         23    3.860759504    0.113733830    1.119649666
    3 ILE   H         24    3.796386279    0.041996432    1.145552246
    3 ILE   CA        25    3.808857211    0.252401380    1.129267220
    3 ILE   CB        26    3.658539607    0.253628480    1.164313008
    3 ILE   CG1       27    3.599781159    0.395134376    1.158021839
    3 ILE   CG2       28    3.628392721    0.189184313    1.300039951
    3 ILE   CD        29    3.612412578    0.457376751    1.018593701
    3 ILE   C         30    3.893019256    0.349766288    1.215236800
    3 ILE   O         31    3.939149532    0.450820722    1.162157148
    4 PHE   N         32    3.937215239    0.303315107    1.332082149
    4 PHE   H         33    3.906394230    0.215828293    1.368915080
    4 PHE   CA        34    4.027765560    0.378848887    1.421485558
    4 PHE   CB        35    4.049446713    0.304241099    1.553705356
    4 PHE   CG        36    3.919539240    0.286788925    1.632763978
    4 PHE   CD1       37    3.874114136    0.389721670    1.714331086
    4 PHE   HD1       38    3.927943131    0.484368970    1.719546485
    4 PHE   CD2       39    3.848336801    0.167490660    1.625035070
    4 PHE   HD2       40    3.887826453    0.083772817    1.567495782
    4 PHE   CE1       41    3.757652328    0.373470640    1.787968983
    4 PHE   HE1       42    3.724922019    0.452096868    1.855973215
    4 PHE   CE2       43    3.730893197    0.152124940    1.697883242
    4 PHE   HE2       44    3.674285161    0.059267915    1.692100453
    4 PHE   CZ        45    3.685641038    0.255073224    1.779530568
    4 PHE   HZ        46    3.595126133    0.242742667    1.839252452
    4 PHE   C         47    4.163782194    0.407960643    1.355941953
    4 PHE   O         48    4.199949583    0.524484566    1.341056303
    5 GLU   N         49    4.223575543    0.304960464    1.295420264
    5 GLU   H         50    4.184633997    0.212545851    1.302203830
    5 GLU   CA        51    4.349116372    0.317791552    1.217164478
    5 GLU   CB        52    4.396889608    0.180158926    1.168990389
    5 GLU   CG        53    4.452091123    0.088582461    1.279077367
    5 GLU   CD        54    4.486015057   -0.050239275    1.221903556
    5 GLU   OE1       55    4.583148320   -0.060478506    1.144527251
    5 GLU   OE2       56    4.402828941   -0.143197459    1.232827630
    5 GLU   C         57    4.336400559    0.413893362    1.096481592
    5 GLU   O         58    4.411890025    0.510728100    1.087163811
    6 MET   N         59    4.226391591    0.400322373    1.021913645
    6 MET   H         60    4.164223488    0.322625977    1.036754468
    6 MET   CA        61    4.190267402    0.486023077    0.906335922
    6 MET   CB        62    4.059785439    0.432045539    0.846517815
    6 MET   CG        63    4.017841530    0.498835326    0.715507505
    6 MET   SD        64    3.842018338    0.466034278    0.676365996
    6 MET   CE        65    3.839819054    0.509820667    0.503722166
    6 MET   C         66    4.173741942    0.634362597    0.945608941
    6 MET   O         67    4.250099909    0.718835015    0.898774052
    7 LEU   N         68    4.086471351    0.660709915    1.043074699
    7 LEU   H         69    4.028116226    0.588923707    1.083069197
    7 LEU   CA        70    4.064828663    0.797210257    1.096047487
    7 LEU   CB        71    3.944635160    0.801360302    1.190467241
    7 LEU   CG        72    3.810532893    0.800611494    1.116908356
    7 LEU   CD1       73    3.697109509    0.779649111    1.217174202
    7 LEU   CD2       74    3.789356937    0.932874040    1.043098972
    7 LEU   C         75    4.188293678    0.858771037    1.163979517
    7 LEU   O         76    4.223191097    0.972892256    1.134403650
    8 ARG   N         77    4.266668368    0.775854149    1.233290068
    8 ARG   H         78    4.234179984    0.685361505    1.263315263
    8 ARG   CA        79    4.398045270    0.816989768    1.287608339
    8 ARG   CB        80    4.457117082    0.703064144    1.372343367
    8 ARG   CG        81    4.592780228    0.733630540    1.436837856
    8 ARG   CD        82    4.586245182    0.857929109    1.526161397
    8 ARG   NE        83    4.720332081    0.905745070    1.564464787
    8 ARG   HE        84    4.733543652    0.905744623    1.663559007
    8 ARG   CZ        85    4.813980177    0.958361883    1.482515410
    8 ARG   NH1       86    4.790659352    0.979272669    1.352494507
    8 ARG   HH11      87    4.860046782    1.012717740    1.289108264
    8 ARG   HH12      88    4.696475583    0.970418163    1.315743923
    8 ARG   NH2       89    4.929325943    1.004028190    1.531704505
    8 ARG   HH21      90    4.999196658    1.040292908    1.470023517
    8 ARG   HH22      91    4.945731443    1.008524446    1.630144731
    8 ARG   C         92    4.495935034    0.864400483    1.178131282
    8 ARG   O         93    4.565780580    0.963750106    1.199319363
    9 ILE   N         94    4.500262665    0.796310307    1.063524385
    9 ILE   H         95    4.455066055    0.706971983    1.052943311
    9 ILE   CA        96    4.577518651    0.844050080    0.946142898
    9 ILE   CB        97    4.589380281    0.734010245    0.838878902
    9 ILE   CG1       98    4.666560674    0.614503127    0.895921979
    9 ILE   CG2       99    4.656800454    0.784957333    0.710537096
    9 ILE   CD       100    4.661529700    0.492762475    0.803471874
    9 ILE   C        101    4.518981751    0.975053745    0.889153216
    9 ILE   O        102    4.589307626    1.075991160    0.887528102
   10 ASP   N        103    4.388135867    0.976384834    0.863168676
   10 ASP   H        104    4.332582369    0.892580967    0.869830922
   10 ASP   CA       105    4.317952569    1.094508725    0.807057165
   10 ASP   CB       106    4.172189932    1.061140495    0.773208287
   10 ASP   CG       107    4.159260521    0.967982245    0.651499212
   10 ASP   OD1      108    4.229777007    0.987546040    0.550741446
   10 ASP   OD2      109    4.079222236    0.873291674    0.657405540
   10 ASP   C        110    4.322532506    1.223739119    0.890825390
   10 ASP   O        111    4.361637075    1.327056727    0.836738927
   11 GLU   N        112    4.298858372    1.212491575    1.021708730
   11 GLU   H        113    4.264091043    1.126173207    1.060535679
   11 GLU   CA       114    4.296154871    1.328484779    1.114572932
   11 GLU   CB       115    4.195628024    1.305840859    1.228346410
   11 GLU   CG       116    4.056609963    1.252859187    1.190695688
   11 GLU   CD       117    3.965151514    1.345913604    1.110216799
   11 GLU   OE1      118    4.009791622    1.451150986    1.060425798
   11 GLU   OE2      119    3.850814250    1.302693347    1.087123470
   11 GLU   C        120    4.429349427    1.366364524    1.182262078
   11 GLU   O        121    4.447966657    1.478668119    1.229419445
   12 GLY   N        122    4.519130279    1.269033670    1.196013078
   12 GLY   H        123    4.505938134    1.180049149    1.152104927
   12 GLY   CA       124    4.642579367    1.284847782    1.275933283
   12 GLY   C        125    4.616851524    1.270826000    1.427185037
   12 GLY   O        126    4.560604592    1.171025516    1.471189168
   13 LEU   N        127    4.683945434    1.357348534    1.503160321
   13 LEU   H        128    4.730731035    1.433838379    1.459399543
   13 LEU   CA       129    4.681027512    1.363226496    1.651600327
   13 LEU   CB       130    4.745714677    1.238723640    1.715555476
   13 LEU   CG       131    4.756143402    1.236388813    1.869106720
   13 LEU   CD1      132    4.620073291    1.248611364    1.938101326
   13 LEU   CD2      133    4.826288195    1.108026656    1.913516376
   13 LEU   C        134    4.751346060    1.490082782    1.702278549
   13 LEU   O        135    4.870985299    1.508662905    1.679909024
   14 ARG   N        136    4.671441261    1.582643328    1.754869018
   14 ARG   H        137    4.570883045    1.571934491    1.750368068
   14 ARG   CA       138    4.723287689    1.708072164    1.814335092
   14 ARG   CB       139    4.703867871    1.827858679    1.719982320
   14 ARG   CG       140    4.767753826    1.807781499    1.581939312
   14 ARG   CD       141    4.743205121    1.924132960    1.485705294
   14 ARG   NE       142    4.827024033    2.039505721    1.522606842
   14 ARG   HE       143    4.878439941    2.026599830    1.607240807
   14 ARG   CZ       144    4.834037584    2.156000067    1.455822763
   14 ARG   NH1      145    4.755657890    2.179343415    1.349775144
   14 ARG   HH11     146    4.760228099    2.264378834    1.297250304
   14 ARG   HH12     147    4.687323115    2.111218835    1.322097447
   14 ARG   NH2      148    4.927795934    2.246080430    1.487144526
   14 ARG   HH21     149    4.932160403    2.333680891    1.438874568
   14 ARG   HH22     150    4.998613967    2.227015338    1.555256976
   14 ARG   C        151    4.661887020    1.738159550    1.952297694
   14 ARG   O        152    4.551740147    1.791688141    1.964510358
   15 LEU   N        153    4.744984419    1.718394501    2.054442726
   15 LEU   H        154    4.833488994    1.674541624    2.039306932
   15 LEU   CA       155    4.712026635    1.738718568    2.198065985
   15 LEU   CB       156    4.822977248    1.676685115    2.284009548
   15 LEU   CG       157    4.842857951    1.526171497    2.261415861
   15 LEU   CD1      158    4.953743643    1.474378656    2.353042716
   15 LEU   CD2      159    4.713575064    1.447876617    2.285330456
   15 LEU   C        160    4.685470828    1.882917806    2.247348950
   15 LEU   O        161    4.649108268    1.905964029    2.362574776
   16 LYSH  N        162    4.681288542    1.975176386    2.152011046
   16 LYSH  H        163    4.659796486    1.946596577    2.058489616
   16 LYSH  CA       164    4.667796996    2.120516280    2.174133327
   16 LYSH  CB       165    4.803354694    2.185972969    2.141781546
   16 LYSH  CG       166    4.805433835    2.338737398    2.156438389
   16 LYSH  CD       167    4.781932715    2.379828778    2.301675360
   16 LYSH  CE       168    4.726052215    2.521592631    2.313212409
   16 LYSH  NZ       169    4.665184441    2.537576564    2.445932949
   16 LYSH  HZ1      170    4.735818828    2.537613282    2.516523736
   16 LYSH  HZ2      171    4.604439912    2.458649148    2.461918117
   16 LYSH  HZ3      172    4.611558916    2.621619057    2.449889037
   16 LYSH  C        173    4.559649159    2.171036959    2.077328192
   16 LYSH  O        174    4.559947490    2.128305028    1.961975900
   17 ILE   N        175    4.471211945    2.259429741    2.124764417
   17 ILE   H        176    4.454924520    2.266929433    2.223003754
   17 ILE   CA       177    4.367811787    2.322860690    2.038746474
   17 ILE   CB       178    4.284554098    2.430189900    2.112121024
   17 ILE   CG1      179    4.219033845    2.373386939    2.238555668
   17 ILE   CG2      180    4.175536609    2.486378598    2.019361444
   17 ILE   CD       181    4.139516141    2.478241759    2.317369438
   17 ILE   C        182    4.430251975    2.383703398    1.911863591
   17 ILE   O        183    4.519541762    2.468327926    1.918796361
   18 TYR   N        184    4.385353918    2.328918540    1.799729948
   18 TYR   H        185    4.311471341    2.260051026    1.800844530
   18 TYR   CA       186    4.427682794    2.370672542    1.664879537
   18 TYR   CB       187    4.507373127    2.257585665    1.597348004
   18 TYR   CG       188    4.431101075    2.127566530    1.567026288
   18 TYR   CD1      189    4.424607412    2.026179176    1.661645282
   18 TYR   HD1      190    4.450358471    2.046149289    1.765447183
   18 TYR   CD2      191    4.383480651    2.102382516    1.438814890
   18 TYR   HD2      192    4.383394666    2.181446285    1.364254340
   18 TYR   CE1      193    4.373922891    1.901487097    1.627753340
   18 TYR   HE1      194    4.371267016    1.822352713    1.702779587
   18 TYR   CE2      195    4.330923701    1.978370191    1.404734039
   18 TYR   HE2      196    4.286161566    1.965337683    1.305872769
   18 TYR   CZ       197    4.326846761    1.877038061    1.499736274
   18 TYR   OH       198    4.281040592    1.752932355    1.469763199
   18 TYR   HH       199    4.243192195    1.751987164    1.376586453
   18 TYR   C        200    4.306317388    2.411936392    1.580083204
   18 TYR   O        201    4.192650412    2.407747058    1.627197843
   19 LYSH  N        202    4.337486003    2.472703955    1.466304400
   19 LYSH  H        203    4.430652181    2.498511100    1.443041334
   19 LYSH  CA       204    4.237859133    2.499998730    1.361429427
   19 LYSH  CB       205    4.254947831    2.640071799    1.302618931
   19 LYSH  CG       206    4.200543340    2.746282237    1.398208850
   19 LYSH  CD       207    4.185047783    2.878787853    1.323953514
   19 LYSH  CE       208    4.098272934    2.976340700    1.403311923
   19 LYSH  NZ       209    4.006387664    3.045325929    1.311885754
   19 LYSH  HZ1      210    3.945695903    2.976352366    1.269999784
   19 LYSH  HZ2      211    4.058247564    3.091529106    1.240116854
   19 LYSH  HZ3      212    3.951319888    3.111288323    1.362623554
   19 LYSH  C        213    4.240420010    2.394785799    1.250024181
   19 LYSH  O        214    4.348587212    2.353327349    1.207927127
   20 ASP   N        215    4.122890549    2.338852328    1.223223603
   20 ASP   H        216    4.038188565    2.367129548    1.270383034
   20 ASP   CA       217    4.100667651    2.242671694    1.112341610
   20 ASP   CB       218    3.967052689    2.169399520    1.132016432
   20 ASP   CG       219    3.853080025    2.268567173    1.157277344
   20 ASP   OD1      220    3.825714386    2.351175577    1.067282633
   20 ASP   OD2      221    3.811627945    2.274677016    1.274474555
   20 ASP   C        222    4.104430554    2.309348670    0.973233279
   20 ASP   O        223    4.120507816    2.430964491    0.961827922
   21 THR   N        224    4.074116153    2.231453014    0.869205482
   21 THR   H        225    4.035631375    2.139871834    0.881352624
   21 THR   CA       226    4.075288413    2.277844321    0.728015531
   21 THR   CB       227    4.050242544    2.163202114    0.629334731
   21 THR   OG1      228    3.928387976    2.096223698    0.663688345
   21 THR   HG1      229    3.853160896    2.136755986    0.610080876
   21 THR   CG2      230    4.168443449    2.066000052    0.626053340
   21 THR   C        231    3.975968722    2.390206348    0.694028655
   21 THR   O        232    3.998385751    2.463496837    0.598065590
   22 GLU   N        233    3.870213544    2.403620779    0.774127106
   22 GLU   H        234    3.859272761    2.349685129    0.858565040
   22 GLU   CA       235    3.768482022    2.510103403    0.758172476
   22 GLU   CB       236    3.629565361    2.449639617    0.781262390
   22 GLU   CG       237    3.594450993    2.334192898    0.686447157
   22 GLU   CD       238    3.554315842    2.378467818    0.544986398
   22 GLU   OE1      239    3.464490409    2.464344701    0.532450728
   22 GLU   OE2      240    3.598262491    2.313030772    0.448249881
   22 GLU   C        241    3.790656281    2.628055931    0.855649667
   22 GLU   O        242    3.715656953    2.725702550    0.856952429
   23 GLY   N        243    3.896572345    2.618420717    0.936005581
   23 GLY   H        244    3.951217108    2.534213686    0.938437270
   23 GLY   CA       245    3.937273116    2.720057872    1.034739577
   23 GLY   C        246    3.855886271    2.725471034    1.165176989
   23 GLY   O        247    3.860927385    2.829251046    1.232368150
   24 TYR   N        248    3.792259941    2.614909299    1.203895173
   24 TYR   H        249    3.799401252    2.526541763    1.154540348
   24 TYR   CA       250    3.720250093    2.605435619    1.333002089
   24 TYR   CB       251    3.596864933    2.515408676    1.320365586
   24 TYR   CG       252    3.503892642    2.548179331    1.203292258
   24 TYR   CD1      253    3.430712165    2.666280179    1.199458373
   24 TYR   HD1      254    3.455420570    2.748371857    1.266847999
   24 TYR   CD2      255    3.475926885    2.447089919    1.112592866
   24 TYR   HD2      256    3.542672341    2.360654678    1.107088445
   24 TYR   CE1      257    3.326821235    2.681261498    1.108657690
   24 TYR   HE1      258    3.274510756    2.776917847    1.104251528
   24 TYR   CE2      259    3.372335239    2.461477008    1.021408922
   24 TYR   HE2      260    3.362706210    2.387862153    0.941491809
   24 TYR   CZ       261    3.296130075    2.577603770    1.021218915
   24 TYR   OH       262    3.180682592    2.580075652    0.949508918
   24 TYR   HH       263    3.208932437    2.605204833    0.855996769
   24 TYR   C        264    3.812952236    2.546957653    1.441249804
   24 TYR   O        265    3.929234183    2.516794999    1.414342756
   25 TYR   N        266    3.768339457    2.547840854    1.566737614
   25 TYR   H        267    3.672243116    2.565966113    1.588716852
   25 TYR   CA       268    3.852598855    2.492933834    1.675106744
   25 TYR   CB       269    3.842157489    2.569489960    1.806827994
   25 TYR   CG       270    3.892737738    2.712892028    1.792631095
   25 TYR   CD1      271    4.027522516    2.743025059    1.775608424
   25 TYR   HD1      272    4.100917092    2.662712190    1.768222697
   25 TYR   CD2      273    3.799629366    2.814760185    1.799210133
   25 TYR   HD2      274    3.693505196    2.791820609    1.809020893
   25 TYR   CE1      275    4.068239550    2.875356916    1.763292384
   25 TYR   HE1      276    4.174805039    2.897987507    1.758340532
   25 TYR   CE2      277    3.840196888    2.946183527    1.788517281
   25 TYR   HE2      278    3.766601539    3.021976503    1.812251503
   25 TYR   CZ       279    3.973729410    2.977313231    1.767368433
   25 TYR   OH       280    4.006090011    3.102893172    1.727059120
   25 TYR   HH       281    3.926496905    3.163113271    1.745310369
   25 TYR   C        282    3.830052889    2.343684603    1.698960179
   25 TYR   O        283    3.726169517    2.304180618    1.752393989
   26 THR   N        284    3.943070771    2.274558192    1.691216491
   26 THR   H        285    4.029348305    2.320772976    1.668238411
   26 THR   CA       286    3.949049932    2.126695545    1.693238330
   26 THR   CB       287    3.946529986    2.078734224    1.546414263
   26 THR   OG1      288    3.817697506    2.111892022    1.493461166
   26 THR   HG1      289    3.821347835    2.171160237    1.408381086
   26 THR   CG2      290    3.969991355    1.928597451    1.528093121
   26 THR   C        291    4.070420090    2.075913180    1.773509557
   26 THR   O        292    4.172333325    2.145065868    1.782850341
   27 ILE   N        293    4.052860297    1.962482076    1.841777588
   27 ILE   H        294    3.964762651    1.913256430    1.839425116
   27 ILE   CA       295    4.159445408    1.898444549    1.922874756
   27 ILE   CB       296    4.145599869    1.942058906    2.070211650
   27 ILE   CG1      297    4.281459880    1.931766160    2.140784004
   27 ILE   CG2      298    4.035747282    1.863563625    2.143229344
   27 ILE   CD       299    4.285535351    1.995058471    2.279603149
   27 ILE   C        300    4.166716738    1.744770710    1.904842857
   27 ILE   O        301    4.085186315    1.684656759    1.835086340
   28 GLY   N        302    4.275398671    1.685419420    1.954330878
   28 GLY   H        303    4.354428460    1.739354517    1.984007943
   28 GLY   CA       304    4.295124621    1.539144273    1.958876031
   28 GLY   C        305    4.309109512    1.480781926    1.818063868
   28 GLY   O        306    4.401378539    1.518069523    1.745438487
   29 ILE   N        307    4.223015093    1.383628345    1.790272604
   29 ILE   H        308    4.157481778    1.350882253    1.858307589
   29 ILE   CA       309    4.208850597    1.320879197    1.657223765
   29 ILE   CB       310    4.213947914    1.167351124    1.670312504
   29 ILE   CG1      311    4.339889066    1.121692127    1.744503129
   29 ILE   CG2      312    4.208924175    1.100725229    1.532314822
   29 ILE   CD       313    4.336705598    0.973435596    1.781685504
   29 ILE   C        314    4.072922217    1.365164898    1.599835178
   29 ILE   O        315    3.970025360    1.316697721    1.646259547
   30 GLY   N        316    4.075587650    1.480716936    1.533658257
   30 GLY   H        317    4.159811268    1.533842021    1.524166017
   30 GLY   CA       318    3.958556646    1.539713278    1.464206703
   30 GLY   C        319    3.837707020    1.585668481    1.548599557
   30 GLY   O        320    3.740648364    1.638376036    1.494622265
   31 HISH  N        321    3.849782007    1.581026999    1.681189948
   31 HISH  H        322    3.934431767    1.550520692    1.724213876
   31 HISH  CA       323    3.741698527    1.620692942    1.773689824
   31 HISH  CB       324    3.769243928    1.568797162    1.915881392
   31 HISH  CG       325    3.648928285    1.590720186    2.008695118
   31 HISH  ND1      326    3.545751727    1.508360773    2.021005473
   31 HISH  HD1      327    3.543566631    1.408264540    1.995517380
   31 HISH  CD2      328    3.611643254    1.707233211    2.061112347
   31 HISH  HD2      329    3.673151329    1.797018413    2.065755687
   31 HISH  CE1      330    3.444107982    1.574506418    2.074326807
   31 HISH  HE1      331    3.344666870    1.532607459    2.089584839
   31 HISH  NE2      332    3.483975563    1.699235169    2.097517237
   31 HISH  HE2      333    3.423588561    1.778310402    2.108163488
   31 HISH  C        334    3.718673957    1.772915010    1.772547784
   31 HISH  O        335    3.791152394    1.849435434    1.836997436
   32 LEU   N        336    3.620128068    1.811901103    1.692410561
   32 LEU   H        337    3.598920384    1.756204845    1.611521683
   32 LEU   CA       338    3.564118395    1.948781532    1.690003875
   32 LEU   CB       339    3.451839899    1.952806791    1.585103711
   32 LEU   CG       340    3.391093211    2.091473610    1.558680509
   32 LEU   CD1      341    3.493543114    2.188244885    1.498900630
   32 LEU   CD2      342    3.269416533    2.078965886    1.466962383
   32 LEU   C        343    3.513617210    1.994332742    1.828324980
   32 LEU   O        344    3.450609798    1.918480144    1.902335674
   33 LEU   N        345    3.563771326    2.110522402    1.869093334
   33 LEU   H        346    3.636249971    2.156651279    1.816515303
   33 LEU   CA       347    3.519586399    2.178309514    1.993071309
   33 LEU   CB       348    3.636094076    2.249654536    2.062523607
   33 LEU   CG       349    3.749560195    2.155163995    2.102046682
   33 LEU   CD1      350    3.865694668    2.236697916    2.158457245
   33 LEU   CD2      351    3.701733380    2.050551367    2.202932115
   33 LEU   C        352    3.408366466    2.280518343    1.965989197
   33 LEU   O        353    3.298099799    2.267108569    2.017937432
   34 THR   N        354    3.433140921    2.370405628    1.870476052
   34 THR   H        355    3.516310737    2.364783630    1.814527106
   34 THR   CA       356    3.335291019    2.475183155    1.832506816
   34 THR   CB       357    3.319423775    2.585662960    1.939376795
   34 THR   OG1      358    3.209009941    2.670726843    1.904532654
   34 THR   HG1      359    3.139874373    2.658597191    1.977217621
   34 THR   CG2      360    3.446244075    2.669091689    1.959949106
   34 THR   C        361    3.364604244    2.541806544    1.697688841
   34 THR   O        362    3.479247545    2.563124369    1.658067821
   35 LYSH  N        363    3.253732254    2.574786291    1.632568214
   35 LYSH  H        364    3.166018546    2.537236261    1.661873745
   35 LYSH  CA       365    3.249159183    2.663399375    1.514681329
   35 LYSH  CB       366    3.119543076    2.640713746    1.436622482
   35 LYSH  CG       367    3.124229928    2.504199899    1.367830621
   35 LYSH  CD       368    3.009917835    2.488313848    1.267994149
   35 LYSH  CE       369    3.034442890    2.365230002    1.180815765
   35 LYSH  NZ       370    2.934509647    2.358024971    1.073661163
   35 LYSH  HZ1      371    2.935372532    2.444138649    1.022671354
   35 LYSH  HZ2      372    2.844191666    2.342358483    1.113543209
   35 LYSH  HZ3      373    2.957664604    2.283004190    1.011844150
   35 LYSH  C        374    3.270882037    2.813320451    1.543449050
   35 LYSH  O        375    3.296265638    2.890771048    1.451444794
   36 SER   N        376    3.260994780    2.852637302    1.670626359
   36 SER   H        377    3.244139521    2.785976926    1.744097701
   36 SER   CA       378    3.284777155    2.992280037    1.714848574
   36 SER   CB       379    3.254451352    3.008324637    1.864552125
   36 SER   OG       380    3.287687133    3.140172102    1.911207903
   36 SER   HG       381    3.221392198    3.163744578    1.983163098
   36 SER   C        382    3.430345307    3.036809874    1.692156735
   36 SER   O        383    3.521738200    2.966847688    1.736267656
   37 PRO   N        384    3.450747722    3.161448601    1.646577704
   37 PRO   CA       385    3.584107785    3.224837532    1.640414678
   37 PRO   CB       386    3.562823910    3.355494379    1.563740902
   37 PRO   CG       387    3.415868896    3.388587052    1.589310333
   37 PRO   CD       388    3.348284634    3.251347026    1.589889841
   37 PRO   C        389    3.652090116    3.247816143    1.776916864
   37 PRO   O        390    3.774958869    3.257848799    1.782296713
   38 SER   N        391    3.576172815    3.238416149    1.886525745
   38 SER   H        392    3.479999555    3.208986111    1.881232914
   38 SER   CA       393    3.629279971    3.253892624    2.024193086
   38 SER   CB       394    3.517553557    3.288369463    2.123542415
   38 SER   OG       395    3.566897458    3.295240250    2.258247096
   38 SER   HG       396    3.504881376    3.355289389    2.310217709
   38 SER   C        397    3.705873279    3.131040254    2.075886880
   38 SER   O        398    3.648259976    3.026542129    2.106520444
   39 LEU   N        399    3.835362814    3.152556075    2.098070131
   39 LEU   H        400    3.882149735    3.228301735    2.052871737
   39 LEU   CA       401    3.924016967    3.055226213    2.166220188
   39 LEU   CB       402    4.067891533    3.108812666    2.162475509
   39 LEU   CG       403    4.174480459    3.009536383    2.211228479
   39 LEU   CD1      404    4.181817464    2.885621440    2.121488170
   39 LEU   CD2      405    4.310506511    3.078777411    2.219560821
   39 LEU   C        406    3.879664075    3.022416611    2.310698719
   39 LEU   O        407    3.888050796    2.907840424    2.354884160
   40 ASN   N        408    3.818382675    3.120121098    2.377283482
   40 ASN   H        409    3.814351870    3.213214902    2.341473919
   40 ASN   CA       410    3.760838917    3.102889725    2.512569881
   40 ASN   CB       411    3.728651147    3.239464290    2.574603012
   40 ASN   CG       412    3.852083062    3.330465162    2.584777202
   40 ASN   OD1      413    3.967332784    3.290469120    2.576795442
   40 ASN   ND2      414    3.830290356    3.459436567    2.592413892
   40 ASN   HD21     415    3.911742313    3.516588188    2.597522188
   40 ASN   HD22     416    3.738751264    3.497120004    2.602322405
   40 ASN   C        417    3.638319592    3.009324725    2.514391159
   40 ASN   O        418    3.631708360    2.918672750    2.597309751
   41 ALA   N        419    3.555611395    3.018322231    2.409859882
   41 ALA   H        420    3.561581874    3.094640822    2.345108260
   41 ALA   CA       421    3.445745609    2.921875104    2.385066324
   41 ALA   CB       422    3.359203001    2.968374174    2.267776968
   41 ALA   C        423    3.497481501    2.779166425    2.357963203
   41 ALA   O        424    3.452692461    2.684468480    2.422342428
   42 ALA   N        425    3.604526540    2.769448175    2.278660481
   42 ALA   H        426    3.632104346    2.846157848    2.220264135
   42 ALA   CA       427    3.677737199    2.642643914    2.255220761
   42 ALA   CB       428    3.790929027    2.665953102    2.155280377
   42 ALA   C        429    3.735517400    2.579438068    2.382950298
   42 ALA   O        430    3.714587038    2.460760741    2.407663877
   43 LYSH  N        431    3.797086133    2.663008845    2.466788577
   43 LYSH  H        432    3.823090257    2.755601850    2.437322552
   43 LYSH  CA       433    3.843145281    2.622540605    2.601504036
   43 LYSH  CB       434    3.917134865    2.735674924    2.672646322
   43 LYSH  CG       435    4.058074509    2.755724236    2.617673475
   43 LYSH  CD       436    4.133008447    2.849797123    2.711559426
   43 LYSH  CE       437    4.282810228    2.847581140    2.683063685
   43 LYSH  NZ       438    4.355158088    2.897639259    2.800501214
   43 LYSH  HZ1      439    4.308288614    2.867684809    2.883522898
   43 LYSH  HZ2      440    4.362406443    2.997138414    2.798751539
   43 LYSH  HZ3      441    4.446801225    2.856424477    2.804982449
   43 LYSH  C        442    3.729448402    2.573138786    2.692283602
   43 LYSH  O        443    3.733706860    2.458062094    2.734220154
   44 SER   N        444    3.619848149    2.649313276    2.697892939
   44 SER   H        445    3.619213846    2.741993003    2.658808926
   44 SER   CA       446    3.497623974    2.610216965    2.772974690
   44 SER   CB       447    3.387924607    2.716666617    2.760814430
   44 SER   OG       448    3.271272992    2.677819096    2.833863484
   44 SER   HG       449    3.202456455    2.750356529    2.829378471
   44 SER   C        450    3.441299385    2.474356092    2.727512484
   44 SER   O        451    3.442151794    2.379930131    2.806504214
   45 GLU   N        452    3.425780975    2.458248772    2.595677556
   45 GLU   H        453    3.429962913    2.536621740    2.532805562
   45 GLU   CA       454    3.384271782    2.330001894    2.534106271
   45 GLU   CB       455    3.367173360    2.343448005    2.382212650
   45 GLU   CG       456    3.239333058    2.418284599    2.342101679
   45 GLU   CD       457    3.111066888    2.343531985    2.381874996
   45 GLU   OE1      458    3.102701414    2.220811556    2.360421114
   45 GLU   OE2      459    3.023988742    2.406204993    2.445544903
   45 GLU   C        460    3.477063835    2.211327411    2.565576929
   45 GLU   O        461    3.430426345    2.110941131    2.619380354
   46 LEU   N        462    3.608112811    2.232555632    2.552940321
   46 LEU   H        463    3.643619675    2.317321017    2.512172501
   46 LEU   CA       464    3.710468708    2.131406246    2.587784280
   46 LEU   CB       465    3.847598948    2.178696599    2.538596467
   46 LEU   CG       466    3.959183237    2.076504463    2.562263185
   46 LEU   CD1      467    3.937439885    1.947053998    2.483676949
   46 LEU   CD2      468    4.092916004    2.140313510    2.527819024
   46 LEU   C        469    3.716256291    2.096369845    2.737635350
   46 LEU   O        470    3.699408345    1.979733048    2.773677516
   47 ASP   N        471    3.728194655    2.198456048    2.822324845
   47 ASP   H        472    3.749263627    2.291925319    2.790316068
   47 ASP   CA       473    3.734023335    2.181399707    2.969272770
   47 ASP   CB       474    3.770565661    2.313767826    3.039876196
   47 ASP   CG       475    3.914789410    2.365974810    3.014657495
   47 ASP   OD1      476    3.973419106    2.342858354    2.907127544
   47 ASP   OD2      477    3.976130805    2.425273996    3.106030198
   47 ASP   C        478    3.607016909    2.114161783    3.026201577
   47 ASP   O        479    3.617930513    2.018920513    3.103663301
   48 LYSH  N        480    3.492438651    2.143709656    2.963549850
   48 LYSH  H        481    3.485292707    2.225977148    2.905850081
   48 LYSH  CA       482    3.364827365    2.070047875    2.981238017
   48 LYSH  CB       483    3.252453128    2.153547391    2.917546099
   48 LYSH  CG       484    3.113980879    2.087981180    2.907870265
   48 LYSH  CD       485    3.004779253    2.189453645    2.871073525
   48 LYSH  CE       486    3.025303181    2.261354000    2.737036692
   48 LYSH  NZ       487    3.000335692    2.176198065    2.619992102
   48 LYSH  HZ1      488    3.058825921    2.095586851    2.619648623
   48 LYSH  HZ2      489    3.023662648    2.229675510    2.536267736
   48 LYSH  HZ3      490    2.904192982    2.151653823    2.612815182
   48 LYSH  C        491    3.367845285    1.924834949    2.928124212
   48 LYSH  O        492    3.340347340    1.832455238    3.004229380
   49 ALA   N        493    3.409451280    1.904554366    2.802871033
   49 ALA   H        494    3.432022827    1.981678067    2.742019309
   49 ALA   CA       495    3.416371447    1.770835482    2.738540504
   49 ALA   CB       496    3.456378799    1.786214823    2.591544650
   49 ALA   C        497    3.510912282    1.669092091    2.805519965
   49 ALA   O        498    3.490663570    1.548524157    2.791727511
   50 ILE   N        499    3.621699267    1.718559857    2.860621798
   50 ILE   H        500    3.654450285    1.810591739    2.836500141
   50 ILE   CA       501    3.714666858    1.636425651    2.941912817
   50 ILE   CB       502    3.857244784    1.694253153    2.931393181
   50 ILE   CG1      503    3.905438206    1.700697601    2.785668445
   50 ILE   CG2      504    3.959118899    1.617683910    3.016510584
   50 ILE   CD       505    3.914932469    1.564577949    2.715789913
   50 ILE   C        506    3.669237065    1.618533615    3.088672126
   50 ILE   O        507    3.681350086    1.509361217    3.144218268
   51 GLY   N        508    3.603728682    1.720952519    3.143432425
   51 GLY   H        509    3.572842308    1.798435300    3.088151785
   51 GLY   CA       510    3.559201042    1.724454149    3.284556836
   51 GLY   C        511    3.665047628    1.770894680    3.386445483
   51 GLY   O        512    3.664969826    1.725463643    3.500652191
   52 ARG   N        513    3.746697607    1.867995956    3.345502559
   52 ARG   H        514    3.733372887    1.910940166    3.255804632
   52 ARG   CA       515    3.853666454    1.930071948    3.427464948
   52 ARG   CB       516    3.968889817    1.832190003    3.458489608
   52 ARG   CG       517    4.048193771    1.786519526    3.335287935
   52 ARG   CD       518    4.180635116    1.719692537    3.372808237
   52 ARG   NE       519    4.260887709    1.699294275    3.250983081
   52 ARG   HE       520    4.244071769    1.611471752    3.200579566
   52 ARG   CZ       521    4.353459856    1.781890077    3.199938700
   52 ARG   NH1      522    4.386558473    1.897451529    3.257540295
   52 ARG   HH11     523    4.459499073    1.953897877    3.219750681
   52 ARG   HH12     524    4.330760780    1.935932663    3.331481309
   52 ARG   NH2      525    4.405898346    1.752396696    3.081077822
   52 ARG   HH21     526    4.472084039    1.809851182    3.033463781
   52 ARG   HH22     527    4.379673164    1.664392622    3.035075931
   52 ARG   C        528    3.912218105    2.052486150    3.355049546
   52 ARG   O        529    3.905030547    2.060600797    3.232535100
   53 ASN   N        530    3.974733004    2.142965555    3.430113646
   53 ASN   H        531    3.962174965    2.147928514    3.529059568
   53 ASN   CA       532    4.054526341    2.251862783    3.369911610
   53 ASN   CB       533    4.100116350    2.355259926    3.473084711
   53 ASN   CG       534    4.009458334    2.478835591    3.477388816
   53 ASN   OD1      535    3.970933297    2.527048699    3.582535057
   53 ASN   ND2      536    3.969926067    2.533377557    3.364564552
   53 ASN   HD21     537    3.915127129    2.615373821    3.374783471
   53 ASN   HD22     538    3.977148063    2.487876891    3.273437348
   53 ASN   C        539    4.174990353    2.201352135    3.289212210
   53 ASN   O        540    4.271536930    2.147187447    3.343474038
   54 THR   N        541    4.162520148    2.214279327    3.157662531
   54 THR   H        542    4.079789429    2.258178667    3.118645089
   54 THR   CA       543    4.268451844    2.172272213    3.062795321
   54 THR   CB       544    4.217195855    2.104944874    2.933981916
   54 THR   OG1      545    4.176371254    2.202803092    2.836925602
   54 THR   HG1      546    4.085913738    2.247429502    2.866880195
   54 THR   CG2      547    4.107534132    2.002016064    2.961451937
   54 THR   C        548    4.360225623    2.287352341    3.019297169
   54 THR   O        549    4.467885874    2.262245465    2.964688606
   55 ASN   N        550    4.304797637    2.409474998    3.018015008
   55 ASN   H        551    4.208094120    2.420736297    3.044966240
   55 ASN   CA       552    4.371020323    2.530569068    2.962348797
   55 ASN   CB       553    4.494721923    2.561777745    3.049084431
   55 ASN   CG       554    4.581246578    2.683908002    3.015401017
   55 ASN   OD1      555    4.542944098    2.780939783    2.951158383
   55 ASN   ND2      556    4.704131940    2.679288362    3.061087875
   55 ASN   HD21     557    4.763950823    2.756810503    3.043551309
   55 ASN   HD22     558    4.734065138    2.602018204    3.116804390
   55 ASN   C        559    4.401096511    2.515255023    2.810740076
   55 ASN   O        560    4.472428205    2.594759894    2.748224066
   56 GLY   N        561    4.326215263    2.425061183    2.747563116
   56 GLY   H        562    4.258252971    2.368279011    2.796789641
   56 GLY   CA       563    4.340430790    2.389040157    2.605650680
   56 GLY   C        564    4.453271658    2.290604606    2.570957483
   56 GLY   O        565    4.515310126    2.311450675    2.466303765
   57 VAL   N        566    4.494828398    2.206781707    2.666193816
   57 VAL   H        567    4.455091408    2.206549338    2.758758531
   57 VAL   CA       568    4.596748943    2.100892258    2.644876724
   57 VAL   CB       569    4.733729570    2.137549603    2.706239759
   57 VAL   CG1      570    4.841652247    2.039057004    2.660077486
   57 VAL   CG2      571    4.779043626    2.280576767    2.675443750
   57 VAL   C        572    4.547517389    1.970429765    2.711070789
   57 VAL   O        573    4.516917432    1.970190511    2.830427069
   58 ILE   N        574    4.547048713    1.861752216    2.634255310
   58 ILE   H        575    4.590921350    1.859937144    2.543865430
   58 ILE   CA       576    4.497324329    1.730317272    2.681846358
   58 ILE   CB       577    4.364147504    1.691457042    2.615033696
   58 ILE   CG1      578    4.374171911    1.682732325    2.462192563
   58 ILE   CG2      579    4.253024561    1.785597580    2.662201091
   58 ILE   CD       580    4.245643071    1.629526489    2.398290698
   58 ILE   C        581    4.599870395    1.616792201    2.665091300
   58 ILE   O        582    4.693341258    1.629923135    2.585921266
   59 THR   N        583    4.582634194    1.509636278    2.742062589
   59 THR   H        584    4.504673655    1.503476234    2.807379772
   59 THR   CA       585    4.670599833    1.390230013    2.734687706
   59 THR   CB       586    4.668884878    1.303014852    2.862102186
   59 THR   OG1      587    4.560522380    1.209069217    2.860269052
   59 THR   HG1      588    4.602787635    1.117628567    2.888700874
   59 THR   CG2      589    4.670318076    1.385454030    2.991172614
   59 THR   C        590    4.637909879    1.301646901    2.612724254
   59 THR   O        591    4.532264639    1.313948001    2.549850202
   60 LYSH  N        592    4.725349237    1.203913341    2.588289717
   60 LYSH  H        593    4.800601729    1.185992176    2.651520016
   60 LYSH  CA       594    4.707048833    1.102312187    2.482030724
   60 LYSH  CB       595    4.833903155    1.016636762    2.474976886
   60 LYSH  CG       596    4.823087216    0.904795635    2.371293124
   60 LYSH  CD       597    4.953697812    0.826030941    2.361477755
   60 LYSH  CE       598    4.937553295    0.699136460    2.277350258
   60 LYSH  NZ       599    4.882304893    0.727437505    2.144465512
   60 LYSH  HZ1      600    4.919736254    0.811063891    2.105641536
   60 LYSH  HZ2      601    4.781148463    0.739945303    2.151945972
   60 LYSH  HZ3      602    4.895643284    0.650578111    2.082812454
   60 LYSH  C        603    4.581091927    1.016542259    2.506574616
   60 LYSH  O        604    4.489729244    1.016287991    2.423998489
   61 ASP   N        605    4.568052466    0.972196627    2.631379062
   61 ASP   H        606    4.643106557    0.978414964    2.699045844
   61 ASP   CA       607    4.453492324    0.897143496    2.687596823
   61 ASP   CB       608    4.471597608    0.873927909    2.838654512
   61 ASP   CG       609    4.618952660    0.868621395    2.881545993
   61 ASP   OD1      610    4.679258300    0.978135891    2.889871165
   61 ASP   OD2      611    4.672811294    0.757121970    2.889430515
   61 ASP   C        612    4.323319824    0.976489435    2.670626325
   61 ASP   O        613    4.231106824    0.926678932    2.606633275
   62 GLU   N        614    4.324193803    1.104893612    2.707664972
   62 GLU   H        615    4.403143271    1.145657598    2.755849547
   62 GLU   CA       616    4.206983241    1.194082215    2.689965651
   62 GLU   CB       617    4.231873115    1.329015811    2.757288031
   62 GLU   CG       618    4.242778248    1.315203129    2.909426229
   62 GLU   CD       619    4.284689917    1.446808566    2.975936383
   62 GLU   OE1      620    4.365202280    1.521909441    2.917025907
   62 GLU   OE2      621    4.238245830    1.472263803    3.088564064
   62 GLU   C        622    4.166165323    1.215548343    2.542900080
   62 GLU   O        623    4.051244158    1.189074857    2.506948246
   63 ALA   N        624    4.265044368    1.239946106    2.456656645
   63 ALA   H        625    4.358917530    1.257277189    2.488961498
   63 ALA   CA       626    4.244140322    1.251971526    2.310393532
   63 ALA   CB       627    4.375411422    1.292004269    2.242977691
   63 ALA   C        628    4.190030718    1.123446912    2.245209150
   63 ALA   O        629    4.086148974    1.125556669    2.179109702
   64 GLU   N        630    4.255102713    1.011378886    2.275388753
   64 GLU   H        631    4.341353793    1.012815780    2.327991169
   64 GLU   CA       632    4.212434186    0.878140397    2.227945307
   64 GLU   CB       633    4.334490058    0.785036788    2.226065511
   64 GLU   CG       634    4.421624693    0.825575274    2.105844387
   64 GLU   CD       635    4.569536554    0.783199990    2.105215420
   64 GLU   OE1      636    4.607825377    0.691884092    2.181053977
   64 GLU   OE2      637    4.648959229    0.845455660    2.030656064
   64 GLU   C        638    4.084170758    0.822570842    2.293967492
   64 GLU   O        639    4.011455695    0.744475996    2.232586412
   65 LYSH  N        640    4.050762305    0.869471958    2.414395249
   65 LYSH  H        641    4.121420780    0.900776745    2.479438342
   65 LYSH  CA       642    3.915951367    0.851460437    2.473517685
   65 LYSH  CB       643    3.917006637    0.886306185    2.622831043
   65 LYSH  CG       644    3.780838927    0.863888172    2.688893568
   65 LYSH  CD       645    3.783100951    0.905250884    2.835610141
   65 LYSH  CE       646    3.640752985    0.904416335    2.890809996
   65 LYSH  NZ       647    3.642195395    0.934287816    3.034394625
   65 LYSH  HZ1      648    3.693428899    1.018698202    3.050228027
   65 LYSH  HZ2      649    3.685450384    0.858552064    3.083243476
   65 LYSH  HZ3      650    3.548216674    0.945977964    3.066226212
   65 LYSH  C        651    3.806463851    0.931688369    2.400234183
   65 LYSH  O        652    3.704099578    0.872830894    2.365828899
   66 LEU   N        653    3.831599910    1.059851071    2.370513495
   66 LEU   H        654    3.911810147    1.107991952    2.407682338
   66 LEU   CA       655    3.738435098    1.142738901    2.289510810
   66 LEU   CB       656    3.793927317    1.282957761    2.261182258
   66 LEU   CG       657    3.782462836    1.380899142    2.378303330
   66 LEU   CD1      658    3.856553707    1.509955849    2.342850605
   66 LEU   CD2      659    3.636092562    1.412827423    2.410072779
   66 LEU   C        660    3.703860450    1.076579532    2.155001368
   66 LEU   O        661    3.591170296    1.029506889    2.140702622
   67 PHE   N        662    3.810931401    1.032042558    2.089056798
   67 PHE   H        663    3.902697557    1.060519801    2.117770798
   67 PHE   CA       664    3.806068325    0.959301403    1.960563475
   67 PHE   CB       665    3.950436995    0.923813190    1.923924410
   67 PHE   CG       666    3.970000217    0.859567440    1.786425915
   67 PHE   CD1      667    3.907073244    0.909494318    1.672794094
   67 PHE   HD1      668    3.842564213    0.997416701    1.677718550
   67 PHE   CD2      669    4.058422471    0.752949771    1.775779120
   67 PHE   HD2      670    4.106072255    0.712791440    1.865277725
   67 PHE   CE1      671    3.932131862    0.851884527    1.549265990
   67 PHE   HE1      672    3.877343610    0.887876857    1.462062263
   67 PHE   CE2      673    4.085169425    0.696900587    1.651653334
   67 PHE   HE2      674    4.156815631    0.615330473    1.642761786
   67 PHE   CZ       675    4.021275137    0.745875707    1.538574957
   67 PHE   HZ       676    4.036406126    0.697155990    1.442459859
   67 PHE   C        677    3.715643900    0.834247122    1.961703662
   67 PHE   O        678    3.622863183    0.826178035    1.881222771
   68 ASN   N        679    3.729473718    0.751163268    2.065465928
   68 ASN   H        680    3.807253777    0.759818751    2.127607700
   68 ASN   CA       681    3.640713959    0.634653444    2.089515751
   68 ASN   CB       682    3.679827855    0.560806474    2.218041012
   68 ASN   CG       683    3.793058247    0.459781779    2.198397247
   68 ASN   OD1      684    3.783559290    0.363236174    2.124694331
   68 ASN   ND2      685    3.907393428    0.483315077    2.257483251
   68 ASN   HD21     686    3.974573450    0.410460406    2.249211023
   68 ASN   HD22     687    3.934960971    0.575853043    2.284071746
   68 ASN   C        688    3.491215752    0.670900826    2.097778041
   68 ASN   O        689    3.411829892    0.624916067    2.015400318
   69 GLN   N        690    3.461581834    0.772769217    2.178822676
   69 GLN   H        691    3.534470423    0.827768807    2.220568615
   69 GLN   CA       692    3.324064089    0.824541193    2.198512441
   69 GLN   CB       693    3.321503592    0.935757770    2.304345075
   69 GLN   CG       694    3.379637673    0.896000758    2.440944208
   69 GLN   CD       695    3.393167356    1.013453739    2.539504063
   69 GLN   OE1      696    3.404856847    0.997513756    2.660389784
   69 GLN   NE2      697    3.404901460    1.134745047    2.490005164
   69 GLN   HE21     698    3.411821933    1.209633885    2.554919445
   69 GLN   HE22     699    3.409813278    1.148577040    2.391117912
   69 GLN   C        700    3.267102505    0.881618860    2.067075509
   69 GLN   O        701    3.159459670    0.840103221    2.024144880
   70 ASP   N        702    3.348467693    0.961378349    1.997611723
   70 ASP   H        703    3.433220227    0.997790446    2.038610673
   70 ASP   CA       704    3.312635547    1.024033438    1.868109836
   70 ASP   CB       705    3.418832982    1.126428567    1.826036006
   70 ASP   CG       706    3.452214052    1.229969390    1.934911006
   70 ASP   OD1      707    3.361722700    1.282801645    2.003108852
   70 ASP   OD2      708    3.572628847    1.254712399    1.954693273
   70 ASP   C        709    3.289537296    0.923495723    1.753519662
   70 ASP   O        710    3.183537460    0.927243705    1.690835162
   71 VAL   N        711    3.377078403    0.823196592    1.739178553
   71 VAL   H        712    3.464491670    0.822016675    1.789629161
   71 VAL   CA       713    3.358364780    0.713721308    1.639941676
   71 VAL   CB       714    3.482434877    0.622429250    1.630453907
   71 VAL   CG1      715    3.463293564    0.507099797    1.531234634
   71 VAL   CG2      716    3.605536720    0.702033435    1.586985862
   71 VAL   C        717    3.231036862    0.631082719    1.668569889
   71 VAL   O        718    3.145058213    0.617709657    1.581335993
   72 ASP   N        719    3.213361770    0.592426303    1.794920531
   72 ASP   H        720    3.285382972    0.606355361    1.863858893
   72 ASP   CA       721    3.092914537    0.520086481    1.842510493
   72 ASP   CB       722    3.119021262    0.476756611    1.987496316
   72 ASP   CG       723    3.002551052    0.408914193    2.060292762
   72 ASP   OD1      724    2.915783933    0.349489076    1.993577580
   72 ASP   OD2      725    2.992030402    0.430925884    2.182473056
   72 ASP   C        726    2.962346442    0.601293248    1.825651917
   72 ASP   O        727    2.866491328    0.554779357    1.763270378
   73 ALA   N        728    2.969934786    0.731413066    1.854846127
   73 ALA   H        729    3.047858260    0.768938605    1.906766075
   73 ALA   CA       730    2.861044814    0.827869448    1.826538706
   73 ALA   CB       731    2.894709856    0.965163845    1.885010680
   73 ALA   C        732    2.828344329    0.842728600    1.676669356
   73 ALA   O        733    2.710656818    0.839909255    1.640914808
   74 ALA   N        734    2.930592336    0.847135037    1.590908351
   74 ALA   H        735    3.024549364    0.864811105    1.622981487
   74 ALA   CA       736    2.913517959    0.847639331    1.443558974
   74 ALA   CB       737    3.048927956    0.867779561    1.375009153
   74 ALA   C        738    2.845284523    0.720963190    1.388020558
   74 ALA   O        739    2.745060175    0.731860695    1.317143427
   75 VAL   N        740    2.886531485    0.603606624    1.437037778
   75 VAL   H        741    2.969921150    0.597693092    1.493207926
   75 VAL   CA       742    2.821577491    0.474310991    1.402488328
   75 VAL   CB       743    2.898086852    0.353388416    1.460000185
   75 VAL   CG1      744    2.838346948    0.221039548    1.411017696
   75 VAL   CG2      745    3.046770228    0.357053828    1.424195808
   75 VAL   C        746    2.674428223    0.471417676    1.449684078
   75 VAL   O        747    2.583083762    0.445901907    1.370804878
   76 ARG   N        748    2.651967132    0.509309045    1.575527971
   76 ARG   H        749    2.727946584    0.522689219    1.640627992
   76 ARG   CA       750    2.515468091    0.525074552    1.631038292
   76 ARG   CB       751    2.518927416    0.526135867    1.783870386
   76 ARG   CG       752    2.547990750    0.385175689    1.836413027
   76 ARG   CD       753    2.544974340    0.378596574    1.989252850
   76 ARG   NE       754    2.660070425    0.450234128    2.046421870
   76 ARG   HE       755    2.751525315    0.407290486    2.027047351
   76 ARG   CZ       756    2.656783496    0.562673790    2.119383387
   76 ARG   NH1      757    2.542869137    0.626672228    2.145831716
   76 ARG   HH11     758    2.542564294    0.710646860    2.199618924
   76 ARG   HH12     759    2.456741088    0.588306729    2.112713381
   76 ARG   NH2      760    2.768790559    0.601762516    2.179405117
   76 ARG   HH21     761    2.778376921    0.685239502    2.232469836
   76 ARG   HH22     762    2.849580432    0.538047670    2.176796924
   76 ARG   C        763    2.432008093    0.642273434    1.575269163
   76 ARG   O        764    2.316872025    0.659470235    1.615496572
   77 GLY   N        765    2.498702022    0.734525973    1.506130314
   77 GLY   H        766    2.593109315    0.758394255    1.531868162
   77 GLY   CA       767    2.436415868    0.831650469    1.413634271
   77 GLY   C        768    2.370616316    0.763236454    1.293012434
   77 GLY   O        769    2.249411074    0.740742663    1.294274982
   78 ILE   N        770    2.456292531    0.695471359    1.216301797
   78 ILE   H        771    2.554894220    0.698806661    1.235851148
   78 ILE   CA       772    2.417285656    0.619737751    1.094507968
   78 ILE   CB       773    2.537470122    0.543766103    1.035288891
   78 ILE   CG1      774    2.656216928    0.636694490    1.009875773
   78 ILE   CG2      775    2.498230500    0.474649194    0.904222773
   78 ILE   CD       776    2.783562901    0.558276560    0.977316352
   78 ILE   C        777    2.303679560    0.518888216    1.122035098
   78 ILE   O        778    2.200013460    0.523791898    1.056125954
   79 LEU   N        779    2.317928709    0.442658064    1.230568407
   79 LEU   H        780    2.404881916    0.441233261    1.281034025
   79 LEU   CA       781    2.216718834    0.343316588    1.273418725
   79 LEU   CB       782    2.272814572    0.252519691    1.383352965
   79 LEU   CG       783    2.384587847    0.160766219    1.331857478
   79 LEU   CD1      784    2.446516485    0.084438286    1.448901931
   79 LEU   CD2      785    2.333674440    0.062922984    1.225493171
   79 LEU   C        786    2.077401224    0.396731923    1.312474126
   79 LEU   O        787    1.979889999    0.322366667    1.304076177
   80 ARG   N        788    2.069539326    0.522193007    1.357131932
   80 ARG   H        789    2.151047191    0.579954514    1.366096252
   80 ARG   CA       790    1.940404399    0.591708680    1.379324206
   80 ARG   CB       791    1.957287798    0.711702445    1.472693769
   80 ARG   CG       792    1.975063647    0.679116253    1.621040469
   80 ARG   CD       793    1.995560655    0.808966617    1.700259005
   80 ARG   NE       794    2.133438768    0.858972197    1.684279946
   80 ARG   HE       795    2.203330527    0.790512723    1.707103086
   80 ARG   CZ       796    2.173600766    0.959400784    1.604669926
   80 ARG   NH1      797    2.095675994    1.013295968    1.510962426
   80 ARG   HH11     798    2.137661766    1.077317037    1.443118447
   80 ARG   HH12     799    2.000747882    0.987399268    1.496268173
   80 ARG   NH2      800    2.287063604    1.024855873    1.629414600
   80 ARG   HH21     801    2.316469133    1.093246114    1.561104892
   80 ARG   HH22     802    2.341650818    1.011453799    1.711901193
   80 ARG   C        803    1.878683678    0.647054380    1.249523051
   80 ARG   O        804    1.756844007    0.658222060    1.236392749
   81 ASN   N        805    1.965567629    0.696388476    1.161684117
   81 ASN   H        806    2.064535425    0.691148166    1.176457500
   81 ASN   CA       807    1.925315125    0.768612425    1.039961772
   81 ASN   CB       808    2.047714297    0.839170976    0.982057101
   81 ASN   CG       809    2.003309493    0.953686354    0.891491479
   81 ASN   OD1      810    1.949753706    0.934023767    0.782969514
   81 ASN   ND2      811    2.009045531    1.072960191    0.945645708
   81 ASN   HD21     812    1.982883907    1.151957904    0.891694474
   81 ASN   HD22     813    2.042551601    1.083517145    1.041945189
   81 ASN   C        814    1.855973314    0.681923317    0.933482133
   81 ASN   O        815    1.918984023    0.609964409    0.855714686
   82 ALA   N        816    1.727606410    0.713152116    0.918469995
   82 ALA   H        817    1.682425459    0.762757317    0.992590125
   82 ALA   CA       818    1.635738789    0.656390602    0.816934164
   82 ALA   CB       819    1.494201860    0.704419363    0.850513565
   82 ALA   C        820    1.667462460    0.681458367    0.667299694
   82 ALA   O        821    1.578912194    0.669575873    0.582132047
   83 LYSH  N        822    1.779349979    0.748026204    0.639541090
   83 LYSH  H        823    1.829062679    0.799378180    0.710386983
   83 LYSH  CA       824    1.838954121    0.753245403    0.504157277
   83 LYSH  CB       825    1.864449368    0.898715011    0.462061672
   83 LYSH  CG       826    1.759461916    0.955285030    0.365355646
   83 LYSH  CD       827    1.652978180    1.048255050    0.426081488
   83 LYSH  CE       828    1.540245296    0.978621590    0.503348339
   83 LYSH  NZ       829    1.473574191    0.875108186    0.422629275
   83 LYSH  HZ1      830    1.543121116    0.816080117    0.381446021
   83 LYSH  HZ2      831    1.416778256    0.917024087    0.351986572
   83 LYSH  HZ3      832    1.417865487    0.817402032    0.482492991
   83 LYSH  C        833    1.969142073    0.671614969    0.494527487
   83 LYSH  O        834    1.979620454    0.581666107    0.411505606
   84 LEU   N        835    2.058582049    0.693399596    0.590744192
   84 LEU   H        836    2.044379352    0.764366987    0.659900503
   84 LEU   CA       837    2.190740820    0.627001795    0.595881338
   84 LEU   CB       838    2.282246613    0.702446628    0.692802464
   84 LEU   CG       839    2.303685582    0.850230062    0.657604409
   84 LEU   CD1      840    2.384077754    0.916541731    0.769322574
   84 LEU   CD2      841    2.374028715    0.868322390    0.522847120
   84 LEU   C        842    2.190892604    0.476800956    0.631199624
   84 LEU   O        843    2.261078601    0.399053234    0.566037283
   85 LYSH  N        844    2.103753441    0.434799350    0.723520017
   85 LYSH  H        845    2.044385392    0.498900355    0.773590395
   85 LYSH  CA       846    2.099745158    0.294595340    0.771844292
   85 LYSH  CB       847    2.000651985    0.276532639    0.887816329
   85 LYSH  CG       848    2.022835596    0.141680647    0.956816763
   85 LYSH  CD       849    1.910376126    0.106795603    1.054226763
   85 LYSH  CE       850    1.934453954   -0.029338012    1.120185573
   85 LYSH  NZ       851    1.930829773   -0.139896870    1.023490621
   85 LYSH  HZ1      852    1.845295334   -0.139978364    0.972250812
   85 LYSH  HZ2      853    1.944546857   -0.227738510    1.068256076
   85 LYSH  HZ3      854    2.004858658   -0.129804028    0.954336189
   85 LYSH  C        855    2.083200462    0.184384057    0.664057870
   85 LYSH  O        856    2.180399710    0.110199743    0.649542687
   86 PRO   N        857    1.982444447    0.185639109    0.574190664
   86 PRO   CA       858    1.966850599    0.080497206    0.470877256
   86 PRO   CB       859    1.836898354    0.113992986    0.397357999
   86 PRO   CG       860    1.821985363    0.264698875    0.417213815
   86 PRO   CD       861    1.876288530    0.287199932    0.558393691
   86 PRO   C        862    2.086537294    0.066418206    0.375077170
   86 PRO   O        863    2.134189872   -0.044685143    0.350538630
   87 VAL   N        864    2.147525301    0.179852881    0.340213732
   87 VAL   H        865    2.108485047    0.269370942    0.361908597
   87 VAL   CA       866    2.271195456    0.183734413    0.258981738
   87 VAL   CB       867    2.304282417    0.327325681    0.214544277
   87 VAL   CG1      868    2.418132317    0.327449959    0.112155361
   87 VAL   CG2      869    2.182470890    0.399047145    0.155430946
   87 VAL   C        870    2.389271878    0.119046882    0.334622332
   87 VAL   O        871    2.441822456    0.018082106    0.287391265
   88 TYR   N        872    2.407813637    0.158877212    0.460798748
   88 TYR   H        873    2.351527871    0.232308388    0.500382686
   88 TYR   CA       874    2.509020143    0.102074296    0.553330716
   88 TYR   CB       875    2.504862380    0.182816947    0.683512189
   88 TYR   CG       876    2.610710386    0.143626562    0.786964798
   88 TYR   CD1      877    2.736418963    0.202414717    0.782955814
   88 TYR   HD1      878    2.759856927    0.276642259    0.706674424
   88 TYR   CD2      879    2.578249165    0.056465310    0.890243995
   88 TYR   HD2      880    2.478385934    0.012711144    0.895417860
   88 TYR   CE1      881    2.830104691    0.172593707    0.880753354
   88 TYR   HE1      882    2.928543730    0.219570173    0.876177455
   88 TYR   CE2      883    2.671542889    0.027115246    0.988692819
   88 TYR   HE2      884    2.641947556   -0.037590780    1.071320061
   88 TYR   CZ       885    2.798286746    0.084087262    0.982969596
   88 TYR   OH       886    2.897675326    0.033502273    1.060029797
   88 TYR   HH       887    2.859829280    0.007956266    1.148705523
   88 TYR   C        888    2.487904290   -0.047977253    0.582477201
   88 TYR   O        889    2.583218528   -0.126127303    0.575339642
   89 ASP   N        890    2.362252663   -0.087624091    0.604142707
   89 ASP   H        891    2.290567200   -0.021125430    0.630410827
   89 ASP   CA       892    2.322186570   -0.229762804    0.618149167
   89 ASP   CB       893    2.170587546   -0.245857725    0.636421297
   89 ASP   CG       894    2.111315333   -0.178639834    0.761338533
   89 ASP   OD1      895    2.170769934   -0.186846654    0.870883545
   89 ASP   OD2      896    2.001476611   -0.120710176    0.748991506
   89 ASP   C        897    2.363333070   -0.313776173    0.496005173
   89 ASP   O        898    2.433021306   -0.413822261    0.512474181
   90 SER   N        899    2.340944591   -0.260460078    0.375591473
   90 SER   H        900    2.282867970   -0.178820697    0.365659156
   90 SER   CA       901    2.382685243   -0.327315853    0.249528410
   90 SER   CB       902    2.320781654   -0.261985226    0.124814919
   90 SER   OG       903    2.400088551   -0.153260086    0.074736987
   90 SER   HG       904    2.399009558   -0.077105246    0.142354353
   90 SER   C        905    2.534969884   -0.338387324    0.227102243
   90 SER   O        906    2.578202204   -0.422055478    0.147581995
   91 LEU   N        907    2.610641528   -0.238448453    0.272766218
   91 LEU   H        908    2.570110976   -0.159814946    0.319836149
   91 LEU   CA       909    2.757641197   -0.232684279    0.255176819
   91 LEU   CB       910    2.812040491   -0.093476723    0.290270286
   91 LEU   CG       911    2.765469910    0.019898642    0.198020115
   91 LEU   CD1      912    2.817580805    0.153389173    0.251394305
   91 LEU   CD2      913    2.811052643   -0.000731591    0.053436530
   91 LEU   C        914    2.834499348   -0.337170698    0.337760587
   91 LEU   O        915    2.792801642   -0.376000425    0.446929932
   92 ASP   N        916    2.946614335   -0.380068126    0.281000922
   92 ASP   H        917    2.978975316   -0.345904345    0.191624520
   92 ASP   CA       918    3.047566432   -0.467642562    0.344746616
   92 ASP   CB       919    3.142042994   -0.520956000    0.236037406
   92 ASP   CG       920    3.195941820   -0.405513339    0.150592863
   92 ASP   OD1      921    3.125358606   -0.370091875    0.053532911
   92 ASP   OD2      922    3.292931499   -0.340915994    0.195394944
   92 ASP   C        923    3.129261082   -0.392530422    0.451530737
   92 ASP   O        924    3.125442177   -0.269707699    0.460103487
   93 ALA   N        925    3.211794169   -0.467474381    0.524406302
   93 ALA   H        926    3.218300879   -0.565930425    0.509585566
   93 ALA   CA       927    3.294325335   -0.414629648    0.635443091
   93 ALA   CB       928    3.376692381   -0.528775317    0.695412170
   93 ALA   C        929    3.387782861   -0.297260003    0.599423978
   93 ALA   O        930    3.387767316   -0.195678888    0.669069627
   94 VAL   N        931    3.447716782   -0.302890094    0.480467504
   94 VAL   H        932    3.413102829   -0.360605935    0.406038021
   94 VAL   CA       933    3.546987689   -0.201461846    0.438195312
   94 VAL   CB       934    3.643540594   -0.259885436    0.333598001
   94 VAL   CG1      935    3.755698154   -0.161121635    0.300875806
   94 VAL   CG2      936    3.706670563   -0.391047946    0.381460882
   94 VAL   C        937    3.477714596   -0.072354014    0.389418744
   94 VAL   O        938    3.508384337    0.036990300    0.437343472
   95 ARG   N        939    3.371015225   -0.088129186    0.311012539
   95 ARG   H        940    3.347643247   -0.176994586    0.267521617
   95 ARG   CA       941    3.284790822    0.025355482    0.270979894
   95 ARG   CB       942    3.193597069   -0.016370650    0.156035315
   95 ARG   CG       943    3.275341649   -0.038152089    0.028762620
   95 ARG   CD       944    3.185329243   -0.094951750   -0.080332336
   95 ARG   NE       945    3.258814944   -0.113121098   -0.206486557
   95 ARG   HE       946    3.273988524   -0.027778365   -0.258832624
   95 ARG   CZ       947    3.312921195   -0.227586365   -0.250343625
   95 ARG   NH1      948    3.308219309   -0.339191127   -0.177086537
   95 ARG   HH11     949    3.352935053   -0.423247009   -0.206412581
   95 ARG   HH12     950    3.258083998   -0.339816306   -0.088415217
   95 ARG   NH2      951    3.367985730   -0.232241749   -0.371705161
   95 ARG   HH21     952    3.416170688   -0.313700459   -0.404056583
   95 ARG   HH22     953    3.369310979   -0.151807251   -0.433110617
   95 ARG   C        954    3.203974005    0.088915865    0.385849211
   95 ARG   O        955    3.183859103    0.210469814    0.387105002
   96 ARG   N        956    3.167064348    0.008953020    0.486298616
   96 ARG   H        957    3.162685551   -0.091052290    0.474694280
   96 ARG   CA       958    3.111392579    0.061741260    0.613299228
   96 ARG   CB       959    3.066808414   -0.049832631    0.707906161
   96 ARG   CG       960    2.933386825   -0.111060670    0.665482654
   96 ARG   CD       961    2.892386363   -0.218714276    0.765683364
   96 ARG   NE       962    2.767079259   -0.283136555    0.723255472
   96 ARG   HE       963    2.719372048   -0.237478535    0.646884300
   96 ARG   CZ       964    2.710073484   -0.388961114    0.782952875
   96 ARG   NH1      965    2.760048455   -0.440321658    0.895721534
   96 ARG   HH11     966    2.717714282   -0.518933730    0.940542687
   96 ARG   HH12     967    2.840738269   -0.398229794    0.937359795
   96 ARG   NH2      968    2.611799427   -0.454739733    0.721274686
   96 ARG   HH21     969    2.566523580   -0.533177701    0.763138278
   96 ARG   HH22     970    2.578602625   -0.426475269    0.630071857
   96 ARG   C        971    3.207451318    0.155017156    0.689181303
   96 ARG   O        972    3.166461641    0.262004728    0.733906126
   97 ALA   N        973    3.336310352    0.120667157    0.689913795
   97 ALA   H        974    3.366377275    0.029307918    0.661416135
   97 ALA   CA       975    3.442229813    0.208341139    0.744789485
   97 ALA   CB       976    3.575652045    0.134153634    0.744554850
   97 ALA   C        977    3.455723102    0.342542729    0.670000374
   97 ALA   O        978    3.449910546    0.448526518    0.732456890
   98 ALA   N        979    3.451025284    0.336267816    0.536752133
   98 ALA   H        980    3.464472989    0.249147924    0.488916151
   98 ALA   CA       981    3.445015032    0.456402488    0.450016795
   98 ALA   CB       982    3.449092151    0.413703901    0.303273860
   98 ALA   C        983    3.321886578    0.545910325    0.475833297
   98 ALA   O        984    3.335005781    0.667480587    0.491215880
   99 ALA   N        985    3.207717956    0.481438207    0.500593966
   99 ALA   H        986    3.196104565    0.385769948    0.472325259
   99 ALA   CA       987    3.084189298    0.548957452    0.546375992
   99 ALA   CB       988    2.970557996    0.446903972    0.555624023
   99 ALA   C        989    3.099306038    0.624349384    0.679803122
   99 ALA   O        990    3.081699722    0.746325903    0.683962655
  100 ILE   N        991    3.153408261    0.555798741    0.780844733
  100 ILE   H        992    3.171063376    0.457148537    0.773225102
  100 ILE   CA       993    3.181277073    0.616352953    0.913586916
  100 ILE   CB       994    3.225653164    0.510279794    1.016162115
  100 ILE   CG1      995    3.124691308    0.395311353    1.024496329
  100 ILE   CG2      996    3.241474104    0.572477728    1.155625765
  100 ILE   CD       997    3.185146871    0.269693128    1.087800985
  100 ILE   C        998    3.283140738    0.732408212    0.905032279
  100 ILE   O        999    3.257546918    0.838530888    0.961507275
  101 ASN   N       1000    3.384191509    0.718965364    0.818697826
  101 ASN   H       1001    3.405211855    0.629234264    0.778459118
  101 ASN   CA      1002    3.484228143    0.825252818    0.791580594
  101 ASN   CB      1003    3.584037370    0.773122154    0.687925221
  101 ASN   CG      1004    3.712369475    0.855774788    0.675790741
  101 ASN   OD1     1005    3.716014079    0.974673777    0.646237341
  101 ASN   ND2     1006    3.822005178    0.786559645    0.692601001
  101 ASN   HD21    1007    3.913007986    0.832470488    0.682782833
  101 ASN   HD22    1008    3.817895365    0.688371109    0.709512791
  101 ASN   C       1009    3.421643926    0.957204498    0.741881818
  101 ASN   O       1010    3.448208818    1.063294611    0.798544441
  102 MET   N       1011    3.330741483    0.946743452    0.644688026
  102 MET   H       1012    3.312469191    0.858708659    0.599696333
  102 MET   CA      1013    3.253644651    1.063173060    0.595218995
  102 MET   CB      1014    3.176340371    1.029229974    0.467540703
  102 MET   CG      1015    3.269652103    1.021644559    0.346693320
  102 MET   SD      1016    3.183464808    0.998369763    0.186912276
  102 MET   CE      1017    3.097139479    1.153552979    0.172295329
  102 MET   C       1018    3.158316537    1.124282262    0.699681553
  102 MET   O       1019    3.157198469    1.246208479    0.718126131
  103 VAL   N       1020    3.089231173    1.038030537    0.774558753
  103 VAL   H       1021    3.089210826    0.939648195    0.753985529
  103 VAL   CA      1022    3.000236012    1.080330443    0.885603838
  103 VAL   CB      1023    2.914975365    0.962764842    0.936838703
  103 VAL   CG1     1024    2.816443815    1.004963895    1.046386515
  103 VAL   CG2     1025    2.835974078    0.899853581    0.821997274
  103 VAL   C       1026    3.077203894    1.148845585    1.000431581
  103 VAL   O       1027    3.029681783    1.249308585    1.052826930
  104 PHE   N       1028    3.196990640    1.099433874    1.031916946
  104 PHE   H       1029    3.225416885    1.007615974    1.001540764
  104 PHE   CA      1030    3.289218297    1.164762719    1.127601853
  104 PHE   CB      1031    3.410511890    1.072858934    1.148620048
  104 PHE   CG      1032    3.500837764    1.111023288    1.266545938
  104 PHE   CD1     1033    3.604911463    1.201404034    1.248614697
  104 PHE   HD1     1034    3.616936725    1.255283003    1.154460943
  104 PHE   CD2     1035    3.489340494    1.043570548    1.387749404
  104 PHE   HD2     1036    3.406309013    0.974839670    1.403995315
  104 PHE   CE1     1037    3.696433607    1.224207894    1.350385470
  104 PHE   HE1     1038    3.776488371    1.296617541    1.334128575
  104 PHE   CE2     1039    3.581823800    1.065792283    1.489353380
  104 PHE   HE2     1040    3.573570490    1.011581401    1.583419653
  104 PHE   CZ      1041    3.685318315    1.156775554    1.471206511
  104 PHE   HZ      1042    3.753188215    1.181162690    1.553132164
  104 PHE   C       1043    3.331445622    1.304975985    1.078280447
  104 PHE   O       1044    3.288772103    1.404099816    1.137101912
  105 GLN   N       1045    3.381653676    1.311311959    0.954496629
  105 GLN   H       1046    3.398808554    1.227848377    0.901488607
  105 GLN   CA      1047    3.431456015    1.437198903    0.893820107
  105 GLN   CB      1048    3.499346698    1.409292739    0.758940439
  105 GLN   CG      1049    3.598280812    1.521788232    0.726088365
  105 GLN   CD      1050    3.621017320    1.546161404    0.576684388
  105 GLN   OE1     1051    3.641328797    1.458130629    0.494144731
  105 GLN   NE2     1052    3.628292186    1.672589177    0.541972703
  105 GLN   HE21    1053    3.640917390    1.696563532    0.446340113
  105 GLN   HE22    1054    3.619808289    1.742710666    0.612785118
  105 GLN   C       1055    3.326378679    1.549035155    0.873800903
  105 GLN   O       1056    3.360115555    1.667023795    0.883601080
  106 MET   N       1057    3.204551493    1.513710217    0.831940722
  106 MET   H       1058    3.184714197    1.419171554    0.804155860
  106 MET   CA      1059    3.101310731    1.616706351    0.803525119
  106 MET   CB      1060    3.083922643    1.632099606    0.651663571
  106 MET   CG      1061    3.014229426    1.512571452    0.586442521
  106 MET   SD      1062    3.011263676    1.520519609    0.403893675
  106 MET   CE      1063    3.175089545    1.457819957    0.374384836
  106 MET   C       1064    2.964617091    1.606690802    0.874587537
  106 MET   O       1065    2.873551435    1.684690385    0.845744093
  107 GLY   N       1066    2.953447780    1.516275337    0.971493082
  107 GLY   H       1067    3.030687169    1.459390701    1.001194643
  107 GLY   CA      1068    2.827481103    1.491356363    1.044592712
  107 GLY   C       1069    2.718678048    1.419427763    0.962950503
  107 GLY   O       1070    2.711978794    1.425526035    0.839928042
  108 GLU   N       1071    2.622383757    1.369377655    1.039899319
  108 GLU   H       1072    2.634409191    1.366920482    1.138937208
  108 GLU   CA      1073    2.502529990    1.296697988    0.992192749
  108 GLU   CB      1074    2.419050022    1.266549521    1.116900431
  108 GLU   CG      1075    2.315615051    1.155566178    1.096999684
  108 GLU   CD      1076    2.232270768    1.132141318    1.223940596
  108 GLU   OE1     1077    2.287218470    1.145045344    1.335740083
  108 GLU   OE2     1078    2.112823280    1.098578785    1.208394330
  108 GLU   C       1079    2.419792103    1.374540424    0.887240278
  108 GLU   O       1080    2.386373377    1.321755140    0.781296215
  109 THR   N       1081    2.408581847    1.505368614    0.909168513
  109 THR   H       1082    2.452739916    1.548843054    0.987495443
  109 THR   CA      1083    2.340029926    1.601267222    0.819227033
  109 THR   CB      1084    2.326104249    1.738197567    0.886495597
  109 THR   OG1     1085    2.452113441    1.774761960    0.944708394
  109 THR   HG1     1086    2.445433491    1.869319373    0.977581601
  109 THR   CG2     1087    2.214896804    1.736997285    0.991560081
  109 THR   C       1088    2.408903429    1.621437758    0.683406548
  109 THR   O       1089    2.344480965    1.606951150    0.579793141
  110 GLY   N       1090    2.540711079    1.642347991    0.685957704
  110 GLY   H       1091    2.588735274    1.655812268    0.772681588
  110 GLY   CA      1092    2.623775875    1.661445135    0.564861893
  110 GLY   C       1093    2.616773186    1.542159082    0.468101949
  110 GLY   O       1094    2.568012046    1.555498314    0.355921458
  111 VAL   N       1095    2.639141864    1.423435058    0.524056624
  111 VAL   H       1096    2.667862766    1.415367222    0.619687802
  111 VAL   CA      1097    2.630048861    1.296894212    0.447695071
  111 VAL   CB      1098    2.693179200    1.178584345    0.521963724
  111 VAL   CG1     1099    2.844291437    1.197229959    0.531130257
  111 VAL   CG2     1100    2.634188699    1.156304940    0.660839105
  111 VAL   C       1101    2.489971071    1.260446841    0.394919564
  111 VAL   O       1102    2.477046509    1.221302893    0.278962624
  112 ALA   N       1103    2.385815015    1.293933536    0.471502667
  112 ALA   H       1104    2.397769309    1.323422365    0.566554291
  112 ALA   CA      1105    2.244853482    1.275095176    0.429708192
  112 ALA   CB      1106    2.151284659    1.317856195    0.542886352
  112 ALA   C       1107    2.205247681    1.347877419    0.299605193
  112 ALA   O       1108    2.116847086    1.301097826    0.228110007
  113 GLY   N       1109    2.276108530    1.456374986    0.267524969
  113 GLY   H       1110    2.340591700    1.497084692    0.332713386
  113 GLY   CA      1111    2.261464404    1.530333525    0.140066171
  113 GLY   C       1112    2.301269811    1.452491746    0.012826358
  113 GLY   O       1113    2.242706504    1.472661346   -0.093668740
  114 PHE   N       1114    2.390874423    1.354818192    0.027240257
  114 PHE   H       1115    2.422256582    1.326902817    0.118577187
  114 PHE   CA      1116    2.446553253    1.273585796   -0.083682300
  114 PHE   CB      1117    2.580289418    1.213269559   -0.038222519
  114 PHE   CG      1118    2.696870081    1.313026753   -0.033272681
  114 PHE   CD1     1119    2.710883781    1.402409606    0.072517914
  114 PHE   HD1     1120    2.629914040    1.416517090    0.144137138
  114 PHE   CD2     1121    2.801406863    1.298455135   -0.123805545
  114 PHE   HD2     1122    2.790896851    1.228987190   -0.207174480
  114 PHE   CE1     1123    2.828323884    1.474975661    0.088280666
  114 PHE   HE1     1124    2.837923004    1.544002733    0.172213563
  114 PHE   CE2     1125    2.919394154    1.370391097   -0.107807929
  114 PHE   HE2     1126    3.002641571    1.354532796   -0.176374758
  114 PHE   CZ      1127    2.933187930    1.458730384   -0.001424161
  114 PHE   HZ      1128    3.027304586    1.511543602    0.014344374
  114 PHE   C       1129    2.352498621    1.165235993   -0.141797953
  114 PHE   O       1130    2.396104535    1.058304110   -0.184967148
  115 THR   N       1131    2.226300400    1.202734624   -0.163226083
  115 THR   H       1132    2.195593053    1.293185988   -0.130313058
  115 THR   CA      1133    2.115261360    1.115316751   -0.210480299
  115 THR   CB      1134    1.989672247    1.199737868   -0.238860644
  115 THR   OG1     1135    1.970453638    1.291887608   -0.131376166
  115 THR   HG1     1136    1.908204436    1.365823741   -0.157967927
  115 THR   CG2     1137    1.863987631    1.113369845   -0.253911677
  115 THR   C       1138    2.146774411    1.032095411   -0.336382245
  115 THR   O       1139    2.112838459    0.913871981   -0.344153343
  116 ASN   N       1140    2.217192425    1.093020250   -0.431574402
  116 ASN   H       1141    2.257961491    1.182621454   -0.414721183
  116 ASN   CA      1142    2.256730486    1.026261473   -0.557695116
  116 ASN   CB      1143    2.292294040    1.130714340   -0.664020171
  116 ASN   CG      1144    2.168892790    1.209249340   -0.710258530
  116 ASN   OD1     1145    2.063964537    1.155222841   -0.742878634
  116 ASN   ND2     1146    2.180960766    1.339583215   -0.719141821
  116 ASN   HD21    1147    2.100863765    1.390728531   -0.749666021
  116 ASN   HD22    1148    2.265698860    1.386372179   -0.694853235
  116 ASN   C       1149    2.365916346    0.918836720   -0.539255883
  116 ASN   O       1150    2.339624090    0.801655568   -0.567406932
  117 SER   N       1151    2.473781340    0.956265755   -0.470026468
  117 SER   H       1152    2.509657049    1.049967299   -0.475032693
  117 SER   CA      1153    2.577913511    0.862863739   -0.420341768
  117 SER   CB      1154    2.682386852    0.936724990   -0.336260178
  117 SER   OG      1155    2.715189685    1.061893030   -0.397266919
  117 SER   HG      1156    2.814482121    1.075382739   -0.393889469
  117 SER   C       1157    2.523118920    0.749591772   -0.332280305
  117 SER   O       1158    2.546818019    0.633247065   -0.364158432
  118 LEU   N       1159    2.433534947    0.781745905   -0.238237049
  118 LEU   H       1160    2.417300303    0.878094940   -0.212937772
  118 LEU   CA      1161    2.365227586    0.680514303   -0.153373597
  118 LEU   CB      1162    2.266522826    0.746494057   -0.056001817
  118 LEU   CG      1163    2.333284128    0.819373724    0.061213259
  118 LEU   CD1     1164    2.229406175    0.901874434    0.137353600
  118 LEU   CD2     1165    2.399893189    0.720427318    0.156984948
  118 LEU   C       1166    2.290859419    0.572157969   -0.234132104
  118 LEU   O       1167    2.323266427    0.453729117   -0.223811845
  119 ARG   N       1168    2.213224499    0.617249250   -0.332924462
  119 ARG   H       1169    2.193593389    0.715315706   -0.341566413
  119 ARG   CA      1170    2.141784742    0.528992580   -0.428167724
  119 ARG   CB      1171    2.050830299    0.616215524   -0.515513024
  119 ARG   CG      1172    1.957279546    0.536509010   -0.607330548
  119 ARG   CD      1173    1.865340632    0.627592065   -0.689487141
  119 ARG   NE      1174    1.942445730    0.709156132   -0.785216664
  119 ARG   HE      1175    1.983001935    0.657354893   -0.860431940
  119 ARG   CZ      1176    1.959374654    0.842322163   -0.778815451
  119 ARG   NH1     1177    1.904797088    0.915917474   -0.681648584
  119 ARG   HH11    1178    1.922495900    1.014878899   -0.678513750
  119 ARG   HH12    1179    1.846461599    0.874426318   -0.611751228
  119 ARG   NH2     1180    2.029449469    0.907950131   -0.871383195
  119 ARG   HH21    1181    2.044066103    1.006976485   -0.857855992
  119 ARG   HH22    1182    2.064768499    0.865254204   -0.954557059
  119 ARG   C       1183    2.236158307    0.442455310   -0.514777747
  119 ARG   O       1184    2.204172431    0.327469501   -0.545297661
  120 MET   N       1185    2.348469293    0.499253313   -0.558501513
  120 MET   H       1186    2.367215909    0.597126984   -0.544693885
  120 MET   CA      1187    2.453137904    0.424198045   -0.631882606
  120 MET   CB      1188    2.550025418    0.522284023   -0.697772581
  120 MET   CG      1189    2.485932701    0.596928152   -0.814815073
  120 MET   SD      1190    2.563521852    0.760117144   -0.842682706
  120 MET   CE      1191    2.464865338    0.815595638   -0.979651733
  120 MET   C       1192    2.529763908    0.321962691   -0.545321069
  120 MET   O       1193    2.539889103    0.205443425   -0.583972173
  121 LEU   N       1194    2.565817966    0.361405966   -0.422838650
  121 LEU   H       1195    2.559437205    0.458112645   -0.394907332
  121 LEU   CA      1196    2.628501240    0.271337315   -0.322892724
  121 LEU   CB      1197    2.672714315    0.347412964   -0.197320935
  121 LEU   CG      1198    2.795891916    0.436288586   -0.216784584
  121 LEU   CD1     1199    2.817770789    0.518983588   -0.090388177
  121 LEU   CD2     1200    2.921394596    0.353595481   -0.245608694
  121 LEU   C       1201    2.539121819    0.154227621   -0.278380209
  121 LEU   O       1202    2.584095822    0.039581307   -0.278249924
  122 GLN   N       1203    2.410796557    0.181848219   -0.253564090
  122 GLN   H       1204    2.379067650    0.276810820   -0.242362399
  122 GLN   CA      1205    2.312730809    0.076751447   -0.217271429
  122 GLN   CB      1206    2.178887586    0.140346211   -0.178411931
  122 GLN   CG      1207    2.092939950    0.042067398   -0.098065649
  122 GLN   CD      1208    1.963165698    0.104463076   -0.045788102
  122 GLN   OE1     1209    1.950746581    0.222747563   -0.018118661
  122 GLN   NE2     1210    1.862705954    0.022745249   -0.025632489
  122 GLN   HE21    1211    1.778699217    0.064439489    0.007720343
  122 GLN   HE22    1212    1.870956276   -0.075259139   -0.040725252
  122 GLN   C       1213    2.294141372   -0.028571488   -0.328464694
  122 GLN   O       1214    2.318108739   -0.146963766   -0.304965258
  123 GLN   N       1215    2.278032261    0.019548959   -0.451946754
  123 GLN   H       1216    2.262324034    0.117178490   -0.467808767
  123 GLN   CA      1217    2.274798714   -0.064724606   -0.574023236
  123 GLN   CB      1218    2.225701980    0.016615258   -0.693356225
  123 GLN   CG      1219    2.078168092    0.055791917   -0.695125171
  123 GLN   CD      1220    2.056989204    0.136866946   -0.823045271
  123 GLN   OE1     1221    2.034580924    0.086511587   -0.932076467
  123 GLN   NE2     1222    2.090244796    0.263355792   -0.817029387
  123 GLN   HE21    1223    2.079304017    0.315123777   -0.901105143
  123 GLN   HE22    1224    2.135590390    0.298126403   -0.734676545
  123 GLN   C       1225    2.409111957   -0.128496618   -0.616494215
  123 GLN   O       1226    2.416057186   -0.193270071   -0.720700873
  124 LYSH  N       1227    2.515932557   -0.099288534   -0.542092344
  124 LYSH  H       1228    2.506404158   -0.042274070   -0.460418305
  124 LYSH  CA      1229    2.653549818   -0.151556840   -0.561318509
  124 LYSH  CB      1230    2.658888397   -0.303026860   -0.536084470
  124 LYSH  CG      1231    2.604574020   -0.329717383   -0.395652854
  124 LYSH  CD      1232    2.637187216   -0.467584171   -0.338960337
  124 LYSH  CE      1233    2.576107258   -0.481214255   -0.199069342
  124 LYSH  NZ      1234    2.612758461   -0.369022294   -0.111082556
  124 LYSH  HZ1     1235    2.710700961   -0.351302940   -0.117958195
  124 LYSH  HZ2     1236    2.592098961   -0.393730424   -0.015476391
  124 LYSH  HZ3     1237    2.560460380   -0.287130965   -0.135373908
  124 LYSH  C       1238    2.727629302   -0.109841872   -0.689910490
  124 LYSH  O       1239    2.826417498   -0.170750972   -0.730784935
  125 ARG   N       1240    2.694738431    0.010874735   -0.734803082
  125 ARG   H       1241    2.631859712    0.069612205   -0.683118618
  125 ARG   CA      1242    2.748992247    0.071372579   -0.858471557
  125 ARG   CB      1243    2.637355760    0.152367298   -0.925617234
  125 ARG   CG      1244    2.512894214    0.066025307   -0.947511956
  125 ARG   CD      1245    2.390610587    0.148246505   -0.987254316
  125 ARG   NE      1246    2.383769036    0.157057892   -1.133157121
  125 ARG   HE      1247    2.452574837    0.221178885   -1.174646331
  125 ARG   CZ      1248    2.295795107    0.094808564   -1.212487442
  125 ARG   NH1     1249    2.196002996    0.020347345   -1.163186991
  125 ARG   HH11    1250    2.135093360   -0.032152818   -1.222110174
  125 ARG   HH12    1251    2.173438172    0.025126808   -1.065069987
  125 ARG   NH2     1252    2.312853784    0.108250971   -1.343926829
  125 ARG   HH21    1253    2.252717252    0.066087983   -1.411342294
  125 ARG   HH22    1254    2.392480597    0.162559658   -1.375117258
  125 ARG   C       1255    2.871496318    0.158464288   -0.824790670
  125 ARG   O       1256    2.868575814    0.281638515   -0.829755244
  126 TRP   N       1257    2.979295273    0.089337767   -0.789427789
  126 TRP   H       1258    2.976214105   -0.010913987   -0.785397210
  126 TRP   CA      1259    3.101155269    0.148300564   -0.729618870
  126 TRP   CB      1260    3.202091066    0.036556761   -0.701403302
  126 TRP   CG      1261    3.148378557   -0.080894732   -0.618082735
  126 TRP   CD1     1262    3.162915964   -0.207815582   -0.654853652
  126 TRP   HD1     1263    3.217995767   -0.241355675   -0.742828103
  126 TRP   CD2     1264    3.071979455   -0.080652978   -0.501634329
  126 TRP   NE1     1265    3.099512957   -0.287656537   -0.569383102
  126 TRP   HE1     1266    3.084388268   -0.385399890   -0.584172743
  126 TRP   CE2     1267    3.044784156   -0.213772281   -0.473174174
  126 TRP   CE3     1268    3.020411744    0.019017470   -0.419389540
  126 TRP   HE3     1269    3.048707315    0.123207846   -0.435151174
  126 TRP   CZ2     1270    2.969202043   -0.247441369   -0.361483613
  126 TRP   HZ2     1271    2.959069617   -0.351860894   -0.332263708
  126 TRP   CZ3     1272    2.940287490   -0.014311085   -0.311070817
  126 TRP   HZ3     1273    2.894026371    0.064282894   -0.251438329
  126 TRP   CH2     1274    2.915912284   -0.147587211   -0.280977844
  126 TRP   HH2     1275    2.864152051   -0.172852538   -0.188797596
  126 TRP   C       1276    3.167309750    0.265179435   -0.804967985
  126 TRP   O       1277    3.169830556    0.377149956   -0.753452234
  127 ASP   N       1278    3.214427356    0.241304190   -0.927169349
  127 ASP   H       1279    3.259375017    0.153385004   -0.948459821
  127 ASP   CA      1280    3.265867955    0.349777905   -1.014223105
  127 ASP   CB      1281    3.333396520    0.289793676   -1.138168034
  127 ASP   CG      1282    3.457802015    0.210198631   -1.095164516
  127 ASP   OD1     1283    3.441039847    0.102789208   -1.033419618
  127 ASP   OD2     1284    3.569235966    0.263618775   -1.111366646
  127 ASP   C       1285    3.168560945    0.464196206   -1.048537228
  127 ASP   O       1286    3.206529175    0.580444383   -1.033460522
  128 GLU   N       1287    3.039396014    0.433156707   -1.065337485
  128 GLU   H       1288    3.010281524    0.338428468   -1.077886632
  128 GLU   CA      1289    2.931765640    0.535685005   -1.074239104
  128 GLU   CB      1290    2.792352193    0.473701659   -1.090088906
  128 GLU   CG      1291    2.753180702    0.421554676   -1.228785308
  128 GLU   CD      1292    2.607680136    0.370568878   -1.228840922
  128 GLU   OE1     1293    2.525676979    0.417710642   -1.146700076
  128 GLU   OE2     1294    2.577818100    0.277397723   -1.306342982
  128 GLU   C       1295    2.925320976    0.623809582   -0.947607574
  128 GLU   O       1296    2.938563528    0.746290292   -0.954552354
  129 ALA   N       1297    2.923523135    0.557058681   -0.832036112
  129 ALA   H       1298    2.911827499    0.456891424   -0.830868571
  129 ALA   CA      1299    2.926156266    0.621190437   -0.698728070
  129 ALA   CB      1300    2.913936656    0.514431410   -0.590099587
  129 ALA   C       1301    3.051714390    0.705728456   -0.673250416
  129 ALA   O       1302    3.039277922    0.820749127   -0.631679029
  130 ALA   N       1303    3.167806631    0.654348476   -0.713621416
  130 ALA   H       1304    3.175487226    0.556568443   -0.737498163
  130 ALA   CA      1305    3.295729211    0.728483393   -0.707922014
  130 ALA   CB      1306    3.408838533    0.637576045   -0.755687449
  130 ALA   C       1307    3.294907082    0.858676683   -0.790377345
  130 ALA   O       1308    3.318002791    0.966682428   -0.735397594
  131 VAL   N       1309    3.247595887    0.848991633   -0.914869287
  131 VAL   H       1310    3.230739040    0.758991958   -0.957112303
  131 VAL   CA      1311    3.228247683    0.966115892   -1.004034516
  131 VAL   CB      1312    3.200265953    0.919259789   -1.148467267
  131 VAL   CG1     1313    3.178239750    1.035091316   -1.246354781
  131 VAL   CG2     1314    3.316782975    0.834737036   -1.200826686
  131 VAL   C       1315    3.121147644    1.064620736   -0.951093187
  131 VAL   O       1316    3.129354918    1.184793996   -0.977435222
  132 ASN   N       1317    3.018917325    1.014273905   -0.881411466
  132 ASN   H       1318    2.996279468    0.916151071   -0.885168931
  132 ASN   CA      1319    2.922455521    1.101243342   -0.809947647
  132 ASN   CB      1320    2.795041664    1.024995501   -0.772634973
  132 ASN   CG      1321    2.674408800    1.119427852   -0.774926930
  132 ASN   OD1     1322    2.609827425    1.152774298   -0.676900524
  132 ASN   ND2     1323    2.634806274    1.158638838   -0.893438841
  132 ASN   HD21    1324    2.559639869    1.223295536   -0.894581439
  132 ASN   HD22    1325    2.677032125    1.119089464   -0.974120429
  132 ASN   C       1326    2.982857707    1.170469970   -0.686052920
  132 ASN   O       1327    2.992640618    1.293065294   -0.685769666
  133 LEU   N       1328    3.048270365    1.092993154   -0.599000262
  133 LEU   H       1329    3.049077633    0.992554604   -0.610065358
  133 LEU   CA      1330    3.119098684    1.143771846   -0.478497450
  133 LEU   CB      1331    3.186416003    1.027703279   -0.404462043
  133 LEU   CG      1332    3.091222295    0.948034965   -0.315094543
  133 LEU   CD1     1333    3.156974720    0.816649154   -0.272589945
  133 LEU   CD2     1334    3.055544405    1.030009502   -0.191106502
  133 LEU   C       1335    3.226192491    1.250918220   -0.506883713
  133 LEU   O       1336    3.240452536    1.347475045   -0.431187759
  134 ALA   N       1337    3.295483380    1.234226654   -0.619626266
  134 ALA   H       1338    3.296929342    1.144610920   -0.665578246
  134 ALA   CA      1339    3.391521559    1.333343699   -0.672996764
  134 ALA   CB      1340    3.458396471    1.276527122   -0.798237131
  134 ALA   C       1341    3.333226190    1.472616774   -0.704685337
  134 ALA   O       1342    3.400553848    1.573836577   -0.685890194
  135 LYSH  N       1343    3.204936617    1.478818890   -0.740008013
  135 LYSH  H       1344    3.144284454    1.398808157   -0.732924589
  135 LYSH  CA      1345    3.136612069    1.605523136   -0.775275317
  135 LYSH  CB      1346    3.025390843    1.577760583   -0.877107849
  135 LYSH  CG      1347    3.081433091    1.517725849   -1.005980040
  135 LYSH  CD      1348    2.969895125    1.491130294   -1.106628386
  135 LYSH  CE      1349    3.025400778    1.413907919   -1.226143610
  135 LYSH  NZ      1350    2.922466677    1.399661113   -1.329801063
  135 LYSH  HZ1     1351    2.839695265    1.361284634   -1.289086271
  135 LYSH  HZ2     1352    2.955734770    1.338194907   -1.401276194
  135 LYSH  HZ3     1353    2.902534261    1.489396612   -1.369145040
  135 LYSH  C       1354    3.082457479    1.679976433   -0.651528819
  135 LYSH  O       1355    2.963926653    1.711521655   -0.641082845
  136 SER   N       1356    3.172987048    1.709793412   -0.558821030
  136 SER   H       1357    3.271079330    1.694612966   -0.574837086
  136 SER   CA      1358    3.136594987    1.767567365   -0.427449978
  136 SER   CB      1359    3.121107347    1.656510017   -0.322260222
  136 SER   OG      1360    3.245065916    1.588151063   -0.298091077
  136 SER   HG      1361    3.243680778    1.500257452   -0.350542152
  136 SER   C       1362    3.238358053    1.869540658   -0.374986553
  136 SER   O       1363    3.359137419    1.853523366   -0.392732692
  137 ARG   N       1364    3.187974339    1.964079194   -0.295085056
  137 ARG   H       1365    3.090503726    1.985810809   -0.296194039
  137 ARG   CA      1366    3.274008323    2.059795275   -0.221198371
  137 ARG   CB      1367    3.191093724    2.160360472   -0.139993956
  137 ARG   CG      1368    3.280184005    2.275770053   -0.092162769
  137 ARG   CD      1369    3.218119119    2.360130650    0.019297002
  137 ARG   NE      1370    3.321085887    2.450737092    0.073622687
  137 ARG   HE      1371    3.372102603    2.503565865    0.005337888
  137 ARG   CZ      1372    3.370954228    2.446053681    0.198194187
  137 ARG   NH1     1373    3.343574352    2.348665664    0.284553168
  137 ARG   HH11    1374    3.391744881    2.353948574    0.374511453
  137 ARG   HH12    1375    3.291343537    2.267267529    0.261999913
  137 ARG   NH2     1376    3.461313928    2.534092775    0.240794009
  137 ARG   HH21    1377    3.490784980    2.526152539    0.338018870
  137 ARG   HH22    1378    3.512827368    2.594172138    0.179948989
  137 ARG   C       1379    3.373807433    1.987765661   -0.127783192
  137 ARG   O       1380    3.489946092    2.026626782   -0.120336958
  138 TRP   N       1381    3.331907437    1.873484512   -0.073325788
  138 TRP   H       1382    3.238572119    1.841351959   -0.087184681
  138 TRP   CA      1383    3.416362267    1.781875804    0.006299588
  138 TRP   CB      1384    3.328329446    1.662380407    0.044987129
  138 TRP   CG      1385    3.405157270    1.547040110    0.109773427
  138 TRP   CD1     1386    3.472068637    1.550878398    0.224513744
  138 TRP   HD1     1387    3.483614123    1.638453091    0.288086208
  138 TRP   CD2     1388    3.412524632    1.417283596    0.061911336
  138 TRP   NE1     1389    3.519949425    1.429791607    0.252309098
  138 TRP   HE1     1390    3.569365923    1.407719604    0.337689930
  138 TRP   CE2     1391    3.485717889    1.345336193    0.155082578
  138 TRP   CE3     1392    3.361914300    1.355464026   -0.051648032
  138 TRP   HE3     1393    3.302522841    1.411856030   -0.123580870
  138 TRP   CZ2     1394    3.507774483    1.209646569    0.134781225
  138 TRP   HZ2     1395    3.562098136    1.151155864    0.208941073
  138 TRP   CZ3     1396    3.384279317    1.219992323   -0.071847345
  138 TRP   HZ3     1397    3.340888966    1.170130618   -0.158486292
  138 TRP   CH2     1398    3.456728790    1.147009810    0.021601567
  138 TRP   HH2     1399    3.463977542    1.038775368    0.011502100
  138 TRP   C       1400    3.542157950    1.736776301   -0.070922471
  138 TRP   O       1401    3.654188284    1.768314275   -0.029749719
  139 TYR   N       1402    3.520417828    1.685670459   -0.192400582
  139 TYR   H       1403    3.427894872    1.663595016   -0.225155053
  139 TYR   CA      1404    3.630375597    1.648494220   -0.283812498
  139 TYR   CB      1405    3.576455000    1.572909024   -0.405944196
  139 TYR   CG      1406    3.687960416    1.523423011   -0.499172201
  139 TYR   CD1     1407    3.758695422    1.408241077   -0.467602171
  139 TYR   HD1     1408    3.719225023    1.340244130   -0.392387555
  139 TYR   CD2     1409    3.730705666    1.602838741   -0.604801800
  139 TYR   HD2     1410    3.670929364    1.689054698   -0.635021940
  139 TYR   CE1     1411    3.874520311    1.375328538   -0.536514631
  139 TYR   HE1     1412    3.916965965    1.275993943   -0.522257129
  139 TYR   CE2     1413    3.846880002    1.571215709   -0.673756231
  139 TYR   HE2     1414    3.875315728    1.634115798   -0.758275496
  139 TYR   CZ      1415    3.920619173    1.458961814   -0.637473558
  139 TYR   OH      1416    4.047952844    1.445886919   -0.683456172
  139 TYR   HH      1417    4.046452280    1.486183550   -0.775724493
  139 TYR   C       1418    3.718296379    1.767492351   -0.326034335
  139 TYR   O       1419    3.839711181    1.751990912   -0.335314173
  140 ASN   N       1420    3.658386358    1.883034422   -0.353276278
  140 ASN   H       1421    3.560379744    1.887850079   -0.375411633
  140 ASN   CA      1422    3.737140003    2.005136413   -0.381241692
  140 ASN   CB      1423    3.648596774    2.112280117   -0.445343338
  140 ASN   CG      1424    3.609410827    2.069866405   -0.587264644
  140 ASN   OD1     1425    3.513012804    1.999293683   -0.612003816
  140 ASN   ND2     1426    3.690547304    2.104451795   -0.684221577
  140 ASN   HD21    1427    3.662775219    2.076603956   -0.775541339
  140 ASN   HD22    1428    3.774813715    2.153928894   -0.665582140
  140 ASN   C       1429    3.818783970    2.060664720   -0.262651730
  140 ASN   O       1430    3.937749526    2.086881978   -0.279174344
  141 GLN   N       1431    3.759505470    2.065362183   -0.143090680
  141 GLN   H       1432    3.660692211    2.047413474   -0.133479933
  141 GLN   CA      1433    3.827986810    2.113612134   -0.020480011
  141 GLN   CB      1434    3.729908685    2.148622783    0.092151067
  141 GLN   CG      1435    3.626254054    2.255856217    0.056698411
  141 GLN   CD      1436    3.674260207    2.399562511    0.031722042
  141 GLN   OE1     1437    3.604759893    2.479014698   -0.030390346
  141 GLN   NE2     1438    3.774786774    2.445443352    0.102753207
  141 GLN   HE21    1439    3.809478355    2.535989703    0.080252496
  141 GLN   HE22    1440    3.806418826    2.396741019    0.184090814
  141 GLN   C       1441    3.934640494    2.019218115    0.038091196
  141 GLN   O       1442    4.044750471    2.064050922    0.069534018
  142 THR   N       1443    3.902717701    1.890525076    0.055550901
  142 THR   H       1444    3.810148735    1.855104621    0.036927206
  142 THR   CA      1445    4.000373117    1.792753429    0.110938398
  142 THR   CB      1446    3.960157609    1.736337592    0.248801529
  142 THR   OG1     1447    3.838414232    1.661454641    0.241576657
  142 THR   HG1     1448    3.824668277    1.613722549    0.328723470
  142 THR   CG2     1449    3.951420031    1.846601647    0.354548584
  142 THR   C       1450    4.037705160    1.678837627    0.013488181
  142 THR   O       1451    4.048951822    1.562110067    0.054019527
  143 PRO   N       1452    4.092957111    1.715461939   -0.103650556
  143 PRO   CA      1453    4.104839849    1.624523755   -0.219372718
  143 PRO   CB      1454    4.167194874    1.709368664   -0.330342147
  143 PRO   CG      1455    4.255945701    1.807023329   -0.253620850
  143 PRO   CD      1456    4.175373146    1.835967239   -0.126746544
  143 PRO   C       1457    4.182203942    1.494129446   -0.198629149
  143 PRO   O       1458    4.158631897    1.398100619   -0.271552624
  144 ASN   N       1459    4.283392575    1.495973369   -0.112485870
  144 ASN   H       1460    4.321116158    1.582096497   -0.078731597
  144 ASN   CA      1461    4.362741951    1.374965631   -0.082654354
  144 ASN   CB      1462    4.506693800    1.413834633   -0.046817538
  144 ASN   CG      1463    4.574518370    1.486606561   -0.164384495
  144 ASN   OD1     1464    4.527771209    1.489550388   -0.277825058
  144 ASN   ND2     1465    4.680131451    1.559300964   -0.136263003
  144 ASN   HD21    1466    4.723135549    1.606313081   -0.213111088
  144 ASN   HD22    1467    4.719325379    1.564668807   -0.044864261
  144 ASN   C       1468    4.297174956    1.273983878    0.013496004
  144 ASN   O       1469    4.286512093    1.156926990   -0.022698648
  145 ARG   N       1470    4.228198173    1.324240536    0.116361046
  145 ARG   H       1471    4.220855240    1.422570305    0.132816776
  145 ARG   CA      1472    4.144230173    1.239743024    0.204876744
  145 ARG   CB      1473    4.094282495    1.318854576    0.326199204
  145 ARG   CG      1474    4.022644679    1.227792203    0.426616790
  145 ARG   CD      1475    3.924837763    1.308676898    0.511343905
  145 ARG   NE      1476    3.863340074    1.226920126    0.617220140
  145 ARG   HE      1477    3.822921923    1.138626718    0.590594339
  145 ARG   CZ      1478    3.862039096    1.259522691    0.746851439
  145 ARG   NH1     1479    3.920726773    1.369306536    0.795101589
  145 ARG   HH11    1480    3.921481557    1.386363587    0.896299977
  145 ARG   HH12    1481    3.963074205    1.438823907    0.738124346
  145 ARG   NH2     1482    3.786040218    1.190963968    0.831406976
  145 ARG   HH21    1483    3.789294352    1.219178730    0.929454779
  145 ARG   HH22    1484    3.727160990    1.114921930    0.802887888
  145 ARG   C       1485    4.022257126    1.185567309    0.127632738
  145 ARG   O       1486    3.999734435    1.064692870    0.122846518
  146 ALA   N       1487    3.960011703    1.274491970    0.049958380
  146 ALA   H       1488    3.972832976    1.373256711    0.062866550
  146 ALA   CA      1489    3.848775793    1.238572673   -0.040211419
  146 ALA   CB      1490    3.800448209    1.364159214   -0.111807434
  146 ALA   C       1491    3.882747370    1.127450008   -0.141256334
  146 ALA   O       1492    3.818487688    1.022846373   -0.136534677
  147 LYSH  N       1493    3.998482548    1.137794863   -0.207965507
  147 LYSH  H       1494    4.050820072    1.223161504   -0.207788154
  147 LYSH  CA      1495    4.051015845    1.030062766   -0.296076902
  147 LYSH  CB      1496    4.189464227    1.062403811   -0.352700874
  147 LYSH  CG      1497    4.187761718    1.160226723   -0.469832344
  147 LYSH  CD      1498    4.332153740    1.193175786   -0.508383657
  147 LYSH  CE      1499    4.342885704    1.315344155   -0.599900517
  147 LYSH  NZ      1500    4.291081637    1.436110010   -0.534088272
  147 LYSH  HZ1     1501    4.328451482    1.442453841   -0.441431283
  147 LYSH  HZ2     1502    4.190743421    1.431770535   -0.531317632
  147 LYSH  HZ3     1503    4.318002248    1.516719689   -0.586375615
  147 LYSH  C       1504    4.064372687    0.893587562   -0.226381829
  147 LYSH  O       1505    4.023558826    0.791949777   -0.282580621
  148 ARG   N       1506    4.112463197    0.895243036   -0.102088632
  148 ARG   H       1507    4.142659662    0.979746360   -0.057469429
  148 ARG   CA      1508    4.125227589    0.773679692   -0.019226611
  148 ARG   CB      1509    4.200772063    0.803044827    0.110333420
  148 ARG   CG      1510    4.349601875    0.826610892    0.085848093
  148 ARG   CD      1511    4.429441405    0.814568321    0.215850844
  148 ARG   NE      1512    4.402040432    0.924665129    0.309743528
  148 ARG   HE      1513    4.322975292    0.910824032    0.371764953
  148 ARG   CZ      1514    4.483857802    1.029277631    0.330054664
  148 ARG   NH1     1515    4.597408314    1.042406638    0.260936372
  148 ARG   HH11    1516    4.659111727    1.119437978    0.274565499
  148 ARG   HH12    1517    4.623886932    0.968668812    0.198245656
  148 ARG   NH2     1518    4.459470513    1.109734709    0.433394406
  148 ARG   HH21    1519    4.514599755    1.188857364    0.458355021
  148 ARG   HH22    1520    4.381140460    1.083776844    0.493548802
  148 ARG   C       1521    3.990986996    0.705751890    0.012611716
  148 ARG   O       1522    3.966147372    0.596041919   -0.037280914
  149 VAL   N       1523    3.898112808    0.783288238    0.068723588
  149 VAL   H       1524    3.922166243    0.874059895    0.104778153
  149 VAL   CA      1525    3.760697311    0.736542624    0.099851895
  149 VAL   CB      1526    3.683722589    0.844633558    0.178155506
  149 VAL   CG1     1527    3.544591171    0.796107141    0.219751458
  149 VAL   CG2     1528    3.760354626    0.888989071    0.303200756
  149 VAL   C       1529    3.683351301    0.690917121   -0.026270717
  149 VAL   O       1530    3.625292831    0.582250309   -0.027196245
  150 ILE   N       1531    3.698604608    0.765073760   -0.136314504
  150 ILE   H       1532    3.741774344    0.855921483   -0.131995744
  150 ILE   CA      1533    3.643135593    0.727216516   -0.268651945
  150 ILE   CB      1534    3.654800006    0.846240282   -0.365890454
  150 ILE   CG1     1535    3.557326696    0.955857388   -0.321226789
  150 ILE   CG2     1536    3.631659676    0.808886686   -0.512816624
  150 ILE   CD      1537    3.579415186    1.088743733   -0.393828645
  150 ILE   C       1538    3.702058304    0.595470778   -0.323659827
  150 ILE   O       1539    3.625201384    0.507136967   -0.361021706
  151 THR   N       1540    3.834223452    0.577275691   -0.316529702
  151 THR   H       1541    3.897156389    0.652669058   -0.294838587
  151 THR   CA      1542    3.898820514    0.448841413   -0.354892904
  151 THR   CB      1543    4.052399417    0.457073946   -0.361017406
  151 THR   OG1     1544    4.087203833    0.555279764   -0.458973224
  151 THR   HG1     1545    4.128499705    0.633913640   -0.411874324
  151 THR   CG2     1546    4.120204053    0.324227718   -0.396729208
  151 THR   C       1547    3.853527846    0.331346734   -0.266569258
  151 THR   O       1548    3.806995913    0.232332281   -0.322844979
  152 THR   N       1549    3.844004249    0.352559429   -0.134950214
  152 THR   H       1550    3.888149853    0.431219912   -0.089952300
  152 THR   CA      1551    3.788857803    0.251541820   -0.040849454
  152 THR   CB      1552    3.797512437    0.298281659    0.105460830
  152 THR   OG1     1553    3.930307607    0.343468899    0.133812460
  152 THR   HG1     1554    3.940625849    0.350349799    0.233126834
  152 THR   CG2     1555    3.759931625    0.188016141    0.204709755
  152 THR   C       1556    3.643126910    0.214551358   -0.074811161
  152 THR   O       1557    3.614010316    0.096151187   -0.091732345
  153 PHE   N       1558    3.557963880    0.314077472   -0.101513479
  153 PHE   H       1559    3.579451422    0.410047675   -0.079781938
  153 PHE   CA      1560    3.420489773    0.289631589   -0.151701012
  153 PHE   CB      1561    3.339110023    0.418567969   -0.164110893
  153 PHE   CG      1562    3.270467038    0.459748027   -0.034012600
  153 PHE   CD1     1563    3.179392416    0.374976468    0.028659440
  153 PHE   HD1     1564    3.165457317    0.272725166   -0.006491201
  153 PHE   CD2     1565    3.283396922    0.591217225    0.008395295
  153 PHE   HD2     1566    3.357062658    0.656709795   -0.038278630
  153 PHE   CE1     1567    3.100587091    0.422331922    0.132618364
  153 PHE   HE1     1568    3.035394785    0.354183808    0.187184635
  153 PHE   CE2     1569    3.203186836    0.638891810    0.110986587
  153 PHE   HE2     1570    3.211785581    0.742689346    0.142654310
  153 PHE   CZ      1571    3.111419431    0.554836454    0.172375268
  153 PHE   HZ      1572    3.045249086    0.594227592    0.249284886
  153 PHE   C       1573    3.412142078    0.217361444   -0.286875628
  153 PHE   O       1574    3.329886294    0.127308015   -0.304035732
  154 ARG   N       1575    3.498035878    0.258355798   -0.379490780
  154 ARG   H       1576    3.549542026    0.344073122   -0.367522410
  154 ARG   CA      1577    3.507624607    0.197929402   -0.513544065
  154 ARG   CB      1578    3.596294038    0.288480167   -0.598788109
  154 ARG   CG      1579    3.571177996    0.269337619   -0.748028703
  154 ARG   CD      1580    3.656771591    0.366442603   -0.829913513
  154 ARG   NE      1581    3.799771875    0.333183051   -0.818103611
  154 ARG   HE      1582    3.852404725    0.401047973   -0.767507431
  154 ARG   CZ      1583    3.861340974    0.229348480   -0.877200382
  154 ARG   NH1     1584    3.796387402    0.152720077   -0.965930069
  154 ARG   HH11    1585    3.834885507    0.071422914   -1.008606009
  154 ARG   HH12    1586    3.705138579    0.182731355   -1.002211910
  154 ARG   NH2     1587    3.984686688    0.194958717   -0.839220461
  154 ARG   HH21    1588    4.031483561    0.119201252   -0.884601398
  154 ARG   HH22    1589    4.029985111    0.240053244   -0.762297439
  154 ARG   C       1590    3.558113084    0.052247238   -0.511067785
  154 ARG   O       1591    3.479713683   -0.039320327   -0.534907169
  155 THR   N       1592    3.678599692    0.029489498   -0.458521447
  155 THR   H       1593    3.730875587    0.101439530   -0.410531532
  155 THR   CA      1594    3.739906958   -0.105961219   -0.458418147
  155 THR   CB      1595    3.892939175   -0.105739879   -0.444759584
  155 THR   OG1     1596    3.930594113   -0.062026476   -0.313633737
  155 THR   HG1     1597    4.014506534   -0.115334899   -0.284304028
  155 THR   CG2     1598    3.959739454   -0.020043154   -0.552519028
  155 THR   C       1599    3.685194569   -0.202283221   -0.351707178
  155 THR   O       1600    3.651961254   -0.316459132   -0.383371820
  156 GLY   N       1601    3.654208560   -0.148971339   -0.233467842
  156 GLY   H       1602    3.650784645   -0.049693548   -0.218441271
  156 GLY   CA      1603    3.624895518   -0.229462435   -0.112792113
  156 GLY   C       1604    3.749519065   -0.292026780   -0.048191153
  156 GLY   O       1605    3.740401738   -0.391754256    0.023215347
  157 THR   N       1606    3.864417024   -0.230704307   -0.074586884
  157 THR   H       1607    3.869922959   -0.154999729   -0.140593404
  157 THR   CA      1608    3.994686528   -0.271357825   -0.018047357
  157 THR   CB      1609    4.089241096   -0.327105521   -0.125512424
  157 THR   OG1     1610    4.115141051   -0.225999281   -0.223889125
  157 THR   HG1     1611    4.211697338   -0.244527087   -0.262102708
  157 THR   CG2     1612    4.035415676   -0.455098858   -0.189858580
  157 THR   C       1613    4.064237996   -0.150944261    0.046361492
  157 THR   O       1614    4.054119941   -0.037053560    0.001054810
  158 TRP   N       1615    4.142543012   -0.180900311    0.148954170
  158 TRP   H       1616    4.130126747   -0.266323234    0.198766255
  158 TRP   CA      1617    4.226404873   -0.081767084    0.219709308
  158 TRP   CB      1618    4.269845203   -0.142841732    0.353414229
  158 TRP   CG      1619    4.150779046   -0.181526520    0.442040609
  158 TRP   CD1     1620    4.122752731   -0.304440924    0.484978732
  158 TRP   HD1     1621    4.169336881   -0.396146888    0.449050935
  158 TRP   CD2     1622    4.069365630   -0.093972525    0.512678444
  158 TRP   NE1     1623    4.029666546   -0.298526949    0.580243585
  158 TRP   HE1     1624    3.990653586   -0.377526706    0.627686776
  158 TRP   CE2     1625    3.995581257   -0.171552933    0.600722449
  158 TRP   CE3     1626    4.059314541    0.044684464    0.516206241
  158 TRP   HE3     1627    4.116916677    0.106330277    0.447104949
  158 TRP   CZ2     1628    3.913006331   -0.110339124    0.694226142
  158 TRP   HZ2     1629    3.850622652   -0.170337839    0.760425043
  158 TRP   CZ3     1630    3.977723171    0.105766646    0.610253087
  158 TRP   HZ3     1631    3.969805637    0.214478174    0.613234835
  158 TRP   CH2     1632    3.905746429    0.028270476    0.700030342
  158 TRP   HH2     1633    3.849198791    0.077091405    0.779280899
  158 TRP   C       1634    4.348734253   -0.025694869    0.143794150
  158 TRP   O       1635    4.433997403    0.040064847    0.203225489
  159 ASP   N       1636    4.352475799   -0.041685193    0.011587743
  159 ASP   H       1637    4.279261372   -0.089940228   -0.037009254
  159 ASP   CA      1638    4.469882458   -0.006607093   -0.072714954
  159 ASP   CB      1639    4.459739731   -0.065029653   -0.214188298
  159 ASP   CG      1640    4.431483969   -0.216242544   -0.213817317
  159 ASP   OD1     1641    4.465624263   -0.285999221   -0.115605423
  159 ASP   OD2     1642    4.358358677   -0.259101025   -0.304565497
  159 ASP   C       1643    4.505747491    0.142329601   -0.080995429
  159 ASP   O       1644    4.611273802    0.179382389   -0.130692473
  160 ALA   N       1645    4.409146707    0.225907911   -0.045022532
  160 ALA   H       1646    4.314732377    0.194226819   -0.038300540
  160 ALA   CA      1647    4.428555667    0.370700653   -0.024226235
  160 ALA   CB      1648    4.290142642    0.434935412   -0.027975152
  160 ALA   C       1649    4.501362814    0.410558430    0.106265076
  160 ALA   O       1650    4.531617718    0.528232432    0.125128767
  161 TYR   N       1651    4.518986511    0.314753893    0.197510230
  161 TYR   H       1652    4.502893029    0.218190803    0.175861188
  161 TYR   CA      1653    4.569775153    0.337586022    0.334886327
  161 TYR   CB      1654    4.452142176    0.326177794    0.433519931
  161 TYR   CG      1655    4.351928952    0.441909486    0.427604316
  161 TYR   CD1     1656    4.243364699    0.436574734    0.341056663
  161 TYR   HD1     1657    4.230842622    0.351350378    0.274452834
  161 TYR   CD2     1658    4.365893570    0.549690197    0.514195739
  161 TYR   HD2     1659    4.450539501    0.553769506    0.582551213
  161 TYR   CE1     1660    4.150521854    0.539555207    0.339587802
  161 TYR   HE1     1661    4.071085191    0.538965954    0.264852238
  161 TYR   CE2     1662    4.272045822    0.651927463    0.514826458
  161 TYR   HE2     1663    4.279267159    0.731073016    0.589910249
  161 TYR   CZ      1664    4.164839262    0.646931471    0.426672191
  161 TYR   OH      1665    4.077822525    0.750515749    0.419504735
  161 TYR   HH      1666    4.090318871    0.809408501    0.504352908
  161 TYR   C       1667    4.683703808    0.242274791    0.378558630
  161 TYR   O       1668    4.692564808    0.205176402    0.495813511
  162 LYSH  N       1669    4.769406461    0.202970140    0.284914773
  162 LYSH  H       1670    4.790369927    0.254284250    0.200771378
  162 LYSH  CA      1671    4.881481511    0.110100372    0.308889361
  162 LYSH  CB      1672    4.847716442   -0.034292150    0.270315109
  162 LYSH  CG      1673    4.735447312   -0.103787563    0.347955153
  162 LYSH  CD      1674    4.710991960   -0.243716570    0.290220835
  162 LYSH  CE      1675    4.673124084   -0.234220522    0.142180326
  162 LYSH  NZ      1676    4.647609302   -0.363495304    0.078224964
  162 LYSH  HZ1     1677    4.590180998   -0.420087308    0.136612704
  162 LYSH  HZ2     1678    4.732797079   -0.409082870    0.053817557
  162 LYSH  HZ3     1679    4.594108364   -0.344031124   -0.006125660
  162 LYSH  C       1680    4.992931986    0.152293690    0.211650147
  162 LYSH  O1      1681    5.101694850    0.091147687    0.218875735
  162 LYSH  O2      1682    4.961176070    0.235168857    0.122927737
  163 EDSR  F2      1683    2.759610096    0.699808970    0.381903438
  163 EDSR  dMe1    1684    2.864709307    0.800460348    0.331076876
  163 EDSR  CE1     1685    2.841118706    0.777497302    0.309057044
  163 EDSR  dHE1    1686    2.879475450    0.864566100    0.339125804
  163 EDSR  dH4     1687    2.825047148    0.777971153    0.340810286
  163 EDSR  F1      1688    2.730108756    0.588484601    0.305647310
  163 EDSR  dH3     1689    2.770861676    0.578273765    0.205320206
  163 EDSR  CD1     1690    2.863033499    0.719322584    0.191196581
  163 EDSR  HD1     1691    2.925958021    0.759981682    0.111997978
  163 EDSR  CG      1692    2.796803198    0.603855904    0.185367880
  163 EDSR  HG      1693    2.794631933    0.515696020    0.077914774
  163 EDSR  CE3     1694    2.647025564    0.489227449    0.356973677
  163 EDSR  HE3     1695    2.628162401    0.399111567    0.299075905
  163 EDSR  CZ2     1696    2.707523802    0.713926155    0.509055362
  163 EDSR  HZ2     1697    2.727880175    0.803684920    0.567259592
  163 EDSR  dMe2    1698    2.740874072    0.837045832    0.593472398
  163 EDSR  CZ3     1699    2.593385670    0.503312689    0.484234427
  163 EDSR  HZ3     1700    2.519404802    0.431987558    0.520461558
  163 EDSR  d2Me    1701    2.498779111    0.396444231    0.539554093
  163 EDSR  CH2     1702    2.624633287    0.614814658    0.560844712
  163 EDSR  HH2     1703    2.584430904    0.625238802    0.661450419
  163 EDSR  d3Me    1704    2.805904350    0.927441016    0.268796627
  163 EDSR  d4Me    1705    2.726809992    0.902317149    0.140397567
  163 EDSR  d5Me    1706    2.919428879    1.026001295    0.240529485
  163 EDSR  dC10    1707    2.817811792    0.860318016    0.025166550
END
LATTICESHIFTS
         0         0         0
         0         0         0
         0         0         0
         0         0         0
         0         0         0
         0         0         0
         0         0         0
         0         0         0
         0         0         0
         0         0         0
         0         0         0
         0         0         0
         0         0         0
         0         0         0
         0         0         0
         0         0         0
         0         0         0
         0         0         0
         0         0         0
         0         0         0
         0         0         0
         0         0         0
         0         0         0
         0         0         0
         0         0         0
         0         0         0
         0         0         0
         0         0         0
         0         0         0
         0         0         0
         0         0         0
         0         0         0
         0         0         0
         0         0         0
         0         0         0
         0         0         0
         0         0         0
         0         0         0
         0         0         0
         0         0         0
         0         0         0
         0         0         0
         0         0         0
         0         0         0
         0         0         0
         0         0         0
         0         0         0
         0         0         0
         0         0         0
         0         0         0
         0         0         0
         0         0         0
         0         0         0
         0         0         0
         0         0         0
         0         0         0
         0         0         0
         0         0         0
         0         0         0
         0         0         0
         0         0         0
         0         0         0
         0         0         0
         0         0         0
         0         0         0
         0         0         0
         0         0         0
         0         0         0
         0         0         0
         0         0         0
         0         0         0
         0         0         0
         0         0         0
         0         0         0
         0         0         0
         0         0         0
         0         0         0
         0         0         0
         0         0         0
         0         0         0
         0         0         0
         0         0         0
         0         0         0
         0         0         0
         0         0         0
         0         0         0
         0         0         0
         0         0         0
         0         0         0
         0         0         0
         0         0         0
         0         0         0
         0         0         0
         0         0         0
         0         0         0
         0         0         0
         0         0         0
         0         0         0
         0         0         0
         0         0         0
         0         0         0
         0         0         0
         0         0         0
         0         0         0
         0         0         0
         0         0         0
         0         0         0
         0         0         0
         0         0         0
         0         0         0
         0         0         0
         0         0         0
         0         0         0
         0         0         0
         0         0         0
         0         0         0
         0         0         0
         0         0         0
         0         0         0
         0         0         0
         0         0         0
         0         0         0
         0         0         0
         0         0         0
         0         0         0
         0         0         0
         0         0         0
         0         0         0
         0         0         0
         0         0         0
         0         0         0
         0         0         0
         0         0         0
         0         0         0
         0         0         0
         0         0         0
         0         0         0
         0         0         0
         0         0         0
         0         0         0
         0         0         0
         0         0         0
         0         0         0
         0         0         0
         0         0         0
         0         0         0
         0         0         0
         0         0         0
         0         0         0
         0         0         0
         0         0         0
         0         0         0
         0         0         0
         0         0         0
         0         0         0
         0         0         0
         0         0         0
         0         0         0
         0         0         0
         0         0         0
         0         0         0
         0         0         0
         0         0         0
         0         0         0
         0         0         0
         0         0         0
         0         0         0
         0         0         0
         0         0         0
         0         0         0
         0         0         0
         0         0         0
         0         0         0
         0         0         0
         0         0         0
         0         0         0
         0         0         0
         0         0         0
         0         0         0
         0         0         0
         0         0         0
         0         0         0
         0         0         0
         0         0         0
         0         0         0
         0         0         0
         0         0         0
         0         0         0
         0         0         0
         0         0         0
         0         0         0
         0         0         0
         0         0         0
         0         0         0
         0         0         0
         0         0         0
         0         0         0
         0         0         0
         0         0         0
         0         0         0
         0         0         0
         0         0         0
         0         0         0
         0         0         0
         0         0         0
         0         0         0
         0         0         0
         0         0         0
         0         0         0
         0         0         0
         0         0         0
         0         0         0
         0         0         0
         0         0         0
         0         0         0
         0         0         0
         0         0         0
         0         0         0
         0         0         0
         0         0         0
         0         0         0
         0         0         0
         0         0         0
         0         0         0
         0         0         0
         0         0         0
         0         0         0
         0         0         0
         0         0         0
         0         0         0
         0         0         0
         0         0         0
         0         0         0
         0         0         0
         0         0         0
         0         0         0
         0         0         0
         0         0         0
         0         0         0
         0         0         0
         0         0         0
         0         0         0
         0         0         0
         0         0         0
         0         0         0
         0         0         0
         0         0         0
         0         0         0
         0         0         0
         0         0         0
         0         0         0
         0         0         0
         0         0         0
         0         0         0
         0         0         0
         0         0         0
         0         0         0
         0         0         0
         0         0         0
         0         0         0
         0         0         0
         0         0         0
         0         0         0
         0         0         0
         0         0         0
         0         0         0
         0         0         0
         0         0         0
         0         0         0
         0         0         0
         0         0         0
         0         0         0
         0         0         0
         0         0         0
         0         0         0
         0         0         0
         0         0         0
         0         0         0
         0         0         0
         0         0         0
         0         0         0
         0         0         0
         0         0         0
         0         0         0
         0         0         0
         0         0         0
         0         0         0
         0         0         0
         0         0         0
         0         0         0
         0         0         0
         0         0         0
         0         0         0
         0         0         0
         0         0         0
         0         0         0
         0         0         0
         0         0         0
         0         0         0
         0         0         0
         0         0         0
         0         0         0
         0         0         0
         0         0         0
         0         0         0
         0         0         0
         0         0         0
         0         0         0
         0         0         0
         0         0         0
         0         0         0
         0         0         0
         0         0         0
         0         0         0
         0         0         0
         0         0         0
         0         0         0
         0         0         0
         0         0         0
         0         0         0
         0         0         0
         0         0         0
         0         0         0
         0         0         0
         0         0         0
         0         0         0
         0         0         0
         0         0         0
         0         0         0
         0         0         0
         0         0         0
         0         0         0
         0         0         0
         0         0         0
         0         0         0
         0         0         0
         0         0         0
         0         0         0
         0         0         0
         0         0         0
         0         0         0
         0         0         0
         0         0         0
         0         0         0
         0         0         0
         0         0         0
         0         0         0
         0         0         0
         0         0         0
         0         0         0
         0         0         0
         0         0         0
         0         0         0
         0         0         0
         0         0         0
         0         0         0
         0         0         0
         0         0         0
         0         0         0
         0         0         0
         0         0         0
         0         0         0
         0         0         0
         0         0         0
         0         0         0
         0         0         0
         0         0         0
         0         0         0
         0         0         0
         0         0         0
         0         0         0
         0         0         0
         0         0         0
         0         0         0
         0         0         0
         0         0         0
         0         0         0
         0         0         0
         0         0         0
         0         0         0
         0         0         0
         0         0         0
         0         0         0
         0         0         0
         0         0         0
         0         0         0
         0         0         0
         0         0         0
         0         0         0
         0         0         0
         0         0         0
         0         0         0
         0         0         0
         0         0         0
         0         0         0
         0         0         0
         0         0         0
         0         0         0
         0         0         0
         0         0         0
         0         0         0
         0         0         0
         0         0         0
         0         0         0
         0         0         0
         0         0         0
         0         0         0
         0         0         0
         0         0         0
         0         0         0
         0         0         0
         0         0         0
         0         0         0
         0         0         0
         0         0         0
         0         0         0
         0         0         0
         0         0         0
         0         0         0
         0         0         0
         0         0         0
         0         0         0
         0         0         0
         0         0         0
         0         0         0
         0         0         0
         0         0         0
         0         0         0
         0         0         0
         0         0         0
         0         0         0
         0         0         0
         0         0         0
         0         0         0
         0         0         0
         0         0         0
         0         0         0
         0         0         0
         0         0         0
         0         0         0
         0         0         0
         0         0         0
         0         0         0
         0         0         0
         0         0         0
         0         0         0
         0         0         0
         0         0         0
         0         0         0
         0         0         0
         0         0         0
         0         0         0
         0         0         0
         0         0         0
         0         0         0
         0         0         0
         0         0         0
         0         0         0
         0         0         0
         0         0         0
         0         0         0
         0         0         0
         0         0         0
         0         0         0
         0         0         0
         0         0         0
         0         0         0
         0         0         0
         0         0         0
         0         0         0
         0         0         0
         0         0         0
         0         0         0
         0         0         0
         0         0         0
         0         0         0
         0         0         0
         0         0         0
         0         0         0
         0         0         0
         0         0         0
         0         0         0
         0         0         0
         0         0         0
         0         0         0
         0         0         0
         0         0         0
         0         0         0
         0         0         0
         0         0         0
         0         0         0
         0         0         0
         0         0         0
         0         0         0
         0         0         0
         0         0         0
         0         0         0
         0         0         0
         0         0         0
         0         0         0
         0         0         0
         0         0         0
         0         0         0
         0         0         0
         0         0         0
         0         0         0
         0         0         0
         0         0         0
         0         0         0
         0         0         0
         0         0         0
         0         0         0
         0         0         0
         0         0         0
         0         0         0
         0         0         0
         0         0         0
         0         0         0
         0         0         0
         0         0         0
         0         0         0
         0         0         0
         0         0         0
         0         0         0
         0         0         0
         0         0         0
         0         0         0
         0         0         0
         0         0         0
         0         0         0
         0         0         0
         0         0         0
         0         0         0
         0         0         0
         0         0         0
         0         0         0
         0         0         0
         0         0         0
         0         0         0
         0         0         0
         0         0         0
         0         0         0
         0         0         0
         0         0         0
         0         0         0
         0         0         0
         0         0         0
         0         0         0
         0         0         0
         0         0         0
         0         0         0
         0         0         0
         0         0         0
         0         0         0
         0         0         0
         0         0         0
         0         0         0
         0         0         0
         0         0         0
         0         0         0
         0         0         0
         0         0         0
         0         0         0
         0         0         0
         0         0         0
         0         0         0
         0         0         0
         0         0         0
         0         0         0
         0         0         0
         0         0         0
         0         0         0
         0         0         0
         0         0         0
         0         0         0
         0         0         0
         0         0         0
         0         0         0
         0         0         0
         0         0         0
         0         0         0
         0         0         0
         0         0         0
         0         0         0
         0         0         0
         0         0         0
         0         0         0
         0         0         0
         0         0         0
         0         0         0
         0         0         0
         0         0         0
         0         0         0
         0         0         0
         0         0         0
         0         0         0
         0         0         0
         0         0         0
         0         0         0
         0         0         0
         0         0         0
         0         0         0
         0         0         0
         0         0         0
         0         0         0
         0         0         0
         0         0         0
         0         0         0
         0         0         0
         0         0         0
         0         0         0
         0         0         0
         0         0         0
         0         0         0
         0         0         0
         0         0         0
         0         0         0
         0         0         0
         0         0         0
         0         0         0
         0         0         0
         0         0         0
         0         0         0
         0         0         0
         0         0         0
         0         0         0
         0         0         0
         0         0         0
         0         0         0
         0         0         0
         0         0         0
         0         0         0
         0         0         0
         0         0         0
         0         0         0
         0         0         0
         0         0         0
         0         0         0
         0         0         0
         0         0         0
         0         0         0
         0         0         0
         0         0         0
         0         0         0
         0         0         0
         0         0         0
         0         0         0
         0         0         0
         0         0         0
         0         0         0
         0         0         0
         0         0         0
         0         0         0
         0         0         0
         0         0         0
         0         0         0
         0         0         0
         0         0         0
         0         0         0
         0         0         0
         0         0         0
         0         0         0
         0         0         0
         0         0         0
         0         0         0
         0         0         0
         0         0         0
         0         0         0
         0         0         0
         0         0         0
         0         0         0
         0         0         0
         0         0         0
         0         0         0
         0         0         0
         0         0         0
         0         0         0
         0         0         0
         0         0         0
         0         0         0
         0         0         0
         0         0         0
         0         0         0
         0         0         0
         0         0         0
         0         0         0
         0         0         0
         0         0         0
         0         0         0
         0         0         0
         0         0         0
         0         0         0
         0         0         0
         0         0         0
         0         0         0
         0         0         0
         0         0         0
         0         0         0
         0         0         0
         0         0         0
         0         0         0
         0         0         0
         0         0         0
         0         0         0
         0         0         0
         0         0         0
         0         0         0
         0         0         0
         0         0         0
         0         0         0
         0         0         0
         0         0         0
         0         0         0
         0         0         0
         0         0         0
         0         0         0
         0         0         0
         0         0         0
         0         0         0
         0         0         0
         0         0         0
         0         0         0
         0         0         0
         0         0         0
         0         0         0
         0         0         0
         0         0         0
         0         0         0
         0         0         0
         0         0         0
         0         0         0
         0         0         0
         0         0         0
         0         0         0
         0         0         0
         0         0         0
         0         0         0
         0         0         0
         0         0         0
         0         0         0
         0         0         0
         0         0         0
         0         0         0
         0         0         0
         0         0         0
         0         0         0
         0         0         0
         0         0         0
         0         0         0
         0         0         0
         0         0         0
         0         0         0
         0         0         0
         0         0         0
         0         0         0
         0         0         0
         0         0         0
         0         0         0
         0         0         0
         0         0         0
         0         0         0
         0         0         0
         0         0         0
         0         0         0
         0         0         0
         0         0         0
         0         0         0
         0         0         0
         0         0         0
         0         0         0
         0         0         0
         0         0         0
         0         0         0
         0         0         0
         0         0         0
         0         0         0
         0         0         0
         0         0         0
         0         0         0
         0         0         0
         0         0         0
         0         0         0
         0         0         0
         0         0         0
         0         0         0
         0         0         0
         0         0         0
         0         0         0
         0         0         0
         0         0         0
         0         0         0
         0         0         0
         0         0         0
         0         0         0
         0         0         0
         0         0         0
         0         0         0
         0         0         0
         0         0         0
         0         0         0
         0         0         0
         0         0         0
         0         0         0
         0         0         0
         0         0         0
         0         0         0
         0         0         0
         0         0         0
         0         0         0
         0         0         0
         0         0         0
         0         0         0
         0         0         0
         0         0         0
         0         0         0
         0         0         0
         0         0         0
         0         0         0
         0         0         0
         0         0         0
         0         0         0
         0         0         0
         0         0         0
         0         0         0
         0         0         0
         0         0         0
         0         0         0
         0         0         0
         0         0         0
         0         0         0
         0         0         0
         0         0         0
         0         0         0
         0         0         0
         0         0         0
         0         0         0
         0         0         0
         0         0         0
         0         0         0
         0         0         0
         0         0         0
         0         0         0
         0         0         0
         0         0         0
         0         0         0
         0         0         0
         0         0         0
         0         0         0
         0         0         0
         0         0         0
         0         0         0
         0         0         0
         0         0         0
         0         0         0
         0         0         0
         0         0         0
         0         0         0
         0         0         0
         0         0         0
         0         0         0
         0         0         0
         0         0         0
         0         0         0
         0         0         0
         0         0         0
         0         0         0
         0         0         0
         0         0         0
         0         0         0
         0         0         0
         0         0         0
         0         0         0
         0         0         0
         0         0         0
         0         0         0
         0         0         0
         0         0         0
         0         0         0
         0         0         0
         0         0         0
         0         0         0
         0         0         0
         0         0         0
         0         0         0
         0         0         0
         0         0         0
         0         0         0
         0         0         0
         0         0         0
         0         0         0
         0         0         0
         0         0         0
         0         0         0
         0         0         0
         0         0         0
         0         0         0
         0         0         0
         0         0         0
         0         0         0
         0         0         0
         0         0         0
         0         0         0
         0         0         0
         0         0         0
         0         0         0
         0         0         0
         0         0         0
         0         0         0
         0         0         0
         0         0         0
         0         0         0
         0         0         0
         0         0         0
         0         0         0
         0         0         0
         0         0         0
         0         0         0
         0         0         0
         0         0         0
         0         0         0
         0         0         0
         0         0         0
         0         0         0
         0         0         0
         0         0         0
         0         0         0
         0         0         0
         0         0         0
         0         0         0
         0         0         0
         0         0         0
         0         0         0
         0         0         0
         0         0         0
         0         0         0
         0         0         0
         0         0         0
         0         0         0
         0         0         0
         0         0         0
         0         0         0
         0         0         0
         0         0         0
         0         0         0
         0         0         0
         0         0         0
         0         0         0
         0         0         0
         0         0         0
         0         0         0
         0         0         0
         0         0         0
         0         0         0
         0         0         0
         0         0         0
         0         0         0
         0         0         0
         0         0         0
         0         0         0
         0         0         0
         0         0         0
         0         0         0
         0         0         0
         0         0         0
         0         0         0
         0         0         0
         0         0         0
         0         0         0
         0         0         0
         0         0         0
         0         0         0
         0         0         0
         0         0         0
         0         0         0
         0         0         0
         0         0         0
         0         0         0
         0         0         0
         0         0         0
         0         0         0
         0         0         0
         0         0         0
         0         0         0
         0         0         0
         0         0         0
         0         0         0
         0         0         0
         0         0         0
         0         0         0
         0         0         0
         0         0         0
         0         0         0
         0         0         0
         0         0         0
         0         0         0
         0         0         0
         0         0         0
         0         0         0
         0         0         0
         0         0         0
         0         0         0
         0         0         0
         0         0         0
         0         0         0
         0         0         0
         0         0         0
         0         0         0
         0         0         0
         0         0         0
         0         0         0
         0         0         0
         0         0         0
         0         0         0
         0         0         0
         0         0         0
         0         0         0
         0         0         0
         0         0         0
         0         0         0
         0         0         0
         0         0         0
         0         0         0
         0         0         0
         0         0         0
         0         0         0
         0         0         0
         0         0         0
         0         0         0
         0         0         0
         0         0         0
         0         0         0
         0         0         0
         0         0         0
         0         0         0
         0         0         0
         0         0         0
         0         0         0
         0         0         0
         0         0         0
         0         0         0
         0         0         0
         0         0         0
         0         0         0
         0         0         0
         0         0         0
         0         0         0
         0         0         0
         0         0         0
         0         0         0
         0         0         0
         0         0         0
         0         0         0
         0         0         0
         0         0         0
         0         0         0
         0         0         0
         0         0         0
         0         0         0
         0         0         0
         0         0         0
         0         0         0
         0         0         0
         0         0         0
         0         0         0
         0         0         0
         0         0         0
         0         0         0
         0         0         0
         0         0         0
         0         0         0
         0         0         0
         0         0         0
         0         0         0
         0         0         0
         0         0         0
         0         0         0
         0         0         0
         0         0         0
         0         0         0
         0         0         0
         0         0         0
         0         0         0
         0         0         0
         0         0         0
         0         0         0
         0         0         0
         0         0         0
         0         0         0
         0         0         0
         0         0         0
         0         0         0
         0         0         0
         0         0         0
         0         0         0
         0         0         0
         0         0         0
         0         0         0
         0         0         0
         0         0         0
         0         0         0
         0         0         0
         0         0         0
         0         0         0
         0         0         0
         0         0         0
         0         0         0
         0         0         0
         0         0         0
         0         0         0
         0         0         0
         0         0         0
         0         0         0
         0         0         0
         0         0         0
         0         0         0
         0         0         0
         0         0         0
         0         0         0
         0         0         0
         0         0         0
         0         0         0
         0         0         0
         0         0         0
         0         0         0
         0         0         0
         0         0         0
         0         0         0
         0         0         0
         0         0         0
         0         0         0
         0         0         0
         0         0         0
         0         0         0
         0         0         0
         0         0         0
         0         0         0
         0         0         0
         0         0         0
         0         0         0
         0         0         0
         0         0         0
         0         0         0
         0         0         0
         0         0         0
         0         0         0
         0         0         0
         0         0         0
         0         0         0
         0         0         0
         0         0         0
         0         0         0
         0         0         0
         0         0         0
         0         0         0
         0         0         0
         0         0         0
         0         0         0
         0         0         0
         0         0         0
         0         0         0
         0         0         0
         0         0         0
         0         0         0
         0         0         0
         0         0         0
         0         0         0
         0         0         0
         0         0         0
         0         0         0
         0         0         0
         0         0         0
         0         0         0
         0         0         0
         0         0         0
         0         0         0
         0         0         0
         0         0         0
         0         0         0
         0         0         0
         0         0         0
         0         0         0
         0         0         0
         0         0         0
         0         0         0
         0         0         0
         0         0         0
         0         0         0
         0         0         0
         0         0         0
         0         0         0
         0         0         0
         0         0         0
         0         0         0
         0         0         0
         0         0         0
         0         0         0
         0         0         0
         0         0         0
         0         0         0
         0         0         0
         0         0         0
         0         0         0
         0         0         0
         0         0         0
         0         0         0
         0         0         0
         0         0         0
         0         0         0
         0         0         0
         0         0         0
         0         0         0
         0         0         0
         0         0         0
         0         0         0
         0         0         0
         0         0         0
         0         0         0
         0         0         0
         0         0         0
         0         0         0
         0         0         0
         0         0         0
         0         0         0
         0         0         0
         0         0         0
         0         0         0
         0         0         0
         0         0         0
         0         0         0
         0         0         0
         0         0         0
         0         0         0
         0         0         0
         0         0         0
         0         0         0
         0         0         0
         0         0         0
         0         0         0
         0         0         0
         0         0         0
         0         0         0
         0         0         0
         0         0         0
         0         0         0
         0         0         0
         0         0         0
         0         0         0
         0         0         0
         0         0         0
         0         0         0
         0         0         0
         0         0         0
         0         0         0
         0         0         0
         0         0         0
         0         0         0
         0         0         0
         0         0         0
         0         0         0
         0         0         0
         0         0         0
         0         0         0
         0         0         0
         0         0         0
         0         0         0
         0         0         0
         0         0         0
         0         0         0
         0         0         0
         0         0         0
         0         0         0
         0         0         0
         0         0         0
         0         0         0
         0         0         0
         0         0         0
         0         0         0
         0         0         0
         0         0         0
         0         0         0
         0         0         0
         0         0         0
         0         0         0
         0         0         0
         0         0         0
         0         0         0
         0         0         0
         0         0         0
         0         0         0
         0         0         0
         0         0         0
         0         0         0
         0         0         0
         0         0         0
         0         0         0
         0         0         0
         0         0         0
         0         0         0
         0         0         0
         0         0         0
         0         0         0
         0         0         0
         0         0         0
         0         0         0
         0         0         0
         0         0         0
         0         0         0
         0         0         0
         0         0         0
         0         0         0
         0         0         0
         0         0         0
         0         0         0
         0         0         0
         0         0         0
         0         0         0
         0         0         0
         0         0         0
         0         0         0
         0         0         0
         0         0         0
         0         0         0
         0         0         0
         0         0         0
         0         0         0
         0         0         0
         0         0         0
         0         0         0
         0         0         0
         0         0         0
         0         0         0
         0         0         0
         0         0         0
         0         0         0
         0         0         0
         0         0         0
         0         0         0
         0         0         0
         0         0         0
         0         0         0
         0         0         0
         0         0         0
         0         0         0
         0         0         0
         0         0         0
         0         0         0
         0         0         0
         0         0         0
         0         0         0
         0         0         0
         0         0         0
         0         0         0
         0         0         0
         0         0         0
         0         0         0
         0         0         0
         0         0         0
         0         0         0
         0         0         0
         0         0         0
         0         0         0
         0         0         0
         0         0         0
         0         0         0
         0         0         0
         0         0         0
         0         0         0
         0         0         0
         0         0         0
         0         0         0
         0         0         0
         0         0         0
         0         0         0
         0         0         0
         0         0         0
         0         0         0
         0         0         0
         0         0         0
         0         0         0
         0         0         0
         0         0         0
         0         0         0
         0         0         0
         0         0         0
         0         0         0
         0         0         0
         0         0         0
         0         0         0
         0         0         0
         0         0         0
         0         0         0
         0         0         0
         0         0         0
         0         0         0
         0         0         0
         0         0         0
         0         0         0
         0         0         0
         0         0         0
         0         0         0
         0         0         0
         0         0         0
         0         0         0
         0         0         0
         0         0         0
         0         0         0
         0         0         0
         0         0         0
         0         0         0
         0         0         0
         0         0         0
         0         0         0
         0         0         0
         0         0         0
         0         0         0
         0         0         0
         0         0         0
         0         0         0
         0         0         0
         0         0         0
         0         0         0
         0         0         0
         0         0         0
         0         0         0
         0         0         0
         0         0         0
         0         0         0
         0         0         0
         0         0         0
         0         0         0
         0         0         0
         0         0         0
         0         0         0
         0         0         0
         0         0         0
         0         0         0
         0         0         0
         0         0         0
         0         0         0
         0         0         0
         0         0         0
         0         0         0
         0         0         0
         0         0         0
         0         0         0
         0         0         0
         0         0         0
         0         0         0
         0         0         0
         0         0         0
         0         0         0
         0         0         0
         0         0         0
         0         0         0
         0         0         0
         0         0         0
         0         0         0
         0         0         0
         0         0         0
         0         0         0
         0         0         0
         0         0         0
         0         0         0
         0         0         0
         0         0         0
         0         0         0
         0         0         0
         0         0         0
         0         0         0
         0         0         0
         0         0         0
         0         0         0
         0         0         0
         0         0         0
         0         0         0
         0         0         0
         0         0         0
         0         0         0
         0         0         0
         0         0         0
         0         0         0
         0         0         0
         0         0         0
         0         0         0
         0         0         0
         0         0         0
         0         0         0
         0         0         0
         0         0         0
         0         0         0
         0         0         0
         0         0         0
         0         0         0
         0         0         0
         0         0         0
         0         0         0
         0         0         0
         0         0         0
         0         0         0
         0         0         0
         0         0         0
         0         0         0
         0         0         0
         0         0         0
         0         0         0
         0         0         0
         0         0         0
         0         0         0
         0         0         0
         0         0         0
         0         0         0
         0         0         0
         0         0         0
         0         0         0
         0         0         0
         0         0         0
         0         0         0
         0         0         0
         0         0         0
         0         0         0
         0         0         0
         0         0         0
         0         0         0
         0         0         0
         0         0         0
         0         0         0
         0         0         0
         0         0         0
         0         0         0
         0         0         0
         0         0         0
         0         0         0
         0         0         0
         0         0         0
         0         0         0
         0         0         0
         0         0         0
         0         0         0
         0         0         0
         0         0         0
         0         0         0
         0         0         0
         0         0         0
         0         0         0
         0         0         0
         0         0         0
         0         0         0
         0         0         0
         0         0         0
         0         0         0
         0         0         0
         0         0         0
         0         0         0
         0         0         0
         0         0         0
         0         0         0
         0         0         0
         0         0         0
         0         0         0
         0         0         0
         0         0         0
         0         0         0
         0         0         0
         0         0         0
         0         0         0
         0         0         0
         0         0         0
         0         0         0
         0         0         0
         0         0         0
         0         0         0
         0         0         0
         0         0         0
         0         0         0
         0         0         0
         0         0         0
         0         0         0
         0         0         0
         0         0         0
         0         0         0
         0         0         0
         0         0         0
         0         0         0
         0         0         0
         0         0         0
         0         0         0
         0         0         0
         0         0         0
         0         0         0
         0         0         0
         0         0         0
         0         0         0
         0         0         0
         0         0         0
         0         0         0
         0         0         0
         0         0         0
         0         0         0
         0         0         0
         0         0         0
         0         0         0
         0         0         0
         0         0         0
         0         0         0
         0         0         0
         0         0         0
         0         0         0
         0         0         0
         0         0         0
         0         0         0
         0         0         0
         0         0         0
         0         0         0
         0         0         0
         0         0         0
         0         0         0
         0         0         0
         0         0         0
         0         0         0
         0         0         0
         0         0         0
         0         0         0
         0         0         0
         0         0         0
         0         0         0
         0         0         0
         0         0         0
         0         0         0
         0         0         0
         0         0         0
         0         0         0
         0         0         0
         0         0         0
         0         0         0
         0         0         0
         0         0         0
         0         0         0
         0         0         0
         0         0         0
         0         0         0
         0         0         0
         0         0         0
         0         0         0
         0         0         0
         0         0         0
         0         0         0
         0         0         0
         0         0         0
         0         0         0
         0         0         0
         0         0         0
         0         0         0
         0         0         0
         0         0         0
         0         0         0
         0         0         0
         0         0         0
         0         0         0
         0         0         0
         0         0         0
         0         0         0
         0         0         0
         0         0         0
         0         0         0
         0         0         0
         0         0         0
         0         0         0
         0         0         0
         0         0         0
         0         0         0
         0         0         0
         0         0         0
         0         0         0
         0         0         0
         0         0         0
         0         0         0
         0         0         0
         0         0         0
         0         0         0
         0         0         0
         0         0         0
         0         0         0
         0         0         0
         0         0         0
         0         0         0
         0         0         0
         0         0         0
         0         0         0
         0         0         0
         0         0         0
         0         0         0
         0         0         0
         0         0         0
         0         0         0
         0         0         0
         0         0         0
         0         0         0
         0         0         0
         0         0         0
         0         0         0
         0         0         0
         0         0         0
         0         0         0
         0         0         0
         0         0         0
         0         0         0
         0         0         0
END
GENBOX
    0
    0.000000000    0.000000000    0.000000000
    0.000000000    0.000000000    0.000000000
    0.000000000    0.000000000    0.000000000
    0.000000000    0.000000000    0.000000000
END
