# Supplementary material for: Accelerated Enveloping Distribution Sampling (AEDS) Allows for Efficient Sampling of Orthogonal Degrees of Freedom
Source: J Chem Inf Model. 2022 Dec 13;63(1):197–207. doi: 10.1021/acs.jcim.2c01272 (PMC9832482; doi:10.1021/acs.jcim.2c01272)
Supplement: Supplementary file 2 — ci2c01272_si_002.zip [file ci2c01272_si_002.zip › Accelerated_Enveloping_Distribution_Sampling_AEDS_allows_for_efficient_sampling_of_orthogonal_degrees_of_freedom/minimization/EDSR_protein_helixF/EDSR_big_min.imd]

TITLE
minimization in vacuum.
END
ENERGYMIN
#     NTEM    NCYC    DELE    DX0     DXM   NMIN   FLIM
         1       1      0.1   0.01    0.05   2000    0.0
END
SYSTEM
#      NPM      NSM 
         1        0 
END
INITIALISE
#    NTIVEL   NTISHK   NTINHT    NTINHB    NTISHI  NTIRTC     NTICOM   NTISTI      IG     TEMPI
         0         0        0         0         1       0          0        0  210185     300.0
END
STEP
#    NSTLIM     T      DT
       2500   0.0   0.002
END
BOUNDCOND
#      NTB      NDFMIN
         0           1
END
PRINTOUT
#     NTPR      NTPP
        10         0
END
CONSTRAINT
#      NTC       NTCP   NTCP0(1)    NTCS      NTCS0(1)
         1          1    0.00010       1      0.00010 
END
FORCE
# bonds     angles    improper  dihedral  electrostatic vdW
  1         1         1         1         1             1
# NEGR    NRE(1)    NRE(2)    ...      NRE(NEGR)
  2     1682      1707         
END
PAIRLIST
#   ALGORITHM    NSNB     RCUTP     RCUTL     SIZE   TYPE
            0       5       0.8       1.4      0.4      0
END
NONBONDED
# NLRELE    APPAK      RCRF     EPSRF  NSLFEXCL   
       1      0.0       1.4         1      1
# NSHAPE   ASHAPE    NA2CLC   TOLA2   EPSLS
      -1       1.4        2   1e-10       0
# NKX    NKY   NKZ    KCUT
   10     10    10     100
# NGX   NGY   NGZ  NASORD  NFDORD   NALIAS  NSPORD
   32    32    32       3       2        3       4
# NQEVAL   FACCUR   NRDGRD   NWRGRD   NLRLJ    SLVDNS
  100000      1.6        0        0       0      33.3
END
