# Supplementary material for: Accelerated Enveloping Distribution Sampling (AEDS) Allows for Efficient Sampling of Orthogonal Degrees of Freedom
Source: J Chem Inf Model. 2022 Dec 13;63(1):197–207. doi: 10.1021/acs.jcim.2c01272 (PMC9832482; doi:10.1021/acs.jcim.2c01272)
Supplement: Supplementary file 2 — ci2c01272_si_002.zip [file ci2c01272_si_002.zip › Accelerated_Enveloping_Distribution_Sampling_AEDS_allows_for_efficient_sampling_of_orthogonal_degrees_of_freedom/minimization/PXY_protein/PXY_prot_min.cnf]

TITLE
	final configuration
END
TIMESTEP
           2012    4.024000000
END
POSITION
# first 24 chars ignored
    1 MET   H1         1    4.417410827   -0.330507377    1.011499929
    1 MET   H2         2    4.476908582   -0.202369008    1.094958037
    1 MET   N          3    4.459656337   -0.240747117    1.002078821
    1 MET   H3         4    4.548220251   -0.244483063    0.956341506
    1 MET   CA         5    4.370273765   -0.145987800    0.934437075
    1 MET   CB         6    4.399534924   -0.142588780    0.783940214
    1 MET   CG         7    4.340038109   -0.017833407    0.717611453
    1 MET   SD         8    4.360259994    0.135458881    0.815530021
    1 MET   CE         9    4.533512070    0.167494561    0.787766411
    1 MET   C         10    4.223963252   -0.174057925    0.971272600
    1 MET   O         11    4.183902399   -0.290352284    0.974728543
    2 ASN   N         12    4.152382575   -0.066008329    1.001848282
    2 ASN   H         13    4.191090282    0.025627153    0.986616386
    2 ASN   CA        14    4.013911873   -0.059023643    1.055462995
    2 ASN   CB        15    4.001407036   -0.126901812    1.193349488
    2 ASN   CG        16    4.108245957   -0.078295362    1.291658654
    2 ASN   OD1       17    4.122602302    0.039478527    1.321232543
    2 ASN   ND2       18    4.178828611   -0.171479082    1.350171829
    2 ASN   HD21      19    4.265191706   -0.141089542    1.391985016
    2 ASN   HD22      20    4.150212960   -0.266264291    1.355147385
    2 ASN   C         21    3.974667606    0.089693042    1.066773223
    2 ASN   O         22    4.060426904    0.175553290    1.045687776
    3 ILE   N         23    3.853317841    0.118524212    1.113969053
    3 ILE   H         24    3.786831521    0.047506600    1.136171058
    3 ILE   CA        25    3.804044161    0.257716869    1.126606349
    3 ILE   CB        26    3.653922688    0.260314462    1.162299118
    3 ILE   CG1       27    3.597197975    0.402627914    1.157423784
    3 ILE   CG2       28    3.623127626    0.194653641    1.297314871
    3 ILE   CD        29    3.609450146    0.464944981    1.017996182
    3 ILE   C         30    3.890645410    0.350854074    1.214728182
    3 ILE   O         31    3.938329301    0.452526132    1.164287045
    4 PHE   N         32    3.933444994    0.300503449    1.330602828
    4 PHE   H         33    3.892022664    0.219130673    1.370531501
    4 PHE   CA        34    4.026114759    0.371997890    1.421064038
    4 PHE   CB        35    4.047147846    0.293800100    1.551265356
    4 PHE   CG        36    3.918192576    0.282470070    1.633108512
    4 PHE   CD1       37    3.878278728    0.387893978    1.714486286
    4 PHE   HD1       38    3.935118685    0.480853489    1.716615569
    4 PHE   CD2       39    3.842532806    0.165815965    1.628557493
    4 PHE   HD2       40    3.878210744    0.079619555    1.572336198
    4 PHE   CE1       41    3.763020825    0.376814123    1.790981413
    4 PHE   HE1       42    3.733409564    0.458364152    1.856919875
    4 PHE   CE2       43    3.726379993    0.155568897    1.704321012
    4 PHE   HE2       44    3.666403075    0.064685532    1.701145976
    4 PHE   CZ        45    3.686735123    0.260947420    1.785794456
    4 PHE   HZ        46    3.597413278    0.252216108    1.847972015
    4 PHE   C         47    4.161730885    0.404122781    1.356069960
    4 PHE   O         48    4.195285930    0.521574439    1.342082450
    5 GLU   N         49    4.225042633    0.303252123    1.295728086
    5 GLU   H         50    4.191212018    0.208598810    1.303330294
    5 GLU   CA        51    4.350536887    0.321328677    1.218640322
    5 GLU   CB        52    4.406361071    0.185912868    1.174043396
    5 GLU   CG        53    4.476762586    0.108138158    1.285843586
    5 GLU   CD        54    4.519415042   -0.030480759    1.235151939
    5 GLU   OE1       55    4.603365377   -0.036985020    1.143162431
    5 GLU   OE2       56    4.450795249   -0.129854390    1.267153334
    5 GLU   C         57    4.337007934    0.415374096    1.096763874
    5 GLU   O         58    4.413979923    0.510703361    1.084776169
    6 MET   N         59    4.226639650    0.401295895    1.022902965
    6 MET   H         60    4.164722196    0.323437410    1.037751604
    6 MET   CA        61    4.190653351    0.486850054    0.907187607
    6 MET   CB        62    4.059288024    0.433956543    0.848478508
    6 MET   CG        63    4.017312931    0.500254766    0.717332320
    6 MET   SD        64    3.842255119    0.464904540    0.677059771
    6 MET   CE        65    3.840840214    0.511508322    0.505171599
    6 MET   C         66    4.175968528    0.635290582    0.946669326
    6 MET   O         67    4.255002970    0.718581560    0.902275134
    7 LEU   N         68    4.089486557    0.662032861    1.044715611
    7 LEU   H         69    4.030267507    0.590823012    1.084363399
    7 LEU   CA        70    4.070312246    0.798395923    1.098941564
    7 LEU   CB        71    3.949760863    0.803820296    1.192835213
    7 LEU   CG        72    3.815751052    0.802358306    1.119073767
    7 LEU   CD1       73    3.702204423    0.783175778    1.219555315
    7 LEU   CD2       74    3.794875074    0.933425049    1.043091871
    7 LEU   C         75    4.194709813    0.856615076    1.168275875
    7 LEU   O         76    4.231257974    0.971024188    1.141872071
    8 ARG   N         77    4.270989356    0.771445037    1.237111430
    8 ARG   H         78    4.236433763    0.681156720    1.265373500
    8 ARG   CA        79    4.402319793    0.809333349    1.293981220
    8 ARG   CB        80    4.456490600    0.693074289    1.378709338
    8 ARG   CG        81    4.587895790    0.721760033    1.452078198
    8 ARG   CD        82    4.575493856    0.843205022    1.544710815
    8 ARG   NE        83    4.706773486    0.888065914    1.594491451
    8 ARG   HE        84    4.712887542    0.885062888    1.694425014
    8 ARG   CZ        85    4.806510781    0.941546138    1.520773640
    8 ARG   NH1       86    4.792409317    0.966624957    1.390070794
    8 ARG   HH11      87    4.866264313    1.001532370    1.332926772
    8 ARG   HH12      88    4.701200250    0.958400902    1.346491264
    8 ARG   NH2       89    4.919243171    0.982230173    1.579413722
    8 ARG   HH21      90    4.994154791    1.019236347    1.524552086
    8 ARG   HH22      91    4.928019174    0.983129473    1.679015000
    8 ARG   C         92    4.503777316    0.855520050    1.187101734
    8 ARG   O         93    4.581566822    0.947387082    1.213889221
    9 ILE   N         94    4.504606958    0.792121032    1.069704018
    9 ILE   H         95    4.458726775    0.703396202    1.056880221
    9 ILE   CA        96    4.581037619    0.842684151    0.953010347
    9 ILE   CB        97    4.594241991    0.734791101    0.843605490
    9 ILE   CG1       98    4.674217315    0.615758009    0.897923741
    9 ILE   CG2       99    4.659284829    0.789447653    0.715539632
    9 ILE   CD       100    4.674831342    0.496498226    0.802034337
    9 ILE   C        101    4.521126421    0.974372815    0.899006983
    9 ILE   O        102    4.588853621    1.076974615    0.904019306
   10 ASP   N        103    4.390970302    0.974171864    0.869446858
   10 ASP   H        104    4.336287471    0.889587013    0.874269569
   10 ASP   CA       105    4.320209957    1.091773715    0.812666025
   10 ASP   CB       106    4.174316955    1.057951714    0.779558986
   10 ASP   CG       107    4.161325266    0.960525273    0.661315141
   10 ASP   OD1      108    4.231269272    0.977263501    0.559739586
   10 ASP   OD2      109    4.083701705    0.864160012    0.671664654
   10 ASP   C        110    4.323820103    1.221465322    0.895728772
   10 ASP   O        111    4.358032106    1.325732211    0.840068488
   11 GLU   N        112    4.303660233    1.209984521    1.027156717
   11 GLU   H        113    4.270421014    1.123306021    1.066538792
   11 GLU   CA       114    4.301386746    1.325872793    1.120122047
   11 GLU   CB       115    4.199421771    1.304095616    1.232797961
   11 GLU   CG       116    4.061497306    1.248547241    1.194713584
   11 GLU   CD       117    3.969009969    1.339658902    1.113300844
   11 GLU   OE1      118    4.012098935    1.446019045    1.064524206
   11 GLU   OE2      119    3.855335691    1.294710203    1.090102759
   11 GLU   C        120    4.434522642    1.360460416    1.189804813
   11 GLU   O        121    4.454826062    1.472140433    1.237765934
   12 GLY   N        122    4.523180121    1.261863472    1.202266042
   12 GLY   H        123    4.512220981    1.176095258    1.151896430
   12 GLY   CA       124    4.645660127    1.274061318    1.284386248
   12 GLY   C        125    4.618005436    1.262070648    1.435555140
   12 GLY   O        126    4.563598003    1.161589117    1.480517813
   13 LEU   N        127    4.681675896    1.351951215    1.510754174
   13 LEU   H        128    4.726577791    1.428905957    1.465819326
   13 LEU   CA       129    4.677776992    1.360737039    1.659128363
   13 LEU   CB       130    4.743951018    1.238256776    1.725339976
   13 LEU   CG       131    4.753216229    1.237928220    1.878949618
   13 LEU   CD1      132    4.616089482    1.244583645    1.946544739
   13 LEU   CD2      133    4.829042010    1.113572849    1.925395586
   13 LEU   C        134    4.746827392    1.489116025    1.708115937
   13 LEU   O        135    4.866363218    1.508355530    1.685473450
   14 ARG   N        136    4.666709835    1.581328603    1.761166751
   14 ARG   H        137    4.566195081    1.570091461    1.756542290
   14 ARG   CA       138    4.717518569    1.708151872    1.818834407
   14 ARG   CB       139    4.697017001    1.825750431    1.722035985
   14 ARG   CG       140    4.766368158    1.805975887    1.586634693
   14 ARG   CD       141    4.735797461    1.916656640    1.485534452
   14 ARG   NE       142    4.804290852    2.041362866    1.523639824
   14 ARG   HE       143    4.850989205    2.036384385    1.611752466
   14 ARG   CZ       144    4.804599143    2.155556302    1.452637291
   14 ARG   NH1      145    4.734704568    2.166127644    1.338881111
   14 ARG   HH11     146    4.734952734    2.249127466    1.282983259
   14 ARG   HH12     147    4.676365381    2.090186348    1.308829794
   14 ARG   NH2      148    4.874979943    2.261139769    1.494843795
   14 ARG   HH21     149    4.875835989    2.345947475    1.441676861
   14 ARG   HH22     150    4.928610079    2.258540922    1.579276248
   14 ARG   C        151    4.656227889    1.740959667    1.956355168
   14 ARG   O        152    4.546344089    1.795241726    1.967430190
   15 LEU   N        153    4.739394322    1.723154701    2.058835056
   15 LEU   H        154    4.828165700    1.679745190    2.044000644
   15 LEU   CA       155    4.706866998    1.744748700    2.202457156
   15 LEU   CB       156    4.817247381    1.681486390    2.288281281
   15 LEU   CG       157    4.837882285    1.531472575    2.263427299
   15 LEU   CD1      158    4.945105166    1.477545674    2.358126713
   15 LEU   CD2      159    4.707527888    1.453126223    2.279871960
   15 LEU   C        160    4.682698401    1.889461435    2.251535356
   15 LEU   O        161    4.656481556    1.914688473    2.369158191
   16 LYSH  N        162    4.667052891    1.979303187    2.155186064
   16 LYSH  H        163    4.635879302    1.948597663    2.064926510
   16 LYSH  CA       164    4.658309768    2.125248921    2.175650999
   16 LYSH  CB       165    4.795651611    2.185673449    2.141866501
   16 LYSH  CG       166    4.806995950    2.335667294    2.171494286
   16 LYSH  CD       167    4.798590978    2.361441624    2.321844155
   16 LYSH  CE       168    4.772938064    2.508636970    2.353881212
   16 LYSH  NZ       169    4.727153185    2.519160069    2.492985398
   16 LYSH  HZ1      170    4.800822737    2.492942317    2.555142108
   16 LYSH  HZ2      171    4.650710939    2.454445313    2.505347376
   16 LYSH  HZ3      172    4.695860026    2.611832578    2.512856495
   16 LYSH  C        173    4.552312474    2.177792950    2.077685978
   16 LYSH  O        174    4.551074945    2.133142291    1.963031365
   17 ILE   N        175    4.466448857    2.269144708    2.123914728
   17 ILE   H        176    4.455889506    2.284903448    2.221831980
   17 ILE   CA       177    4.361382086    2.330701323    2.038820296
   17 ILE   CB       178    4.279142284    2.438349597    2.112742841
   17 ILE   CG1      179    4.217017822    2.382402317    2.241358200
   17 ILE   CG2      180    4.167554326    2.492086833    2.021718368
   17 ILE   CD       181    4.139407855    2.487579708    2.321589712
   17 ILE   C        182    4.421375364    2.389012738    1.909647169
   17 ILE   O        183    4.511325861    2.473108028    1.912891505
   18 TYR   N        184    4.375716001    2.330929404    1.799523547
   18 TYR   H        185    4.301335859    2.262653239    1.802699946
   18 TYR   CA       186    4.418218155    2.368681752    1.663642930
   18 TYR   CB       187    4.498682291    2.254063639    1.599924842
   18 TYR   CG       188    4.422935643    2.123872491    1.569214250
   18 TYR   CD1      189    4.415914671    2.022466600    1.663752778
   18 TYR   HD1      190    4.439109788    2.042856929    1.768158928
   18 TYR   CD2      191    4.377915163    2.098117709    1.440186160
   18 TYR   HD2      192    4.377925538    2.177324963    1.365839143
   18 TYR   CE1      193    4.367655064    1.897092963    1.628671899
   18 TYR   HE1      194    4.365038291    1.817652365    1.703379977
   18 TYR   CE2      195    4.327673312    1.973508579    1.404947608
   18 TYR   HE2      196    4.284763430    1.960035066    1.305340913
   18 TYR   CZ       197    4.323403473    1.872031468    1.499744632
   18 TYR   OH       198    4.281686632    1.746879460    1.468229591
   18 TYR   HH       199    4.245623264    1.745321823    1.374378219
   18 TYR   C        200    4.297414111    2.407141161    1.576944373
   18 TYR   O        201    4.183144080    2.403676892    1.622701983
   19 LYSH  N        202    4.329526820    2.461737794    1.460400248
   19 LYSH  H        203    4.422955000    2.485562510    1.436192991
   19 LYSH  CA       204    4.229947197    2.488496494    1.355403899
   19 LYSH  CB       205    4.247346557    2.628728757    1.297204955
   19 LYSH  CG       206    4.203202485    2.733786497    1.398951726
   19 LYSH  CD       207    4.177244864    2.866450794    1.328557930
   19 LYSH  CE       208    4.097251105    2.958464441    1.420239274
   19 LYSH  NZ       209    4.021709218    3.055062065    1.339992051
   19 LYSH  HZ1      210    3.959009446    3.004276763    1.280072236
   19 LYSH  HZ2      211    4.085060519    3.109369607    1.285076623
   19 LYSH  HZ3      212    3.969588929    3.114505141    1.401016458
   19 LYSH  C        213    4.233225230    2.383834530    1.243693917
   19 LYSH  O        214    4.341251281    2.341037071    1.202578083
   20 ASP   N        215    4.115318124    2.328427570    1.218314423
   20 ASP   H        216    4.031689282    2.356783796    1.267357578
   20 ASP   CA       217    4.088980558    2.233496951    1.107399426
   20 ASP   CB       218    3.951234763    2.168200944    1.127124515
   20 ASP   CG       219    3.845270433    2.274750694    1.157238633
   20 ASP   OD1      220    3.813401622    2.353488874    1.065356685
   20 ASP   OD2      221    3.817620149    2.291596822    1.277548844
   20 ASP   C        222    4.095309792    2.300807853    0.968722786
   20 ASP   O        223    4.117104067    2.421443187    0.957823201
   21 THR   N        224    4.062668851    2.224237849    0.864534105
   21 THR   H        225    4.024325139    2.132565597    0.876387770
   21 THR   CA       226    4.064266758    2.270613027    0.723378045
   21 THR   CB       227    4.037309668    2.155507736    0.625754331
   21 THR   OG1      228    3.916225525    2.088730770    0.663254658
   21 THR   HG1      229    3.839345709    2.131604800    0.614234734
   21 THR   CG2      230    4.155342055    2.058191653    0.620596645
   21 THR   C        231    3.966609599    2.384280665    0.688691808
   21 THR   O        232    3.986857427    2.452740414    0.588733691
   22 GLU   N        233    3.860157144    2.398446096    0.767657394
   22 GLU   H        234    3.848508637    2.344168635    0.851515258
   22 GLU   CA       235    3.759440740    2.505810496    0.750981446
   22 GLU   CB       236    3.620966449    2.450266451    0.785348735
   22 GLU   CG       237    3.574617276    2.332802185    0.698260411
   22 GLU   CD       238    3.518869829    2.375709982    0.561879971
   22 GLU   OE1      239    3.401476962    2.418529385    0.557659945
   22 GLU   OE2      240    3.589506338    2.359331266    0.460263041
   22 GLU   C        241    3.788254980    2.629130478    0.839494702
   22 GLU   O        242    3.726518093    2.734496628    0.824080371
   23 GLY   N        243    3.871694520    2.609231743    0.941386329
   23 GLY   H        244    3.895434641    2.515483494    0.969376139
   23 GLY   CA       245    3.919994339    2.715399072    1.031901902
   23 GLY   C        246    3.846928088    2.726541953    1.166904467
   23 GLY   O        247    3.861625947    2.829741536    1.233940666
   24 TYR   N        248    3.777197820    2.619979943    1.206924482
   24 TYR   H        249    3.783380381    2.530279914    1.160298872
   24 TYR   CA       250    3.706284572    2.613552611    1.336738936
   24 TYR   CB       251    3.584991321    2.519923461    1.326370062
   24 TYR   CG       252    3.493797507    2.540808222    1.204796714
   24 TYR   CD1      253    3.412692254    2.653108842    1.192703216
   24 TYR   HD1      254    3.431727169    2.741087952    1.254331538
   24 TYR   CD2      255    3.474164525    2.433360563    1.119210268
   24 TYR   HD2      256    3.547720137    2.352429542    1.117925510
   24 TYR   CE1      257    3.309744248    2.655870229    1.099465199
   24 TYR   HE1      258    3.252674884    2.748140351    1.087428016
   24 TYR   CE2      259    3.371382213    2.435288906    1.025914280
   24 TYR   HE2      260    3.369352634    2.357470910    0.949407527
   24 TYR   CZ       261    3.287413971    2.545580164    1.017715468
   24 TYR   OH       262    3.172119895    2.534696784    0.946091796
   24 TYR   HH       263    3.198469603    2.559609301    0.851433996
   24 TYR   C        264    3.802547722    2.561172210    1.445512054
   24 TYR   O        265    3.922603047    2.548517863    1.421209485
   25 TYR   N        266    3.755689898    2.548182979    1.569543205
   25 TYR   H        267    3.658579155    2.560342767    1.591629129
   25 TYR   CA       268    3.842820063    2.493075412    1.675629823
   25 TYR   CB       269    3.834983100    2.568737157    1.808150939
   25 TYR   CG       270    3.883466805    2.712865870    1.793644468
   25 TYR   CD1      271    4.018231338    2.745100727    1.781118424
   25 TYR   HD1      272    4.093042324    2.665878566    1.777758927
   25 TYR   CD2      273    3.788460024    2.813177527    1.793031929
   25 TYR   HD2      274    3.682422587    2.788746374    1.799879399
   25 TYR   CE1      275    4.057219518    2.877736855    1.766392982
   25 TYR   HE1      276    4.163517667    2.902101029    1.766442735
   25 TYR   CE2      277    3.827357267    2.944768223    1.778613884
   25 TYR   HE2      278    3.750211088    3.020127717    1.787096290
   25 TYR   CZ       279    3.960974329    2.978094272    1.762570061
   25 TYR   OH       280    3.991568975    3.101918551    1.715753571
   25 TYR   HH       281    3.914805909    3.163803453    1.740036736
   25 TYR   C        282    3.821397970    2.343588417    1.699156972
   25 TYR   O        283    3.718200367    2.303184082    1.753254515
   26 THR   N        284    3.934627757    2.274983287    1.689678509
   26 THR   H        285    4.020448175    2.321814032    1.665983439
   26 THR   CA       286    3.941982834    2.127129116    1.691651302
   26 THR   CB       287    3.942608494    2.079284157    1.544771440
   26 THR   OG1      288    3.815616737    2.113288075    1.487840753
   26 THR   HG1      289    3.822045151    2.178842388    1.408033056
   26 THR   CG2      290    3.965740054    1.928966465    1.527281483
   26 THR   C        291    4.063065665    2.077665495    1.773335260
   26 THR   O        292    4.163585481    2.148443738    1.784669016
   27 ILE   N        293    4.046755897    1.963622925    1.840892723
   27 ILE   H        294    3.959616390    1.912703664    1.837604169
   27 ILE   CA       295    4.153784430    1.900889388    1.922414644
   27 ILE   CB       296    4.139874809    1.945278848    2.069456334
   27 ILE   CG1      297    4.276309596    1.937482930    2.139102828
   27 ILE   CG2      298    4.031781609    1.865497291    2.143701964
   27 ILE   CD       299    4.280219020    2.002277151    2.277189241
   27 ILE   C        300    4.161871046    1.747197452    1.905278108
   27 ILE   O        301    4.081226554    1.686668427    1.835009070
   28 GLY   N        302    4.270386167    1.688372195    1.955751842
   28 GLY   H        303    4.348786669    1.742637214    1.986401039
   28 GLY   CA       304    4.290581444    1.542187619    1.960688979
   28 GLY   C        305    4.305026277    1.483402445    1.820104468
   28 GLY   O        306    4.398103461    1.519590217    1.748021454
   29 ILE   N        307    4.219264530    1.385948700    1.792575288
   29 ILE   H        308    4.153718877    1.353545112    1.860744105
   29 ILE   CA       309    4.205186349    1.322660130    1.659765029
   29 ILE   CB       310    4.210586684    1.169243918    1.673818180
   29 ILE   CG1      311    4.336179284    1.124214236    1.748886895
   29 ILE   CG2      312    4.206497724    1.101590554    1.536317441
   29 ILE   CD       313    4.331300989    0.976841308    1.789144609
   29 ILE   C        314    4.068413261    1.365696003    1.603552512
   29 ILE   O        315    3.966610328    1.320764645    1.655672675
   30 GLY   N        316    4.069718324    1.478754308    1.533136258
   30 GLY   H        317    4.153136458    1.532949929    1.522394036
   30 GLY   CA       318    3.951426122    1.534973230    1.463294572
   30 GLY   C        319    3.832865886    1.586983486    1.547532128
   30 GLY   O        320    3.739397580    1.646216525    1.494030060
   31 HISH  N        321    3.840387744    1.572185973    1.679645615
   31 HISH  H        322    3.911449625    1.514153955    1.718934054
   31 HISH  CA       323    3.735952589    1.617079524    1.774030059
   31 HISH  CB       324    3.766611259    1.565592141    1.915721711
   31 HISH  CG       325    3.648071398    1.586553372    2.010851449
   31 HISH  ND1      326    3.547056199    1.502082400    2.026062358
   31 HISH  HD1      327    3.546466349    1.401934826    2.000748425
   31 HISH  CD2      328    3.608873251    1.703089461    2.061862999
   31 HISH  HD2      329    3.668466078    1.794252680    2.064655315
   31 HISH  CE1      330    3.444652772    1.566751413    2.079692767
   31 HISH  HE1      331    3.346482649    1.522796934    2.097238603
   31 HISH  NE2      332    3.481920712    1.692790313    2.100118110
   31 HISH  HE2      333    3.420000019    1.770694418    2.110481202
   31 HISH  C        334    3.715804959    1.769866924    1.773152469
   31 HISH  O        335    3.789009256    1.845593941    1.837686192
   32 LEU   N        336    3.616419116    1.810143281    1.694699691
   32 LEU   H        337    3.594520740    1.755379044    1.613389260
   32 LEU   CA       338    3.560986544    1.947274387    1.693611354
   32 LEU   CB       339    3.448161918    1.951862556    1.589309957
   32 LEU   CG       340    3.387059180    2.090488218    1.563578380
   32 LEU   CD1      341    3.489044644    2.187572351    1.503508313
   32 LEU   CD2      342    3.264956218    2.077908525    1.472437280
   32 LEU   C        343    3.511211473    1.992030993    1.832505612
   32 LEU   O        344    3.449480046    1.915494765    1.906907932
   33 LEU   N        345    3.559413892    2.109326317    1.872478069
   33 LEU   H        346    3.629715366    2.156954316    1.818326100
   33 LEU   CA       347    3.515662247    2.176704022    1.996840409
   33 LEU   CB       348    3.632290625    2.248398665    2.065791696
   33 LEU   CG       349    3.746732406    2.154708157    2.104349595
   33 LEU   CD1      350    3.862312821    2.236981513    2.160938483
   33 LEU   CD2      351    3.700157805    2.048860436    2.204558958
   33 LEU   C        352    3.404176237    2.278806963    1.970321553
   33 LEU   O        353    3.294116984    2.265322942    2.022577267
   34 THR   N        354    3.429772132    2.371086173    1.877374907
   34 THR   H        355    3.514893757    2.368438610    1.824151254
   34 THR   CA       356    3.331641301    2.475723950    1.839727036
   34 THR   CB       357    3.314556012    2.585814906    1.946816873
   34 THR   OG1      358    3.204467836    2.670910538    1.911109077
   34 THR   HG1      359    3.131687319    2.653805356    1.979145555
   34 THR   CG2      360    3.440965721    2.669509110    1.968729969
   34 THR   C        361    3.361662936    2.542947675    1.705433402
   34 THR   O        362    3.476476210    2.563357942    1.665864703
   35 LYSH  N        363    3.251172913    2.576713445    1.640199101
   35 LYSH  H        364    3.162939432    2.541111408    1.670384408
   35 LYSH  CA       365    3.247628944    2.663741463    1.521163614
   35 LYSH  CB       366    3.119237949    2.639126865    1.441465836
   35 LYSH  CG       367    3.118378270    2.496657939    1.385490058
   35 LYSH  CD       368    3.019772551    2.483678337    1.269696833
   35 LYSH  CE       369    3.037004770    2.348433990    1.200539645
   35 LYSH  NZ       370    2.992570179    2.357848102    1.060911979
   35 LYSH  HZ1      371    2.897090956    2.386920649    1.057827148
   35 LYSH  HZ2      372    3.002500579    2.269055127    1.016254834
   35 LYSH  HZ3      373    3.050399611    2.425633781    1.013282824
   35 LYSH  C        374    3.267723648    2.814145322    1.548893845
   35 LYSH  O        375    3.292143588    2.891022178    1.456156799
   36 SER   N        376    3.257458418    2.854557566    1.675778017
   36 SER   H        377    3.241763468    2.788408559    1.749929161
   36 SER   CA       378    3.278704433    2.995123314    1.718532485
   36 SER   CB       379    3.249818591    3.012563726    1.868344199
   36 SER   OG       380    3.278805206    3.146629595    1.911538304
   36 SER   HG       381    3.197345137    3.180572564    1.960122151
   36 SER   C        382    3.423097291    3.042528466    1.694353358
   36 SER   O        383    3.516224968    2.973286441    1.735589302
   37 PRO   N        384    3.439992901    3.167933213    1.649419414
   37 PRO   CA       385    3.570995438    3.236648901    1.644794694
   37 PRO   CB       386    3.540051529    3.374627623    1.586985952
   37 PRO   CG       387    3.422769735    3.346157799    1.493550618
   37 PRO   CD       388    3.340101431    3.243750440    1.571567222
   37 PRO   C        389    3.641444618    3.250707662    1.781215123
   37 PRO   O        390    3.764545687    3.258180942    1.785424135
   38 SER   N        391    3.566184350    3.240188894    1.891066744
   38 SER   H        392    3.469396456    3.212695360    1.885882694
   38 SER   CA       393    3.620168536    3.251337291    2.028698489
   38 SER   CB       394    3.508075012    3.282065756    2.128840631
   38 SER   OG       395    3.556906427    3.286987286    2.263715714
   38 SER   HG       396    3.490743722    3.339859683    2.318227466
   38 SER   C        397    3.698384412    3.127871239    2.076423019
   38 SER   O        398    3.642023561    3.022849663    2.107560467
   39 LEU   N        399    3.828595763    3.149220493    2.094207709
   39 LEU   H        400    3.874372520    3.223106370    2.045085232
   39 LEU   CA       401    3.918905116    3.052886216    2.161653289
   39 LEU   CB       402    4.062308576    3.107522263    2.155260629
   39 LEU   CG       403    4.170417251    3.010481051    2.205145860
   39 LEU   CD1      404    4.178838192    2.885071749    2.117664460
   39 LEU   CD2      405    4.305596128    3.081553214    2.211613974
   39 LEU   C        406    3.876774269    3.022200239    2.307279602
   39 LEU   O        407    3.885939711    2.908432350    2.353272118
   40 ASN   N        408    3.816484871    3.121057541    2.373038851
   40 ASN   H        409    3.814563448    3.213957477    2.336608692
   40 ASN   CA       410    3.759625646    3.106935984    2.508967142
   40 ASN   CB       411    3.726793235    3.245092567    2.567013494
   40 ASN   CG       412    3.849056729    3.338147874    2.570138343
   40 ASN   OD1      413    3.964695415    3.299017368    2.563759781
   40 ASN   ND2      414    3.825627295    3.467039426    2.568419147
   40 ASN   HD21     415    3.906349631    3.525459559    2.569098673
   40 ASN   HD22     416    3.733583113    3.504128430    2.575381499
   40 ASN   C        417    3.637972391    3.012381981    2.514069887
   40 ASN   O        418    3.632625532    2.923807791    2.599321983
   41 ALA   N        419    3.554374522    3.018251086    2.410109652
   41 ALA   H        420    3.558563558    3.093741208    2.344126256
   41 ALA   CA       421    3.445599103    2.919943071    2.388237195
   41 ALA   CB       422    3.356113105    2.963440376    2.272030663
   41 ALA   C        423    3.498880110    2.777658139    2.362196010
   41 ALA   O        424    3.455969747    2.683572286    2.428542879
   42 ALA   N        425    3.605084717    2.767556111    2.281808625
   42 ALA   H        426    3.631203416    2.843591205    2.221838984
   42 ALA   CA       427    3.678777325    2.640759125    2.259236341
   42 ALA   CB       428    3.790410567    2.663163487    2.157370776
   42 ALA   C        429    3.738643390    2.579421241    2.386996368
   42 ALA   O        430    3.719094774    2.460885152    2.413337720
   43 LYSH  N        431    3.800034568    2.664875335    2.469062849
   43 LYSH  H        432    3.824967276    2.756897818    2.436915697
   43 LYSH  CA       433    3.847091792    2.629306402    2.604958507
   43 LYSH  CB       434    3.910600872    2.750686326    2.672732794
   43 LYSH  CG       435    4.050644992    2.783147212    2.621230925
   43 LYSH  CD       436    4.086292543    2.924928649    2.666330398
   43 LYSH  CE       437    4.236516090    2.945846837    2.684413045
   43 LYSH  NZ       438    4.283846319    2.863543102    2.796283323
   43 LYSH  HZ1      439    4.220823110    2.870229323    2.873422407
   43 LYSH  HZ2      440    4.374411126    2.892869250    2.828036959
   43 LYSH  HZ3      441    4.292947423    2.767753973    2.768062289
   43 LYSH  C        442    3.733406958    2.577133034    2.694446005
   43 LYSH  O        443    3.737972960    2.461061638    2.733559158
   44 SER   N        444    3.623258025    2.652563617    2.701103755
   44 SER   H        445    3.621188205    2.744837725    2.661175595
   44 SER   CA       446    3.501613753    2.612556470    2.776625035
   44 SER   CB       447    3.391559081    2.718888018    2.766868991
   44 SER   OG       448    3.276660685    2.679519953    2.842377617
   44 SER   HG       449    3.207291032    2.751619475    2.839115405
   44 SER   C        450    3.444841844    2.477216846    2.730354756
   44 SER   O        451    3.446278744    2.382388849    2.808762630
   45 GLU   N        452    3.428634639    2.461744299    2.598542460
   45 GLU   H        453    3.432396521    2.540523436    2.536020906
   45 GLU   CA       454    3.385916805    2.334166703    2.536444021
   45 GLU   CB       455    3.370846262    2.347267067    2.384296432
   45 GLU   CG       456    3.246061823    2.425497490    2.341272871
   45 GLU   CD       457    3.115732546    2.358263880    2.386643051
   45 GLU   OE1      458    3.098241245    2.237246780    2.361715930
   45 GLU   OE2      459    3.039950335    2.422872570    2.461693557
   45 GLU   C        460    3.476826216    2.214377832    2.568611749
   45 GLU   O        461    3.428496885    2.115314572    2.623353957
   46 LEU   N        462    3.608081382    2.233566917    2.555052290
   46 LEU   H        463    3.644526599    2.317723146    2.513769394
   46 LEU   CA       464    3.709397762    2.131608158    2.590411717
   46 LEU   CB       465    3.846699537    2.177023426    2.540005556
   46 LEU   CG       466    3.957602616    2.074457978    2.565035788
   46 LEU   CD1      467    3.936084883    1.945007857    2.486389216
   46 LEU   CD2      468    4.091971516    2.137955155    2.532454618
   46 LEU   C        469    3.715651116    2.098921481    2.740744541
   46 LEU   O        470    3.695359128    1.983444614    2.778683841
   47 ASP   N        471    3.731190289    2.202226683    2.823496784
   47 ASP   H        472    3.751982397    2.294990720    2.789363586
   47 ASP   CA       473    3.738551236    2.187968953    2.970702140
   47 ASP   CB       474    3.777226159    2.321121828    3.038849437
   47 ASP   CG       475    3.921955655    2.371723178    3.012833851
   47 ASP   OD1      476    3.980217946    2.347334318    2.905352999
   47 ASP   OD2      477    3.984635983    2.430395901    3.103825144
   47 ASP   C        478    3.611413423    2.123221252    3.030377534
   47 ASP   O        479    3.621883743    2.030524959    3.110846651
   48 LYSH  N        480    3.496412317    2.152257323    2.968269354
   48 LYSH  H        481    3.488951689    2.233895475    2.909668800
   48 LYSH  CA       482    3.368764019    2.079271586    2.988200747
   48 LYSH  CB       483    3.255473289    2.162727907    2.926093085
   48 LYSH  CG       484    3.117621135    2.095998288    2.915716085
   48 LYSH  CD       485    3.007266938    2.196302412    2.879187350
   48 LYSH  CE       486    3.028635959    2.272050886    2.747389984
   48 LYSH  NZ       487    3.014118132    2.188103874    2.627740348
   48 LYSH  HZ1      488    3.080694620    2.114034976    2.626196388
   48 LYSH  HZ2      489    3.032651815    2.245957776    2.545756407
   48 LYSH  HZ3      490    2.921309733    2.153485336    2.618511898
   48 LYSH  C        491    3.370666342    1.933587707    2.936403421
   48 LYSH  O        492    3.353751128    1.841746751    3.016073017
   49 ALA   N        493    3.404910440    1.912242819    2.809082254
   49 ALA   H        494    3.428046229    1.988613726    2.747474936
   49 ALA   CA       495    3.406707842    1.778212153    2.744920390
   49 ALA   CB       496    3.442053266    1.792270757    2.596614666
   49 ALA   C        497    3.500918478    1.674218935    2.808855049
   49 ALA   O        498    3.478519650    1.554146721    2.793964503
   50 ILE   N        499    3.613008968    1.721568981    2.863110288
   50 ILE   H        500    3.647092917    1.813216725    2.839409916
   50 ILE   CA       501    3.704978312    1.638237877    2.944239701
   50 ILE   CB       502    3.847975599    1.694947116    2.933657672
   50 ILE   CG1      503    3.897045675    1.699322202    2.788140504
   50 ILE   CG2      504    3.948710508    1.618701726    3.020314057
   50 ILE   CD       505    3.908023147    1.562088809    2.720661808
   50 ILE   C        506    3.659525410    1.620653682    3.091141103
   50 ILE   O        507    3.669192508    1.510831575    3.145744306
   51 GLY   N        508    3.591078620    1.721748656    3.144759323
   51 GLY   H        509    3.546861985    1.790337089    3.086835791
   51 GLY   CA       510    3.549316013    1.726712119    3.286690043
   51 GLY   C        511    3.655184357    1.774879486    3.387761961
   51 GLY   O        512    3.648971623    1.738046749    3.504883832
   52 ARG   N        513    3.739274055    1.869020266    3.344932768
   52 ARG   H        514    3.727432309    1.910898271    3.254468817
   52 ARG   CA       515    3.846191433    1.930145617    3.427652651
   52 ARG   CB       516    3.961220293    1.831964138    3.458300952
   52 ARG   CG       517    4.040708421    1.787455853    3.334814721
   52 ARG   CD       518    4.178540608    1.731843376    3.371189572
   52 ARG   NE       519    4.256006340    1.711037629    3.247674346
   52 ARG   HE       520    4.236828152    1.623742397    3.197069853
   52 ARG   CZ       521    4.350670798    1.791328183    3.196879835
   52 ARG   NH1      522    4.389247755    1.903994325    3.256931134
   52 ARG   HH11     523    4.463756778    1.958405627    3.219214069
   52 ARG   HH12     524    4.336427352    1.942192511    3.333194792
   52 ARG   NH2      525    4.399645214    1.762490943    3.076306795
   52 ARG   HH21     526    4.465607415    1.819358180    3.027439473
   52 ARG   HH22     527    4.372817579    1.674153958    3.031274095
   52 ARG   C        528    3.905650529    2.053578997    3.357900643
   52 ARG   O        529    3.898817575    2.065186770    3.235705629
   53 ASN   N        530    3.967099999    2.142493674    3.435555811
   53 ASN   H        531    3.950471956    2.147173976    3.533880838
   53 ASN   CA       532    4.047970785    2.252402885    3.378847864
   53 ASN   CB       533    4.092009176    2.352423280    3.485849498
   53 ASN   CG       534    4.014874649    2.484715134    3.478280627
   53 ASN   OD1      535    3.959894195    2.532995169    3.575778194
   53 ASN   ND2      536    3.999403223    2.543959844    3.362065871
   53 ASN   HD21     537    3.955438419    2.632711083    3.367151248
   53 ASN   HD22     538    4.001960260    2.495199122    3.272657574
   53 ASN   C        539    4.169862905    2.202921860    3.299446478
   53 ASN   O        540    4.267213577    2.151017930    3.354309902
   54 THR   N        541    4.155491069    2.210800152    3.167781210
   54 THR   H        542    4.070734743    2.249744154    3.128557896
   54 THR   CA       543    4.263021089    2.174834780    3.072464062
   54 THR   CB       544    4.215939505    2.100955042    2.945347651
   54 THR   OG1      545    4.176027091    2.192567302    2.842038036
   54 THR   HG1      546    4.087034084    2.240930997    2.869594754
   54 THR   CG2      547    4.107233965    1.997301932    2.974061038
   54 THR   C        548    4.344243668    2.297055439    3.027436940
   54 THR   O        549    4.455720999    2.281173242    2.977174829
   55 ASN   N        550    4.277790567    2.413548918    3.022318138
   55 ASN   H        551    4.178563932    2.416563641    3.043886583
   55 ASN   CA       552    4.333803569    2.539571832    2.966877184
   55 ASN   CB       553    4.453163528    2.582151864    3.055047969
   55 ASN   CG       554    4.532343203    2.709237479    3.021203426
   55 ASN   OD1      555    4.488201809    2.804787601    2.958685163
   55 ASN   ND2      556    4.655183319    2.712416033    3.067002999
   55 ASN   HD21     557    4.709444911    2.793835060    3.048831502
   55 ASN   HD22     558    4.688984858    2.639129815    3.125745144
   55 ASN   C        559    4.367109332    2.527107882    2.815878102
   55 ASN   O        560    4.416193037    2.621578067    2.753175930
   56 GLY   N        561    4.310601914    2.424521392    2.752582197
   56 GLY   H        562    4.244799285    2.363063213    2.798955667
   56 GLY   CA       563    4.337480404    2.388296259    2.612456861
   56 GLY   C        564    4.458398208    2.296470205    2.588433319
   56 GLY   O        565    4.535241279    2.327062566    2.496930842
   57 VAL   N        566    4.488253531    2.206309648    2.682267226
   57 VAL   H        567    4.436745311    2.200744221    2.768594980
   57 VAL   CA       568    4.594101303    2.102891258    2.667869291
   57 VAL   CB       569    4.725335494    2.137996027    2.741591889
   57 VAL   CG1      570    4.838767908    2.046495573    2.694339337
   57 VAL   CG2      571    4.768382187    2.284371012    2.729406442
   57 VAL   C        572    4.542747377    1.970381555    2.727982899
   57 VAL   O        573    4.512456158    1.965364164    2.847375080
   58 ILE   N        574    4.543143743    1.864890480    2.646896623
   58 ILE   H        575    4.588967365    1.865455362    2.557604266
   58 ILE   CA       576    4.493410940    1.731815695    2.689408654
   58 ILE   CB       577    4.361258156    1.694338832    2.619809825
   58 ILE   CG1      578    4.372156931    1.693252520    2.466807527
   58 ILE   CG2      579    4.248605785    1.784522787    2.670933754
   58 ILE   CD       580    4.244523621    1.641683428    2.399822632
   58 ILE   C        581    4.597287953    1.619915502    2.670460650
   58 ILE   O        582    4.690472552    1.636083612    2.591450961
   59 THR   N        583    4.582412657    1.511693721    2.746409534
   59 THR   H        584    4.504075458    1.502571106    2.810848739
   59 THR   CA       585    4.671629768    1.393264546    2.736511577
   59 THR   CB       586    4.662291555    1.299050717    2.858230387
   59 THR   OG1      587    4.542474167    1.221651812    2.848656413
   59 THR   HG1      588    4.553058306    1.135096441    2.907702100
   59 THR   CG2      589    4.670347347    1.373376142    2.991878839
   59 THR   C        590    4.642889080    1.310851124    2.609198731
   59 THR   O        591    4.539261755    1.326266257    2.543609926
   60 LYSH  N        592    4.729777669    1.212768003    2.584097314
   60 LYSH  H        593    4.795937736    1.185621205    2.653984468
   60 LYSH  CA       594    4.715065527    1.117980468    2.471071748
   60 LYSH  CB       595    4.841534092    1.031511526    2.463600239
   60 LYSH  CG       596    4.830811073    0.920166774    2.359197222
   60 LYSH  CD       597    4.952501463    0.827937467    2.364768447
   60 LYSH  CE       598    4.921203644    0.690195441    2.305678073
   60 LYSH  NZ       599    4.877274608    0.696611964    2.165895265
   60 LYSH  HZ1      600    4.786189961    0.742071794    2.160482035
   60 LYSH  HZ2      601    4.861402395    0.605158091    2.129706265
   60 LYSH  HZ3      602    4.940307854    0.748300655    2.109049241
   60 LYSH  C        603    4.588138009    1.031969506    2.487984192
   60 LYSH  O        604    4.497734910    1.034406229    2.404630216
   61 ASP   N        605    4.577129129    0.975162287    2.607173260
   61 ASP   H        606    4.648739249    0.985048756    2.678728013
   61 ASP   CA       607    4.464942775    0.894781609    2.658937930
   61 ASP   CB       608    4.507326702    0.829433281    2.791817792
   61 ASP   CG       609    4.592517854    0.923180168    2.879284925
   61 ASP   OD1      610    4.709865999    0.947941235    2.842568049
   61 ASP   OD2      611    4.532535287    0.990112963    2.965168323
   61 ASP   C        612    4.331924197    0.971214161    2.669565801
   61 ASP   O        613    4.233106050    0.919836076    2.617522467
   62 GLU   N        614    4.332780282    1.098910980    2.709435349
   62 GLU   H        615    4.409879061    1.137514325    2.762982429
   62 GLU   CA       616    4.212871806    1.186293044    2.698918423
   62 GLU   CB       617    4.234801344    1.322494079    2.765390955
   62 GLU   CG       618    4.242939682    1.315524784    2.918223519
   62 GLU   CD       619    4.279149256    1.452021404    2.978753798
   62 GLU   OE1      620    4.360236905    1.526169809    2.919187713
   62 GLU   OE2      621    4.227178298    1.483463052    3.087467664
   62 GLU   C        622    4.167685836    1.210289601    2.553476929
   62 GLU   O        623    4.052906353    1.181452181    2.518606048
   63 ALA   N        624    4.263222592    1.243269693    2.466225271
   63 ALA   H        625    4.356632094    1.264586979    2.497468413
   63 ALA   CA       626    4.238058079    1.260685776    2.321106315
   63 ALA   CB       627    4.365670256    1.308991013    2.252166846
   63 ALA   C        628    4.187835970    1.132983364    2.251355471
   63 ALA   O        629    4.085913840    1.134508130    2.182251630
   64 GLU   N        630    4.256203103    1.022053451    2.278017883
   64 GLU   H        631    4.344737187    1.025729309    2.326704564
   64 GLU   CA       632    4.216595972    0.888694009    2.228327563
   64 GLU   CB       633    4.339327348    0.796401040    2.226603513
   64 GLU   CG       634    4.433909319    0.843643035    2.114681922
   64 GLU   CD       635    4.574577884    0.781506649    2.109140263
   64 GLU   OE1      636    4.597172164    0.675530593    2.170955883
   64 GLU   OE2      637    4.664500937    0.842194383    2.046025902
   64 GLU   C        638    4.089618839    0.829872806    2.293882345
   64 GLU   O        639    4.018090789    0.751973031    2.230813638
   65 LYSH  N        640    4.055608682    0.873352825    2.415559334
   65 LYSH  H        641    4.124995148    0.904118387    2.482137262
   65 LYSH  CA       642    3.921314335    0.849228920    2.473572025
   65 LYSH  CB       643    3.916964421    0.883076007    2.622794916
   65 LYSH  CG       644    3.790870856    0.824920630    2.686716022
   65 LYSH  CD       645    3.756174925    0.896337729    2.816820614
   65 LYSH  CE       646    3.626819311    0.837680975    2.872704653
   65 LYSH  NZ       647    3.577102814    0.920606123    2.982874066
   65 LYSH  HZ1      648    3.649319339    0.931563177    3.051144373
   65 LYSH  HZ2      649    3.497926874    0.875945115    3.024228630
   65 LYSH  HZ3      650    3.550092200    1.009882561    2.946759516
   65 LYSH  C        651    3.810137491    0.928188092    2.401518674
   65 LYSH  O        652    3.708277717    0.868219017    2.367482898
   66 LEU   N        653    3.833215031    1.056999082    2.372763038
   66 LEU   H        654    3.912209590    1.106031026    2.411343232
   66 LEU   CA       655    3.738805232    1.139385747    2.292617801
   66 LEU   CB       656    3.793181009    1.279908326    2.263586320
   66 LEU   CG       657    3.785397421    1.377159509    2.381548434
   66 LEU   CD1      658    3.859057615    1.506119330    2.344835796
   66 LEU   CD2      659    3.640071341    1.409532952    2.417376383
   66 LEU   C        660    3.703356438    1.073046951    2.158405554
   66 LEU   O        661    3.591299505    1.023931002    2.146004439
   67 PHE   N        662    3.810237789    1.030147948    2.091022849
   67 PHE   H        663    3.901624948    1.061381153    2.117940889
   67 PHE   CA       664    3.805165678    0.957203998    1.962570142
   67 PHE   CB       665    3.949614390    0.921970446    1.925880645
   67 PHE   CG       666    3.969604754    0.856894354    1.788793721
   67 PHE   CD1      667    3.907218646    0.906489865    1.674735058
   67 PHE   HD1      668    3.842213740    0.994055784    1.679335878
   67 PHE   CD2      669    4.058913030    0.750921830    1.778648685
   67 PHE   HD2      670    4.106419577    0.711215873    1.868423598
   67 PHE   CE1      671    3.933860156    0.849351057    1.551320611
   67 PHE   HE1      672    3.880295609    0.885802691    1.463570913
   67 PHE   CE2      673    4.087193367    0.695303654    1.654631640
   67 PHE   HE2      674    4.159526640    0.614277261    1.646126574
   67 PHE   CZ       675    4.023934346    0.744067570    1.541108790
   67 PHE   HZ       676    4.040755446    0.696116504    1.444871626
   67 PHE   C        677    3.715289355    0.831732401    1.963911736
   67 PHE   O        678    3.622569004    0.822748950    1.883476679
   68 ASN   N        679    3.728570128    0.750124805    2.068841676
   68 ASN   H        680    3.801622999    0.764665644    2.135360108
   68 ASN   CA       681    3.641755561    0.632189839    2.092923298
   68 ASN   CB       682    3.682228720    0.559140863    2.221514527
   68 ASN   CG       683    3.795980504    0.458665699    2.201897170
   68 ASN   OD1      684    3.778880933    0.349646832    2.150229798
   68 ASN   ND2      685    3.917073224    0.493190140    2.237797559
   68 ASN   HD21     686    3.984949008    0.421085756    2.228927885
   68 ASN   HD22     687    3.944485522    0.588478579    2.254069205
   68 ASN   C        688    3.491850091    0.666801458    2.101462087
   68 ASN   O        689    3.412952472    0.621707908    2.018136503
   69 GLN   N        690    3.461795413    0.767699621    2.183523037
   69 GLN   H        691    3.534667204    0.823486193    2.224194907
   69 GLN   CA       692    3.324171622    0.818367095    2.205355592
   69 GLN   CB       693    3.323309817    0.927743787    2.313300816
   69 GLN   CG       694    3.384138371    0.886175222    2.448393397
   69 GLN   CD       695    3.403571243    1.002779070    2.547196461
   69 GLN   OE1      696    3.417380469    0.986449820    2.668048059
   69 GLN   NE2      697    3.418454077    1.123462428    2.496972547
   69 GLN   HE21     698    3.429244252    1.199035781    2.560528744
   69 GLN   HE22     699    3.422217764    1.136335230    2.397812396
   69 GLN   C        700    3.265559019    0.877137613    2.075206645
   69 GLN   O        701    3.156003778    0.838828992    2.033986916
   70 ASP   N        702    3.346910699    0.956451632    2.005200931
   70 ASP   H        703    3.431264257    0.993523708    2.046247950
   70 ASP   CA       704    3.310687268    1.019938284    1.876211463
   70 ASP   CB       705    3.417763159    1.121400460    1.833695990
   70 ASP   CG       706    3.457959714    1.222099623    1.943173481
   70 ASP   OD1      707    3.372789827    1.270319238    2.020979143
   70 ASP   OD2      708    3.578952523    1.250042252    1.953284401
   70 ASP   C        709    3.286250187    0.919654131    1.761525018
   70 ASP   O        710    3.179799569    0.923677286    1.699561191
   71 VAL   N        711    3.373930085    0.819702152    1.745563936
   71 VAL   H        712    3.462026986    0.818611588    1.794800919
   71 VAL   CA       713    3.354436977    0.710596998    1.646031254
   71 VAL   CB       714    3.479491946    0.621027387    1.633441962
   71 VAL   CG1      715    3.459923868    0.506059303    1.533898408
   71 VAL   CG2      716    3.600571215    0.702637688    1.587908623
   71 VAL   C        717    3.228298148    0.626479784    1.675939825
   71 VAL   O        718    3.142844537    0.610141650    1.588672683
   72 ASP   N        719    3.210982601    0.589483335    1.802885187
   72 ASP   H        720    3.283731380    0.603546162    1.871047320
   72 ASP   CA       721    3.090315026    0.518814917    1.852644099
   72 ASP   CB       722    3.114910038    0.483294157    2.000091339
   72 ASP   CG       723    2.993812384    0.432924403    2.079276965
   72 ASP   OD1      724    2.904860127    0.369456873    2.019576411
   72 ASP   OD2      725    2.981104273    0.475360558    2.195732275
   72 ASP   C        726    2.959933731    0.599145661    1.831171253
   72 ASP   O        727    2.866210649    0.551561188    1.766403962
   73 ALA   N        728    2.966121913    0.729301895    1.860425039
   73 ALA   H        729    3.042699060    0.767067059    1.914059338
   73 ALA   CA       730    2.856984202    0.824841734    1.830258963
   73 ALA   CB       731    2.890201777    0.962943492    1.887024949
   73 ALA   C        732    2.824591746    0.837242842    1.680100352
   73 ALA   O        733    2.707045504    0.832595886    1.644031559
   74 ALA   N        734    2.927178833    0.840382235    1.594708949
   74 ALA   H        735    3.020935922    0.858138280    1.627161948
   74 ALA   CA       736    2.910853538    0.838873232    1.447277414
   74 ALA   CB       737    3.046483917    0.859337807    1.379284642
   74 ALA   C        738    2.843746793    0.711239126    1.392469835
   74 ALA   O        739    2.744504910    0.720798151    1.320030657
   75 VAL   N        740    2.885288612    0.594462352    1.442568997
   75 VAL   H        741    2.967973694    0.589365668    1.499848461
   75 VAL   CA       742    2.821424332    0.464623739    1.408016077
   75 VAL   CB       743    2.899692786    0.344454170    1.464687833
   75 VAL   CG1      744    2.840586248    0.211476742    1.416609542
   75 VAL   CG2      745    3.047739166    0.349583045    1.426343398
   75 VAL   C        746    2.674206905    0.460236006    1.454984278
   75 VAL   O        747    2.583511148    0.432557704    1.376054098
   76 ARG   N        748    2.650630441    0.500143029    1.580060659
   76 ARG   H        749    2.726049957    0.514915576    1.645499970
   76 ARG   CA       750    2.513534037    0.516678102    1.633979740
   76 ARG   CB       751    2.515246301    0.527716640    1.786431153
   76 ARG   CG       752    2.543701050    0.391185010    1.849772740
   76 ARG   CD       753    2.536374296    0.396399941    2.002577697
   76 ARG   NE       754    2.648689495    0.474557050    2.056627341
   76 ARG   HE       755    2.741157673    0.431498034    2.043176553
   76 ARG   CZ       756    2.641877890    0.591633626    2.121596637
   76 ARG   NH1      757    2.525901203    0.653130905    2.145021024
   76 ARG   HH11     758    2.523002309    0.740801970    2.192489926
   76 ARG   HH12     759    2.440776903    0.608514021    2.117603557
   76 ARG   NH2      760    2.753493976    0.639965021    2.175351752
   76 ARG   HH21     761    2.760606587    0.727855602    2.221216389
   76 ARG   HH22     762    2.836328880    0.578963936    2.177497311
   76 ARG   C        763    2.430102985    0.630578711    1.571882056
   76 ARG   O        764    2.311340796    0.642436510    1.602213176
   77 GLY   N        765    2.497867194    0.725039420    1.506857549
   77 GLY   H        766    2.591458938    0.749045731    1.535358374
   77 GLY   CA       767    2.437686670    0.822998154    1.413812501
   77 GLY   C        768    2.371741242    0.755776404    1.292818600
   77 GLY   O        769    2.250087370    0.735715604    1.292330644
   78 ILE   N        770    2.457432087    0.685814375    1.218544863
   78 ILE   H        771    2.555884028    0.688784075    1.238911380
   78 ILE   CA       772    2.419038589    0.609044683    1.097588983
   78 ILE   CB       773    2.540832238    0.534230267    1.040772975
   78 ILE   CG1      774    2.655518447    0.630301545    1.008991713
   78 ILE   CG2      775    2.502059361    0.457252471    0.914310035
   78 ILE   CD       776    2.785014017    0.555396038    0.976902772
   78 ILE   C        777    2.304928208    0.508725748    1.124878986
   78 ILE   O        778    2.201291254    0.514652058    1.059026241
   79 LEU   N        779    2.318769660    0.431597432    1.232801368
   79 LEU   H        780    2.405587469    0.429199654    1.283436504
   79 LEU   CA       781    2.217014161    0.332184742    1.274198008
   79 LEU   CB       782    2.272648190    0.239795515    1.383049285
   79 LEU   CG       783    2.383337650    0.147732732    1.329734668
   79 LEU   CD1      784    2.446653656    0.070606238    1.445506854
   79 LEU   CD2      785    2.330323949    0.050478449    1.223846763
   79 LEU   C        786    2.077662863    0.385873854    1.312858464
   79 LEU   O        787    1.980184101    0.311320375    1.305938677
   80 ARG   N        788    2.070205082    0.511570303    1.356901450
   80 ARG   H        789    2.152465433    0.566965301    1.371288857
   80 ARG   CA       790    1.941690773    0.583016205    1.376427318
   80 ARG   CB       791    1.959115379    0.703586927    1.468948438
   80 ARG   CG       792    1.975575091    0.673258535    1.617827112
   80 ARG   CD       793    1.998292151    0.804751351    1.693528644
   80 ARG   NE       794    2.137486357    0.851057396    1.677910985
   80 ARG   HE       795    2.205214308    0.780331103    1.699986492
   80 ARG   CZ       796    2.180771869    0.950846229    1.599056107
   80 ARG   NH1      797    2.107152085    1.004978884    1.501891891
   80 ARG   HH11     798    2.151640875    1.071456157    1.438174701
   80 ARG   HH12     799    2.013893168    0.977118870    1.481110671
   80 ARG   NH2      800    2.293668137    1.015852958    1.627283215
   80 ARG   HH21     801    2.324859655    1.084026536    1.558982099
   80 ARG   HH22     802    2.346732466    1.002301735    1.710626201
   80 ARG   C        803    1.882671873    0.639314611    1.245679351
   80 ARG   O        804    1.761212846    0.651653588    1.230738669
   81 ASN   N        805    1.971372905    0.690805615    1.160912534
   81 ASN   H        806    2.070036547    0.681257309    1.175822513
   81 ASN   CA       807    1.934530184    0.768359056    1.041201207
   81 ASN   CB       808    2.059910077    0.839697473    0.990520062
   81 ASN   CG       809    2.022787662    0.957438453    0.900687622
   81 ASN   OD1      810    1.967015375    0.941969589    0.792586561
   81 ASN   ND2      811    2.042309342    1.076586560    0.952081565
   81 ASN   HD21     812    2.019788959    1.155893171    0.897014570
   81 ASN   HD22     813    2.081306379    1.087798874    1.046192773
   81 ASN   C        814    1.866633047    0.687141761    0.929284824
   81 ASN   O        815    1.930635036    0.614387797    0.853052295
   82 ALA   N        816    1.739441047    0.721653550    0.910453522
   82 ALA   H        817    1.692727515    0.770723921    0.983906907
   82 ALA   CA       818    1.649368918    0.671088414    0.803835053
   82 ALA   CB       819    1.507614379    0.719305284    0.836042613
   82 ALA   C        820    1.684790886    0.702020423    0.656019176
   82 ALA   O        821    1.598994021    0.696834335    0.567334559
   83 LYSH  N        822    1.800534239    0.763814511    0.634314279
   83 LYSH  H        823    1.845247124    0.818414504    0.705975755
   83 LYSH  CA       824    1.865132828    0.767212300    0.501189984
   83 LYSH  CB       825    1.904897306    0.909973585    0.461104562
   83 LYSH  CG       826    1.796304472    0.981263350    0.380131498
   83 LYSH  CD       827    1.673381972    1.019989648    0.462914743
   83 LYSH  CE       828    1.554582805    1.051354835    0.371889300
   83 LYSH  NZ       829    1.512269367    0.931105641    0.298471146
   83 LYSH  HZ1      830    1.591391333    0.891507424    0.251861447
   83 LYSH  HZ2      831    1.443226964    0.956315647    0.230744561
   83 LYSH  HZ3      832    1.474695727    0.863935423    0.362484057
   83 LYSH  C        833    1.989193944    0.676702350    0.494931228
   83 LYSH  O        834    1.997181759    0.586772753    0.411501436
   84 LEU   N        835    2.075422702    0.692433488    0.594926314
   84 LEU   H        836    2.056918856    0.755805070    0.670108361
   84 LEU   CA       837    2.205872347    0.623553029    0.601617568
   84 LEU   CB       838    2.297112449    0.696454594    0.700548099
   84 LEU   CG       839    2.321722898    0.843843163    0.666058270
   84 LEU   CD1      840    2.407840001    0.906025982    0.775707280
   84 LEU   CD2      841    2.387351449    0.861678834    0.528886221
   84 LEU   C        842    2.202003875    0.473291853    0.634908106
   84 LEU   O        843    2.272198123    0.395191200    0.570308276
   85 LYSH  N        844    2.111250014    0.432256767    0.723947348
   85 LYSH  H        845    2.052135923    0.496878210    0.773665386
   85 LYSH  CA       846    2.102345294    0.291268708    0.768554593
   85 LYSH  CB       847    2.002558697    0.273941876    0.884010408
   85 LYSH  CG       848    2.021372692    0.137684642    0.950997701
   85 LYSH  CD       849    1.907976281    0.104570703    1.047926302
   85 LYSH  CE       850    1.928765090   -0.032792122    1.112370648
   85 LYSH  NZ       851    1.923053237   -0.141963814    1.014238613
   85 LYSH  HZ1      852    1.836897576   -0.140799600    0.964094888
   85 LYSH  HZ2      853    1.937102415   -0.230468625    1.057563895
   85 LYSH  HZ3      854    1.996341324   -0.131094019    0.944370195
   85 LYSH  C        855    2.082713901    0.185729888    0.656666673
   85 LYSH  O        856    2.176617343    0.107533206    0.642134602
   86 PRO   N        857    1.986363871    0.197600756    0.562656606
   86 PRO   CA       858    1.969003742    0.099934497    0.452234147
   86 PRO   CB       859    1.854820859    0.155530097    0.367125783
   86 PRO   CG       860    1.769816496    0.230364429    0.469275472
   86 PRO   CD       861    1.874301082    0.293944860    0.560976568
   86 PRO   C        862    2.095044747    0.082042192    0.365784966
   86 PRO   O        863    2.141125944   -0.030388353    0.344355026
   87 VAL   N        864    2.160390063    0.194163698    0.334621091
   87 VAL   H        865    2.121776610    0.284349698    0.354188208
   87 VAL   CA       866    2.288483636    0.195592998    0.260401973
   87 VAL   CB       867    2.328555274    0.338763759    0.220448899
   87 VAL   CG1      868    2.450093538    0.337699383    0.127240918
   87 VAL   CG2      869    2.213050224    0.412859998    0.152346456
   87 VAL   C        870    2.399959183    0.125066578    0.340505474
   87 VAL   O        871    2.448111311    0.021021716    0.295550733
   88 TYR   N        872    2.415771083    0.162730335    0.467559033
   88 TYR   H        873    2.361857511    0.238444397    0.506459454
   88 TYR   CA       874    2.512217440    0.100213906    0.561363713
   88 TYR   CB       875    2.506075769    0.176114604    0.694053247
   88 TYR   CG       876    2.612194996    0.134168612    0.796094069
   88 TYR   CD1      877    2.738123580    0.192571658    0.792757006
   88 TYR   HD1      878    2.762353185    0.266625261    0.716555791
   88 TYR   CD2      879    2.579046831    0.046832027    0.898961379
   88 TYR   HD2      880    2.479035200    0.003354821    0.903434416
   88 TYR   CE1      881    2.831219364    0.162374519    0.890951474
   88 TYR   HE1      882    2.929917975    0.208747028    0.886590783
   88 TYR   CE2      883    2.671715628    0.017253446    0.997942498
   88 TYR   HE2      884    2.641201524   -0.046615528    1.080885241
   88 TYR   CZ       885    2.798621974    0.073936802    0.992951420
   88 TYR   OH       886    2.897482977    0.023214737    1.070583617
   88 TYR   HH       887    2.859088474   -0.001722511    1.159213810
   88 TYR   C        888    2.486492926   -0.049974218    0.585311870
   88 TYR   O        889    2.580339572   -0.129808510    0.578728419
   89 ASP   N        890    2.359484433   -0.087437322    0.602136474
   89 ASP   H        891    2.287966022   -0.019825580    0.626182608
   89 ASP   CA       892    2.315723064   -0.228832026    0.611597031
   89 ASP   CB       893    2.163366132   -0.241348892    0.626309733
   89 ASP   CG       894    2.103769437   -0.176114550    0.752156076
   89 ASP   OD1      895    2.162667001   -0.186786026    0.861835207
   89 ASP   OD2      896    1.994748688   -0.116516798    0.740241595
   89 ASP   C        897    2.357794927   -0.310282765    0.488108730
   89 ASP   O        898    2.429599645   -0.409116480    0.502953195
   90 SER   N        899    2.334332692   -0.254764634    0.368922925
   90 SER   H        900    2.276521835   -0.172613551    0.361193115
   90 SER   CA       901    2.375611847   -0.318012360    0.240853857
   90 SER   CB       902    2.312612442   -0.248922633    0.118996971
   90 SER   OG       903    2.383012386   -0.129631235    0.081680260
   90 SER   HG       904    2.388682135   -0.065780825    0.160686250
   90 SER   C        905    2.527672029   -0.327560379    0.216638874
   90 SER   O        906    2.571353142   -0.409752809    0.135764126
   91 LEU   N        907    2.603687574   -0.229579063    0.265685091
   91 LEU   H        908    2.562765652   -0.149653040    0.310397102
   91 LEU   CA       909    2.750968364   -0.225227952    0.250524664
   91 LEU   CB       910    2.806076264   -0.086171642    0.284968498
   91 LEU   CG       911    2.763350266    0.025580354    0.188959023
   91 LEU   CD1      912    2.814787777    0.159842865    0.241025813
   91 LEU   CD2      913    2.812636102    0.001243862    0.046176655
   91 LEU   C        914    2.826493208   -0.329969590    0.334033213
   91 LEU   O        915    2.784572625   -0.368398091    0.443211094
   92 ASP   N        916    2.938064550   -0.373991470    0.277190454
   92 ASP   H        917    2.969570218   -0.340908532    0.187107246
   92 ASP   CA       918    3.039015164   -0.462229287    0.340007433
   92 ASP   CB       919    3.130717619   -0.517875312    0.230094251
   92 ASP   CG       920    3.180621388   -0.404958565    0.138943886
   92 ASP   OD1      921    3.106425524   -0.373423409    0.043099746
   92 ASP   OD2      922    3.279454825   -0.338931102    0.177206879
   92 ASP   C        923    3.123551336   -0.387769127    0.444953260
   92 ASP   O        924    3.123108381   -0.264812290    0.451575698
   93 ALA   N        925    3.204897869   -0.463770048    0.518129406
   93 ALA   H        926    3.209003431   -0.562508286    0.504300252
   93 ALA   CA       927    3.288336181   -0.412066561    0.629083409
   93 ALA   CB       928    3.370033601   -0.527102500    0.688276837
   93 ALA   C        929    3.382492426   -0.295100626    0.593661158
   93 ALA   O        930    3.381097051   -0.192841469    0.662304979
   94 VAL   N        931    3.444041433   -0.301937535    0.475644693
   94 VAL   H        932    3.412836887   -0.363244768    0.402810895
   94 VAL   CA       933    3.543228899   -0.200646311    0.432973688
   94 VAL   CB       934    3.639923806   -0.259340285    0.328685149
   94 VAL   CG1      935    3.752821762   -0.161120036    0.296872396
   94 VAL   CG2      936    3.702172971   -0.390967243    0.376440594
   94 VAL   C        937    3.474266292   -0.071455234    0.383981964
   94 VAL   O        938    3.505547301    0.037769027    0.431776585
   95 ARG   N        939    3.367215626   -0.086775994    0.305861848
   95 ARG   H        940    3.343356416   -0.174891260    0.261601504
   95 ARG   CA       941    3.281905510    0.027552069    0.266109817
   95 ARG   CB       942    3.190296799   -0.013628107    0.151372411
   95 ARG   CG       943    3.272564740   -0.037128982    0.024794769
   95 ARG   CD       944    3.183764731   -0.097198798   -0.083433751
   95 ARG   NE       945    3.258656819   -0.117402040   -0.208415529
   95 ARG   HE       946    3.275335097   -0.032662066   -0.261206025
   95 ARG   CZ       947    3.314431310   -0.232336893   -0.248778919
   95 ARG   NH1      948    3.310538167   -0.341912965   -0.172486969
   95 ARG   HH11     949    3.357209672   -0.425928855   -0.198768239
   95 ARG   HH12     950    3.258796303   -0.341019039   -0.084844360
   95 ARG   NH2      951    3.370507924   -0.239663235   -0.369508901
   95 ARG   HH21     952    3.419804065   -0.321489060   -0.399282049
   95 ARG   HH22     953    3.373651425   -0.160058418   -0.431974598
   95 ARG   C        954    3.201912823    0.091991704    0.381072049
   95 ARG   O        955    3.184242268    0.213909904    0.383105541
   96 ARG   N        956    3.164441576    0.012153599    0.481392581
   96 ARG   H        957    3.160815927   -0.087905993    0.469957022
   96 ARG   CA       958    3.109312806    0.064584426    0.608757917
   96 ARG   CB       959    3.065705650   -0.047516719    0.703259804
   96 ARG   CG       960    2.932095943   -0.109108951    0.661973807
   96 ARG   CD       961    2.892468464   -0.217778017    0.761720532
   96 ARG   NE       962    2.764778674   -0.278940416    0.721702953
   96 ARG   HE       963    2.714732739   -0.229756751    0.648903639
   96 ARG   CZ       964    2.706938659   -0.385085738    0.779824984
   96 ARG   NH1      965    2.758723641   -0.441120544    0.889493650
   96 ARG   HH11     966    2.715786920   -0.520169959    0.932947469
   96 ARG   HH12     967    2.841316052   -0.402030962    0.930317435
   96 ARG   NH2      968    2.605454320   -0.446191514    0.718447380
   96 ARG   HH21     969    2.558160793   -0.524004769    0.759230247
   96 ARG   HH22     970    2.573214916   -0.415877768    0.627555307
   96 ARG   C        971    3.206091869    0.157360494    0.684354893
   96 ARG   O        972    3.165803489    0.264618009    0.728995037
   97 ALA   N        973    3.334706255    0.122084124    0.685276214
   97 ALA   H        974    3.364038203    0.030592431    0.656438437
   97 ALA   CA       975    3.441264129    0.208658757    0.740733047
   97 ALA   CB       976    3.574034492    0.133315932    0.740264683
   97 ALA   C        977    3.456046413    0.343193265    0.666783878
   97 ALA   O        978    3.449056569    0.448787854    0.729655161
   98 ALA   N        979    3.452052685    0.337621029    0.533487338
   98 ALA   H        980    3.464108744    0.250500198    0.485300133
   98 ALA   CA       981    3.447926701    0.458125852    0.447145804
   98 ALA   CB       982    3.452623788    0.415426131    0.300437780
   98 ALA   C        983    3.325505837    0.548847863    0.472226162
   98 ALA   O        984    3.339413304    0.670153908    0.488833385
   99 ALA   N        985    3.210479638    0.485205968    0.494579615
   99 ALA   H        986    3.198560766    0.390131446    0.464346123
   99 ALA   CA       987    3.086737496    0.552699793    0.539748756
   99 ALA   CB       988    2.974481306    0.449210199    0.547018995
   99 ALA   C        989    3.100758302    0.625851265    0.674630024
   99 ALA   O        990    3.081466008    0.747461986    0.680848211
  100 ILE   N        991    3.153753921    0.556052841    0.775503868
  100 ILE   H        992    3.171049809    0.457377369    0.767186110
  100 ILE   CA       993    3.180530764    0.615335235    0.909100165
  100 ILE   CB       994    3.223200380    0.508886344    1.012069581
  100 ILE   CG1      995    3.122176477    0.393931482    1.018872238
  100 ILE   CG2      996    3.236669976    0.570757594    1.151941294
  100 ILE   CD       997    3.181200091    0.268639276    1.084159258
  100 ILE   C        998    3.283083771    0.730872015    0.902519033
  100 ILE   O        999    3.257499547    0.836476917    0.959875790
  101 ASN   N       1000    3.384996633    0.717737404    0.817169899
  101 ASN   H       1001    3.406443632    0.628130471    0.776865336
  101 ASN   CA      1002    3.485297695    0.824146270    0.791410136
  101 ASN   CB      1003    3.585064466    0.772897339    0.687314141
  101 ASN   CG      1004    3.713666584    0.855241279    0.676890148
  101 ASN   OD1     1005    3.717837746    0.973663057    0.645611727
  101 ASN   ND2     1006    3.822659412    0.786078469    0.697661505
  101 ASN   HD21    1007    3.914262247    0.831185120    0.690086847
  101 ASN   HD22    1008    3.817787247    0.688089036    0.715215197
  101 ASN   C       1009    3.422494838    0.956147761    0.742123170
  101 ASN   O       1010    3.447355586    1.061915875    0.800077834
  102 MET   N       1011    3.332461250    0.945288471    0.644201856
  102 MET   H       1012    3.316573232    0.857562859    0.597903358
  102 MET   CA      1013    3.253936863    1.060587347    0.594503239
  102 MET   CB      1014    3.176954654    1.024094988    0.467396791
  102 MET   CG      1015    3.269028123    1.021204955    0.345477797
  102 MET   SD      1016    3.180917725    0.996084896    0.187030666
  102 MET   CE      1017    3.086558044    1.146777617    0.175892649
  102 MET   C       1018    3.157685467    1.120867077    0.698635988
  102 MET   O       1019    3.155228150    1.242706453    0.717197913
  103 VAL   N       1020    3.088469696    1.034229367    0.772856133
  103 VAL   H       1021    3.088794535    0.935878162    0.751959821
  103 VAL   CA      1022    2.999189368    1.076128789    0.883797814
  103 VAL   CB      1023    2.913518995    0.958216026    0.933647086
  103 VAL   CG1     1024    2.816464975    0.998478035    1.045224695
  103 VAL   CG2     1025    2.832823076    0.898259398    0.818359956
  103 VAL   C       1026    3.075832943    1.144021784    0.999409416
  103 VAL   O       1027    3.027484489    1.243444123    1.052942249
  104 PHE   N       1028    3.196071131    1.095671621    1.030885879
  104 PHE   H       1029    3.225705482    1.004499176    0.999668327
  104 PHE   CA      1030    3.287075053    1.160989075    1.127888071
  104 PHE   CB      1031    3.409048896    1.070061870    1.149214878
  104 PHE   CG      1032    3.498688935    1.108932377    1.267445246
  104 PHE   CD1     1033    3.603685012    1.198232673    1.249358081
  104 PHE   HD1     1034    3.617120901    1.250705619    1.154598081
  104 PHE   CD2     1035    3.485360918    1.043242340    1.389420658
  104 PHE   HD2     1036    3.401614138    0.975391762    1.405696686
  104 PHE   CE1     1037    3.694421022    1.221563580    1.351728030
  104 PHE   HE1     1038    3.775837564    1.292240843    1.334862542
  104 PHE   CE2     1039    3.576973277    1.066074010    1.491670770
  104 PHE   HE2     1040    3.567517894    1.012885743    1.586210752
  104 PHE   CZ      1041    3.681470169    1.155871511    1.473353104
  104 PHE   HZ      1042    3.749111502    1.180150897    1.555496261
  104 PHE   C       1043    3.328609551    1.302068287    1.080508509
  104 PHE   O       1044    3.287045709    1.400236051    1.141632030
  105 GLN   N       1045    3.377559151    1.310048206    0.956372315
  105 GLN   H       1046    3.395617483    1.227029511    0.902970305
  105 GLN   CA      1047    3.424747900    1.436505868    0.894800858
  105 GLN   CB      1048    3.488061634    1.406121388    0.758242059
  105 GLN   CG      1049    3.580033306    1.519642981    0.711209761
  105 GLN   CD      1050    3.630435112    1.505095623    0.567104801
  105 GLN   OE1     1051    3.622724451    1.401863938    0.501781814
  105 GLN   NE2     1052    3.682949624    1.613181517    0.513764672
  105 GLN   HE21    1053    3.716954221    1.610549989    0.419103176
  105 GLN   HE22    1054    3.691207752    1.695813533    0.569029628
  105 GLN   C       1055    3.317453086    1.546748358    0.878108145
  105 GLN   O       1056    3.348330049    1.665138780    0.891595672
  106 MET   N       1057    3.194823740    1.509355625    0.840445446
  106 MET   H       1058    3.176420591    1.414668625    0.812450499
  106 MET   CA      1059    3.088979554    1.610327409    0.814346262
  106 MET   CB      1060    3.070536622    1.626179184    0.662632996
  106 MET   CG      1061    3.005474274    1.504342782    0.596727223
  106 MET   SD      1062    3.001611721    1.513844105    0.414213151
  106 MET   CE      1063    3.166497654    1.454606183    0.383298942
  106 MET   C       1064    2.952240556    1.597629865    0.885223969
  106 MET   O       1065    2.861277016    1.676366194    0.858167722
  107 GLY   N       1066    2.939621105    1.503736924    0.978770383
  107 GLY   H       1067    3.017192213    1.447773230    1.009482778
  107 GLY   CA      1068    2.811340565    1.472765788    1.045990284
  107 GLY   C       1069    2.708752613    1.403085286    0.954647023
  107 GLY   O       1070    2.711669952    1.414946772    0.831774508
  108 GLU   N       1071    2.609823870    1.341178049    1.019220908
  108 GLU   H       1072    2.615216124    1.324356402    1.117578509
  108 GLU   CA      1073    2.500537642    1.270271519    0.948466675
  108 GLU   CB      1074    2.413414730    1.188358347    1.045044052
  108 GLU   CG      1075    2.334385044    1.268860795    1.148684321
  108 GLU   CD      1076    2.261978700    1.174614228    1.245482710
  108 GLU   OE1     1077    2.313550074    1.157297092    1.357822316
  108 GLU   OE2     1078    2.154202208    1.122857670    1.208608619
  108 GLU   C       1079    2.416781214    1.355852959    0.850918674
  108 GLU   O       1080    2.390588242    1.313466951    0.738503715
  109 THR   N       1081    2.402407375    1.484056898    0.884174138
  109 THR   H       1082    2.442631776    1.521826896    0.967524994
  109 THR   CA      1083    2.336665375    1.586449933    0.799397566
  109 THR   CB      1084    2.316617843    1.717262262    0.876473354
  109 THR   OG1     1085    2.435767671    1.746513122    0.950845208
  109 THR   HG1     1086    2.424040001    1.835427936    0.996026059
  109 THR   CG2     1087    2.194237563    1.708941683    0.967875493
  109 THR   C       1088    2.411506119    1.618163949    0.669054493
  109 THR   O       1089    2.349591663    1.619984795    0.562931927
  110 GLY   N       1090    2.544309082    1.628934833    0.677177822
  110 GLY   H       1091    2.590830393    1.631437758    0.765734988
  110 GLY   CA      1092    2.632246730    1.650555902    0.560075260
  110 GLY   C       1093    2.622857829    1.536559034    0.457195031
  110 GLY   O       1094    2.576219820    1.556854349    0.345028668
  111 VAL   N       1095    2.644448196    1.414374741    0.505708859
  111 VAL   H       1096    2.674189072    1.400184549    0.600241436
  111 VAL   CA      1097    2.632379762    1.293017447    0.421512637
  111 VAL   CB      1098    2.697279933    1.168608332    0.483142932
  111 VAL   CG1     1099    2.848926467    1.184478078    0.486296880
  111 VAL   CG2     1100    2.645297768    1.138996382    0.623420194
  111 VAL   C       1101    2.491026769    1.261149711    0.369413870
  111 VAL   O       1102    2.477120189    1.221341986    0.253846631
  112 ALA   N       1103    2.387709750    1.297833242    0.445708775
  112 ALA   H       1104    2.399281353    1.319466152    0.543108579
  112 ALA   CA      1105    2.246658759    1.288134485    0.400886586
  112 ALA   CB      1106    2.152986603    1.335135682    0.512271132
  112 ALA   C       1107    2.214591289    1.365291384    0.271201852
  112 ALA   O       1108    2.126032661    1.324703848    0.196122360
  113 GLY   N       1109    2.293251736    1.469086014    0.241644558
  113 GLY   H       1110    2.357576378    1.506567950    0.308998087
  113 GLY   CA      1111    2.287250972    1.542922136    0.113444917
  113 GLY   C       1112    2.322210327    1.459076091   -0.011357859
  113 GLY   O       1113    2.252936741    1.467726380   -0.113029309
  114 PHE   N       1114    2.411894338    1.361754719    0.005840260
  114 PHE   H       1115    2.441888938    1.335909274    0.098289780
  114 PHE   CA      1116    2.466281318    1.274675250   -0.101325926
  114 PHE   CB      1117    2.599030802    1.213501387   -0.053772013
  114 PHE   CG      1118    2.716361786    1.312273689   -0.049140331
  114 PHE   CD1     1119    2.735828307    1.394449967    0.061448936
  114 PHE   HD1     1120    2.656642986    1.407321701    0.135230576
  114 PHE   CD2     1121    2.817104125    1.301906262   -0.144444994
  114 PHE   HD2     1122    2.801589727    1.239882972   -0.232783546
  114 PHE   CE1     1123    2.855501089    1.463029262    0.078049021
  114 PHE   HE1     1124    2.869607382    1.525872304    0.166103099
  114 PHE   CE2     1125    2.937233757    1.370013081   -0.127780052
  114 PHE   HE2     1126    3.017435417    1.357588949   -0.200560394
  114 PHE   CZ      1127    2.956900589    1.450350841   -0.016091880
  114 PHE   HZ      1128    3.053255453    1.498662471    0.000503967
  114 PHE   C       1129    2.370881239    1.164761658   -0.153952794
  114 PHE   O       1130    2.413389936    1.056745875   -0.195141549
  115 THR   N       1131    2.243689376    1.200891220   -0.170979282
  115 THR   H       1132    2.214938900    1.291029388   -0.136173590
  115 THR   CA      1133    2.132100756    1.112714820   -0.215351499
  115 THR   CB      1134    2.003917229    1.195062125   -0.239085943
  115 THR   OG1     1135    1.976858956    1.275797592   -0.124245561
  115 THR   HG1     1136    1.996692227    1.372826092   -0.141813503
  115 THR   CG2     1137    1.881543026    1.106647720   -0.265706636
  115 THR   C       1138    2.162301171    1.029115210   -0.341508827
  115 THR   O       1139    2.132813532    0.909549264   -0.346253846
  116 ASN   N       1140    2.231100861    1.089754822   -0.438189886
  116 ASN   H       1141    2.270795924    1.180096333   -0.423013832
  116 ASN   CA      1142    2.271842225    1.021296783   -0.563028733
  116 ASN   CB      1143    2.309166980    1.123269997   -0.670958818
  116 ASN   CG      1144    2.185378654    1.188033572   -0.733601586
  116 ASN   OD1     1145    2.096616667    1.122374422   -0.786413299
  116 ASN   ND2     1146    2.181102060    1.319185189   -0.735985964
  116 ASN   HD21    1147    2.100151794    1.361232273   -0.776492799
  116 ASN   HD22    1148    2.256388364    1.375088408   -0.701847357
  116 ASN   C       1149    2.381015718    0.914210491   -0.543203591
  116 ASN   O       1150    2.356521831    0.797496486   -0.574681328
  117 SER   N       1151    2.489603211    0.951905484   -0.475277708
  117 SER   H       1152    2.526551996    1.045075556   -0.482374417
  117 SER   CA      1153    2.592589213    0.857781578   -0.424591336
  117 SER   CB      1154    2.697435476    0.930584187   -0.340241899
  117 SER   OG      1155    2.738314363    1.050441860   -0.406566697
  117 SER   HG      1156    2.837336804    1.061879829   -0.395450975
  117 SER   C       1157    2.536168837    0.745886161   -0.336083489
  117 SER   O       1158    2.555336556    0.629247114   -0.369640482
  118 LEU   N       1159    2.448596203    0.780384434   -0.241051148
  118 LEU   H       1160    2.433608106    0.877218356   -0.216863147
  118 LEU   CA      1161    2.379803438    0.681115496   -0.154466442
  118 LEU   CB      1162    2.284597257    0.749439512   -0.055192443
  118 LEU   CG      1163    2.354729886    0.829621402    0.055228268
  118 LEU   CD1     1164    2.251301219    0.908580914    0.135617889
  118 LEU   CD2     1165    2.433516142    0.738435755    0.149209568
  118 LEU   C       1166    2.301637969    0.574651751   -0.234105654
  118 LEU   O       1167    2.331866285    0.455620133   -0.224184942
  119 ARG   N       1168    2.224120770    0.621311942   -0.332410245
  119 ARG   H       1169    2.204212415    0.719505835   -0.339780455
  119 ARG   CA      1170    2.150515518    0.533537301   -0.426385031
  119 ARG   CB      1171    2.060499466    0.619185812   -0.516257355
  119 ARG   CG      1172    1.954474806    0.536499224   -0.590114625
  119 ARG   CD      1173    1.864873510    0.622866590   -0.679607790
  119 ARG   NE      1174    1.934956671    0.664681731   -0.802567758
  119 ARG   HE      1175    1.938713780    0.593791291   -0.873008136
  119 ARG   CZ      1176    1.980165780    0.788613842   -0.829080329
  119 ARG   NH1     1177    1.963649465    0.888394438   -0.741895510
  119 ARG   HH11    1178    2.001474536    0.980605057   -0.760497071
  119 ARG   HH12    1179    1.914190518    0.874018261   -0.656212739
  119 ARG   NH2     1180    2.041243511    0.817341370   -0.944393276
  119 ARG   HH21    1181    2.073346666    0.910966590   -0.960559583
  119 ARG   HH22    1182    2.054627102    0.749683042   -1.017007433
  119 ARG   C       1183    2.243589912    0.444887885   -0.512071070
  119 ARG   O       1184    2.211739044    0.328719729   -0.537387993
  120 MET   N       1185    2.354460595    0.500011731   -0.561485289
  120 MET   H       1186    2.374799112    0.597967048   -0.550248712
  120 MET   CA      1187    2.455894518    0.421415860   -0.635970940
  120 MET   CB      1188    2.553723717    0.514571834   -0.707476596
  120 MET   CG      1189    2.488674519    0.586291297   -0.825734899
  120 MET   SD      1190    2.579320348    0.737829758   -0.873010285
  120 MET   CE      1191    2.441743096    0.833615111   -0.931583514
  120 MET   C       1192    2.532478001    0.318824239   -0.549889921
  120 MET   O       1193    2.538999137    0.201578666   -0.586982620
  121 LEU   N       1194    2.571580424    0.359283354   -0.428815867
  121 LEU   H       1195    2.567005333    0.456426797   -0.402098426
  121 LEU   CA      1196    2.635600747    0.270322062   -0.328841271
  121 LEU   CB      1197    2.684709966    0.350738032   -0.207810368
  121 LEU   CG      1198    2.811216688    0.431373459   -0.238826344
  121 LEU   CD1     1199    2.832525468    0.540217423   -0.133926675
  121 LEU   CD2     1200    2.934105535    0.340422138   -0.244373946
  121 LEU   C       1201    2.546682891    0.154333352   -0.280572852
  121 LEU   O       1202    2.590732142    0.039350303   -0.282261527
  122 GLN   N       1203    2.418722086    0.182697242   -0.254808920
  122 GLN   H       1204    2.387521731    0.277759829   -0.243429520
  122 GLN   CA      1205    2.320666620    0.078356551   -0.216423328
  122 GLN   CB      1206    2.188488927    0.143220239   -0.174010648
  122 GLN   CG      1207    2.103421932    0.045004265   -0.092750703
  122 GLN   CD      1208    1.974592038    0.106941516   -0.037798003
  122 GLN   OE1     1209    1.963062712    0.224315768   -0.005904859
  122 GLN   NE2     1210    1.873893065    0.024965254   -0.020015682
  122 GLN   HE21    1211    1.790186107    0.065305756    0.015448171
  122 GLN   HE22    1212    1.882903668   -0.072599049   -0.037533696
  122 GLN   C       1213    2.298368907   -0.027418906   -0.326680538
  122 GLN   O       1214    2.319883642   -0.146196007   -0.302972511
  123 GLN   N       1215    2.281307239    0.019673690   -0.450458408
  123 GLN   H       1216    2.268967926    0.117549754   -0.467224248
  123 GLN   CA      1217    2.274189445   -0.065897228   -0.571618265
  123 GLN   CB      1218    2.228929288    0.015908576   -0.692222920
  123 GLN   CG      1219    2.085288217    0.067710269   -0.695703532
  123 GLN   CD      1220    2.077352913    0.158201673   -0.818837654
  123 GLN   OE1     1221    2.052669798    0.118214069   -0.931664515
  123 GLN   NE2     1222    2.123635175    0.279634789   -0.802689508
  123 GLN   HE21    1223    2.127293031    0.336933707   -0.883585800
  123 GLN   HE22    1224    2.163914469    0.304481172   -0.713855273
  123 GLN   C       1225    2.406554493   -0.133972789   -0.613883182
  123 GLN   O       1226    2.410456899   -0.201918699   -0.716237591
  124 LYSH  N       1227    2.515191043   -0.104849969   -0.541975722
  124 LYSH  H       1228    2.507268280   -0.048157302   -0.459875531
  124 LYSH  CA      1229    2.652154664   -0.158108787   -0.563352155
  124 LYSH  CB      1230    2.656454165   -0.309907808   -0.540414611
  124 LYSH  CG      1231    2.608134998   -0.337254354   -0.398042839
  124 LYSH  CD      1232    2.634364274   -0.478980935   -0.347971839
  124 LYSH  CE      1233    2.586604463   -0.489968054   -0.202932355
  124 LYSH  NZ      1234    2.649659956   -0.388141659   -0.117457777
  124 LYSH  HZ1     1235    2.625377527   -0.296880427   -0.150576830
  124 LYSH  HZ2     1236    2.748855532   -0.399656659   -0.118212086
  124 LYSH  HZ3     1237    2.616138411   -0.398520230   -0.022821608
  124 LYSH  C       1238    2.726021293   -0.115403134   -0.691736548
  124 LYSH  O       1239    2.824099007   -0.176768770   -0.733619873
  125 ARG   N       1240    2.694911395    0.006589888   -0.734412454
  125 ARG   H       1241    2.632768306    0.065306035   -0.681808208
  125 ARG   CA      1242    2.749301688    0.067880046   -0.857713762
  125 ARG   CB      1243    2.638693572    0.150533728   -0.924463008
  125 ARG   CG      1244    2.510713291    0.068445275   -0.941137342
  125 ARG   CD      1245    2.392936581    0.153482554   -0.987506932
  125 ARG   NE      1246    2.391753885    0.156253930   -1.133678100
  125 ARG   HE      1247    2.461544304    0.219410497   -1.175060740
  125 ARG   CZ      1248    2.306911549    0.091260647   -1.213914153
  125 ARG   NH1     1249    2.202808670    0.022335334   -1.165598312
  125 ARG   HH11    1250    2.144152572   -0.032802561   -1.224386843
  125 ARG   HH12    1251    2.175458451    0.034676506   -1.069365017
  125 ARG   NH2     1252    2.334455793    0.093467188   -1.344231317
  125 ARG   HH21    1253    2.278562267    0.048164231   -1.413180038
  125 ARG   HH22    1254    2.418001274    0.143526381   -1.372711771
  125 ARG   C       1255    2.871839787    0.154703895   -0.823557608
  125 ARG   O       1256    2.869516193    0.277877933   -0.829885549
  126 TRP   N       1257    2.979311837    0.085486026   -0.787532282
  126 TRP   H       1258    2.976819892   -0.014832766   -0.785029366
  126 TRP   CA      1259    3.100826623    0.144332844   -0.726944160
  126 TRP   CB      1260    3.202120830    0.032675605   -0.699719793
  126 TRP   CG      1261    3.148178205   -0.086803192   -0.619154004
  126 TRP   CD1     1262    3.164821707   -0.213083804   -0.657917605
  126 TRP   HD1     1263    3.220502619   -0.244411923   -0.746343003
  126 TRP   CD2     1264    3.071628172   -0.089516762   -0.503967862
  126 TRP   NE1     1265    3.102494778   -0.295030407   -0.574114017
  126 TRP   HE1     1266    3.088314829   -0.392555505   -0.590291072
  126 TRP   CE2     1267    3.045905948   -0.223150380   -0.476347460
  126 TRP   CE3     1268    3.017590178    0.008658704   -0.420163373
  126 TRP   HE3     1269    3.044796762    0.113242868   -0.434832063
  126 TRP   CZ2     1270    2.971526965   -0.259544717   -0.365928504
  126 TRP   HZ2     1271    2.962969945   -0.364492518   -0.337924789
  126 TRP   CZ3     1272    2.938220414   -0.027439859   -0.312995892
  126 TRP   HZ3     1273    2.888994938    0.049799542   -0.253536993
  126 TRP   CH2     1274    2.916452876   -0.161354493   -0.283537602
  126 TRP   HH2     1275    2.869875227   -0.188315774   -0.189418861
  126 TRP   C       1276    3.167116618    0.261011382   -0.802446834
  126 TRP   O       1277    3.172076853    0.372800833   -0.750748194
  127 ASP   N       1278    3.211737781    0.236596656   -0.925315114
  127 ASP   H       1279    3.254419047    0.147538570   -0.947442781
  127 ASP   CA      1280    3.265061382    0.343410561   -1.013179320
  127 ASP   CB      1281    3.329408761    0.280121355   -1.137094489
  127 ASP   CG      1282    3.448222819    0.193424102   -1.092317374
  127 ASP   OD1     1283    3.423699128    0.085164845   -1.034628790
  127 ASP   OD2     1284    3.562043211    0.243389473   -1.100458077
  127 ASP   C       1285    3.169750796    0.459186074   -1.047749680
  127 ASP   O       1286    3.208800594    0.574931208   -1.031568187
  128 GLU   N       1287    3.040680106    0.429352707   -1.066397450
  128 GLU   H       1288    3.010943483    0.334945300   -1.080030052
  128 GLU   CA      1289    2.934258308    0.532853871   -1.076605302
  128 GLU   CB      1290    2.795122935    0.471323445   -1.095189673
  128 GLU   CG      1291    2.762605986    0.413818583   -1.233428841
  128 GLU   CD      1292    2.618247773    0.360274151   -1.237192914
  128 GLU   OE1     1293    2.531660540    0.411314000   -1.162491451
  128 GLU   OE2     1294    2.593984760    0.261309943   -1.309223607
  128 GLU   C       1295    2.926739174    0.620594082   -0.949799503
  128 GLU   O       1296    2.941263673    0.742943972   -0.956144798
  129 ALA   N       1297    2.925243749    0.553380544   -0.834548481
  129 ALA   H       1298    2.913056545    0.453278540   -0.833722386
  129 ALA   CA      1299    2.928143716    0.616873369   -0.701003723
  129 ALA   CB      1300    2.915954255    0.509123208   -0.593599733
  129 ALA   C       1301    3.053907465    0.700820738   -0.674704698
  129 ALA   O       1302    3.042203374    0.814701439   -0.629979870
  130 ALA   N       1303    3.170072098    0.649839438   -0.715227603
  130 ALA   H       1304    3.177928196    0.551845370   -0.738344456
  130 ALA   CA      1305    3.297642658    0.724622155   -0.709441563
  130 ALA   CB      1306    3.411411459    0.634097191   -0.756202189
  130 ALA   C       1307    3.296433498    0.854274218   -0.792753784
  130 ALA   O       1308    3.319153632    0.962736961   -0.738529045
  131 VAL   N       1309    3.249565627    0.843513972   -0.917336089
  131 VAL   H       1310    3.232536973    0.753045430   -0.958572305
  131 VAL   CA      1311    3.229437871    0.959730330   -1.007603149
  131 VAL   CB      1312    3.201409796    0.910847599   -1.151424514
  131 VAL   CG1     1313    3.178179483    1.024891415   -1.251120194
  131 VAL   CG2     1314    3.318344887    0.826384190   -1.202953816
  131 VAL   C       1315    3.121712307    1.057946810   -0.955199667
  131 VAL   O       1316    3.125309080    1.176920595   -0.987515149
  132 ASN   N       1317    3.022026746    1.007341038   -0.882185603
  132 ASN   H       1318    2.998462735    0.909422521   -0.887059411
  132 ASN   CA      1319    2.926336709    1.093535200   -0.808912607
  132 ASN   CB      1320    2.799731313    1.016000711   -0.771875573
  132 ASN   CG      1321    2.678560300    1.109365004   -0.776298889
  132 ASN   OD1     1322    2.621596317    1.153921458   -0.678024672
  132 ASN   ND2     1323    2.629205371    1.133258796   -0.895238888
  132 ASN   HD21    1324    2.554189118    1.198074964   -0.898924027
  132 ASN   HD22    1325    2.662922869    1.081403138   -0.973111203
  132 ASN   C       1326    2.987145151    1.162323991   -0.684850841
  132 ASN   O       1327    2.998218945    1.284799954   -0.685207208
  133 LEU   N       1328    3.051583798    1.085049894   -0.596712898
  133 LEU   H       1329    3.052141599    0.984525030   -0.607367778
  133 LEU   CA      1330    3.121604483    1.136369412   -0.475748820
  133 LEU   CB      1331    3.189825705    1.021664226   -0.400118463
  133 LEU   CG      1332    3.095834954    0.936549202   -0.314277042
  133 LEU   CD1     1333    3.166550967    0.807520064   -0.272593943
  133 LEU   CD2     1334    3.052149321    1.013379320   -0.189412145
  133 LEU   C       1335    3.228578819    1.243676559   -0.504406203
  133 LEU   O       1336    3.243824475    1.339827186   -0.428330376
  134 ALA   N       1337    3.298038818    1.226986152   -0.617104746
  134 ALA   H       1338    3.298973426    1.137526383   -0.663414701
  134 ALA   CA      1339    3.394168225    1.326095387   -0.670450862
  134 ALA   CB      1340    3.461635745    1.269089365   -0.795302203
  134 ALA   C       1341    3.335729450    1.465100064   -0.702959237
  134 ALA   O       1342    3.402803474    1.566530909   -0.684581634
  135 LYSH  N       1343    3.207658855    1.470858188   -0.738958855
  135 LYSH  H       1344    3.147007526    1.390845371   -0.731210242
  135 LYSH  CA      1345    3.138712140    1.597000478   -0.774959563
  135 LYSH  CB      1346    3.028155647    1.566261488   -0.876542682
  135 LYSH  CG      1347    3.088885003    1.518277300   -1.008310773
  135 LYSH  CD      1348    2.981208891    1.469992959   -1.105021650
  135 LYSH  CE      1349    3.047396537    1.418689375   -1.232773800
  135 LYSH  NZ      1350    2.946597785    1.365893162   -1.325407824
  135 LYSH  HZ1     1351    2.877090724    1.435836368   -1.341862513
  135 LYSH  HZ2     1352    2.904544404    1.284551606   -1.285328024
  135 LYSH  HZ3     1353    2.990551324    1.341678236   -1.411853779
  135 LYSH  C       1354    3.085101839    1.673392046   -0.652196103
  135 LYSH  O       1355    2.967952459    1.710227806   -0.644271269
  136 SER   N       1356    3.175330196    1.700065667   -0.558216877
  136 SER   H       1357    3.273157281    1.682706211   -0.573640220
  136 SER   CA      1358    3.139429058    1.758521756   -0.427054949
  136 SER   CB      1359    3.124038809    1.648022520   -0.321362940
  136 SER   OG      1360    3.248281838    1.580481294   -0.296338589
  136 SER   HG      1361    3.247346176    1.492031136   -0.347913132
  136 SER   C       1362    3.241276394    1.860588654   -0.374882887
  136 SER   O       1363    3.362140616    1.845226533   -0.392832803
  137 ARG   N       1364    3.190676558    1.954963852   -0.295056556
  137 ARG   H       1365    3.093191869    1.976738590   -0.296534888
  137 ARG   CA      1366    3.276386376    2.050247365   -0.220360266
  137 ARG   CB      1367    3.192138858    2.151645115   -0.141559032
  137 ARG   CG      1368    3.280726897    2.266029555   -0.090631836
  137 ARG   CD      1369    3.213920706    2.355369061    0.014014387
  137 ARG   NE      1370    3.317318111    2.440720864    0.075501267
  137 ARG   HE      1371    3.379059345    2.486890774    0.011085438
  137 ARG   CZ      1372    3.354587974    2.437040055    0.204411289
  137 ARG   NH1     1373    3.309553983    2.347317306    0.291756968
  137 ARG   HH11    1374    3.345371851    2.354918205    0.387312983
  137 ARG   HH12    1375    3.251049293    2.270786891    0.267435856
  137 ARG   NH2     1376    3.447418857    2.519841015    0.251720180
  137 ARG   HH21    1377    3.475717903    2.507343246    0.348718344
  137 ARG   HH22    1378    3.501623091    2.580749037    0.194126389
  137 ARG   C       1379    3.374585348    1.977982715   -0.125289402
  137 ARG   O       1380    3.491212412    2.015433746   -0.117133815
  138 TRP   N       1381    3.331321903    1.864426161   -0.070421544
  138 TRP   H       1382    3.237846820    1.832846087   -0.084958577
  138 TRP   CA      1383    3.413735080    1.773668632    0.012371069
  138 TRP   CB      1384    3.323402058    1.656976537    0.053912081
  138 TRP   CG      1385    3.398416297    1.540201188    0.118158224
  138 TRP   CD1     1386    3.465058363    1.542108854    0.233194693
  138 TRP   HD1     1387    3.476609734    1.628232989    0.298986486
  138 TRP   CD2     1388    3.407302396    1.411658938    0.067121984
  138 TRP   NE1     1389    3.513873165    1.420757767    0.258105019
  138 TRP   HE1     1390    3.560425286    1.395654770    0.344691152
  138 TRP   CE2     1391    3.481065053    1.338494757    0.158772800
  138 TRP   CE3     1392    3.357318153    1.351541718   -0.047581141
  138 TRP   HE3     1393    3.296535351    1.408383962   -0.117908577
  138 TRP   CZ2     1394    3.504617225    1.203481701    0.135794948
  138 TRP   HZ2     1395    3.559919799    1.144445755    0.208832103
  138 TRP   CZ3     1396    3.381016252    1.216657998   -0.070480738
  138 TRP   HZ3     1397    3.337636522    1.167947612   -0.157732404
  138 TRP   CH2     1398    3.454256544    1.142553315    0.021470314
  138 TRP   HH2     1399    3.462626095    1.034594039    0.009419089
  138 TRP   C       1400    3.540471307    1.724130107   -0.060485043
  138 TRP   O       1401    3.651765825    1.741116852   -0.009151334
  139 TYR   N       1402    3.521850470    1.677489157   -0.184294731
  139 TYR   H       1403    3.430021114    1.655590365   -0.219212642
  139 TYR   CA      1404    3.633306095    1.641833669   -0.274599879
  139 TYR   CB      1405    3.579736487    1.574661183   -0.401750479
  139 TYR   CG      1406    3.688357382    1.538686121   -0.504226589
  139 TYR   CD1     1407    3.758033610    1.418887786   -0.494972843
  139 TYR   HD1     1408    3.734120720    1.348562787   -0.415264603
  139 TYR   CD2     1409    3.714841239    1.625184541   -0.609679142
  139 TYR   HD2     1410    3.654068197    1.715094543   -0.622143408
  139 TYR   CE1     1411    3.853850428    1.385874659   -0.589938139
  139 TYR   HE1     1412    3.890739916    1.283345531   -0.592567152
  139 TYR   CE2     1413    3.811953490    1.593862941   -0.703704492
  139 TYR   HE2     1414    3.829203751    1.664074020   -0.785386059
  139 TYR   CZ      1415    3.882380778    1.474406985   -0.693300804
  139 TYR   OH      1416    3.988870514    1.452524555   -0.775411771
  139 TYR   HH      1417    3.960334689    1.489508491   -0.864845383
  139 TYR   C       1418    3.723449946    1.761727479   -0.308251168
  139 TYR   O       1419    3.844633460    1.751519481   -0.292232183
  140 ASN   N       1420    3.664625496    1.875012010   -0.345660341
  140 ASN   H       1421    3.568141343    1.877510848   -0.374094533
  140 ASN   CA      1422    3.742844778    1.997497686   -0.373824162
  140 ASN   CB      1423    3.653776486    2.101634366   -0.441963976
  140 ASN   CG      1424    3.621604316    2.057512508   -0.585119996
  140 ASN   OD1     1425    3.538887607    1.971865568   -0.611935214
  140 ASN   ND2     1426    3.697768170    2.105362719   -0.680421457
  140 ASN   HD21    1427    3.674575514    2.076623177   -0.772731779
  140 ASN   HD22    1428    3.773839312    2.166150005   -0.659897711
  140 ASN   C       1429    3.820703823    2.056902261   -0.254580361
  140 ASN   O       1430    3.939777577    2.083740580   -0.268636828
  141 GLN   N       1431    3.758137463    2.064291458   -0.136845183
  141 GLN   H       1432    3.658505323    2.049726124   -0.130181362
  141 GLN   CA      1433    3.824390378    2.111624194   -0.012568305
  141 GLN   CB      1434    3.724043684    2.144286381    0.098818550
  141 GLN   CG      1435    3.619230021    2.250351246    0.063793067
  141 GLN   CD      1436    3.665604004    2.395623317    0.046791793
  141 GLN   OE1     1437    3.598007270    2.475368934   -0.017047698
  141 GLN   NE2     1438    3.758188226    2.441575958    0.127954668
  141 GLN   HE21    1439    3.794350863    2.532637637    0.110192859
  141 GLN   HE22    1440    3.779191234    2.394753120    0.213938866
  141 GLN   C       1441    3.926557230    2.013296976    0.047527007
  141 GLN   O       1442    4.035032917    2.053865489    0.088518678
  142 THR   N       1443    3.891128465    1.884597118    0.053746457
  142 THR   H       1444    3.803866922    1.853066062    0.015088961
  142 THR   CA      1445    3.977560615    1.781262240    0.117105263
  142 THR   CB      1446    3.918731310    1.725509296    0.248565683
  142 THR   OG1     1447    3.790112927    1.663033967    0.232966278
  142 THR   HG1     1448    3.742120836    1.697161609    0.150270949
  142 THR   CG2     1449    3.915288685    1.833587061    0.356843501
  142 THR   C       1450    4.024431309    1.667611936    0.023491255
  142 THR   O       1451    4.026905493    1.550429277    0.063636640
  143 PRO   N       1452    4.091882851    1.703653240   -0.087198327
  143 PRO   CA      1453    4.113748883    1.612845727   -0.201496052
  143 PRO   CB      1454    4.187356403    1.697414786   -0.305681908
  143 PRO   CG      1455    4.267418027    1.796413441   -0.221388612
  143 PRO   CD      1456    4.175576661    1.824506721   -0.102268470
  143 PRO   C       1457    4.184498933    1.480472375   -0.171063433
  143 PRO   O       1458    4.129714431    1.374840495   -0.201249853
  144 ASN   N       1459    4.297997293    1.486362885   -0.102105088
  144 ASN   H       1460    4.349846764    1.571748609   -0.097496136
  144 ASN   CA      1461    4.377086770    1.366176710   -0.067191840
  144 ASN   CB      1462    4.512882456    1.409130995   -0.009428095
  144 ASN   CG      1463    4.592503303    1.498369879   -0.106458356
  144 ASN   OD1     1464    4.553660077    1.526919418   -0.218809028
  144 ASN   ND2     1465    4.698528354    1.559759148   -0.059921188
  144 ASN   HD21    1466    4.747157360    1.616603924   -0.126069342
  144 ASN   HD22    1467    4.730863888    1.550076116    0.033596209
  144 ASN   C       1468    4.303870980    1.264075859    0.022286975
  144 ASN   O       1469    4.291249436    1.148122435   -0.016993403
  145 ARG   N       1470    4.232202627    1.314326493    0.123093360
  145 ARG   H       1471    4.225877522    1.412661155    0.139418859
  145 ARG   CA      1472    4.146175912    1.230781211    0.210135348
  145 ARG   CB      1473    4.097448097    1.311749700    0.330492945
  145 ARG   CG      1474    4.023303467    1.223089596    0.430914675
  145 ARG   CD      1475    3.929489310    1.308759883    0.515092815
  145 ARG   NE      1476    3.862243775    1.228853494    0.618692959
  145 ARG   HE      1477    3.816290843    1.144292887    0.589341237
  145 ARG   CZ      1478    3.860245028    1.259962389    0.748706615
  145 ARG   NH1     1479    3.921500642    1.367609751    0.798294417
  145 ARG   HH11    1480    3.922490732    1.383710182    0.899648828
  145 ARG   HH12    1481    3.965829550    1.436216767    0.741745820
  145 ARG   NH2     1482    3.782791280    1.191438893    0.831779918
  145 ARG   HH21    1483    3.786490273    1.217801610    0.930290437
  145 ARG   HH22    1484    3.723349571    1.116587561    0.801595943
  145 ARG   C       1485    4.024215280    1.176295816    0.133089231
  145 ARG   O       1486    4.001739884    1.055398300    0.129216167
  146 ALA   N       1487    3.959040157    1.264595512    0.057175043
  146 ALA   H       1488    3.974208881    1.363520560    0.066242027
  146 ALA   CA      1489    3.845435213    1.227110823   -0.029538577
  146 ALA   CB      1490    3.791978840    1.351095672   -0.100627943
  146 ALA   C       1491    3.879540947    1.117741074   -0.132185407
  146 ALA   O       1492    3.817467137    1.011852172   -0.128924892
  147 LYSH  N       1493    3.993532360    1.131716961   -0.200426486
  147 LYSH  H       1494    4.047141110    1.216814814   -0.194111283
  147 LYSH  CA      1495    4.044500669    1.029323524   -0.295209010
  147 LYSH  CB      1496    4.169105243    1.077810312   -0.370137287
  147 LYSH  CG      1497    4.135861093    1.196065204   -0.461433212
  147 LYSH  CD      1498    4.260018230    1.252595017   -0.530482028
  147 LYSH  CE      1499    4.248392000    1.404647294   -0.544220401
  147 LYSH  NZ      1500    4.248068166    1.451426282   -0.683431322
  147 LYSH  HZ1     1501    4.327284342    1.414712374   -0.731980123
  147 LYSH  HZ2     1502    4.252387004    1.551257143   -0.683972379
  147 LYSH  HZ3     1503    4.162160964    1.423968097   -0.728440533
  147 LYSH  C       1504    4.072707735    0.892372715   -0.230424768
  147 LYSH  O       1505    4.042530460    0.789092170   -0.290619877
  148 ARG   N       1506    4.117687006    0.893742997   -0.104819891
  148 ARG   H       1507    4.149706901    0.977731690   -0.060360069
  148 ARG   CA      1508    4.130280579    0.771594132   -0.022413022
  148 ARG   CB      1509    4.204101096    0.799376083    0.108590193
  148 ARG   CG      1510    4.353504970    0.822543286    0.087629661
  148 ARG   CD      1511    4.430244740    0.809253416    0.219421915
  148 ARG   NE      1512    4.401736347    0.918665828    0.313860965
  148 ARG   HE      1513    4.321769627    0.904705682    0.374654985
  148 ARG   CZ      1514    4.484008075    1.022416344    0.336674062
  148 ARG   NH1     1515    4.599088931    1.035208658    0.270035924
  148 ARG   HH11    1516    4.661075638    1.111626743    0.285822037
  148 ARG   HH12    1517    4.626091049    0.962329353    0.206632036
  148 ARG   NH2     1518    4.458482183    1.102126002    0.440327731
  148 ARG   HH21    1519    4.513445156    1.181018337    0.466464776
  148 ARG   HH22    1520    4.379917153    1.075631659    0.499973081
  148 ARG   C       1521    3.995603080    0.703699317    0.008501980
  148 ARG   O       1522    3.970283656    0.594676743   -0.042642327
  149 VAL   N       1523    3.903003876    0.779691518    0.067315272
  149 VAL   H       1524    3.927211335    0.870018677    0.104666012
  149 VAL   CA      1525    3.765775789    0.732408435    0.099149909
  149 VAL   CB      1526    3.689284420    0.840386292    0.178223473
  149 VAL   CG1     1527    3.548784874    0.794128638    0.217782499
  149 VAL   CG2     1528    3.765297078    0.881312381    0.304769513
  149 VAL   C       1529    3.687374935    0.686564173   -0.026275646
  149 VAL   O       1530    3.630174695    0.577487852   -0.026908008
  150 ILE   N       1531    3.701180117    0.760831070   -0.136395164
  150 ILE   H       1532    3.742479786    0.852688617   -0.131351457
  150 ILE   CA      1533    3.645678982    0.722965392   -0.268789440
  150 ILE   CB      1534    3.659693295    0.841190930   -0.366846426
  150 ILE   CG1     1535    3.564251348    0.953262103   -0.323837714
  150 ILE   CG2     1536    3.636420266    0.803224656   -0.513615159
  150 ILE   CD      1537    3.591286774    1.085658511   -0.395811039
  150 ILE   C       1538    3.704544661    0.590877950   -0.322968853
  150 ILE   O       1539    3.628135881    0.502704866   -0.361419230
  151 THR   N       1540    3.836351009    0.572211804   -0.312875113
  151 THR   H       1541    3.897719824    0.644876542   -0.281048762
  151 THR   CA      1542    3.902390215    0.445119210   -0.353099697
  151 THR   CB      1543    4.055869477    0.454939087   -0.356660201
  151 THR   OG1     1544    4.091225249    0.563265677   -0.443270020
  151 THR   HG1     1545    4.092938330    0.649239333   -0.389461856
  151 THR   CG2     1546    4.123347146    0.326218551   -0.405515508
  151 THR   C       1547    3.857652472    0.326448514   -0.266015262
  151 THR   O       1548    3.810633257    0.227956301   -0.322840892
  152 THR   N       1549    3.848428558    0.347286998   -0.134317224
  152 THR   H       1550    3.893772369    0.425256642   -0.089407307
  152 THR   CA      1551    3.792885822    0.247173285   -0.039521692
  152 THR   CB      1552    3.802361536    0.296163667    0.106025205
  152 THR   OG1     1553    3.935684212    0.340608947    0.133061211
  152 THR   HG1     1554    3.943375588    0.360839131    0.230768166
  152 THR   CG2     1555    3.763701844    0.188229720    0.207366340
  152 THR   C       1556    3.646781563    0.210976366   -0.072882085
  152 THR   O       1557    3.617306286    0.092984776   -0.091898780
  153 PHE   N       1558    3.561808378    0.311042584   -0.098387186
  153 PHE   H       1559    3.584321212    0.407009109   -0.077365982
  153 PHE   CA      1560    3.423676200    0.287583020   -0.147382218
  153 PHE   CB      1561    3.343075341    0.417004467   -0.160083230
  153 PHE   CG      1562    3.274447785    0.459198396   -0.030310974
  153 PHE   CD1     1563    3.177418766    0.378222486    0.028280503
  153 PHE   HD1     1564    3.162046659    0.276137190   -0.006782412
  153 PHE   CD2     1565    3.290784505    0.589922940    0.013199002
  153 PHE   HD2     1566    3.367768970    0.653203534   -0.031120505
  153 PHE   CE1     1567    3.095799047    0.428697525    0.128592624
  153 PHE   HE1     1568    3.024487615    0.363603174    0.179021924
  153 PHE   CE2     1569    3.208290519    0.640548362    0.112492257
  153 PHE   HE2     1570    3.220316927    0.743522506    0.145503257
  153 PHE   CZ      1571    3.110291891    0.560539372    0.169399809
  153 PHE   HZ      1572    3.041794875    0.603184854    0.242680020
  153 PHE   C       1573    3.413802085    0.214964218   -0.282335079
  153 PHE   O       1574    3.330100465    0.126196446   -0.299125922
  154 ARG   N       1575    3.499611038    0.254764529   -0.375555657
  154 ARG   H       1576    3.551727127    0.340187458   -0.364312694
  154 ARG   CA      1577    3.507783466    0.193838879   -0.509474839
  154 ARG   CB      1578    3.595061716    0.284282704   -0.596235923
  154 ARG   CG      1579    3.569616739    0.263475036   -0.745224845
  154 ARG   CD      1580    3.652947235    0.361850901   -0.827908847
  154 ARG   NE      1581    3.796714151    0.332633468   -0.814904455
  154 ARG   HE      1582    3.846786545    0.401145967   -0.762613834
  154 ARG   CZ      1583    3.861763823    0.231057926   -0.874145677
  154 ARG   NH1     1584    3.799766460    0.153013495   -0.963663634
  154 ARG   HH11    1585    3.841163942    0.073555390   -1.007086416
  154 ARG   HH12    1586    3.706955063    0.179396430   -0.999009184
  154 ARG   NH2     1587    3.985147633    0.198928735   -0.834476388
  154 ARG   HH21    1588    4.034432160    0.125051542   -0.880329097
  154 ARG   HH22    1589    4.027783301    0.243127111   -0.755538218
  154 ARG   C       1590    3.558084715    0.048100990   -0.507327992
  154 ARG   O       1591    3.478620062   -0.043135921   -0.528944793
  155 THR   N       1592    3.679984277    0.025132403   -0.458069437
  155 THR   H       1593    3.733276880    0.096845567   -0.410914584
  155 THR   CA      1594    3.740830337   -0.110602192   -0.459191771
  155 THR   CB      1595    3.894097269   -0.111849533   -0.447361456
  155 THR   OG1     1596    3.934044403   -0.070286849   -0.316188582
  155 THR   HG1     1597    4.017974406   -0.124363254   -0.288558261
  155 THR   CG2     1598    3.960121461   -0.025276003   -0.554901170
  155 THR   C       1599    3.686908166   -0.206681357   -0.351914489
  155 THR   O       1600    3.653028585   -0.320829943   -0.383027393
  156 GLY   N       1601    3.656809444   -0.152752023   -0.233752038
  156 GLY   H       1602    3.653433303   -0.053407764   -0.219251301
  156 GLY   CA      1603    3.628215851   -0.232553167   -0.112539227
  156 GLY   C       1604    3.753119349   -0.295159675   -0.048517656
  156 GLY   O       1605    3.743719630   -0.394475308    0.023425194
  157 THR   N       1606    3.868313842   -0.234725000   -0.075913295
  157 THR   H       1607    3.874416364   -0.160519503   -0.143592381
  157 THR   CA      1608    3.998361113   -0.275630404   -0.018934199
  157 THR   CB      1609    4.091998971   -0.334653525   -0.125476732
  157 THR   OG1     1610    4.119130027   -0.236542431   -0.226559072
  157 THR   HG1     1611    4.217258351   -0.255254630   -0.260151860
  157 THR   CG2     1612    4.036683063   -0.463700129   -0.186372601
  157 THR   C       1613    4.069471955   -0.155270947    0.043950500
  157 THR   O       1614    4.062749160   -0.042403221   -0.004454181
  158 TRP   N       1615    4.145732788   -0.184379817    0.148433592
  158 TRP   H       1616    4.133440132   -0.270047543    0.197859757
  158 TRP   CA      1617    4.229247972   -0.085278675    0.219858701
  158 TRP   CB      1618    4.270826882   -0.145332190    0.354658659
  158 TRP   CG      1619    4.150682151   -0.182609482    0.442374861
  158 TRP   CD1     1620    4.120157610   -0.305336675    0.484051792
  158 TRP   HD1     1621    4.165968118   -0.397472020    0.448193860
  158 TRP   CD2     1622    4.070113301   -0.094198932    0.512836638
  158 TRP   NE1     1623    4.026036157   -0.298568162    0.578218597
  158 TRP   HE1     1624    3.985146127   -0.377363536    0.624354140
  158 TRP   CE2     1625    3.993812080   -0.171167413    0.599263563
  158 TRP   CE3     1626    4.062276935    0.044561360    0.516999611
  158 TRP   HE3     1627    4.121926832    0.105637801    0.449136355
  158 TRP   CZ2     1628    3.910577583   -0.109159542    0.691665457
  158 TRP   HZ2     1629    3.846842576   -0.168525128    0.757125144
  158 TRP   CZ3     1630    3.979933883    0.106397746    0.609879162
  158 TRP   HZ3     1631    3.973801346    0.215212014    0.613429908
  158 TRP   CH2     1632    3.905152289    0.029541656    0.697882306
  158 TRP   HH2     1633    3.847650116    0.078955162    0.776059040
  158 TRP   C       1634    4.353018664   -0.030463784    0.145370388
  158 TRP   O       1635    4.437967901    0.035351598    0.205260264
  159 ASP   N       1636    4.357467898   -0.046439566    0.013250427
  159 ASP   H       1637    4.283758759   -0.093616837   -0.035632465
  159 ASP   CA      1638    4.475181752   -0.011784884   -0.070688376
  159 ASP   CB      1639    4.466346217   -0.074324627   -0.210467569
  159 ASP   CG      1640    4.442520153   -0.226176669   -0.204887171
  159 ASP   OD1     1641    4.483228177   -0.291969096   -0.106399976
  159 ASP   OD2     1642    4.367158211   -0.273569680   -0.291444423
  159 ASP   C       1643    4.510393496    0.137235734   -0.081999571
  159 ASP   O       1644    4.610675179    0.173751230   -0.142030656
  160 ALA   N       1645    4.416399161    0.220827514   -0.039577295
  160 ALA   H       1646    4.322640371    0.189222189   -0.026863516
  160 ALA   CA      1647    4.436842284    0.365569848   -0.019375825
  160 ALA   CB      1648    4.299241191    0.431369754   -0.026592637
  160 ALA   C       1649    4.507058216    0.405444464    0.112534209
  160 ALA   O       1650    4.536768376    0.523125093    0.132128267
  161 TYR   N       1651    4.522369360    0.309828060    0.204394873
  161 TYR   H       1652    4.506367642    0.213308362    0.182536674
  161 TYR   CA      1653    4.569900956    0.333037599    0.342895978
  161 TYR   CB      1654    4.450184727    0.320820304    0.438747656
  161 TYR   CG      1655    4.352054258    0.438214269    0.432699482
  161 TYR   CD1     1656    4.244688810    0.435825822    0.344535634
  161 TYR   HD1     1657    4.232319059    0.352310867    0.275781301
  161 TYR   CD2     1658    4.367056071    0.544817507    0.520537130
  161 TYR   HD2     1659    4.451193698    0.546994094    0.589622385
  161 TYR   CE1     1660    4.153751391    0.540493528    0.343074392
  161 TYR   HE1     1661    4.075302696    0.542267356    0.267387600
  161 TYR   CE2     1662    4.275165167    0.648737311    0.520987742
  161 TYR   HE2     1663    4.283200242    0.727246152    0.596641286
  161 TYR   CZ      1664    4.168957953    0.646589141    0.431546684
  161 TYR   OH      1665    4.083481640    0.751453477    0.425317324
  161 TYR   HH      1666    4.096742527    0.808669437    0.511093149
  161 TYR   C       1667    4.684028339    0.239175684    0.388848096
  161 TYR   O       1668    4.687299294    0.195746908    0.504255351
  162 LYSH  N       1669    4.777070062    0.210135633    0.298623703
  162 LYSH  H       1670    4.799187476    0.266928908    0.218323338
  162 LYSH  CA      1671    4.891270542    0.119470855    0.320546851
  162 LYSH  CB      1672    4.861025113   -0.024462384    0.277386562
  162 LYSH  CG      1673    4.755363034   -0.101594089    0.357061416
  162 LYSH  CD      1674    4.736212344   -0.240760317    0.295707919
  162 LYSH  CE      1675    4.686111022   -0.228887157    0.151547455
  162 LYSH  NZ      1676    4.677466192   -0.356598005    0.080176776
  162 LYSH  HZ1     1677    4.632261258   -0.425062723    0.136581469
  162 LYSH  HZ2     1678    4.767500682   -0.386757249    0.049815838
  162 LYSH  HZ3     1679    4.618142775   -0.340645526   -0.000990073
  162 LYSH  C       1680    5.001736891    0.167720553    0.224844166
  162 LYSH  O1      1681    5.110772526    0.106655342    0.227263571
  162 LYSH  O2      1682    4.969130997    0.255938533    0.141680997
  163 PXY   C1      1683    2.674099121    0.601784627    0.457361663
  163 PXY   Me1     1684    2.609211329    0.522033255    0.570110292
  163 PXY   C2      1685    2.692187841    0.542484200    0.333234479
  163 PXY   H2      1686    2.660350345    0.439650757    0.316881809
  163 PXY   F1      1687    2.753476593    0.613562935    0.231022702
  163 PXY   H3      1688    2.769798380    0.566168927    0.134586148
  163 PXY   F2      1689    2.796504296    0.743881057    0.252670063
  163 PXY   Me2     1690    2.848517231    0.827959488    0.135951103
  163 PXY   C5      1691    2.780848414    0.801863713    0.377825601
  163 PXY   H5      1692    2.823286638    0.900161280    0.397379119
  163 PXY   C6      1693    2.718640757    0.731350669    0.480015744
  163 PXY   H6      1694    2.701389953    0.779000630    0.576479496
END
LATTICESHIFTS
         0         0         0
         0         0         0
         0         0         0
         0         0         0
         0         0         0
         0         0         0
         0         0         0
         0         0         0
         0         0         0
         0         0         0
         0         0         0
         0         0         0
         0         0         0
         0         0         0
         0         0         0
         0         0         0
         0         0         0
         0         0         0
         0         0         0
         0         0         0
         0         0         0
         0         0         0
         0         0         0
         0         0         0
         0         0         0
         0         0         0
         0         0         0
         0         0         0
         0         0         0
         0         0         0
         0         0         0
         0         0         0
         0         0         0
         0         0         0
         0         0         0
         0         0         0
         0         0         0
         0         0         0
         0         0         0
         0         0         0
         0         0         0
         0         0         0
         0         0         0
         0         0         0
         0         0         0
         0         0         0
         0         0         0
         0         0         0
         0         0         0
         0         0         0
         0         0         0
         0         0         0
         0         0         0
         0         0         0
         0         0         0
         0         0         0
         0         0         0
         0         0         0
         0         0         0
         0         0         0
         0         0         0
         0         0         0
         0         0         0
         0         0         0
         0         0         0
         0         0         0
         0         0         0
         0         0         0
         0         0         0
         0         0         0
         0         0         0
         0         0         0
         0         0         0
         0         0         0
         0         0         0
         0         0         0
         0         0         0
         0         0         0
         0         0         0
         0         0         0
         0         0         0
         0         0         0
         0         0         0
         0         0         0
         0         0         0
         0         0         0
         0         0         0
         0         0         0
         0         0         0
         0         0         0
         0         0         0
         0         0         0
         0         0         0
         0         0         0
         0         0         0
         0         0         0
         0         0         0
         0         0         0
         0         0         0
         0         0         0
         0         0         0
         0         0         0
         0         0         0
         0         0         0
         0         0         0
         0         0         0
         0         0         0
         0         0         0
         0         0         0
         0         0         0
         0         0         0
         0         0         0
         0         0         0
         0         0         0
         0         0         0
         0         0         0
         0         0         0
         0         0         0
         0         0         0
         0         0         0
         0         0         0
         0         0         0
         0         0         0
         0         0         0
         0         0         0
         0         0         0
         0         0         0
         0         0         0
         0         0         0
         0         0         0
         0         0         0
         0         0         0
         0         0         0
         0         0         0
         0         0         0
         0         0         0
         0         0         0
         0         0         0
         0         0         0
         0         0         0
         0         0         0
         0         0         0
         0         0         0
         0         0         0
         0         0         0
         0         0         0
         0         0         0
         0         0         0
         0         0         0
         0         0         0
         0         0         0
         0         0         0
         0         0         0
         0         0         0
         0         0         0
         0         0         0
         0         0         0
         0         0         0
         0         0         0
         0         0         0
         0         0         0
         0         0         0
         0         0         0
         0         0         0
         0         0         0
         0         0         0
         0         0         0
         0         0         0
         0         0         0
         0         0         0
         0         0         0
         0         0         0
         0         0         0
         0         0         0
         0         0         0
         0         0         0
         0         0         0
         0         0         0
         0         0         0
         0         0         0
         0         0         0
         0         0         0
         0         0         0
         0         0         0
         0         0         0
         0         0         0
         0         0         0
         0         0         0
         0         0         0
         0         0         0
         0         0         0
         0         0         0
         0         0         0
         0         0         0
         0         0         0
         0         0         0
         0         0         0
         0         0         0
         0         0         0
         0         0         0
         0         0         0
         0         0         0
         0         0         0
         0         0         0
         0         0         0
         0         0         0
         0         0         0
         0         0         0
         0         0         0
         0         0         0
         0         0         0
         0         0         0
         0         0         0
         0         0         0
         0         0         0
         0         0         0
         0         0         0
         0         0         0
         0         0         0
         0         0         0
         0         0         0
         0         0         0
         0         0         0
         0         0         0
         0         0         0
         0         0         0
         0         0         0
         0         0         0
         0         0         0
         0         0         0
         0         0         0
         0         0         0
         0         0         0
         0         0         0
         0         0         0
         0         0         0
         0         0         0
         0         0         0
         0         0         0
         0         0         0
         0         0         0
         0         0         0
         0         0         0
         0         0         0
         0         0         0
         0         0         0
         0         0         0
         0         0         0
         0         0         0
         0         0         0
         0         0         0
         0         0         0
         0         0         0
         0         0         0
         0         0         0
         0         0         0
         0         0         0
         0         0         0
         0         0         0
         0         0         0
         0         0         0
         0         0         0
         0         0         0
         0         0         0
         0         0         0
         0         0         0
         0         0         0
         0         0         0
         0         0         0
         0         0         0
         0         0         0
         0         0         0
         0         0         0
         0         0         0
         0         0         0
         0         0         0
         0         0         0
         0         0         0
         0         0         0
         0         0         0
         0         0         0
         0         0         0
         0         0         0
         0         0         0
         0         0         0
         0         0         0
         0         0         0
         0         0         0
         0         0         0
         0         0         0
         0         0         0
         0         0         0
         0         0         0
         0         0         0
         0         0         0
         0         0         0
         0         0         0
         0         0         0
         0         0         0
         0         0         0
         0         0         0
         0         0         0
         0         0         0
         0         0         0
         0         0         0
         0         0         0
         0         0         0
         0         0         0
         0         0         0
         0         0         0
         0         0         0
         0         0         0
         0         0         0
         0         0         0
         0         0         0
         0         0         0
         0         0         0
         0         0         0
         0         0         0
         0         0         0
         0         0         0
         0         0         0
         0         0         0
         0         0         0
         0         0         0
         0         0         0
         0         0         0
         0         0         0
         0         0         0
         0         0         0
         0         0         0
         0         0         0
         0         0         0
         0         0         0
         0         0         0
         0         0         0
         0         0         0
         0         0         0
         0         0         0
         0         0         0
         0         0         0
         0         0         0
         0         0         0
         0         0         0
         0         0         0
         0         0         0
         0         0         0
         0         0         0
         0         0         0
         0         0         0
         0         0         0
         0         0         0
         0         0         0
         0         0         0
         0         0         0
         0         0         0
         0         0         0
         0         0         0
         0         0         0
         0         0         0
         0         0         0
         0         0         0
         0         0         0
         0         0         0
         0         0         0
         0         0         0
         0         0         0
         0         0         0
         0         0         0
         0         0         0
         0         0         0
         0         0         0
         0         0         0
         0         0         0
         0         0         0
         0         0         0
         0         0         0
         0         0         0
         0         0         0
         0         0         0
         0         0         0
         0         0         0
         0         0         0
         0         0         0
         0         0         0
         0         0         0
         0         0         0
         0         0         0
         0         0         0
         0         0         0
         0         0         0
         0         0         0
         0         0         0
         0         0         0
         0         0         0
         0         0         0
         0         0         0
         0         0         0
         0         0         0
         0         0         0
         0         0         0
         0         0         0
         0         0         0
         0         0         0
         0         0         0
         0         0         0
         0         0         0
         0         0         0
         0         0         0
         0         0         0
         0         0         0
         0         0         0
         0         0         0
         0         0         0
         0         0         0
         0         0         0
         0         0         0
         0         0         0
         0         0         0
         0         0         0
         0         0         0
         0         0         0
         0         0         0
         0         0         0
         0         0         0
         0         0         0
         0         0         0
         0         0         0
         0         0         0
         0         0         0
         0         0         0
         0         0         0
         0         0         0
         0         0         0
         0         0         0
         0         0         0
         0         0         0
         0         0         0
         0         0         0
         0         0         0
         0         0         0
         0         0         0
         0         0         0
         0         0         0
         0         0         0
         0         0         0
         0         0         0
         0         0         0
         0         0         0
         0         0         0
         0         0         0
         0         0         0
         0         0         0
         0         0         0
         0         0         0
         0         0         0
         0         0         0
         0         0         0
         0         0         0
         0         0         0
         0         0         0
         0         0         0
         0         0         0
         0         0         0
         0         0         0
         0         0         0
         0         0         0
         0         0         0
         0         0         0
         0         0         0
         0         0         0
         0         0         0
         0         0         0
         0         0         0
         0         0         0
         0         0         0
         0         0         0
         0         0         0
         0         0         0
         0         0         0
         0         0         0
         0         0         0
         0         0         0
         0         0         0
         0         0         0
         0         0         0
         0         0         0
         0         0         0
         0         0         0
         0         0         0
         0         0         0
         0         0         0
         0         0         0
         0         0         0
         0         0         0
         0         0         0
         0         0         0
         0         0         0
         0         0         0
         0         0         0
         0         0         0
         0         0         0
         0         0         0
         0         0         0
         0         0         0
         0         0         0
         0         0         0
         0         0         0
         0         0         0
         0         0         0
         0         0         0
         0         0         0
         0         0         0
         0         0         0
         0         0         0
         0         0         0
         0         0         0
         0         0         0
         0         0         0
         0         0         0
         0         0         0
         0         0         0
         0         0         0
         0         0         0
         0         0         0
         0         0         0
         0         0         0
         0         0         0
         0         0         0
         0         0         0
         0         0         0
         0         0         0
         0         0         0
         0         0         0
         0         0         0
         0         0         0
         0         0         0
         0         0         0
         0         0         0
         0         0         0
         0         0         0
         0         0         0
         0         0         0
         0         0         0
         0         0         0
         0         0         0
         0         0         0
         0         0         0
         0         0         0
         0         0         0
         0         0         0
         0         0         0
         0         0         0
         0         0         0
         0         0         0
         0         0         0
         0         0         0
         0         0         0
         0         0         0
         0         0         0
         0         0         0
         0         0         0
         0         0         0
         0         0         0
         0         0         0
         0         0         0
         0         0         0
         0         0         0
         0         0         0
         0         0         0
         0         0         0
         0         0         0
         0         0         0
         0         0         0
         0         0         0
         0         0         0
         0         0         0
         0         0         0
         0         0         0
         0         0         0
         0         0         0
         0         0         0
         0         0         0
         0         0         0
         0         0         0
         0         0         0
         0         0         0
         0         0         0
         0         0         0
         0         0         0
         0         0         0
         0         0         0
         0         0         0
         0         0         0
         0         0         0
         0         0         0
         0         0         0
         0         0         0
         0         0         0
         0         0         0
         0         0         0
         0         0         0
         0         0         0
         0         0         0
         0         0         0
         0         0         0
         0         0         0
         0         0         0
         0         0         0
         0         0         0
         0         0         0
         0         0         0
         0         0         0
         0         0         0
         0         0         0
         0         0         0
         0         0         0
         0         0         0
         0         0         0
         0         0         0
         0         0         0
         0         0         0
         0         0         0
         0         0         0
         0         0         0
         0         0         0
         0         0         0
         0         0         0
         0         0         0
         0         0         0
         0         0         0
         0         0         0
         0         0         0
         0         0         0
         0         0         0
         0         0         0
         0         0         0
         0         0         0
         0         0         0
         0         0         0
         0         0         0
         0         0         0
         0         0         0
         0         0         0
         0         0         0
         0         0         0
         0         0         0
         0         0         0
         0         0         0
         0         0         0
         0         0         0
         0         0         0
         0         0         0
         0         0         0
         0         0         0
         0         0         0
         0         0         0
         0         0         0
         0         0         0
         0         0         0
         0         0         0
         0         0         0
         0         0         0
         0         0         0
         0         0         0
         0         0         0
         0         0         0
         0         0         0
         0         0         0
         0         0         0
         0         0         0
         0         0         0
         0         0         0
         0         0         0
         0         0         0
         0         0         0
         0         0         0
         0         0         0
         0         0         0
         0         0         0
         0         0         0
         0         0         0
         0         0         0
         0         0         0
         0         0         0
         0         0         0
         0         0         0
         0         0         0
         0         0         0
         0         0         0
         0         0         0
         0         0         0
         0         0         0
         0         0         0
         0         0         0
         0         0         0
         0         0         0
         0         0         0
         0         0         0
         0         0         0
         0         0         0
         0         0         0
         0         0         0
         0         0         0
         0         0         0
         0         0         0
         0         0         0
         0         0         0
         0         0         0
         0         0         0
         0         0         0
         0         0         0
         0         0         0
         0         0         0
         0         0         0
         0         0         0
         0         0         0
         0         0         0
         0         0         0
         0         0         0
         0         0         0
         0         0         0
         0         0         0
         0         0         0
         0         0         0
         0         0         0
         0         0         0
         0         0         0
         0         0         0
         0         0         0
         0         0         0
         0         0         0
         0         0         0
         0         0         0
         0         0         0
         0         0         0
         0         0         0
         0         0         0
         0         0         0
         0         0         0
         0         0         0
         0         0         0
         0         0         0
         0         0         0
         0         0         0
         0         0         0
         0         0         0
         0         0         0
         0         0         0
         0         0         0
         0         0         0
         0         0         0
         0         0         0
         0         0         0
         0         0         0
         0         0         0
         0         0         0
         0         0         0
         0         0         0
         0         0         0
         0         0         0
         0         0         0
         0         0         0
         0         0         0
         0         0         0
         0         0         0
         0         0         0
         0         0         0
         0         0         0
         0         0         0
         0         0         0
         0         0         0
         0         0         0
         0         0         0
         0         0         0
         0         0         0
         0         0         0
         0         0         0
         0         0         0
         0         0         0
         0         0         0
         0         0         0
         0         0         0
         0         0         0
         0         0         0
         0         0         0
         0         0         0
         0         0         0
         0         0         0
         0         0         0
         0         0         0
         0         0         0
         0         0         0
         0         0         0
         0         0         0
         0         0         0
         0         0         0
         0         0         0
         0         0         0
         0         0         0
         0         0         0
         0         0         0
         0         0         0
         0         0         0
         0         0         0
         0         0         0
         0         0         0
         0         0         0
         0         0         0
         0         0         0
         0         0         0
         0         0         0
         0         0         0
         0         0         0
         0         0         0
         0         0         0
         0         0         0
         0         0         0
         0         0         0
         0         0         0
         0         0         0
         0         0         0
         0         0         0
         0         0         0
         0         0         0
         0         0         0
         0         0         0
         0         0         0
         0         0         0
         0         0         0
         0         0         0
         0         0         0
         0         0         0
         0         0         0
         0         0         0
         0         0         0
         0         0         0
         0         0         0
         0         0         0
         0         0         0
         0         0         0
         0         0         0
         0         0         0
         0         0         0
         0         0         0
         0         0         0
         0         0         0
         0         0         0
         0         0         0
         0         0         0
         0         0         0
         0         0         0
         0         0         0
         0         0         0
         0         0         0
         0         0         0
         0         0         0
         0         0         0
         0         0         0
         0         0         0
         0         0         0
         0         0         0
         0         0         0
         0         0         0
         0         0         0
         0         0         0
         0         0         0
         0         0         0
         0         0         0
         0         0         0
         0         0         0
         0         0         0
         0         0         0
         0         0         0
         0         0         0
         0         0         0
         0         0         0
         0         0         0
         0         0         0
         0         0         0
         0         0         0
         0         0         0
         0         0         0
         0         0         0
         0         0         0
         0         0         0
         0         0         0
         0         0         0
         0         0         0
         0         0         0
         0         0         0
         0         0         0
         0         0         0
         0         0         0
         0         0         0
         0         0         0
         0         0         0
         0         0         0
         0         0         0
         0         0         0
         0         0         0
         0         0         0
         0         0         0
         0         0         0
         0         0         0
         0         0         0
         0         0         0
         0         0         0
         0         0         0
         0         0         0
         0         0         0
         0         0         0
         0         0         0
         0         0         0
         0         0         0
         0         0         0
         0         0         0
         0         0         0
         0         0         0
         0         0         0
         0         0         0
         0         0         0
         0         0         0
         0         0         0
         0         0         0
         0         0         0
         0         0         0
         0         0         0
         0         0         0
         0         0         0
         0         0         0
         0         0         0
         0         0         0
         0         0         0
         0         0         0
         0         0         0
         0         0         0
         0         0         0
         0         0         0
         0         0         0
         0         0         0
         0         0         0
         0         0         0
         0         0         0
         0         0         0
         0         0         0
         0         0         0
         0         0         0
         0         0         0
         0         0         0
         0         0         0
         0         0         0
         0         0         0
         0         0         0
         0         0         0
         0         0         0
         0         0         0
         0         0         0
         0         0         0
         0         0         0
         0         0         0
         0         0         0
         0         0         0
         0         0         0
         0         0         0
         0         0         0
         0         0         0
         0         0         0
         0         0         0
         0         0         0
         0         0         0
         0         0         0
         0         0         0
         0         0         0
         0         0         0
         0         0         0
         0         0         0
         0         0         0
         0         0         0
         0         0         0
         0         0         0
         0         0         0
         0         0         0
         0         0         0
         0         0         0
         0         0         0
         0         0         0
         0         0         0
         0         0         0
         0         0         0
         0         0         0
         0         0         0
         0         0         0
         0         0         0
         0         0         0
         0         0         0
         0         0         0
         0         0         0
         0         0         0
         0         0         0
         0         0         0
         0         0         0
         0         0         0
         0         0         0
         0         0         0
         0         0         0
         0         0         0
         0         0         0
         0         0         0
         0         0         0
         0         0         0
         0         0         0
         0         0         0
         0         0         0
         0         0         0
         0         0         0
         0         0         0
         0         0         0
         0         0         0
         0         0         0
         0         0         0
         0         0         0
         0         0         0
         0         0         0
         0         0         0
         0         0         0
         0         0         0
         0         0         0
         0         0         0
         0         0         0
         0         0         0
         0         0         0
         0         0         0
         0         0         0
         0         0         0
         0         0         0
         0         0         0
         0         0         0
         0         0         0
         0         0         0
         0         0         0
         0         0         0
         0         0         0
         0         0         0
         0         0         0
         0         0         0
         0         0         0
         0         0         0
         0         0         0
         0         0         0
         0         0         0
         0         0         0
         0         0         0
         0         0         0
         0         0         0
         0         0         0
         0         0         0
         0         0         0
         0         0         0
         0         0         0
         0         0         0
         0         0         0
         0         0         0
         0         0         0
         0         0         0
         0         0         0
         0         0         0
         0         0         0
         0         0         0
         0         0         0
         0         0         0
         0         0         0
         0         0         0
         0         0         0
         0         0         0
         0         0         0
         0         0         0
         0         0         0
         0         0         0
         0         0         0
         0         0         0
         0         0         0
         0         0         0
         0         0         0
         0         0         0
         0         0         0
         0         0         0
         0         0         0
         0         0         0
         0         0         0
         0         0         0
         0         0         0
         0         0         0
         0         0         0
         0         0         0
         0         0         0
         0         0         0
         0         0         0
         0         0         0
         0         0         0
         0         0         0
         0         0         0
         0         0         0
         0         0         0
         0         0         0
         0         0         0
         0         0         0
         0         0         0
         0         0         0
         0         0         0
         0         0         0
         0         0         0
         0         0         0
         0         0         0
         0         0         0
         0         0         0
         0         0         0
         0         0         0
         0         0         0
         0         0         0
         0         0         0
         0         0         0
         0         0         0
         0         0         0
         0         0         0
         0         0         0
         0         0         0
         0         0         0
         0         0         0
         0         0         0
         0         0         0
         0         0         0
         0         0         0
         0         0         0
         0         0         0
         0         0         0
         0         0         0
         0         0         0
         0         0         0
         0         0         0
         0         0         0
         0         0         0
         0         0         0
         0         0         0
         0         0         0
         0         0         0
         0         0         0
         0         0         0
         0         0         0
         0         0         0
         0         0         0
         0         0         0
         0         0         0
         0         0         0
         0         0         0
         0         0         0
         0         0         0
         0         0         0
         0         0         0
         0         0         0
         0         0         0
         0         0         0
         0         0         0
         0         0         0
         0         0         0
         0         0         0
         0         0         0
         0         0         0
         0         0         0
         0         0         0
         0         0         0
         0         0         0
         0         0         0
         0         0         0
         0         0         0
         0         0         0
         0         0         0
         0         0         0
         0         0         0
         0         0         0
         0         0         0
         0         0         0
         0         0         0
         0         0         0
         0         0         0
         0         0         0
         0         0         0
         0         0         0
         0         0         0
         0         0         0
         0         0         0
         0         0         0
         0         0         0
         0         0         0
         0         0         0
         0         0         0
         0         0         0
         0         0         0
         0         0         0
         0         0         0
         0         0         0
         0         0         0
         0         0         0
         0         0         0
         0         0         0
         0         0         0
         0         0         0
         0         0         0
         0         0         0
         0         0         0
         0         0         0
         0         0         0
         0         0         0
         0         0         0
         0         0         0
         0         0         0
         0         0         0
         0         0         0
         0         0         0
         0         0         0
         0         0         0
         0         0         0
         0         0         0
         0         0         0
         0         0         0
         0         0         0
         0         0         0
         0         0         0
         0         0         0
         0         0         0
         0         0         0
         0         0         0
         0         0         0
         0         0         0
         0         0         0
         0         0         0
         0         0         0
         0         0         0
         0         0         0
         0         0         0
         0         0         0
         0         0         0
         0         0         0
         0         0         0
         0         0         0
         0         0         0
         0         0         0
         0         0         0
         0         0         0
         0         0         0
         0         0         0
         0         0         0
         0         0         0
         0         0         0
         0         0         0
         0         0         0
         0         0         0
         0         0         0
         0         0         0
         0         0         0
         0         0         0
         0         0         0
         0         0         0
         0         0         0
         0         0         0
         0         0         0
         0         0         0
         0         0         0
         0         0         0
         0         0         0
         0         0         0
         0         0         0
         0         0         0
         0         0         0
         0         0         0
         0         0         0
         0         0         0
         0         0         0
         0         0         0
         0         0         0
         0         0         0
         0         0         0
         0         0         0
         0         0         0
         0         0         0
         0         0         0
         0         0         0
         0         0         0
         0         0         0
         0         0         0
         0         0         0
         0         0         0
         0         0         0
         0         0         0
         0         0         0
         0         0         0
         0         0         0
         0         0         0
         0         0         0
         0         0         0
         0         0         0
         0         0         0
         0         0         0
         0         0         0
         0         0         0
         0         0         0
         0         0         0
         0         0         0
         0         0         0
         0         0         0
         0         0         0
         0         0         0
         0         0         0
         0         0         0
         0         0         0
         0         0         0
         0         0         0
         0         0         0
         0         0         0
         0         0         0
         0         0         0
         0         0         0
         0         0         0
         0         0         0
         0         0         0
         0         0         0
         0         0         0
         0         0         0
         0         0         0
         0         0         0
         0         0         0
         0         0         0
         0         0         0
         0         0         0
         0         0         0
         0         0         0
         0         0         0
         0         0         0
         0         0         0
         0         0         0
         0         0         0
         0         0         0
         0         0         0
         0         0         0
         0         0         0
         0         0         0
         0         0         0
         0         0         0
         0         0         0
         0         0         0
         0         0         0
         0         0         0
         0         0         0
         0         0         0
         0         0         0
         0         0         0
         0         0         0
         0         0         0
         0         0         0
         0         0         0
         0         0         0
         0         0         0
         0         0         0
         0         0         0
         0         0         0
         0         0         0
         0         0         0
         0         0         0
         0         0         0
         0         0         0
         0         0         0
         0         0         0
         0         0         0
         0         0         0
         0         0         0
         0         0         0
         0         0         0
         0         0         0
         0         0         0
         0         0         0
         0         0         0
         0         0         0
         0         0         0
         0         0         0
         0         0         0
         0         0         0
         0         0         0
         0         0         0
         0         0         0
         0         0         0
         0         0         0
         0         0         0
         0         0         0
         0         0         0
         0         0         0
         0         0         0
         0         0         0
         0         0         0
         0         0         0
         0         0         0
         0         0         0
         0         0         0
         0         0         0
         0         0         0
         0         0         0
         0         0         0
         0         0         0
         0         0         0
         0         0         0
         0         0         0
         0         0         0
         0         0         0
         0         0         0
         0         0         0
         0         0         0
         0         0         0
         0         0         0
         0         0         0
         0         0         0
         0         0         0
         0         0         0
         0         0         0
         0         0         0
         0         0         0
         0         0         0
         0         0         0
         0         0         0
         0         0         0
         0         0         0
         0         0         0
         0         0         0
         0         0         0
         0         0         0
         0         0         0
         0         0         0
         0         0         0
         0         0         0
         0         0         0
         0         0         0
         0         0         0
         0         0         0
         0         0         0
         0         0         0
         0         0         0
         0         0         0
         0         0         0
         0         0         0
         0         0         0
         0         0         0
         0         0         0
         0         0         0
         0         0         0
         0         0         0
         0         0         0
         0         0         0
         0         0         0
         0         0         0
         0         0         0
         0         0         0
         0         0         0
         0         0         0
         0         0         0
         0         0         0
         0         0         0
         0         0         0
         0         0         0
         0         0         0
         0         0         0
         0         0         0
         0         0         0
         0         0         0
         0         0         0
         0         0         0
         0         0         0
         0         0         0
         0         0         0
         0         0         0
         0         0         0
         0         0         0
         0         0         0
         0         0         0
         0         0         0
         0         0         0
         0         0         0
         0         0         0
         0         0         0
         0         0         0
         0         0         0
         0         0         0
         0         0         0
         0         0         0
         0         0         0
         0         0         0
         0         0         0
         0         0         0
         0         0         0
         0         0         0
         0         0         0
         0         0         0
         0         0         0
         0         0         0
         0         0         0
         0         0         0
         0         0         0
         0         0         0
         0         0         0
         0         0         0
         0         0         0
         0         0         0
         0         0         0
         0         0         0
         0         0         0
         0         0         0
         0         0         0
         0         0         0
         0         0         0
         0         0         0
         0         0         0
         0         0         0
         0         0         0
         0         0         0
         0         0         0
         0         0         0
         0         0         0
         0         0         0
         0         0         0
         0         0         0
         0         0         0
         0         0         0
         0         0         0
         0         0         0
         0         0         0
         0         0         0
         0         0         0
         0         0         0
         0         0         0
         0         0         0
         0         0         0
         0         0         0
         0         0         0
         0         0         0
         0         0         0
         0         0         0
         0         0         0
         0         0         0
         0         0         0
         0         0         0
         0         0         0
         0         0         0
         0         0         0
         0         0         0
         0         0         0
         0         0         0
         0         0         0
         0         0         0
         0         0         0
         0         0         0
         0         0         0
         0         0         0
         0         0         0
         0         0         0
         0         0         0
         0         0         0
         0         0         0
         0         0         0
         0         0         0
         0         0         0
         0         0         0
         0         0         0
         0         0         0
         0         0         0
         0         0         0
         0         0         0
         0         0         0
         0         0         0
         0         0         0
         0         0         0
         0         0         0
         0         0         0
         0         0         0
         0         0         0
         0         0         0
         0         0         0
         0         0         0
         0         0         0
         0         0         0
         0         0         0
         0         0         0
         0         0         0
         0         0         0
         0         0         0
         0         0         0
         0         0         0
         0         0         0
         0         0         0
         0         0         0
         0         0         0
         0         0         0
         0         0         0
         0         0         0
         0         0         0
         0         0         0
         0         0         0
         0         0         0
         0         0         0
         0         0         0
         0         0         0
         0         0         0
         0         0         0
         0         0         0
         0         0         0
         0         0         0
         0         0         0
         0         0         0
         0         0         0
         0         0         0
         0         0         0
         0         0         0
         0         0         0
         0         0         0
         0         0         0
         0         0         0
         0         0         0
         0         0         0
         0         0         0
         0         0         0
         0         0         0
         0         0         0
         0         0         0
         0         0         0
         0         0         0
         0         0         0
         0         0         0
         0         0         0
         0         0         0
         0         0         0
         0         0         0
         0         0         0
         0         0         0
         0         0         0
         0         0         0
         0         0         0
         0         0         0
         0         0         0
         0         0         0
         0         0         0
         0         0         0
         0         0         0
         0         0         0
         0         0         0
         0         0         0
         0         0         0
         0         0         0
         0         0         0
         0         0         0
         0         0         0
         0         0         0
         0         0         0
         0         0         0
         0         0         0
         0         0         0
         0         0         0
         0         0         0
         0         0         0
         0         0         0
         0         0         0
         0         0         0
         0         0         0
         0         0         0
         0         0         0
         0         0         0
         0         0         0
         0         0         0
         0         0         0
         0         0         0
         0         0         0
         0         0         0
         0         0         0
         0         0         0
         0         0         0
         0         0         0
         0         0         0
         0         0         0
         0         0         0
         0         0         0
         0         0         0
         0         0         0
         0         0         0
         0         0         0
         0         0         0
         0         0         0
         0         0         0
         0         0         0
         0         0         0
END
GENBOX
    0
    0.000000000    0.000000000    0.000000000
    0.000000000    0.000000000    0.000000000
    0.000000000    0.000000000    0.000000000
    0.000000000    0.000000000    0.000000000
END
