# Supplementary material for: Accelerated Enveloping Distribution Sampling (AEDS) Allows for Efficient Sampling of Orthogonal Degrees of Freedom
Source: J Chem Inf Model. 2022 Dec 13;63(1):197–207. doi: 10.1021/acs.jcim.2c01272 (PMC9832482; doi:10.1021/acs.jcim.2c01272)
Supplement: Supplementary file 2 — ci2c01272_si_002.zip [file ci2c01272_si_002.zip › Accelerated_Enveloping_Distribution_Sampling_AEDS_allows_for_efficient_sampling_of_orthogonal_degrees_of_freedom/equilibration/EDSR_protein_helixF/box_EDSR_helixF_2.cnf]

TITLE
	final configuration
END
TIMESTEP
         500000 2000.000000000
END
POSITION
# first 24 chars ignored
    1 MET   H1         1    4.892655157    5.235553510    0.008453000
    1 MET   H2         2    4.869413017    5.349581991   -0.113539636
    1 MET   N          3    4.890164287    5.332148352   -0.017287498
    1 MET   H3         4    4.819120730    5.368010635    0.043259587
    1 MET   CA         5    5.021319123    5.383665225    0.024554513
    1 MET   CB         6    5.116209793    5.329089351    8.521285154
    1 MET   CG         7    5.254679354    5.310977058    8.583784794
    1 MET   SD         8    5.364091801    5.456915990    8.598542302
    1 MET   CE         9    5.499322496    5.368750653    8.673532961
    1 MET   C         10    5.016800148    5.536084539    0.012097229
    1 MET   O         11    4.954177358    5.585308903   -0.081627789
    2 ASN   N         12    5.083912016    5.602793199    0.105559983
    2 ASN   H         13    5.135007477    5.551762088    0.174734440
    2 ASN   CA        14    5.098593254    5.748942656    0.099476938
    2 ASN   CB        15    4.994830436    5.822194944    0.184789009
    2 ASN   CG        16    4.992090671    5.793284623    0.335003922
    2 ASN   OD1       17    5.079065849    5.830126305    0.413788721
    2 ASN   ND2       18    4.877319666    5.751566248    0.387671782
    2 ASN   HD21      19    4.862463354    5.731115964    0.484417565
    2 ASN   HD22      20    4.801653842    5.725613092    0.327671422
    2 ASN   C         21    5.238642456    5.805125142    0.124801089
    2 ASN   O         22    5.333947553    5.739762603    0.166928117
    3 ILE   N         23    5.263334384    5.919027722    0.060726547
    3 ILE   H         24    5.207939230    5.950812421   -0.016227310
    3 ILE   CA        25    5.396775891    5.980495806    0.065585008
    3 ILE   CB        26    5.420189167    6.092078810    8.567164574
    3 ILE   CG1       27    5.560228883    6.153320801    8.560284023
    3 ILE   CG2       28    5.314172336    6.200822323    8.585718958
    3 ILE   CD        29    5.659348392    6.053074932    8.500841133
    3 ILE   C         30    5.461358752    6.008775280    0.201360764
    3 ILE   O         31    5.576007833    5.972362766    0.226972440
    4 PHE   N         32    5.368302811    6.036201751    0.292332157
    4 PHE   H         33    5.271827817    6.045620476    0.267758235
    4 PHE   CA        34    5.403184190    6.051069353    0.434359037
    4 PHE   CB        35    5.280905484    6.094929114    0.515175085
    4 PHE   CG        36    5.205427004    6.206852421    0.443166598
    4 PHE   CD1       37    5.234329137    6.337981899    0.479041240
    4 PHE   HD1       38    5.325696332    6.354347228    0.536183512
    4 PHE   CD2       39    5.105327468    6.178848826    0.350886557
    4 PHE   HD2       40    5.095074112    6.077031369    0.313351750
    4 PHE   CE1       41    5.172251591    6.443905978    0.413869722
    4 PHE   HE1       42    5.190469114    6.545282414    0.449521089
    4 PHE   CE2       43    5.038081625    6.284954693    0.291382668
    4 PHE   HE2       44    4.950663686    6.268416509    0.228409500
    4 PHE   CZ        45    5.074440672    6.416232262    0.319048759
    4 PHE   HZ        46    5.030374934    6.505003724    0.273664178
    4 PHE   C         47    5.452245007    5.920515233    0.497297439
    4 PHE   O         48    5.558121044    5.923415448    0.559851871
    5 GLU   N         49    5.377798798    5.814321339    0.467778872
    5 GLU   H         50    5.288488714    5.818299847    0.422969298
    5 GLU   CA        51    5.426089956    5.679590099    0.501357115
    5 GLU   CB        52    5.340114759    5.568544272    0.440612594
    5 GLU   CG        53    5.201005978    5.552048632    0.502140533
    5 GLU   CD        54    5.122065965    5.430968878    0.451995753
    5 GLU   OE1       55    5.094640705    5.417110934    0.330831299
    5 GLU   OE2       56    5.062065617    5.356748037    0.532701035
    5 GLU   C         57    5.567482868    5.650302054    0.450745721
    5 GLU   O         58    5.658840698    5.635313949    0.531733896
    6 MET   N         59    5.594855296    5.672815610    0.322554739
    6 MET   H         60    5.520604404    5.685972351    0.256870747
    6 MET   CA        61    5.730860846    5.664683231    0.267340170
    6 MET   CB        62    5.733661411    5.692990898    0.117007610
    6 MET   CG        63    5.857221073    5.632748654    0.049809098
    6 MET   SD        64    5.903370644    5.713195235   -0.107949990
    6 MET   CE        65    5.752964726    5.682641025   -0.198108429
    6 MET   C         66    5.835897973    5.747622965    0.341490803
    6 MET   O         67    5.939286082    5.697643988    0.385587800
    7 LEU   N         68    5.797143744    5.871382327    0.370990546
    7 LEU   H         69    5.719129393    5.916271025    0.327415332
    7 LEU   CA        70    5.879024672    5.961326187    0.453541483
    7 LEU   CB        71    5.826810035    6.105107158    0.451012136
    7 LEU   CG        72    5.876182687    6.153305432    0.314455607
    7 LEU   CD1       73    5.786817190    6.265726584    0.261668771
    7 LEU   CD2       74    6.023876663    6.192231166    0.323353600
    7 LEU   C         75    5.903957883    5.913619946    0.596754357
    7 LEU   O         76    6.017645654    5.915019708    0.643656461
    8 ARG   N         77    5.801979291    5.861249784    0.664190074
    8 ARG   H         78    5.716101266    5.857982357    0.613040490
    8 ARG   CA        79    5.813810086    5.809822348    0.801400319
    8 ARG   CB        80    5.677060065    5.782855872    0.864490004
    8 ARG   CG        81    5.690184041    5.774210958    1.016680974
    8 ARG   CD        82    5.563236401    5.717155856    1.080232448
    8 ARG   NE        83    5.541945425    5.585140054    1.019168322
    8 ARG   HE        84    5.612680384    5.519505440    1.045436164
    8 ARG   CZ        85    5.440309541    5.542834892    0.942771790
    8 ARG   NH1       86    5.331011587    5.615082736    0.914618130
    8 ARG   HH11      87    5.252548073    5.577119737    0.865596655
    8 ARG   HH12      88    5.335331585    5.714305348    0.926316694
    8 ARG   NH2       89    5.450904536    5.422169636    0.885459622
    8 ARG   HH21      90    5.387875331    5.383866164    0.817923469
    8 ARG   HH22      91    5.523733494    5.358109395    0.909813402
    8 ARG   C         92    5.901246456    5.684394594    0.807383183
    8 ARG   O         93    5.986050040    5.679344579    0.896343032
    9 ILE   N         94    5.873246207    5.577908850    0.732768401
    9 ILE   H         95    5.783114764    5.582504988    0.689696152
    9 ILE   CA        96    5.950881717    5.453073797    0.731397923
    9 ILE   CB        97    5.882201073    5.348809434    0.642948249
    9 ILE   CG1       98    5.739461702    5.327942835    0.693929479
    9 ILE   CG2       99    5.960281788    5.217242292    0.645432847
    9 ILE   CD       100    5.642127142    5.286250493    0.583471809
    9 ILE   C        101    0.057730291    5.489471706    0.697490477
    9 ILE   O        102    0.146836432    5.450188615    0.772637303
   10 ASP   N        103    0.080989124    5.589305762    0.612739953
   10 ASP   H        104    0.015227502    5.593447852    0.537508442
   10 ASP   CA       105    0.212196008    5.653081716    0.594566238
   10 ASP   CB       106    0.222502062    5.729464297    0.462393909
   10 ASP   CG       107    0.364699270    5.734683125    0.406154062
   10 ASP   OD1      108    0.459936603    5.763285336    0.481913316
   10 ASP   OD2      109    0.372284907    5.715295890    0.282896017
   10 ASP   C        110    0.265291219    5.733814763    0.713202907
   10 ASP   O        111    0.360888474    5.689755346    0.776842523
   11 GLU   N        112    0.211265291    5.848805136    0.752540511
   11 GLU   H        113    0.127744805    5.872409378    0.702863609
   11 GLU   CA       114    0.270243213    5.942158126    0.849593781
   11 GLU   CB       115    0.246299535    6.087756263    0.809134861
   11 GLU   CG       116    0.325417150    6.121690094    0.682640184
   11 GLU   CD       117    0.428656098    6.227996824    0.720697549
   11 GLU   OE1      118    0.388459476    6.342256845    0.751583296
   11 GLU   OE2      119    0.550328623    6.199535586    0.717864113
   11 GLU   C        120    0.236707118    5.924112389    0.997781261
   11 GLU   O        121    0.318439380    5.939866043    1.088352363
   12 GLY   N        122    0.112220030    5.880843964    1.015653990
   12 GLY   H        123    0.057625798    5.812945850    0.966553954
   12 GLY   CA       124    0.051938450    5.882880850    1.149705558
   12 GLY   C        125    0.006863278    6.023472076    1.189828580
   12 GLY   O        126    0.088484122    6.115315279    1.195473446
   13 LEU   N        127    5.929635342    6.018438898    1.256309075
   13 LEU   H        128    5.905034095    5.933722269    1.303397976
   13 LEU   CA       129    5.870993428    6.149261826    1.288829571
   13 LEU   CB       130    5.719031984    6.132322033    1.294407284
   13 LEU   CG       131    5.646597077    6.267081260    1.296358233
   13 LEU   CD1      132    5.645016091    6.354669733    1.170919890
   13 LEU   CD2      133    5.504069334    6.264259617    1.351908896
   13 LEU   C        134    5.929210733    6.207936954    1.417593378
   13 LEU   O        135    5.877363843    6.174063797    1.523871975
   14 ARG   N        136    6.028776596    6.295653809    1.408505044
   14 ARG   H        137    6.086941023    6.301888567    1.327388001
   14 ARG   CA       138    0.039289158    6.359007096    1.532027662
   14 ARG   CB       139    0.166573028    6.443233120    1.521219222
   14 ARG   CG       140    0.297444070    6.367770037    1.496975409
   14 ARG   CD       141    0.297591629    6.342809058    1.346021286
   14 ARG   NE       142    0.424896693    6.302042641    1.284848560
   14 ARG   HE       143    0.468305811    6.284098579    1.373138557
   14 ARG   CZ       144    0.448761808    6.287469380    1.153798490
   14 ARG   NH1      145    0.353020107    6.324615974    1.067701879
   14 ARG   HH11     146    0.384692522    6.330957325    0.973055979
   14 ARG   HH12     147    0.255273612    6.341251091    1.080768229
   14 ARG   NH2      148    0.560969853    6.228239893    1.110686147
   14 ARG   HH21     149    0.587291964    6.234749319    1.014426610
   14 ARG   HH22     150    0.593488086    6.153581032    1.168733395
   14 ARG   C        151    5.964429420    6.427388645    1.609701258
   14 ARG   O        152    5.875936198    6.489580547    1.551117377
   15 LEU   N        153    5.966268713    6.396727124    1.739117850
   15 LEU   H        154    6.003694851    6.309165023    1.769659725
   15 LEU   CA       155    5.880795111    6.461515309    1.839645469
   15 LEU   CB       156    5.798143297    6.361092032    1.920249406
   15 LEU   CG       157    5.693517848    6.275755193    1.848244886
   15 LEU   CD1      158    5.614736723    6.212203411    1.962984594
   15 LEU   CD2      159    5.600822133    6.365386169    1.765886919
   15 LEU   C        160    5.940550911    0.064415243    1.924455662
   15 LEU   O        161    5.865005575    0.136761286    1.989180018
   16 LYSH  N        162    0.035626856    0.063894178    1.928934853
   16 LYSH  H        163    0.084588659   -0.018777578    1.901206675
   16 LYSH  CA       164    0.126593414    0.170254052    1.973922735
   16 LYSH  CB       165    0.236737725    0.125469211    2.070233995
   16 LYSH  CG       166    0.167761951    0.072114479    2.195953480
   16 LYSH  CD       167    0.265111234   -0.001350369    2.288322489
   16 LYSH  CE       168    0.186463224    6.441471146    2.401301952
   16 LYSH  NZ       169    0.278398497    6.354155894    2.475687902
   16 LYSH  HZ1      170    0.366826571    6.400141704    2.483805494
   16 LYSH  HZ2      171    0.286156660    6.268769125    2.424220643
   16 LYSH  HZ3      172    0.252055937    6.333718476    2.569966204
   16 LYSH  C        173    0.181733571    0.238160749    1.848385131
   16 LYSH  O        174    0.188889581    0.180235250    1.740110007
   17 ILE   N        175    0.209238512    0.367921446    1.858115784
   17 ILE   H        176    0.164523291    0.414318691    1.934591045
   17 ILE   CA       177    0.279099104    0.451522695    1.759407748
   17 ILE   CB       178    0.282663131    0.599256443    1.799066289
   17 ILE   CG1      179    0.354096219    0.608788725    1.934033714
   17 ILE   CG2      180    0.138302885    0.649805509    1.803175168
   17 ILE   CD       181    0.356997844    0.748606959    1.996102872
   17 ILE   C        182    0.420899563    0.399178598    1.735611995
   17 ILE   O        183    0.485689917    0.341297396    1.822691713
   18 TYR   N        184    0.480767438    0.434609167    1.622246369
   18 TYR   H        185    0.432115660    0.493492765    1.557703777
   18 TYR   CA       186    0.615864764    0.398417770    1.576962256
   18 TYR   CB       187    0.609911429    0.254350553    1.525793439
   18 TYR   CG       188    0.522419278    0.223360264    1.404147705
   18 TYR   CD1      189    0.383756319    0.222698315    1.413744449
   18 TYR   HD1      190    0.332485395    0.242257862    1.507929122
   18 TYR   CD2      191    0.579963099    0.179424416    1.285491103
   18 TYR   HD2      192    0.687929666    0.178958078    1.270585103
   18 TYR   CE1      193    0.309278868    0.192445300    1.300348424
   18 TYR   HE1      194    0.201216303    0.205985301    1.304839468
   18 TYR   CE2      195    0.505566795    0.143466619    1.173723922
   18 TYR   HE2      196    0.554805600    0.082419563    1.098028327
   18 TYR   CZ       197    0.367151608    0.154488294    1.179804216
   18 TYR   OH       198    0.293141713    0.152834593    1.065721495
   18 TYR   HH       199    0.356512580    0.136942959    0.990017087
   18 TYR   C        200    0.672503316    0.485125412    1.464326148
   18 TYR   O        201    0.592572663    0.550194522    1.397188872
   19 LYSH  N        202    0.804026275    0.492806092    1.446111836
   19 LYSH  H        203    0.874582879    0.468327810    1.512622017
   19 LYSH  CA       204    0.858591272    0.548194390    1.321354489
   19 LYSH  CB       205    0.994880454    0.615352309    1.339364817
   19 LYSH  CG       206    0.990916074    0.734933783    1.434741057
   19 LYSH  CD       207    1.129594670    0.797998921    1.448886581
   19 LYSH  CE       208    1.239379411    0.703879385    1.498907514
   19 LYSH  NZ       209    1.363746591    0.779933772    1.517834159
   19 LYSH  HZ1      210    1.349686260    0.846315004    1.591292243
   19 LYSH  HZ2      211    1.389401331    0.825466648    1.432577569
   19 LYSH  HZ3      212    1.439850432    0.721725736    1.546470518
   19 LYSH  C        213    0.873538373    0.440806415    1.213392398
   19 LYSH  O        214    0.899392294    0.323048268    1.237787072
   20 ASP   N        215    0.820400458    0.478906769    1.097560663
   20 ASP   H        216    0.758529170    0.557452608    1.095973590
   20 ASP   CA       217    0.817837678    0.392204708    0.978868811
   20 ASP   CB       218    0.715164766    0.450550064    0.881590158
   20 ASP   CG       219    0.760285030    0.576900428    0.808019537
   20 ASP   OD1      220    0.880743615    0.609147839    0.816671185
   20 ASP   OD2      221    0.689738437    0.624284812    0.716357717
   20 ASP   C        222    0.946757011    0.337272041    0.917425810
   20 ASP   O        223    1.050348653    0.331294230    0.983482439
   21 THR   N        224    0.933482025    0.299769974    0.790509705
   21 THR   H        225    0.850418210    0.323821516    0.740276751
   21 THR   CA       226    1.037011853    0.244732125    0.701838438
   21 THR   CB       227    0.979504080    0.191523610    0.570420203
   21 THR   OG1      228    0.864412466    0.264475738    0.527027289
   21 THR   HG1      229    0.836849282    0.239932144    0.434092761
   21 THR   CG2      230    0.946718798    0.044607420    0.597838914
   21 THR   C        231    1.150009489    0.338041056    0.657811094
   21 THR   O        232    1.242348145    0.300948974    0.585507266
   22 GLU   N        233    1.129579584    0.467362882    0.681209778
   22 GLU   H        234    1.042401406    0.513674435    0.697212713
   22 GLU   CA       235    1.231163361    0.572893865    0.668747532
   22 GLU   CB       236    1.207239708    0.676325442    0.558553125
   22 GLU   CG       237    1.217679555    0.628836246    0.413478670
   22 GLU   CD       238    1.175940431    0.738005512    0.314759393
   22 GLU   OE1      239    1.188187710    0.857670429    0.348732718
   22 GLU   OE2      240    1.165663894    0.710078485    0.193353063
   22 GLU   C        241    1.259508748    0.644167246    0.801137421
   22 GLU   O        242    1.368198334    0.694249909    0.829550882
   23 GLY   N        243    1.152839608    0.669752585    0.876351988
   23 GLY   H        244    1.059325041    0.655851916    0.843752375
   23 GLY   CA       245    1.168378708    0.739238368    1.004957228
   23 GLY   C        246    1.071149308    0.854752301    1.029732259
   23 GLY   O        247    1.097514669    0.947664224    1.105907494
   24 TYR   N        248    0.943648005    0.832958679    0.998788786
   24 TYR   H        249    0.921736085    0.761830329    0.931993320
   24 TYR   CA       250    0.835544784    0.928178842    1.028000675
   24 TYR   CB       251    0.770685797    0.972824501    0.896807313
   24 TYR   CG       252    0.864391325    1.000452394    0.779063977
   24 TYR   CD1      253    0.942014147    1.115490885    0.786822622
   24 TYR   HD1      254    0.922714786    1.176680681    0.874932685
   24 TYR   CD2      255    0.869334046    0.922518846    0.664077851
   24 TYR   HD2      256    0.832300657    0.820011954    0.663884289
   24 TYR   CE1      257    1.037794183    1.145854169    0.690781867
   24 TYR   HE1      258    1.115925881    1.221839809    0.690072634
   24 TYR   CE2      259    0.950968717    0.960245202    0.558095082
   24 TYR   HE2      260    0.946165653    0.910462161    0.461256590
   24 TYR   CZ       261    1.032915676    1.071462661    0.573471148
   24 TYR   OH       262    1.127650073    1.090061561    0.477696681
   24 TYR   HH       263    1.150041403    0.999264742    0.442276465
   24 TYR   C        264    0.724479249    0.860448311    1.108543089
   24 TYR   O        265    0.682902530    0.756041351    1.058547192
   25 TYR   N        266    0.666902609    0.927374703    1.208027671
   25 TYR   H        267    0.678270655    1.017738342    1.166731802
   25 TYR   CA       268    0.576319836    0.865954926    1.306187671
   25 TYR   CB       269    0.567130867    0.962682505    1.424375594
   25 TYR   CG       270    0.660680736    0.914591380    1.535485649
   25 TYR   CD1      271    0.627251598    0.808635980    1.619020702
   25 TYR   HD1      272    0.538562688    0.748205827    1.599910614
   25 TYR   CD2      273    0.782833290    0.971374735    1.569790510
   25 TYR   HD2      274    0.825739685    1.058047707    1.519492015
   25 TYR   CE1      275    0.711927499    0.755578734    1.715632543
   25 TYR   HE1      276    0.672146791    0.681229566    1.784702844
   25 TYR   CE2      277    0.859389011    0.933368569    1.679398908
   25 TYR   HE2      278    0.937965347    0.998440994    1.717758536
   25 TYR   CZ       279    0.835339359    0.812782396    1.744218667
   25 TYR   OH       280    0.933749948    0.724279547    1.775457138
   25 TYR   HH       281    1.010861195    0.779903603    1.806425493
   25 TYR   C        282    0.436990603    0.828152135    1.255480990
   25 TYR   O        283    0.355592713    0.905138360    1.204695349
   26 THR   N        284    0.414090100    0.697621635    1.266771523
   26 THR   H        285    0.478953574    0.638072089    1.314162284
   26 THR   CA       286    0.299777029    0.631379516    1.202323521
   26 THR   CB       287    0.347407618    0.539431025    1.089696102
   26 THR   OG1      288    0.450995088    0.449227107    1.129440378
   26 THR   HG1      289    0.400378759    0.397753463    1.198629357
   26 THR   CG2      290    0.380474484    0.621581595    0.964932610
   26 THR   C        291    0.224234191    0.544749994    1.303298234
   26 THR   O        292    0.281381833    0.496853269    1.401119876
   27 ILE   N        293    0.093420781    0.532423579    1.282620418
   27 ILE   H        294    0.052214336    0.563467590    1.196956458
   27 ILE   CA       295    0.013253436    0.435639644    1.358890662
   27 ILE   CB       296    5.948455764    0.520462218    1.434262444
   27 ILE   CG1      297    5.846084422    0.450112452    1.523611358
   27 ILE   CG2      298    5.867223025    0.617570714    1.348332280
   27 ILE   CD       299    5.902946909    0.355622338    1.629664661
   27 ILE   C        300    5.989854077    0.322773293    1.275683850
   27 ILE   O        301    5.950394919    0.344062563    1.161138141
   28 GLY   N        302    5.974087619    0.204344568    1.334122617
   28 GLY   H        303    5.997037728    0.191122102    1.430558119
   28 GLY   CA       304    5.922179187    0.086593018    1.263041063
   28 GLY   C        305    6.008881622    0.037249158    1.147037086
   28 GLY   O        306    6.104657587   -0.035813977    1.171914835
   29 ILE   N        307    5.953580805    0.053752672    1.027201101
   29 ILE   H        308    5.859070479    0.086350975    1.024650087
   29 ILE   CA       309    6.019679539    0.025882835    0.898883860
   29 ILE   CB       310    5.953773168    6.419510092    0.823896409
   29 ILE   CG1      311    5.943547886    6.294956615    0.912174139
   29 ILE   CG2      312    6.022113449    6.394722286    0.689253605
   29 ILE   CD       313    5.849403485    6.188200270    0.856058353
   29 ILE   C        314    6.016526283    0.158615106    0.822830439
   29 ILE   O        315    5.914380719    0.195508923    0.765088167
   30 GLY   N        316    0.093198077    0.224769460    0.837023571
   30 GLY   H        317    0.162463073    0.190621487    0.900555441
   30 GLY   CA       318    0.135373965    0.337262157    0.752306375
   30 GLY   C        319    0.084245302    0.480063936    0.772483892
   30 GLY   O        320    0.159059765    0.574832912    0.748963210
   31 HISH  N        321    5.996881603    0.492095506    0.815715842
   31 HISH  H        322    5.944103779    0.408512762    0.830829928
   31 HISH  CA       323    5.935972484    0.623212931    0.842333816
   31 HISH  CB       324    5.800729914    0.607591670    0.912175207
   31 HISH  CG       325    5.727671432    0.740787883    0.930249082
   31 HISH  ND1      326    5.655080221    0.801682025    0.836910129
   31 HISH  HD1      327    5.645705183    0.773242392    0.741504441
   31 HISH  CD2      328    5.713124893    0.809266559    1.043326515
   31 HISH  HD2      329    5.764245692    0.788291708    1.137282593
   31 HISH  CE1      330    5.591751360    0.903823021    0.893882880
   31 HISH  HE1      331    5.523386024    0.968678745    0.839101977
   31 HISH  NE2      332    5.629179027    0.910063210    1.021367973
   31 HISH  HE2      333    5.601749693    0.973315402    1.093811183
   31 HISH  C        334    6.019181358    0.722391364    0.923881080
   31 HISH  O        335    6.025782488    0.714713912    1.046474143
   32 LEU   N        336    0.022143193    0.828302841    0.854539251
   32 LEU   H        337   -0.003756779    0.837291997    0.758361475
   32 LEU   CA       338    0.107342716    0.935446605    0.908147883
   32 LEU   CB       339    0.156834589    1.009365007    0.783666289
   32 LEU   CG       340    0.259224467    1.121489838    0.802464448
   32 LEU   CD1      341    0.394540936    1.075940509    0.857453213
   32 LEU   CD2      342    0.291739674    1.185878769    0.667543921
   32 LEU   C        343    0.036304346    1.026818885    1.008236317
   32 LEU   O        344   -0.080901013    1.062050652    0.995909490
   33 LEU   N        345    0.107097011    1.038146047    1.120264872
   33 LEU   H        346    0.195293202    0.992292342    1.131238508
   33 LEU   CA       347    0.071549262    1.125481623    1.233044723
   33 LEU   CB       348    0.091364254    1.066845424    1.372979512
   33 LEU   CG       349    6.026996275    0.962002516    1.417382793
   33 LEU   CD1      350    6.068684998    0.899898754    1.550852668
   33 LEU   CD2      351    5.885945753    1.019349691    1.402253151
   33 LEU   C        352    0.146855590    1.258611887    1.237145584
   33 LEU   O        353    0.088187913    1.366491385    1.244243152
   34 THR   N        354    0.276554572    1.241386555    1.213260527
   34 THR   H        355    0.315490240    1.150043003    1.201380217
   34 THR   CA       356    0.375020258    1.349719435    1.199800060
   34 THR   CB       357    0.419592051    1.427374948    1.323867536
   34 THR   OG1      358    0.505620143    1.536446542    1.289919393
   34 THR   HG1      359    0.474447489    1.605962151    1.354697959
   34 THR   CG2      360    0.472958161    1.346044265    1.441974043
   34 THR   C        361    0.505833879    1.305281405    1.134041483
   34 THR   O        362    0.547351040    1.194383677    1.167332976
   35 LYSH  N        363    0.555939224    1.390604316    1.045162038
   35 LYSH  H        364    0.509159807    1.472803008    1.012657399
   35 LYSH  CA       365    0.689315737    1.367561858    0.987804685
   35 LYSH  CB       366    0.711351314    1.441218929    0.855512510
   35 LYSH  CG       367    0.608600788    1.399967915    0.749928071
   35 LYSH  CD       368    0.652558080    1.485623693    0.631012397
   35 LYSH  CE       369    0.578289125    1.445780098    0.503313201
   35 LYSH  NZ       370    0.630080737    1.492951364    0.374078761
   35 LYSH  HZ1      371    0.570157521    1.560160216    0.330565695
   35 LYSH  HZ2      372    0.647437343    1.417837054    0.310380280
   35 LYSH  HZ3      373    0.718787796    1.536288700    0.390001604
   35 LYSH  C        374    0.808480970    1.385809875    1.082023837
   35 LYSH  O        375    0.922244628    1.345093765    1.059022721
   36 SER   N        376    0.777122000    1.448168094    1.195246416
   36 SER   H        377    0.682732207    1.477733131    1.210004511
   36 SER   CA       378    0.872057919    1.479012672    1.303162347
   36 SER   CB       379    0.805482677    1.566441473    1.409633016
   36 SER   OG       380    0.879885163    1.608842583    1.524169373
   36 SER   HG       381    0.856116482    1.703988952    1.543748223
   36 SER   C        382    0.938217775    1.364039278    1.379429329
   36 SER   O        383    0.880506562    1.255578999    1.385425003
   37 PRO   N        384    1.057972298    1.385511807    1.433181870
   37 PRO   CA       385    1.130099397    1.306052472    1.533649345
   37 PRO   CB       386    1.269665840    1.367132639    1.547857552
   37 PRO   CG       387    1.289921088    1.416657715    1.404523466
   37 PRO   CD       388    1.154265153    1.483091161    1.380125429
   37 PRO   C        389    1.061333677    1.290629881    1.669467424
   37 PRO   O        390    1.111252284    1.208639508    1.746384419
   38 SER   N        391    0.961316059    1.371181500    1.704064050
   38 SER   H        392    0.933677887    1.449809013    1.648792969
   38 SER   CA       393    0.904171673    1.368376025    1.839488650
   38 SER   CB       394    0.838804486    1.500412402    1.880779896
   38 SER   OG       395    0.781453473    1.486118246    2.011006804
   38 SER   HG       396    0.846810925    1.450857158    2.077977655
   38 SER   C        397    0.800256154    1.259977053    1.868869298
   38 SER   O        398    0.698714947    1.257771092    1.799477571
   39 LEU   N        399    0.827985126    1.179903463    1.971385659
   39 LEU   H        400    0.922463083    1.177603912    2.004100159
   39 LEU   CA       401    0.736834765    1.082087643    2.032493643
   39 LEU   CB       402    0.825487471    0.998810110    2.125329343
   39 LEU   CG       403    0.804276213    0.847304868    2.122806744
   39 LEU   CD1      404    0.919656184    0.772333771    2.189711543
   39 LEU   CD2      405    0.677800592    0.805968411    2.198343769
   39 LEU   C        406    0.619201880    1.140973016    2.110645946
   39 LEU   O        407    0.503829337    1.106860977    2.085026569
   40 ASN   N        408    0.641839136    1.245052333    2.190306270
   40 ASN   H        409    0.731993886    1.256223028    2.232107581
   40 ASN   CA       410    0.535126018    1.333612347    2.239096730
   40 ASN   CB       411    0.586621270    1.433456387    2.342983552
   40 ASN   CG       412    0.632604591    1.361656917    2.470017724
   40 ASN   OD1      413    0.734068692    1.292288702    2.474723305
   40 ASN   ND2      414    0.545559059    1.357291917    2.570464882
   40 ASN   HD21     415    0.575530408    1.316313925    2.656619061
   40 ASN   HD22     416    0.446301110    1.365722281    2.561810509
   40 ASN   C        417    0.441589885    1.398614894    2.136926998
   40 ASN   O        418    0.321322061    1.408252492    2.160876088
   41 ALA   N        419    0.495627260    1.440627708    2.022892266
   41 ALA   H        420    0.594283970    1.451897905    2.011014120
   41 ALA   CA       421    0.407155809    1.482943153    1.913370595
   41 ALA   CB       422    0.477470967    1.579117249    1.817373886
   41 ALA   C        423    0.320508459    1.373664885    1.850427561
   41 ALA   O        424    0.201612855    1.391295465    1.824274864
   42 ALA   N        425    0.373322312    1.252520553    1.835468021
   42 ALA   H        426    0.467249322    1.233091215    1.863785171
   42 ALA   CA       427    0.290403323    1.139808791    1.790388865
   42 ALA   CB       428    0.381210034    1.019182697    1.765562252
   42 ALA   C        429    0.182410352    1.101531385    1.891803260
   42 ALA   O        430    0.067915558    1.082088123    1.851259637
   43 LYSH  N        431    0.217848992    1.095097308    2.019839336
   43 LYSH  H        432    0.309514817    1.117593604    2.052904068
   43 LYSH  CA       433    0.125923903    1.076148834    2.132984778
   43 LYSH  CB       434    0.210390765    1.106165335    2.256978486
   43 LYSH  CG       435    0.285257999    0.981053186    2.303329931
   43 LYSH  CD       436    0.350760810    0.983656358    2.441582738
   43 LYSH  CE       437    0.400723879    0.842561749    2.473285115
   43 LYSH  NZ       438    0.503795408    0.845277228    2.578080794
   43 LYSH  HZ1      439    0.520345499    0.752459381    2.611412633
   43 LYSH  HZ2      440    0.476555573    0.903516164    2.654672190
   43 LYSH  HZ3      441    0.589704137    0.883743102    2.544305029
   43 LYSH  C        442    0.014971124    1.181468173    2.129995881
   43 LYSH  O        443   -0.103061455    1.146853557    2.130730172
   44 SER   N        444    0.052369799    1.309027066    2.125439101
   44 SER   H        445    0.143158641    1.339408277    2.154354989
   44 SER   CA       446    5.998636550    1.423485931    2.114345635
   44 SER   CB       447    0.034768883    1.554164232    2.143657361
   44 SER   OG       448   -0.046097624    1.671934070    2.137241665
   44 SER   HG       449   -0.023882126    1.711582336    2.048165644
   44 SER   C        450    5.914787588    1.433332163    1.986738221
   44 SER   O        451    5.796456502    1.466494786    1.991936369
   45 GLU   N        452    5.977359983    1.400863920    1.873947488
   45 GLU   H        453    6.063205196    1.378055044    1.827992996
   45 GLU   CA       454    5.886831732    1.379527548    1.760095257
   45 GLU   CB       455    5.966403969    1.391790245    1.629983621
   45 GLU   CG       456    0.003539264    1.523807889    1.610986211
   45 GLU   CD       457   -0.086707230    1.645630669    1.590470419
   45 GLU   OE1      458   -0.172666850    1.648743088    1.499776467
   45 GLU   OE2      459   -0.076787832    1.747528708    1.662188091
   45 GLU   C        460    5.779552643    1.270547384    1.765313270
   45 GLU   O        461    5.673056368    1.292139161    1.707664571
   46 LEU   N        462    5.811242437    1.156388538    1.825763835
   46 LEU   H        463    5.897052574    1.114914595    1.856038333
   46 LEU   CA       464    5.720194657    1.044305532    1.853309328
   46 LEU   CB       465    5.793174855    0.911291412    1.873062295
   46 LEU   CG       466    5.703804691    0.788670375    1.853346594
   46 LEU   CD1      467    5.637628261    0.793194316    1.715462819
   46 LEU   CD2      468    5.782226563    0.661630835    1.886831023
   46 LEU   C        469    5.608596179    1.076047621    1.953051191
   46 LEU   O        470    5.491513135    1.064934972    1.917007013
   47 ASP   N        471    5.653203099    1.138496933    2.061671103
   47 ASP   H        472    5.748658847    1.162390673    2.079483349
   47 ASP   CA       473    5.571465761    1.191626152    2.171683565
   47 ASP   CB       474    5.652490923    1.265193966    2.278599375
   47 ASP   CG       475    5.711693648    1.176155231    2.388016766
   47 ASP   OD1      476    5.741626774    1.059034074    2.356227353
   47 ASP   OD2      477    5.748802780    1.232495677    2.493248427
   47 ASP   C        478    5.470222621    1.295942913    2.123953065
   47 ASP   O        479    5.348817690    1.276344060    2.125952917
   48 LYSH  N        480    5.515069270    1.397184636    2.050278100
   48 LYSH  H        481    5.614544669    1.407339582    2.051518115
   48 LYSH  CA       482    5.415839631    1.488038445    1.991018216
   48 LYSH  CB       483    5.500031797    1.601357439    1.932019783
   48 LYSH  CG       484    5.553187168    1.693901057    2.041657078
   48 LYSH  CD       485    5.686291772    1.762063860    2.009362558
   48 LYSH  CE       486    5.656028788    1.856589151    1.892922821
   48 LYSH  NZ       487    5.773276723    1.922251717    1.833371397
   48 LYSH  HZ1      488    5.821390191    1.852657262    1.780066512
   48 LYSH  HZ2      489    5.830436838    1.960728696    1.905842732
   48 LYSH  HZ3      490    5.744496979    1.999269293    1.776450041
   48 LYSH  C        491    5.307055114    1.437543886    1.896008933
   48 LYSH  O        492    5.187007880    1.459428109    1.911461679
   49 ALA   N        493    5.353810684    1.341681420    1.816537384
   49 ALA   H        494    5.436143995    1.285014560    1.819967786
   49 ALA   CA       495    5.261537978    1.266643700    1.730118369
   49 ALA   CB       496    5.341049010    1.207511182    1.613546724
   49 ALA   C        497    5.172288636    1.165151737    1.801850457
   49 ALA   O        498    5.054060721    1.160533750    1.768220516
   50 ILE   N        499    5.219595572    1.078621265    1.891095397
   50 ILE   H        500    5.317653146    1.071176909    1.909285315
   50 ILE   CA       501    5.129930977    0.984584682    1.959844445
   50 ILE   CB       502    5.220477291    0.877578447    2.021190564
   50 ILE   CG1      503    5.294789855    0.796674206    1.914682753
   50 ILE   CG2      504    5.150702450    0.782121956    2.118299616
   50 ILE   CD       505    5.202859447    0.721138182    1.818485538
   50 ILE   C        506    5.041796175    1.050693044    2.066020333
   50 ILE   O        507    4.931900638    1.003852252    2.095311126
   51 GLY   N        508    5.102240797    1.139027055    2.144988624
   51 GLY   H        509    5.192042153    1.177434497    2.123526769
   51 GLY   CA       510    5.041504705    1.212279346    2.257038940
   51 GLY   C        511    5.128550749    1.196706576    2.381909354
   51 GLY   O        512    5.213165694    1.279049654    2.416411395
   52 ARG   N        513    5.108771569    1.087121432    2.454634335
   52 ARG   H        514    5.021076354    1.039337355    2.449415222
   52 ARG   CA       515    5.180947575    1.051895430    2.577754632
   52 ARG   CB       516    5.131446898    0.919711295    2.636777177
   52 ARG   CG       517    5.136626476    0.795423061    2.547685088
   52 ARG   CD       518    5.073782958    0.675576368    2.619062187
   52 ARG   NE       519    5.074400206    0.560544863    2.527539507
   52 ARG   HE       520    4.986682009    0.539613001    2.484341197
   52 ARG   CZ       521    5.172554467    0.471487657    2.507814353
   52 ARG   NH1      522    5.287526669    0.475205302    2.576524858
   52 ARG   HH11     523    5.360036561    0.409237466    2.556799348
   52 ARG   HH12     524    5.300650829    0.545230821    2.646688543
   52 ARG   NH2      525    5.155235780    0.377990149    2.413403823
   52 ARG   HH21     526    5.225708994    0.307162560    2.417425793
   52 ARG   HH22     527    5.090870350    0.385469405    2.337245305
   52 ARG   C        528    5.332729659    1.040519460    2.562059396
   52 ARG   O        529    5.380536564    0.990686640    2.460267317
   53 ASN   N        530    5.401664873    1.057501948    2.674529740
   53 ASN   H        531    5.351768710    1.050691606    2.760932796
   53 ASN   CA       532    5.545894903    1.029485069    2.679330705
   53 ASN   CB       533    5.608995433    1.073455461    2.811607547
   53 ASN   CG       534    5.759380005    1.048860546    2.825292244
   53 ASN   OD1      535    5.812436395    1.038714264    2.935796140
   53 ASN   ND2      536    5.827498095    1.067919554    2.712671561
   53 ASN   HD21     537    5.926259235    1.054182966    2.720172628
   53 ASN   HD22     538    5.788053811    1.129145384    2.644156779
   53 ASN   C        539    5.583214893    0.886537330    2.639539405
   53 ASN   O        540    5.561249346    0.791279931    2.714189139
   54 THR   N        541    5.637123555    0.865851686    2.519724089
   54 THR   H        542    5.668416458    0.937351133    2.457201050
   54 THR   CA       543    5.658440041    0.732530903    2.461611005
   54 THR   CB       544    5.670800420    0.733543986    2.309119629
   54 THR   OG1      545    5.775029811    0.819661580    2.262567044
   54 THR   HG1      546    5.759767698    0.914490888    2.290380619
   54 THR   CG2      547    5.540114335    0.775257391    2.241376959
   54 THR   C        548    5.780383254    0.660164078    2.519095082
   54 THR   O        549    5.761232615    0.545192976    2.558387982
   55 ASN   N        550    5.894981357    0.727668076    2.517539614
   55 ASN   H        551    5.899859735    0.821002621    2.481950219
   55 ASN   CA       552    6.018426091    0.673917220    2.576565216
   55 ASN   CB       553    6.001654510    0.705994248    2.725228854
   55 ASN   CG       554    0.099985031    0.669622205    2.784723278
   55 ASN   OD1      555    0.207354730    0.719725730    2.751702154
   55 ASN   ND2      556    0.104141820    0.573659338    2.876698346
   55 ASN   HD21     557    0.190322355    0.554387000    2.923618532
   55 ASN   HD22     558    0.044693018    0.494266640    2.864021190
   55 ASN   C        559    0.045184547    0.541470128    2.535371505
   55 ASN   O        560    0.165201280    0.530427749    2.510772654
   56 GLY   N        561    5.997762431    0.439534998    2.529988718
   56 GLY   H        562    5.906665601    0.471452959    2.556146800
   56 GLY   CA       563    6.011368759    0.293787757    2.516476963
   56 GLY   C        564    5.930095260    0.240829090    2.398154977
   56 GLY   O        565    5.916475647    0.315482144    2.301353847
   57 VAL   N        566    5.853627519    0.133997340    2.418917585
   57 VAL   H        567    5.852875867    0.081425017    2.503989166
   57 VAL   CA       568    5.773854485    0.075312985    2.310279659
   57 VAL   CB       569    5.761337389   -0.077177958    2.310137972
   57 VAL   CG1      570    5.897753316   -0.145076523    2.296513517
   57 VAL   CG2      571    5.684559956   -0.124637479    2.433668327
   57 VAL   C        572    5.639876794    0.146009833    2.288722732
   57 VAL   O        573    5.576927727    0.187552003    2.385885974
   58 ILE   N        574    5.616194470    0.164038970    2.159088885
   58 ILE   H        575    5.688094364    0.155053505    2.090170888
   58 ILE   CA       576    5.481418906    0.195888747    2.109803681
   58 ILE   CB       577    5.484782404    0.294010197    1.992474384
   58 ILE   CG1      578    5.567058513    0.233972454    1.878302760
   58 ILE   CG2      579    5.531640028    0.426448374    2.053076248
   58 ILE   CD       580    5.584650478    0.333376229    1.763337182
   58 ILE   C        581    5.396122568    0.073944473    2.074262763
   58 ILE   O        582    5.438414404   -0.034606446    2.113749512
   59 THR   N        583    5.265245698    0.095116683    2.063621745
   59 THR   H        584    5.230452649    0.188861375    2.062442898
   59 THR   CA       585    5.174653293    6.498066883    2.018489643
   59 THR   CB       586    5.029651160    0.020611175    2.055262044
   59 THR   OG1      587    5.000525104    0.158870556    2.033215605
   59 THR   HG1      588    4.921266874    0.163307567    1.972405742
   59 THR   CG2      589    5.011771784    6.493782048    2.202788406
   59 THR   C        590    5.185550728    6.457577475    1.871335900
   59 THR   O        591    5.217918283    6.543906405    1.789919170
   60 LYSH  N        592    5.148547143    6.333978198    1.839003872
   60 LYSH  H        593    5.129417532    6.262069040    1.905822729
   60 LYSH  CA       594    5.159007306    6.281993685    1.701901128
   60 LYSH  CB       595    5.112678068    6.136902203    1.687376631
   60 LYSH  CG       596    5.206719159    6.036044454    1.753641239
   60 LYSH  CD       597    5.341293576    6.053406501    1.682961913
   60 LYSH  CE       598    5.424433064    5.930049580    1.718738862
   60 LYSH  NZ       599    5.369957415    5.811708567    1.650661704
   60 LYSH  HZ1      600    5.276694523    5.794171591    1.682201909
   60 LYSH  HZ2      601    5.428048627    5.732360509    1.668805233
   60 LYSH  HZ3      602    5.367406796    5.831096918    1.552592300
   60 LYSH  C        603    5.082612703    6.369344222    1.602180611
   60 LYSH  O        604    5.144620774    6.427914290    1.513560256
   61 ASP   N        605    4.955799244    6.389816544    1.636639761
   61 ASP   H        606    4.916349627    6.377639172    1.727721456
   61 ASP   CA       607    4.865753610    6.463655739    1.546915668
   61 ASP   CB       608    4.722103938    6.452860851    1.598423732
   61 ASP   CG       609    4.614842925    6.501689510    1.500867355
   61 ASP   OD1      610    4.599768576    6.625770003    1.501791773
   61 ASP   OD2      611    4.539931729    6.429699429    1.431363392
   61 ASP   C        612    4.895197862    0.100574947    1.513998491
   61 ASP   O        613    4.896108492    0.137329641    1.396627727
   62 GLU   N        614    4.931291884    0.171353462    1.620663290
   62 GLU   H        615    4.898403052    0.154492918    1.713577384
   62 GLU   CA       616    5.006955604    0.296974399    1.610286440
   62 GLU   CB       617    5.043360456    0.335185801    1.753903247
   62 GLU   CG       618    4.929626733    0.391778592    1.839189404
   62 GLU   CD       619    4.806139275    0.304147257    1.861159303
   62 GLU   OE1      620    4.695188524    0.354337726    1.889327129
   62 GLU   OE2      621    4.815235216    0.179532928    1.857475593
   62 GLU   C        622    5.128185685    0.296745496    1.516933421
   62 GLU   O        623    5.132870699    0.375613598    1.422657244
   63 ALA   N        624    5.220827326    0.202902378    1.534330478
   63 ALA   H        625    5.206033108    0.131531320    1.602794458
   63 ALA   CA       626    5.336974106    0.191700012    1.444913268
   63 ALA   CB       627    5.437266811    0.094424325    1.507273026
   63 ALA   C        628    5.300413016    0.145230651    1.303800085
   63 ALA   O        629    5.357717122    0.193514666    1.206248060
   64 GLU   N        630    5.207791470    0.051417063    1.286178029
   64 GLU   H        631    5.177180585    0.005884152    1.369787518
   64 GLU   CA       632    5.143863647    0.012068416    1.159778752
   64 GLU   CB       633    5.041499742   -0.101645396    1.158345194
   64 GLU   CG       634    5.092660147    6.290459361    1.241975327
   64 GLU   CD       635    5.003347660    6.166660085    1.231729574
   64 GLU   OE1      636    4.878914205    6.166769338    1.219961221
   64 GLU   OE2      637    5.061692801    6.056324572    1.238509468
   64 GLU   C        638    5.094218555    0.133551391    1.081105765
   64 GLU   O        639    5.148557774    0.173634868    0.978291656
   65 LYSH  N        640    5.014632806    0.208446032    1.156907748
   65 LYSH  H        641    4.978817474    0.178462507    1.245337400
   65 LYSH  CA       642    4.966837300    0.337991898    1.106445602
   65 LYSH  CB       643    4.845022924    0.384884972    1.186266324
   65 LYSH  CG       644    4.729315130    0.287359756    1.163613675
   65 LYSH  CD       645    4.604789648    0.313961019    1.248428843
   65 LYSH  CE       646    4.484038218    0.243984551    1.185747646
   65 LYSH  NZ       647    4.515057699    0.100366021    1.190312965
   65 LYSH  HZ1      648    4.545478322    0.070651755    1.280821417
   65 LYSH  HZ2      649    4.584467935    0.077265763    1.122132225
   65 LYSH  HZ3      650    4.432015524    0.048163459    1.170840929
   65 LYSH  C        651    5.069335105    0.446515908    1.072851777
   65 LYSH  O        652    5.057074549    0.504550886    0.965099102
   66 LEU   N        653    5.186847328    0.456521848    1.134358634
   66 LEU   H        654    5.200508975    0.411309467    1.222501790
   66 LEU   CA       655    5.307102330    0.530869263    1.094056369
   66 LEU   CB       656    5.400189615    0.536876337    1.215349348
   66 LEU   CG       657    5.367384646    0.659085045    1.301342593
   66 LEU   CD1      658    5.450062709    0.662283510    1.430034427
   66 LEU   CD2      659    5.394288848    0.791748462    1.230029057
   66 LEU   C        660    5.382190042    0.484795220    0.968949691
   66 LEU   O        661    5.401187386    0.562888773    0.875829613
   67 PHE   N        662    5.396448914    0.353921509    0.950001532
   67 PHE   H        663    5.400764943    0.294276711    1.030151645
   67 PHE   CA       664    5.453408967    0.294252862    0.828325656
   67 PHE   CB       665    5.482641305    0.150531593    0.871899666
   67 PHE   CG       666    5.502265288    0.048052774    0.760008886
   67 PHE   CD1      667    5.586849275    0.070981590    0.652126001
   67 PHE   HD1      668    5.607595043    0.172689021    0.618877037
   67 PHE   CD2      669    5.460363197    6.427608672    0.785702577
   67 PHE   HD2      670    5.402081071    6.404152560    0.874775769
   67 PHE   CE1      671    5.633758277    6.475822760    0.573697432
   67 PHE   HE1      672    5.690899519    6.499423576    0.483930740
   67 PHE   CE2      673    5.506604644    6.321597943    0.708602888
   67 PHE   HE2      674    5.479254033    6.219172954    0.733915798
   67 PHE   CZ       675    5.588020512    6.346997588    0.598857815
   67 PHE   HZ       676    5.594346249    6.271945867    0.520065392
   67 PHE   C        677    5.358990631    0.302738390    0.708217748
   67 PHE   O        678    5.406635305    0.323077156    0.596647458
   68 ASN   N        679    5.228878526    0.298233767    0.735438249
   68 ASN   H        680    5.192132433    0.280337817    0.826704228
   68 ASN   CA       681    5.128020631    0.301254668    0.628528800
   68 ASN   CB       682    4.997216745    0.303157905    0.707853106
   68 ASN   CG       683    4.936958782    0.172234162    0.759191530
   68 ASN   OD1      684    4.970222144    0.058307934    0.726890047
   68 ASN   ND2      685    4.820168849    0.176762189    0.822645768
   68 ASN   HD21     686    4.777762629    0.088608285    0.843364406
   68 ASN   HD22     687    4.770563648    0.262216048    0.837992458
   68 ASN   C        688    5.132574379    0.423749037    0.536947717
   68 ASN   O        689    5.094429300    0.419824142    0.420071203
   69 GLN   N        690    5.173305030    0.532342066    0.602044575
   69 GLN   H        691    5.201282311    0.524318245    0.697720094
   69 GLN   CA       692    5.197753955    0.666331137    0.546710901
   69 GLN   CB       693    5.256345579    0.770079896    0.642694855
   69 GLN   CG       694    5.149534069    0.825682677    0.737061455
   69 GLN   CD       695    5.217957609    0.918479926    0.837633661
   69 GLN   OE1      696    5.280866915    1.017767869    0.801393662
   69 GLN   NE2      697    5.204161241    0.888491773    0.966464046
   69 GLN   HE21     698    5.257829636    0.950338847    1.023854106
   69 GLN   HE22     699    5.139600650    0.824780825    1.008551003
   69 GLN   C        700    5.291743157    0.656492006    0.426373639
   69 GLN   O        701    5.242804199    0.656008107    0.313523613
   70 ASP   N        702    5.420446921    0.629285289    0.446018735
   70 ASP   H        703    5.464838562    0.615483994    0.534566543
   70 ASP   CA       704    5.522592305    0.621327644    0.340595236
   70 ASP   CB       705    5.659262797    0.590074762    0.401897826
   70 ASP   CG       706    5.714868689    0.702324526    0.489747812
   70 ASP   OD1      707    5.638486700    0.746493650    0.578293611
   70 ASP   OD2      708    5.826445333    0.757757461    0.479605112
   70 ASP   C        709    5.508126678    0.522017657    0.225093665
   70 ASP   O        710    5.571683813    0.548573302    0.123181498
   71 VAL   N        711    5.453944082    0.403445153    0.251462049
   71 VAL   H        712    5.453202729    0.381173475    0.348957634
   71 VAL   CA       713    5.407513897    0.310864734    0.147134093
   71 VAL   CB       714    5.350778219    0.179043339    0.200174017
   71 VAL   CG1      715    5.328881951    0.075217520    0.089936816
   71 VAL   CG2      716    5.451025015    0.122570124    0.301040674
   71 VAL   C        717    5.302952601    0.373957299    0.054944769
   71 VAL   O        718    5.338805513    0.399657687   -0.059877476
   72 ASP   N        719    5.192950073    0.434393661    0.098943971
   72 ASP   H        720    5.161515674    0.439575300    0.193738553
   72 ASP   CA       721    5.093495060    0.508562878    0.020088231
   72 ASP   CB       722    4.977536902    0.543059105    0.113764158
   72 ASP   CG       723    4.868031119    0.635907830    0.060876155
   72 ASP   OD1      724    4.889551964    0.758362284    0.047961511
   72 ASP   OD2      725    4.759362053    0.583698425    0.027893738
   72 ASP   C        726    5.143884898    0.638573055    8.560704108
   72 ASP   O        727    5.113529011    0.668225209    8.445247345
   73 ALA   N        728    5.236974571    0.700082804    0.029478291
   73 ALA   H        729    5.272556590    0.670026313    0.117973712
   73 ALA   CA       730    5.304373339    0.818200504    8.577256714
   73 ALA   CB       731    5.380974475    0.886861446    8.690521304
   73 ALA   C        732    5.392908572    0.791405319    8.455369868
   73 ALA   O        733    5.394342052    0.873570610    8.363839787
   74 ALA   N        734    5.468390534    0.681958706    8.458969923
   74 ALA   H        735    5.482449271    0.634087120    8.545640927
   74 ALA   CA       736    5.551210705    0.636284224    8.346421327
   74 ALA   CB       737    5.659641791    0.536834967    8.388392840
   74 ALA   C        738    5.477349822    0.592881948    8.219635929
   74 ALA   O        739    5.509640055    0.632191847    8.107648847
   75 VAL   N        740    5.365101914    0.528261048    8.249908176
   75 VAL   H        741    5.352564586    0.492719372    8.342534460
   75 VAL   CA       742    5.273779537    0.474964670    8.147777790
   75 VAL   CB       743    5.176789886    0.384283349    8.223797303
   75 VAL   CG1      744    5.043804120    0.359716959    8.152225734
   75 VAL   CG2      745    5.246594327    0.253136607    8.260374601
   75 VAL   C        746    5.202982362    0.587027904    8.071341323
   75 VAL   O        747    5.195222166    0.582627895    7.948659224
   76 ARG   N        748    5.172796960    0.695286510    8.142460619
   76 ARG   H        749    5.178232234    0.695006125    8.242317290
   76 ARG   CA       750    5.135228136    0.829369838    8.095319295
   76 ARG   CB       751    5.104762886    0.925936908    8.210017658
   76 ARG   CG       752    5.065601312    1.063693275    8.156169238
   76 ARG   CD       753    5.045225532    1.164847679    8.269124941
   76 ARG   NE       754    5.174510318    1.200615720    8.329231752
   76 ARG   HE       755    5.254552785    1.204262391    8.269399210
   76 ARG   CZ       756    5.190324489    1.199452194    8.462283508
   76 ARG   NH1      757    5.102847823    1.148768858    8.550232728
   76 ARG   HH11     758    5.105649525    1.173315982    8.647127156
   76 ARG   HH12     759    5.029022115    1.086680673    8.523892265
   76 ARG   NH2      760    5.304259741    1.251581604    8.509758209
   76 ARG   HH21     761    5.299732599    1.261658042    8.609139348
   76 ARG   HH22     762    5.390054375    1.257244581    8.458716447
   76 ARG   C        763    5.236276818    0.891866886    7.998904990
   76 ARG   O        764    5.201374719    0.938523911    7.890568869
   77 GLY   N        765    5.360672914    0.893089117    8.045942056
   77 GLY   H        766    5.439305115    0.874896244    8.104968410
   77 GLY   CA       767    5.466240278    0.931945994    7.951332071
   77 GLY   C        768    5.490892352    0.858273780    7.819529303
   77 GLY   O        769    5.501497550    0.928724589    7.719256895
   78 ILE   N        770    5.462737212    0.728464483    7.826535706
   78 ILE   H        771    5.473661289    0.682634361    7.914741670
   78 ILE   CA       772    5.464399991    0.638874700    7.709989980
   78 ILE   CB       773    5.457293340    0.490353822    7.746072589
   78 ILE   CG1      774    5.585127348    0.443243306    7.815718832
   78 ILE   CG2      775    5.438902947    0.399498707    7.624334689
   78 ILE   CD       776    5.556501192    0.323329273    7.906337554
   78 ILE   C        777    5.345874851    0.672375345    7.619200765
   78 ILE   O        778    5.370960077    0.679943602    7.499015647
   79 LEU   N        779    5.228807640    0.699005120    7.676429777
   79 LEU   H        780    5.198218658    0.675604193    7.768723818
   79 LEU   CA       781    5.111766983    0.739867495    7.597411200
   79 LEU   CB       782    4.978569534    0.703223702    7.663190844
   79 LEU   CG       783    4.941491023    0.561195780    7.620079516
   79 LEU   CD1      784    4.941501984    0.468052631    7.741454119
   79 LEU   CD2      785    4.807563065    0.557432969    7.546200237
   79 LEU   C        786    5.102314620    0.886306770    7.554075278
   79 LEU   O        787    5.020182525    0.922546800    7.469984251
   80 ARG   N        788    5.184678074    0.966736665    7.620681723
   80 ARG   H        789    5.185264213    0.957179520    7.720222353
   80 ARG   CA       790    5.235871068    1.097344150    7.576704846
   80 ARG   CB       791    5.279288650    1.177553158    7.699552719
   80 ARG   CG       792    5.156137125    1.226688120    7.775902663
   80 ARG   CD       793    5.188074293    1.292219395    7.910433934
   80 ARG   NE       794    5.253104904    1.423079929    7.894358904
   80 ARG   HE       795    5.338731477    1.417918341    7.842963792
   80 ARG   CZ       796    5.214777350    1.540462445    7.946427691
   80 ARG   NH1      797    5.103726136    1.561277953    8.018479105
   80 ARG   HH11     798    5.092103961    1.640821635    8.077967638
   80 ARG   HH12     799    5.033903668    1.490075373    8.025896651
   80 ARG   NH2      800    5.307232731    1.637430152    7.948725368
   80 ARG   HH21     801    5.279860985    1.732391175    7.964019578
   80 ARG   HH22     802    5.404729733    1.615525484    7.944828463
   80 ARG   C        803    5.340508372    1.112417104    7.466090064
   80 ARG   O        804    5.333838616    1.207702604    7.388588010
   81 ASN   N        805    5.418719507    1.006126679    7.449525286
   81 ASN   H        806    5.412482728    0.920400287    7.500643505
   81 ASN   CA       807    5.533319879    1.007529378    7.357486104
   81 ASN   CB       808    5.660778706    0.954029886    7.423059118
   81 ASN   CG       809    5.777608311    0.960104686    7.324461364
   81 ASN   OD1      810    5.763861117    0.925236906    7.207310707
   81 ASN   ND2      811    5.900278952    0.986305982    7.368635791
   81 ASN   HD21     812    5.971830861    0.978836165    7.299187862
   81 ASN   HD22     813    5.908812033    1.040843278    7.452010658
   81 ASN   C        814    5.492377360    0.953265254    7.220417043
   81 ASN   O        815    5.489329770    0.831284772    7.204857723
   82 ALA   N        816    5.513423179    1.035679440    7.118159837
   82 ALA   H        817    5.585343586    1.103469400    7.133419523
   82 ALA   CA       818    5.463980920    1.001531899    6.983992857
   82 ALA   CB       819    5.461691854    1.129643004    6.900378574
   82 ALA   C        820    5.541529237    0.890928855    6.912116897
   82 ALA   O        821    5.486968296    0.831156118    6.819485377
   83 LYSH  N        822    5.665826007    0.865049803    6.951735457
   83 LYSH  H        823    5.708145790    0.924610919    7.020016456
   83 LYSH  CA       824    5.752306318    0.753660647    6.910188168
   83 LYSH  CB       825    5.904520688    0.760901005    6.924027330
   83 LYSH  CG       826    5.968953909    0.859575943    6.826453409
   83 LYSH  CD       827    6.111866331    0.817008065    6.792158927
   83 LYSH  CE       828    0.133986141    0.915711064    6.691806206
   83 LYSH  NZ       829    0.263590407    0.876407520    6.634653526
   83 LYSH  HZ1      830    0.326402964    0.861191852    6.710963276
   83 LYSH  HZ2      831    0.298558110    0.948294672    6.574574306
   83 LYSH  HZ3      832    0.253401521    0.789981634    6.585394418
   83 LYSH  C        833    5.707706972    0.622538609    6.975215642
   83 LYSH  O        834    5.684150737    0.523437844    6.906272338
   84 LEU   N        835    5.703749651    0.628865407    7.108015901
   84 LEU   H        836    5.717369538    0.718935639    7.149285182
   84 LEU   CA       837    5.662450892    0.519767952    7.197485090
   84 LEU   CB       838    5.713816460    0.548303878    7.338751980
   84 LEU   CG       839    5.861364354    0.583494512    7.358838588
   84 LEU   CD1      840    5.875367224    0.654771442    7.493506624
   84 LEU   CD2      841    5.955256943    0.464026667    7.340889863
   84 LEU   C        842    5.515476475    0.477326460    7.194191122
   84 LEU   O        843    5.491999631    0.357773274    7.211120860
   85 LYSH  N        844    5.420451470    0.562069099    7.155725105
   85 LYSH  H        845    5.441408766    0.659857914    7.155448460
   85 LYSH  CA       846    5.277082191    0.533612124    7.140028527
   85 LYSH  CB       847    5.202042241    0.665813604    7.122684122
   85 LYSH  CG       848    5.055397190    0.659198370    7.165853599
   85 LYSH  CD       849    4.993745034    0.798237834    7.182499504
   85 LYSH  CE       850    4.849655778    0.796987101    7.233975755
   85 LYSH  NZ       851    4.790216139    0.931230854    7.241437461
   85 LYSH  HZ1      852    4.861387396    1.001474653    7.242301863
   85 LYSH  HZ2      853    4.741609762    0.947542507    7.327294748
   85 LYSH  HZ3      854    4.729346822    0.948656492    7.164034028
   85 LYSH  C        855    5.250519697    0.423572119    7.037091695
   85 LYSH  O        856    5.203466346    0.321936928    7.087966333
   86 PRO   N        857    5.305909470    0.419923354    6.916217787
   86 PRO   CA       858    5.275451245    0.316821278    6.815950361
   86 PRO   CB       859    5.338867192    0.361480718    6.684062478
   86 PRO   CG       860    5.325116760    0.512986005    6.700252954
   86 PRO   CD       861    5.359142799    0.538340753    6.847256312
   86 PRO   C        862    5.335946044    0.183245364    6.859660825
   86 PRO   O        863    5.261421751    0.085834599    6.869051776
   87 VAL   N        864    5.453441920    0.192758823    6.921262291
   87 VAL   H        865    5.499058374    0.276267379    6.952043073
   87 VAL   CA       866    5.528834411    0.080086839    6.978112521
   87 VAL   CB       867    5.671707760    0.116330893    7.019132379
   87 VAL   CG1      868    5.753955829   -0.011012884    7.039838584
   87 VAL   CG2      869    5.744623361    0.201864935    6.915307144
   87 VAL   C        870    5.455965026    0.015898481    7.096348813
   87 VAL   O        871    5.418248744   -0.101041202    7.090466334
   88 TYR   N        872    5.406189560    0.101860218    7.184798217
   88 TYR   H        873    5.425496665    0.199950103    7.182556702
   88 TYR   CA       874    5.313588877    0.057098214    7.289824495
   88 TYR   CB       875    5.292049610    0.166016172    7.395077876
   88 TYR   CG       876    5.224878191    0.121754933    7.525241020
   88 TYR   CD1      877    5.286123174    0.022317668    7.600641533
   88 TYR   HD1      878    5.390295714   -0.003632241    7.581809985
   88 TYR   CD2      879    5.093650593    0.155275831    7.556516973
   88 TYR   HD2      880    5.048316322    0.245775664    7.516074338
   88 TYR   CE1      881    5.214734333    6.470150024    7.702687439
   88 TYR   HE1      882    5.255408288    6.379237073    7.746964475
   88 TYR   CE2      883    5.019325355    0.090242436    7.654331026
   88 TYR   HE2      884    4.920179688    0.127163546    7.680578950
   88 TYR   CZ       885    5.081253509    6.499500334    7.727967052
   88 TYR   OH       886    5.019910738    6.431099123    7.828238984
   88 TYR   HH       887    4.922816719    6.455007357    7.827155179
   88 TYR   C        888    5.181708834    6.503722194    7.244536029
   88 TYR   O        889    5.132669767    6.412146982    7.310391133
   89 ASP   N        890    5.130353098    0.045526224    7.133124517
   89 ASP   H        891    5.161821398    0.135629602    7.103284809
   89 ASP   CA       892    5.002842592    6.501016710    7.083901847
   89 ASP   CB       893    4.956776572    0.101049691    6.987605684
   89 ASP   CG       894    4.806515291    0.119203752    7.009989061
   89 ASP   OD1      895    4.732406682    0.043379712    6.943795297
   89 ASP   OD2      896    4.763147934    0.210729396    7.083243295
   89 ASP   C        897    5.012194979    6.362649577    7.019263112
   89 ASP   O        898    4.933847699    6.279383468    7.064637335
   90 SER   N        899    5.117439682    6.338423862    6.941637722
   90 SER   H        900    5.158954450    6.428735756    6.952677125
   90 SER   CA       901    5.140240692    6.204730259    6.884904246
   90 SER   CB       902    5.241920990    6.231758335    6.773815639
   90 SER   OG       903    5.367802887    6.275013491    6.826081732
   90 SER   HG       904    5.431534388    6.316909107    6.761390682
   90 SER   C        905    5.190655465    6.093024342    6.976520682
   90 SER   O        906    5.145286441    5.978783989    6.971915991
   91 LEU   N        907    5.272363287    6.129933690    7.074766821
   91 LEU   H        908    5.325826274    6.212214106    7.094093415
   91 LEU   CA       909    5.315679095    6.037622846    7.180664172
   91 LEU   CB       910    5.439587188    6.080473486    7.259529015
   91 LEU   CG       911    5.567800919    6.035158853    7.189389787
   91 LEU   CD1      912    5.594118037    6.104257340    7.055456390
   91 LEU   CD2      913    5.686344820    6.064225424    7.281652110
   91 LEU   C        914    5.216754156    5.966641628    7.273334118
   91 LEU   O        915    5.133967788    6.029832653    7.338780956
   92 ASP   N        916    5.222821041    5.833849942    7.277656359
   92 ASP   H        917    5.272241670    5.792291547    7.201298510
   92 ASP   CA       918    5.134277921    5.746027323    7.355495178
   92 ASP   CB       919    5.177387407    5.599749645    7.342954466
   92 ASP   CG       920    5.073899505    5.499096860    7.393644605
   92 ASP   OD1      921    5.070854711    5.470594999    7.515313800
   92 ASP   OD2      922    4.980371485    5.480300647    7.312857431
   92 ASP   C        923    5.147460588    5.773650734    7.505415588
   92 ASP   O        924    5.253980184    5.811677245    7.553773418
   93 ALA   N        925    5.037272622    5.751742155    7.576623523
   93 ALA   H        926    4.950780241    5.752538171    7.526439369
   93 ALA   CA       927    5.023139005    5.759462316    7.722739229
   93 ALA   CB       928    4.893229746    5.695660824    7.772381658
   93 ALA   C        929    5.145612737    5.711453315    7.800897129
   93 ALA   O        930    5.202182220    5.787851835    7.878960836
   94 VAL   N        931    5.192623465    5.596566732    7.753134217
   94 VAL   H        932    5.122955502    5.547599869    7.700692835
   94 VAL   CA       933    5.314376455    5.525177200    7.794229042
   94 VAL   CB       934    5.342982703    5.385599490    7.738442475
   94 VAL   CG1      935    5.466146533    5.327240440    7.807982767
   94 VAL   CG2      936    5.220055489    5.294647180    7.743504094
   94 VAL   C        937    5.440022953    5.610868723    7.777430072
   94 VAL   O        938    5.514394367    5.637207292    7.871796967
   95 ARG   N        939    5.460904723    5.664014836    7.657310965
   95 ARG   H        940    5.386296055    5.685851991    7.594408669
   95 ARG   CA       941    5.585313571    5.737657477    7.630631935
   95 ARG   CB       942    5.618558630    5.750086752    7.481805441
   95 ARG   CG       943    5.653413438    5.619405190    7.410278613
   95 ARG   CD       944    5.648159194    5.644681045    7.259467016
   95 ARG   NE       945    5.735119807    5.546846553    7.192582642
   95 ARG   HE       946    5.820233255    5.544080832    7.245004705
   95 ARG   CZ       947    5.687445672    5.463751201    7.098890373
   95 ARG   NH1      948    5.561539635    5.456179421    7.053690873
   95 ARG   HH11     949    5.542627223    5.389652238    6.981476173
   95 ARG   HH12     950    5.494588743    5.529122217    7.067667006
   95 ARG   NH2      951    5.760405711    5.357037247    7.063630167
   95 ARG   HH21     952    5.722043003    5.298927496    6.991862817
   95 ARG   HH22     953    5.853133554    5.346138802    7.099431433
   95 ARG   C        954    5.576790532    5.881576659    7.681877076
   95 ARG   O        955    5.676890394    5.953014197    7.684271974
   96 ARG   N        956    5.456116592    5.937518486    7.682646153
   96 ARG   H        957    5.381622457    5.900427276    7.627194535
   96 ARG   CA       958    5.417104767    6.057064139    7.758766192
   96 ARG   CB       959    5.269389060    6.096497086    7.764667448
   96 ARG   CG       960    5.220285646    6.124452369    7.622483716
   96 ARG   CD       961    5.071283896    6.154586926    7.639787782
   96 ARG   NE       962    5.010907730    6.213243958    7.519285853
   96 ARG   HE       963    5.043421532    6.189364738    7.427793070
   96 ARG   CZ       964    4.898125394    6.285454467    7.523956004
   96 ARG   NH1      965    4.818408195    6.289517588    7.631572454
   96 ARG   HH11     966    4.821080119    6.236713146    7.716452285
   96 ARG   HH12     967    4.734060553    6.338675796    7.609946321
   96 ARG   NH2      968    4.887958377    6.388703328    7.439156681
   96 ARG   HH21     969    4.965648444    6.389153211    7.376203025
   96 ARG   HH22     970    4.807693735    6.442972242    7.414437467
   96 ARG   C        971    5.459966155    6.055065675    7.905636942
   96 ARG   O        972    5.534778347    6.145034228    7.943573617
   97 ALA   N        973    5.447221427    5.943785059    7.977372815
   97 ALA   H        974    5.391372790    5.866599243    7.946987005
   97 ALA   CA       975    5.506286120    5.929332249    8.111207160
   97 ALA   CB       976    5.468188912    5.795733583    8.175326381
   97 ALA   C        977    5.658343158    5.945832703    8.115651209
   97 ALA   O        978    5.700349822    6.042807373    8.178595844
   98 ALA   N        979    5.730170324    5.880345517    8.024861322
   98 ALA   H        980    5.695411128    5.796565870    7.982733722
   98 ALA   CA       981    5.872297436    5.908926749    8.000471005
   98 ALA   CB       982    5.930418336    5.810464155    7.898804295
   98 ALA   C        983    5.903007628    6.052075433    7.955988865
   98 ALA   O        984    6.005625413    6.105299864    7.998026870
   99 ALA   N        985    5.821735058    6.112536691    7.869801636
   99 ALA   H        986    5.761756084    6.059400538    7.809968226
   99 ALA   CA       987    5.846174171    6.247874900    7.817843548
   99 ALA   CB       988    5.747739762    6.279407909    7.705020945
   99 ALA   C        989    5.828482365    6.351818345    7.928721877
   99 ALA   O        990    5.926370804    6.415718511    7.966991547
  100 ILE   N        991    5.726629029    6.335073104    8.012608518
  100 ILE   H        992    5.656041070    6.265524514    7.999178899
  100 ILE   CA       993    5.704898723    6.418861347    8.131421168
  100 ILE   CB       994    5.563435411    6.410067169    8.189072987
  100 ILE   CG1      995    5.467821919    6.442843367    8.074204358
  100 ILE   CG2      996    5.539946449    6.510127797    8.302415762
  100 ILE   CD       997    5.328368766    6.382712490    8.092841827
  100 ILE   C        998    5.808703305    6.408292439    8.243340172
  100 ILE   O        999    5.854124687    6.515931459    8.281827119
  101 ASN   N       1000    5.864100661    6.289320595    8.264953012
  101 ASN   H       1001    5.821378141    6.210316133    8.220969315
  101 ASN   CA      1002    5.979632336    6.258932016    8.350615194
  101 ASN   CB      1003    5.997820978    6.107251258    8.359252061
  101 ASN   CG      1004    0.080953687    6.046843583    8.430846467
  101 ASN   OD1     1005    0.186867838    6.109380449    8.432665640
  101 ASN   ND2     1006    0.068664960    5.931743263    8.496356466
  101 ASN   HD21    1007    0.132768408    5.882134834    8.554934188
  101 ASN   HD22    1008   -0.014069924    5.877468979    8.481857494
  101 ASN   C       1009    0.059435835    6.343351439    8.301174098
  101 ASN   O       1010    0.093045480    6.441908018    8.366650583
  102 MET   N       1011    0.094380843    6.326460482    8.173956926
  102 MET   H       1012    0.048931492    6.263710753    8.110722600
  102 MET   CA      1013    0.198966540    6.407579874    8.109979690
  102 MET   CB      1014    0.205482867    6.384970530    7.958788866
  102 MET   CG      1015    0.262028707    6.249245288    7.916431532
  102 MET   SD      1016    0.306194600    6.241938520    7.738987799
  102 MET   CE      1017    0.387995305    6.396657546    7.706510725
  102 MET   C       1018    0.183913924    0.049468838    8.125660008
  102 MET   O       1019    0.279493603    0.113781140    8.168774916
  103 VAL   N       1020    0.068296077    0.103571836    8.088300057
  103 VAL   H       1021   -0.007411290    0.048394761    8.053291713
  103 VAL   CA      1022    0.029679388    0.242052196    8.118994186
  103 VAL   CB      1023   -0.098780044    0.280770615    8.045425233
  103 VAL   CG1     1024   -0.128375878    0.429764370    8.063773570
  103 VAL   CG2     1025   -0.111128528    0.242094530    7.897902993
  103 VAL   C       1026    0.036362345    0.291242228    8.263717129
  103 VAL   O       1027    0.103859411    0.390378578    8.291066699
  104 PHE   N       1028    6.026470380    0.206479379    8.354423544
  104 PHE   H       1029    5.962829692    0.132700817    8.331871629
  104 PHE   CA      1030    6.037315030    0.228800209    8.499313912
  104 PHE   CB      1031    5.965529817    0.116165547    8.573962102
  104 PHE   CG      1032    5.958212074    0.136465163    8.725432984
  104 PHE   CD1     1033    0.001939969    0.065121676    0.208871050
  104 PHE   HD1     1034    0.070585683   -0.008963088    0.167880388
  104 PHE   CD2     1035    5.854152804    0.210855084    0.176232750
  104 PHE   HD2     1036    5.778677984    0.257099996    0.112623255
  104 PHE   CE1     1037    6.020792917    0.080719119    0.345675679
  104 PHE   HE1     1038    6.106365937    0.064343710    0.411177456
  104 PHE   CE2     1039    5.836985828    0.225091379    0.313421464
  104 PHE   HE2     1040    5.770936733    0.302927108    0.351633152
  104 PHE   CZ      1041    5.919367512    0.157031478    0.402312182
  104 PHE   HZ      1042    5.893817747    0.154919658    0.508254500
  104 PHE   C       1043    0.144244797    0.234542706    8.548498867
  104 PHE   O       1044    0.172343535    0.301922260    8.647496997
  105 GLN   N       1045    0.235643191    0.171646772    8.475146921
  105 GLN   H       1046    0.210331691    0.092870180    8.418976971
  105 GLN   CA      1047    0.378405038    0.188600880    8.505817123
  105 GLN   CB      1048    0.460108640    0.059715088    8.494652614
  105 GLN   CG      1049    0.536732721    0.030766253    8.623875169
  105 GLN   CD      1050    0.602391564    6.402152839    0.018652712
  105 GLN   OE1     1051    0.539596419    6.296446503    0.022113906
  105 GLN   NE2     1052    0.730954449    6.403850829   -0.015338277
  105 GLN   HE21    1053    0.779230871    6.317571356   -0.030347019
  105 GLN   HE22    1054    0.784495080    6.485686054   -0.036198891
  105 GLN   C       1055    0.452717828    0.301300106    8.433778361
  105 GLN   O       1056    0.547480145    0.355340210    8.490617155
  106 MET   N       1057    0.432429517    0.297282611    8.302391423
  106 MET   H       1058    0.390291084    0.219083380    8.256446391
  106 MET   CA      1059    0.490681204    0.386763445    8.201345140
  106 MET   CB      1060    0.476308415    0.320231833    8.064304295
  106 MET   CG      1061    0.603133927    0.249261119    8.016476425
  106 MET   SD      1062    0.577510022    0.168540125    7.854244914
  106 MET   CE      1063    0.702864117    0.042252516    7.849566104
  106 MET   C       1064    0.435640903    0.529193292    8.191560308
  106 MET   O       1065    0.511703468    0.616116331    8.149262392
  107 GLY   N       1066    0.306644019    0.550387411    8.216071777
  107 GLY   H       1067    0.241460447    0.481860995    8.248580339
  107 GLY   CA      1068    0.239913468    0.673748207    8.172025089
  107 GLY   C       1069    0.211914635    0.693896408    8.022954010
  107 GLY   O       1070    0.257692239    0.614801886    7.940620213
  108 GLU   N       1071    0.128354937    0.792806177    7.992543554
  108 GLU   H       1072    0.080680909    0.853304187    8.056332058
  108 GLU   CA      1073    0.094407259    0.815102236    7.851262250
  108 GLU   CB      1074   -0.006522952    0.929877334    7.844067703
  108 GLU   CG      1075    5.986243499    0.973896353    7.704639928
  108 GLU   CD      1076    5.934880042    1.117450958    7.691933957
  108 GLU   OE1     1077    5.933407135    1.189831207    7.793835657
  108 GLU   OE2     1078    5.875153010    1.146359406    7.586011553
  108 GLU   C       1079    0.215291252    0.846841905    7.763008628
  108 GLU   O       1080    0.229501252    0.781223353    7.659935327
  109 THR   N       1081    0.307562501    0.929482160    7.811465641
  109 THR   H       1082    0.293300378    0.979053215    7.897135492
  109 THR   CA      1083    0.438063166    0.942850060    7.745119784
  109 THR   CB      1084    0.528065434    1.044373735    7.815867771
  109 THR   OG1     1085    0.551870907    1.002634550    7.950561080
  109 THR   HG1     1086    0.649499683    1.004237696    7.972149859
  109 THR   CG2     1087    0.466013396    1.183954729    7.824637260
  109 THR   C       1088    0.527823846    0.820772009    7.723866522
  109 THR   O       1089    0.577227761    0.799385834    7.613267370
  110 GLY   N       1090    0.525905646    0.727333095    7.818500976
  110 GLY   H       1091    0.499529970    0.757376485    7.910169701
  110 GLY   CA      1092    0.589753316    0.595262727    7.808883786
  110 GLY   C       1093    0.540576247    0.517288750    7.686764581
  110 GLY   O       1094    0.617612882    0.499197398    7.592592780
  111 VAL   N       1095    0.410910847    0.487666665    7.686899360
  111 VAL   H       1096    0.348429174    0.524179542    7.755924084
  111 VAL   CA      1097    0.340751028    0.413651491    7.581029645
  111 VAL   CB      1098    0.206894629    0.351229726    7.621001280
  111 VAL   CG1     1099    0.235619329    0.244481094    7.726789792
  111 VAL   CG2     1100    0.118136711    0.454374212    7.690961095
  111 VAL   C       1101    0.330923415    0.490327972    7.448978993
  111 VAL   O       1102    0.376627720    0.439996383    7.346470678
  112 ALA   N       1103    0.298529548    0.619242896    7.444302336
  112 ALA   H       1104    0.271666943    0.676715025    7.521612682
  112 ALA   CA      1105    0.299709224    0.700391982    7.321731374
  112 ALA   CB      1106    0.238457157    0.836230675    7.356507570
  112 ALA   C       1107    0.429554981    0.709044341    7.241268553
  112 ALA   O       1108    0.427606871    0.721410308    7.118896104
  113 GLY   N       1109    0.543686147    0.681945527    7.303957482
  113 GLY   H       1110    0.533255794    0.658350994    7.400577459
  113 GLY   CA      1111    0.680734204    0.683703228    7.250782853
  113 GLY   C       1112    0.705242363    0.566919425    7.155002265
  113 GLY   O       1113    0.785362168    0.581710727    7.062843951
  114 PHE   N       1114    0.623194811    0.462456298    7.161687376
  114 PHE   H       1115    0.557282336    0.467475071    7.236730578
  114 PHE   CA      1116    0.636668891    0.346042322    7.072922090
  114 PHE   CB      1117    0.597270032    0.222506083    7.154137937
  114 PHE   CG      1118    0.691896996    0.180210624    7.266673370
  114 PHE   CD1     1119    0.660984147    0.217958499    7.396829163
  114 PHE   HD1     1120    0.585419563    0.290778850    7.426269861
  114 PHE   CD2     1121    0.797745166    0.096536856    7.233325407
  114 PHE   HD2     1122    0.795512892    0.046410768    7.136560285
  114 PHE   CE1     1123    0.755360208    0.181271840    7.492047825
  114 PHE   HE1     1124    0.732321142    0.205561044    7.595770955
  114 PHE   CE2     1125    0.883633815    0.057327147    7.335348310
  114 PHE   HE2     1126    0.979846991    0.011834567    7.311800886
  114 PHE   CZ      1127    0.862818887    0.096739527    7.467009644
  114 PHE   HZ      1128    0.923662648    0.062004498    7.550518258
  114 PHE   C       1129    0.571314357    0.355998473    6.934931762
  114 PHE   O       1130    0.505510051    0.261834050    6.890970569
  115 THR   N       1131    0.609780305    0.460164660    6.861727257
  115 THR   H       1132    0.648424026    0.538997755    6.909602418
  115 THR   CA      1133    0.549296823    0.495911022    6.732589616
  115 THR   CB      1134    0.636689113    0.607915918    6.675787102
  115 THR   OG1     1135    0.646639521    0.713432884    6.771808365
  115 THR   HG1     1136    0.710627155    0.782351698    6.737811176
  115 THR   CG2     1137    0.599403195    0.661554129    6.537423381
  115 THR   C       1138    0.532193514    0.382580209    6.631218063
  115 THR   O       1139    0.416600197    0.367150287    6.592100190
  116 ASN   N       1140    0.634564051    0.301588332    6.605730515
  116 ASN   H       1141    0.727124035    0.318350845    6.639677196
  116 ASN   CA      1142    0.628961303    0.184708881    6.516736982
  116 ASN   CB      1143    0.767678815    0.153247642    6.460388236
  116 ASN   CG      1144    0.800618522    0.261262252    6.357156052
  116 ASN   OD1     1145    0.801776826    0.380137151    6.388686551
  116 ASN   ND2     1146    0.857217650    0.219532885    6.244271117
  116 ASN   HD21    1147    0.872663539    0.289551691    6.174570147
  116 ASN   HD22    1148    0.900998740    0.133602545    6.217844890
  116 ASN   C       1149    0.560758194    0.064664986    6.582696463
  116 ASN   O       1150    0.470543869    0.009585423    6.519794523
  117 SER   N       1151    0.590280835    0.040488620    6.710107974
  117 SER   H       1152    0.658322434    0.096846221    6.756938596
  117 SER   CA      1153    0.522435094    6.441933283    6.783014203
  117 SER   CB      1154    0.568318066    6.412569120    6.925978776
  117 SER   OG      1155    0.708991422    6.387245233    6.921904407
  117 SER   HG      1156    0.749218223    6.476565744    6.901812776
  117 SER   C       1157    0.371718464    6.454271110    6.806266626
  117 SER   O       1158    0.300456738    6.357095572    6.781555784
  118 LEU   N       1159    0.325381908    0.068834105    6.817952006
  118 LEU   H       1160    0.382756723    0.147950646    6.839135244
  118 LEU   CA      1161    0.182344221    0.101166937    6.807672278
  118 LEU   CB      1162    0.158216384    0.250633032    6.829794920
  118 LEU   CG      1163    0.169689714    0.293619429    6.976195128
  118 LEU   CD1     1164    0.189438925    0.444725223    6.989885861
  118 LEU   CD2     1165    0.059443267    0.234608415    7.064356755
  118 LEU   C       1166    0.114544229    0.060777110    6.676602425
  118 LEU   O       1167    0.023219402   -0.021532712    6.680372805
  119 ARG   N       1168    0.177690444    0.091662479    6.563704275
  119 ARG   H       1169    0.242744956    0.167608935    6.563973752
  119 ARG   CA      1170    0.126329433    0.039907634    6.436059040
  119 ARG   CB      1171    0.215589106    0.097200505    6.325802452
  119 ARG   CG      1172    0.201109669    0.249115379    6.314933637
  119 ARG   CD      1173    0.320777389    0.276326609    6.223556593
  119 ARG   NE      1174    0.332006903    0.422883536    6.224800103
  119 ARG   HE      1175    0.234823528    0.427779509    6.247852812
  119 ARG   CZ      1176    0.448476656    0.488433766    6.215183148
  119 ARG   NH1     1177    0.563506644    0.423460750    6.192763904
  119 ARG   HH11    1178    0.653718131    0.466589915    6.193648319
  119 ARG   HH12    1179    0.574675999    0.333166566    6.151276613
  119 ARG   NH2     1180    0.446882801    0.613986012    6.168419718
  119 ARG   HH21    1181    0.536004469    0.658785913    6.175410779
  119 ARG   HH22    1182    0.375296320    0.627026038    6.099833901
  119 ARG   C       1183    0.133498899    6.397767779    6.417515772
  119 ARG   O       1184    0.034136266    6.341370455    6.371958724
  120 MET   N       1185    0.229026585    6.331877422    6.482466249
  120 MET   H       1186    0.306623838    6.379379456    6.523951300
  120 MET   CA      1187    0.239382311    6.185503508    6.473720744
  120 MET   CB      1188    0.367892638    6.136009350    6.540355356
  120 MET   CG      1189    0.489887459    6.173832163    6.456119128
  120 MET   SD      1190    0.644060286    6.171714678    6.554678114
  120 MET   CE      1191    0.753706288    6.250656844    6.438771358
  120 MET   C       1192    0.124447821    6.113740922    6.544799059
  120 MET   O       1193    0.079415027    6.018445025    6.481374162
  121 LEU   N       1194    0.062922879    6.177431264    6.644032416
  121 LEU   H       1195    0.091668515    6.265683941    6.681277046
  121 LEU   CA      1196    5.983948030    6.115796167    6.708582722
  121 LEU   CB      1197    5.961296947    6.191222203    6.839757214
  121 LEU   CG      1198    0.022909467    6.154937687    6.950219098
  121 LEU   CD1     1199    0.001614449    6.247305314    7.070318174
  121 LEU   CD2     1200    0.010064989    6.006144198    6.983522605
  121 LEU   C       1201    5.854035940    6.129118340    6.628882794
  121 LEU   O       1202    5.767506888    6.041871937    6.623362360
  122 GLN   N       1203    5.831454537    6.249103330    6.576120356
  122 GLN   H       1204    5.886267098    6.330972147    6.593283226
  122 GLN   CA      1205    5.728787877    6.268817888    6.472758074
  122 GLN   CB      1206    5.713734636    6.419550799    6.451231549
  122 GLN   CG      1207    5.669229543    6.493779334    6.577386552
  122 GLN   CD      1208    5.517505317    0.001815438    6.568592728
  122 GLN   OE1     1209    5.440568339   -0.072861524    6.628867719
  122 GLN   NE2     1210    5.460477243    0.085951979    6.482833913
  122 GLN   HE21    1211    5.360839956    0.093779459    6.479499506
  122 GLN   HE22    1212    5.505887970    0.129900247    6.405332787
  122 GLN   C       1213    5.756375415    6.183542621    6.348748254
  122 GLN   O       1214    5.660925332    6.165743864    6.273233407
  123 GLN   N       1215    5.878448458    6.149931614    6.308020875
  123 GLN   H       1216    5.961040317    6.190928734    6.346742788
  123 GLN   CA      1217    5.899543352    6.060915162    6.192955151
  123 GLN   CB      1218    6.014175270    6.110489308    6.104561929
  123 GLN   CG      1219    6.029678409    6.045428227    5.966954344
  123 GLN   CD      1220    5.918447591    6.083813374    5.869167917
  123 GLN   OE1     1221    5.813445903    6.020302798    5.860797856
  123 GLN   NE2     1222    5.929256236    6.206949234    5.820100510
  123 GLN   HE21    1223    5.856817232    6.230345442    5.755260601
  123 GLN   HE22    1224    6.011280912    6.264104112    5.818125304
  123 GLN   C       1225    5.908136396    5.913826700    6.234217638
  123 GLN   O       1226    5.965298632    5.827949722    6.167235115
  124 LYSH  N       1227    5.856728412    5.880747627    6.352346360
  124 LYSH  H       1228    5.832975466    5.953544330    6.416671197
  124 LYSH  CA      1229    5.845502420    5.742693992    6.401541109
  124 LYSH  CB      1230    5.753452853    5.654668376    6.316762468
  124 LYSH  CG      1231    5.634915600    5.593269449    6.391520117
  124 LYSH  CD      1232    5.522173578    5.691761925    6.423103108
  124 LYSH  CE      1233    5.398076236    5.619951030    6.476532055
  124 LYSH  NZ      1234    5.293935108    5.709387924    6.529112317
  124 LYSH  HZ1     1235    5.249444638    5.763213253    6.457526434
  124 LYSH  HZ2     1236    5.321011166    5.778944864    6.595668826
  124 LYSH  HZ3     1237    5.226985472    5.649873009    6.573567254
  124 LYSH  C       1238    5.974070522    5.666496411    6.434229672
  124 LYSH  O       1239    5.976636479    5.544225031    6.447287374
  125 ARG   N       1240    0.046963765    5.740142235    6.435558448
  125 ARG   H       1241    0.011963092    5.828858823    6.405471099
  125 ARG   CA      1242    0.176795619    5.675238642    6.458814764
  125 ARG   CB      1243    0.281894807    5.730192766    6.362131462
  125 ARG   CG      1244    0.261389370    5.656509740    6.229632228
  125 ARG   CD      1245    0.339261019    5.725131833    6.117217818
  125 ARG   NE      1246    0.313249449    5.647756982    5.994974466
  125 ARG   HE      1247    0.295359640    5.550455892    6.009550396
  125 ARG   CZ      1248    0.322007581    5.705594036    5.874422792
  125 ARG   NH1     1249    0.356991458    5.833761069    5.856948548
  125 ARG   HH11    1250    0.362649624    5.873933145    5.765552183
  125 ARG   HH12    1251    0.375085912    5.893557957    5.935026299
  125 ARG   NH2     1252    0.298104946    5.638303374    5.761049948
  125 ARG   HH21    1253    0.304417958    5.686850162    5.673862128
  125 ARG   HH22    1254    0.270896047    5.542415503    5.769032883
  125 ARG   C       1255    0.213504200    5.685139322    6.607024641
  125 ARG   O       1256    0.272131490    5.786856801    6.643724056
  126 TRP   N       1257    0.195097628    5.574993258    6.679260987
  126 TRP   H       1258    0.157096821    5.489799823    6.643219532
  126 TRP   CA      1259    0.198668284    5.563766804    6.825800116
  126 TRP   CB      1260    0.109170034    5.452648062    6.881079955
  126 TRP   CG      1261    6.005792491    5.459217724    6.822575658
  126 TRP   CD1     1262    5.953574719    5.360731226    6.750030748
  126 TRP   HD1     1263    6.001097844    5.267631947    6.719108379
  126 TRP   CD2     1264    5.907243732    5.554771434    6.844489155
  126 TRP   NE1     1265    5.828094256    5.392685264    6.719651715
  126 TRP   HE1     1266    5.772530104    5.336037769    6.658786409
  126 TRP   CE2     1267    5.793223876    5.504257128    6.783093180
  126 TRP   CE3     1268    5.909949542    5.682304640    6.899726623
  126 TRP   HE3     1269    5.996424359    5.721404332    6.953352710
  126 TRP   CZ2     1270    5.681586929    5.586680003    6.775086786
  126 TRP   HZ2     1271    5.598181256    5.556834676    6.711582009
  126 TRP   CZ3     1272    5.798296705    5.764558260    6.890384626
  126 TRP   HZ3     1273    5.792192241    5.862602531    6.937619015
  126 TRP   CH2     1274    5.683902352    5.714706493    6.829151890
  126 TRP   HH2     1275    5.595576343    5.778577610    6.829301659
  126 TRP   C       1276    0.340191714    5.530986313    6.873844361
  126 TRP   O       1277    0.401046072    5.622379739    6.929289572
  127 ASP   N       1278    0.401051353    5.423387315    6.824775714
  127 ASP   H       1279    0.365667671    5.350324460    6.766381905
  127 ASP   CA      1280    0.541787087    5.389788173    6.850792023
  127 ASP   CB      1281    0.571830132    5.244682429    6.812689906
  127 ASP   CG      1282    0.472296442    5.137708256    6.858074252
  127 ASP   OD1     1283    0.504604008    5.059405648    6.950012618
  127 ASP   OD2     1284    0.362280978    5.123545785    6.800433509
  127 ASP   C       1285    0.650999205    5.489165907    6.810719285
  127 ASP   O       1286    0.739966518    5.515905012    6.891347230
  128 GLU   N       1287    0.619581213    5.566407925    6.707101296
  128 GLU   H       1288    0.550647559    5.561017760    6.634857846
  128 GLU   CA      1289    0.713588434    5.672668611    6.668633013
  128 GLU   CB      1290    0.700900423    5.713036570    6.521590151
  128 GLU   CG      1291    0.746884189    5.604290532    6.424272342
  128 GLU   CD      1292    0.759720053    5.657001092    6.281213298
  128 GLU   OE1     1293    0.677481843    5.622191150    6.193752662
  128 GLU   OE2     1294    0.865107647    5.718465722    6.253961810
  128 GLU   C       1295    0.701907415    5.797486737    6.756342971
  128 GLU   O       1296    0.807479613    5.833246808    6.808365800
  129 ALA   N       1297    0.581030826    5.826753021    6.803498061
  129 ALA   H       1298    0.487069320    5.801079027    6.780885741
  129 ALA   CA      1299    0.568847497    5.925954692    6.911298269
  129 ALA   CB      1300    0.420383634    5.960740636    6.924019349
  129 ALA   C       1301    0.623946736    5.887151776    7.048661627
  129 ALA   O       1302    0.685897407    5.972119606    7.112470830
  130 ALA   N       1303    0.599841615    5.761591212    7.085335660
  130 ALA   H       1304    0.535649060    5.697884548    7.042644353
  130 ALA   CA      1305    0.658284971    5.702750726    7.206724672
  130 ALA   CB      1306    0.629283885    5.553178747    7.220853847
  130 ALA   C       1307    0.808989314    5.726781374    7.217835249
  130 ALA   O       1308    0.849363107    5.796412880    7.310853308
  131 VAL   N       1309    0.889508761    5.671880456    7.127322432
  131 VAL   H       1310    0.851795296    5.622669879    7.048849880
  131 VAL   CA      1311    1.036003054    5.680231499    7.136263693
  131 VAL   CB      1312    1.105076811    5.600793270    7.025219295
  131 VAL   CG1     1313    1.093866215    5.454816081    7.069649367
  131 VAL   CG2     1314    1.037130703    5.606821802    6.888257962
  131 VAL   C       1315    1.088557610    5.823517144    7.125357435
  131 VAL   O       1316    1.185426228    5.851690376    7.195733603
  132 ASN   N       1317    1.029796336    5.920640669    7.056052574
  132 ASN   H       1318    0.979100517    5.889895561    6.975521026
  132 ASN   CA      1319    1.051443130    6.064870953    7.074531181
  132 ASN   CB      1320    0.955164312    6.149925940    6.991451129
  132 ASN   CG      1321    0.922557592    6.107903046    6.847998574
  132 ASN   OD1     1322    1.002207219    6.047970470    6.775935730
  132 ASN   ND2     1323    0.812601459    6.156526729    6.791148029
  132 ASN   HD21    1324    0.780994294    6.138142782    6.698082547
  132 ASN   HD22    1325    0.761502508    6.227894819    6.839045020
  132 ASN   C       1326    1.039165567    6.118589136    7.217277369
  132 ASN   O       1327    1.124631681    6.194483511    7.262732606
  133 LEU   N       1328    0.926908933    6.085228519    7.280321370
  133 LEU   H       1329    0.847351306    6.054059007    7.228359622
  133 LEU   CA      1330    0.903159739    6.126169321    7.419490341
  133 LEU   CB      1331    0.760362490    6.087274744    7.458264715
  133 LEU   CG      1332    0.657993935    6.173652674    7.384338773
  133 LEU   CD1     1333    0.519066363    6.109599428    7.385303415
  133 LEU   CD2     1334    0.652221138    6.310769624    7.451975097
  133 LEU   C       1335    0.991017587    6.063943299    7.528205593
  133 LEU   O       1336    1.035870767    6.114694322    7.630876356
  134 ALA   N       1337    1.063697510    5.962877646    7.481400666
  134 ALA   H       1338    1.040954685    5.930654374    7.389509569
  134 ALA   CA      1339    1.172869398    5.898449187    7.555828575
  134 ALA   CB      1340    1.198654675    5.755830907    7.506840706
  134 ALA   C       1341    1.302016897    5.979076717    7.571018232
  134 ALA   O       1342    1.374867924    5.963492973    7.668897967
  135 LYSH  N       1343    1.316596953    6.075106918    7.480155152
  135 LYSH  H       1344    1.234920884    6.073095443    7.422492408
  135 LYSH  CA      1345    1.425238679    6.174128590    7.478473599
  135 LYSH  CB      1346    1.426918864    6.244946306    7.342847309
  135 LYSH  CG      1347    1.505884069    6.162461914    7.241008648
  135 LYSH  CD      1348    1.461893236    6.195446210    7.098223048
  135 LYSH  CE      1349    1.554767973    6.129627038    6.995992072
  135 LYSH  NZ      1350    1.699251052    6.156404942    7.000414519
  135 LYSH  HZ1     1351    1.715168781    6.254082008    7.014770797
  135 LYSH  HZ2     1352    1.737338531    6.128893234    6.912138927
  135 LYSH  HZ3     1353    1.743332042    6.103897535    7.073214541
  135 LYSH  C       1354    1.430331310    6.286496667    7.582203283
  135 LYSH  O       1355    1.523398320    6.366842896    7.585890146
  136 SER   N       1356    1.312404938    6.303826668    7.641222615
  136 SER   H       1357    1.256311983    6.223922389    7.662910470
  136 SER   CA      1358    1.277485022    6.415764046    7.729892719
  136 SER   CB      1359    1.128148584    6.413125064    7.763081899
  136 SER   OG      1360    1.099348885    6.284973813    7.819622938
  136 SER   HG      1361    1.065933841    6.225425757    7.746561714
  136 SER   C       1362    1.355063773    6.429312871    7.861076423
  136 SER   O       1363    1.392126617    6.325874147    7.916355845
  137 ARG   N       1364    1.345188210    0.033808886    7.928780001
  137 ARG   H       1365    1.281143137    0.105459325    7.901105275
  137 ARG   CA      1366    1.389533982    0.042253890    8.068686658
  137 ARG   CB      1367    1.407784216    0.183945223    8.123453302
  137 ARG   CG      1368    1.536548369    0.242299103    8.064940977
  137 ARG   CD      1369    1.600825112    0.330439846    8.172200791
  137 ARG   NE      1370    1.648189446    0.245388881    8.282346066
  137 ARG   HE      1371    1.580666205    0.235371060    8.355412206
  137 ARG   CZ      1372    1.772957701    0.201872806    8.304568499
  137 ARG   NH1     1373    1.879289685    0.236560111    8.230793566
  137 ARG   HH11    1374    1.963924377    0.189485152    8.255673828
  137 ARG   HH12    1375    1.887996417    0.316421974    8.171242796
  137 ARG   NH2     1376    1.787641950    0.117624882    8.407725236
  137 ARG   HH21    1377    1.879012798    0.087624961    8.435112255
  137 ARG   HH22    1378    1.709822576    0.079540202    8.457650659
  137 ARG   C       1379    1.299640840    6.480590677    8.169966753
  137 ARG   O       1380    1.355629448    6.417046125    8.259174056
  138 TRP   N       1381    1.169500554    6.470665467    8.144367604
  138 TRP   H       1382    1.121636122    6.529776779    8.079433530
  138 TRP   CA      1383    1.068647763    6.391330218    8.216115629
  138 TRP   CB      1384    0.954762137    6.406263439    8.115027010
  138 TRP   CG      1385    0.841893944    6.304910474    8.134852570
  138 TRP   CD1     1386    0.758640807    6.310480673    8.238418021
  138 TRP   HD1     1387    0.779714945    6.362977375    8.331577657
  138 TRP   CD2     1388    0.782163587    6.219271402    8.043105976
  138 TRP   NE1     1389    0.643424027    6.248955092    8.213373186
  138 TRP   HE1     1390    0.576311135    6.231013634    8.285316623
  138 TRP   CE2     1391    0.658528096    6.185997611    8.097207823
  138 TRP   CE3     1392    0.835365053    6.166332874    7.926114037
  138 TRP   HE3     1393    0.942521083    6.154701361    7.909909270
  138 TRP   CZ2     1394    0.578656099    6.101249104    8.021320634
  138 TRP   HZ2     1395    0.483772378    6.058342515    8.053560792
  138 TRP   CZ3     1396    0.751471284    6.083699873    7.852258367
  138 TRP   HZ3     1397    0.790917326    6.048268524    7.757031108
  138 TRP   CH2     1398    0.621813854    6.059328889    7.896016430
  138 TRP   HH2     1399    0.553186096    6.003215378    7.832580871
  138 TRP   C       1400    1.105335753    6.244501134    8.238639454
  138 TRP   O       1401    1.081066274    6.189397654    8.345899535
  139 TYR   N       1402    1.165916455    6.171883241    8.145121235
  139 TYR   H       1403    1.186171287    6.217060135    8.058232967
  139 TYR   CA      1404    1.218216189    6.034744170    8.153384143
  139 TYR   CB      1405    1.257134574    5.994436214    8.011004569
  139 TYR   CG      1406    1.270882164    5.842324628    8.001889668
  139 TYR   CD1     1407    1.159246485    5.781184989    7.946026885
  139 TYR   HD1     1408    1.062614339    5.831578225    7.944084987
  139 TYR   CD2     1409    1.394752638    5.779279017    8.000341767
  139 TYR   HD2     1410    1.482722566    5.836396048    8.029980418
  139 TYR   CE1     1411    1.179186740    5.655567868    7.889982633
  139 TYR   HE1     1412    1.099249945    5.617955374    7.826135741
  139 TYR   CE2     1413    1.411629054    5.649362320    7.953915403
  139 TYR   HE2     1414    1.507962069    5.604603024    7.929511229
  139 TYR   CZ      1415    1.300195157    5.587685020    7.898242851
  139 TYR   OH      1416    1.298243785    5.451729843    7.896042396
  139 TYR   HH      1417    1.394686941    5.429955408    7.881076944
  139 TYR   C       1418    1.334562973    6.008825905    8.249328879
  139 TYR   O       1419    1.354848982    5.910018932    8.319718492
  140 ASN   N       1420    1.415937249    6.113795135    8.256389465
  140 ASN   H       1421    1.401361482    6.196789613    8.202531833
  140 ASN   CA      1422    1.520447825    6.128940866    8.358661883
  140 ASN   CB      1423    1.624002544    6.235429310    8.322018791
  140 ASN   CG      1424    1.686968283    6.210248201    8.184868201
  140 ASN   OD1     1425    1.666475344    6.287237713    8.091173546
  140 ASN   ND2     1426    1.777035989    6.112395148    8.184114780
  140 ASN   HD21    1427    1.824562360    6.092653530    8.098373678
  140 ASN   HD22    1428    1.792071167    6.059621365    8.267707092
  140 ASN   C       1429    1.464167569    6.154229430    8.498669270
  140 ASN   O       1430    1.526251884    6.110871141    8.595606441
  141 GLN   N       1431    1.371142922    6.248905871    8.507294631
  141 GLN   H       1432    1.367577895    6.314099439    8.431541829
  141 GLN   CA      1433    1.303494956    6.290458902    0.027412051
  141 GLN   CB      1434    1.218795958    6.411680125   -0.011856063
  141 GLN   CG      1435    1.144751840    6.484839723    0.100297482
  141 GLN   CD      1436    1.063330187    0.097676549    0.057934474
  141 GLN   OE1     1437    0.977593771    0.097104210   -0.030258314
  141 GLN   NE2     1438    1.090106315    0.211103710    0.122015828
  141 GLN   HE21    1439    1.029788493    0.289469121    0.107166121
  141 GLN   HE22    1440    1.169799039    0.227024443    0.180287671
  141 GLN   C       1441    1.212169750    6.182493854    0.085859754
  141 GLN   O       1442    1.216340092    6.157653924    0.206258048
  142 THR   N       1443    1.142157645    6.114029778    8.599459402
  142 THR   H       1444    1.140192719    6.136948350    8.502140867
  142 THR   CA      1445    1.045353241    6.009286319    0.031437895
  142 THR   CB      1446    0.905878406    6.071301042    0.042124455
  142 THR   OG1     1447    0.874470229    6.166437744   -0.059917310
  142 THR   HG1     1448    0.907303805    6.131607497   -0.147720123
  142 THR   CG2     1449    0.869194669    6.120755140    0.182187446
  142 THR   C       1450    1.044111541    5.891287699    8.537654846
  142 THR   O       1451    0.945813375    5.869430806    8.467023594
  143 PRO   N       1452    1.143051531    5.804607621    8.557378552
  143 PRO   CA      1453    1.165369724    5.692049385    8.465488296
  143 PRO   CB      1454    1.280803401    5.617517624    8.532768012
  143 PRO   CG      1455    1.362859821    5.720287699    0.007331980
  143 PRO   CD      1456    1.255509957    5.821907675    0.046854045
  143 PRO   C       1457    1.047725591    5.595987164    8.447133020
  143 PRO   O       1458    0.982136566    5.593876410    8.343111240
  144 ASN   N       1459    1.022995065    5.513239663    8.548283610
  144 ASN   H       1460    1.079788727    5.500154384    8.629539231
  144 ASN   CA      1461    0.909863391    5.420828579    8.531793272
  144 ASN   CB      1462    0.908652594    5.334908878    8.658372165
  144 ASN   CG      1463    1.041203856    5.271077034    0.096743849
  144 ASN   OD1     1464    1.132585641    5.329960715    0.154286064
  144 ASN   ND2     1465    1.067029913    5.152671360    0.041980226
  144 ASN   HD21    1466    1.147239813    5.099747700    0.069647391
  144 ASN   HD22    1467    1.005663168    5.120955163   -0.030314101
  144 ASN   C       1468    0.767340780    5.475216523    8.519929543
  144 ASN   O       1469    0.693310657    5.409769169    8.446673559
  145 ARG   N       1470    0.738693813    5.594039880    8.572364224
  145 ARG   H       1471    0.788679010    5.630722206    8.650828787
  145 ARG   CA      1472    0.614380548    5.665065244    8.539018387
  145 ARG   CB      1473    0.598135353    5.788693878    8.627698863
  145 ARG   CG      1474    0.469911166    5.870207715    8.609771627
  145 ARG   CD      1475    0.463165662    6.001654548    0.084193403
  145 ARG   NE      1476    0.468916904    5.979909016    0.229468540
  145 ARG   HE      1477    0.441576899    5.892409184    0.269447251
  145 ARG   CZ      1478    0.508472809    6.076272032    0.313769215
  145 ARG   NH1     1479    0.545134328    6.195711535    0.265331539
  145 ARG   HH11    1480    0.576641693    6.265228389    0.329949164
  145 ARG   HH12    1481    0.516356181    6.233475561    0.177317164
  145 ARG   NH2     1482    0.551531447    6.043611916    0.436399018
  145 ARG   HH21    1483    0.560970122    6.111271704    0.509437589
  145 ARG   HH22    1484    0.551223806    5.946208785    0.459066768
  145 ARG   C       1485    0.596277515    5.697959373    8.390685610
  145 ARG   O       1486    0.518835373    5.635039891    8.318762821
  146 ALA   N       1487    0.703711335    5.753852899    8.335672386
  146 ALA   H       1488    0.776693146    5.788523172    8.394593061
  146 ALA   CA      1489    0.721158713    5.789582577    8.194145675
  146 ALA   CB      1490    0.862372465    5.844130745    8.172024142
  146 ALA   C       1491    0.708462524    5.664857835    8.106420559
  146 ALA   O       1492    0.626288396    5.668312173    8.014951541
  147 LYSH  N       1493    0.774623721    5.556056143    8.144812299
  147 LYSH  H       1494    0.838650859    5.553869827    8.221605379
  147 LYSH  CA      1495    0.765426397    5.426813710    8.075353722
  147 LYSH  CB      1496    0.864674443    5.323710452    8.129469193
  147 LYSH  CG      1497    1.009857831    5.358120253    8.095580317
  147 LYSH  CD      1498    1.097039018    5.251061469    8.161511388
  147 LYSH  CE      1499    1.243609373    5.250250658    8.117595648
  147 LYSH  NZ      1500    1.322864076    5.166192900    8.208497689
  147 LYSH  HZ1     1501    1.413727285    5.156961781    8.167766721
  147 LYSH  HZ2     1502    1.289918463    5.072180417    8.217237707
  147 LYSH  HZ3     1503    1.334382448    5.208370056    8.298433399
  147 LYSH  C       1504    0.625445510    5.365158696    8.079515069
  147 LYSH  O       1505    0.577131717    5.341057094    7.968988419
  148 ARG   N       1506    0.555303359    5.375265786    8.192070847
  148 ARG   H       1507    0.605994218    5.407066306    8.272190659
  148 ARG   CA      1508    0.418560540    5.326320556    8.214840534
  148 ARG   CB      1509    0.387607890    5.324094142    8.364667200
  148 ARG   CG      1510    0.460206586    5.220220981    8.450398672
  148 ARG   CD      1511    0.394441325    5.195940484    8.586392912
  148 ARG   NE      1512    0.420577953    5.316853205    8.665820094
  148 ARG   HE      1513    0.358985063    5.394311942    8.651420651
  148 ARG   CZ      1514    0.514720405    5.333431823    8.759735499
  148 ARG   NH1     1515    0.587643769    5.229565376    8.802778922
  148 ARG   HH11    1516    0.656229037    5.252486758    8.871857413
  148 ARG   HH12    1517    0.582748057    5.134686609    8.771568767
  148 ARG   NH2     1518    0.540233370    5.444685364    8.829933572
  148 ARG   HH21    1519    0.608404490    5.445696071    8.903097365
  148 ARG   HH22    1520    0.475382350    5.520179498    8.839732308
  148 ARG   C       1521    0.313015136    5.412986779    8.145844744
  148 ARG   O       1522    0.204408496    5.366254529    8.111924130
  149 VAL   N       1523    0.329848761    5.544897221    8.143542394
  149 VAL   H       1524    0.390881283    5.592245733    8.207055003
  149 VAL   CA      1525    0.265593031    5.631676914    8.043785558
  149 VAL   CB      1526    0.313045892    5.776494827    8.057524212
  149 VAL   CG1     1527    0.262372721    5.871025268    7.948391945
  149 VAL   CG2     1528    0.282760819    5.827097505    8.198709121
  149 VAL   C       1529    0.288596907    5.576010972    7.903139993
  149 VAL   O       1530    0.196182858    5.521623811    7.842864062
  150 ILE   N       1531    0.414058187    5.562749768    7.861024941
  150 ILE   H       1532    0.493909896    5.576200150    7.919709552
  150 ILE   CA      1533    0.446293458    5.522751143    7.723284628
  150 ILE   CB      1534    0.598926762    5.523938280    7.712868955
  150 ILE   CG1     1535    0.640342135    5.670076984    7.694543065
  150 ILE   CG2     1536    0.663377109    5.438208625    7.603756037
  150 ILE   CD      1537    0.789410894    5.685772246    7.725222247
  150 ILE   C       1538    0.391555453    5.387852160    7.676190870
  150 ILE   O       1539    0.335211852    5.389011206    7.566854634
  151 THR   N       1540    0.389515044    5.283617067    7.758782596
  151 THR   H       1541    0.450077456    5.278816479    7.838222883
  151 THR   CA      1542    0.324685179    5.154868590    7.729941237
  151 THR   CB      1543    0.358389944    5.054281382    7.840197495
  151 THR   OG1     1544    0.319123097    5.107687680    7.966917182
  151 THR   HG1     1545    0.334649296    5.035420157    8.034277761
  151 THR   CG2     1546    0.507525264    5.021117173    7.848565432
  151 THR   C       1547    0.174312442    5.169847691    7.705989445
  151 THR   O       1548    0.138869296    5.158976739    7.588709326
  152 THR   N       1549    0.100211141    5.231000407    7.797971993
  152 THR   H       1550    0.148949312    5.255540944    7.881778384
  152 THR   CA      1551    5.992856163    5.252738453    7.790443644
  152 THR   CB      1552    5.934836836    5.291646655    7.926564759
  152 THR   OG1     1553    5.988374181    5.413242728    7.979485536
  152 THR   HG1     1554    6.073399254    5.398419856    8.030002689
  152 THR   CG2     1555    5.943776325    5.171934291    8.021430662
  152 THR   C       1556    5.945011361    5.351823841    7.684115276
  152 THR   O       1557    5.862706040    5.318976771    7.598807638
  153 PHE   N       1558    6.035404573    5.445783337    7.657823809
  153 PHE   H       1559    6.104461947    5.469879709    7.726023670
  153 PHE   CA      1560    6.021163200    5.546767570    7.551948247
  153 PHE   CB      1561    6.104857311    5.669797809    7.587611550
  153 PHE   CG      1562    6.104885691    5.783190253    7.484885878
  153 PHE   CD1     1563    0.160835640    5.785019380    7.382323589
  153 PHE   HD1     1564    0.229209017    5.701537106    7.366934274
  153 PHE   CD2     1565    6.025805115    5.894671951    7.510190201
  153 PHE   HD2     1566    5.951516246    5.890657174    7.589858692
  153 PHE   CE1     1567    0.184830038    5.901306685    7.310072026
  153 PHE   HE1     1568    0.269759392    5.906582111    7.241953082
  153 PHE   CE2     1569    0.008334089    6.012901609    7.439980313
  153 PHE   HE2     1570   -0.043423712    6.104379551    7.468858567
  153 PHE   CZ      1571    0.106744623    6.011839032    7.341821922
  153 PHE   HZ      1572    0.119707752    6.102334921    7.282460146
  153 PHE   C       1573    0.014225505    5.485765896    7.415070458
  153 PHE   O       1574   -0.057367634    5.518481154    7.320547740
  154 ARG   N       1575    0.112243842    5.397032533    7.400605824
  154 ARG   H       1576    0.172231902    5.375044039    7.477534053
  154 ARG   CA      1577    0.130300801    5.332455859    7.269783639
  154 ARG   CB      1578    0.272346069    5.291025889    7.230799820
  154 ARG   CG      1579    0.334569366    5.183110480    7.319640739
  154 ARG   CD      1580    0.466186927    5.134032962    7.259025519
  154 ARG   NE      1581    0.538123144    5.044676857    7.350947142
  154 ARG   HE      1582    0.630596433    5.066156605    7.382368854
  154 ARG   CZ      1583    0.528609436    4.913225328    7.375138874
  154 ARG   NH1     1584    0.440315537    4.837563245    7.308544015
  154 ARG   HH11    1585    0.440196331    4.744225654    7.344418889
  154 ARG   HH12    1586    0.371821209    4.862207783    7.239978757
  154 ARG   NH2     1587    0.559869272    4.859902344    7.494031709
  154 ARG   HH21    1588    0.547851836    4.764046412    7.519859296
  154 ARG   HH22    1589    0.598259844    4.906478595    7.573756616
  154 ARG   C       1590    0.035076588    5.218211038    7.233829893
  154 ARG   O       1591   -0.021647606    5.210563372    7.124951774
  155 THR   N       1592    6.037709002    5.140320950    7.335729991
  155 THR   H       1593    6.091751561    5.163492957    7.416627744
  155 THR   CA      1594    5.949520872    5.023649851    7.320819430
  155 THR   CB      1595    5.985997060    4.900710843    7.404279534
  155 THR   OG1     1596    5.959193032    4.918176147    7.543658221
  155 THR   HG1     1597    5.895527047    4.849849938    7.579430344
  155 THR   CG2     1598    0.096861942    4.866797074    7.392163871
  155 THR   C       1599    5.798035017    5.044034491    7.327662583
  155 THR   O       1600    5.718623330    4.990709146    7.250337164
  156 GLY   N       1601    5.755289110    5.128914255    7.420719679
  156 GLY   H       1602    5.806704916    5.168966817    7.496572428
  156 GLY   CA      1603    5.613073475    5.148583307    7.452294966
  156 GLY   C       1604    5.546501475    5.053556200    7.552029940
  156 GLY   O       1605    5.428512485    5.062067645    7.585715786
  157 THR   N       1606    5.640813879    4.990808353    7.621703278
  157 THR   H       1607    5.737140609    5.016560858    7.614077578
  157 THR   CA      1608    5.605060037    4.884509607    7.716740815
  157 THR   CB      1609    5.658167076    4.748916828    7.669837522
  157 THR   OG1     1610    5.801006373    4.751467706    7.663423822
  157 THR   HG1     1611    5.835933892    4.725340190    7.753409701
  157 THR   CG2     1612    5.592895656    4.711581888    7.536584004
  157 THR   C       1613    5.657791406    4.912766551    7.857564154
  157 THR   O       1614    5.777546412    4.938817701    7.868009381
  158 TRP   N       1615    5.578045613    4.882163413    7.959522215
  158 TRP   H       1616    5.515384539    4.804496342    7.952950944
  158 TRP   CA      1617    5.601129121    4.933691597    8.095254700
  158 TRP   CB      1618    5.470175543    4.930921146    8.174355737
  158 TRP   CG      1619    5.362555071    5.023218440    8.116860025
  158 TRP   CD1     1620    5.267986394    4.990374623    8.029304428
  158 TRP   HD1     1621    5.257046399    4.894647084    7.978346214
  158 TRP   CD2     1622    5.354297241    5.159674840    8.142009576
  158 TRP   NE1     1623    5.188547036    5.095714970    8.012533113
  158 TRP   HE1     1624    5.109004355    5.095621626    7.951928039
  158 TRP   CE2     1625    5.238555835    5.200785756    8.076946540
  158 TRP   CE3     1626    5.439546747    5.248127660    8.207026592
  158 TRP   HE3     1627    5.540116781    5.215056052    8.232925868
  158 TRP   CZ2     1628    5.205148807    5.335196612    8.088725081
  158 TRP   HZ2     1629    5.130230520    5.370526740    8.017860149
  158 TRP   CZ3     1630    5.401617513    5.381281402    8.219239732
  158 TRP   HZ3     1631    5.460216260    5.450082350    8.280179412
  158 TRP   CH2     1632    5.279572160    5.422624518    8.167094858
  158 TRP   HH2     1633    5.231150091    5.516192741    8.195046925
  158 TRP   C       1634    5.710716248    4.860839895    8.173323669
  158 TRP   O       1635    5.820957296    4.911994468    8.154342864
  159 ASP   N       1636    5.694446896    4.768014755    8.267174172
  159 ASP   H       1637    5.602204918    4.729454340    8.269304627
  159 ASP   CA      1638    5.779470006    4.692555668    8.360395527
  159 ASP   CB      1639    5.861323081    4.585754770    8.287569297
  159 ASP   CG      1640    5.782976604    4.489171182    8.198434271
  159 ASP   OD1     1641    5.836331587    4.449349464    8.092641664
  159 ASP   OD2     1642    5.685536376    4.429560562    8.249223549
  159 ASP   C       1643    5.872888488    4.766723913    8.456226325
  159 ASP   O       1644    5.903830985    4.716096854    8.563974473
  160 ALA   N       1645    5.926003667    4.878911476    8.408458442
  160 ALA   H       1646    5.879629093    4.922494194    8.331318099
  160 ALA   CA      1647    0.000035018    4.954800261    8.466225607
  160 ALA   CB      1648    0.046103190    5.064718464    8.370284144
  160 ALA   C       1649    6.023314922    5.012021362    0.003772884
  160 ALA   O       1650    6.121726667    5.021720701    0.076926473
  161 TYR   N       1651    5.907349484    5.068353003    0.036450096
  161 TYR   H       1652    5.829704197    5.092980087   -0.021566371
  161 TYR   CA      1653    5.878546500    5.109971634    0.174474391
  161 TYR   CB      1654    5.878015632    5.262363336    0.188240231
  161 TYR   CG      1655    6.013862107    5.323745536    0.153721627
  161 TYR   CD1     1656    0.000873206    5.372695241    0.026018292
  161 TYR   HD1     1657   -0.056723914    5.323573773   -0.052404491
  161 TYR   CD2     1658    0.059621352    5.371086233    0.254169496
  161 TYR   HD2     1659    0.049891351    5.340214048    0.358263025
  161 TYR   CE1     1660    0.095107136    5.472267752    0.003076627
  161 TYR   HE1     1661    0.114688853    5.501587784   -0.100052683
  161 TYR   CE2     1662    0.158265220    5.467047631    0.234699571
  161 TYR   HE2     1663    0.235576133    5.475018353    0.311122812
  161 TYR   CZ      1664    0.176072023    5.517731721    0.106500636
  161 TYR   OH      1665    0.272546639    5.606266459    0.069793116
  161 TYR   HH      1666    0.290223930    5.642125110    0.161452537
  161 TYR   C       1667    5.752948906    5.039403504    0.225995600
  161 TYR   O       1668    5.646984566    5.101708018    0.230058974
  162 LYSH  N       1669    5.770386370    4.910851487    0.255342918
  162 LYSH  H       1670    5.848945408    4.878993830    0.308373255
  162 LYSH  CA      1671    5.650110874    4.833510732    0.289402415
  162 LYSH  CB      1672    5.631806805    4.734343399    0.174357815
  162 LYSH  CG      1673    5.501904442    4.654835795    0.188913855
  162 LYSH  CD      1674    5.493716205    4.553873552    0.074252015
  162 LYSH  CE      1675    5.404624919    4.442907352    0.130450903
  162 LYSH  NZ      1676    5.357399673    4.353590922    0.023681446
  162 LYSH  HZ1     1677    5.293296254    4.397874624   -0.039005924
  162 LYSH  HZ2     1678    5.311329839    4.274305472    0.063573235
  162 LYSH  HZ3     1679    5.434018246    4.317140048   -0.029242619
  162 LYSH  C       1680    5.669235753    4.759044224    0.421677037
  162 LYSH  O1      1681    5.781615251    4.726865126    0.465953153
  162 LYSH  O2      1682    5.567686252    4.734113467    0.490149357
  163 EDSR  F2      1683    5.941299458    0.010060113    7.474299774
  163 EDSR  dMe1    1684    6.087882843   -0.031114951    7.489236871
  163 EDSR  CE1     1685    6.061220440   -0.039938319    7.445914431
  163 EDSR  dHE1    1686    6.147987584    0.006290477    7.464171036
  163 EDSR  dH4     1687    6.047222764   -0.015556192    7.471972110
  163 EDSR  F1      1688    5.844314964    6.444957405    7.408427530
  163 EDSR  dH3     1689    5.868274567    6.351154451    7.358347918
  163 EDSR  CD1     1690    6.043865985    6.365977022    7.364406340
  163 EDSR  HD1     1691    6.121601239    6.311955557    7.310362154
  163 EDSR  CG      1692    5.914348573    6.343547796    7.344123743
  163 EDSR  HG      1693    5.869763116    6.240733390    7.261890018
  163 EDSR  CE3     1694    5.714009952    6.493074925    7.403429091
  163 EDSR  HE3     1695    5.639253852    6.431442434    7.353478285
  163 EDSR  CZ2     1696    5.901663190    0.125845727    7.540197542
  163 EDSR  HZ2     1697    5.976900365    0.191261981    7.584229845
  163 EDSR  dMe2    1698    6.007587778    0.200227637    7.621766794
  163 EDSR  CZ3     1699    5.675206445    0.104848911    7.459038113
  163 EDSR  HZ3     1700    5.581554433    0.151744170    7.428838449
  163 EDSR  d2Me    1701    5.568644783    0.190268998    7.390091964
  163 EDSR  CH2     1702    5.771326044    0.173479281    7.532331714
  163 EDSR  HH2     1703    5.753117611    0.275110598    7.567241648
  163 EDSR  d3Me    1704    0.108062316    6.488353284    7.348014033
  163 EDSR  d4Me    1705    0.251164187    6.434323499    7.344667747
  163 EDSR  d5Me    1706    0.080966570    0.118453798    7.291740137
  163 EDSR  dC10    1707    0.327973198    6.480135615    7.220528013
  164 CL-   CL      1708    3.537984579    1.472381001    7.889306994
  165 CL-   CL      1709    1.804005917    5.530735983    7.909329865
  166 CL-   CL      1710    0.428003796    1.005378267    5.965178293
  167 CL-   CL      1711    0.104828737    6.458049174    5.864803895
  168 CL-   CL      1712    1.133826210    3.554229394    2.080550997
  169 CL-   CL      1713    1.163517536    1.571119597    6.330811785
  170 CL-   CL      1714    1.367453416    4.950773667    0.000222285
  171 CL-   CL      1715    5.798862753    2.156820247    0.028475198
  172 CL-   CL      1716    3.631873384    1.690582471    1.701967949
    1 SOLV  OW      1717    1.965249397    4.733699831    7.000728562
    1 SOLV  HW1     1718    1.934797353    4.648397272    6.958347471
    1 SOLV  HW2     1719    1.888916630    4.798196176    7.004410941
    2 SOLV  OW      1720    1.079189924    0.942373879    4.240375551
    2 SOLV  HW1     1721    1.108087716    1.037918911    4.234368827
    2 SOLV  HW2     1722    1.089375653    0.910326575    4.334551940
    3 SOLV  OW      1723    2.787589770    6.354995938    4.336094121
    3 SOLV  HW1     1724    2.715269712    6.290462028    4.360695128
    3 SOLV  HW2     1725    2.845882695    6.314473947    4.265667585
    4 SOLV  OW      1726    1.183232918    0.937368097    3.949990009
    4 SOLV  HW1     1727    1.173419599    0.975915891    4.041738817
    4 SOLV  HW2     1728    1.181551350    0.837530036    3.955426196
    5 SOLV  OW      1729    4.417417528    4.899607503    2.138234411
    5 SOLV  HW1     1730    4.324352886    4.870480233    2.160383758
    5 SOLV  HW2     1731    4.420959716    4.930440421    2.043172297
    6 SOLV  OW      1732    1.066065445    6.319890734    2.019102963
    6 SOLV  HW1     1733    1.072888038    6.356787373    2.111796625
    6 SOLV  HW2     1734    1.145057535    6.349645865    1.965484716
    7 SOLV  OW      1735    5.816692991    2.860821303    2.160157022
    7 SOLV  HW1     1736    5.717674420    2.847153944    2.163080275
    7 SOLV  HW2     1737    5.838202109    2.954661521    2.187201346
    8 SOLV  OW      1738    2.859170014    0.805578994    5.297271019
    8 SOLV  HW1     1739    2.827291987    0.710817466    5.295253519
    8 SOLV  HW2     1740    2.782446837    0.866960337    5.278671967
    9 SOLV  OW      1741    2.244075918    0.533989020    5.601718981
    9 SOLV  HW1     1742    2.197211360    0.601920384    5.658190863
    9 SOLV  HW2     1743    2.176612689    0.473249113    5.559773242
   10 SOLV  OW      1744    5.052168601    3.287637461    3.923810430
   10 SOLV  HW1     1745    5.124532886    3.276871659    3.991983193
   10 SOLV  HW2     1746    5.074504332    3.233616286    3.842675789
   11 SOLV  OW      1747    3.904306605    5.098208236    7.026803952
   11 SOLV  HW1     1748    3.947096823    5.023489923    7.077658448
   11 SOLV  HW2     1749    3.872464341    5.064326537    6.938270698
   12 SOLV  OW      1750    2.055716465    1.752170204    1.052491546
   12 SOLV  HW1     1751    2.123698493    1.743817200    1.125352338
   12 SOLV  HW2     1752    2.102166650    1.765173328    0.964893908
   13 SOLV  OW      1753    0.486509462    2.508291895    4.859362162
   13 SOLV  HW1     1754    0.423436686    2.551345327    4.923924071
   13 SOLV  HW2     1755    0.494531778    2.565269463    4.777574254
   14 SOLV  OW      1756    4.810736224    1.162543767    0.888825250
   14 SOLV  HW1     1757    4.813459086    1.090507546    0.819518627
   14 SOLV  HW2     1758    4.889292961    1.223261173    0.876897574
   15 SOLV  OW      1759    1.950181327    3.723883586    0.029649612
   15 SOLV  HW1     1760    1.999159586    3.642078750    0.059801442
   15 SOLV  HW2     1761    1.971945747    3.800123011    0.090591478
   16 SOLV  OW      1762    1.220393710    3.770980363    0.468629838
   16 SOLV  HW1     1763    1.223976310    3.835960221    0.544556160
   16 SOLV  HW2     1764    1.156706797    3.804384747    0.399144967
   17 SOLV  OW      1765    4.424946437    4.852512037    1.258440347
   17 SOLV  HW1     1766    4.517153724    4.850143942    1.297069680
   17 SOLV  HW2     1767    4.422764904    4.916053514    1.181253922
   18 SOLV  OW      1768    0.817586362    1.864692324    7.969536472
   18 SOLV  HW1     1769    0.736083662    1.842369885    8.023006602
   18 SOLV  HW2     1770    0.890757575    1.800283241    7.991840553
   19 SOLV  OW      1771    4.952821921    3.151896830    1.853995902
   19 SOLV  HW1     1772    4.873210062    3.145712961    1.793798368
   19 SOLV  HW2     1773    4.947120493    3.235672197    1.908302465
   20 SOLV  OW      1774    3.029200094    1.189078828    0.560066794
   20 SOLV  HW1     1775    3.069057522    1.100063611    0.582150397
   20 SOLV  HW2     1776    2.975799761    1.221940929    0.637967522
   21 SOLV  OW      1777    4.831889577    2.799674028    5.330272714
   21 SOLV  HW1     1778    4.823683320    2.824488897    5.233748616
   21 SOLV  HW2     1779    4.741084788    2.780830119    5.367681343
   22 SOLV  OW      1780    2.367433816    3.629019597    7.775595397
   22 SOLV  HW1     1781    2.281807604    3.680403860    7.770320857
   22 SOLV  HW2     1782    2.352756992    3.545061840    7.827899539
   23 SOLV  OW      1783    2.614088578    2.780476544    0.931093629
   23 SOLV  HW1     1784    2.547530865    2.795600404    0.858009021
   23 SOLV  HW2     1785    2.610602895    2.684834595    0.960084881
   24 SOLV  OW      1786    4.840943412    5.378882503    1.339794452
   24 SOLV  HW1     1787    4.940297304    5.375751944    1.328884765
   24 SOLV  HW2     1788    4.810842917    5.300262704    1.393765679
   25 SOLV  OW      1789    2.759073210    1.527730115    7.643404259
   25 SOLV  HW1     1790    2.722038899    1.620339496    7.650614998
   25 SOLV  HW2     1791    2.768873654    1.488533942    7.734879065
   26 SOLV  OW      1792    3.888311325    0.883987374    5.310218830
   26 SOLV  HW1     1793    3.932621463    0.897586486    5.221609044
   26 SOLV  HW2     1794    3.921319219    0.952744621    5.374894704
   27 SOLV  OW      1795    1.794768375    4.265723976    2.348887216
   27 SOLV  HW1     1796    1.718938077    4.330841640    2.345806130
   27 SOLV  HW2     1797    1.780166772    4.194292982    2.280444563
   28 SOLV  OW      1798    3.691701866    6.157528574    6.376345072
   28 SOLV  HW1     1799    3.640519305    6.099697019    6.439873674
   28 SOLV  HW2     1800    3.788698034    6.155992203    6.400623499
   29 SOLV  OW      1801    0.783954883    2.776446551    2.271764926
   29 SOLV  HW1     1802    0.742484313    2.867203775    2.265180513
   29 SOLV  HW2     1803    0.870536440    2.782881713    2.321386082
   30 SOLV  OW      1804    5.285260372    2.260699908    5.634129635
   30 SOLV  HW1     1805    5.367185907    2.296899992    5.678602137
   30 SOLV  HW2     1806    5.283890536    2.289394329    5.538344635
   31 SOLV  OW      1807    1.296905886    2.290780734    3.495766628
   31 SOLV  HW1     1808    1.234719224    2.257493652    3.424880659
   31 SOLV  HW2     1809    1.367682183    2.222240807    3.512884384
   32 SOLV  OW      1810    1.988711716    5.091861646    6.442113619
   32 SOLV  HW1     1811    2.083762386    5.113565984    6.464347128
   32 SOLV  HW2     1812    1.959925981    5.011301833    6.493897472
   33 SOLV  OW      1813    1.691830334    1.446341440    2.945560359
   33 SOLV  HW1     1814    1.674031653    1.348003928    2.941958328
   33 SOLV  HW2     1815    1.610441181    1.496069646    2.915511482
   34 SOLV  OW      1816    0.469915512    5.338515454    2.051827854
   34 SOLV  HW1     1817    0.543855268    5.400186417    2.078839514
   34 SOLV  HW2     1818    0.499900702    5.243741469    2.062727409
   35 SOLV  OW      1819    3.996405651    5.766960694    2.799012892
   35 SOLV  HW1     1820    4.032548752    5.802848508    2.712956334
   35 SOLV  HW2     1821    4.045603851    5.683437574    2.823578137
   36 SOLV  OW      1822    2.727296272    0.955495795    7.266322242
   36 SOLV  HW1     1823    2.635251587    0.988829071    7.286734827
   36 SOLV  HW2     1824    2.722299491    0.885062405    7.195511256
   37 SOLV  OW      1825    5.195219954    1.886243836    7.725329795
   37 SOLV  HW1     1826    5.293866397    1.876913673    7.738815002
   37 SOLV  HW2     1827    5.171144183    1.983221407    7.721363757
   38 SOLV  OW      1828    5.428474565    4.825344570    1.114165846
   38 SOLV  HW1     1829    5.392774445    4.761168898    1.182040943
   38 SOLV  HW2     1830    5.520775014    4.797666409    1.087434328
   39 SOLV  OW      1831    5.444499349    4.416116900    2.263775034
   39 SOLV  HW1     1832    5.387681641    4.339969743    2.294974283
   39 SOLV  HW2     1833    5.522860225    4.426516729    2.325024115
   40 SOLV  OW      1834    0.854912795    2.151644755    5.234245480
   40 SOLV  HW1     1835    0.883969791    2.240615030    5.269458748
   40 SOLV  HW2     1836    0.907633098    2.079312061    5.278839098
   41 SOLV  OW      1837    0.421383215    3.601269077    2.042058881
   41 SOLV  HW1     1838    0.344856882    3.572001498    2.099392409
   41 SOLV  HW2     1839    0.494147596    3.532791853    2.046086490
   42 SOLV  OW      1840    4.351814681    0.176303999    3.981965311
   42 SOLV  HW1     1841    4.432231443    0.190057859    3.924138017
   42 SOLV  HW2     1842    4.359750690    0.088872479    4.029848393
   43 SOLV  OW      1843    0.508830351    4.555905074    7.439722702
   43 SOLV  HW1     1844    0.470451388    4.497570545    7.511306165
   43 SOLV  HW2     1845    0.601792592    4.525801003    7.418466830
   44 SOLV  OW      1846    2.803501127    4.943885454    6.368162538
   44 SOLV  HW1     1847    2.857742363    4.862309620    6.348080044
   44 SOLV  HW2     1848    2.760140611    4.933869122    6.457714793
   45 SOLV  OW      1849    2.693541174    5.488955109    3.764375710
   45 SOLV  HW1     1850    2.763186650    5.418989913    3.780325691
   45 SOLV  HW2     1851    2.711701536    5.534847096    3.677403385
   46 SOLV  OW      1852    0.867812207    3.985554919    5.594618153
   46 SOLV  HW1     1853    0.962195424    4.018208522    5.599674778
   46 SOLV  HW2     1854    0.819236637    4.035037553    5.522563216
   47 SOLV  OW      1855    1.915465282    2.250235945    7.032146202
   47 SOLV  HW1     1856    1.946855742    2.322216971    7.094060590
   47 SOLV  HW2     1857    1.993586785    2.195195291    7.002691464
   48 SOLV  OW      1858    0.208730076    3.825745643    6.403588714
   48 SOLV  HW1     1859    0.235602008    3.905899429    6.457005020
   48 SOLV  HW2     1860    0.273226182    3.812720823    6.328285082
   49 SOLV  OW      1861    3.612516061    1.912968202    0.744184180
   49 SOLV  HW1     1862    3.550566983    1.837035622    0.764099185
   49 SOLV  HW2     1863    3.705877057    1.878312476    0.735088502
   50 SOLV  OW      1864    0.368382293    2.046778382    0.113697108
   50 SOLV  HW1     1865    0.340663065    2.029199047    0.208156917
   50 SOLV  HW2     1866    0.287059332    2.059565022    0.056924710
   51 SOLV  OW      1867    2.021189366    1.356633616    2.592081806
   51 SOLV  HW1     1868    2.031455204    1.352096625    2.691450241
   51 SOLV  HW2     1869    2.111218459    1.366503440    2.549686648
   52 SOLV  OW      1870    2.723293459    3.846401773    4.238904507
   52 SOLV  HW1     1871    2.791888938    3.815060904    4.304573634
   52 SOLV  HW2     1872    2.635112588    3.856349798    4.285004217
   53 SOLV  OW      1873    3.083024096    2.498712703    5.257259572
   53 SOLV  HW1     1874    3.003668299    2.475404164    5.313468002
   53 SOLV  HW2     1875    3.054555697    2.508738692    5.161923038
   54 SOLV  OW      1876    4.803073563    6.205396666    5.033461069
   54 SOLV  HW1     1877    4.745386936    6.263231544    5.091144834
   54 SOLV  HW2     1878    4.877500886    6.167291377    5.088311703
   55 SOLV  OW      1879    4.243671718    6.484717779    5.607570971
   55 SOLV  HW1     1880    4.169197069    6.468939646    5.542728203
   55 SOLV  HW2     1881    4.298750996    6.401672376    5.615923020
   56 SOLV  OW      1882    2.088235362    0.625128787    6.171253386
   56 SOLV  HW1     1883    2.079307054    0.723040543    6.189517698
   56 SOLV  HW2     1884    2.037182501    0.601871449    6.088472225
   57 SOLV  OW      1885    5.627016259    4.139290475    7.836785051
   57 SOLV  HW1     1886    5.688854234    4.204405755    7.792783784
   57 SOLV  HW2     1887    5.602660942    4.172746596    7.927820987
   58 SOLV  OW      1888    3.994959879    3.081066174    6.415717794
   58 SOLV  HW1     1889    4.082770246    3.095779476    6.461246491
   58 SOLV  HW2     1890    3.987288753    3.142734633    6.337371224
   59 SOLV  OW      1891    3.942086213    3.273466085    8.018086174
   59 SOLV  HW1     1892    3.979197057    3.324532297    7.940529306
   59 SOLV  HW2     1893    3.857221749    3.228228259    7.990670990
   60 SOLV  OW      1894    3.917274205    3.358478130    4.915078018
   60 SOLV  HW1     1895    3.896802134    3.387268872    5.008630226
   60 SOLV  HW2     1896    3.991138979    3.414930462    4.878238257
   61 SOLV  OW      1897    4.702712351    3.541326770    5.953441341
   61 SOLV  HW1     1898    4.703611310    3.580170680    5.861298188
   61 SOLV  HW2     1899    4.613451444    3.499928680    5.971293666
   62 SOLV  OW      1900    5.294426145    3.524533979    8.326750870
   62 SOLV  HW1     1901    5.325274083    3.429436579    8.324529015
   62 SOLV  HW2     1902    5.372325323    3.584420257    8.345335111
   63 SOLV  OW      1903    4.431325928    1.024472924    1.124176099
   63 SOLV  HW1     1904    4.364388890    1.039026724    1.197029738
   63 SOLV  HW2     1905    4.411702748    1.086273824    1.048047419
   64 SOLV  OW      1906    3.718386177    4.040160935    3.342962813
   64 SOLV  HW1     1907    3.710658308    3.955825999    3.396140939
   64 SOLV  HW2     1908    3.736772083    4.116806626    3.404504671
   65 SOLV  OW      1909    2.069232190    1.296239506    2.860448178
   65 SOLV  HW1     1910    2.117720618    1.338349277    2.937101260
   65 SOLV  HW2     1911    2.018845233    1.216159988    2.892828315
   66 SOLV  OW      1912    0.375054831    4.811836117    8.405846419
   66 SOLV  HW1     1913    0.319446502    4.792959068    8.486787172
   66 SOLV  HW2     1914    0.414245462    4.726419355    8.371668753
   67 SOLV  OW      1915    4.705837903    2.974485569    1.762589225
   67 SOLV  HW1     1916    4.739763829    2.880508737    1.766757144
   67 SOLV  HW2     1917    4.612355909    2.977775988    1.797949002
   68 SOLV  OW      1918    2.601630003    0.509712083    8.481416833
   68 SOLV  HW1     1919    2.566921467    0.479529125    8.392623070
   68 SOLV  HW2     1920    2.700611484    0.495920478    8.484953478
   69 SOLV  OW      1921    0.814631518    1.868338940    1.542351984
   69 SOLV  HW1     1922    0.864689636    1.916947889    1.470718215
   69 SOLV  HW2     1923    0.753092222    1.931878272    1.588996362
   70 SOLV  OW      1924    4.526537293    5.604223695    3.999699618
   70 SOLV  HW1     1925    4.511041619    5.701379246    4.017607971
   70 SOLV  HW2     1926    4.623325559    5.582897906    4.013013640
   71 SOLV  OW      1927    0.184825415    0.895044047    2.989480921
   71 SOLV  HW1     1928    0.238269363    0.827945779    3.040877344
   71 SOLV  HW2     1929    0.194162552    0.877138198    2.891541092
   72 SOLV  OW      1930    2.980678975    2.015095858    0.903266874
   72 SOLV  HW1     1931    3.064739730    2.002095357    0.850685689
   72 SOLV  HW2     1932    2.918638344    1.938499401    0.886414836
   73 SOLV  OW      1933    1.151499969    2.943018576    0.205954806
   73 SOLV  HW1     1934    1.190978788    2.913899293    0.118813964
   73 SOLV  HW2     1935    1.179888498    2.879919366    0.278153196
   74 SOLV  OW      1936    0.008388378    3.559352664    0.898347519
   74 SOLV  HW1     1937    0.001928403    3.605964736    0.986583702
   74 SOLV  HW2     1938    0.089675369    3.591299594    0.849645647
   75 SOLV  OW      1939    4.280951243    1.212576195    2.550178029
   75 SOLV  HW1     1940    4.235759790    1.296967637    2.579088934
   75 SOLV  HW2     1941    4.223112148    1.164743538    2.484096914
   76 SOLV  OW      1942    3.059013890    4.874263105    4.460291253
   76 SOLV  HW1     1943    2.998339638    4.882643646    4.381244447
   76 SOLV  HW2     1944    3.133394364    4.940636163    4.452403882
   77 SOLV  OW      1945    0.973572055    2.580484399    7.112014004
   77 SOLV  HW1     1946    0.978549227    2.543284625    7.019324038
   77 SOLV  HW2     1947    1.065511836    2.604196343    7.143396120
   78 SOLV  OW      1948    1.196802048    0.744902119    7.831765143
   78 SOLV  HW1     1949    1.242170647    0.682030539    7.768607639
   78 SOLV  HW2     1950    1.123196913    0.792828474    7.783959546
   79 SOLV  OW      1951    5.670856295    2.150956678    0.322280557
   79 SOLV  HW1     1952    5.702001542    2.116708530    0.233640462
   79 SOLV  HW2     1953    5.682100633    2.079582428    0.391413164
   80 SOLV  OW      1954    4.206841375    2.656257477    0.619819916
   80 SOLV  HW1     1955    4.112967778    2.662691447    0.653678428
   80 SOLV  HW2     1956    4.236888703    2.560924757    0.622795144
   81 SOLV  OW      1957    1.865003699    6.122216243    0.384502833
   81 SOLV  HW1     1958    1.842456074    6.111158259    0.481298252
   81 SOLV  HW2     1959    1.781342177    6.116952581    0.329976955
   82 SOLV  OW      1960    3.570142599    1.253620711    6.861128381
   82 SOLV  HW1     1961    3.515047108    1.289562229    6.785810921
   82 SOLV  HW2     1962    3.666044663    1.278142802    6.846933282
   83 SOLV  OW      1963    2.868027989    6.120753305    0.741999310
   83 SOLV  HW1     1964    2.928635722    6.085947316    0.670478193
   83 SOLV  HW2     1965    2.871502705    6.220688849    0.742915434
   84 SOLV  OW      1966    3.043946536    3.301196101    1.767205014
   84 SOLV  HW1     1967    3.001385915    3.253991558    1.844408366
   84 SOLV  HW2     1968    3.048821247    3.399171693    1.786622439
   85 SOLV  OW      1969    2.491816439    6.166113648    6.635041772
   85 SOLV  HW1     1970    2.553915005    6.238905269    6.605969697
   85 SOLV  HW2     1971    2.510358509    6.083347359    6.582070475
   86 SOLV  OW      1972    3.197595546    1.903070721    0.761496247
   86 SOLV  HW1     1973    3.146834271    1.824947668    0.725162948
   86 SOLV  HW2     1974    3.221508000    1.964986897    0.686699197
   87 SOLV  OW      1975    1.984156367    4.563650706    0.010503507
   87 SOLV  HW1     1976    2.002865926    4.483502881   -0.046296990
   87 SOLV  HW2     1977    2.066597423    4.588416580    0.061397075
   88 SOLV  OW      1978    5.269626594    6.502539580    3.573115893
   88 SOLV  HW1     1979    5.367483692    6.503725258    3.593673556
   88 SOLV  HW2     1980    5.235567690    6.408673112    3.578511788
   89 SOLV  OW      1981    4.479003971    2.263245268    7.840311265
   89 SOLV  HW1     1982    4.498367155    2.167619293    7.818384780
   89 SOLV  HW2     1983    4.380857790    2.280254782    7.831477550
   90 SOLV  OW      1984    4.215652381    3.952073525    0.672413618
   90 SOLV  HW1     1985    4.130961604    4.004426484    0.681723396
   90 SOLV  HW2     1986    4.267962305    3.986861215    0.594609152
   91 SOLV  OW      1987    3.077375954    4.899569475    4.135540411
   91 SOLV  HW1     1988    3.060289670    4.933239219    4.042942355
   91 SOLV  HW2     1989    3.161463650    4.940531378    4.170916042
   92 SOLV  OW      1990    2.154112628    0.692103794    3.221914954
   92 SOLV  HW1     1991    2.204754693    0.719362814    3.303721936
   92 SOLV  HW2     1992    2.141675749    0.592880019    3.221930690
   93 SOLV  OW      1993    0.718669015    3.772907741    4.771519369
   93 SOLV  HW1     1994    0.695962066    3.870089160    4.777858687
   93 SOLV  HW2     1995    0.799326520    3.753804909    4.827461008
   94 SOLV  OW      1996    3.804468962    5.344145119    7.523871552
   94 SOLV  HW1     1997    3.841090808    5.310521866    7.610637705
   94 SOLV  HW2     1998    3.740060117    5.277273646    7.486726496
   95 SOLV  OW      1999    5.105530190    1.111030400    4.763391195
   95 SOLV  HW1     2000    5.006054646    1.115365808    4.772657104
   95 SOLV  HW2     2001    5.142949846    1.203754937    4.761994060
   96 SOLV  OW      2002    5.990115474    5.461561859    1.109185396
   96 SOLV  HW1     2003    6.017489112    5.514950747    1.029183245
   96 SOLV  HW2     2004    6.038704445    5.495136832    1.189881465
   97 SOLV  OW      2005    5.196920416    4.078685602    4.563437912
   97 SOLV  HW1     2006    5.288809415    4.040106814    4.571691018
   97 SOLV  HW2     2007    5.129495335    4.010620605    4.592091562
   98 SOLV  OW      2008    1.810794650    0.665785038    0.043494522
   98 SOLV  HW1     2009    1.888649244    0.625810665    0.091875654
   98 SOLV  HW2     2010    1.731433250    0.605628393    0.052602173
   99 SOLV  OW      2011    5.740305105    5.132137261    1.963392591
   99 SOLV  HW1     2012    5.720785875    5.034308892    1.970367533
   99 SOLV  HW2     2013    5.764440123    5.154664382    1.868999480
  100 SOLV  OW      2014    2.312528584    0.741712194    2.823295611
  100 SOLV  HW1     2015    2.375095167    0.670552878    2.855261376
  100 SOLV  HW2     2016    2.363894727    0.810963802    2.772642102
  101 SOLV  OW      2017    2.194679352    4.942025072    0.691262354
  101 SOLV  HW1     2018    2.243492745    4.980415748    0.612882345
  101 SOLV  HW2     2019    2.260255257    4.917826635    0.762776437
  102 SOLV  OW      2020    5.233255743    5.871600092    2.335619685
  102 SOLV  HW1     2021    5.259662475    5.934321886    2.408890796
  102 SOLV  HW2     2022    5.195324739    5.923728520    2.259174266
  103 SOLV  OW      2023    2.320004206    4.773581221    6.608340176
  103 SOLV  HW1     2024    2.361762548    4.836123961    6.542426193
  103 SOLV  HW2     2025    2.254568015    4.823674923    6.664985984
  104 SOLV  OW      2026    1.460184394    5.859187055    3.537594349
  104 SOLV  HW1     2027    1.381304957    5.833231232    3.593310921
  104 SOLV  HW2     2028    1.527631768    5.905705070    3.594926208
  105 SOLV  OW      2029    5.724207811    6.315342358    5.667623665
  105 SOLV  HW1     2030    5.745925531    6.412830004    5.662670037
  105 SOLV  HW2     2031    5.631461519    6.300077593    5.633489481
  106 SOLV  OW      2032    4.977269507    4.295998637    7.231751275
  106 SOLV  HW1     2033    5.042600794    4.298300332    7.156077379
  106 SOLV  HW2     2034    5.020749709    4.331704239    7.314423001
  107 SOLV  OW      2035    2.944263838    6.494946715    0.632627655
  107 SOLV  HW1     2036    3.024852499    6.445265417    0.600420730
  107 SOLV  HW2     2037    2.937720910    6.582481648    0.584722996
  108 SOLV  OW      2038    2.036505630    2.155221037    5.477999877
  108 SOLV  HW1     2039    2.035577942    2.121873635    5.383728360
  108 SOLV  HW2     2040    2.035556961    2.077464553    5.540873067
  109 SOLV  OW      2041    5.844614770    3.299616815    5.659265655
  109 SOLV  HW1     2042    5.821944881    3.206772234    5.629838096
  109 SOLV  HW2     2043    5.868924252    3.298838854    5.756263015
  110 SOLV  OW      2044    5.870856740    3.018585660    5.663684032
  110 SOLV  HW1     2045    5.872770364    2.971148660    5.575672201
  110 SOLV  HW2     2046    5.797448494    2.980982721    5.720228394
  111 SOLV  OW      2047    1.952895964    2.103919267    1.028354144
  111 SOLV  HW1     2048    1.941584302    2.188673821    1.080207019
  111 SOLV  HW2     2049    1.901742729    2.030475541    1.072956822
  112 SOLV  OW      2050    5.858649458    2.121692675    0.720981379
  112 SOLV  HW1     2051    5.855155669    2.198850966    0.784498419
  112 SOLV  HW2     2052    5.766763247    2.084037045    0.709191151
  113 SOLV  OW      2053    4.051930533    2.438210351    8.425667964
  113 SOLV  HW1     2054    4.146399938    2.422098961    8.454232997
  113 SOLV  HW2     2055    4.022421912    2.528335050    8.457398886
  114 SOLV  OW      2056    1.517534254    5.038325176    3.718184925
  114 SOLV  HW1     2057    1.570778422    5.119442770    3.742372991
  114 SOLV  HW2     2058    1.570741944    4.956184289    3.738724706
  115 SOLV  OW      2059    1.081496388    2.857405000    4.901395638
  115 SOLV  HW1     2060    1.127434211    2.801113839    4.970105559
  115 SOLV  HW2     2061    0.990574953    2.820030465    4.883051933
  116 SOLV  OW      2062    1.575297293    5.354516814    2.098421806
  116 SOLV  HW1     2063    1.659598970    5.393195261    2.135801824
  116 SOLV  HW2     2064    1.561419410    5.388486371    2.005397696
  117 SOLV  OW      2065    1.260104511    5.348436419    6.317878339
  117 SOLV  HW1     2066    1.192230367    5.382147887    6.383121412
  117 SOLV  HW2     2067    1.324214736    5.421860714    6.295544933
  118 SOLV  OW      2068    1.916001962    3.980191687    7.241210303
  118 SOLV  HW1     2069    1.959629150    3.907104636    7.188722280
  118 SOLV  HW2     2070    1.983496900    4.022851729    7.301414751
  119 SOLV  OW      2071    3.192450706    5.437338506    0.650671013
  119 SOLV  HW1     2072    3.289754196    5.460335790    0.652447591
  119 SOLV  HW2     2073    3.178362538    5.348611299    0.694591754
  120 SOLV  OW      2074    3.465269073    5.170087100    8.442803780
  120 SOLV  HW1     2075    3.471361866    5.084536228    8.494223284
  120 SOLV  HW2     2076    3.555790978    5.194658305    8.408133392
  121 SOLV  OW      2077    4.623741362    2.771257604    7.646176593
  121 SOLV  HW1     2078    4.644208426    2.679498305    7.680255107
  121 SOLV  HW2     2079    4.540519484    2.768455944    7.590802511
  122 SOLV  OW      2080    2.898561572    3.058450718    3.827312081
  122 SOLV  HW1     2081    2.856169990    3.008928983    3.751479636
  122 SOLV  HW2     2082    2.880790072    3.156345725    3.817272979
  123 SOLV  OW      2083    1.562178059    3.352341707    7.298691770
  123 SOLV  HW1     2084    1.567441154    3.252944184    7.289076696
  123 SOLV  HW2     2085    1.520302415    3.391581153    7.216797289
  124 SOLV  OW      2086    5.057946025    3.086382914    3.121965492
  124 SOLV  HW1     2087    5.017917174    3.012172909    3.068201571
  124 SOLV  HW2     2088    5.048120964    3.172603028    3.072270427
  125 SOLV  OW      2089    1.343629777    5.590303850    6.183146194
  125 SOLV  HW1     2090    1.326513689    5.548356979    6.093997343
  125 SOLV  HW2     2091    1.280940885    5.667070241    6.196451633
  126 SOLV  OW      2092    2.271548442    3.194480339    4.614993359
  126 SOLV  HW1     2093    2.219700931    3.273582220    4.647469818
  126 SOLV  HW2     2094    2.273162537    3.124199477    4.686112979
  127 SOLV  OW      2095    3.633459485    3.062907481    6.066392497
  127 SOLV  HW1     2096    3.661260074    3.118420204    6.144785559
  127 SOLV  HW2     2097    3.699138149    2.988671489    6.053149762
  128 SOLV  OW      2098    5.689890670    3.386437982    5.050772422
  128 SOLV  HW1     2099    5.667907382    3.478205149    5.017673690
  128 SOLV  HW2     2100    5.787848590    3.380510652    5.069985402
  129 SOLV  OW      2101    3.138535389    5.141543599    6.718262816
  129 SOLV  HW1     2102    3.235886324    5.124314739    6.703230032
  129 SOLV  HW2     2103    3.127130863    5.201366457    6.797579751
  130 SOLV  OW      2104    4.333753621    6.247946021    1.446354791
  130 SOLV  HW1     2105    4.409833067    6.311903658    1.435337100
  130 SOLV  HW2     2106    4.269396871    6.284012903    1.513863557
  131 SOLV  OW      2107    0.633793881    6.392249051    5.075801153
  131 SOLV  HW1     2108    0.560532545    6.451107990    5.109983498
  131 SOLV  HW2     2109    0.712858092    6.448316351    5.051197761
  132 SOLV  OW      2110    2.050569479    2.436836343    4.343442189
  132 SOLV  HW1     2111    2.140096462    2.437914712    4.387981686
  132 SOLV  HW2     2112    2.021959221    2.530629831    4.323840824
  133 SOLV  OW      2113    2.640165875    4.890497400    4.607937593
  133 SOLV  HW1     2114    2.668780664    4.823248153    4.676192372
  133 SOLV  HW2     2115    2.621946624    4.844244864    4.521168639
  134 SOLV  OW      2116    5.080613635    4.424232439    5.449606103
  134 SOLV  HW1     2117    5.105473566    4.427788217    5.352810684
  134 SOLV  HW2     2118    5.130195273    4.349614977    5.494035451
  135 SOLV  OW      2119    2.323293909    1.559499543    4.904623352
  135 SOLV  HW1     2120    2.239238400    1.613648391    4.906243170
  135 SOLV  HW2     2121    2.321873171    1.498097278    4.825707199
  136 SOLV  OW      2122    2.066591940    4.233642816    2.953753622
  136 SOLV  HW1     2123    2.142806808    4.180082505    2.917385692
  136 SOLV  HW2     2124    1.988254071    4.226313345    2.892032473
  137 SOLV  OW      2125    1.634307263    0.471862082    6.044951730
  137 SOLV  HW1     2126    1.572013193    0.393828764    6.050454198
  137 SOLV  HW2     2127    1.611411784    0.537898791    6.116470940
  138 SOLV  OW      2128    0.001115289    4.992947280    3.379944910
  138 SOLV  HW1     2129    0.007488836    4.898166619    3.348703461
  138 SOLV  HW2     2130   -0.093670181    5.013796290    3.404050007
  139 SOLV  OW      2131    5.590502596    4.704361322    5.923765350
  139 SOLV  HW1     2132    5.594486067    4.653012345    5.838048300
  139 SOLV  HW2     2133    5.680548408    4.743033928    5.943670223
  140 SOLV  OW      2134    3.423238934    6.035748054    3.626644733
  140 SOLV  HW1     2135    3.415642910    5.944447354    3.666726037
  140 SOLV  HW2     2136    3.516923941    6.069092983    3.637192859
  141 SOLV  OW      2137    0.689113068    3.608073550    6.996023366
  141 SOLV  HW1     2138    0.695234173    3.581573775    6.899792761
  141 SOLV  HW2     2139    0.624517243    3.683795130    7.005700906
  142 SOLV  OW      2140    2.935472621    2.494295041    8.590241627
  142 SOLV  HW1     2141    2.872901985    2.561507930    8.629831822
  142 SOLV  HW2     2142    2.973896198    2.437567574    8.663081668
  143 SOLV  OW      2143    0.260116246    2.142095127    4.286253531
  143 SOLV  HW1     2144    0.183707156    2.184899889    4.334517607
  143 SOLV  HW2     2145    0.259974149    2.043720899    4.304211714
  144 SOLV  OW      2146    0.323293628    5.929833473    4.937921402
  144 SOLV  HW1     2147    0.268731004    5.976058114    5.007822940
  144 SOLV  HW2     2148    0.393699362    5.874160651    4.982007665
  145 SOLV  OW      2149    0.244340252    5.604549554    4.174196208
  145 SOLV  HW1     2150    0.296796267    5.541959487    4.116482164
  145 SOLV  HW2     2151    0.307101593    5.663263586    4.225320356
  146 SOLV  OW      2152    0.212923565    5.124004914    3.540922438
  146 SOLV  HW1     2153    0.227810168    5.197464257    3.474724498
  146 SOLV  HW2     2154    0.134111437    5.069254535    3.512796169
  147 SOLV  OW      2155    0.271048047    1.400200483    5.591306992
  147 SOLV  HW1     2156    0.314785354    1.323145785    5.637671347
  147 SOLV  HW2     2157    0.247495531    1.470480869    5.658433573
  148 SOLV  OW      2158    5.297700053    3.157098890    7.313825404
  148 SOLV  HW1     2159    5.216777247    3.208932096    7.286169298
  148 SOLV  HW2     2160    5.374374890    3.180629159    7.254098152
  149 SOLV  OW      2161    2.629678308    3.947468942    0.145388707
  149 SOLV  HW1     2162    2.711394452    3.981233816    0.098672319
  149 SOLV  HW2     2163    2.643436266    3.952329348    0.244318570
  150 SOLV  OW      2164    4.024478990    3.878117914    5.250425774
  150 SOLV  HW1     2165    4.109609649    3.828893010    5.232268273
  150 SOLV  HW2     2166    4.045352320    3.972549649    5.275861963
  151 SOLV  OW      2167    1.929132760    5.157069432    7.070531633
  151 SOLV  HW1     2168    2.006661077    5.171682241    7.131979435
  151 SOLV  HW2     2169    1.962817882    5.132810794    6.979554348
  152 SOLV  OW      2170    0.134885419    5.919822981    2.677156556
  152 SOLV  HW1     2171    0.106613335    5.935195869    2.582476150
  152 SOLV  HW2     2172    0.126287902    5.822651457    2.699152122
  153 SOLV  OW      2173    3.664587685    4.519687348    0.806643057
  153 SOLV  HW1     2174    3.594317791    4.494597224    0.740065018
  153 SOLV  HW2     2175    3.651086981    4.614566714    0.835202771
  154 SOLV  OW      2176    5.153599597    3.372719602    5.987953181
  154 SOLV  HW1     2177    5.175566077    3.328297645    6.074810827
  154 SOLV  HW2     2178    5.069366823    3.425678383    5.997964626
  155 SOLV  OW      2179    0.982284057    2.245625640    3.669935869
  155 SOLV  HW1     2180    1.034317237    2.167270009    3.703890763
  155 SOLV  HW2     2181    0.993490517    2.252654465    3.570814436
  156 SOLV  OW      2182    2.274225647    2.776765078    1.241224839
  156 SOLV  HW1     2183    2.243687057    2.767995081    1.336043051
  156 SOLV  HW2     2184    2.298132379    2.872059413    1.222584183
  157 SOLV  OW      2185    4.331315431    4.695287937    0.523894606
  157 SOLV  HW1     2186    4.370263172    4.661168534    0.609445538
  157 SOLV  HW2     2187    4.262058340    4.631149935    0.490882510
  158 SOLV  OW      2188    2.343626266    3.274346565    8.469389997
  158 SOLV  HW1     2189    2.354258315    3.347898534    8.536301085
  158 SOLV  HW2     2190    2.334231134    3.186972027    8.517112571
  159 SOLV  OW      2191    2.739628963    1.301192895    5.726518121
  159 SOLV  HW1     2192    2.712031984    1.387925252    5.767941961
  159 SOLV  HW2     2193    2.684814568    1.226936995    5.765007979
  160 SOLV  OW      2194    2.074552029    5.628699116    6.674514869
  160 SOLV  HW1     2195    2.062125878    5.631704623    6.575335381
  160 SOLV  HW2     2196    2.138326441    5.700534170    6.702310093
  161 SOLV  OW      2197    3.692218519    5.514023477    3.545132676
  161 SOLV  HW1     2198    3.607736002    5.470506737    3.514003761
  161 SOLV  HW2     2199    3.674424131    5.610167774    3.566100657
  162 SOLV  OW      2200    0.273055772    0.930466230    4.747599286
  162 SOLV  HW1     2201    0.317541416    1.019602742    4.756301573
  162 SOLV  HW2     2202    0.206523122    0.919072552    4.821380374
  163 SOLV  OW      2203    5.881918539    3.917773401    0.020105222
  163 SOLV  HW1     2204    5.885319867    4.005820995   -0.027181986
  163 SOLV  HW2     2205    5.865874860    3.844825109   -0.046386677
  164 SOLV  OW      2206    5.215482275    4.231019017    5.550965574
  164 SOLV  HW1     2207    5.306658401    4.190185025    5.555382998
  164 SOLV  HW2     2208    5.147110314    4.162783789    5.576834970
  165 SOLV  OW      2209    1.693453489    4.214611272    5.919471189
  165 SOLV  HW1     2210    1.613491988    4.264757188    5.952510077
  165 SOLV  HW2     2211    1.698482219    4.125913033    5.965377064
  166 SOLV  OW      2212    5.827949161    1.298136843    5.983708372
  166 SOLV  HW1     2213    5.801284623    1.268101674    6.075288618
  166 SOLV  HW2     2214    5.860952003    1.392443169    5.987849230
  167 SOLV  OW      2215    0.831685259    3.964769804    7.627753315
  167 SOLV  HW1     2216    0.901510145    4.016802566    7.676917482
  167 SOLV  HW2     2217    0.868219426    3.935027056    7.539545325
  168 SOLV  OW      2218    4.348656347    2.660471530    5.039748412
  168 SOLV  HW1     2219    4.377824029    2.610811273    5.121498888
  168 SOLV  HW2     2220    4.255739168    2.632755103    5.015289740
  169 SOLV  OW      2221    3.948614598    5.218076994    0.874110338
  169 SOLV  HW1     2222    4.007547916    5.297593128    0.859825713
  169 SOLV  HW2     2223    4.001313264    5.144848322    0.917243045
  170 SOLV  OW      2224    3.667544555    6.351362108    7.426970275
  170 SOLV  HW1     2225    3.745956691    6.376007446    7.370012853
  170 SOLV  HW2     2226    3.671800093    6.401837160    7.513191939
  171 SOLV  OW      2227    3.471394768    4.583262085    5.329710046
  171 SOLV  HW1     2228    3.481012583    4.617270861    5.236163560
  171 SOLV  HW2     2229    3.386506223    4.618246709    5.369333347
  172 SOLV  OW      2230    1.659804845    4.558279368    6.535014228
  172 SOLV  HW1     2231    1.560981673    4.543014484    6.534017161
  172 SOLV  HW2     2232    1.692824779    4.569001063    6.441233854
  173 SOLV  OW      2233    2.803112743    4.751736811    8.165319989
  173 SOLV  HW1     2234    2.712501431    4.732332023    8.127728702
  173 SOLV  HW2     2235    2.793751943    4.786465731    8.258627549
  174 SOLV  OW      2236    5.645842584    3.358033718    1.249979698
  174 SOLV  HW1     2237    5.595067750    3.436301610    1.213978336
  174 SOLV  HW2     2238    5.708596147    3.323955323    1.179974805
  175 SOLV  OW      2239    4.190639743    2.228884109    2.550642230
  175 SOLV  HW1     2240    4.250018547    2.309268684    2.547106241
  175 SOLV  HW2     2241    4.100861943    2.252088221    2.513204515
  176 SOLV  OW      2242    0.222814027    5.065108193    3.961412416
  176 SOLV  HW1     2243    0.315019184    5.052026748    3.924982735
  176 SOLV  HW2     2244    0.225734241    5.062250267    4.061329214
  177 SOLV  OW      2245    5.108874133    0.064628108    4.725083012
  177 SOLV  HW1     2246    5.198287808    0.102918894    4.748299999
  177 SOLV  HW2     2247    5.092236553   -0.017060172    4.780312255
  178 SOLV  OW      2248    4.346173335    4.435811249    3.715676043
  178 SOLV  HW1     2249    4.341114922    4.526154220    3.758250254
  178 SOLV  HW2     2250    4.284437403    4.432498181    3.637077702
  179 SOLV  OW      2251    5.546915433    4.544092733    1.597580512
  179 SOLV  HW1     2252    5.457200456    4.520195776    1.560429614
  179 SOLV  HW2     2253    5.605336448    4.578515404    1.524081592
  180 SOLV  OW      2254    2.298941095    1.585545130    5.709385821
  180 SOLV  HW1     2255    2.395846187    1.574662503    5.687227414
  180 SOLV  HW2     2256    2.254111681    1.638811710    5.637601252
  181 SOLV  OW      2257    2.988839813    2.983802977    6.526408263
  181 SOLV  HW1     2258    2.892422526    3.008383719    6.516431150
  181 SOLV  HW2     2259    2.996555284    2.901005365    6.581951504
  182 SOLV  OW      2260    4.352195794    4.185107658    6.652616458
  182 SOLV  HW1     2261    4.353683766    4.110044830    6.718672420
  182 SOLV  HW2     2262    4.417230846    4.166084936    6.579073312
  183 SOLV  OW      2263    2.836823495    5.197523742    2.884036859
  183 SOLV  HW1     2264    2.822612541    5.103711658    2.852455664
  183 SOLV  HW2     2265    2.803189752    5.261435007    2.814869651
  184 SOLV  OW      2266    2.791664348    5.906013584    5.369125922
  184 SOLV  HW1     2267    2.826432726    5.881218504    5.459549598
  184 SOLV  HW2     2268    2.835997135    5.990181210    5.338296700
  185 SOLV  OW      2269    0.670052020    5.862679533    3.045781857
  185 SOLV  HW1     2270    0.700940847    5.911433858    2.964118404
  185 SOLV  HW2     2271    0.701257050    5.911279541    3.127417177
  186 SOLV  OW      2272    2.888353194    1.998783719    7.364319531
  186 SOLV  HW1     2273    2.833714514    2.037672452    7.438496991
  186 SOLV  HW2     2274    2.869293993    2.048145237    7.279465557
  187 SOLV  OW      2275    2.872489282    0.448062102    6.357584371
  187 SOLV  HW1     2276    2.785557488    0.430607967    6.403825464
  187 SOLV  HW2     2277    2.945009135    0.458252063    6.425680363
  188 SOLV  OW      2278    0.732612284    6.177699462    5.541646259
  188 SOLV  HW1     2279    0.795792318    6.181749423    5.464238820
  188 SOLV  HW2     2280    0.726555015    6.083563366    5.574838689
  189 SOLV  OW      2281    5.779372980    2.972056082    1.371411291
  189 SOLV  HW1     2282    5.860401658    3.030543556    1.367721999
  189 SOLV  HW2     2283    5.767833181    2.925516251    1.283656476
  190 SOLV  OW      2284    4.455330889    1.984603044    2.706804651
  190 SOLV  HW1     2285    4.387084216    1.923770959    2.747324645
  190 SOLV  HW2     2286    4.486112905    2.050547783    2.775388925
  191 SOLV  OW      2287    1.274545539    3.618579714    8.005160059
  191 SOLV  HW1     2288    1.253322449    3.612180314    8.102672404
  191 SOLV  HW2     2289    1.315071255    3.532578230    7.974153036
  192 SOLV  OW      2290    3.730926530    2.793598639    6.013923428
  192 SOLV  HW1     2291    3.828443405    2.800188059    6.035067363
  192 SOLV  HW2     2292    3.713962554    2.710927390    5.960278955
  193 SOLV  OW      2293    2.399050536    4.420155715    5.360020231
  193 SOLV  HW1     2294    2.426427931    4.324539992    5.349620640
  193 SOLV  HW2     2295    2.309373111    4.433914150    5.317964104
  194 SOLV  OW      2296    0.795238948    5.477331118    2.928364879
  194 SOLV  HW1     2297    0.703008176    5.484093630    2.890315142
  194 SOLV  HW2     2298    0.862387881    5.486514177    2.854834607
  195 SOLV  OW      2299    4.288258422    6.002713040    7.088990018
  195 SOLV  HW1     2300    4.345588136    5.922985548    7.107880537
  195 SOLV  HW2     2301    4.192025910    5.978021195    7.100376066
  196 SOLV  OW      2302    0.495845287    5.121568154    1.600961887
  196 SOLV  HW1     2303    0.493974772    5.078778056    1.510598531
  196 SOLV  HW2     2304    0.589667027    5.147866347    1.623454200
  197 SOLV  OW      2305    5.749515075    5.583057230    8.090111725
  197 SOLV  HW1     2306    5.697777952    5.553010676    8.009983749
  197 SOLV  HW2     2307    5.840038023    5.540574631    8.089192561
  198 SOLV  OW      2308    1.149809460    3.635631666    4.800060486
  198 SOLV  HW1     2309    1.061530242    3.619069665    4.844020387
  198 SOLV  HW2     2310    1.177987585    3.730171405    4.816439859
  199 SOLV  OW      2311    3.517306365    5.897505966    8.317506627
  199 SOLV  HW1     2312    3.594773886    5.911367518    8.379204874
  199 SOLV  HW2     2313    3.432314823    5.897490112    8.370198737
  200 SOLV  OW      2314    0.967557702    0.412705842    7.266651141
  200 SOLV  HW1     2315    1.052811981    0.453481183    7.233953907
  200 SOLV  HW2     2316    0.915024021    0.378367780    7.188797859
  201 SOLV  OW      2317    1.316401751    0.450448048    2.679640403
  201 SOLV  HW1     2318    1.402448654    0.475549468    2.635302131
  201 SOLV  HW2     2319    1.257898064    0.531213706    2.687005637
  202 SOLV  OW      2320    0.813818987    0.540691927    6.088180639
  202 SOLV  HW1     2321    0.811499231    0.630333291    6.132441901
  202 SOLV  HW2     2322    0.908763084    0.514543700    6.070804675
  203 SOLV  OW      2323    3.679268801    5.341574010    7.920024393
  203 SOLV  HW1     2324    3.702942836    5.287019611    8.000419578
  203 SOLV  HW2     2325    3.756142182    5.341782388    7.856067650
  204 SOLV  OW      2326    4.123609960    2.757193754    7.794393409
  204 SOLV  HW1     2327    4.066031934    2.803650615    7.861673174
  204 SOLV  HW2     2328    4.163892131    2.824770232    7.732661650
  205 SOLV  OW      2329    0.611526338    5.910324316    6.187427242
  205 SOLV  HW1     2330    0.645760897    5.947351892    6.273780871
  205 SOLV  HW2     2331    0.617177818    5.810503243    6.189388475
  206 SOLV  OW      2332    0.358681925    3.021325093    4.953930987
  206 SOLV  HW1     2333    0.325914477    3.008155552    5.047487964
  206 SOLV  HW2     2334    0.457513858    3.006406273    4.950817476
  207 SOLV  OW      2335    3.823421589    1.642539626    0.223030914
  207 SOLV  HW1     2336    3.780906507    1.608401866    0.139203124
  207 SOLV  HW2     2337    3.900999975    1.701124615    0.199590842
  208 SOLV  OW      2338    2.993397904    3.825643600    3.668118402
  208 SOLV  HW1     2339    3.040068150    3.774537572    3.740299462
  208 SOLV  HW2     2340    3.058467646    3.847639405    3.595440239
  209 SOLV  OW      2341    4.754607665    5.669783030    1.325395147
  209 SOLV  HW1     2342    4.824396908    5.741399574    1.326147240
  209 SOLV  HW2     2343    4.793824224    5.585408516    1.288747790
  210 SOLV  OW      2344    1.663898377    2.848125024    8.235271237
  210 SOLV  HW1     2345    1.748432393    2.878510072    8.279211915
  210 SOLV  HW2     2346    1.676980894    2.756387183    8.197680993
  211 SOLV  OW      2347    0.439495416    0.862831519    6.843620214
  211 SOLV  HW1     2348    0.461025023    0.904211132    6.932074789
  211 SOLV  HW2     2349    0.511484727    0.798041442    6.818723925
  212 SOLV  OW      2350    1.048472520    4.791770193    0.552453187
  212 SOLV  HW1     2351    1.090501824    4.806382405    0.642007886
  212 SOLV  HW2     2352    1.061795483    4.873034652    0.495720356
  213 SOLV  OW      2353    3.282253301    2.213093392    2.076673003
  213 SOLV  HW1     2354    3.370367653    2.225840931    2.122207421
  213 SOLV  HW2     2355    3.294710208    2.156421476    1.995228895
  214 SOLV  OW      2356    4.816587380    2.057702494    2.223295810
  214 SOLV  HW1     2357    4.725415784    2.031140014    2.191955894
  214 SOLV  HW2     2358    4.838685228    2.008199594    2.307326524
  215 SOLV  OW      2359    1.235393592    5.317326578    1.563195869
  215 SOLV  HW1     2360    1.146247960    5.274915088    1.547247438
  215 SOLV  HW2     2361    1.232005422    5.371447054    1.647216808
  216 SOLV  OW      2362    5.685220105    2.332202667    7.006257614
  216 SOLV  HW1     2363    5.616845938    2.399685207    6.978488616
  216 SOLV  HW2     2364    5.656082554    2.241178414    6.976836135
  217 SOLV  OW      2365    0.186312046    5.024261327    5.418935667
  217 SOLV  HW1     2366    0.221353071    5.036234482    5.326044595
  217 SOLV  HW2     2367    0.098781850    4.976019782    5.415582783
  218 SOLV  OW      2368    4.122076689    4.032771621    3.876572986
  218 SOLV  HW1     2369    4.189436562    4.089584203    3.923848815
  218 SOLV  HW2     2370    4.057437531    4.091386888    3.827725737
  219 SOLV  OW      2371    2.309288472    3.099431099    6.885554151
  219 SOLV  HW1     2372    2.215616816    3.125149337    6.909307937
  219 SOLV  HW2     2373    2.337482690    3.148604266    6.803170315
  220 SOLV  OW      2374    1.167986869    4.399626901    4.368384135
  220 SOLV  HW1     2375    1.113595191    4.317585315    4.350755924
  220 SOLV  HW2     2376    1.172022703    4.455394971    4.285476851
  221 SOLV  OW      2377    5.900990317    1.370920268    5.104170131
  221 SOLV  HW1     2378    5.881559019    1.393628945    5.008740852
  221 SOLV  HW2     2379    5.988374905    1.411493549    5.130961255
  222 SOLV  OW      2380    6.001471840    1.131787024    6.528104136
  222 SOLV  HW1     2381    5.955705969    1.170169474    6.608305843
  222 SOLV  HW2     2382    5.933155094    1.107069429    6.459388255
  223 SOLV  OW      2383    2.413071947    2.290761422    2.002923624
  223 SOLV  HW1     2384    2.460178738    2.265253946    1.918482353
  223 SOLV  HW2     2385    2.459654932    2.368687899    2.044845759
  224 SOLV  OW      2386    3.730923193    3.000967940    5.037731150
  224 SOLV  HW1     2387    3.751767673    3.056924599    4.957516568
  224 SOLV  HW2     2388    3.770539103    2.909895765    5.026049582
  225 SOLV  OW      2389    2.635690277    0.203533321    8.412021973
  225 SOLV  HW1     2390    2.590585012    0.224287143    8.498825282
  225 SOLV  HW2     2391    2.608049906    0.270629444    8.343216849
  226 SOLV  OW      2392    3.203334287    4.217205507    0.017242237
  226 SOLV  HW1     2393    3.165004408    4.259982374    0.099102002
  226 SOLV  HW2     2394    3.301161345    4.237230304    0.011865089
  227 SOLV  OW      2395    4.435454508    2.301806651    6.864169413
  227 SOLV  HW1     2396    4.529385206    2.330025903    6.844657455
  227 SOLV  HW2     2397    4.380914772    2.307400672    6.780538408
  228 SOLV  OW      2398    5.352197767    2.244656229    2.463889250
  228 SOLV  HW1     2399    5.347151216    2.254712258    2.364523915
  228 SOLV  HW2     2400    5.401449493    2.322498067    2.502811361
  229 SOLV  OW      2401    2.464708934    1.944101885    1.792681376
  229 SOLV  HW1     2402    2.517492477    1.861103883    1.810715972
  229 SOLV  HW2     2403    2.526828958    2.022081768    1.784917148
  230 SOLV  OW      2404    3.600454691    3.961243113    7.551203290
  230 SOLV  HW1     2405    3.643152164    3.950915286    7.641038072
  230 SOLV  HW2     2406    3.657957973    4.019168873    7.493427615
  231 SOLV  OW      2407    3.695120315    5.839494912    4.509229578
  231 SOLV  HW1     2408    3.742306022    5.756342354    4.538541741
  231 SOLV  HW2     2409    3.762378026    5.910913747    4.489844697
  232 SOLV  OW      2410    3.122061841    2.029313488    6.846119916
  232 SOLV  HW1     2411    3.157835393    2.072338072    6.763239692
  232 SOLV  HW2     2412    3.022316227    2.036393812    6.846960223
  233 SOLV  OW      2413    4.246348327    3.786835691    8.504277287
  233 SOLV  HW1     2414    4.267729966    3.884248854    8.496961204
  233 SOLV  HW2     2415    4.174997322    3.773443945    8.573050120
  234 SOLV  OW      2416    5.605445465    3.745627382    6.599466227
  234 SOLV  HW1     2417    5.532519466    3.678205162    6.611131464
  234 SOLV  HW2     2418    5.661373157    3.748904687    6.682299840
  235 SOLV  OW      2419    3.592751379    3.944744054    2.127095722
  235 SOLV  HW1     2420    3.527880002    3.875807159    2.159335908
  235 SOLV  HW2     2421    3.657204808    3.902607342    2.063296991
  236 SOLV  OW      2422    4.278962592    6.163710833    7.355156738
  236 SOLV  HW1     2423    4.310777080    6.103824466    7.281661871
  236 SOLV  HW2     2424    4.208715824    6.225467835    7.319780272
  237 SOLV  OW      2425    2.075454682    2.152671148    5.839017473
  237 SOLV  HW1     2426    2.070047820    2.105183364    5.751178257
  237 SOLV  HW2     2427    2.003683703    2.118649974    5.899775410
  238 SOLV  OW      2428    0.430945627    3.081623359    7.324126170
  238 SOLV  HW1     2429    0.463239159    3.152285929    7.261166078
  238 SOLV  HW2     2430    0.503363169    3.059575816    7.389468544
  239 SOLV  OW      2431    1.572733099    6.463481308    0.612232475
  239 SOLV  HW1     2432    1.557602086    6.399243767    0.687363133
  239 SOLV  HW2     2433    1.637627126    6.424010506    0.547187409
  240 SOLV  OW      2434    0.929477447    4.576715938    6.873397652
  240 SOLV  HW1     2435    1.009941773    4.629663036    6.846525228
  240 SOLV  HW2     2436    0.903199521    4.515743305    6.798619138
  241 SOLV  OW      2437    2.529633479    0.229763817    4.122790249
  241 SOLV  HW1     2438    2.450974341    0.239593676    4.183750604
  241 SOLV  HW2     2439    2.564123861    0.320299267    4.098015672
  242 SOLV  OW      2440    3.940344087    1.912937923    1.346820416
  242 SOLV  HW1     2441    3.858714966    1.963868236    1.319565330
  242 SOLV  HW2     2442    3.918146818    1.853119475    1.423820755
  243 SOLV  OW      2443    5.973187895    2.727072874    0.617217812
  243 SOLV  HW1     2444    5.898276485    2.791962848    0.603891154
  243 SOLV  HW2     2445    5.998161428    2.686480162    0.529305461
  244 SOLV  OW      2446    4.630927544    3.983537419    7.466034603
  244 SOLV  HW1     2447    4.593138399    4.056806622    7.409433975
  244 SOLV  HW2     2448    4.726050335    4.004551415    7.488620018
  245 SOLV  OW      2449    2.257698692    1.248290024    4.897690371
  245 SOLV  HW1     2450    2.249114661    1.289231423    4.806860191
  245 SOLV  HW2     2451    2.347953330    1.206226744    4.906898822
  246 SOLV  OW      2452    3.546176024    1.995023258    2.348306189
  246 SOLV  HW1     2453    3.635540882    2.017666251    2.387052586
  246 SOLV  HW2     2454    3.505921151    2.076863022    2.307296006
  247 SOLV  OW      2455    2.177763060    1.814828816    7.439237877
  247 SOLV  HW1     2456    2.200358727    1.792909066    7.344322152
  247 SOLV  HW2     2457    2.181814750    1.731609918    7.494539242
  248 SOLV  OW      2458    0.227329739    1.810778319    7.536340142
  248 SOLV  HW1     2459    0.136888569    1.842048854    7.565367156
  248 SOLV  HW2     2460    0.276940986    1.774461767    7.615206108
  249 SOLV  OW      2461    1.429315832    4.387338079    5.745225892
  249 SOLV  HW1     2462    1.480884155    4.469038011    5.719422062
  249 SOLV  HW2     2463    1.338531429    4.390639227    5.703425112
  250 SOLV  OW      2464    5.225752881    4.092038010    1.353311846
  250 SOLV  HW1     2465    5.177121402    4.141305352    1.425476574
  250 SOLV  HW2     2466    5.178248468    4.006262309    1.333668519
  251 SOLV  OW      2467    2.397135318    0.893503146    6.647076320
  251 SOLV  HW1     2468    2.319834690    0.835222261    6.622016833
  251 SOLV  HW2     2469    2.419180714    0.954265077    6.570774191
  252 SOLV  OW      2470    3.404549998    3.362644261    5.779987595
  252 SOLV  HW1     2471    3.459643819    3.437947892    5.744014725
  252 SOLV  HW2     2472    3.310059850    3.372615651    5.748806705
  253 SOLV  OW      2473    3.769717988    3.960853537    4.135590956
  253 SOLV  HW1     2474    3.785962655    3.980096081    4.232368493
  253 SOLV  HW2     2475    3.771771728    4.046372461    4.083799712
  254 SOLV  OW      2476    1.560689610    1.612130617    5.455490995
  254 SOLV  HW1     2477    1.498508193    1.534701363    5.467247427
  254 SOLV  HW2     2478    1.593144730    1.614760257    5.360940527
  255 SOLV  OW      2479    2.137105498    3.295426842    8.131886458
  255 SOLV  HW1     2480    2.044005094    3.259212931    8.136458944
  255 SOLV  HW2     2481    2.146280331    3.371931866    8.195626657
  256 SOLV  OW      2482    1.402283549    4.032053980    4.750226184
  256 SOLV  HW1     2483    1.358345940    4.099392754    4.690770490
  256 SOLV  HW2     2484    1.463365140    3.974447939    4.695906747
  257 SOLV  OW      2485    1.127901989    5.576929031    3.582724887
  257 SOLV  HW1     2486    1.168834805    5.500737767    3.532531049
  257 SOLV  HW2     2487    1.065583720    5.626855900    3.522527233
  258 SOLV  OW      2488    2.479132558    0.263155341    5.478496742
  258 SOLV  HW1     2489    2.431862450    0.351121694    5.473255581
  258 SOLV  HW2     2490    2.447130314    0.212848821    5.558778320
  259 SOLV  OW      2491    3.278756174    0.553484945    7.464187453
  259 SOLV  HW1     2492    3.193926757    0.576431743    7.511910080
  259 SOLV  HW2     2493    3.257114659    0.509761376    7.376895289
  260 SOLV  OW      2494    2.580620298    0.041862393    2.955172214
  260 SOLV  HW1     2495    2.546872352    0.081179493    3.040701629
  260 SOLV  HW2     2496    2.659150451   -0.017033371    2.974260025
  261 SOLV  OW      2497    3.437817768    2.514069498    0.662845989
  261 SOLV  HW1     2498    3.463236314    2.445425143    0.730977267
  261 SOLV  HW2     2499    3.520328562    2.558331952    0.627734288
  262 SOLV  OW      2500    2.930391439    1.247937879    5.309051532
  262 SOLV  HW1     2501    2.893396944    1.260010693    5.216933890
  262 SOLV  HW2     2502    3.029884328    1.257683725    5.306557432
  263 SOLV  OW      2503    4.550187963    1.974165545    2.211521258
  263 SOLV  HW1     2504    4.492908556    2.018997105    2.280145109
  263 SOLV  HW2     2505    4.513056377    1.991886978    2.120377319
  264 SOLV  OW      2506    0.386698640    1.212947413    3.232372242
  264 SOLV  HW1     2507    0.453243181    1.264936783    3.285934938
  264 SOLV  HW2     2508    0.330636183    1.157358277    3.293747207
  265 SOLV  OW      2509    4.221496503    4.498086007    4.618439942
  265 SOLV  HW1     2510    4.280786019    4.429625711    4.660842729
  265 SOLV  HW2     2511    4.127124611    4.465010640    4.618384390
  266 SOLV  OW      2512    3.590638273    6.444276098    7.738859288
  266 SOLV  HW1     2513    3.616129060    6.394679239    7.821867662
  266 SOLV  HW2     2514    3.511716159    6.399889815    7.696418771
  267 SOLV  OW      2515    3.299252325    0.254403225    0.342497847
  267 SOLV  HW1     2516    3.236373891    0.259265449    0.264891746
  267 SOLV  HW2     2517    3.249697688    0.274964404    0.426887560
  268 SOLV  OW      2518    5.294989886    3.463332106    2.533354720
  268 SOLV  HW1     2519    5.276292605    3.551015873    2.577648884
  268 SOLV  HW2     2520    5.358038790    3.477328960    2.457007052
  269 SOLV  OW      2521    2.625115210    3.847597205    3.780529301
  269 SOLV  HW1     2522    2.697646984    3.916150246    3.774232183
  269 SOLV  HW2     2523    2.661767574    3.763933418    3.821235262
  270 SOLV  OW      2524    1.297979129    3.778947843    3.031916610
  270 SOLV  HW1     2525    1.356185985    3.753962981    2.954536113
  270 SOLV  HW2     2526    1.297301542    3.878397579    3.042372945
  271 SOLV  OW      2527    4.196550026    5.921789877    2.686147568
  271 SOLV  HW1     2528    4.262850248    5.874767725    2.627896127
  271 SOLV  HW2     2529    4.236489351    5.936991759    2.776556462
  272 SOLV  OW      2530    3.568124860    4.122752553    7.975770767
  272 SOLV  HW1     2531    3.502222322    4.188843204    7.939869482
  272 SOLV  HW2     2532    3.576074459    4.045814322    7.912388255
  273 SOLV  OW      2533    0.115313826    5.423268577    5.269944884
  273 SOLV  HW1     2534    0.027452551    5.463782730    5.295223955
  273 SOLV  HW2     2535    0.100083513    5.332813907    5.230119881
  274 SOLV  OW      2536    1.903048548    0.513594674    8.064592984
  274 SOLV  HW1     2537    1.992857104    0.503070271    8.021887583
  274 SOLV  HW2     2538    1.831698974    0.501510237    7.995576576
  275 SOLV  OW      2539    3.468535411    3.599800655    2.760422183
  275 SOLV  HW1     2540    3.519896547    3.535532001    2.703574792
  275 SOLV  HW2     2541    3.415620738    3.549156683    2.828505062
  276 SOLV  OW      2542    0.618159030    5.575779614    5.702225150
  276 SOLV  HW1     2543    0.689115750    5.607315153    5.765238530
  276 SOLV  HW2     2544    0.569748089    5.498187997    5.742672188
  277 SOLV  OW      2545    0.060836422    3.328125030    1.621636256
  277 SOLV  HW1     2546    0.141097287    3.353170451    1.675774495
  277 SOLV  HW2     2547   -0.016170293    3.309752237    1.682729887
  278 SOLV  OW      2548    2.055237720    5.133226716    0.805764603
  278 SOLV  HW1     2549    2.087529642    5.054666998    0.752985351
  278 SOLV  HW2     2550    2.087365133    5.217665245    0.762892845
  279 SOLV  OW      2551    4.864102821    3.761001343    1.416956081
  279 SOLV  HW1     2552    4.926440998    3.715898939    1.480829080
  279 SOLV  HW2     2553    4.916564141    3.800941026    1.341771898
  280 SOLV  OW      2554    2.103698253    3.244326800    3.701924046
  280 SOLV  HW1     2555    2.118964687    3.227076960    3.799234926
  280 SOLV  HW2     2556    2.081759191    3.340925762    3.688235467
  281 SOLV  OW      2557    2.702132358    0.897444090    1.377817844
  281 SOLV  HW1     2558    2.793721902    0.892411367    1.337992840
  281 SOLV  HW2     2559    2.668268540    0.991341350    1.371770350
  282 SOLV  OW      2560    2.017203957    6.471760472    0.217826857
  282 SOLV  HW1     2561    2.105260850    6.501365575    0.180819234
  282 SOLV  HW2     2562    2.029718085    6.387576250    0.270328619
  283 SOLV  OW      2563    1.501829725    5.134032571    1.200379880
  283 SOLV  HW1     2564    1.541931890    5.056589131    1.151447755
  283 SOLV  HW2     2565    1.467583245    5.103252582    1.289148095
  284 SOLV  OW      2566    4.573745054    5.976058948    4.655977078
  284 SOLV  HW1     2567    4.628850558    5.902841839    4.615943458
  284 SOLV  HW2     2568    4.630037526    6.057986659    4.666887600
  285 SOLV  OW      2569    1.090478579    3.109523129    5.000890197
  285 SOLV  HW1     2570    1.076035524    3.020775299    4.957126515
  285 SOLV  HW2     2571    1.188152690    3.122936811    5.017619092
  286 SOLV  OW      2572    1.544917371    6.026118288    5.113842068
  286 SOLV  HW1     2573    1.530485641    6.121583539    5.087800772
  286 SOLV  HW2     2574    1.628019920    5.991819744    5.070051683
  287 SOLV  OW      2575    3.190532627    3.607036428    5.248171524
  287 SOLV  HW1     2576    3.136577971    3.683876907    5.213755052
  287 SOLV  HW2     2577    3.274151353    3.598132439    5.194054504
  288 SOLV  OW      2578    2.705899614    2.153726151    2.399292055
  288 SOLV  HW1     2579    2.792444692    2.111326702    2.425979942
  288 SOLV  HW2     2580    2.666256524    2.103182791    2.322651370
  289 SOLV  OW      2581    4.838934018    1.101301124    5.385986425
  289 SOLV  HW1     2582    4.887720231    1.031513431    5.438423307
  289 SOLV  HW2     2583    4.740546558    1.091553490    5.400983684
  290 SOLV  OW      2584    4.132852504    1.047606225    2.356047410
  290 SOLV  HW1     2585    4.041013335    1.039514529    2.317316272
  290 SOLV  HW2     2586    4.200759788    1.034721953    2.283779566
  291 SOLV  OW      2587    0.181857995    1.722293107    0.285548173
  291 SOLV  HW1     2588    0.097510914    1.765702141    0.253905525
  291 SOLV  HW2     2589    0.187437651    1.728965019    0.385169333
  292 SOLV  OW      2590    2.721198711    4.334142787    7.847016497
  292 SOLV  HW1     2591    2.646319465    4.312289079    7.784442046
  292 SOLV  HW2     2592    2.806044102    4.293692888    7.812882849
  293 SOLV  OW      2593    4.081039683    5.289665464    5.265037987
  293 SOLV  HW1     2594    4.046415906    5.264419057    5.355391806
  293 SOLV  HW2     2595    4.034918873    5.372662990    5.233663977
  294 SOLV  OW      2596    0.795459784    2.627039965    5.983092060
  294 SOLV  HW1     2597    0.859431189    2.702084436    5.966478321
  294 SOLV  HW2     2598    0.735283588    2.616395757    5.903936772
  295 SOLV  OW      2599    4.574274821    2.222262026    3.955518941
  295 SOLV  HW1     2600    4.521784056    2.250532061    4.035803142
  295 SOLV  HW2     2601    4.662043107    2.270175865    3.954512575
  296 SOLV  OW      2602    1.128741581    5.203857934    5.894547362
  296 SOLV  HW1     2603    1.122284365    5.169228911    5.800957007
  296 SOLV  HW2     2604    1.071490784    5.148165324    5.954719743
  297 SOLV  OW      2605    5.436102060    2.176142289    7.409933343
  297 SOLV  HW1     2606    5.452886506    2.182339271    7.508319850
  297 SOLV  HW2     2607    5.458191802    2.263604327    7.366776675
  298 SOLV  OW      2608    1.784104498    1.775950812    3.522450463
  298 SOLV  HW1     2609    1.839970319    1.802714279    3.443947251
  298 SOLV  HW2     2610    1.796754881    1.678441805    3.540670429
  299 SOLV  OW      2611    2.173373531    2.761205389    3.081380410
  299 SOLV  HW1     2612    2.256832278    2.782625890    3.030627957
  299 SOLV  HW2     2613    2.167079513    2.820435300    3.161706095
  300 SOLV  OW      2614    3.842105042    3.955181314    6.158644845
  300 SOLV  HW1     2615    3.776726786    4.025681283    6.131159208
  300 SOLV  HW2     2616    3.799796191    3.865048509    6.149367969
  301 SOLV  OW      2617    1.026705597    3.912517935    5.318981199
  301 SOLV  HW1     2618    1.031837919    4.006831414    5.351824107
  301 SOLV  HW2     2619    1.091486375    3.855900617    5.369951328
  302 SOLV  OW      2620    2.399187627    0.287503089    6.116072780
  302 SOLV  HW1     2621    2.444955696    0.198724428    6.120937001
  302 SOLV  HW2     2622    2.461957104    0.355313723    6.077839938
  303 SOLV  OW      2623    1.907015122    2.250242859    1.277003160
  303 SOLV  HW1     2624    1.943418577    2.160454330    1.301758186
  303 SOLV  HW2     2625    1.945026950    2.319637518    1.338154727
  304 SOLV  OW      2626    4.562365681    3.524739258    6.239372743
  304 SOLV  HW1     2627    4.536559228    3.620824666    6.229288581
  304 SOLV  HW2     2628    4.537846570    3.474745930    6.156309533
  305 SOLV  OW      2629    2.083357790    1.002974102    0.802981301
  305 SOLV  HW1     2630    1.985935806    1.025166603    0.807045150
  305 SOLV  HW2     2631    2.132992535    1.078503397    0.760182441
  306 SOLV  OW      2632    5.332008044    3.616729107    7.369963858
  306 SOLV  HW1     2633    5.382139834    3.582369378    7.290552032
  306 SOLV  HW2     2634    5.264629455    3.684339917    7.340149465
  307 SOLV  OW      2635    5.708759136    4.630150961    1.398751016
  307 SOLV  HW1     2636    5.793103698    4.644321383    1.346931639
  307 SOLV  HW2     2637    5.646581891    4.572229969    1.346032800
  308 SOLV  OW      2638    3.759139107    3.006141152    6.521882835
  308 SOLV  HW1     2639    3.852959774    3.008850782    6.487381009
  308 SOLV  HW2     2640    3.727836146    2.911252368    6.525919981
  309 SOLV  OW      2641    3.956025847    3.230007127    4.241776977
  309 SOLV  HW1     2642    4.004682837    3.176783463    4.311057672
  309 SOLV  HW2     2643    3.986738244    3.325114064    4.245158710
  310 SOLV  OW      2644    4.772846824    6.118191137    6.854680463
  310 SOLV  HW1     2645    4.693739697    6.162041902    6.812028409
  310 SOLV  HW2     2646    4.832548328    6.188119825    6.893996204
  311 SOLV  OW      2647    3.618858717    1.458920417    4.061899035
  311 SOLV  HW1     2648    3.649882012    1.392581452    4.129992405
  311 SOLV  HW2     2649    3.686931582    1.466179912    3.989006057
  312 SOLV  OW      2650    1.618900042    1.588432620    1.172842506
  312 SOLV  HW1     2651    1.653012054    1.666233093    1.120083878
  312 SOLV  HW2     2652    1.628947369    1.504719957    1.119071909
  313 SOLV  OW      2653    2.547127937    4.572996962    0.184265027
  313 SOLV  HW1     2654    2.561402310    4.517920903    0.102028154
  313 SOLV  HW2     2655    2.566978449    4.668893185    0.164019350
  314 SOLV  OW      2656    4.322036528    5.374389023    5.111455495
  314 SOLV  HW1     2657    4.364820428    5.425744199    5.185834300
  314 SOLV  HW2     2658    4.227556990    5.352665492    5.135985931
  315 SOLV  OW      2659    3.869306722    5.481986603    0.518136195
  315 SOLV  HW1     2660    3.876420663    5.578093111    0.491435254
  315 SOLV  HW2     2661    3.776811663    5.448935198    0.499366435
  316 SOLV  OW      2662    3.490617285    4.453284487    0.350369423
  316 SOLV  HW1     2663    3.420228420    4.388334670    0.379126011
  316 SOLV  HW2     2664    3.580973966    4.412514869    0.363543822
  317 SOLV  OW      2665    2.991677951    3.434704204    0.672403366
  317 SOLV  HW1     2666    3.090843253    3.427803887    0.683296125
  317 SOLV  HW2     2667    2.969198870    3.519810902    0.624953013
  318 SOLV  OW      2668    5.309938031    5.128365713    4.109428305
  318 SOLV  HW1     2669    5.321734637    5.164397116    4.201962941
  318 SOLV  HW2     2670    5.230184968    5.068084733    4.107046024
  319 SOLV  OW      2671    2.064104278    3.364481755    3.155956864
  319 SOLV  HW1     2672    2.093831052    3.411100979    3.072632108
  319 SOLV  HW2     2673    2.131128577    3.379969680    3.228537037
  320 SOLV  OW      2674    1.269048674    1.494534348    5.401462429
  320 SOLV  HW1     2675    1.313820390    1.472002458    5.314929986
  320 SOLV  HW2     2676    1.170458080    1.480293114    5.392680748
  321 SOLV  OW      2677    3.055936857    2.557912335    1.352710673
  321 SOLV  HW1     2678    3.144906894    2.517805044    1.374522299
  321 SOLV  HW2     2679    3.045097384    2.644006326    1.402413487
  322 SOLV  OW      2680    1.158793797    3.248414729    3.933554369
  322 SOLV  HW1     2681    1.155137644    3.188047084    4.013193408
  322 SOLV  HW2     2682    1.069301027    3.290849703    3.919757310
  323 SOLV  OW      2683    0.513889896    0.238290478    3.275726082
  323 SOLV  HW1     2684    0.429930678    0.243640194    3.329783974
  323 SOLV  HW2     2685    0.505551138    0.164837469    3.208382779
  324 SOLV  OW      2686    0.098881882    3.929973531    3.406573670
  324 SOLV  HW1     2687    0.061759654    3.837147308    3.408864159
  324 SOLV  HW2     2688    0.185162629    3.932623556    3.457057663
  325 SOLV  OW      2689    2.066076001    4.047561932    0.923295724
  325 SOLV  HW1     2690    2.003116266    4.042697950    0.845755843
  325 SOLV  HW2     2691    2.146307273    4.101512059    0.897754512
  326 SOLV  OW      2692    0.123873412    4.165171315    1.641268616
  326 SOLV  HW1     2693    0.028814746    4.186916780    1.663427380
  326 SOLV  HW2     2694    0.180492689    4.246644033    1.653778570
  327 SOLV  OW      2695    3.061881830    0.916384141    1.958344787
  327 SOLV  HW1     2696    3.158935934    0.911604380    1.934728807
  327 SOLV  HW2     2697    3.017677073    0.829676342    1.935372180
  328 SOLV  OW      2698    1.529842745    4.952322262    3.446627317
  328 SOLV  HW1     2699    1.566168117    4.859342617    3.440687827
  328 SOLV  HW2     2700    1.532726301    4.983226110    3.541688477
  329 SOLV  OW      2701    1.732629397    0.995620372    7.141903261
  329 SOLV  HW1     2702    1.715909919    0.958558464    7.233264757
  329 SOLV  HW2     2703    1.671572721    0.951302724    7.076267393
  330 SOLV  OW      2704    2.748964967    0.113496948    4.264383373
  330 SOLV  HW1     2705    2.681864135    0.125804255    4.191266996
  330 SOLV  HW2     2706    2.749631348    0.017754567    4.293244925
  331 SOLV  OW      2707    2.369649442    3.021117192    1.222521360
  331 SOLV  HW1     2708    2.421972599    3.047732838    1.303477544
  331 SOLV  HW2     2709    2.308773488    3.095923243    1.196098474
  332 SOLV  OW      2710    1.870164513    4.263339550    2.758515071
  332 SOLV  HW1     2711    1.771516341    4.247748389    2.753465838
  332 SOLV  HW2     2712    1.895756390    4.335895881    2.694635039
  333 SOLV  OW      2713    5.642095564    1.365170679    7.577003783
  333 SOLV  HW1     2714    5.735032831    1.399572250    7.590391477
  333 SOLV  HW2     2715    5.630978601    1.279026263    7.626557645
  334 SOLV  OW      2716    5.464474138    1.357994153    3.773781571
  334 SOLV  HW1     2717    5.469775082    1.452642372    3.805619544
  334 SOLV  HW2     2718    5.432532453    1.299489870    3.848326792
  335 SOLV  OW      2719    5.923842858    6.118373915    3.029252519
  335 SOLV  HW1     2720    5.994519957    6.048969123    3.015550589
  335 SOLV  HW2     2721    5.836764056    6.084820221    2.993315649
  336 SOLV  OW      2722    1.283699987    5.284653305    4.600551616
  336 SOLV  HW1     2723    1.374640198    5.325807016    4.606575744
  336 SOLV  HW2     2724    1.288029315    5.202389751    4.543859435
  337 SOLV  OW      2725    4.517114862    5.489979117    3.193997064
  337 SOLV  HW1     2726    4.446387560    5.542554223    3.241257158
  337 SOLV  HW2     2727    4.509791589    5.393617859    3.219705050
  338 SOLV  OW      2728    4.306278117    2.680010429    7.481542079
  338 SOLV  HW1     2729    4.387113780    2.690121533    7.423547296
  338 SOLV  HW2     2730    4.296298740    2.584203971    7.508404370
  339 SOLV  OW      2731    3.491934073    0.819277645    0.421021563
  339 SOLV  HW1     2732    3.465395435    0.790028960    0.329150774
  339 SOLV  HW2     2733    3.477283713    0.744204028    0.485436964
  340 SOLV  OW      2734    2.402032440    1.511664740    5.180412656
  340 SOLV  HW1     2735    2.356709738    1.472257446    5.260368554
  340 SOLV  HW2     2736    2.340195419    1.508081424    5.101905629
  341 SOLV  OW      2737    4.359347047    6.474984543    6.934020048
  341 SOLV  HW1     2738    4.434202094    6.411750026    6.953973796
  341 SOLV  HW2     2739    4.386352867    6.567775785    6.959720405
  342 SOLV  OW      2740    4.858211253    2.607632673    4.029859837
  342 SOLV  HW1     2741    4.855817051    2.643636300    4.123122605
  342 SOLV  HW2     2742    4.942503155    2.637162275    3.984883080
  343 SOLV  OW      2743    3.297973447    1.870876789    4.006930146
  343 SOLV  HW1     2744    3.267024538    1.805449181    3.937927208
  343 SOLV  HW2     2745    3.241823430    1.861657014    4.089162705
  344 SOLV  OW      2746    5.312758883    2.772041286    0.295852248
  344 SOLV  HW1     2747    5.346086854    2.779132339    0.389868121
  344 SOLV  HW2     2748    5.252451379    2.849287077    0.275950058
  345 SOLV  OW      2749    4.720065546    1.198888332    4.560290306
  345 SOLV  HW1     2750    4.804802099    1.228317917    4.516090318
  345 SOLV  HW2     2751    4.733663287    1.195162681    4.659291338
  346 SOLV  OW      2752    3.287083428    0.242373773    6.852256817
  346 SOLV  HW1     2753    3.320276097    0.268891847    6.942783371
  346 SOLV  HW2     2754    3.187084137    0.242651591    6.852020305
  347 SOLV  OW      2755    1.612859821    3.639149775    2.158952053
  347 SOLV  HW1     2756    1.595099049    3.696195531    2.239141602
  347 SOLV  HW2     2757    1.689522082    3.577826546    2.177988604
  348 SOLV  OW      2758    4.127549473    1.461558640    1.078317311
  348 SOLV  HW1     2759    4.193937791    1.425191306    1.143662784
  348 SOLV  HW2     2760    4.088947201    1.546671299    1.113894168
  349 SOLV  OW      2761    5.096561709    2.204604966    2.892793506
  349 SOLV  HW1     2762    5.018318552    2.147213026    2.868622605
  349 SOLV  HW2     2763    5.063970571    2.290307235    2.932704817
  350 SOLV  OW      2764    4.618095246    3.012436124    5.574143221
  350 SOLV  HW1     2765    4.551870842    3.070274623    5.621777871
  350 SOLV  HW2     2766    4.575270577    2.925204876    5.550546672
  351 SOLV  OW      2767    5.124680884    5.928887605    6.597374817
  351 SOLV  HW1     2768    5.130921974    6.003837900    6.531469179
  351 SOLV  HW2     2769    5.031739386    5.924359198    6.634000121
  352 SOLV  OW      2770    3.783034633    0.235298426    3.214866102
  352 SOLV  HW1     2771    3.747458492    0.286975915    3.136995653
  352 SOLV  HW2     2772    3.723857412    0.249599562    3.294198057
  353 SOLV  OW      2773    5.977434290    1.846650338    0.214914556
  353 SOLV  HW1     2774    5.992735276    1.939562630    0.248577789
  353 SOLV  HW2     2775    5.879642832    1.825918271    0.217567144
  354 SOLV  OW      2776    2.931214222    5.058871276    1.558873932
  354 SOLV  HW1     2777    2.864484608    5.055245522    1.633265134
  354 SOLV  HW2     2778    3.005588258    4.994716586    1.577653825
  355 SOLV  OW      2779    3.208786449    1.697325053    2.691307428
  355 SOLV  HW1     2780    3.284823695    1.759754902    2.673395022
  355 SOLV  HW2     2781    3.191299620    1.693459211    2.789690955
  356 SOLV  OW      2782    0.096034304    3.896132363    5.038879137
  356 SOLV  HW1     2783    0.001074013    3.883336902    5.010263633
  356 SOLV  HW2     2784    0.156036387    3.889657385    4.959142823
  357 SOLV  OW      2785    4.992632619    3.491892296    0.892219798
  357 SOLV  HW1     2786    5.056873677    3.418742302    0.869367592
  357 SOLV  HW2     2787    5.018744487    3.575477167    0.843931582
  358 SOLV  OW      2788    5.998487220    3.053954139    7.330223017
  358 SOLV  HW1     2789    6.066559852    3.107308695    7.380417093
  358 SOLV  HW2     2790    6.025767194    2.957753813    7.329076103
  359 SOLV  OW      2791    5.681330213    3.880579350    7.824025352
  359 SOLV  HW1     2792    5.780289730    3.871914971    7.835513325
  359 SOLV  HW2     2793    5.655608279    3.977122045    7.828259492
  360 SOLV  OW      2794    0.198680514    4.407213388    8.560700919
  360 SOLV  HW1     2795    0.254419586    4.355471020    8.625630994
  360 SOLV  HW2     2796    0.207445744    4.504988947    8.579756795
  361 SOLV  OW      2797    2.658034889    4.255306743    2.644247129
  361 SOLV  HW1     2798    2.639008114    4.229382987    2.549558378
  361 SOLV  HW2     2799    2.708362480    4.181685871    2.689492584
  362 SOLV  OW      2800    0.359178820    1.996800432    2.867438379
  362 SOLV  HW1     2801    0.354013774    1.971534355    2.770820582
  362 SOLV  HW2     2802    0.453201756    2.022027409    2.890314665
  363 SOLV  OW      2803    4.301097634    3.167854678    1.046371216
  363 SOLV  HW1     2804    4.344294952    3.130555722    0.964256495
  363 SOLV  HW2     2805    4.244244877    3.246254178    1.021444528
  364 SOLV  OW      2806    2.754485555    5.281282420    2.035403658
  364 SOLV  HW1     2807    2.807154418    5.290789490    2.119876639
  364 SOLV  HW2     2808    2.734978604    5.371910898    1.997906934
  365 SOLV  OW      2809    5.962024961    0.514936495    3.123295631
  365 SOLV  HW1     2810    5.972563863    0.611415712    3.147393813
  365 SOLV  HW2     2811    5.934411062    0.463175918    3.204279114
  366 SOLV  OW      2812    4.521314728    0.368637938    6.294722865
  366 SOLV  HW1     2813    4.439549232    0.354358081    6.350494749
  366 SOLV  HW2     2814    4.494356951    0.387992599    6.200390074
  367 SOLV  OW      2815    3.307760778    3.256002621    2.089817509
  367 SOLV  HW1     2816    3.223699069    3.236904320    2.140501774
  367 SOLV  HW2     2817    3.354746690    3.170074332    2.069601262
  368 SOLV  OW      2818    2.700086963    3.335380592    5.381784054
  368 SOLV  HW1     2819    2.677200902    3.238278566    5.374893035
  368 SOLV  HW2     2820    2.799066537    3.346967985    5.373489940
  369 SOLV  OW      2821    4.915401253    6.285444608    8.551624255
  369 SOLV  HW1     2822    4.975794409    6.233647389    8.491045832
  369 SOLV  HW2     2823    4.931369830    6.383333967    8.538868550
  370 SOLV  OW      2824    1.604038801    1.895669009    7.440606401
  370 SOLV  HW1     2825    1.560138028    1.903714691    7.351118877
  370 SOLV  HW2     2826    1.695829094    1.857602941    7.429402028
  371 SOLV  OW      2827    3.514337812    5.327836914    2.371333394
  371 SOLV  HW1     2828    3.607319484    5.321751750    2.407629799
  371 SOLV  HW2     2829    3.471043815    5.237782071    2.375308075
  372 SOLV  OW      2830    1.478041487    3.646647570    4.580916872
  372 SOLV  HW1     2831    1.542264961    3.697173287    4.638558199
  372 SOLV  HW2     2832    1.445780202    3.565705572    4.629984420
  373 SOLV  OW      2833    5.980177388    4.479918492    6.941648378
  373 SOLV  HW1     2834    5.957078233    4.438817472    7.029836639
  373 SOLV  HW2     2835    6.079187480    4.492639805    6.935713776
  374 SOLV  OW      2836    5.777203875    3.550411004    4.545311405
  374 SOLV  HW1     2837    5.686945960    3.549827355    4.502262503
  374 SOLV  HW2     2838    5.815558311    3.458074971    4.543578101
  375 SOLV  OW      2839    1.387271269    2.064089257    1.672112859
  375 SOLV  HW1     2840    1.290103440    2.043636499    1.660274291
  375 SOLV  HW2     2841    1.397558564    2.155535273    1.711251931
  376 SOLV  OW      2842    4.540875085    5.594717698    7.733105944
  376 SOLV  HW1     2843    4.567700183    5.526296682    7.800921853
  376 SOLV  HW2     2844    4.553132674    5.686253896    7.771458234
  377 SOLV  OW      2845    1.903781090    4.004151825    3.038882255
  377 SOLV  HW1     2846    1.878812322    3.964868271    3.127388567
  377 SOLV  HW2     2847    1.976055014    4.072055652    3.051749003
  378 SOLV  OW      2848    1.602050269    4.343753688    7.267761219
  378 SOLV  HW1     2849    1.524771219    4.323190303    7.207718657
  378 SOLV  HW2     2850    1.584413237    4.429139098    7.316733756
  379 SOLV  OW      2851    5.392254633    4.718969124    2.751992409
  379 SOLV  HW1     2852    5.402499668    4.672892660    2.663833473
  379 SOLV  HW2     2853    5.390506427    4.650863357    2.825194855
  380 SOLV  OW      2854    4.498308504    3.117959341    5.909676944
  380 SOLV  HW1     2855    4.559592036    3.040494204    5.925281933
  380 SOLV  HW2     2856    4.409272068    3.098877490    5.951010184
  381 SOLV  OW      2857    4.058594339    0.264329673    0.937307241
  381 SOLV  HW1     2858    4.117734963    0.315506869    0.874991177
  381 SOLV  HW2     2859    4.041240310    0.173347918    0.899608695
  382 SOLV  OW      2860    3.849984546    0.722416065    8.048607181
  382 SOLV  HW1     2861    3.811281780    0.807037104    8.011981996
  382 SOLV  HW2     2862    3.777161424    0.667414273    8.089492492
  383 SOLV  OW      2863    0.155057037    0.221156987    3.949341986
  383 SOLV  HW1     2864    0.131069630    0.126656870    3.927107762
  383 SOLV  HW2     2865    0.254474840    0.229626443    3.956004600
  384 SOLV  OW      2866    1.718781436    5.494396780    6.513145739
  384 SOLV  HW1     2867    1.693228064    5.490627378    6.416539147
  384 SOLV  HW2     2868    1.771885771    5.413024197    6.536777812
  385 SOLV  OW      2869    1.035857542    2.325783717    4.776098441
  385 SOLV  HW1     2870    1.087997831    2.341307166    4.692190990
  385 SOLV  HW2     2871    0.959786142    2.390541130    4.780533508
  386 SOLV  OW      2872    3.538884222    1.281642433    6.093428476
  386 SOLV  HW1     2873    3.443370781    1.303606290    6.113297108
  386 SOLV  HW2     2874    3.551583362    1.274607289    5.994487764
  387 SOLV  OW      2875    1.979699127    5.219634704    1.663984684
  387 SOLV  HW1     2876    1.886781590    5.218433788    1.700929230
  387 SOLV  HW2     2877    2.020965491    5.129167635    1.674607196
  388 SOLV  OW      2878    2.959810414    0.566911143    4.590724946
  388 SOLV  HW1     2879    2.942116161    0.528620246    4.500056652
  388 SOLV  HW2     2880    2.990932415    0.661493439    4.581470958
  389 SOLV  OW      2881    2.893710703    5.079948096    8.578627589
  389 SOLV  HW1     2882    2.854225446    5.034851295    8.498582608
  389 SOLV  HW2     2883    2.885145745    5.179079424    8.568645325
  390 SOLV  OW      2884    3.243553158    1.831182678    1.992022996
  390 SOLV  HW1     2885    3.262765185    1.834184729    2.090114341
  390 SOLV  HW2     2886    3.181494169    1.755233051    1.972520694
  391 SOLV  OW      2887    5.710524389    3.761527533    5.720799407
  391 SOLV  HW1     2888    5.807507846    3.785197993    5.726626125
  391 SOLV  HW2     2889    5.655535502    3.837428881    5.755659815
  392 SOLV  OW      2890    1.305031557    2.555789931    3.562466201
  392 SOLV  HW1     2891    1.295603404    2.457450511    3.546958487
  392 SOLV  HW2     2892    1.400115964    2.577013259    3.585017045
  393 SOLV  OW      2893    2.642399383    5.403180957    3.370187143
  393 SOLV  HW1     2894    2.698696504    5.320935285    3.378330815
  393 SOLV  HW2     2895    2.598072079    5.404492499    3.280557878
  394 SOLV  OW      2896    1.052112698    3.635027990    2.748788060
  394 SOLV  HW1     2897    1.006974889    3.548629539    2.726473489
  394 SOLV  HW2     2898    1.131954632    3.647129414    2.689806343
  395 SOLV  OW      2899    3.848173755    4.473845727    7.482835620
  395 SOLV  HW1     2900    3.877669262    4.415134615    7.407449734
  395 SOLV  HW2     2901    3.928330401    4.507008116    7.532586952
  396 SOLV  OW      2902    0.459751360    5.293999084    0.720975955
  396 SOLV  HW1     2903    0.458306452    5.266841988    0.817207097
  396 SOLV  HW2     2904    0.388481328    5.244479375    0.671292751
  397 SOLV  OW      2905    1.292991645    5.160824767    7.141675213
  397 SOLV  HW1     2906    1.313068775    5.225763021    7.215023333
  397 SOLV  HW2     2907    1.328542514    5.070665378    7.166321401
  398 SOLV  OW      2908    5.992739806    5.653704184    3.432332439
  398 SOLV  HW1     2909    5.980628663    5.647269796    3.531387831
  398 SOLV  HW2     2910    6.021456243    5.746406488    3.408214468
  399 SOLV  OW      2911    0.545771380    5.219884328    3.222369857
  399 SOLV  HW1     2912    0.562836386    5.217052509    3.123877373
  399 SOLV  HW2     2913    0.569593712    5.310336018    3.257739766
  400 SOLV  OW      2914    3.926768996    6.066856137    7.069792296
  400 SOLV  HW1     2915    3.906902033    5.968874435    7.067572855
  400 SOLV  HW2     2916    3.841209541    6.118049933    7.077460799
  401 SOLV  OW      2917    0.107264300    1.499884347    0.820418777
  401 SOLV  HW1     2918    0.077546147    1.435501251    0.749908675
  401 SOLV  HW2     2919    0.027652353    1.532775773    0.871213609
  402 SOLV  OW      2920    2.928805477    5.505910859    4.570316771
  402 SOLV  HW1     2921    2.985895102    5.445317788    4.514915867
  402 SOLV  HW2     2922    2.838725600    5.464398924    4.583060258
  403 SOLV  OW      2923    1.277537218    0.883519954    7.362179603
  403 SOLV  HW1     2924    1.303490776    0.978840574    7.377685171
  403 SOLV  HW2     2925    1.301871435    0.828888189    7.442324686
  404 SOLV  OW      2926    2.543623895    1.486842599    2.238299268
  404 SOLV  HW1     2927    2.561289300    1.576016007    2.279965341
  404 SOLV  HW2     2928    2.589902181    1.481644353    2.149804400
  405 SOLV  OW      2929    2.203364473    1.824334217    2.805776834
  405 SOLV  HW1     2930    2.212138763    1.823994112    2.905390603
  405 SOLV  HW2     2931    2.107344392    1.811971724    2.780730222
  406 SOLV  OW      2932    2.084943275    2.935717477    3.319448518
  406 SOLV  HW1     2933    2.053176589    2.967319892    3.408847470
  406 SOLV  HW2     2934    2.050527041    2.996963219    3.248283122
  407 SOLV  OW      2935    2.714481261    4.663850150    7.515324834
  407 SOLV  HW1     2936    2.716441779    4.725109720    7.594340408
  407 SOLV  HW2     2937    2.631868185    4.607608699    7.518792635
  408 SOLV  OW      2938    3.346202952    0.914787331    2.557127461
  408 SOLV  HW1     2939    3.336029382    0.976504964    2.479105378
  408 SOLV  HW2     2940    3.363129734    0.968243633    2.639927933
  409 SOLV  OW      2941    2.620439817    5.453486971    7.258370617
  409 SOLV  HW1     2942    2.692173365    5.519493699    7.280673506
  409 SOLV  HW2     2943    2.548351979    5.457961139    7.327532579
  410 SOLV  OW      2944    5.867723872    4.544690211    4.517561839
  410 SOLV  HW1     2945    5.959865237    4.526080191    4.483449350
  410 SOLV  HW2     2946    5.872486795    4.570517406    4.614051605
  411 SOLV  OW      2947    4.062218901    4.719173211    5.099432034
  411 SOLV  HW1     2948    4.057515017    4.632468272    5.149031971
  411 SOLV  HW2     2949    3.970086120    4.756606158    5.088927062
  412 SOLV  OW      2950    1.078747657    1.293693908    6.976781895
  412 SOLV  HW1     2951    1.151885969    1.248275361    6.925909875
  412 SOLV  HW2     2952    1.079961567    1.391631234    6.956611424
  413 SOLV  OW      2953    1.783489377    5.986525117    5.468088569
  413 SOLV  HW1     2954    1.763564478    5.949208519    5.377476780
  413 SOLV  HW2     2955    1.871924044    5.952090525    5.499609921
  414 SOLV  OW      2956    2.382201955    5.456751759    6.456430669
  414 SOLV  HW1     2957    2.292430593    5.422106286    6.429212300
  414 SOLV  HW2     2958    2.396594584    5.547204463    6.416291192
  415 SOLV  OW      2959    5.610237326    4.903588739    3.676396781
  415 SOLV  HW1     2960    5.600366519    4.892844991    3.775326764
  415 SOLV  HW2     2961    5.526436090    4.873244818    3.631046898
  416 SOLV  OW      2962    3.238891832    4.767232723    1.866633411
  416 SOLV  HW1     2963    3.262736814    4.730038195    1.776922727
  416 SOLV  HW2     2964    3.320851401    4.771606517    1.923760707
  417 SOLV  OW      2965    1.948623379    2.459970122    6.044493013
  417 SOLV  HW1     2966    1.874778633    2.522135207    6.018368270
  417 SOLV  HW2     2967    2.000311030    2.433531858    5.963071554
  418 SOLV  OW      2968    3.477756736    1.072412392    6.593738692
  418 SOLV  HW1     2969    3.510727436    1.112514677    6.508270789
  418 SOLV  HW2     2970    3.549520324    1.078201440    6.663139550
  419 SOLV  OW      2971    1.957032530    5.135356273    3.079303305
  419 SOLV  HW1     2972    2.055479238    5.117937393    3.081505818
  419 SOLV  HW2     2973    1.910254638    5.057137494    3.038149117
  420 SOLV  OW      2974    3.028910653    6.250678122    8.332514288
  420 SOLV  HW1     2975    3.100325197    6.187866296    8.301617145
  420 SOLV  HW2     2976    2.946970872    6.198697246    8.356678095
  421 SOLV  OW      2977    1.212909862    0.181815333    1.664676218
  421 SOLV  HW1     2978    1.182014240    0.203206880    1.572005325
  421 SOLV  HW2     2979    1.243745403    0.086761913    1.668423447
  422 SOLV  OW      2980    0.117044293    3.808530612    8.108427894
  422 SOLV  HW1     2981    0.103461721    3.712978786    8.134607174
  422 SOLV  HW2     2982    0.195847532    3.845666489    8.157529892
  423 SOLV  OW      2983    4.094610125    2.440854654    8.118281177
  423 SOLV  HW1     2984    4.184686425    2.455392242    8.077355186
  423 SOLV  HW2     2985    4.098180328    2.463479885    8.215622725
  424 SOLV  OW      2986    5.024517441    6.226425414    8.007854609
  424 SOLV  HW1     2987    4.958914834    6.183138510    7.946027602
  424 SOLV  HW2     2988    5.060131789    6.309779347    7.965619907
  425 SOLV  OW      2989    5.045236574    4.032259735    0.211525865
  425 SOLV  HW1     2990    4.952073763    4.008630761    0.239137014
  425 SOLV  HW2     2991    5.087173550    4.089917990    0.281646181
  426 SOLV  OW      2992    4.879360075    2.967214511    6.426129783
  426 SOLV  HW1     2993    4.873661746    2.935580863    6.520823302
  426 SOLV  HW2     2994    4.953663659    3.033590549    6.417574123
  427 SOLV  OW      2995    3.032803794    6.055891226    0.536450575
  427 SOLV  HW1     2996    3.045084271    6.123063255    0.463394846
  427 SOLV  HW2     2997    3.024841559    5.964481271    0.496690661
  428 SOLV  OW      2998    4.800109540    4.109785430    8.080654187
  428 SOLV  HW1     2999    4.722440317    4.063970154    8.123880354
  428 SOLV  HW2     3000    4.885314347    4.068704913    8.113097833
  429 SOLV  OW      3001    3.767490203    0.292035013    0.066923560
  429 SOLV  HW1     3002    3.780850478    0.381031425    0.023321216
  429 SOLV  HW2     3003    3.692465283    0.298099554    0.132760630
  430 SOLV  OW      3004    0.003350340    4.977887435    2.786298732
  430 SOLV  HW1     3005   -0.034353451    5.070031542    2.776922435
  430 SOLV  HW2     3006    0.088355214    4.981839823    2.838820968
  431 SOLV  OW      3007    2.445147862    0.669206467    1.103438906
  431 SOLV  HW1     3008    2.358034869    0.716835693    1.115388219
  431 SOLV  HW2     3009    2.476688765    0.634729198    1.191849970
  432 SOLV  OW      3010    0.812399799    3.808247847    5.170668717
  432 SOLV  HW1     3011    0.746647642    3.789693379    5.243692111
  432 SOLV  HW2     3012    0.902931955    3.823333083    5.210372604
  433 SOLV  OW      3013    2.148903177    6.248625276    0.615744563
  433 SOLV  HW1     3014    2.077974293    6.198137826    0.664939724
  433 SOLV  HW2     3015    2.125642560    6.345871084    0.614252061
  434 SOLV  OW      3016    2.790233835    4.947260750    2.752528375
  434 SOLV  HW1     3017    2.886149727    4.947545541    2.724242127
  434 SOLV  HW2     3018    2.770987714    4.863878773    2.804268597
  435 SOLV  OW      3019    2.724873937    2.285588211    0.950065687
  435 SOLV  HW1     3020    2.702288045    2.296282249    1.046893114
  435 SOLV  HW2     3021    2.647423821    2.244307899    0.902133967
  436 SOLV  OW      3022    1.645195374    0.158779500    2.703016415
  436 SOLV  HW1     3023    1.588706683    0.239778525    2.718770892
  436 SOLV  HW2     3024    1.741712558    0.184941764    2.702999249
  437 SOLV  OW      3025    2.159216937    2.890772906    7.480416980
  437 SOLV  HW1     3026    2.091480957    2.819502129    7.462186523
  437 SOLV  HW2     3027    2.234685792    2.852234411    7.533513925
  438 SOLV  OW      3028    5.345913703    5.849293449    6.767581061
  438 SOLV  HW1     3029    5.409082174    5.913808628    6.724597843
  438 SOLV  HW2     3030    5.254328093    5.889328856    6.770625311
  439 SOLV  OW      3031    4.930185723    3.522586336    7.366720408
  439 SOLV  HW1     3032    4.839010789    3.525130741    7.325724411
  439 SOLV  HW2     3033    4.922838609    3.495434008    7.462682911
  440 SOLV  OW      3034    1.954509225    3.695924449    5.818485321
  440 SOLV  HW1     3035    2.003599541    3.650549055    5.892857688
  440 SOLV  HW2     3036    1.873727802    3.742079710    5.855146983
  441 SOLV  OW      3037    2.579722174    2.165230575    5.211826005
  441 SOLV  HW1     3038    2.659546465    2.200695851    5.163140166
  441 SOLV  HW2     3039    2.550197102    2.079580043    5.169490213
  442 SOLV  OW      3040    4.499388899    3.557664420    7.715547649
  442 SOLV  HW1     3041    4.553453705    3.629286865    7.671419246
  442 SOLV  HW2     3042    4.450763023    3.504910918    7.645886736
  443 SOLV  OW      3043    3.420801340    6.477493041    0.695141011
  443 SOLV  HW1     3044    3.493275417    6.455528953    0.760449052
  443 SOLV  HW2     3045    3.344393591    6.520394263    0.743321879
  444 SOLV  OW      3046    1.297800434    3.151114577    0.328078128
  444 SOLV  HW1     3047    1.237069795    3.084486530    0.284805707
  444 SOLV  HW2     3048    1.243144468    3.220778173    0.374551470
  445 SOLV  OW      3049    3.763311674    2.093499173    2.494323413
  445 SOLV  HW1     3050    3.833131434    2.164298834    2.483710437
  445 SOLV  HW2     3051    3.689036820    2.128245616    2.551559427
  446 SOLV  OW      3052    0.399488380    0.105704475    0.825709946
  446 SOLV  HW1     3053    0.392924441    0.009819546    0.798086921
  446 SOLV  HW2     3054    0.435473827    0.159886300    0.749753226
  447 SOLV  OW      3055    4.019929482    3.212575850    2.542833537
  447 SOLV  HW1     3056    4.040817474    3.117589792    2.519565767
  447 SOLV  HW2     3057    4.008689227    3.220941967    2.641846966
  448 SOLV  OW      3058    3.621471072    2.881423550    5.239399380
  448 SOLV  HW1     3059    3.663552471    2.928281909    5.161723958
  448 SOLV  HW2     3060    3.526735591    2.858429247    5.217116995
  449 SOLV  OW      3061    5.302301417    0.115969568    5.015694575
  449 SOLV  HW1     3062    5.234273314    0.123217567    5.088630469
  449 SOLV  HW2     3063    5.371323546    0.187397299    5.027272432
  450 SOLV  OW      3064    5.989866874    0.019072960    4.291965570
  450 SOLV  HW1     3065    5.902341660    0.041858537    4.334629187
  450 SOLV  HW2     3066    5.979050710   -0.062577758    4.235253838
  451 SOLV  OW      3067    5.164393831    4.864907670    4.522251060
  451 SOLV  HW1     3068    5.118712248    4.953615446    4.515604420
  451 SOLV  HW2     3069    5.262321322    4.876517713    4.505654726
  452 SOLV  OW      3070    5.846524684    4.598538532    2.523082683
  452 SOLV  HW1     3071    5.792795319    4.682819705    2.519942231
  452 SOLV  HW2     3072    5.917008180    4.601281064    2.452198383
  453 SOLV  OW      3073    1.632814165    3.896976604    7.110716767
  453 SOLV  HW1     3074    1.539294859    3.884003759    7.143669229
  453 SOLV  HW2     3075    1.683410096    3.953867388    7.175551071
  454 SOLV  OW      3076    1.466695135    0.043285045    1.839778630
  454 SOLV  HW1     3077    1.453839473    0.113899705    1.909408609
  454 SOLV  HW2     3078    1.482159815    0.086501664    1.750934956
  455 SOLV  OW      3079    5.577413104    2.081804968    6.920596473
  455 SOLV  HW1     3080    5.484830337    2.106131555    6.891671263
  455 SOLV  HW2     3081    5.598077877    1.988482119    6.891205392
  456 SOLV  OW      3082    3.302843151    2.818724645    4.152636948
  456 SOLV  HW1     3083    3.383954188    2.763690906    4.172443830
  456 SOLV  HW2     3084    3.330916014    2.907835111    4.116981890
  457 SOLV  OW      3085    1.371955482    1.680515692    2.281555118
  457 SOLV  HW1     3086    1.451264431    1.656556269    2.225554828
  457 SOLV  HW2     3087    1.332068729    1.597343405    2.320174199
  458 SOLV  OW      3088    1.745593659    5.583836919    7.370469664
  458 SOLV  HW1     3089    1.688149266    5.637327970    7.308511049
  458 SOLV  HW2     3090    1.735595685    5.618720036    7.463653514
  459 SOLV  OW      3091    1.477860170    1.798093245    2.525370789
  459 SOLV  HW1     3092    1.447482155    1.769650833    2.434440949
  459 SOLV  HW2     3093    1.413299094    1.864675397    2.562770596
  460 SOLV  OW      3094    3.885904964    0.615979406    4.944998388
  460 SOLV  HW1     3095    3.952493910    0.635883145    5.016899783
  460 SOLV  HW2     3096    3.803441377    0.576845161    4.985843108
  461 SOLV  OW      3097    4.968305317    2.448944920    3.284990561
  461 SOLV  HW1     3098    4.988099682    2.436131339    3.382171026
  461 SOLV  HW2     3099    4.869292602    2.451208230    3.271156547
  462 SOLV  OW      3100    0.537177216    4.570877061    4.469927665
  462 SOLV  HW1     3101    0.629371570    4.599786893    4.495705032
  462 SOLV  HW2     3102    0.494942753    4.522127445    4.546346143
  463 SOLV  OW      3103    5.108165791    1.943934515    4.226181048
  463 SOLV  HW1     3104    5.066060431    1.970059854    4.313040840
  463 SOLV  HW2     3105    5.073339119    2.002790109    4.153221074
  464 SOLV  OW      3106    4.266293969    0.288144376    2.053309150
  464 SOLV  HW1     3107    4.302437309    0.379125535    2.073708026
  464 SOLV  HW2     3108    4.248352476    0.280627596    1.955219117
  465 SOLV  OW      3109    3.295932581    3.390677308    7.199244537
  465 SOLV  HW1     3110    3.328680360    3.417756917    7.289767038
  465 SOLV  HW2     3111    3.203893379    3.427028787    7.184843802
  466 SOLV  OW      3112    0.962116507    2.257163442    0.652454684
  466 SOLV  HW1     3113    1.012380321    2.276297745    0.736760414
  466 SOLV  HW2     3114    1.000598140    2.311286899    0.577689462
  467 SOLV  OW      3115    3.956970701    4.266299042    5.567318482
  467 SOLV  HW1     3116    4.006355822    4.217090828    5.639009830
  467 SOLV  HW2     3117    3.984023131    4.362565887    5.568264767
  468 SOLV  OW      3118    1.336539797    5.633503076    5.565992874
  468 SOLV  HW1     3119    1.435839687    5.645101913    5.563751022
  468 SOLV  HW2     3120    1.292918332    5.722341148    5.580310639
  469 SOLV  OW      3121    0.317713704    0.342329404    2.784808853
  469 SOLV  HW1     3122    0.370482495    0.406124768    2.840894735
  469 SOLV  HW2     3123    0.338887203    0.357453115    2.688253283
  470 SOLV  OW      3124    0.193831165    1.461492360    4.306078621
  470 SOLV  HW1     3125    0.133504154    1.383578162    4.323109355
  470 SOLV  HW2     3126    0.223659922    1.500244598    4.393305578
  471 SOLV  OW      3127    4.845850072    2.027238290    8.249359733
  471 SOLV  HW1     3128    4.880575177    1.968997102    8.322859160
  471 SOLV  HW2     3129    4.819441849    1.970393521    8.171441243
  472 SOLV  OW      3130    5.192982870    0.773563935    3.017243839
  472 SOLV  HW1     3131    5.244133244    0.768714675    2.931452641
  472 SOLV  HW2     3132    5.123966045    0.845648078    3.010873765
  473 SOLV  OW      3133    4.813890982    3.046110160    2.387391141
  473 SOLV  HW1     3134    4.883364081    3.100809160    2.340684655
  473 SOLV  HW2     3135    4.807589096    2.956195269    2.344082600
  474 SOLV  OW      3136    2.253793630    6.426962578    7.006046613
  474 SOLV  HW1     3137    2.180562097    6.462539207    6.947982093
  474 SOLV  HW2     3138    2.214014404    6.377414877    7.083264867
  475 SOLV  OW      3139    3.932406171    6.279062971    1.475779488
  475 SOLV  HW1     3140    3.929950695    6.331632265    1.560811919
  475 SOLV  HW2     3141    3.847919123    6.226335352    1.466737335
  476 SOLV  OW      3142    2.434091666    6.376124406    4.459956037
  476 SOLV  HW1     3143    2.345829256    6.354781287    4.501840025
  476 SOLV  HW2     3144    2.465894114    6.297325838    4.407235913
  477 SOLV  OW      3145    5.444526648    6.373843855    4.667753299
  477 SOLV  HW1     3146    5.413124207    6.323677629    4.587147710
  477 SOLV  HW2     3147    5.422620548    6.470849999    4.657267162
  478 SOLV  OW      3148    2.772233690    6.196383570    5.185152899
  478 SOLV  HW1     3149    2.712715531    6.118223592    5.203824669
  478 SOLV  HW2     3150    2.741917545    6.242147884    5.101567075
  479 SOLV  OW      3151    5.293133676    3.964066469    3.477426260
  479 SOLV  HW1     3152    5.346401150    3.935631925    3.557138732
  479 SOLV  HW2     3153    5.207052024    4.004959350    3.507720709
  480 SOLV  OW      3154    4.018405986    0.559178505    0.655268920
  480 SOLV  HW1     3155    3.957334051    0.498324932    0.604602238
  480 SOLV  HW2     3156    3.984412707    0.653034340    0.649305469
  481 SOLV  OW      3157    1.340339239    1.476860003    4.898809748
  481 SOLV  HW1     3158    1.362266857    1.393158784    4.848676468
  481 SOLV  HW2     3159    1.422498127    1.533269061    4.907054032
  482 SOLV  OW      3160    2.634288375    0.980496572    5.258419242
  482 SOLV  HW1     3161    2.562788954    0.916670840    5.229886231
  482 SOLV  HW2     3162    2.603241237    1.074322365    5.243160437
  483 SOLV  OW      3163    2.245294953    5.095955655    6.524642294
  483 SOLV  HW1     3164    2.284465735    5.140241832    6.605292229
  483 SOLV  HW2     3165    2.318202952    5.052504659    6.471761000
  484 SOLV  OW      3166    3.192838137    2.898851490    2.288244197
  484 SOLV  HW1     3167    3.283635654    2.932109485    2.262753887
  484 SOLV  HW2     3168    3.162643347    2.944997453    2.371663843
  485 SOLV  OW      3169    1.464588109    3.499425616    5.217254325
  485 SOLV  HW1     3170    1.493972037    3.409577006    5.184637199
  485 SOLV  HW2     3171    1.367046320    3.496686661    5.239120192
  486 SOLV  OW      3172    4.271031828    3.373949128    5.587994401
  486 SOLV  HW1     3173    4.258804757    3.283274873    5.547637009
  486 SOLV  HW2     3174    4.268066375    3.443194060    5.515908470
  487 SOLV  OW      3175    0.983859112    5.603829589    5.503113009
  487 SOLV  HW1     3176    1.072389146    5.559901576    5.518370860
  487 SOLV  HW2     3177    0.917614859    5.535522179    5.472357934
  488 SOLV  OW      3178    4.680225642    3.741480802    2.126909041
  488 SOLV  HW1     3179    4.682800565    3.827663723    2.177563742
  488 SOLV  HW2     3180    4.602241229    3.741925215    2.064313132
  489 SOLV  OW      3181    5.003154161    3.457806988    5.200816539
  489 SOLV  HW1     3182    5.023470544    3.367747139    5.239241547
  489 SOLV  HW2     3183    5.085708347    3.495535813    5.158847674
  490 SOLV  OW      3184    0.166057488    3.215089500    7.407643092
  490 SOLV  HW1     3185    0.254774532    3.169763698    7.398989681
  490 SOLV  HW2     3186    0.179704119    3.309787310    7.436731023
  491 SOLV  OW      3187    2.857103877    5.451672723    6.776499594
  491 SOLV  HW1     3188    2.930148490    5.446812317    6.708375707
  491 SOLV  HW2     3189    2.770307028    5.471463273    6.730950870
  492 SOLV  OW      3190    3.840545068    0.571288215    7.521538267
  492 SOLV  HW1     3191    3.850309510    0.573443819    7.621037236
  492 SOLV  HW2     3192    3.896381325    0.643663526    7.480990020
  493 SOLV  OW      3193    4.135308218    4.457319726    0.793188367
  493 SOLV  HW1     3194    4.055519809    4.514283228    0.812911445
  493 SOLV  HW2     3195    4.134124945    4.376676228    0.852309083
  494 SOLV  OW      3196    1.087226188    0.627273126    2.696522601
  494 SOLV  HW1     3197    1.048734423    0.630598771    2.788758022
  494 SOLV  HW2     3198    1.016101800    0.649677939    2.629894077
  495 SOLV  OW      3199    0.210999480    2.057678890    6.435610984
  495 SOLV  HW1     3200    0.260989425    2.113782415    6.501591724
  495 SOLV  HW2     3201    0.197274469    1.966100194    6.473360075
  496 SOLV  OW      3202    3.418151553    2.881047564    0.467337250
  496 SOLV  HW1     3203    3.402680794    2.946967746    0.393749102
  496 SOLV  HW2     3204    3.333308546    2.867768589    0.518575422
  497 SOLV  OW      3205    3.611119880    1.881921065    6.146118082
  497 SOLV  HW1     3206    3.664187857    1.862465493    6.228612425
  497 SOLV  HW2     3207    3.568324178    1.971914752    6.154466317
  498 SOLV  OW      3208    0.896513721    2.112895021    8.111967906
  498 SOLV  HW1     3209    0.884843536    2.096523754    8.209926154
  498 SOLV  HW2     3210    0.866760601    2.032221721    8.060913168
  499 SOLV  OW      3211    0.319641260    1.720352616    7.993727936
  499 SOLV  HW1     3212    0.339718748    1.816641395    8.011767062
  499 SOLV  HW2     3213    0.230286550    1.712653357    7.949495821
  500 SOLV  OW      3214    0.514019656    1.862547628    2.187300051
  500 SOLV  HW1     3215    0.483684407    1.955218998    2.165122809
  500 SOLV  HW2     3216    0.589892333    1.837068166    2.127348923
  501 SOLV  OW      3217    3.899940918    4.109304778    7.389634007
  501 SOLV  HW1     3218    3.890895308    4.074673490    7.483008950
  501 SOLV  HW2     3219    3.976845532    4.063970869    7.344572611
  502 SOLV  OW      3220    3.944331404    1.143808816    2.568515297
  502 SOLV  HW1     3221    3.996113826    1.168037771    2.486469420
  502 SOLV  HW2     3222    3.846417323    1.150331597    2.549271322
  503 SOLV  OW      3223    2.435526947    3.644805784    3.230183080
  503 SOLV  HW1     3224    2.470365182    3.732720341    3.262700070
  503 SOLV  HW2     3225    2.500683235    3.604943349    3.165641198
  504 SOLV  OW      3226    0.379992336    3.886475447    7.634380405
  504 SOLV  HW1     3227    0.378868251    3.870018350    7.535750174
  504 SOLV  HW2     3228    0.367521273    3.799856459    7.682771260
  505 SOLV  OW      3229    4.839690760    4.743357820    5.095258036
  505 SOLV  HW1     3230    4.886945013    4.742320341    5.007133194
  505 SOLV  HW2     3231    4.746056059    4.776061372    5.082488801
  506 SOLV  OW      3232    1.716142497    3.767166139    3.533195045
  506 SOLV  HW1     3233    1.672015465    3.840879278    3.584373314
  506 SOLV  HW2     3234    1.647217284    3.716941783    3.480975363
  507 SOLV  OW      3235    1.228394092    1.048341151    2.367560178
  507 SOLV  HW1     3236    1.181178224    1.136038150    2.376499454
  507 SOLV  HW2     3237    1.227318704    1.019512978    2.271811656
  508 SOLV  OW      3238    4.113062907    0.505457559    1.199969919
  508 SOLV  HW1     3239    4.136704518    0.444595611    1.275712360
  508 SOLV  HW2     3240    4.078572048    0.451363756    1.123260928
  509 SOLV  OW      3241    4.977150774    5.225219784    2.522968242
  509 SOLV  HW1     3242    5.037780561    5.196064500    2.596954848
  509 SOLV  HW2     3243    4.883760810    5.233565396    2.557734713
  510 SOLV  OW      3244    4.149172988    3.822997389    3.114276962
  510 SOLV  HW1     3245    4.187612182    3.834558795    3.205867222
  510 SOLV  HW2     3246    4.124831022    3.912459523    3.076806583
  511 SOLV  OW      3247    3.361934064    0.115358515    3.997488999
  511 SOLV  HW1     3248    3.419909177    0.047236386    3.952786900
  511 SOLV  HW2     3249    3.265801688    0.091453906    3.983807811
  512 SOLV  OW      3250    1.026465628    3.535218242    5.470800106
  512 SOLV  HW1     3251    0.941417462    3.497357571    5.434284356
  512 SOLV  HW2     3252    1.007005645    3.586080844    5.554671079
  513 SOLV  OW      3253    1.302920716    0.984682849    5.921390937
  513 SOLV  HW1     3254    1.283603666    0.975664716    5.823689527
  513 SOLV  HW2     3255    1.394144049    1.023703546    5.933870017
  514 SOLV  OW      3256    4.067607524    0.756686088    6.244703550
  514 SOLV  HW1     3257    3.974558619    0.729008643    6.220706457
  514 SOLV  HW2     3258    4.067965510    0.796309389    6.336518161
  515 SOLV  OW      3259    3.616882940    0.883614130    5.272515754
  515 SOLV  HW1     3260    3.700182185    0.828566681    5.278084503
  515 SOLV  HW2     3261    3.583671198    0.884368427    5.178194646
  516 SOLV  OW      3262    4.922813813    1.887611645    8.465465563
  516 SOLV  HW1     3263    5.008008130    1.931409421    8.494165713
  516 SOLV  HW2     3264    4.935202890    1.788393414    8.463959457
  517 SOLV  OW      3265    3.607569586    6.031535730    5.493191210
  517 SOLV  HW1     3266    3.557256061    5.948042949    5.470886413
  517 SOLV  HW2     3267    3.572350119    6.069873208    5.578571851
  518 SOLV  OW      3268    1.306115290    3.396753173    8.586186069
  518 SOLV  HW1     3269    1.285506129    3.298927546    8.588519130
  518 SOLV  HW2     3270    1.265760043    3.441235449    8.666141122
  519 SOLV  OW      3271    4.381233418    0.621930995    7.690545383
  519 SOLV  HW1     3272    4.313246265    0.548911058    7.697317908
  519 SOLV  HW2     3273    4.434887429    0.609877314    7.607023097
  520 SOLV  OW      3274    0.085646098    5.819459803    4.129566589
  520 SOLV  HW1     3275    0.112786334    5.726200553    4.153360310
  520 SOLV  HW2     3276    0.036579605    5.818692035    4.042435000
  521 SOLV  OW      3277    3.981918608    4.227391952    6.188534221
  521 SOLV  HW1     3278    3.925127721    4.183062263    6.119182239
  521 SOLV  HW2     3279    3.938645591    4.217785104    6.278173499
  522 SOLV  OW      3280    1.860684146    2.806913377    4.419127767
  522 SOLV  HW1     3281    1.841426939    2.741122418    4.491933723
  522 SOLV  HW2     3282    1.777037644    2.856688551    4.396199506
  523 SOLV  OW      3283    3.382465262    2.897835349    6.019346503
  523 SOLV  HW1     3284    3.311870880    2.967847274    6.008631961
  523 SOLV  HW2     3285    3.467264639    2.940535206    6.050744593
  524 SOLV  OW      3286    4.685220516    3.447204980    2.798360579
  524 SOLV  HW1     3287    4.754646289    3.375262815    2.796261062
  524 SOLV  HW2     3288    4.729931794    3.536638979    2.799949163
  525 SOLV  OW      3289    4.883609176    2.135590824    5.194505593
  525 SOLV  HW1     3290    4.789344334    2.109111075    5.174183964
  525 SOLV  HW2     3291    4.901487726    2.122944136    5.292078496
  526 SOLV  OW      3292    1.196491150    0.409005821    4.749365731
  526 SOLV  HW1     3293    1.145124053    0.493772295    4.762635407
  526 SOLV  HW2     3294    1.150456171    0.352505239    4.680893037
  527 SOLV  OW      3295    2.982038439    4.716750041    5.934729517
  527 SOLV  HW1     3296    2.897148941    4.674795958    5.966879818
  527 SOLV  HW2     3297    3.034100288    4.750843694    6.013005992
  528 SOLV  OW      3298    5.282212843    3.460730480    1.829265195
  528 SOLV  HW1     3299    5.245360803    3.383752433    1.777146959
  528 SOLV  HW2     3300    5.319427339    3.528880116    1.766251219
  529 SOLV  OW      3301    2.528907255    3.950730512    5.832599715
  529 SOLV  HW1     3302    2.431486940    3.970957965    5.822592323
  529 SOLV  HW2     3303    2.549111105    3.930672813    5.928461724
  530 SOLV  OW      3304    1.403661013    2.893302530    8.274293126
  530 SOLV  HW1     3305    1.399717805    2.974342518    8.332748266
  530 SOLV  HW2     3306    1.499141434    2.867657963    8.259263800
  531 SOLV  OW      3307    0.472667461    2.578392512    7.263106449
  531 SOLV  HW1     3308    0.401290379    2.509710964    7.276824115
  531 SOLV  HW2     3309    0.514085877    2.601466209    7.351152732
  532 SOLV  OW      3310    0.457721968    3.323581006    4.388843808
  532 SOLV  HW1     3311    0.453871594    3.401982890    4.326889247
  532 SOLV  HW2     3312    0.416205592    3.348227790    4.476416472
  533 SOLV  OW      3313    5.209851359    3.096875488    1.100506951
  533 SOLV  HW1     3314    5.151138757    3.041556360    1.159605970
  533 SOLV  HW2     3315    5.244111012    3.175578733    1.151810867
  534 SOLV  OW      3316    3.437636570    1.820030042    7.663536762
  534 SOLV  HW1     3317    3.531471304    1.788732326    7.678217401
  534 SOLV  HW2     3318    3.387704993    1.817453807    7.750140671
  535 SOLV  OW      3319    3.068721590    3.953894568    0.601184564
  535 SOLV  HW1     3320    3.027097240    4.041857285    0.624206405
  535 SOLV  HW2     3321    3.138013490    3.930904079    0.669522551
  536 SOLV  OW      3322    5.453927681    1.283953784    0.800214928
  536 SOLV  HW1     3323    5.385803794    1.285544991    0.873403903
  536 SOLV  HW2     3324    5.409987271    1.257577986    0.714345349
  537 SOLV  OW      3325    2.365494279    4.318095055    2.702212705
  537 SOLV  HW1     3326    2.459449653    4.299960442    2.673169001
  537 SOLV  HW2     3327    2.364187506    4.397219109    2.763349490
  538 SOLV  OW      3328    2.198356724    3.362836903    1.029309130
  538 SOLV  HW1     3329    2.163074076    3.293173069    1.091776173
  538 SOLV  HW2     3330    2.232564103    3.440627004    1.082021744
  539 SOLV  OW      3331    2.230422864    5.998860669    5.682706517
  539 SOLV  HW1     3332    2.236414329    6.098484212    5.676439201
  539 SOLV  HW2     3333    2.321448547    5.959182949    5.670874744
  540 SOLV  OW      3334    2.202637296    0.453490243    0.565574627
  540 SOLV  HW1     3335    2.120388763    0.406956611    0.598282947
  540 SOLV  HW2     3336    2.283005658    0.414921558    0.610888925
  541 SOLV  OW      3337    5.948173752    2.081093764    4.681048009
  541 SOLV  HW1     3338    5.900399589    1.998644602    4.650719943
  541 SOLV  HW2     3339    5.886150190    2.159364518    4.675872652
  542 SOLV  OW      3340    1.344840229    6.039106511    3.361337751
  542 SOLV  HW1     3341    1.359148100    6.137569938    3.371351103
  542 SOLV  HW2     3342    1.403936864    5.990146044    3.425450957
  543 SOLV  OW      3343    3.597515941    5.476258472    5.678296245
  543 SOLV  HW1     3344    3.547237941    5.419040577    5.613502354
  543 SOLV  HW2     3345    3.695770006    5.464575234    5.663815640
  544 SOLV  OW      3346    5.883446312    2.543196410    0.384785985
  544 SOLV  HW1     3347    5.981872945    2.525664998    0.382576975
  544 SOLV  HW2     3348    5.836589280    2.465064178    0.426014441
  545 SOLV  OW      3349    1.324217955    4.811857694    4.906839694
  545 SOLV  HW1     3350    1.234099812    4.843119766    4.936863538
  545 SOLV  HW2     3351    1.360653119    4.875530420    4.838881508
  546 SOLV  OW      3352    1.472638440    2.209950316    1.139870852
  546 SOLV  HW1     3353    1.417057171    2.196945762    1.221978361
  546 SOLV  HW2     3354    1.415037525    2.200099804    1.058722145
  547 SOLV  OW      3355    1.194714095    1.992802864    5.830575062
  547 SOLV  HW1     3356    1.126838164    1.967369536    5.761683705
  547 SOLV  HW2     3357    1.284547924    2.001014127    5.787418633
  548 SOLV  OW      3358    5.520680183    2.644046619    8.033835466
  548 SOLV  HW1     3359    5.433376992    2.652317606    8.081895574
  548 SOLV  HW2     3360    5.595438580    2.666094161    8.096486210
  549 SOLV  OW      3361    5.443981921    2.334460732    8.248379683
  549 SOLV  HW1     3362    5.486677546    2.421682205    8.272244870
  549 SOLV  HW2     3363    5.492716814    2.259936491    8.293889067
  550 SOLV  OW      3364    5.237959091    3.044885879    2.174316001
  550 SOLV  HW1     3365    5.289960262    3.114294128    2.124532720
  550 SOLV  HW2     3366    5.276949509    3.033160918    2.265652344
  551 SOLV  OW      3367    2.296941238    1.111065209    1.152922852
  551 SOLV  HW1     3368    2.235817090    1.124147250    1.230978790
  551 SOLV  HW2     3369    2.271284750    1.027644252    1.104109459
  552 SOLV  OW      3370    0.418831925    1.649467600    6.515833673
  552 SOLV  HW1     3371    0.420353513    1.705276440    6.432869406
  552 SOLV  HW2     3372    0.336452976    1.592780307    6.516367492
  553 SOLV  OW      3373    3.416153842    2.446054569    8.069935652
  553 SOLV  HW1     3374    3.425651256    2.504608324    8.150442148
  553 SOLV  HW2     3375    3.477828738    2.478024148    7.998003978
  554 SOLV  OW      3376    1.888159174    3.905369900    0.708849616
  554 SOLV  HW1     3377    1.808208164    3.868540153    0.756298836
  554 SOLV  HW2     3378    1.952203715    3.831195182    0.688939678
  555 SOLV  OW      3379    4.293563241    5.697123172    1.705396722
  555 SOLV  HW1     3380    4.199171680    5.686851791    1.736777527
  555 SOLV  HW2     3381    4.293910498    5.725482137    1.609502645
  556 SOLV  OW      3382    0.779451211    0.268158799    3.297599340
  556 SOLV  HW1     3383    0.681473414    0.287145937    3.291285056
  556 SOLV  HW2     3384    0.793547843    0.180895275    3.344358040
  557 SOLV  OW      3385    1.618283015    0.893533783    5.211986461
  557 SOLV  HW1     3386    1.615067341    0.960049833    5.286587233
  557 SOLV  HW2     3387    1.700992650    0.908256801    5.157742602
  558 SOLV  OW      3388    4.142389853    3.694199489    4.693222390
  558 SOLV  HW1     3389    4.091079977    3.688611428    4.607571381
  558 SOLV  HW2     3390    4.171005834    3.602490020    4.720980063
  559 SOLV  OW      3391    5.780566236    4.930394048    1.239429665
  559 SOLV  HW1     3392    5.818213716    4.838629266    1.252153720
  559 SOLV  HW2     3393    5.758619962    4.944325218    1.142867181
  560 SOLV  OW      3394    6.034691983    2.662701938    2.204420669
  560 SOLV  HW1     3395    5.961880882    2.730268163    2.192872138
  560 SOLV  HW2     3396    6.027990544    2.593810342    2.132247000
  561 SOLV  OW      3397    0.790205212    4.239308124    4.869224833
  561 SOLV  HW1     3398    0.728786198    4.315873706    4.888340777
  561 SOLV  HW2     3399    0.879941824    4.274428409    4.842505474
  562 SOLV  OW      3400    3.059644508    2.347156772    4.764228760
  562 SOLV  HW1     3401    3.082135033    2.280475081    4.835276139
  562 SOLV  HW2     3402    2.985487195    2.311551067    4.707369447
  563 SOLV  OW      3403    1.935318059    3.190606748    6.500353615
  563 SOLV  HW1     3404    1.997061382    3.187840136    6.421739777
  563 SOLV  HW2     3405    1.932957355    3.283367167    6.537635643
  564 SOLV  OW      3406    0.273241501    2.640818904    6.835843946
  564 SOLV  HW1     3407    0.230878499    2.710874699    6.893268550
  564 SOLV  HW2     3408    0.292427212    2.559635865    6.890991411
  565 SOLV  OW      3409    4.581475069    0.664115689    6.305114111
  565 SOLV  HW1     3410    4.552717229    0.571815359    6.279547268
  565 SOLV  HW2     3411    4.559007910    0.727685776    6.231262212
  566 SOLV  OW      3412    3.698740228    0.398848076    6.624135184
  566 SOLV  HW1     3413    3.613866703    0.439667524    6.657755338
  566 SOLV  HW2     3414    3.766016297    0.396174894    6.698073033
  567 SOLV  OW      3415    0.828351269    6.368854152    4.043448280
  567 SOLV  HW1     3416    0.839293561    6.466855050    4.026831441
  567 SOLV  HW2     3417    0.886419366    6.341350722    4.120075135
  568 SOLV  OW      3418    1.400792239    4.942390807    6.143254910
  568 SOLV  HW1     3419    1.495267247    4.911454296    6.154091761
  568 SOLV  HW2     3420    1.380946137    4.955505630    6.046125228
  569 SOLV  OW      3421    3.059131908    4.879393163    5.735731101
  569 SOLV  HW1     3422    3.075643126    4.975040119    5.759795190
  569 SOLV  HW2     3423    3.016184333    4.832534328    5.812930639
  570 SOLV  OW      3424    1.712316113    4.123383648    5.096139709
  570 SOLV  HW1     3425    1.785316023    4.082351530    5.150796985
  570 SOLV  HW2     3426    1.635402082    4.059759916    5.090117011
  571 SOLV  OW      3427    3.236048211    1.799680757    2.287116475
  571 SOLV  HW1     3428    3.308358970    1.757323865    2.341678861
  571 SOLV  HW2     3429    3.151746891    1.746743195    2.296652752
  572 SOLV  OW      3430    5.633641144    3.598062105    1.098821330
  572 SOLV  HW1     3431    5.660211848    3.693145439    1.114733521
  572 SOLV  HW2     3432    5.574676146    3.592972579    1.018215741
  573 SOLV  OW      3433    0.282916298    5.066072001    4.843400737
  573 SOLV  HW1     3434    0.210023588    5.089386739    4.779033854
  573 SOLV  HW2     3435    0.333409262    4.986783557    4.809285864
  574 SOLV  OW      3436    4.602205228    3.770136599    1.100777556
  574 SOLV  HW1     3437    4.515091163    3.746738175    1.143947814
  574 SOLV  HW2     3438    4.617393341    3.710550967    1.021917551
  575 SOLV  OW      3439    0.171554755    3.031426660    1.391014325
  575 SOLV  HW1     3440    0.177566069    3.047491320    1.489532321
  575 SOLV  HW2     3441    0.102091253    3.091607862    1.351605244
  576 SOLV  OW      3442    1.780424861    5.530968975    1.175456888
  576 SOLV  HW1     3443    1.716201386    5.482847057    1.115794008
  576 SOLV  HW2     3444    1.844319555    5.465297047    1.215515303
  577 SOLV  OW      3445    4.530127880    0.412969772    2.292751981
  577 SOLV  HW1     3446    4.533150316    0.450037968    2.385578919
  577 SOLV  HW2     3447    4.455124180    0.455662983    2.242236993
  578 SOLV  OW      3448    0.233111992    1.113327566    5.480359508
  578 SOLV  HW1     3449    0.144428386    1.152656538    5.504617670
  578 SOLV  HW2     3450    0.219224110    1.032877306    5.422610893
  579 SOLV  OW      3451    3.753314773    1.930896105    0.010102161
  579 SOLV  HW1     3452    3.671592669    1.874239687    0.020665577
  579 SOLV  HW2     3453    3.734458228    2.023187078    0.043670352
  580 SOLV  OW      3454    4.173800102    1.585682102    0.242207387
  580 SOLV  HW1     3455    4.163585644    1.676554959    0.282677313
  580 SOLV  HW2     3456    4.096439274    1.528317460    0.269126302
  581 SOLV  OW      3457    3.488322027    3.691638394    8.136749606
  581 SOLV  HW1     3458    3.573232984    3.660900724    8.179707283
  581 SOLV  HW2     3459    3.478414295    3.790343548    8.149365806
  582 SOLV  OW      3460    4.788483523    5.992924279    3.356156195
  582 SOLV  HW1     3461    4.713791793    5.927252350    3.345746114
  582 SOLV  HW2     3462    4.875895492    5.946555096    3.341696809
  583 SOLV  OW      3463    0.787579207    5.183047190    2.325535523
  583 SOLV  HW1     3464    0.745117232    5.244531231    2.391993816
  583 SOLV  HW2     3465    0.760325194    5.088846125    2.345116384
  584 SOLV  OW      3466    5.751244238    5.371157495    8.310281822
  584 SOLV  HW1     3467    5.702981473    5.442059318    8.258865193
  584 SOLV  HW2     3468    5.847254424    5.397090071    8.320749749
  585 SOLV  OW      3469    3.176057982    2.295692639    2.642687631
  585 SOLV  HW1     3470    3.267618677    2.302540504    2.682307594
  585 SOLV  HW2     3471    3.126537677    2.220387816    2.686011669
  586 SOLV  OW      3472    1.984133359    6.175769610    4.004693300
  586 SOLV  HW1     3473    1.890743634    6.211411228    4.007532391
  586 SOLV  HW2     3474    2.035087515    6.209453004    4.083871237
  587 SOLV  OW      3475    1.477262215    1.533266200    0.821684423
  587 SOLV  HW1     3476    1.414922726    1.609898301    0.806149411
  587 SOLV  HW2     3477    1.525628215    1.546649007    0.908181044
  588 SOLV  OW      3478    1.215753364    4.613598019    0.286377811
  588 SOLV  HW1     3479    1.201221618    4.671827286    0.206389027
  588 SOLV  HW2     3480    1.263854481    4.530395810    0.258742626
  589 SOLV  OW      3481    1.963216518    4.524141012    4.503631981
  589 SOLV  HW1     3482    1.919928720    4.613729745    4.493629834
  589 SOLV  HW2     3483    1.897764472    4.452584251    4.479224569
  590 SOLV  OW      3484    0.515973975    1.981392854    7.412346142
  590 SOLV  HW1     3485    0.586013617    2.050745194    7.395471811
  590 SOLV  HW2     3486    0.473828292    1.954798665    7.325648236
  591 SOLV  OW      3487    5.179411653    0.163206177    6.440510968
  591 SOLV  HW1     3488    5.117797792    0.101551748    6.489526301
  591 SOLV  HW2     3489    5.137901148    0.253985873    6.434514496
  592 SOLV  OW      3490    1.842364759    6.497714921    6.492990288
  592 SOLV  HW1     3491    1.812093556    6.542196728    6.408698744
  592 SOLV  HW2     3492    1.852923971    6.566339357    6.564957010
  593 SOLV  OW      3493    5.296218756    1.246317465    0.566805345
  593 SOLV  HW1     3494    5.290720103    1.165150162    0.508653444
  593 SOLV  HW2     3495    5.226260952    1.312105444    0.538914992
  594 SOLV  OW      3496    1.513028257    6.057213288    6.617424290
  594 SOLV  HW1     3497    1.426671291    6.053488739    6.667709681
  594 SOLV  HW2     3498    1.501896244    6.012439545    6.528703282
  595 SOLV  OW      3499    3.007893292    2.545386764    0.419888984
  595 SOLV  HW1     3500    3.056996840    2.562291612    0.334430827
  595 SOLV  HW2     3501    2.943249604    2.619857598    0.436481623
  596 SOLV  OW      3502    2.774343935    0.196217037    3.231583314
  596 SOLV  HW1     3503    2.777518482    0.294877889    3.215583981
  596 SOLV  HW2     3504    2.825098057    0.149100113    3.159444454
  597 SOLV  OW      3505    3.142677678    3.644074315    5.893523592
  597 SOLV  HW1     3506    3.137602933    3.565230165    5.832221821
  597 SOLV  HW2     3507    3.138523707    3.728348455    5.839851700
  598 SOLV  OW      3508    3.938095321    3.647279380    3.999600436
  598 SOLV  HW1     3509    3.987736504    3.560781269    4.006939205
  598 SOLV  HW2     3510    4.000784689    3.723256306    4.016851230
  599 SOLV  OW      3511    3.696195584    3.683324491    8.296608920
  599 SOLV  HW1     3512    3.735750935    3.771448141    8.322485677
  599 SOLV  HW2     3513    3.693999746    3.623060796    8.376380385
  600 SOLV  OW      3514    4.126772586    5.601682448    0.434456613
  600 SOLV  HW1     3515    4.151236145    5.611450885    0.530924921
  600 SOLV  HW2     3516    4.204713129    5.627775064    0.377496270
  601 SOLV  OW      3517    4.705787597    2.911309827    8.376787277
  601 SOLV  HW1     3518    4.621844144    2.856963687    8.376694517
  601 SOLV  HW2     3519    4.774810799    2.866126599    8.320268918
  602 SOLV  OW      3520    0.386161662    3.125252811    3.192525781
  602 SOLV  HW1     3521    0.375833597    3.030015936    3.221218771
  602 SOLV  HW2     3522    0.341353616    3.185116439    3.258923277
  603 SOLV  OW      3523    4.075531612    1.740187274    0.509778066
  603 SOLV  HW1     3524    3.998570255    1.720591154    0.570547924
  603 SOLV  HW2     3525    4.110944556    1.831653198    0.529269877
  604 SOLV  OW      3526    4.628701785    4.575387588    2.347846041
  604 SOLV  HW1     3527    4.591017544    4.558271500    2.438878877
  604 SOLV  HW2     3528    4.619721501    4.672506780    2.325772750
  605 SOLV  OW      3529    2.807613136    1.604860273    0.268189853
  605 SOLV  HW1     3530    2.880721884    1.537544865    0.279314058
  605 SOLV  HW2     3531    2.845881741    1.690019781    0.232365398
  606 SOLV  OW      3532    1.153205498    4.716964380    6.808374640
  606 SOLV  HW1     3533    1.240005804    4.667368258    6.810814380
  606 SOLV  HW2     3534    1.170756819    4.814102764    6.792369942
  607 SOLV  OW      3535    2.509018119    5.760724909    6.671454287
  607 SOLV  HW1     3536    2.532578428    5.828431206    6.601735021
  607 SOLV  HW2     3537    2.543569297    5.671037530    6.643842526
  608 SOLV  OW      3538    1.438479102    3.916157875    1.332961011
  608 SOLV  HW1     3539    1.466822093    3.856177422    1.407787805
  608 SOLV  HW2     3540    1.378874754    3.988086450    1.368648613
  609 SOLV  OW      3541    5.190829829    2.670071225    1.441678802
  609 SOLV  HW1     3542    5.286203199    2.699990165    1.444644732
  609 SOLV  HW2     3543    5.162424968    2.658644765    1.346480908
  610 SOLV  OW      3544    5.927266500    5.754144371    4.351493115
  610 SOLV  HW1     3545    5.945034953    5.791779319    4.260564945
  610 SOLV  HW2     3546    5.938093426    5.654760141    4.349132292
  611 SOLV  OW      3547    0.102080069    2.085540752    2.844857733
  611 SOLV  HW1     3548    0.198464626    2.058904840    2.845626395
  611 SOLV  HW2     3549    0.056631880    2.048562947    2.925895575
  612 SOLV  OW      3550    0.095638760    0.977582379    0.275120807
  612 SOLV  HW1     3551    0.157281693    0.906024307    0.307978378
  612 SOLV  HW2     3552    0.144522293    1.036903247    0.211156241
  613 SOLV  OW      3553    4.272246572    1.109919965    3.744575266
  613 SOLV  HW1     3554    4.251173805    1.186581987    3.683921517
  613 SOLV  HW2     3555    4.206238533    1.107703027    3.819662174
  614 SOLV  OW      3556    5.744859292    3.322869802    7.965387031
  614 SOLV  HW1     3557    5.756059761    3.239172160    8.018953244
  614 SOLV  HW2     3558    5.799567099    3.316592950    7.881914098
  615 SOLV  OW      3559    3.849173683    0.691259731    4.589282512
  615 SOLV  HW1     3560    3.765961700    0.642890870    4.616416243
  615 SOLV  HW2     3561    3.879738738    0.657622233    4.500207809
  616 SOLV  OW      3562    5.462873215    3.074791467    4.944683198
  616 SOLV  HW1     3563    5.378853767    3.039904118    4.903166613
  616 SOLV  HW2     3564    5.439981968    3.143993007    5.013146117
  617 SOLV  OW      3565    1.486182179    4.895347793    2.432008601
  617 SOLV  HW1     3566    1.570833616    4.930511470    2.392037447
  617 SOLV  HW2     3567    1.410218008    4.911951518    2.369129212
  618 SOLV  OW      3568    0.261172829    3.757733336    6.927764177
  618 SOLV  HW1     3569    0.270595379    3.668838878    6.972586200
  618 SOLV  HW2     3570    0.349000691    3.784594555    6.888207037
  619 SOLV  OW      3571    0.862147435    6.281540649    1.820147940
  619 SOLV  HW1     3572    0.930852289    6.320181843    1.881682765
  619 SOLV  HW2     3573    0.836243588    6.190403042    1.852131586
  620 SOLV  OW      3574    5.885017030    5.772364457    1.405690673
  620 SOLV  HW1     3575    5.828288207    5.791775325    1.485722507
  620 SOLV  HW2     3576    5.906242445    5.674686351    1.402777076
  621 SOLV  OW      3577    4.394178011    1.538093347    2.880897122
  621 SOLV  HW1     3578    4.324623015    1.493627760    2.937332287
  621 SOLV  HW2     3579    4.442169335    1.469140836    2.826653025
  622 SOLV  OW      3580    5.992033654    4.715637102    4.133555336
  622 SOLV  HW1     3581    6.077315143    4.741595667    4.088242885
  622 SOLV  HW2     3582    5.958529809    4.629734085    4.094848994
  623 SOLV  OW      3583    5.782952540    4.848491342    2.790064796
  623 SOLV  HW1     3584    5.711662362    4.899624550    2.838055644
  623 SOLV  HW2     3585    5.871380025    4.892826037    2.804728984
  624 SOLV  OW      3586    1.022162288    2.941339869    0.594170342
  624 SOLV  HW1     3587    0.927879445    2.948070910    0.561528957
  624 SOLV  HW2     3588    1.062296758    3.032793515    0.599220768
  625 SOLV  OW      3589    4.329968484    0.038328217    0.884975680
  625 SOLV  HW1     3590    4.262521230   -0.008379591    0.827798078
  625 SOLV  HW2     3591    4.372222498    0.112478445    0.832856908
  626 SOLV  OW      3592    1.908769647    5.573451693    3.423102531
  626 SOLV  HW1     3593    2.007592818    5.558193723    3.424194490
  626 SOLV  HW2     3594    1.871559263    5.557451942    3.514532335
  627 SOLV  OW      3595    5.326606427    3.603349281    5.735609507
  627 SOLV  HW1     3596    5.266817603    3.534442188    5.694656545
  627 SOLV  HW2     3597    5.404696459    3.558267858    5.778849145
  628 SOLV  OW      3598    0.729501216    1.857589828    3.938655816
  628 SOLV  HW1     3599    0.674598130    1.901118310    3.867304931
  628 SOLV  HW2     3600    0.825625725    1.882337463    3.926504324
  629 SOLV  OW      3601    4.291400902    4.877890409    7.113411735
  629 SOLV  HW1     3602    4.303254132    4.975437205    7.094860366
  629 SOLV  HW2     3603    4.274496411    4.829449307    7.027576190
  630 SOLV  OW      3604    4.075615297    6.298383180    0.017209749
  630 SOLV  HW1     3605    4.164646131    6.304490621   -0.027915106
  630 SOLV  HW2     3606    4.046193461    6.389708795    0.045388793
  631 SOLV  OW      3607    2.032221721    0.035190439    8.486485982
  631 SOLV  HW1     3608    2.109216695    0.089419620    8.520116097
  631 SOLV  HW2     3609    2.048021021   -0.061407126    8.506963119
  632 SOLV  OW      3610    3.055345817    2.479663039    3.191772139
  632 SOLV  HW1     3611    3.043288262    2.457689169    3.288580195
  632 SOLV  HW2     3612    2.973057706    2.453741668    3.141207560
  633 SOLV  OW      3613    5.631681371    3.331543718    1.693685470
  633 SOLV  HW1     3614    5.621296979    3.275043940    1.611832236
  633 SOLV  HW2     3615    5.581660983    3.289814463    1.769558088
  634 SOLV  OW      3616    5.546524992    2.800871844    6.921516054
  634 SOLV  HW1     3617    5.616866442    2.869556015    6.903224800
  634 SOLV  HW2     3618    5.578555011    2.711314582    6.890635333
  635 SOLV  OW      3619    4.164558750    2.530502754    5.982920875
  635 SOLV  HW1     3620    4.211203962    2.601632387    6.035502716
  635 SOLV  HW2     3621    4.224053783    2.499420330    5.908797655
  636 SOLV  OW      3622    2.935703887    2.722710048    2.898158644
  636 SOLV  HW1     3623    3.009138315    2.731168194    2.965507670
  636 SOLV  HW2     3624    2.897873496    2.813178308    2.878552988
  637 SOLV  OW      3625    3.700510011    4.196785174    2.107970480
  637 SOLV  HW1     3626    3.675497254    4.261075048    2.180366594
  637 SOLV  HW2     3627    3.661140149    4.107068886    2.127996469
  638 SOLV  OW      3628    4.487680389    4.489102862    6.432826252
  638 SOLV  HW1     3629    4.570884147    4.538026762    6.406680052
  638 SOLV  HW2     3630    4.477519694    4.407693563    6.375648174
  639 SOLV  OW      3631    5.863800557    4.987040453    5.068306934
  639 SOLV  HW1     3632    5.863244281    4.908228370    5.129856660
  639 SOLV  HW2     3633    5.771122526    5.003696988    5.034641481
  640 SOLV  OW      3634    2.956039105    0.855125346    3.117258389
  640 SOLV  HW1     3635    3.009541481    0.868060461    3.200746224
  640 SOLV  HW2     3636    2.985439484    0.921253786    3.048246392
  641 SOLV  OW      3637    1.104260259    4.998256867    4.941462160
  641 SOLV  HW1     3638    1.049796460    5.019518104    4.860334672
  641 SOLV  HW2     3639    1.086821353    5.066748753    5.012206270
  642 SOLV  OW      3640    3.054013294    5.616622904    0.834813731
  642 SOLV  HW1     3641    3.034477971    5.586794564    0.928241067
  642 SOLV  HW2     3642    3.133380297    5.566846538    0.799839239
  643 SOLV  OW      3643    4.010171000    3.652318838    0.595588040
  643 SOLV  HW1     3644    4.102220811    3.657673248    0.556881578
  643 SOLV  HW2     3645    3.961390985    3.737722845    0.577513449
  644 SOLV  OW      3646    2.651480756    0.655111385    6.332553018
  644 SOLV  HW1     3647    2.663732861    0.565814118    6.375864658
  644 SOLV  HW2     3648    2.722965394    0.669006493    6.264019050
  645 SOLV  OW      3649    1.659827971    1.158583630    4.606767910
  645 SOLV  HW1     3650    1.591434313    1.167062877    4.534308377
  645 SOLV  HW2     3651    1.687999658    1.062986743    4.614992167
  646 SOLV  OW      3652    4.841952758    5.704817901    0.658605234
  646 SOLV  HW1     3653    4.753637897    5.729149317    0.698711392
  646 SOLV  HW2     3654    4.865505796    5.611070666    0.684232158
  647 SOLV  OW      3655    3.254929551    3.904237649    0.806919444
  647 SOLV  HW1     3656    3.313792774    3.864616733    0.736454284
  647 SOLV  HW2     3657    3.308018508    3.918749249    0.890411927
  648 SOLV  OW      3658    1.477222399    1.515928980    1.805638605
  648 SOLV  HW1     3659    1.535643355    1.563679144    1.871265889
  648 SOLV  HW2     3660    1.476733402    1.565825986    1.718977893
  649 SOLV  OW      3661    4.877146953    2.204501254    7.045543194
  649 SOLV  HW1     3662    4.955982997    2.264161988    7.060560481
  649 SOLV  HW2     3663    4.822581587    2.199675180    7.129205313
  650 SOLV  OW      3664    3.344560246    3.538926370    3.409330030
  650 SOLV  HW1     3665    3.339692210    3.605482414    3.334854427
  650 SOLV  HW2     3666    3.436062052    3.498683180    3.412141941
  651 SOLV  OW      3667    1.668016942    0.880232814    2.743955072
  651 SOLV  HW1     3668    1.607470125    0.938059214    2.798637860
  651 SOLV  HW2     3669    1.650491729    0.896120210    2.646792965
  652 SOLV  OW      3670    1.587909887    3.391983843    0.291618913
  652 SOLV  HW1     3671    1.669199977    3.348532012    0.330398628
  652 SOLV  HW2     3672    1.607339710    3.488258078    0.272809247
  653 SOLV  OW      3673    2.131748466    3.869814263    6.037508533
  653 SOLV  HW1     3674    2.152624418    3.883106351    5.940619177
  653 SOLV  HW2     3675    2.149993705    3.954501582    6.087460614
  654 SOLV  OW      3676    3.638988895    2.094429960    7.287408718
  654 SOLV  HW1     3677    3.663278766    2.056975793    7.197925723
  654 SOLV  HW2     3678    3.557405788    2.048036756    7.321932121
  655 SOLV  OW      3679    0.843377198    4.506578962    4.290300452
  655 SOLV  HW1     3680    0.925328543    4.552767363    4.256379653
  655 SOLV  HW2     3681    0.813015873    4.550410832    4.374899080
  656 SOLV  OW      3682    0.098910291    3.431624310    1.957551091
  656 SOLV  HW1     3683    0.064522638    3.450566924    2.049522344
  656 SOLV  HW2     3684    0.026718238    3.388903948    1.903114948
  657 SOLV  OW      3685    3.710427280    6.085078428    3.717110133
  657 SOLV  HW1     3686    3.755653185    6.082322247    3.806256122
  657 SOLV  HW2     3687    3.777601068    6.067683629    3.645102165
  658 SOLV  OW      3688    4.460047886    2.518023913    3.267549747
  658 SOLV  HW1     3689    4.449862992    2.492368855    3.363664719
  658 SOLV  HW2     3690    4.464641025    2.617628382    3.259942756
  659 SOLV  OW      3691    5.957905047    0.008841503    4.613983179
  659 SOLV  HW1     3692    6.044364329    0.009066333    4.563735935
  659 SOLV  HW2     3693    5.927309206    0.102994227    4.628096381
  660 SOLV  OW      3694    3.015739655    3.143676864    7.294239775
  660 SOLV  HW1     3695    3.020266275    3.073435579    7.365272729
  660 SOLV  HW2     3696    2.993634177    3.231850820    7.335913835
  661 SOLV  OW      3697    5.670497773    1.059995421    6.620313807
  661 SOLV  HW1     3698    5.734845761    1.121618580    6.665722579
  661 SOLV  HW2     3699    5.634930155    1.103858047    6.537784894
  662 SOLV  OW      3700    5.130644633    6.071965333    4.728733919
  662 SOLV  HW1     3701    5.133049921    6.063701618    4.828362946
  662 SOLV  HW2     3702    5.135926504    5.980969363    4.687601904
  663 SOLV  OW      3703    4.201328297    3.356048643    0.598136260
  663 SOLV  HW1     3704    4.129361576    3.290012112    0.576688937
  663 SOLV  HW2     3705    4.247367210    3.328901799    0.682655494
  664 SOLV  OW      3706    3.501982472    4.785269703    6.836215641
  664 SOLV  HW1     3707    3.569829555    4.734983240    6.889769873
  664 SOLV  HW2     3708    3.482462408    4.872650559    6.880753111
  665 SOLV  OW      3709    1.307399652    3.507597421    4.235885648
  665 SOLV  HW1     3710    1.287348272    3.448040638    4.313673603
  665 SOLV  HW2     3711    1.221724802    3.539921291    4.195698725
  666 SOLV  OW      3712    2.307605235    0.298183328    4.260790878
  666 SOLV  HW1     3713    2.273686820    0.231386406    4.194550977
  666 SOLV  HW2     3714    2.254423295    0.382535639    4.253283069
  667 SOLV  OW      3715    4.600729177    2.295682625    2.016846568
  667 SOLV  HW1     3716    4.670516512    2.317805508    2.084966640
  667 SOLV  HW2     3717    4.620110958    2.345001943    1.932040873
  668 SOLV  OW      3718    0.508831066    6.490469801    4.225580233
  668 SOLV  HW1     3719    0.541936712    6.539754700    4.145112450
  668 SOLV  HW2     3720    0.408995211    6.495193529    4.228823205
  669 SOLV  OW      3721    0.260874150    1.707156372    0.562738218
  669 SOLV  HW1     3722    0.332865786    1.753357649    0.614532620
  669 SOLV  HW2     3723    0.181239954    1.693136273    0.621575691
  670 SOLV  OW      3724    0.575914017    0.695860917    4.552519283
  670 SOLV  HW1     3725    0.521113689    0.745075866    4.484881771
  670 SOLV  HW2     3726    0.546082159    0.721333107    4.644504364
  671 SOLV  OW      3727    4.331797037    5.036746963    3.743245842
  671 SOLV  HW1     3728    4.245832270    5.033617001    3.794238860
  671 SOLV  HW2     3729    4.350086741    5.130758366    3.714481803
  672 SOLV  OW      3730    5.819302738    3.275669790    4.600749027
  672 SOLV  HW1     3731    5.727285888    3.255012945    4.567489124
  672 SOLV  HW2     3732    5.844912600    3.209496407    4.671213710
  673 SOLV  OW      3733    5.561664945    5.074112438    1.391728509
  673 SOLV  HW1     3734    5.557529243    5.165529724    1.351407237
  673 SOLV  HW2     3735    5.635912113    5.022287934    1.349283164
  674 SOLV  OW      3736    0.023242382    5.171672585    1.575677690
  674 SOLV  HW1     3737    0.105740089    5.126552419    1.609711739
  674 SOLV  HW2     3738    0.036457620    5.270785435    1.577102004
  675 SOLV  OW      3739    2.496763868    4.869182996    5.862259493
  675 SOLV  HW1     3740    2.538583006    4.819699289    5.938434068
  675 SOLV  HW2     3741    2.536636316    4.837666650    5.776137846
  676 SOLV  OW      3742    0.192549947    6.065497269    5.171939728
  676 SOLV  HW1     3743    0.262660354    6.130778161    5.200626996
  676 SOLV  HW2     3744    0.106546570    6.113898615    5.155791860
  677 SOLV  OW      3745    1.642720944    1.036938533    2.398246111
  677 SOLV  HW1     3746    1.597850402    1.124236061    2.417371831
  677 SOLV  HW2     3747    1.685236861    1.040423739    2.307801216
  678 SOLV  OW      3748    3.705833426    0.086049011    1.908801833
  678 SOLV  HW1     3749    3.608083140    0.094779193    1.928002774
  678 SOLV  HW2     3750    3.750785388    0.039661318    1.985139964
  679 SOLV  OW      3751    2.781981682    0.984287252    3.837137082
  679 SOLV  HW1     3752    2.769029818    1.063884747    3.778005876
  679 SOLV  HW2     3753    2.706420559    0.978591546    3.902391360
  680 SOLV  OW      3754    1.516964433    3.167643201    0.726445343
  680 SOLV  HW1     3755    1.614933469    3.168876780    0.746459828
  680 SOLV  HW2     3756    1.497668601    3.229799703    0.650522538
  681 SOLV  OW      3757    1.650993004    1.831755718    5.601392108
  681 SOLV  HW1     3758    1.708435966    1.822554182    5.682728690
  681 SOLV  HW2     3759    1.629367225    1.740991937    5.565415662
  682 SOLV  OW      3760    1.639051082    2.084855775    2.104274273
  682 SOLV  HW1     3761    1.717006884    2.130917815    2.061833577
  682 SOLV  HW2     3762    1.634083268    2.109966522    2.200942853
  683 SOLV  OW      3763    4.172200670    3.896773233    3.618895883
  683 SOLV  HW1     3764    4.155772778    3.923612517    3.713815900
  683 SOLV  HW2     3765    4.258712251    3.936014348    3.587656103
  684 SOLV  OW      3766    0.437449663    1.045849078    0.322849543
  684 SOLV  HW1     3767    0.479445291    1.021849721    0.410373391
  684 SOLV  HW2     3768    0.507621389    1.047800060    0.251630503
  685 SOLV  OW      3769    1.596035558    3.198130531    6.576447843
  685 SOLV  HW1     3770    1.597524961    3.102369849    6.547653287
  685 SOLV  HW2     3771    1.688940817    3.227659417    6.598773144
  686 SOLV  OW      3772    3.252797133    2.055264661    1.854723914
  686 SOLV  HW1     3773    3.185360846    2.041325505    1.782211214
  686 SOLV  HW2     3774    3.251368766    1.977076401    1.917050528
  687 SOLV  OW      3775    1.211060090    2.711299323    6.416367724
  687 SOLV  HW1     3776    1.280240530    2.676079141    6.353330980
  687 SOLV  HW2     3777    1.130660256    2.740613156    6.364631793
  688 SOLV  OW      3778    1.499135235    0.462554241    5.203042894
  688 SOLV  HW1     3779    1.540161869    0.372077278    5.214478414
  688 SOLV  HW2     3780    1.567772795    0.532866843    5.221618820
  689 SOLV  OW      3781    3.170042675    6.445784008    2.880019740
  689 SOLV  HW1     3782    3.244367120    6.447137407    2.813131340
  689 SOLV  HW2     3783    3.139493833    6.539328825    2.897801016
  690 SOLV  OW      3784    0.120653521    4.977366848    5.827221940
  690 SOLV  HW1     3785    0.164400432    5.051005362    5.878831986
  690 SOLV  HW2     3786    0.190102965    4.912165618    5.796798268
  691 SOLV  OW      3787    2.277635036    3.662970199    2.228239901
  691 SOLV  HW1     3788    2.212743631    3.684826291    2.155360274
  691 SOLV  HW2     3789    2.300143918    3.565599475    2.224734668
  692 SOLV  OW      3790    2.555837853    5.861271431    2.854230453
  692 SOLV  HW1     3791    2.473103661    5.909514288    2.883000453
  692 SOLV  HW2     3792    2.531573970    5.789471544    2.788991911
  693 SOLV  OW      3793    3.266960880    2.016819865    2.653901184
  693 SOLV  HW1     3794    3.357206219    2.058872415    2.644554451
  693 SOLV  HW2     3795    3.213543143    2.033782887    2.571083068
  694 SOLV  OW      3796    1.072860262    4.113807556    3.189843331
  694 SOLV  HW1     3797    1.117921896    4.098853450    3.277853732
  694 SOLV  HW2     3798    1.135223473    4.161892579    3.128209681
  695 SOLV  OW      3799    0.146391958    4.745232507    2.209699261
  695 SOLV  HW1     3800    0.244076367    4.723890804    2.211227764
  695 SOLV  HW2     3801    0.132445441    4.839707158    2.239365239
  696 SOLV  OW      3802    4.225455805    1.392455448    5.128064227
  696 SOLV  HW1     3803    4.140456753    1.376221272    5.178180579
  696 SOLV  HW2     3804    4.204376959    1.413337718    5.032567237
  697 SOLV  OW      3805    0.951664643    1.478109675    8.346814350
  697 SOLV  HW1     3806    0.857173363    1.470702598    8.314930780
  697 SOLV  HW2     3807    1.013552746    1.444773240    8.275690678
  698 SOLV  OW      3808    2.922954917    0.518468313    0.270397283
  698 SOLV  HW1     3809    2.856853060    0.566417795    0.212678947
  698 SOLV  HW2     3810    2.892487853    0.521541233    0.365593538
  699 SOLV  OW      3811    4.325099972    3.576605842    4.067060803
  699 SOLV  HW1     3812    4.260212024    3.509292340    4.031585513
  699 SOLV  HW2     3813    4.278567889    3.636758672    4.131995123
  700 SOLV  OW      3814    0.668643203    4.837910910    4.759370023
  700 SOLV  HW1     3815    0.571098970    4.859381837    4.764284788
  700 SOLV  HW2     3816    0.721111020    4.911063169    4.802911737
  701 SOLV  OW      3817    4.732046926    3.531825303    4.588997363
  701 SOLV  HW1     3818    4.775824079    3.520729768    4.678218693
  701 SOLV  HW2     3819    4.635700688    3.555333638    4.601834309
  702 SOLV  OW      3820    1.285753727    3.508390879    0.564537028
  702 SOLV  HW1     3821    1.222147996    3.492467839    0.640040812
  702 SOLV  HW2     3822    1.271947727    3.600522349    0.528188827
  703 SOLV  OW      3823    1.614149786    3.250502325    4.729966545
  703 SOLV  HW1     3824    1.693809806    3.193715491    4.709240797
  703 SOLV  HW2     3825    1.635386227    3.346202686    4.710205916
  704 SOLV  OW      3826    2.710770749    3.856371495    6.227321149
  704 SOLV  HW1     3827    2.629373132    3.844744524    6.170406999
  704 SOLV  HW2     3828    2.767810783    3.929242777    6.189423046
  705 SOLV  OW      3829    1.304519195    0.388359227    5.332293075
  705 SOLV  HW1     3830    1.347523156    0.360432814    5.418146501
  705 SOLV  HW2     3831    1.374670119    0.421031010    5.268956877
  706 SOLV  OW      3832    1.047419066    2.554512245    1.185043351
  706 SOLV  HW1     3833    1.013048013    2.463755497    1.209165137
  706 SOLV  HW2     3834    1.002294847    2.586151376    1.101599982
  707 SOLV  OW      3835    2.456515433    1.846891260    5.400701634
  707 SOLV  HW1     3836    2.476761721    1.904954588    5.479560805
  707 SOLV  HW2     3837    2.540254084    1.801356722    5.370460829
  708 SOLV  OW      3838    2.979149757    4.531837886    0.724341714
  708 SOLV  HW1     3839    3.009047000    4.584427237    0.644714298
  708 SOLV  HW2     3840    2.931197771    4.592182882    0.788053005
  709 SOLV  OW      3841    4.630591373    5.377795194    2.155373864
  709 SOLV  HW1     3842    4.720745994    5.376853797    2.198632336
  709 SOLV  HW2     3843    4.611855587    5.469182320    2.119354502
  710 SOLV  OW      3844    1.535856621    2.277648626    5.726424422
  710 SOLV  HW1     3845    1.458140906    2.279975117    5.663536451
  710 SOLV  HW2     3846    1.618002276    2.249426990    5.676869547
  711 SOLV  OW      3847    1.742265809    1.677828950    0.569712028
  711 SOLV  HW1     3848    1.719559516    1.715087971    0.659691053
  711 SOLV  HW2     3849    1.725115032    1.579312266    0.569133147
  712 SOLV  OW      3850    5.673467398    2.963249844    8.505515373
  712 SOLV  HW1     3851    5.598276301    2.973461322    8.570646467
  712 SOLV  HW2     3852    5.704299035    2.868123595    8.504845573
  713 SOLV  OW      3853    4.775976071    0.924166132    0.769863794
  713 SOLV  HW1     3854    4.688528458    0.930296416    0.817982077
  713 SOLV  HW2     3855    4.793855337    0.828913640    0.745219573
  714 SOLV  OW      3856    5.033030782    2.774693219    7.910613168
  714 SOLV  HW1     3857    5.085315970    2.833986788    7.971854857
  714 SOLV  HW2     3858    4.987592326    2.703391209    7.964011712
  715 SOLV  OW      3859    2.174664807    3.159677389    1.582564776
  715 SOLV  HW1     3860    2.086225730    3.205294778    1.572686011
  715 SOLV  HW2     3861    2.212650886    3.179803753    1.672853268
  716 SOLV  OW      3862    2.758372735    2.218215582    6.126030342
  716 SOLV  HW1     3863    2.747083127    2.190492956    6.030615368
  716 SOLV  HW2     3864    2.720818910    2.310021849    6.138734013
  717 SOLV  OW      3865    2.075581521    6.004878658    2.291743708
  717 SOLV  HW1     3866    2.081738211    6.098312908    2.256641782
  717 SOLV  HW2     3867    2.005513806    6.000576211    2.362962033
  718 SOLV  OW      3868    5.446304120    0.394734010    5.693894797
  718 SOLV  HW1     3869    5.379048853    0.408068030    5.621101000
  718 SOLV  HW2     3870    5.445718742    0.474075801    5.754760023
  719 SOLV  OW      3871    1.890165468    1.428264882    5.921526121
  719 SOLV  HW1     3872    1.982431526    1.465447490    5.911305583
  719 SOLV  HW2     3873    1.836950149    1.487339583    5.982175339
  720 SOLV  OW      3874    0.843968298    4.290386496    2.972700766
  720 SOLV  HW1     3875    0.901660468    4.362853659    3.010385483
  720 SOLV  HW2     3876    0.873838779    4.201952186    3.008577792
  721 SOLV  OW      3877    1.886005060    2.816227447    0.239422297
  721 SOLV  HW1     3878    1.819061584    2.890283432    0.233562857
  721 SOLV  HW2     3879    1.838546840    2.729511898    0.254526159
  722 SOLV  OW      3880    2.727180878    0.268529033    1.736479146
  722 SOLV  HW1     3881    2.808793548    0.324944291    1.723960012
  722 SOLV  HW2     3882    2.663456295    0.315234237    1.797780082
  723 SOLV  OW      3883    2.594182276    1.833636008    1.056872134
  723 SOLV  HW1     3884    2.572802068    1.745383135    1.098756957
  723 SOLV  HW2     3885    2.589957494    1.825181557    0.957319640
  724 SOLV  OW      3886    2.391502673    2.462790139    5.960966316
  724 SOLV  HW1     3887    2.318073491    2.412118272    5.915794056
  724 SOLV  HW2     3888    2.477556848    2.412859993    5.950881438
  725 SOLV  OW      3889    0.897728107    2.471718209    1.992907172
  725 SOLV  HW1     3890    0.866762568    2.414088327    1.917276788
  725 SOLV  HW2     3891    0.828725468    2.471648352    2.065285643
  726 SOLV  OW      3892    5.102140053    2.335047480    7.149664509
  726 SOLV  HW1     3893    5.110105507    2.323445544    7.248669474
  726 SOLV  HW2     3894    5.192047911    2.355984706    7.111216613
  727 SOLV  OW      3895    4.840868906    2.726315417    1.662878302
  727 SOLV  HW1     3896    4.810308620    2.745290456    1.569572142
  727 SOLV  HW2     3897    4.864705305    2.629547655    1.671116149
  728 SOLV  OW      3898    2.201730589    0.415951080    6.989031138
  728 SOLV  HW1     3899    2.235537424    0.439595552    7.080125010
  728 SOLV  HW2     3900    2.254088078    0.338721591    6.953054334
  729 SOLV  OW      3901    1.110870898    4.476794252    1.844492886
  729 SOLV  HW1     3902    1.053317667    4.548119985    1.884496226
  729 SOLV  HW2     3903    1.056241159    4.394387170    1.829502660
  730 SOLV  OW      3904    4.080656902    5.486124720    6.688020104
  730 SOLV  HW1     3905    4.141202885    5.538643975    6.628220968
  730 SOLV  HW2     3906    4.055385341    5.400497672    6.642971344
  731 SOLV  OW      3907    5.687523499    6.238482552    2.866171422
  731 SOLV  HW1     3908    5.679171777    6.174798262    2.789525492
  731 SOLV  HW2     3909    5.621497460    6.312770385    2.855130246
  732 SOLV  OW      3910    3.823349825    2.418519102    4.788846934
  732 SOLV  HW1     3911    3.826279039    2.321220619    4.765945852
  732 SOLV  HW2     3912    3.739568736    2.438275916    4.839743154
  733 SOLV  OW      3913    4.591225684    2.117337002    8.408160884
  733 SOLV  HW1     3914    4.675974038    2.088829502    8.452938800
  733 SOLV  HW2     3915    4.586024219    2.076004715    8.317250983
  734 SOLV  OW      3916    4.464749505    4.530290548    1.191071414
  734 SOLV  HW1     3917    4.563670905    4.519895368    1.180749428
  734 SOLV  HW2     3918    4.443787961    4.624102514    1.218638351
  735 SOLV  OW      3919    3.734227439    2.609135666    5.781387352
  735 SOLV  HW1     3920    3.809347726    2.575631622    5.724514926
  735 SOLV  HW2     3921    3.692968108    2.532508333    5.830641104
  736 SOLV  OW      3922    1.188303729    4.952642220    6.715471170
  736 SOLV  HW1     3923    1.270568474    5.008901313    6.723683506
  736 SOLV  HW2     3924    1.108810602    5.011675436    6.701473005
  737 SOLV  OW      3925    1.807076866    3.048896322    7.112315246
  737 SOLV  HW1     3926    1.757961278    3.087403108    7.034181226
  737 SOLV  HW2     3927    1.893087052    3.098246873    7.125230990
  738 SOLV  OW      3928    3.392341285    2.746862828    5.773692861
  738 SOLV  HW1     3929    3.479596137    2.751671259    5.725077118
  738 SOLV  HW2     3930    3.397072707    2.803017137    5.856302599
  739 SOLV  OW      3931    4.309112559    1.246693452    1.746270888
  739 SOLV  HW1     3932    4.332317625    1.294139155    1.831185301
  739 SOLV  HW2     3933    4.210052400    1.233996815    1.741181122
  740 SOLV  OW      3934    3.116162167    4.341071000    8.024152979
  740 SOLV  HW1     3935    3.078742571    4.415502733    8.079467636
  740 SOLV  HW2     3936    3.042664081    4.298653192    7.971249571
  741 SOLV  OW      3937    0.111978265    2.281767549    0.195715314
  741 SOLV  HW1     3938    0.178344357    2.297679621    0.268806821
  741 SOLV  HW2     3939    0.050462443    2.207486496    0.222137707
  742 SOLV  OW      3940    2.282921973    3.955883696    1.652466790
  742 SOLV  HW1     3941    2.364564923    4.004294161    1.620988472
  742 SOLV  HW2     3942    2.253830585    3.890607961    1.582518284
  743 SOLV  OW      3943    1.199656756    3.932760647    4.921347002
  743 SOLV  HW1     3944    1.106248792    3.966821398    4.932062975
  743 SOLV  HW2     3945    1.243258313    3.978798368    4.844020149
  744 SOLV  OW      3946    2.463935503    2.948723462    7.798857087
  744 SOLV  HW1     3947    2.421978321    3.027007567    7.752909130
  744 SOLV  HW2     3948    2.489149963    2.974417143    7.892152994
  745 SOLV  OW      3949    0.538572443    3.831249542    7.009808028
  745 SOLV  HW1     3950    0.520850891    3.924540204    6.978458217
  745 SOLV  HW2     3951    0.560027157    3.832414695    7.107472722
  746 SOLV  OW      3952    2.734420704    1.241643860    3.374684914
  746 SOLV  HW1     3953    2.748425425    1.143457625    3.361903281
  746 SOLV  HW2     3954    2.660168022    1.256498903    3.439999035
  747 SOLV  OW      3955    2.909350501    0.850487742    0.721908709
  747 SOLV  HW1     3956    2.995466664    0.885706076    0.685251875
  747 SOLV  HW2     3957    2.928558713    0.784129108    0.794210886
  748 SOLV  OW      3958    4.752413974    4.155554692    7.124757610
  748 SOLV  HW1     3959    4.828641597    4.206600161    7.164553883
  748 SOLV  HW2     3960    4.666166203    4.190539077    7.161328792
  749 SOLV  OW      3961    1.376746270    0.848961981    0.089713725
  749 SOLV  HW1     3962    1.299504651    0.793867623    0.121311304
  749 SOLV  HW2     3963    1.460226356    0.818864584    0.135814433
  750 SOLV  OW      3964    2.948938516    1.140741558    7.852887024
  750 SOLV  HW1     3965    3.034178490    1.176693447    7.890855817
  750 SOLV  HW2     3966    2.908629999    1.208528201    7.791403399
  751 SOLV  OW      3967    4.405442346    0.216971604    4.799000238
  751 SOLV  HW1     3968    4.311142815    0.225024706    4.766708316
  751 SOLV  HW2     3969    4.466526202    0.264542671    4.735709101
  752 SOLV  OW      3970    5.803348213    1.234507627    3.983351478
  752 SOLV  HW1     3971    5.709205694    1.237102578    4.016974254
  752 SOLV  HW2     3972    5.860432697    1.294489392    4.039419002
  753 SOLV  OW      3973    2.830165411    5.252000655    8.275675687
  753 SOLV  HW1     3974    2.901474335    5.276372065    8.341410647
  753 SOLV  HW2     3975    2.749896946    5.309734369    8.290637661
  754 SOLV  OW      3976    0.885745832    5.017899836    3.174092191
  754 SOLV  HW1     3977    0.828378568    4.937176229    3.187974366
  754 SOLV  HW2     3978    0.962070910    4.994588316    3.113833742
  755 SOLV  OW      3979    3.150705716    0.252931644    1.683354664
  755 SOLV  HW1     3980    3.212668622    0.326043193    1.654800672
  755 SOLV  HW2     3981    3.086552218    0.288296308    1.751425979
  756 SOLV  OW      3982    0.943871447    5.369162883    7.419244075
  756 SOLV  HW1     3983    0.932555077    5.465615932    7.395395159
  756 SOLV  HW2     3984    1.036522730    5.353987882    7.453674971
  757 SOLV  OW      3985    0.059625958    0.841085517    4.397978587
  757 SOLV  HW1     3986    0.059948375    0.817147850    4.300886336
  757 SOLV  HW2     3987   -0.011315448    0.909421894    4.415226281
  758 SOLV  OW      3988    4.612527690    0.388727972    6.604565767
  758 SOLV  HW1     3989    4.676366237    0.464271870    6.589808596
  758 SOLV  HW2     3990    4.541968951    0.390391092    6.533722714
  759 SOLV  OW      3991    1.571640067    3.895683659    4.986669945
  759 SOLV  HW1     3992    1.488872854    3.930094409    4.942335965
  759 SOLV  HW2     3993    1.578555644    3.796960385    4.972318801
  760 SOLV  OW      3994    2.900970318    2.911493171    3.491419299
  760 SOLV  HW1     3995    2.899591065    2.816505681    3.460186672
  760 SOLV  HW2     3996    2.807850840    2.940816779    3.513073927
  761 SOLV  OW      3997    5.732898774    3.608465034    0.513958740
  761 SOLV  HW1     3998    5.737324095    3.529448506    0.452829286
  761 SOLV  HW2     3999    5.817239804    3.661588324    0.505925039
  762 SOLV  OW      4000    4.903170367    6.061569677    0.571740793
  762 SOLV  HW1     4001    4.998972295    6.087344838    0.584296763
  762 SOLV  HW2     4002    4.871844399    6.009874516    0.651404568
  763 SOLV  OW      4003    4.098707949    4.778319437    2.843401947
  763 SOLV  HW1     4004    4.075699817    4.722175262    2.763913112
  763 SOLV  HW2     4005    4.176832313    4.738093175    2.891135064
  764 SOLV  OW      4006    4.031347121    5.126948194    2.052479691
  764 SOLV  HW1     4007    4.108570858    5.171370628    2.007057806
  764 SOLV  HW2     4008    4.045176009    5.027908896    2.052515692
  765 SOLV  OW      4009    4.606636957    4.827406654    3.788795758
  765 SOLV  HW1     4010    4.664686695    4.751571706    3.818449099
  765 SOLV  HW2     4011    4.510782339    4.804736958    3.806058712
  766 SOLV  OW      4012    2.975966389    3.429030075    2.392542656
  766 SOLV  HW1     4013    2.934011113    3.492144067    2.457783821
  766 SOLV  HW2     4014    2.963433903    3.463898350    2.299660167
  767 SOLV  OW      4015    3.063395790    0.389021346    3.920282308
  767 SOLV  HW1     4016    3.014168740    0.443840718    3.987895502
  767 SOLV  HW2     4017    3.012806654    0.389179478    3.834022617
  768 SOLV  OW      4018    4.559717087    5.361424761    7.879710870
  768 SOLV  HW1     4019    4.506027671    5.305460592    7.942841492
  768 SOLV  HW2     4020    4.606258110    5.302169578    7.813963065
  769 SOLV  OW      4021    1.712296205    1.377521489    6.282775936
  769 SOLV  HW1     4022    1.764070283    1.304755230    6.237781298
  769 SOLV  HW2     4023    1.721509185    1.462239922    6.230450872
  770 SOLV  OW      4024    5.404274995    2.857717805    4.476496104
  770 SOLV  HW1     4025    5.362941516    2.785090902    4.531422555
  770 SOLV  HW2     4026    5.346111173    2.939006226    4.479524500
  771 SOLV  OW      4027    0.193514276    2.115490209    1.476264790
  771 SOLV  HW1     4028    0.194451217    2.164635243    1.563350483
  771 SOLV  HW2     4029    0.166172644    2.020571385    1.491848679
  772 SOLV  OW      4030    3.756995483    4.734336529    6.372513920
  772 SOLV  HW1     4031    3.819690812    4.667195524    6.332999099
  772 SOLV  HW2     4032    3.806600426    4.819025159    6.391676594
  773 SOLV  OW      4033    3.958134184    0.368734408    1.565318988
  773 SOLV  HW1     4034    3.936046111    0.287914987    1.619911534
  773 SOLV  HW2     4035    4.037440391    0.349305479    1.507585990
  774 SOLV  OW      4036    3.289893194    0.434364762    7.197387016
  774 SOLV  HW1     4037    3.271379019    0.336290017    7.203599376
  774 SOLV  HW2     4038    3.371515163    0.449410390    7.141606072
  775 SOLV  OW      4039    5.222885001    3.375580389    2.167594497
  775 SOLV  HW1     4040    5.276209040    3.326308517    2.098827833
  775 SOLV  HW2     4041    5.172997055    3.450366652    2.123796960
  776 SOLV  OW      4042    0.182723753    3.388471695    1.113558355
  776 SOLV  HW1     4043    0.150306780    3.372016982    1.206716337
  776 SOLV  HW2     4044    0.167323134    3.484264325    1.089338579
  777 SOLV  OW      4045    0.497494698    0.548850381    3.260240541
  777 SOLV  HW1     4046    0.557928297    0.525239407    3.336334769
  777 SOLV  HW2     4047    0.422428502    0.482944474    3.255603295
  778 SOLV  OW      4048    4.495932184    5.536587017    6.203353381
  778 SOLV  HW1     4049    4.457365317    5.509930124    6.115024214
  778 SOLV  HW2     4050    4.550190109    5.461091220    6.240183844
  779 SOLV  OW      4051    1.126564936    2.194984767    0.297061180
  779 SOLV  HW1     4052    1.083101066    2.284838145    0.290955781
  779 SOLV  HW2     4053    1.085465465    2.143100540    0.372020386
  780 SOLV  OW      4054    3.697877629    2.946881438    2.333235974
  780 SOLV  HW1     4055    3.777629917    2.984280768    2.285897917
  780 SOLV  HW2     4056    3.701078401    2.973032645    2.429703091
  781 SOLV  OW      4057    4.757384768    3.706369101    2.772087778
  781 SOLV  HW1     4058    4.773598916    3.733189788    2.677125800
  781 SOLV  HW2     4059    4.716379949    3.782845276    2.821787135
  782 SOLV  OW      4060    2.114647876    2.591123124    5.009418677
  782 SOLV  HW1     4061    2.085646372    2.579190738    4.914463136
  782 SOLV  HW2     4062    2.188254204    2.526680900    5.030139418
  783 SOLV  OW      4063    1.063056361    4.743908210    2.448827618
  783 SOLV  HW1     4064    1.061941634    4.782324516    2.541147439
  783 SOLV  HW2     4065    1.140342564    4.681097248    2.439791783
  784 SOLV  OW      4066    4.439298415    0.746753798    1.251602734
  784 SOLV  HW1     4067    4.429443016    0.832745686    1.201519880
  784 SOLV  HW2     4068    4.536360029    0.727596131    1.266164640
  785 SOLV  OW      4069    2.257962383    2.645356730    5.712449503
  785 SOLV  HW1     4070    2.216745730    2.568051334    5.760668756
  785 SOLV  HW2     4071    2.255487596    2.726348081    5.771052373
  786 SOLV  OW      4072    1.167891501    3.852505533    7.900602796
  786 SOLV  HW1     4073    1.197579174    3.768718245    7.946410860
  786 SOLV  HW2     4074    1.234391637    3.925204201    7.917711611
  787 SOLV  OW      4075    1.703770706    6.356346641    1.667271407
  787 SOLV  HW1     4076    1.792615692    6.385250296    1.702924915
  787 SOLV  HW2     4077    1.685124804    6.404187925    1.581460181
  788 SOLV  OW      4078    1.942160083    4.884073682    2.578117854
  788 SOLV  HW1     4079    1.928884566    4.982433606    2.565906757
  788 SOLV  HW2     4080    2.024948754    4.855375924    2.529925542
  789 SOLV  OW      4081    1.547694473    4.107139935    3.222609230
  789 SOLV  HW1     4082    1.553104077    4.161506341    3.138853413
  789 SOLV  HW2     4083    1.578856767    4.013970628    3.203942705
  790 SOLV  OW      4084    5.726696129    3.149437301    2.077225419
  790 SOLV  HW1     4085    5.713884187    3.245557995    2.052797980
  790 SOLV  HW2     4086    5.773773922    3.102111880    2.002766982
  791 SOLV  OW      4087    4.806571882    6.090757505    7.844480078
  791 SOLV  HW1     4088    4.707272707    6.092402058    7.832775681
  791 SOLV  HW2     4089    4.835618089    5.998501610    7.869880683
  792 SOLV  OW      4090    3.805434558    4.950321570    0.421203357
  792 SOLV  HW1     4091    3.822969786    4.946970594    0.322809727
  792 SOLV  HW2     4092    3.718377356    4.905318587    0.441098037
  793 SOLV  OW      4093    1.608918996    2.486006888    2.096574537
  793 SOLV  HW1     4094    1.620084388    2.420080507    2.022216713
  793 SOLV  HW2     4095    1.698762480    2.511293111    2.132473736
  794 SOLV  OW      4096    1.000035590    1.182811751    4.823292732
  794 SOLV  HW1     4097    0.977633460    1.265301803    4.771393007
  794 SOLV  HW2     4098    1.086798226    1.145376777    4.790568318
  795 SOLV  OW      4099    0.564220289    4.782581650    8.085063207
  795 SOLV  HW1     4100    0.478593957    4.832921281    8.096642732
  795 SOLV  HW2     4101    0.548932993    4.685782893    8.104970970
  796 SOLV  OW      4102    1.627697816    5.754846216    6.580623988
  796 SOLV  HW1     4103    1.659845853    5.662631478    6.559107166
  796 SOLV  HW2     4104    1.602497424    5.801934828    6.496080435
  797 SOLV  OW      4105    3.268659376    6.074543237    6.212713943
  797 SOLV  HW1     4106    3.235404241    6.042974350    6.301581936
  797 SOLV  HW2     4107    3.356549613    6.120761322    6.224513052
  798 SOLV  OW      4108    4.443147806    1.266042570    1.486969437
  798 SOLV  HW1     4109    4.385246246    1.274051654    1.568106939
  798 SOLV  HW2     4110    4.442081478    1.171479943    1.454460912
  799 SOLV  OW      4111    5.724917674    5.131959520    8.432630657
  799 SOLV  HW1     4112    5.639961418    5.104644829    8.477756814
  799 SOLV  HW2     4113    5.711179981    5.219188622    8.385701146
  800 SOLV  OW      4114    2.935411585    5.970339042    1.476256922
  800 SOLV  HW1     4115    2.844786445    5.968940954    1.434005769
  800 SOLV  HW2     4116    2.925788286    5.970250470    1.575792966
  801 SOLV  OW      4117    3.403621118    5.110015690    6.727837954
  801 SOLV  HW1     4118    3.465263113    5.079384712    6.655297955
  801 SOLV  HW2     4119    3.419144568    5.055295828    6.810086249
  802 SOLV  OW      4120    3.204508977    4.310280639    4.231571698
  802 SOLV  HW1     4121    3.151317499    4.286450916    4.150314272
  802 SOLV  HW2     4122    3.162466678    4.388765493    4.277097772
  803 SOLV  OW      4123    2.212675443    0.881808048    1.040671933
  803 SOLV  HW1     4124    2.204080922    0.901864793    0.943081566
  803 SOLV  HW2     4125    2.156081491    0.802596076    1.063532364
  804 SOLV  OW      4126    4.825651944    1.216392685    4.823648214
  804 SOLV  HW1     4127    4.810466930    1.156563508    4.902324041
  804 SOLV  HW2     4128    4.811583684    1.311562922    4.850937871
  805 SOLV  OW      4129    1.462878527    2.010223293    5.733477566
  805 SOLV  HW1     4130    1.511489502    2.097515576    5.737606504
  805 SOLV  HW2     4131    1.503071529    1.953038061    5.661962410
  806 SOLV  OW      4132    1.702714630    4.529990141    3.984103689
  806 SOLV  HW1     4133    1.756012323    4.459800235    3.936851463
  806 SOLV  HW2     4134    1.605180708    4.511070296    3.972737787
  807 SOLV  OW      4135    3.284042635    5.322874584    5.484183985
  807 SOLV  HW1     4136    3.327387653    5.359210923    5.401716345
  807 SOLV  HW2     4137    3.274145869    5.396033757    5.551636246
  808 SOLV  OW      4138    3.875436470    5.805262857    8.458775561
  808 SOLV  HW1     4139    3.926096655    5.741637814    8.400591042
  808 SOLV  HW2     4140    3.912068807    5.897566763    8.447024002
  809 SOLV  OW      4141    1.305769702    1.258897396    3.099959912
  809 SOLV  HW1     4142    1.294961700    1.358142688    3.094164666
  809 SOLV  HW2     4143    1.217253853    1.214803862    3.085103081
  810 SOLV  OW      4144    5.449512820    4.038449088    4.980629127
  810 SOLV  HW1     4145    5.402103416    4.123877652    4.959314484
  810 SOLV  HW2     4146    5.481546475    4.040835899    5.075329560
  811 SOLV  OW      4147    1.765710843    5.061356077    1.477635817
  811 SOLV  HW1     4148    1.696193040    4.989768084    1.471120308
  811 SOLV  HW2     4149    1.854095561    5.024738641    1.448527025
  812 SOLV  OW      4150    2.445622077    5.935415692    6.215880145
  812 SOLV  HW1     4151    2.384059476    6.014078227    6.211158975
  812 SOLV  HW2     4152    2.540074793    5.966289141    6.204676606
  813 SOLV  OW      4153    5.505735734    4.408170878    7.400507455
  813 SOLV  HW1     4154    5.458998373    4.356336718    7.328891209
  813 SOLV  HW2     4155    5.479103576    4.372675322    7.490122295
  814 SOLV  OW      4156    5.140472972    4.385247385    2.542045801
  814 SOLV  HW1     4157    5.064048772    4.432605231    2.498266622
  814 SOLV  HW2     4158    5.116337179    4.363298786    2.636574811
  815 SOLV  OW      4159    5.458104839    4.964868933    5.980220782
  815 SOLV  HW1     4160    5.431878530    4.937452080    6.072743974
  815 SOLV  HW2     4161    5.523581621    4.898959719    5.943223664
  816 SOLV  OW      4162    3.069567500    5.257407398    7.856764787
  816 SOLV  HW1     4163    3.096990194    5.178056726    7.911092449
  816 SOLV  HW2     4164    3.007180208    5.228218735    7.784267464
  817 SOLV  OW      4165    0.378160177    3.515911085    4.165740446
  817 SOLV  HW1     4166    0.443065946    3.481544443    4.097871667
  817 SOLV  HW2     4167    0.285808855    3.486064625    4.141648224
  818 SOLV  OW      4168    0.110461109    4.080647551    5.218324110
  818 SOLV  HW1     4169    0.108218624    3.990190973    5.175748946
  818 SOLV  HW2     4170    0.028640221    4.131840602    5.192158836
  819 SOLV  OW      4171    3.044780048    1.682642268    0.711220811
  819 SOLV  HW1     4172    2.994010429    1.632451530    0.641196666
  819 SOLV  HW2     4173    3.139594922    1.650899782    0.712830853
  820 SOLV  OW      4174    2.586143031    4.746158526    4.378733420
  820 SOLV  HW1     4175    2.656507578    4.685464485    4.341786131
  820 SOLV  HW2     4176    2.557612404    4.810978882    4.308133315
  821 SOLV  OW      4177    1.908293882    4.521737392    7.657656937
  821 SOLV  HW1     4178    1.836602176    4.505729476    7.589803774
  821 SOLV  HW2     4179    1.995023258    4.539176775    7.611031752
  822 SOLV  OW      4180    3.670808509    1.670818006    8.205301484
  822 SOLV  HW1     4181    3.726771129    1.753017544    8.194743792
  822 SOLV  HW2     4182    3.726430667    1.589943242    8.186183573
  823 SOLV  OW      4183    5.763478789    5.841638774    4.694872725
  823 SOLV  HW1     4184    5.760908872    5.925471600    4.749329014
  823 SOLV  HW2     4185    5.850332933    5.836565698    4.645571289
  824 SOLV  OW      4186    0.444747305    1.918698956    1.470948050
  824 SOLV  HW1     4187    0.439758511    1.851760487    1.396823996
  824 SOLV  HW2     4188    0.371916435    1.900704891    1.537068504
  825 SOLV  OW      4189    2.043254552    0.412776980    5.476320217
  825 SOLV  HW1     4190    1.972074970    0.362609250    5.525480271
  825 SOLV  HW2     4191    2.057849837    0.370751282    5.386761047
  826 SOLV  OW      4192    5.378248421    4.764599268    3.570523088
  826 SOLV  HW1     4193    5.334661050    4.684513909    3.611590015
  826 SOLV  HW2     4194    5.388850608    4.750012209    3.472162211
  827 SOLV  OW      4195    2.564595215    1.595442015    3.933886963
  827 SOLV  HW1     4196    2.647141056    1.551714572    3.898192089
  827 SOLV  HW2     4197    2.582909118    1.692243513    3.951036191
  828 SOLV  OW      4198    4.354636011    6.454448017    4.743530430
  828 SOLV  HW1     4199    4.321255349    6.452813690    4.649280132
  828 SOLV  HW2     4200    4.389534447    6.545679352    4.764954507
  829 SOLV  OW      4201    2.730713052    3.729667149    7.152863612
  829 SOLV  HW1     4202    2.678620924    3.659705769    7.201770346
  829 SOLV  HW2     4203    2.796334019    3.772079712    7.215274031
  830 SOLV  OW      4204    4.454052845    2.524337720    5.274505360
  830 SOLV  HW1     4205    4.496959411    2.446290365    5.229034122
  830 SOLV  HW2     4206    4.446130903    2.505643300    5.372422778
  831 SOLV  OW      4207    5.902961444    3.449759637    7.534311078
  831 SOLV  HW1     4208    5.902452718    3.388118597    7.455570043
  831 SOLV  HW2     4209    5.819251791    3.504465313    7.534358762
  832 SOLV  OW      4210    1.824342919    3.614109361    5.157785041
  832 SOLV  HW1     4211    1.744356742    3.673953677    5.162355530
  832 SOLV  HW2     4212    1.803612998    3.527263874    5.202820211
  833 SOLV  OW      4213    4.936515266    4.196434698    5.847840400
  833 SOLV  HW1     4214    4.982732874    4.254042646    5.915259282
  833 SOLV  HW2     4215    4.877769107    4.253201743    5.790165218
  834 SOLV  OW      4216    3.182258779    5.747914785    3.061080478
  834 SOLV  HW1     4217    3.203279689    5.825903787    3.002124033
  834 SOLV  HW2     4218    3.105752324    5.771186131    3.121123874
  835 SOLV  OW      4219    3.649879867    5.881671798    5.830039097
  835 SOLV  HW1     4220    3.581800802    5.907426097    5.761468175
  835 SOLV  HW2     4221    3.661306089    5.782326668    5.829993082
  836 SOLV  OW      4222    1.329930946    2.524582815    4.352294679
  836 SOLV  HW1     4223    1.332844424    2.433852770    4.310347272
  836 SOLV  HW2     4224    1.398821946    2.530119615    4.424567531
  837 SOLV  OW      4225    0.340383340    1.775722526    1.233235305
  837 SOLV  HW1     4226    0.253102650    1.731537200    1.212504312
  837 SOLV  HW2     4227    0.334740861    1.872951510    1.210547966
  838 SOLV  OW      4228    5.735982363    1.507049905    6.770340639
  838 SOLV  HW1     4229    5.769730279    1.533908501    6.860561183
  838 SOLV  HW2     4230    5.642375707    1.472848010    6.778591361
  839 SOLV  OW      4231    3.302964029    6.126187257    2.582865726
  839 SOLV  HW1     4232    3.294533063    6.026544432    2.583359015
  839 SOLV  HW2     4233    3.216639250    6.166795347    2.552881937
  840 SOLV  OW      4234    3.882459335    6.098470354    2.035303999
  840 SOLV  HW1     4235    3.879890611    6.001706019    2.010202312
  840 SOLV  HW2     4236    3.867723144    6.107764635    2.133774787
  841 SOLV  OW      4237    5.353919092    5.318073782    7.290229094
  841 SOLV  HW1     4238    5.275091511    5.257693381    7.302079344
  841 SOLV  HW2     4239    5.421932889    5.273120390    7.232320976
  842 SOLV  OW      4240    0.867027392    6.465708781    4.489942925
  842 SOLV  HW1     4241    0.779983183    6.513223414    4.502815158
  842 SOLV  HW2     4242    0.864647734    6.378133800    4.538161225
  843 SOLV  OW      4243    2.670627695    6.257107324    2.136143955
  843 SOLV  HW1     4244    2.749738874    6.196081106    2.140296973
  843 SOLV  HW2     4245    2.677343714    6.325385259    2.208897220
  844 SOLV  OW      4246    1.937689850    4.708286173    1.333605576
  844 SOLV  HW1     4247    1.858072983    4.687856303    1.276651254
  844 SOLV  HW2     4248    1.942063405    4.806715596    1.350709981
  845 SOLV  OW      4249    5.174010454    3.904414556    2.040837462
  845 SOLV  HW1     4250    5.232585548    3.962231121    1.984037753
  845 SOLV  HW2     4251    5.150377367    3.953237724    2.124848148
  846 SOLV  OW      4252    3.127826092    3.223993251    2.324785457
  846 SOLV  HW1     4253    3.076470678    3.307380949    2.345012910
  846 SOLV  HW2     4254    3.101171345    3.152047034    2.388920359
  847 SOLV  OW      4255    4.001560981    3.932146718    8.089304618
  847 SOLV  HW1     4256    4.032498446    3.952136468    7.996335046
  847 SOLV  HW2     4257    4.076005589    3.889634258    8.140789911
  848 SOLV  OW      4258    0.893313186    3.235439023    5.981451023
  848 SOLV  HW1     4259    0.919832273    3.235176524    6.077870456
  848 SOLV  HW2     4260    0.944535503    3.164800056    5.932599960
  849 SOLV  OW      4261    3.366443518    1.054957512    4.775751303
  849 SOLV  HW1     4262    3.453802797    1.090781966    4.808690533
  849 SOLV  HW2     4263    3.297111801    1.065423621    4.847050929
  850 SOLV  OW      4264    2.817708266    5.904489731    0.271516868
  850 SOLV  HW1     4265    2.803850887    5.960552188    0.353156390
  850 SOLV  HW2     4266    2.866518321    5.957767873    0.202386258
  851 SOLV  OW      4267    1.494719480    2.804670571    5.083718565
  851 SOLV  HW1     4268    1.429577974    2.730460090    5.099511189
  851 SOLV  HW2     4269    1.481337270    2.841778792    4.991827659
  852 SOLV  OW      4270    4.363823957    6.390394480    7.848749146
  852 SOLV  HW1     4271    4.296615002    6.319892134    7.826112888
  852 SOLV  HW2     4272    4.341213389    6.430764501    7.937400476
  853 SOLV  OW      4273    4.556043529    4.209239935    7.320991201
  853 SOLV  HW1     4274    4.502757876    4.240681894    7.399553660
  853 SOLV  HW2     4275    4.513447027    4.241877564    7.236609058
  854 SOLV  OW      4276    4.456074994    4.783528769    5.758264302
  854 SOLV  HW1     4277    4.362631863    4.819132090    5.757369755
  854 SOLV  HW2     4278    4.469746525    4.723801755    5.679233946
  855 SOLV  OW      4279    0.092489054    2.559223400    0.748985935
  855 SOLV  HW1     4280    0.029435387    2.626725491    0.710674951
  855 SOLV  HW2     4281    0.186322417    2.583548796    0.724417829
  856 SOLV  OW      4282    1.298230899    5.331016110    5.635485761
  856 SOLV  HW1     4283    1.393260350    5.318293127    5.607068622
  856 SOLV  HW2     4284    1.286002517    5.423969052    5.670274167
  857 SOLV  OW      4285    5.616948458    1.862365595    2.379984183
  857 SOLV  HW1     4286    5.585785122    1.865613813    2.474949023
  857 SOLV  HW2     4287    5.540796145    1.884676113    2.319131117
  858 SOLV  OW      4288    4.133667777    5.718508446    0.917767566
  858 SOLV  HW1     4289    4.108160897    5.683243501    1.007799819
  858 SOLV  HW2     4290    4.144576034    5.817788309    0.922721850
  859 SOLV  OW      4291    4.742458438    3.954697086    5.298656948
  859 SOLV  HW1     4292    4.802279866    4.009842644    5.356798000
  859 SOLV  HW2     4293    4.797353776    3.888478404    5.247651055
  860 SOLV  OW      4294    0.331683527    2.034623313    0.374274725
  860 SOLV  HW1     4295    0.333723587    1.959635587    0.440401169
  860 SOLV  HW2     4296    0.327781296    2.121890801    0.422949060
  861 SOLV  OW      4297    1.911308926    3.740898106    3.744190696
  861 SOLV  HW1     4298    1.977888217    3.806217711    3.708127227
  861 SOLV  HW2     4299    1.840449779    3.724237161    3.675623589
  862 SOLV  OW      4300    3.133681182    0.790158124    8.546087324
  862 SOLV  HW1     4301    3.058275031    0.824743754    8.601924570
  862 SOLV  HW2     4302    3.113428457    0.696665401    8.516950134
  863 SOLV  OW      4303    4.947702712    5.925724384    5.327825583
  863 SOLV  HW1     4304    4.970053761    5.963969505    5.238172000
  863 SOLV  HW2     4305    4.860030389    5.962494765    5.358833859
  864 SOLV  OW      4306    5.021901749    4.500604901    0.193606663
  864 SOLV  HW1     4307    4.939895568    4.473804957    0.143042204
  864 SOLV  HW2     4308    5.063892608    4.419531535    0.234397352
  865 SOLV  OW      4309    4.727561792    6.324214563    0.159300922
  865 SOLV  HW1     4310    4.796998174    6.310019718    0.088752107
  865 SOLV  HW2     4311    4.722266748    6.243170731    0.217643751
  866 SOLV  OW      4312    5.139050744    4.921489463    3.887148052
  866 SOLV  HW1     4313    5.213599780    4.962052015    3.834260082
  866 SOLV  HW2     4314    5.131703093    4.824203974    3.865203269
  867 SOLV  OW      4315    4.671404503    4.022354149    1.172730092
  867 SOLV  HW1     4316    4.589692174    4.077845176    1.188347359
  867 SOLV  HW2     4317    4.644561166    3.927524969    1.155792342
  868 SOLV  OW      4318    5.829838004    2.649829229    3.997555041
  868 SOLV  HW1     4319    5.730567037    2.649894555    3.985500823
  868 SOLV  HW2     4320    5.873100753    2.608230151    3.917568148
  869 SOLV  OW      4321    2.985035841    2.458790902    6.900054545
  869 SOLV  HW1     4322    2.892874568    2.472457307    6.863728815
  869 SOLV  HW2     4323    3.023302538    2.546891664    6.927874803
  870 SOLV  OW      4324    3.608637940    2.650173267    0.156171153
  870 SOLV  HW1     4325    3.531812958    2.650062164    0.220186309
  870 SOLV  HW2     4326    3.585106479    2.595572019    0.075765911
  871 SOLV  OW      4327    2.466915739    4.686099156    5.423607246
  871 SOLV  HW1     4328    2.433595993    4.598045959    5.389895778
  871 SOLV  HW2     4329    2.459792023    4.754459435    5.350970329
  872 SOLV  OW      4330    2.963134449    0.654167723    0.948428346
  872 SOLV  HW1     4331    3.009728401    0.565724711    0.951050953
  872 SOLV  HW2     4332    2.864369929    0.640024719    0.955180665
  873 SOLV  OW      4333    2.854803851    5.075740361    1.272695647
  873 SOLV  HW1     4334    2.790217145    4.999426549    1.270512804
  873 SOLV  HW2     4335    2.928854353    5.054920080    1.336594633
  874 SOLV  OW      4336    5.885413119    5.793202262    2.189814893
  874 SOLV  HW1     4337    5.814358051    5.758927768    2.251267583
  874 SOLV  HW2     4338    5.953594576    5.721668151    2.174511266
  875 SOLV  OW      4339    4.021244123    3.592214407    0.851296399
  875 SOLV  HW1     4340    3.934475169    3.597421236    0.900733913
  875 SOLV  HW2     4341    4.004772005    3.605506018    0.753561848
  876 SOLV  OW      4342    5.406388220    1.612114285    3.817007381
  876 SOLV  HW1     4343    5.394717917    1.700993723    3.861327532
  876 SOLV  HW2     4344    5.432562077    1.625695813    3.721453647
  877 SOLV  OW      4345    0.813247497    1.237915705    7.618238020
  877 SOLV  HW1     4346    0.797285714    1.144783234    7.585502818
  877 SOLV  HW2     4347    0.902309325    1.242541150    7.663477634
  878 SOLV  OW      4348    1.591805531    0.686635181    6.219910376
  878 SOLV  HW1     4349    1.507135617    0.734171662    6.196008174
  878 SOLV  HW2     4350    1.615817168    0.707006997    6.314823240
  879 SOLV  OW      4351    4.687189379    5.239723278    2.600410967
  879 SOLV  HW1     4352    4.633950217    5.224282917    2.683640832
  879 SOLV  HW2     4353    4.643782133    5.192321324    2.523802231
  880 SOLV  OW      4354    0.480564548    2.215253466    5.128211332
  880 SOLV  HW1     4355    0.546912989    2.256041443    5.065487631
  880 SOLV  HW2     4356    0.517523518    2.216294164    5.221125054
  881 SOLV  OW      4357    1.374861331    4.461133712    1.081108361
  881 SOLV  HW1     4358    1.379099106    4.369590898    1.121133279
  881 SOLV  HW2     4359    1.466699188    4.500611339    1.078395393
  882 SOLV  OW      4360    5.398628045    5.150630694    6.312572805
  882 SOLV  HW1     4361    5.437445907    5.213958786    6.245619555
  882 SOLV  HW2     4362    5.409167766    5.056778674    6.279698426
  883 SOLV  OW      4363    1.303040522    3.723974423    5.100582167
  883 SOLV  HW1     4364    1.313888578    3.633550509    5.059280397
  883 SOLV  HW2     4365    1.253223624    3.783610600    5.037639121
  884 SOLV  OW      4366    3.989688200    3.356493055    5.184985529
  884 SOLV  HW1     4367    3.927815416    3.327036887    5.257815088
  884 SOLV  HW2     4368    4.078751101    3.312679782    5.197160863
  885 SOLV  OW      4369    3.820182431    5.493661377    2.046509207
  885 SOLV  HW1     4370    3.726166975    5.478735405    2.015877157
  885 SOLV  HW2     4371    3.819403279    5.539487084    2.135387929
  886 SOLV  OW      4372    2.569093701    0.188227190    1.527743586
  886 SOLV  HW1     4373    2.514589490    0.271921554    1.532700552
  886 SOLV  HW2     4374    2.654821480    0.201278877    1.577547609
  887 SOLV  OW      4375    3.266357442    0.485662479    2.920014021
  887 SOLV  HW1     4376    3.353549589    0.533766635    2.910873282
  887 SOLV  HW2     4377    3.191282693    0.548686766    2.900221921
  888 SOLV  OW      4378    3.549905371    1.941356612    5.843320694
  888 SOLV  HW1     4379    3.528835584    1.936673113    5.940963931
  888 SOLV  HW2     4380    3.542589012    1.850039580    5.803224609
  889 SOLV  OW      4381    4.282029969    4.196402035    3.389593004
  889 SOLV  HW1     4382    4.316451925    4.141236926    3.465566593
  889 SOLV  HW2     4383    4.198579924    4.154875675    3.353375755
  890 SOLV  OW      4384    4.349007181    1.804229073    2.893103450
  890 SOLV  HW1     4385    4.357193887    1.707346511    2.869720524
  890 SOLV  HW2     4386    4.269327491    1.817683881    2.952011257
  891 SOLV  OW      4387    4.497924411    6.379540113    0.626522167
  891 SOLV  HW1     4388    4.577941583    6.337975397    0.583282648
  891 SOLV  HW2     4389    4.525672309    6.462177787    0.675523135
  892 SOLV  OW      4390    4.730538927    3.400084361    3.396201736
  892 SOLV  HW1     4391    4.665141717    3.469175513    3.427018322
  892 SOLV  HW2     4392    4.743387795    3.331887279    3.468202313
  893 SOLV  OW      4393    2.156352811    1.246898969    1.983358260
  893 SOLV  HW1     4394    2.067939721    1.293622144    1.983016725
  893 SOLV  HW2     4395    2.148529813    1.160392633    1.933805292
  894 SOLV  OW      4396    4.752597318    5.019728508    5.402577514
  894 SOLV  HW1     4397    4.743954278    5.110318005    5.444036639
  894 SOLV  HW2     4398    4.792711046    5.028490638    5.311395665
  895 SOLV  OW      4399    0.923509347    2.504882744    7.779127810
  895 SOLV  HW1     4400    1.018671836    2.526585533    7.757376801
  895 SOLV  HW2     4401    0.876508414    2.587776677    7.809451763
  896 SOLV  OW      4402    1.212352201    5.079738168    0.980013655
  896 SOLV  HW1     4403    1.153506263    5.104168826    1.057087188
  896 SOLV  HW2     4404    1.229224982    4.981175708    0.980890142
  897 SOLV  OW      4405    3.476072068    4.282959988    4.322631086
  897 SOLV  HW1     4406    3.454892371    4.310988982    4.416256727
  897 SOLV  HW2     4407    3.393300444    4.288134869    4.266755251
  898 SOLV  OW      4408    4.371912196    0.447964231    4.118204501
  898 SOLV  HW1     4409    4.331728134    0.516863694    4.057887877
  898 SOLV  HW2     4410    4.347446968    0.356685257    4.085499161
  899 SOLV  OW      4411    2.335494516    0.741298657    4.991295508
  899 SOLV  HW1     4412    2.273964101    0.685645981    4.935467119
  899 SOLV  HW2     4413    2.356947680    0.826095947    4.942826869
  900 SOLV  OW      4414    5.047895659    0.787403731    5.156866413
  900 SOLV  HW1     4415    5.003357294    0.792182836    5.246272756
  900 SOLV  HW2     4416    5.059360266    0.879792276    5.120356624
  901 SOLV  OW      4417    4.300895335    2.746978223    6.083924386
  901 SOLV  HW1     4418    4.293571943    2.842804708    6.111559512
  901 SOLV  HW2     4419    4.397357326    2.721992884    6.075507963
  902 SOLV  OW      4420    5.415159708    6.079039607    4.212598328
  902 SOLV  HW1     4421    5.367630081    6.069308603    4.125155364
  902 SOLV  HW2     4422    5.466704546    6.164729895    4.213164811
  903 SOLV  OW      4423    0.745277151    2.113387832    0.584971667
  903 SOLV  HW1     4424    0.759251892    2.055358122    0.665204428
  903 SOLV  HW2     4425    0.830400896    2.161092578    0.563103058
  904 SOLV  OW      4426    2.247147467    2.632798018    1.588753651
  904 SOLV  HW1     4427    2.271490983    2.635392015    1.685710838
  904 SOLV  HW2     4428    2.202714782    2.718672664    1.563233181
  905 SOLV  OW      4429    5.522910472    0.818530083    5.559886014
  905 SOLV  HW1     4430    5.608638996    0.865560639    5.538939013
  905 SOLV  HW2     4431    5.534680077    0.762813869    5.642088294
  906 SOLV  OW      4432    0.202538145    1.248941741    6.486205366
  906 SOLV  HW1     4433    0.195464974    1.291861779    6.396161729
  906 SOLV  HW2     4434    0.117211469    1.201192054    6.507166195
  907 SOLV  OW      4435    1.430577068    2.124570152    7.560255099
  907 SOLV  HW1     4436    1.460036932    2.029094142    7.564318590
  907 SOLV  HW2     4437    1.332324194    2.128390337    7.542039424
  908 SOLV  OW      4438    0.642133831    0.589745288    2.545468065
  908 SOLV  HW1     4439    0.587637666    0.552779821    2.470210210
  908 SOLV  HW2     4440    0.644148530    0.523855565    2.620664646
  909 SOLV  OW      4441    0.933587967    0.730228096    4.115002537
  909 SOLV  HW1     4442    0.985448590    0.724157416    4.029716786
  909 SOLV  HW2     4443    0.980628358    0.791699621    4.178315132
  910 SOLV  OW      4444    0.599354580    2.665848351    7.494205575
  910 SOLV  HW1     4445    0.678786612    2.725573696    7.483095139
  910 SOLV  HW2     4446    0.560803389    2.678316702    7.585629657
  911 SOLV  OW      4447    5.128241788    3.637923825    5.509403451
  911 SOLV  HW1     4448    5.134032624    3.590133011    5.421753301
  911 SOLV  HW2     4449    5.172288891    3.582902006    5.580343303
  912 SOLV  OW      4450    1.376627418    1.308153413    2.691007974
  912 SOLV  HW1     4451    1.435766134    1.229291143    2.707842012
  912 SOLV  HW2     4452    1.304091234    1.282399174    2.627170381
  913 SOLV  OW      4453    4.118325764    2.789882882    1.523458127
  913 SOLV  HW1     4454    4.103330055    2.806934596    1.620846017
  913 SOLV  HW2     4455    4.031334008    2.766787012    1.479880173
  914 SOLV  OW      4456    5.896478643    5.745126358    3.099639477
  914 SOLV  HW1     4457    5.876165106    5.671573496    3.164271959
  914 SOLV  HW2     4458    5.873862785    5.833219609    3.141210183
  915 SOLV  OW      4459    2.970037866    2.280623616    3.729231107
  915 SOLV  HW1     4460    2.960894504    2.367895872    3.681272923
  915 SOLV  HW2     4461    2.882345516    2.232575547    3.728017555
  916 SOLV  OW      4462    3.571292254    5.631162042    4.362221962
  916 SOLV  HW1     4463    3.616554876    5.714468022    4.394024649
  916 SOLV  HW2     4464    3.483087781    5.621470555    4.408331686
  917 SOLV  OW      4465    1.213460610    5.089258828    4.229696295
  917 SOLV  HW1     4466    1.184616462    4.996188703    4.207202433
  917 SOLV  HW2     4467    1.290577416    5.085809503    4.293266383
  918 SOLV  OW      4468    1.693644224    6.073821782    0.602423269
  918 SOLV  HW1     4469    1.612635826    6.101811704    0.550903942
  918 SOLV  HW2     4470    1.703051396    5.974350916    0.598289742
  919 SOLV  OW      4471    0.416832872    3.065729406    1.861347547
  919 SOLV  HW1     4472    0.407922952    3.128776164    1.938456128
  919 SOLV  HW2     4473    0.480980231    2.992803287    1.885158315
  920 SOLV  OW      4474    1.842095346    6.134509445    4.296298593
  920 SOLV  HW1     4475    1.811015068    6.182432016    4.378380948
  920 SOLV  HW2     4476    1.941482735    6.142496535    4.288659177
  921 SOLV  OW      4477    3.223736263    2.309460134    6.375749978
  921 SOLV  HW1     4478    3.186132608    2.348318110    6.459869384
  921 SOLV  HW2     4479    3.151132009    2.262832803    6.325207334
  922 SOLV  OW      4480    0.685509308    4.273131172    4.349795573
  922 SOLV  HW1     4481    0.715689733    4.362956894    4.317849835
  922 SOLV  HW2     4482    0.671442001    4.212824800    4.271276149
  923 SOLV  OW      4483    5.526098847    2.839451109    2.254109297
  923 SOLV  HW1     4484    5.472718959    2.868991678    2.333343024
  923 SOLV  HW2     4485    5.471354071    2.776951284    2.198460436
  924 SOLV  OW      4486    4.393845416    5.934161251    3.101982180
  924 SOLV  HW1     4487    4.461668776    6.007056852    3.092694813
  924 SOLV  HW2     4488    4.409727329    5.864716345    3.031802408
  925 SOLV  OW      4489    1.965681292    1.863435738    4.760623152
  925 SOLV  HW1     4490    1.877277143    1.910173814    4.761169847
  925 SOLV  HW2     4491    1.975780952    1.810237465    4.844694397
  926 SOLV  OW      4492    1.883817090    3.285145269    2.451295014
  926 SOLV  HW1     4493    1.945710736    3.282514794    2.529795365
  926 SOLV  HW2     4494    1.844656083    3.376763662    2.442779648
  927 SOLV  OW      4495    1.151682836    2.858942324    4.439142550
  927 SOLV  HW1     4496    1.207461039    2.914197555    4.377209446
  927 SOLV  HW2     4497    1.135519113    2.769119941    4.398268504
  928 SOLV  OW      4498    1.932374540    1.025632354    8.291156430
  928 SOLV  HW1     4499    2.010171079    1.086802756    8.276806061
  928 SOLV  HW2     4500    1.855781659    1.055152538    8.234041383
  929 SOLV  OW      4501    1.160560122    2.005495447    6.104202861
  929 SOLV  HW1     4502    1.233136004    2.067766868    6.133444453
  929 SOLV  HW2     4503    1.160584441    1.998791825    6.004427445
  930 SOLV  OW      4504    3.401953855    2.366194992    0.179627065
  930 SOLV  HW1     4505    3.367529038    2.350764287    0.087015628
  930 SOLV  HW2     4506    3.365386845    2.452344057    0.214857723
  931 SOLV  OW      4507    3.210019313    4.601909774    6.520010770
  931 SOLV  HW1     4508    3.211237633    4.516564657    6.572114105
  931 SOLV  HW2     4509    3.264689464    4.670802085    6.567603459
  932 SOLV  OW      4510    4.979330876    3.543849241    3.989158168
  932 SOLV  HW1     4511    5.028389840    3.459407732    3.967643730
  932 SOLV  HW2     4512    4.989115465    3.608323890    3.913347182
  933 SOLV  OW      4513    4.153833003    3.957542376    4.805655461
  933 SOLV  HW1     4514    4.116367035    4.003143314    4.724928278
  933 SOLV  HW2     4515    4.149546709    3.858444308    4.792957274
  934 SOLV  OW      4516    2.593042157    5.939267765    7.200937311
  934 SOLV  HW1     4517    2.657087651    5.980464332    7.136121962
  934 SOLV  HW2     4518    2.514574708    5.902186187    7.151259888
  935 SOLV  OW      4519    5.046535360    4.617455874    5.639583943
  935 SOLV  HW1     4520    5.060550095    4.545532067    5.571535634
  935 SOLV  HW2     4521    5.002903464    4.696307296    5.596239639
  936 SOLV  OW      4522    0.785662558    4.079825721    8.191122091
  936 SOLV  HW1     4523    0.773938134    3.993042939    8.239405837
  936 SOLV  HW2     4524    0.874232290    4.080441080    8.144699592
  937 SOLV  OW      4525    5.031107338    6.392250876    4.908477154
  937 SOLV  HW1     4526    4.937212880    6.398022534    4.942396523
  937 SOLV  HW2     4527    5.090163799    6.354939493    4.980032842
  938 SOLV  OW      4528    5.462691838    5.088746823    7.093538215
  938 SOLV  HW1     4529    5.517615726    5.014258227    7.131417482
  938 SOLV  HW2     4530    5.487345894    5.102921418    6.997667026
  939 SOLV  OW      4531    2.535643541    2.381642148    2.313147758
  939 SOLV  HW1     4532    2.592398187    2.463657030    2.320391637
  939 SOLV  HW2     4533    2.592131635    2.300557337    2.328456630
  940 SOLV  OW      4534    3.000341614    0.117347569    5.923768688
  940 SOLV  HW1     4535    2.967642472    0.024204726    5.939743703
  940 SOLV  HW2     4536    2.939344065    0.182327203    5.969122386
  941 SOLV  OW      4537    2.391091639    0.779338141    6.040626098
  941 SOLV  HW1     4538    2.457358482    0.763253990    5.967482064
  941 SOLV  HW2     4539    2.342783217    0.694219820    6.061148713
  942 SOLV  OW      4540    4.582475355    2.795833339    0.829109322
  942 SOLV  HW1     4541    4.611886344    2.889740553    0.846898823
  942 SOLV  HW2     4542    4.529605266    2.792967068    0.744276567
  943 SOLV  OW      4543    2.677607644    0.656557872    1.511618129
  943 SOLV  HW1     4544    2.676136361    0.752271704    1.482691608
  943 SOLV  HW2     4545    2.712894822    0.599794940    1.437235152
  944 SOLV  OW      4546    0.203518539    5.698859814    3.181043531
  944 SOLV  HW1     4547    0.250325846    5.630223983    3.236705266
  944 SOLV  HW2     4548    0.129714279    5.655301173    3.129510971
  945 SOLV  OW      4549    1.479619343    3.295346972    3.132379388
  945 SOLV  HW1     4550    1.477076964    3.223888798    3.062470221
  945 SOLV  HW2     4551    1.436597262    3.261608563    3.216110171
  946 SOLV  OW      4552    5.820720049    2.489529526    3.145349610
  946 SOLV  HW1     4553    5.756866451    2.554350120    3.186834962
  946 SOLV  HW2     4554    5.801030662    2.481233027    3.047658690
  947 SOLV  OW      4555    4.480028099    3.679049403    4.615817812
  947 SOLV  HW1     4556    4.396342258    3.641024939    4.576436983
  947 SOLV  HW2     4557    4.459612176    3.719158601    4.705117581
  948 SOLV  OW      4558    1.726194354    5.157639611    4.272496288
  948 SOLV  HW1     4559    1.694388806    5.138395278    4.179662675
  948 SOLV  HW2     4560    1.747239106    5.255029408    4.281003549
  949 SOLV  OW      4561    3.276859552    6.353418142    2.253827963
  949 SOLV  HW1     4562    3.325156292    6.381481274    2.170882531
  949 SOLV  HW2     4563    3.182963306    6.327933644    2.230718980
  950 SOLV  OW      4564    4.597672290    3.015855050    8.599876433
  950 SOLV  HW1     4565    4.616066302    3.111743285    8.621489745
  950 SOLV  HW2     4566    4.642724507    2.991831492    8.513892733
  951 SOLV  OW      4567    2.301717244    3.493404587    6.526762315
  951 SOLV  HW1     4568    2.343527084    3.514959317    6.438516118
  951 SOLV  HW2     4569    2.349879754    3.542512904    6.599348448
  952 SOLV  OW      4570    3.032142897    2.888667668    5.068031322
  952 SOLV  HW1     4571    3.099659531    2.961389462    5.055657623
  952 SOLV  HW2     4572    3.078807183    2.803664205    5.092462575
  953 SOLV  OW      4573    4.872980226    4.067059824    1.429221657
  953 SOLV  HW1     4574    4.840478734    3.995525594    1.491088480
  953 SOLV  HW2     4575    4.795744926    4.104067908    1.377579186
  954 SOLV  OW      4576    1.297744882    2.628824054    5.134926160
  954 SOLV  HW1     4577    1.278078429    2.548842645    5.078214428
  954 SOLV  HW2     4578    1.224291977    2.641260456    5.201634792
  955 SOLV  OW      4579    3.139077554    5.199024827    2.485929640
  955 SOLV  HW1     4580    3.133358363    5.283715126    2.433063127
  955 SOLV  HW2     4581    3.059746790    5.192064785    2.546412919
  956 SOLV  OW      4582    1.081583888    5.141020865    1.833708726
  956 SOLV  HW1     4583    1.054335477    5.068600194    1.897055415
  956 SOLV  HW2     4584    1.026255700    5.222599442    1.850553850
  957 SOLV  OW      4585    5.848926262    4.198857272    1.668347272
  957 SOLV  HW1     4586    5.829942774    4.268148219    1.737905963
  957 SOLV  HW2     4587    5.766248739    4.181965298    1.614689924
  958 SOLV  OW      4588    5.947415140    1.404133083    4.503683956
  958 SOLV  HW1     4589    5.960883807    1.503120644    4.499203113
  958 SOLV  HW2     4590    5.858812820    1.380703784    4.463674893
  959 SOLV  OW      4591    1.950310788    3.129416796    3.162990457
  959 SOLV  HW1     4592    1.992450719    3.219857161    3.169686688
  959 SOLV  HW2     4593    1.920499614    3.113418416    3.068887502
  960 SOLV  OW      4594    1.360288338    2.157209212    2.408159804
  960 SOLV  HW1     4595    1.377157662    2.120346562    2.316745498
  960 SOLV  HW2     4596    1.324534932    2.250284105    2.400492970
  961 SOLV  OW      4597    3.129583239    3.667079109    2.162110388
  961 SOLV  HW1     4598    3.160888346    3.710747185    2.246449615
  961 SOLV  HW2     4599    3.029735344    3.670573375    2.157840545
  962 SOLV  OW      4600    4.804879943    3.385749906    4.365877400
  962 SOLV  HW1     4601    4.780483498    3.455379646    4.433379490
  962 SOLV  HW2     4602    4.788393639    3.294892546    4.404259969
  963 SOLV  OW      4603    1.192482972    6.347454453    2.945096158
  963 SOLV  HW1     4604    1.161274544    6.292717470    3.022748692
  963 SOLV  HW2     4605    1.292226440    6.354327472    2.947101737
  964 SOLV  OW      4606    4.231539777    0.924255896    7.462608406
  964 SOLV  HW1     4607    4.216688311    0.994712890    7.393216250
  964 SOLV  HW2     4608    4.218598761    0.963784247    7.553548378
  965 SOLV  OW      4609    1.075007343    4.427216250    7.924770358
  965 SOLV  HW1     4610    1.163700575    4.453194127    7.962963087
  965 SOLV  HW2     4611    1.048533555    4.337459431    7.960024575
  966 SOLV  OW      4612    0.542696970    1.823570323    6.104378337
  966 SOLV  HW1     4613    0.502708411    1.820768902    6.195992200
  966 SOLV  HW2     4614    0.637569780    1.792223612    6.108446716
  967 SOLV  OW      4615    1.630694979    5.741133379    3.065841225
  967 SOLV  HW1     4616    1.572409803    5.721827236    3.144772398
  967 SOLV  HW2     4617    1.573515351    5.759789115    2.985950892
  968 SOLV  OW      4618    5.716839597    5.427944566    5.509855970
  968 SOLV  HW1     4619    5.680492767    5.492104860    5.577401453
  968 SOLV  HW2     4620    5.742066842    5.342489419    5.555254490
  969 SOLV  OW      4621    0.153041265    1.430878072    3.188060673
  969 SOLV  HW1     4622    0.130445151    1.498581388    3.118020138
  969 SOLV  HW2     4623    0.171730500    1.342823087    3.144505369
  970 SOLV  OW      4624    5.799044306    3.510475613    3.518622172
  970 SOLV  HW1     4625    5.772906346    3.416717650    3.495681274
  970 SOLV  HW2     4626    5.723384909    3.572317641    3.497379770
  971 SOLV  OW      4627    3.907062250    1.988034607    0.342055908
  971 SOLV  HW1     4628    3.973553206    1.999304307    0.415893472
  971 SOLV  HW2     4629    3.951691631    1.945775705    0.263173521
  972 SOLV  OW      4630    0.002684571    4.248317495    1.230531159
  972 SOLV  HW1     4631    0.009449473    4.162319587    1.281113858
  972 SOLV  HW2     4632    0.016937243    4.325005386    1.293107755
  973 SOLV  OW      4633    1.934088057    1.432003051    0.693678550
  973 SOLV  HW1     4634    1.843556496    1.390463101    0.702538253
  973 SOLV  HW2     4635    1.956435053    1.481457671    0.777671892
  974 SOLV  OW      4636    0.188086582    4.568092449    7.521585354
  974 SOLV  HW1     4637    0.152656577    4.596864713    7.432608404
  974 SOLV  HW2     4638    0.265824291    4.506625692    7.508216734
  975 SOLV  OW      4639    3.197600553    4.484659451    3.297635580
  975 SOLV  HW1     4640    3.168169418    4.572249281    3.259385571
  975 SOLV  HW2     4641    3.208683690    4.418101260    3.223825643
  976 SOLV  OW      4642    1.192620659    0.928906375    6.598572872
  976 SOLV  HW1     4643    1.278757922    0.938678328    6.648421479
  976 SOLV  HW2     4644    1.120022366    0.977007908    6.647723270
  977 SOLV  OW      4645    3.108249285    0.735543047    2.885070166
  977 SOLV  HW1     4646    3.169841211    0.812382156    2.902453760
  977 SOLV  HW2     4647    3.028262392    0.742799741    2.944647454
  978 SOLV  OW      4648    5.123560316    4.716538683    1.600265823
  978 SOLV  HW1     4649    5.122021143    4.801584227    1.652848379
  978 SOLV  HW2     4650    5.091959749    4.641154585    1.657873652
  979 SOLV  OW      4651    0.219484344    1.122740817    0.052713116
  979 SOLV  HW1     4652    0.270543792    1.047470207    0.011152320
  979 SOLV  HW2     4653    0.283529720    1.190074227    0.089651140
  980 SOLV  OW      4654    5.147242457    1.906793154    5.144280284
  980 SOLV  HW1     4655    5.193439502    1.995160468    5.151836014
  980 SOLV  HW2     4656    5.087482064    1.893552923    5.223358800
  981 SOLV  OW      4657    3.335967393    4.951257007    0.648138171
  981 SOLV  HW1     4658    3.298204951    4.947966350    0.740675728
  981 SOLV  HW2     4659    3.290907189    5.023947091    0.596314025
  982 SOLV  OW      4660    2.539532390    1.733620742    7.383950698
  982 SOLV  HW1     4661    2.473726172    1.686488083    7.325230407
  982 SOLV  HW2     4662    2.533830604    1.832175693    7.367999764
  983 SOLV  OW      4663    6.008606560    5.470740507    8.285851850
  983 SOLV  HW1     4664    6.077155444    5.411134490    8.244040490
  983 SOLV  HW2     4665    6.052089050    5.555671550    8.315785333
  984 SOLV  OW      4666    3.338777874    1.167736052    0.152690298
  984 SOLV  HW1     4667    3.419112143    1.227155268    0.148720550
  984 SOLV  HW2     4668    3.348371371    1.094186945    0.085619313
  985 SOLV  OW      4669    4.189793475    5.814806106    6.324481587
  985 SOLV  HW1     4670    4.274983143    5.820732543    6.272446917
  985 SOLV  HW2     4671    4.112747122    5.837788787    6.265020171
  986 SOLV  OW      4672    0.007635386    1.329510733    3.633207211
  986 SOLV  HW1     4673   -0.090434599    1.336020640    3.651644377
  986 SOLV  HW2     4674    0.028409702    1.375279994    3.546757023
  987 SOLV  OW      4675    0.481146141    6.166025582    5.188614979
  987 SOLV  HW1     4676    0.521225924    6.235165074    5.128503633
  987 SOLV  HW2     4677    0.543729144    6.088434173    5.196549557
  988 SOLV  OW      4678    0.197506972    2.484689624    6.613445438
  988 SOLV  HW1     4679    0.218812376    2.533629855    6.698008779
  988 SOLV  HW2     4680    0.273423861    2.494668882    6.549125523
  989 SOLV  OW      4681    1.074126743    5.300545946    4.325600831
  989 SOLV  HW1     4682    1.150313358    5.235885211    4.321779454
  989 SOLV  HW2     4683    1.032022456    5.297130000    4.416240515
  990 SOLV  OW      4684    3.941696876    4.647346561    3.132762527
  990 SOLV  HW1     4685    4.013337202    4.592739590    3.089336923
  990 SOLV  HW2     4686    3.862031610    4.651809046    3.072483096
  991 SOLV  OW      4687    1.538342614    1.186758059    7.872534702
  991 SOLV  HW1     4688    1.481052717    1.243250088    7.813149818
  991 SOLV  HW2     4689    1.483386479    1.151774866    7.948403087
  992 SOLV  OW      4690    3.616622348    4.116965175    0.820452513
  992 SOLV  HW1     4691    3.528452207    4.091776464    0.860347254
  992 SOLV  HW2     4692    3.664057442    4.180223887    0.881675725
  993 SOLV  OW      4693    4.747404913    5.882285607    5.815630494
  993 SOLV  HW1     4694    4.729631148    5.977374961    5.840970838
  993 SOLV  HW2     4695    4.829014723    5.877840824    5.758009909
  994 SOLV  OW      4696    5.470146718    4.591699369    3.037613151
  994 SOLV  HW1     4697    5.567709279    4.570836053    3.030809632
  994 SOLV  HW2     4698    5.419236253    4.507529776    3.055603044
  995 SOLV  OW      4699    0.405200358    4.342158905    0.114627068
  995 SOLV  HW1     4700    0.429770133    4.245542538    0.122478625
  995 SOLV  HW2     4701    0.488249412    4.396972584    0.104709434
  996 SOLV  OW      4702    1.892029784    5.187579770    2.180697281
  996 SOLV  HW1     4703    1.821504066    5.125987724    2.215804929
  996 SOLV  HW2     4704    1.861600151    5.282300468    2.190800040
  997 SOLV  OW      4705    2.576028351    1.920167258    3.656276616
  997 SOLV  HW1     4706    2.609244623    1.945235090    3.565346300
  997 SOLV  HW2     4707    2.552643279    1.822948765    3.657590304
  998 SOLV  OW      4708    1.179484020    1.610713217    7.995506898
  998 SOLV  HW1     4709    1.127893287    1.669101987    8.058190187
  998 SOLV  HW2     4710    1.277432075    1.623107539    8.011400195
  999 SOLV  OW      4711    4.841506081    1.903187666    6.425947631
  999 SOLV  HW1     4712    4.855280609    1.854515298    6.512210422
  999 SOLV  HW2     4713    4.912363678    1.972951874    6.415355159
 1000 SOLV  OW      4714    3.333731740    0.494509397    6.053278985
 1000 SOLV  HW1     4715    3.241718287    0.530689840    6.068261700
 1000 SOLV  HW2     4716    3.358308667    0.504797795    5.956893407
 1001 SOLV  OW      4717    3.268057845    4.355625038    6.600455427
 1001 SOLV  HW1     4718    3.285261909    4.317633714    6.509567072
 1001 SOLV  HW2     4719    3.237518539    4.282789995    6.661794152
 1002 SOLV  OW      4720    1.541155837    3.147869459    7.579455325
 1002 SOLV  HW1     4721    1.575915275    3.080024284    7.644176617
 1002 SOLV  HW2     4722    1.557934562    3.116455633    7.486011836
 1003 SOLV  OW      4723    1.593220547    2.413109141    2.467177046
 1003 SOLV  HW1     4724    1.667810949    2.472942490    2.496439380
 1003 SOLV  HW2     4725    1.547540216    2.453186868    2.387759736
 1004 SOLV  OW      4726    0.536636840    1.906378783    1.884547486
 1004 SOLV  HW1     4727    0.597995474    1.832000574    1.911062401
 1004 SOLV  HW2     4728    0.579405005    1.960726711    1.812317312
 1005 SOLV  OW      4729    2.470814363    1.130142887    3.611074315
 1005 SOLV  HW1     4730    2.416141828    1.157632458    3.690164753
 1005 SOLV  HW2     4731    2.522654245    1.047608490    3.633451114
 1006 SOLV  OW      4732    1.251035893    1.230139914    6.313168137
 1006 SOLV  HW1     4733    1.342784463    1.227703989    6.273465443
 1006 SOLV  HW2     4734    1.224360642    1.325096051    6.329654560
 1007 SOLV  OW      4735    0.701812864    3.529813525    2.344025379
 1007 SOLV  HW1     4736    0.736830986    3.503815622    2.254037294
 1007 SOLV  HW2     4737    0.765453523    3.593595329    2.387404969
 1008 SOLV  OW      4738    2.986278718    5.784350903    2.514598549
 1008 SOLV  HW1     4739    2.930754074    5.803836158    2.433744528
 1008 SOLV  HW2     4740    3.081726356    5.772210259    2.487352285
 1009 SOLV  OW      4741    4.050283059    4.842026019    3.317102238
 1009 SOLV  HW1     4742    4.016631911    4.776720004    3.249258732
 1009 SOLV  HW2     4743    3.972784306    4.883135981    3.365101908
 1010 SOLV  OW      4744    3.845972910    1.760720856    5.454333233
 1010 SOLV  HW1     4745    3.808271027    1.849444725    5.480916932
 1010 SOLV  HW2     4746    3.938384761    1.751323459    5.491370643
 1011 SOLV  OW      4747    0.339859087    4.132646696    5.357045479
 1011 SOLV  HW1     4748    0.412087652    4.177182140    5.304133905
 1011 SOLV  HW2     4749    0.270438708    4.096463540    5.294823173
 1012 SOLV  OW      4750    1.114397708    3.114235000    5.837078889
 1012 SOLV  HW1     4751    1.172319177    3.033549541    5.825459786
 1012 SOLV  HW2     4752    1.168521881    3.188805732    5.875934958
 1013 SOLV  OW      4753    3.776890103    3.484289597    5.685784980
 1013 SOLV  HW1     4754    3.697251541    3.514054518    5.633137098
 1013 SOLV  HW2     4755    3.859584956    3.525048010    5.647051220
 1014 SOLV  OW      4756    0.247665434    5.316743286    2.210074294
 1014 SOLV  HW1     4757    0.296624903    5.366618358    2.281596603
 1014 SOLV  HW2     4758    0.268951213    5.356810165    2.120958584
 1015 SOLV  OW      4759    5.479229581    3.403310406    2.273899490
 1015 SOLV  HW1     4760    5.384573136    3.406834236    2.241840741
 1015 SOLV  HW2     4761    5.494210508    3.318244000    2.324290977
 1016 SOLV  OW      4762    4.036296696    1.236947963    8.149876976
 1016 SOLV  HW1     4763    3.956206807    1.293272145    8.170205429
 1016 SOLV  HW2     4764    4.099443471    1.239589286    8.227372272
 1017 SOLV  OW      4765    4.494827828    3.194758335    2.867956702
 1017 SOLV  HW1     4766    4.517748698    3.288718001    2.842536010
 1017 SOLV  HW2     4767    4.573784393    3.151905890    2.911883224
 1018 SOLV  OW      4768    2.395026265    4.913790323    0.871193403
 1018 SOLV  HW1     4769    2.425220578    5.008124664    0.884954997
 1018 SOLV  HW2     4770    2.361033940    4.876726687    0.957627379
 1019 SOLV  OW      4771    2.721949015    2.868488376    7.767153940
 1019 SOLV  HW1     4772    2.699361216    2.776190966    7.798314982
 1019 SOLV  HW2     4773    2.639687130    2.912638296    7.731324121
 1020 SOLV  OW      4774    4.002663191    0.316741015    8.103184646
 1020 SOLV  HW1     4775    4.047581178    0.406084862    8.102892703
 1020 SOLV  HW2     4776    4.018338990    0.271264979    8.015513516
 1021 SOLV  OW      4777    3.265232820    0.520451898    3.690180727
 1021 SOLV  HW1     4778    3.185105261    0.515949895    3.630520946
 1021 SOLV  HW2     4779    3.248136283    0.585597457    3.764098191
 1022 SOLV  OW      4780    5.956438987    4.583964109    3.709691969
 1022 SOLV  HW1     4781    5.916908230    4.675136182    3.698511796
 1022 SOLV  HW2     4782    5.884813570    4.519677096    3.736839767
 1023 SOLV  OW      4783    5.222913730    4.408497273    2.070281948
 1023 SOLV  HW1     4784    5.265012772    4.360591779    2.147306486
 1023 SOLV  HW2     4785    5.182480402    4.494143513    2.102373836
 1024 SOLV  OW      4786    4.604008270    4.215963345    7.722190057
 1024 SOLV  HW1     4787    4.582104614    4.284452013    7.791685150
 1024 SOLV  HW2     4788    4.529060837    4.150097046    7.715516059
 1025 SOLV  OW      4789    1.722974508    6.254011664    4.529303966
 1025 SOLV  HW1     4790    1.647758138    6.234392269    4.592213633
 1025 SOLV  HW2     4791    1.783854515    6.321935622    4.570291976
 1026 SOLV  OW      4792    5.423774912    5.489787309    4.110306163
 1026 SOLV  HW1     4793    5.496925741    5.445830508    4.162428809
 1026 SOLV  HW2     4794    5.441961798    5.479877789    4.012474337
 1027 SOLV  OW      4795    5.785639103    3.194348493    3.289541976
 1027 SOLV  HW1     4796    5.781208387    3.180561209    3.388487933
 1027 SOLV  HW2     4797    5.784445847    3.105619259    3.243436783
 1028 SOLV  OW      4798    3.463695032    5.981047147    1.730338073
 1028 SOLV  HW1     4799    3.435893967    6.051685726    1.665243297
 1028 SOLV  HW2     4800    3.551904989    5.942991629    1.702574916
 1029 SOLV  OW      4801    5.305724336    3.841817218    0.862294182
 1029 SOLV  HW1     4802    5.254788598    3.918094790    0.822452847
 1029 SOLV  HW2     4803    5.396392868    3.873316636    0.890348210
 1030 SOLV  OW      4804    2.357539912    5.686161807    2.029140634
 1030 SOLV  HW1     4805    2.296372609    5.743447234    2.083702066
 1030 SOLV  HW2     4806    2.315808750    5.596297402    2.015615611
 1031 SOLV  OW      4807    0.158263338    2.670125585    2.957418358
 1031 SOLV  HW1     4808    0.181643075    2.763597207    2.984185401
 1031 SOLV  HW2     4809    0.070206244    2.670061211    2.910026895
 1032 SOLV  OW      4810    4.667937536    1.235986420    1.883995308
 1032 SOLV  HW1     4811    4.612916790    1.248648605    1.966532686
 1032 SOLV  HW2     4812    4.755300510    1.283484933    1.894560838
 1033 SOLV  OW      4813    1.805305772    3.417280318    2.107419017
 1033 SOLV  HW1     4814    1.722484676    3.367647480    2.081394411
 1033 SOLV  HW2     4815    1.869554399    3.354322729    2.151104975
 1034 SOLV  OW      4816    2.500082420    1.348581736    7.887245799
 1034 SOLV  HW1     4817    2.531167227    1.255175559    7.904825074
 1034 SOLV  HW2     4818    2.579329498    1.408631927    7.876573397
 1035 SOLV  OW      4819    5.750644674    5.208528559    6.508448173
 1035 SOLV  HW1     4820    5.732741894    5.226421295    6.411704252
 1035 SOLV  HW2     4821    5.810516319    5.128900487    6.517096339
 1036 SOLV  OW      4822    3.707338087    0.316571201    5.044581162
 1036 SOLV  HW1     4823    3.738670374    0.239797941    5.100475593
 1036 SOLV  HW2     4824    3.683304516    0.393386139    5.103926706
 1037 SOLV  OW      4825    1.829040127    4.453848348    6.052950443
 1037 SOLV  HW1     4826    1.802540948    4.532709546    5.997464423
 1037 SOLV  HW2     4827    1.801466633    4.369666715    6.006547942
 1038 SOLV  OW      4828    0.193347443    3.073227201    0.633162846
 1038 SOLV  HW1     4829    0.160372495    3.164468177    0.657405987
 1038 SOLV  HW2     4830    0.146035492    3.041425945    0.551002707
 1039 SOLV  OW      4831    3.370173103    2.204635007    1.232360666
 1039 SOLV  HW1     4832    3.352481950    2.117037071    1.277234545
 1039 SOLV  HW2     4833    3.326594672    2.205382689    1.142358395
 1040 SOLV  OW      4834    2.204325063    0.491111928    1.285833001
 1040 SOLV  HW1     4835    2.285540289    0.537375938    1.321382439
 1040 SOLV  HW2     4836    2.225454931    0.394808367    1.269124729
 1041 SOLV  OW      4837    4.040930127    6.499933921    5.834192829
 1041 SOLV  HW1     4838    4.123944700    6.534009870    5.790063174
 1041 SOLV  HW2     4839    4.054057706    6.404394351    5.860648259
 1042 SOLV  OW      4840    3.628772410    0.702609361    3.733449213
 1042 SOLV  HW1     4841    3.724332819    0.697121079    3.762399695
 1042 SOLV  HW2     4842    3.570348831    0.661344547    3.803334300
 1043 SOLV  OW      4843    4.951593707    1.510571828    2.438316924
 1043 SOLV  HW1     4844    4.986090288    1.521789672    2.345127828
 1043 SOLV  HW2     4845    4.880009052    1.578192532    2.455726743
 1044 SOLV  OW      4846    0.733300063    3.826996627    1.132663094
 1044 SOLV  HW1     4847    0.807716895    3.813374329    1.198058873
 1044 SOLV  HW2     4848    0.645572903    3.813308049    1.178669582
 1045 SOLV  OW      4849    5.148309620    3.027572620    3.403911962
 1045 SOLV  HW1     4850    5.074088112    3.015046571    3.338076657
 1045 SOLV  HW2     4851    5.174725651    3.123988238    3.406417267
 1046 SOLV  OW      4852    5.509764475    2.363640096    7.983980421
 1046 SOLV  HW1     4853    5.467821777    2.312547896    8.059016725
 1046 SOLV  HW2     4854    5.517075529    2.460098868    8.009323448
 1047 SOLV  OW      4855    2.576913123    4.506008664    5.613916487
 1047 SOLV  HW1     4856    2.601606161    4.602814693    5.609571781
 1047 SOLV  HW2     4857    2.517222110    4.483347670    5.536952269
 1048 SOLV  OW      4858    5.235414149    3.391988611    0.023212170
 1048 SOLV  HW1     4859    5.196844599    3.370242192   -0.066451088
 1048 SOLV  HW2     4860    5.166246822    3.437825106    0.079023814
 1049 SOLV  OW      4861    2.571840525    4.107887378    8.481554952
 1049 SOLV  HW1     4862    2.477210187    4.123553879    8.453276148
 1049 SOLV  HW2     4863    2.584349883    4.011252415    8.504031753
 1050 SOLV  OW      4864    1.885730401    1.954625335    2.969731021
 1050 SOLV  HW1     4865    1.813163222    1.933070008    2.904390197
 1050 SOLV  HW2     4866    1.882905019    2.052138275    2.991714429
 1051 SOLV  OW      4867    0.795978702    5.223034198    2.040276700
 1051 SOLV  HW1     4868    0.791432711    5.203859126    2.138315951
 1051 SOLV  HW2     4869    0.722862146    5.173636203    1.993225461
 1052 SOLV  OW      4870    1.929023564    5.502582175    4.756906680
 1052 SOLV  HW1     4871    1.984551665    5.530768882    4.835150969
 1052 SOLV  HW2     4872    1.833547554    5.493662331    4.785276135
 1053 SOLV  OW      4873    4.442510990    2.985756342    1.742186177
 1053 SOLV  HW1     4874    4.373791532    2.975971634    1.814171853
 1053 SOLV  HW2     4875    4.397003512    2.993234587    1.653455274
 1054 SOLV  OW      4876    2.815699349    6.352706924    4.624503648
 1054 SOLV  HW1     4877    2.875539612    6.414064596    4.676024525
 1054 SOLV  HW2     4878    2.851421880    6.341392341    4.531789720
 1055 SOLV  OW      4879    1.180663001    2.378964704    8.576743380
 1055 SOLV  HW1     4880    1.269644840    2.407169174    8.540871894
 1055 SOLV  HW2     4881    1.110166966    2.395455896    8.507762404
 1056 SOLV  OW      4882    3.269393705    6.119322673    0.721437057
 1056 SOLV  HW1     4883    3.238221875    6.026996832    0.698980806
 1056 SOLV  HW2     4884    3.201099826    6.185831600    0.691229035
 1057 SOLV  OW      4885    0.433430249    3.756388893    4.266607820
 1057 SOLV  HW1     4886    0.418750087    3.669054647    4.220161450
 1057 SOLV  HW2     4887    0.521439548    3.754530179    4.314051736
 1058 SOLV  OW      4888    1.224698123    6.413301731    3.819622120
 1058 SOLV  HW1     4889    1.305374523    6.397868016    3.876658339
 1058 SOLV  HW2     4890    1.204604900    6.511198816    3.816092568
 1059 SOLV  OW      4891    0.613750368    2.408345294    3.000887593
 1059 SOLV  HW1     4892    0.672936351    2.488716994    3.007006135
 1059 SOLV  HW2     4893    0.519363754    2.437553269    2.985457365
 1060 SOLV  OW      4894    4.667464274    3.684728778    7.536603475
 1060 SOLV  HW1     4895    4.631396871    3.762123342    7.484552951
 1060 SOLV  HW2     4896    4.757881871    3.707921445    7.572475137
 1061 SOLV  OW      4897    3.736000798    3.106067248    4.111481567
 1061 SOLV  HW1     4898    3.720523602    3.014765476    4.149223744
 1061 SOLV  HW2     4899    3.822341552    3.142406330    4.146478589
 1062 SOLV  OW      4900    1.860942592    3.484392356    6.416221573
 1062 SOLV  HW1     4901    1.838548270    3.581831506    6.414181185
 1062 SOLV  HW2     4902    1.956990807    3.471739230    6.391428877
 1063 SOLV  OW      4903    2.717867046    1.412304173    0.112307223
 1063 SOLV  HW1     4904    2.688353896    1.436640059    0.019912666
 1063 SOLV  HW2     4905    2.740376644    1.495454406    0.163094836
 1064 SOLV  OW      4906    0.085014624    3.120453679    2.194172712
 1064 SOLV  HW1     4907    0.135841702    3.206069639    2.184871279
 1064 SOLV  HW2     4908   -0.001578226    3.138015609    2.241005322
 1065 SOLV  OW      4909    5.205046266    4.521210844    7.099549468
 1065 SOLV  HW1     4910    5.193029004    4.422347023    7.108579820
 1065 SOLV  HW2     4911    5.297902113    4.546150884    7.127041543
 1066 SOLV  OW      4912    2.105230571    3.403401005    2.873423407
 1066 SOLV  HW1     4913    2.107258323    3.418549422    2.774598090
 1066 SOLV  HW2     4914    2.025202670    3.348294547    2.897063348
 1067 SOLV  OW      4915    1.789032615    6.284658005    3.760898610
 1067 SOLV  HW1     4916    1.792554657    6.258358248    3.857313990
 1067 SOLV  HW2     4917    1.878479250    6.269355272    3.718884684
 1068 SOLV  OW      4918    3.769239958    5.179818879    8.391928914
 1068 SOLV  HW1     4919    3.827728149    5.140687556    8.462977469
 1068 SOLV  HW2     4920    3.744720728    5.273520457    8.416805697
 1069 SOLV  OW      4921    4.481697030    0.889843894    2.368274958
 1069 SOLV  HW1     4922    4.423173673    0.943448611    2.307434051
 1069 SOLV  HW2     4923    4.544576538    0.834415691    2.313741182
 1070 SOLV  OW      4924    4.858644579    4.093066310    3.026087986
 1070 SOLV  HW1     4925    4.894807350    4.122334843    3.114607172
 1070 SOLV  HW2     4926    4.933621100    4.060149016    2.968685793
 1071 SOLV  OW      4927    2.731833859    0.117954568    6.610537801
 1071 SOLV  HW1     4928    2.657811491    0.117064640    6.543307627
 1071 SOLV  HW2     4929    2.710438154    0.183679053    6.682805050
 1072 SOLV  OW      4930    2.855778507    5.613628423    2.694589025
 1072 SOLV  HW1     4931    2.880225019    5.683730769    2.627595958
 1072 SOLV  HW2     4932    2.891785232    5.639249625    2.784294583
 1073 SOLV  OW      4933    1.087680376    2.722674047    7.581471871
 1073 SOLV  HW1     4934    1.118561097    2.648833592    7.641421747
 1073 SOLV  HW2     4935    1.147503592    2.802006241    7.592769108
 1074 SOLV  OW      4936    5.990076851    1.343149601    2.513094842
 1074 SOLV  HW1     4937    6.004989859    1.339815671    2.611920397
 1074 SOLV  HW2     4938    5.912127232    1.285255193    2.489175474
 1075 SOLV  OW      4939    3.975313691    4.383535776    0.248197809
 1075 SOLV  HW1     4940    3.983530796    4.290462552    0.212562614
 1075 SOLV  HW2     4941    4.009118142    4.386316216    0.342269829
 1076 SOLV  OW      4942    3.796339834    3.239179576    5.751515619
 1076 SOLV  HW1     4943    3.785048080    3.332924188    5.718583781
 1076 SOLV  HW2     4944    3.707608693    3.202966380    5.780071280
 1077 SOLV  OW      4945    3.856996205    2.141202011    2.821314112
 1077 SOLV  HW1     4946    3.864029798    2.214286916    2.889204826
 1077 SOLV  HW2     4947    3.947926759    2.120228784    2.785373428
 1078 SOLV  OW      4948    5.411769392    0.153688558    5.804238127
 1078 SOLV  HW1     4949    5.438730448    0.245931772    5.776592034
 1078 SOLV  HW2     4950    5.478952538    0.117242709    5.868721835
 1079 SOLV  OW      4951    3.390284208    0.663642308    2.443937886
 1079 SOLV  HW1     4952    3.479483365    0.621414639    2.427801939
 1079 SOLV  HW2     4953    3.403170268    0.755975004    2.480113174
 1080 SOLV  OW      4954    4.676605490    3.939834533    1.891273997
 1080 SOLV  HW1     4955    4.592925729    3.968040434    1.938201139
 1080 SOLV  HW2     4956    4.673720265    3.841326552    1.874306921
 1081 SOLV  OW      4957    2.313856815    1.838386264    5.038294534
 1081 SOLV  HW1     4958    2.231530319    1.877661593    4.997308908
 1081 SOLV  HW2     4959    2.289824675    1.792284767    5.123717852
 1082 SOLV  OW      4960    5.208199057    5.414364707    7.054838787
 1082 SOLV  HW1     4961    5.258699263    5.403244019    7.140431263
 1082 SOLV  HW2     4962    5.118501068    5.454206519    7.073994070
 1083 SOLV  OW      4963    1.430613069    0.982330072    6.382855098
 1083 SOLV  HW1     4964    1.389278040    1.022743434    6.464452986
 1083 SOLV  HW2     4965    1.529653321    0.995905759    6.385451956
 1084 SOLV  OW      4966    0.481233968    5.103627973    2.407770228
 1084 SOLV  HW1     4967    0.452110871    5.093331021    2.312660430
 1084 SOLV  HW2     4968    0.472535377    5.015902363    2.454978108
 1085 SOLV  OW      4969    6.019265381    3.925496502    1.454459005
 1085 SOLV  HW1     4970    6.081606306    3.986008391    1.503976210
 1085 SOLV  HW2     4971    5.990542095    3.850867358    1.514504785
 1086 SOLV  OW      4972    5.742488396    6.036498537    4.918952562
 1086 SOLV  HW1     4973    5.813607985    5.984067317    4.965782072
 1086 SOLV  HW2     4974    5.678048259    6.072784064    4.986264156
 1087 SOLV  OW      4975    3.953339343    5.020211187    5.849106880
 1087 SOLV  HW1     4976    3.971572423    4.922984111    5.834461051
 1087 SOLV  HW2     4977    3.876309083    5.030570962    5.912027515
 1088 SOLV  OW      4978    0.162266047    6.418842986    3.273586035
 1088 SOLV  HW1     4979    0.243728573    6.445039843    3.221840567
 1088 SOLV  HW2     4980    0.102287166    6.363660943    3.215642155
 1089 SOLV  OW      4981    0.463385101    3.849697675    6.222312923
 1089 SOLV  HW1     4982    0.446539082    3.886629704    6.130922458
 1089 SOLV  HW2     4983    0.543317693    3.894631278    6.262210167
 1090 SOLV  OW      4984    4.180692194    2.480868723    1.217293312
 1090 SOLV  HW1     4985    4.274352406    2.457636478    1.191062592
 1090 SOLV  HW2     4986    4.172966233    2.480628874    1.316994341
 1091 SOLV  OW      4987    3.662273831    4.635383538    4.497443105
 1091 SOLV  HW1     4988    3.737190747    4.699243543    4.479853041
 1091 SOLV  HW2     4989    3.598976971    4.675655696    4.563561889
 1092 SOLV  OW      4990    3.864761267    0.788090437    0.130618154
 1092 SOLV  HW1     4991    3.828093406    0.839580319    0.208105702
 1092 SOLV  HW2     4992    3.823601834    0.821592811    0.045862364
 1093 SOLV  OW      4993    2.430427407    5.333923985    2.696469434
 1093 SOLV  HW1     4994    2.489735281    5.408793813    2.666853525
 1093 SOLV  HW2     4995    2.481787828    5.248133859    2.694993145
 1094 SOLV  OW      4996    2.489037906    3.053845182    4.465347640
 1094 SOLV  HW1     4997    2.455007672    2.998391586    4.389407430
 1094 SOLV  HW2     4998    2.421267117    3.123574343    4.488692180
 1095 SOLV  OW      4999    5.928316817    3.154609559    0.572054075
 1095 SOLV  HW1     5000    6.009708916    3.130740735    0.519085877
 1095 SOLV  HW2     5001    5.953121725    3.219776337    0.643734098
 1096 SOLV  OW      5002    5.363945855    2.740223102    7.718522937
 1096 SOLV  HW1     5003    5.311346073    2.768818341    7.798620456
 1096 SOLV  HW2     5004    5.309526699    2.754920192    7.635923928
 1097 SOLV  OW      5005    2.930832037    1.166532275    7.300753973
 1097 SOLV  HW1     5006    2.937595979    1.068525569    7.282074097
 1097 SOLV  HW2     5007    2.867898528    1.208648126    7.235441998
 1098 SOLV  OW      5008    3.839048274    5.142401430    5.038509111
 1098 SOLV  HW1     5009    3.836022501    5.232056324    5.082700517
 1098 SOLV  HW2     5010    3.831626296    5.153804167    4.939438699
 1099 SOLV  OW      5011    5.561613029    2.939444201    1.976319779
 1099 SOLV  HW1     5012    5.635983966    2.981558264    2.028237027
 1099 SOLV  HW2     5013    5.497090310    2.896414372    2.039448672
 1100 SOLV  OW      5014    1.804435067    2.535606347    0.211180142
 1100 SOLV  HW1     5015    1.732894876    2.465864550    0.206924947
 1100 SOLV  HW2     5016    1.889503022    2.494166056    0.243524725
 1101 SOLV  OW      5017    3.411358763    2.118136182    6.558338980
 1101 SOLV  HW1     5018    3.471795311    2.179378586    6.507380056
 1101 SOLV  HW2     5019    3.440887172    2.113992224    6.653790075
 1102 SOLV  OW      5020    3.300113255    2.484894902    2.830711629
 1102 SOLV  HW1     5021    3.348714932    2.558396326    2.877991988
 1102 SOLV  HW2     5022    3.240636581    2.437231403    2.895447584
 1103 SOLV  OW      5023    2.954967651    3.529006239    3.983840713
 1103 SOLV  HW1     5024    3.026324497    3.563565286    3.922898716
 1103 SOLV  HW2     5025    2.888046110    3.601267408    4.001156595
 1104 SOLV  OW      5026    3.166319288    4.820523979    6.152112408
 1104 SOLV  HW1     5027    3.195986457    4.915985326    6.149464767
 1104 SOLV  HW2     5028    3.244891165    4.760746659    6.136202243
 1105 SOLV  OW      5029    1.295748125    5.079102782    6.421091039
 1105 SOLV  HW1     5030    1.265709260    5.014490327    6.350927480
 1105 SOLV  HW2     5031    1.296164285    5.171645167    6.383199613
 1106 SOLV  OW      5032    2.785748461    0.525621771    2.101415154
 1106 SOLV  HW1     5033    2.792323814    0.541427509    2.199939110
 1106 SOLV  HW2     5034    2.862896501    0.469501050    2.071437564
 1107 SOLV  OW      5035    0.428532829    3.350560241    0.492307390
 1107 SOLV  HW1     5036    0.485866953    3.430473224    0.510382636
 1107 SOLV  HW2     5037    0.338564771    3.364002294    0.533841558
 1108 SOLV  OW      5038    4.830488866    6.143198589    4.759698087
 1108 SOLV  HW1     5039    4.806451600    6.155408136    4.855995449
 1108 SOLV  HW2     5040    4.893397222    6.066001942    4.750574276
 1109 SOLV  OW      5041    2.503967931    1.759201532    8.247658048
 1109 SOLV  HW1     5042    2.603728327    1.766084326    8.248382186
 1109 SOLV  HW2     5043    2.475002905    1.702874728    8.170273617
 1110 SOLV  OW      5044    2.064049918    3.927607701    0.165814852
 1110 SOLV  HW1     5045    2.142277041    3.901304144    0.109346345
 1110 SOLV  HW2     5046    2.042169984    4.023845697    0.149704445
 1111 SOLV  OW      5047    3.866872228    4.391974610    6.451217403
 1111 SOLV  HW1     5048    3.894672339    4.466989755    6.391217876
 1111 SOLV  HW2     5049    3.820246566    4.429058989    6.531534267
 1112 SOLV  OW      5050    1.165478226    4.025047089    4.076739177
 1112 SOLV  HW1     5051    1.125419095    4.094034291    4.016439242
 1112 SOLV  HW2     5052    1.262551165    4.014315858    4.055251442
 1113 SOLV  OW      5053    3.157792477    2.586765781    1.756484273
 1113 SOLV  HW1     5054    3.165119803    2.487048301    1.758132224
 1113 SOLV  HW2     5055    3.240474933    2.626919564    1.795870705
 1114 SOLV  OW      5056    2.698445926    3.296837805    3.258187040
 1114 SOLV  HW1     5057    2.662516448    3.242905560    3.334347549
 1114 SOLV  HW2     5058    2.762239173    3.241101683    3.205046584
 1115 SOLV  OW      5059    2.107975725    4.538440061    5.901595261
 1115 SOLV  HW1     5060    2.115855944    4.586772206    5.814406213
 1115 SOLV  HW2     5061    2.028801364    4.477416525    5.898842477
 1116 SOLV  OW      5062    2.570120810    5.542933905    1.742275942
 1116 SOLV  HW1     5063    2.479035521    5.583624011    1.735361081
 1116 SOLV  HW2     5064    2.639064380    5.611258540    1.718222105
 1117 SOLV  OW      5065    2.288154789    1.179917823    3.822710120
 1117 SOLV  HW1     5066    2.204460246    1.144972061    3.864829905
 1117 SOLV  HW2     5067    2.335445640    1.239868713    3.887281805
 1118 SOLV  OW      5068    1.864486807    0.171210419    6.731314935
 1118 SOLV  HW1     5069    1.780422000    0.134279120    6.770928342
 1118 SOLV  HW2     5070    1.841718525    0.230171662    6.653821665
 1119 SOLV  OW      5071    5.778147537    4.619508540    3.045001035
 1119 SOLV  HW1     5072    5.756939467    4.596037280    2.950136093
 1119 SOLV  HW2     5073    5.862049132    4.673840137    3.047938355
 1120 SOLV  OW      5074    5.373528205    3.732036079    1.797844693
 1120 SOLV  HW1     5075    5.441657874    3.746505002    1.726088019
 1120 SOLV  HW2     5076    5.294114830    3.790328050    1.780651955
 1121 SOLV  OW      5077    1.303363579    6.164103569    1.757293347
 1121 SOLV  HW1     5078    1.241462185    6.091373698    1.786934529
 1121 SOLV  HW2     5079    1.305456420    6.167429422    1.657370350
 1122 SOLV  OW      5080    1.412378798    4.934272050    7.237548071
 1122 SOLV  HW1     5081    1.401039002    4.838865778    7.209815789
 1122 SOLV  HW2     5082    1.509310831    4.953092355    7.253360245
 1123 SOLV  OW      5083    4.338313977    4.069097589    1.545795825
 1123 SOLV  HW1     5084    4.364642210    4.141591932    1.482144913
 1123 SOLV  HW2     5085    4.339907688    3.981006841    1.498493530
 1124 SOLV  OW      5086    1.919907739    2.966479704    1.365427217
 1124 SOLV  HW1     5087    1.890577814    3.030641785    1.294553885
 1124 SOLV  HW2     5088    1.883770718    2.995785907    1.453944497
 1125 SOLV  OW      5089    1.581891242    0.974132756    7.687711894
 1125 SOLV  HW1     5090    1.512183897    0.908116313    7.715689449
 1125 SOLV  HW2     5091    1.575946388    1.055442933    7.745619892
 1126 SOLV  OW      5092    1.176354058    1.522465709    6.653476793
 1126 SOLV  HW1     5093    1.203112279    1.498176433    6.560234887
 1126 SOLV  HW2     5094    1.095047279    1.580618801    6.650743559
 1127 SOLV  OW      5095    1.536663073    1.499602178    7.445103100
 1127 SOLV  HW1     5096    1.574181374    1.414483797    7.408398045
 1127 SOLV  HW2     5097    1.494061921    1.551838788    7.371234988
 1128 SOLV  OW      5098    1.148719052    5.274297702    4.903939567
 1128 SOLV  HW1     5099    1.060930380    5.289008501    4.858367955
 1128 SOLV  HW2     5100    1.202794229    5.208410303    4.851644783
 1129 SOLV  OW      5101    2.004371780    1.421675105    7.745872556
 1129 SOLV  HW1     5102    1.925679263    1.375214548    7.786479991
 1129 SOLV  HW2     5103    2.041330989    1.365878425    7.671570761
 1130 SOLV  OW      5104    4.871920812    4.951336400    3.493072495
 1130 SOLV  HW1     5105    4.844302257    4.948845281    3.396994240
 1130 SOLV  HW2     5106    4.793754009    4.977800651    3.549549384
 1131 SOLV  OW      5107    1.307945274    0.593807826    5.708021589
 1131 SOLV  HW1     5108    1.345707358    0.603371580    5.800122541
 1131 SOLV  HW2     5109    1.379440641    0.612306266    5.640595554
 1132 SOLV  OW      5110    0.606408499    5.871440233    3.462520077
 1132 SOLV  HW1     5111    0.615773710    5.877486772    3.561896857
 1132 SOLV  HW2     5112    0.688075410    5.909315983    3.418977409
 1133 SOLV  OW      5113    2.228161461    2.631440700    4.200990192
 1133 SOLV  HW1     5114    2.135946306    2.670056920    4.198714246
 1133 SOLV  HW2     5115    2.250281960    2.592671177    4.111504932
 1134 SOLV  OW      5116    3.506690767    3.020946722    1.942751004
 1134 SOLV  HW1     5117    3.520745318    2.926238660    1.913891002
 1134 SOLV  HW2     5118    3.498826999    3.079550069    1.862104646
 1135 SOLV  OW      5119    2.454261660    3.287401188    1.632816311
 1135 SOLV  HW1     5120    2.358814261    3.313383833    1.647470366
 1135 SOLV  HW2     5121    2.513985336    3.350795799    1.681951092
 1136 SOLV  OW      5122    0.625247699    5.756423655    0.759933293
 1136 SOLV  HW1     5123    0.531439548    5.722470550    0.766806133
 1136 SOLV  HW2     5124    0.626366181    5.854955419    0.776970285
 1137 SOLV  OW      5125    5.026105668    3.442566065    0.188205985
 1137 SOLV  HW1     5126    4.987031327    3.354074058    0.162860768
 1137 SOLV  HW2     5127    5.040337544    3.445613057    0.287141377
 1138 SOLV  OW      5128    1.671676552    2.871385641    7.443846632
 1138 SOLV  HW1     5129    1.718362653    2.888453091    7.530617255
 1138 SOLV  HW2     5130    1.677159470    2.953065546    7.386415472
 1139 SOLV  OW      5131    5.189069106    1.814161005    2.625516708
 1139 SOLV  HW1     5132    5.199031734    1.868356702    2.542068451
 1139 SOLV  HW2     5133    5.194262106    1.874374632    2.705186980
 1140 SOLV  OW      5134    4.311358464    3.586248930    5.411119583
 1140 SOLV  HW1     5135    4.409633749    3.570139685    5.402037256
 1140 SOLV  HW2     5136    4.295375939    3.656651862    5.480314924
 1141 SOLV  OW      5137    0.032974128    2.251026542    1.317231925
 1141 SOLV  HW1     5138    0.088705273    2.192603678    1.376230451
 1141 SOLV  HW2     5139   -0.049987114    2.278198896    1.366008244
 1142 SOLV  OW      5140    2.592494986    6.399136181    3.510777000
 1142 SOLV  HW1     5141    2.574879888    6.375392162    3.415247347
 1142 SOLV  HW2     5142    2.679404368    6.448147528    3.517462264
 1143 SOLV  OW      5143    5.129686547    4.723525904    0.053656413
 1143 SOLV  HW1     5144    5.107884755    4.644061745    0.110314616
 1143 SOLV  HW2     5145    5.157915455    4.692905417   -0.037258577
 1144 SOLV  OW      5146    1.766830458    5.054274323    0.393267884
 1144 SOLV  HW1     5147    1.854516967    5.050417779    0.345348949
 1144 SOLV  HW2     5148    1.704781125    4.985944680    0.354784374
 1145 SOLV  OW      5149    5.388015189    0.494558004    4.824283362
 1145 SOLV  HW1     5150    5.413997178    0.565449576    4.889852830
 1145 SOLV  HW2     5151    5.295330348    0.512173519    4.791128602
 1146 SOLV  OW      5152    5.738211728    1.258149119    7.127725924
 1146 SOLV  HW1     5153    5.687831060    1.342318473    7.147151097
 1146 SOLV  HW2     5154    5.817685394    1.252177323    7.188127187
 1147 SOLV  OW      5155    1.520755888    1.296684753    6.612309372
 1147 SOLV  HW1     5156    1.606632917    1.291026359    6.663232056
 1147 SOLV  HW2     5157    1.523190502    1.376086565    6.551568601
 1148 SOLV  OW      5158    1.532370580    4.290587006    2.983919564
 1148 SOLV  HW1     5159    1.561574025    4.385800040    2.992955875
 1148 SOLV  HW2     5160    1.544813658    4.260742930    2.889291133
 1149 SOLV  OW      5161    1.146188236    5.669328484    0.295356545
 1149 SOLV  HW1     5162    1.121944856    5.742245841    0.359351495
 1149 SOLV  HW2     5163    1.208545129    5.605158654    0.340009291
 1150 SOLV  OW      5164    5.142545845    2.136975560    3.889333638
 1150 SOLV  HW1     5165    5.225648633    2.182096561    3.921861356
 1150 SOLV  HW2     5166    5.072978869    2.139472759    3.961126552
 1151 SOLV  OW      5167    0.925312509    0.401873611    6.655472358
 1151 SOLV  HW1     5168    0.962054101    0.437401323    6.569519631
 1151 SOLV  HW2     5169    0.968431387    0.449242484    6.732264081
 1152 SOLV  OW      5170    1.363023240    3.745808581    1.123055173
 1152 SOLV  HW1     5171    1.448927092    3.722845510    1.077303316
 1152 SOLV  HW2     5172    1.382158497    3.801448143    1.203913843
 1153 SOLV  OW      5173    3.192782347    2.306568590    0.735899841
 1153 SOLV  HW1     5174    3.251529698    2.374743976    0.692300549
 1153 SOLV  HW2     5175    3.219569894    2.295823292    0.831644310
 1154 SOLV  OW      5176    2.715309766    2.536922657    5.599024133
 1154 SOLV  HW1     5177    2.799449199    2.518073265    5.548375392
 1154 SOLV  HW2     5178    2.654275263    2.457951191    5.592833349
 1155 SOLV  OW      5179    4.075908314    0.696043843    3.477364748
 1155 SOLV  HW1     5180    4.126685801    0.777543384    3.449445427
 1155 SOLV  HW2     5181    4.136439634    0.616492066    3.474624124
 1156 SOLV  OW      5182    1.133400285    0.213071415    7.426665457
 1156 SOLV  HW1     5183    1.056288127    0.266656999    7.392280456
 1156 SOLV  HW2     5184    1.142387124    0.129266811    7.372850514
 1157 SOLV  OW      5185    3.329530562    0.317142780    4.935944910
 1157 SOLV  HW1     5186    3.418054994    0.271292933    4.928118574
 1157 SOLV  HW2     5187    3.299656683    0.347601709    4.845502399
 1158 SOLV  OW      5188    1.165420171    2.193501563    8.101360266
 1158 SOLV  HW1     5189    1.068244235    2.185990655    8.078989666
 1158 SOLV  HW2     5190    1.219843559    2.179559784    8.018633345
 1159 SOLV  OW      5191    4.306804307    6.443915035    1.168368696
 1159 SOLV  HW1     5192    4.291982882    6.450625408    1.069700974
 1159 SOLV  HW2     5193    4.218504824    6.440756537    1.215200710
 1160 SOLV  OW      5194    1.093768997    1.241965964    7.663999712
 1160 SOLV  HW1     5195    1.147460200    1.277627340    7.740455919
 1160 SOLV  HW2     5196    1.106201346    1.300908223    7.584179474
 1161 SOLV  OW      5197    5.446581878    3.383778659    5.378774255
 1161 SOLV  HW1     5198    5.492371524    3.470144685    5.399851194
 1161 SOLV  HW2     5199    5.513963090    3.309911501    5.376921979
 1162 SOLV  OW      5200    2.614825531    4.199945892    3.818770011
 1162 SOLV  HW1     5201    2.661381574    4.131820575    3.875263351
 1162 SOLV  HW2     5202    2.516555968    4.196865282    3.837035992
 1163 SOLV  OW      5203    4.074463973    4.594019899    7.619023014
 1163 SOLV  HW1     5204    4.057538621    4.554126947    7.709145925
 1163 SOLV  HW2     5205    4.114062598    4.685206635    7.629837811
 1164 SOLV  OW      5206    2.190088598    2.565608495    2.668044665
 1164 SOLV  HW1     5207    2.273427420    2.591619273    2.716810613
 1164 SOLV  HW2     5208    2.190072624    2.607634104    2.577303892
 1165 SOLV  OW      5209    1.488556234    4.976671142    1.431431680
 1165 SOLV  HW1     5210    1.495017980    5.044488422    1.504637464
 1165 SOLV  HW2     5211    1.510010948    4.886075923    1.467931695
 1166 SOLV  OW      5212    5.658076748    3.534500839    1.468624063
 1166 SOLV  HW1     5213    5.629890100    3.487150623    1.552071604
 1166 SOLV  HW2     5214    5.646557960    3.473537862    1.390196668
 1167 SOLV  OW      5215    3.613523142    3.438029908    6.474526420
 1167 SOLV  HW1     5216    3.556824762    3.498581136    6.418679672
 1167 SOLV  HW2     5217    3.704054345    3.478785460    6.486489561
 1168 SOLV  OW      5218    2.560499656    0.072902776    3.887948663
 1168 SOLV  HW1     5219    2.524596404    0.134546268    3.958027584
 1168 SOLV  HW2     5220    2.569631097   -0.019119696    3.926007936
 1169 SOLV  OW      5221    3.794018111    4.056922732    8.243360221
 1169 SOLV  HW1     5222    3.867386735    4.014755264    8.190078323
 1169 SOLV  HW2     5223    3.706385127    4.016392724    8.217325542
 1170 SOLV  OW      5224    4.693990872    4.639418777    0.486396362
 1170 SOLV  HW1     5225    4.715389199    4.567884547    0.552916912
 1170 SOLV  HW2     5226    4.775293717    4.695374006    0.470306369
 1171 SOLV  OW      5227    4.505879613    2.802736994    2.387466958
 1171 SOLV  HW1     5228    4.564647707    2.766916235    2.460014944
 1171 SOLV  HW2     5229    4.555746340    2.802056547    2.300790033
 1172 SOLV  OW      5230    3.318666293    2.331288808    0.975029986
 1172 SOLV  HW1     5231    3.408011362    2.359078190    0.939742510
 1172 SOLV  HW2     5232    3.286709588    2.398675503    1.041646947
 1173 SOLV  OW      5233    4.519751416    6.043229249    2.367675573
 1173 SOLV  HW1     5234    4.544312131    6.137440924    2.390499884
 1173 SOLV  HW2     5235    4.499109353    6.036884746    2.270034959
 1174 SOLV  OW      5236    2.721442375    5.472331356    5.177989844
 1174 SOLV  HW1     5237    2.625242526    5.467601127    5.204882772
 1174 SOLV  HW2     5238    2.759224844    5.560957176    5.204785020
 1175 SOLV  OW      5239    4.992117158    0.357108212    3.180794383
 1175 SOLV  HW1     5240    4.908291961    0.406152335    3.156960607
 1175 SOLV  HW2     5241    5.040019433    0.406335858    3.253472069
 1176 SOLV  OW      5242    0.877163589    2.900695421    4.405125429
 1176 SOLV  HW1     5243    0.976836783    2.905517680    4.411608037
 1176 SOLV  HW2     5244    0.848578007    2.924939515    4.312415794
 1177 SOLV  OW      5245    2.063291508    0.682561557    6.528554509
 1177 SOLV  HW1     5246    2.032757448    0.665048204    6.622154639
 1177 SOLV  HW2     5247    2.061656670    0.597228540    6.476442830
 1178 SOLV  OW      5248    0.280230331    4.814349409    0.451319052
 1178 SOLV  HW1     5249    0.340273370    4.793671106    0.374070996
 1178 SOLV  HW2     5250    0.330758283    4.802792176    0.536837350
 1179 SOLV  OW      5251    1.406464938    3.173914569    5.657717601
 1179 SOLV  HW1     5252    1.342057404    3.107924769    5.696409162
 1179 SOLV  HW2     5253    1.356000972    3.244706840    5.608301963
 1180 SOLV  OW      5254    2.704392330    5.774625442    6.250021720
 1180 SOLV  HW1     5255    2.684805747    5.680677399    6.278131537
 1180 SOLV  HW2     5256    2.745496450    5.774260125    6.158860853
 1181 SOLV  OW      5257    4.125791969    0.263762534    4.753100323
 1181 SOLV  HW1     5258    4.078320397    0.349470227    4.733083632
 1181 SOLV  HW2     5259    4.079029574    0.188242627    4.707165122
 1182 SOLV  OW      5260    4.139341072    0.450538320    3.741908074
 1182 SOLV  HW1     5261    4.150664655    0.483671443    3.648238326
 1182 SOLV  HW2     5262    4.066837074    0.381711783    3.744383100
 1183 SOLV  OW      5263    5.965399743    0.214107866    3.545002022
 1183 SOLV  HW1     5264    5.885474303    0.194413905    3.601783134
 1183 SOLV  HW2     5265    6.020760437    0.131370514    3.535527497
 1184 SOLV  OW      5266    1.814973775    2.639283964    2.784047343
 1184 SOLV  HW1     5267    1.912327809    2.618018436    2.792414175
 1184 SOLV  HW2     5268    1.793525379    2.719668539    2.839529787
 1185 SOLV  OW      5269    3.037274862    1.325204174    8.447923183
 1185 SOLV  HW1     5270    3.089270431    1.339486773    8.363706175
 1185 SOLV  HW2     5271    3.006133311    1.413425933    8.483237891
 1186 SOLV  OW      5272    1.837768283    0.179961656    3.194821993
 1186 SOLV  HW1     5273    1.753065347    0.223361005    3.225512694
 1186 SOLV  HW2     5274    1.870938540    0.226089708    3.112530067
 1187 SOLV  OW      5275    0.464963284    0.652098129    0.162064390
 1187 SOLV  HW1     5276    0.556640120    0.691752543    0.157276925
 1187 SOLV  HW2     5277    0.469457688    0.563136377    0.207513678
 1188 SOLV  OW      5278    0.171477165    4.641008315    3.733528130
 1188 SOLV  HW1     5279    0.193892051    4.710986147    3.665699644
 1188 SOLV  HW2     5280    0.075714926    4.614097029    3.723260861
 1189 SOLV  OW      5281    3.933151707    2.703477517    1.126723366
 1189 SOLV  HW1     5282    4.017475437    2.666569329    1.087642706
 1189 SOLV  HW2     5283    3.913279021    2.657015887    1.213015959
 1190 SOLV  OW      5284    0.685089870    2.682021969    6.525415010
 1190 SOLV  HW1     5285    0.698890862    2.583094131    6.530196738
 1190 SOLV  HW2     5286    0.589538222    2.703369751    6.545766202
 1191 SOLV  OW      5287    5.686554059    0.399057914    4.696646799
 1191 SOLV  HW1     5288    5.599861041    0.408140628    4.647638141
 1191 SOLV  HW2     5289    5.675666693    0.334083272    4.771878428
 1192 SOLV  OW      5290    3.642383264    0.244179632    4.792047945
 1192 SOLV  HW1     5291    3.612866536    0.148935157    4.799616312
 1192 SOLV  HW2     5292    3.666836690    0.278795854    4.882622779
 1193 SOLV  OW      5293    3.242624994    2.611196081    2.111370809
 1193 SOLV  HW1     5294    3.244387863    2.638465234    2.207564936
 1193 SOLV  HW2     5295    3.190639200    2.526316119    2.101733443
 1194 SOLV  OW      5296    2.320445043    1.453761391    1.815456811
 1194 SOLV  HW1     5297    2.292156649    1.528490552    1.875584608
 1194 SOLV  HW2     5298    2.271283558    1.370369044    1.840534418
 1195 SOLV  OW      5299    1.852589947    0.858763974    6.165533480
 1195 SOLV  HW1     5300    1.930743756    0.872155006    6.226465463
 1195 SOLV  HW2     5301    1.772865077    0.831072761    6.219172708
 1196 SOLV  OW      5302    4.790084386    4.404166634    0.109257854
 1196 SOLV  HW1     5303    4.804474154    4.333471161    0.178504694
 1196 SOLV  HW2     5304    4.703543003    4.451041443    0.126960929
 1197 SOLV  OW      5305    5.799206878    5.416945829    1.469175168
 1197 SOLV  HW1     5306    5.745185658    5.423916123    1.385311347
 1197 SOLV  HW2     5307    5.738155968    5.402492523    1.547046451
 1198 SOLV  OW      5308    1.746681206    4.625027817    0.093637011
 1198 SOLV  HW1     5309    1.832966528    4.592009910    0.055365205
 1198 SOLV  HW2     5310    1.688175969    4.547091327    0.116066507
 1199 SOLV  OW      5311    2.498263045    2.585958495    8.482763594
 1199 SOLV  HW1     5312    2.464248786    2.498733923    8.447621166
 1199 SOLV  HW2     5313    2.591218014    2.601411373    8.449287580
 1200 SOLV  OW      5314    4.461577343    1.971976741    3.637225999
 1200 SOLV  HW1     5315    4.370481087    2.012980130    3.641722816
 1200 SOLV  HW2     5316    4.530789016    2.043103156    3.649507429
 1201 SOLV  OW      5317    5.880374986    5.695286810    3.982671269
 1201 SOLV  HW1     5318    5.912250718    5.617466192    4.036781613
 1201 SOLV  HW2     5319    5.781918667    5.687052063    3.967225782
 1202 SOLV  OW      5320    5.111593658    4.733816895    5.204610498
 1202 SOLV  HW1     5321    5.156061868    4.644468011    5.210886396
 1202 SOLV  HW2     5322    5.019729276    4.722739122    5.166686169
 1203 SOLV  OW      5323    3.287367624    0.504677631    1.353707979
 1203 SOLV  HW1     5324    3.277990135    0.598211839    1.387817487
 1203 SOLV  HW2     5325    3.357442015    0.502064800    1.282414433
 1204 SOLV  OW      5326    2.448883885    0.457858463    3.186523587
 1204 SOLV  HW1     5327    2.374303139    0.412054899    3.138151985
 1204 SOLV  HW2     5328    2.436558347    0.556921156    3.180633689
 1205 SOLV  OW      5329    2.114961158    3.704867539    7.714872805
 1205 SOLV  HW1     5330    2.142003336    3.801108634    7.712340201
 1205 SOLV  HW2     5331    2.031169817    3.695190357    7.768588804
 1206 SOLV  OW      5332    3.338092182    4.716469661    8.191910393
 1206 SOLV  HW1     5333    3.357473486    4.720378657    8.093884345
 1206 SOLV  HW2     5334    3.423820676    4.722082040    8.243088185
 1207 SOLV  OW      5335    2.894768806    6.284939116    3.377178775
 1207 SOLV  HW1     5336    2.934034478    6.219286857    3.312773745
 1207 SOLV  HW2     5337    2.868630473    6.368118004    3.328208502
 1208 SOLV  OW      5338    4.417550089    5.068340795    3.008151261
 1208 SOLV  HW1     5339    4.382021393    5.114618842    3.089367440
 1208 SOLV  HW2     5340    4.342620656    5.050911902    2.944261931
 1209 SOLV  OW      5341    0.146063223    3.167681586    7.118399933
 1209 SOLV  HW1     5342    0.129565222    3.175867458    7.216689404
 1209 SOLV  HW2     5343    0.243432755    3.151696558    7.102161823
 1210 SOLV  OW      5344    2.645989493    2.784862974    5.689430881
 1210 SOLV  HW1     5345    2.651231131    2.689945580    5.658395188
 1210 SOLV  HW2     5346    2.655094470    2.787937146    5.788968355
 1211 SOLV  OW      5347    1.562869473    1.754878999    7.920959293
 1211 SOLV  HW1     5348    1.558125416    1.698132339    7.838756357
 1211 SOLV  HW2     5349    1.508674133    1.712782222    7.993696882
 1212 SOLV  OW      5350    3.701241003    4.641511498    4.227549095
 1212 SOLV  HW1     5351    3.622403528    4.677392458    4.177576510
 1212 SOLV  HW2     5352    3.678505384    4.633866360    4.324629902
 1213 SOLV  OW      5353    1.315515191    3.132828808    6.152335806
 1213 SOLV  HW1     5354    1.340326126    3.044553285    6.112437370
 1213 SOLV  HW2     5355    1.396805638    3.190769111    6.158237626
 1214 SOLV  OW      5356    2.070090021    1.774758480    3.066841153
 1214 SOLV  HW1     5357    1.990137580    1.833539925    3.054496542
 1214 SOLV  HW2     5358    2.049473230    1.682918238    3.033071988
 1215 SOLV  OW      5359    3.057191417    6.212922564    1.553534661
 1215 SOLV  HW1     5360    3.033613941    6.285560837    1.488976090
 1215 SOLV  HW2     5361    3.004960290    6.130532172    1.531540048
 1216 SOLV  OW      5362    2.785786131    2.608856239    4.517705844
 1216 SOLV  HW1     5363    2.842880048    2.685708162    4.488825218
 1216 SOLV  HW2     5364    2.771155560    2.547262405    4.440296497
 1217 SOLV  OW      5365    4.914098175    4.789433927    5.968751167
 1217 SOLV  HW1     5366    4.862637260    4.783385479    6.054280105
 1217 SOLV  HW2     5367    5.011951458    4.782518589    5.988165612
 1218 SOLV  OW      5368    0.540632024    2.255371963    8.191247380
 1218 SOLV  HW1     5369    0.448874276    2.234446420    8.225050729
 1218 SOLV  HW2     5370    0.551695254    2.217630025    8.099306287
 1219 SOLV  OW      5371    3.181778603    1.738504990    5.350980581
 1219 SOLV  HW1     5372    3.093327366    1.758113389    5.308650034
 1219 SOLV  HW2     5373    3.220136615    1.822830390    5.388635734
 1220 SOLV  OW      5374    4.985517725    5.123330785    4.126823819
 1220 SOLV  HW1     5375    4.929637598    5.083297642    4.199451437
 1220 SOLV  HW2     5376    4.926456734    5.152617795    4.051629860
 1221 SOLV  OW      5377    1.271489963    4.609912421    2.336378811
 1221 SOLV  HW1     5378    1.269235594    4.703745725    2.301878892
 1221 SOLV  HW2     5379    1.346550169    4.560191726    2.292860462
 1222 SOLV  OW      5380    3.578560691    1.119293162    4.906662549
 1222 SOLV  HW1     5381    3.543934171    1.167295573    4.987265515
 1222 SOLV  HW2     5382    3.663111873    1.071355243    4.930179943
 1223 SOLV  OW      5383    5.235476674    3.023517831    6.313168137
 1223 SOLV  HW1     5384    5.296571378    2.958961881    6.358993904
 1223 SOLV  HW2     5385    5.170346970    2.973196200    6.256371052
 1224 SOLV  OW      5386    6.008961896    3.790523792    6.488500624
 1224 SOLV  HW1     5387    6.098256955    3.812139081    6.449013460
 1224 SOLV  HW2     5388    6.004491101    3.825638355    6.582026129
 1225 SOLV  OW      5389    4.553707979    3.414080261    5.104806710
 1225 SOLV  HW1     5390    4.619103639    3.456683797    5.042289957
 1225 SOLV  HW2     5391    4.575249477    3.316903610    5.114435015
 1226 SOLV  OW      5392    1.167747854    4.911780214    2.686361191
 1226 SOLV  HW1     5393    1.183818236    4.824897415    2.733192370
 1226 SOLV  HW2     5394    1.254855482    4.959029699    2.672952040
 1227 SOLV  OW      5395    4.340968890    4.032780919    0.431754523
 1227 SOLV  HW1     5396    4.326063541    4.126597772    0.400509200
 1227 SOLV  HW2     5397    4.438126587    4.010258923    0.424463466
 1228 SOLV  OW      5398    2.405536959    5.389357434    3.605210643
 1228 SOLV  HW1     5399    2.404962369    5.326546353    3.683021009
 1228 SOLV  HW2     5400    2.491065181    5.378800010    3.554481078
 1229 SOLV  OW      5401    1.919055035    6.101453957    5.198904420
 1229 SOLV  HW1     5402    1.969211321    6.048031839    5.266951774
 1229 SOLV  HW2     5403    1.870675564    6.039582872    5.137005887
 1230 SOLV  OW      5404    4.145910822    0.885781297    7.964231951
 1230 SOLV  HW1     5405    4.185666326    0.976905269    7.975000734
 1230 SOLV  HW2     5406    4.064784050    0.891472414    7.906041964
 1231 SOLV  OW      5407    4.550130862    3.773856171    3.726146444
 1231 SOLV  HW1     5408    4.577522681    3.695401596    3.781775516
 1231 SOLV  HW2     5409    4.587179120    3.763804195    3.633808027
 1232 SOLV  OW      5410    2.245711471    4.743045849    0.028438055
 1232 SOLV  HW1     5411    2.330750219    4.790895792    0.050319689
 1232 SOLV  HW2     5412    2.195478771    4.724079513    0.112800199
 1233 SOLV  OW      5413    4.866207344    5.955466357    6.679840908
 1233 SOLV  HW1     5414    4.829114501    5.990603510    6.765803291
 1233 SOLV  HW2     5415    4.809395118    5.879802415    6.647477937
 1234 SOLV  OW      5416    1.519287228    1.669634972    8.507278115
 1234 SOLV  HW1     5417    1.503951176    1.739591107    8.437485759
 1234 SOLV  HW2     5418    1.545746949    1.583844965    8.463232712
 1235 SOLV  OW      5419    3.891654672    6.195610169    8.286339476
 1235 SOLV  HW1     5420    3.937118042    6.164001764    8.369610289
 1235 SOLV  HW2     5421    3.954132801    6.186603630    8.208780343
 1236 SOLV  OW      5422    4.593167605    3.405042995    3.704772197
 1236 SOLV  HW1     5423    4.542275438    3.442192462    3.627119663
 1236 SOLV  HW2     5424    4.581922343    3.465209416    3.783851906
 1237 SOLV  OW      5425    3.936458814    5.075583005    7.479769912
 1237 SOLV  HW1     5426    4.008650603    5.024018855    7.433623472
 1237 SOLV  HW2     5427    3.932808860    5.048923489    7.576081817
 1238 SOLV  OW      5428    2.575950627    5.992250924    5.150804615
 1238 SOLV  HW1     5429    2.569238660    5.995217927    5.051074021
 1238 SOLV  HW2     5430    2.570859908    5.897294131    5.181745179
 1239 SOLV  OW      5431    0.318430987    6.412093692    3.609078034
 1239 SOLV  HW1     5432    0.408403128    6.435738313    3.572390623
 1239 SOLV  HW2     5433    0.318822381    6.316834413    3.639500753
 1240 SOLV  OW      5434    2.419126355    5.538894375    0.551998642
 1240 SOLV  HW1     5435    2.508915360    5.568455448    0.519377880
 1240 SOLV  HW2     5436    2.417050442    5.542687320    0.651905248
 1241 SOLV  OW      5437    0.786636618    1.990247133    0.839516542
 1241 SOLV  HW1     5438    0.878416778    2.025629679    0.857530395
 1241 SOLV  HW2     5439    0.791220697    1.891361854    0.825349100
 1242 SOLV  OW      5440    0.237678338    2.978972612    5.950910049
 1242 SOLV  HW1     5441    0.139133461    2.995738462    5.948109104
 1242 SOLV  HW2     5442    0.279813784    3.013831589    5.867187372
 1243 SOLV  OW      5443    1.016687715    3.697368552    5.723843539
 1243 SOLV  HW1     5444    0.952042299    3.765963077    5.757247208
 1243 SOLV  HW2     5445    1.020862071    3.621213050    5.788519174
 1244 SOLV  OW      5446    0.190074429    4.275099319    7.256838418
 1244 SOLV  HW1     5447    0.263663412    4.222830046    7.299880645
 1244 SOLV  HW2     5448    0.115394725    4.287530238    7.322171732
 1245 SOLV  OW      5449    5.794709166    2.112731704    3.268684144
 1245 SOLV  HW1     5450    5.728556094    2.125886462    3.194854895
 1245 SOLV  HW2     5451    5.862118795    2.186566675    3.266587489
 1246 SOLV  OW      5452    3.346921546    2.342560296    8.527505404
 1246 SOLV  HW1     5453    3.252622133    2.331640952    8.496065964
 1246 SOLV  HW2     5454    3.401756921    2.265117332    8.495950666
 1247 SOLV  OW      5455    5.773548557    4.905298918    3.195091883
 1247 SOLV  HW1     5456    5.722582391    4.819457294    3.200894282
 1247 SOLV  HW2     5457    5.767454363    4.953650374    3.282413253
 1248 SOLV  OW      5458    0.713962270    4.491700435    2.810441737
 1248 SOLV  HW1     5459    0.783328259    4.560601210    2.789439900
 1248 SOLV  HW2     5460    0.758750139    4.406374392    2.837153944
 1249 SOLV  OW      5461    1.548623234    3.139554126    8.067395716
 1249 SOLV  HW1     5462    1.574804601    3.086565781    8.148060433
 1249 SOLV  HW2     5463    1.565709042    3.085498141    7.985018258
 1250 SOLV  OW      5464    0.857181529    2.399247947    8.085455167
 1250 SOLV  HW1     5465    0.871106500    2.306574074    8.050560308
 1250 SOLV  HW2     5466    0.761284174    2.425147861    8.073925769
 1251 SOLV  OW      5467    1.048221584    5.023893923    7.082057395
 1251 SOLV  HW1     5468    0.987404996    5.072776100    7.019512150
 1251 SOLV  HW2     5469    1.137503115    5.068905847    7.083716670
 1252 SOLV  OW      5470    0.099898992    1.961160871    7.099879917
 1252 SOLV  HW1     5471    0.175128534    1.918153692    7.149789202
 1252 SOLV  HW2     5472    0.133431541    1.995524892    7.012160506
 1253 SOLV  OW      5473    0.423453912    2.425110667    8.478827098
 1253 SOLV  HW1     5474    0.522282775    2.432103253    8.465263250
 1253 SOLV  HW2     5475    0.384146635    2.366513996    8.407965217
 1254 SOLV  OW      5476    2.075279683    2.615928933    3.954844454
 1254 SOLV  HW1     5477    2.005233187    2.634559934    4.023738672
 1254 SOLV  HW2     5478    2.050924724    2.661683174    3.869326007
 1255 SOLV  OW      5479    0.161300198    0.228546510    4.577860343
 1255 SOLV  HW1     5480    0.137198543    0.226718553    4.674895135
 1255 SOLV  HW2     5481    0.199918385    0.317855682    4.554783308
 1256 SOLV  OW      5482    1.243765192    5.051649451    3.668658421
 1256 SOLV  HW1     5483    1.340089376    5.066854969    3.690805146
 1256 SOLV  HW2     5484    1.225922046    4.953405160    3.663208405
 1257 SOLV  OW      5485    1.768929020    1.607117503    6.124414101
 1257 SOLV  HW1     5486    1.685451557    1.637592674    6.078557817
 1257 SOLV  HW2     5487    1.836175764    1.681128547    6.123873129
 1258 SOLV  OW      5488    2.874129842    0.060258126    3.028281916
 1258 SOLV  HW1     5489    2.964708729    0.059119881    3.070640119
 1258 SOLV  HW2     5490    2.825200577   -0.023677066    3.051964296
 1259 SOLV  OW      5491    4.289173474    2.466661107    3.523005978
 1259 SOLV  HW1     5492    4.212786229    2.495141189    3.580918864
 1259 SOLV  HW2     5493    4.271837445    2.374675550    3.487819175
 1260 SOLV  OW      5494    5.913030802    4.305090500    2.724083102
 1260 SOLV  HW1     5495    5.819175065    4.312990984    2.690486790
 1260 SOLV  HW2     5496    5.950762503    4.396428751    2.739369325
 1261 SOLV  OW      5497    4.308826099    1.333471585    7.670005184
 1261 SOLV  HW1     5498    4.253781988    1.367078387    7.746429980
 1261 SOLV  HW2     5499    4.270331234    1.247483214    7.636476583
 1262 SOLV  OW      5500    0.853444791    4.471776013    6.300420121
 1262 SOLV  HW1     5501    0.850028368    4.454808937    6.398911175
 1262 SOLV  HW2     5502    0.943427571    4.445963837    6.265251199
 1263 SOLV  OW      5503    2.404856035    4.972285308    5.576053194
 1263 SOLV  HW1     5504    2.374080456    4.895870645    5.519363874
 1263 SOLV  HW2     5505    2.326518285    5.011965591    5.623893362
 1264 SOLV  OW      5506    1.549745471    0.453316763    2.346626529
 1264 SOLV  HW1     5507    1.582005207    0.375657494    2.292512132
 1264 SOLV  HW2     5508    1.455123120    0.474168486    2.321891053
 1265 SOLV  OW      5509    4.854688496    1.288689020    7.066851519
 1265 SOLV  HW1     5510    4.791157509    1.257211060    6.996332000
 1265 SOLV  HW2     5511    4.821180280    1.374360175    7.106065097
 1266 SOLV  OW      5512    0.235806184    3.505758497    3.576332163
 1266 SOLV  HW1     5513    0.186589789    3.535663131    3.494579541
 1266 SOLV  HW2     5514    0.304317367    3.574320359    3.600939369
 1267 SOLV  OW      5515    3.456995940    0.546404621    6.288427177
 1267 SOLV  HW1     5516    3.548126289    0.505506793    6.293186256
 1267 SOLV  HW2     5517    3.415613108    0.525388717    6.199850532
 1268 SOLV  OW      5518    1.020486084    5.367335283    2.488277350
 1268 SOLV  HW1     5519    0.971312679    5.416388764    2.560219991
 1268 SOLV  HW2     5520    1.039414154    5.273931849    2.518568700
 1269 SOLV  OW      5521    2.044025836    1.120642851    1.631249184
 1269 SOLV  HW1     5522    1.946673232    1.141061873    1.620973809
 1269 SOLV  HW2     5523    2.057501745    1.061750064    1.710936503
 1270 SOLV  OW      5524    1.480237444    5.854346020    1.515411492
 1270 SOLV  HW1     5525    1.532943143    5.938956509    1.507461178
 1270 SOLV  HW2     5526    1.537822861    5.776679956    1.489878624
 1271 SOLV  OW      5527    5.770746927    1.259432170    5.363816097
 1271 SOLV  HW1     5528    5.792035284    1.331679629    5.298035152
 1271 SOLV  HW2     5529    5.688034699    1.211278720    5.334833666
 1272 SOLV  OW      5530    2.603923592    3.184674888    6.960125837
 1272 SOLV  HW1     5531    2.559959638    3.102024380    6.995283791
 1272 SOLV  HW2     5532    2.578177935    3.262856234    7.016913862
 1273 SOLV  OW      5533    3.645975997    0.571083890    8.136628847
 1273 SOLV  HW1     5534    3.616519113    0.573387015    8.232164252
 1273 SOLV  HW2     5535    3.686449499    0.481913164    8.116367479
 1274 SOLV  OW      5536    1.907448091    5.972141191    3.414614821
 1274 SOLV  HW1     5537    1.905756271    5.882348311    3.370633224
 1274 SOLV  HW2     5538    1.881394397    6.042260971    3.348249035
 1275 SOLV  OW      5539    2.694469815    6.355858076    6.594375032
 1275 SOLV  HW1     5540    2.694015151    6.455364276    6.584458716
 1275 SOLV  HW2     5541    2.787704926    6.321626289    6.582738286
 1276 SOLV  OW      5542    5.083774652    1.144245361    1.328338785
 1276 SOLV  HW1     5543    5.026137140    1.128509480    1.248149476
 1276 SOLV  HW2     5544    5.048969139    1.090858260    1.405399921
 1277 SOLV  OW      5545    5.938564661    1.158253778    6.979741387
 1277 SOLV  HW1     5546    5.998504125    1.237636636    6.990020577
 1277 SOLV  HW2     5547    5.854153341    1.173337822    7.031192646
 1278 SOLV  OW      5548    1.193250323    2.898532485    7.845922571
 1278 SOLV  HW1     5549    1.215478468    2.973158053    7.783177592
 1278 SOLV  HW2     5550    1.094064755    2.893093913    7.857441181
 1279 SOLV  OW      5551    3.355147234    4.912891127    7.452498613
 1279 SOLV  HW1     5552    3.291426943    4.878559293    7.383497941
 1279 SOLV  HW2     5553    3.304425775    4.962538747    7.522943626
 1280 SOLV  OW      5554    0.765039270    4.924002755    2.750667993
 1280 SOLV  HW1     5555    0.674957904    4.909068796    2.791439757
 1280 SOLV  HW2     5556    0.800719839    5.012627442    2.780207608
 1281 SOLV  OW      5557    1.848324991    4.832962409    3.156708598
 1281 SOLV  HW1     5558    1.796239539    4.911770677    3.123900023
 1281 SOLV  HW2     5559    1.944299415    4.858740728    3.167863023
 1282 SOLV  OW      5560    1.934345072    1.179235111    3.245547981
 1282 SOLV  HW1     5561    1.965496279    1.271340355    3.222176023
 1282 SOLV  HW2     5562    1.986653566    1.145179009    3.323676161
 1283 SOLV  OW      5563    3.599272849    0.451198353    4.563815567
 1283 SOLV  HW1     5564    3.647458485    0.410062433    4.641184859
 1283 SOLV  HW2     5565    3.533092075    0.385794377    4.527175839
 1284 SOLV  OW      5566    1.399878141    5.652006463    7.261265379
 1284 SOLV  HW1     5567    1.474326683    5.697922113    7.212796740
 1284 SOLV  HW2     5568    1.321649945    5.713878651    7.268491019
 1285 SOLV  OW      5569    2.993551684    4.335183724    3.126486628
 1285 SOLV  HW1     5570    2.980232655    4.304569793    3.220749086
 1285 SOLV  HW2     5571    2.969895292    4.432075703    3.119250379
 1286 SOLV  OW      5572    5.704557183    0.981483626    5.846000998
 1286 SOLV  HW1     5573    5.626753820    1.034253817    5.811913306
 1286 SOLV  HW2     5574    5.789210304    1.018276299    5.807527830
 1287 SOLV  OW      5575    1.215538072    6.458756003    1.473684979
 1287 SOLV  HW1     5576    1.220905834    6.358911655    1.472162675
 1287 SOLV  HW2     5577    1.288393977    6.496924853    1.416806354
 1288 SOLV  OW      5578    5.727288183    5.952334905    4.082325806
 1288 SOLV  HW1     5579    5.679593063    5.900453002    4.153273049
 1288 SOLV  HW2     5580    5.777840990    5.889399190    4.023304273
 1289 SOLV  OW      5581    1.542351150    3.646732447    4.203163141
 1289 SOLV  HW1     5582    1.558452407    3.711844627    4.277333330
 1289 SOLV  HW2     5583    1.452137878    3.605069711    4.214380747
 1290 SOLV  OW      5584    0.026698885    4.398119617    1.816923206
 1290 SOLV  HW1     5585    0.058520962    4.488726876    1.844810817
 1290 SOLV  HW2     5586   -0.072193257    4.391912860    1.830408055
 1291 SOLV  OW      5587    0.036391284    2.919122335    4.732138779
 1291 SOLV  HW1     5588    0.065244711    2.923736454    4.636503029
 1291 SOLV  HW2     5589    0.105599936    2.870546645    4.785529574
 1292 SOLV  OW      5590    3.904982284    4.420032453    8.259897070
 1292 SOLV  HW1     5591    3.963645235    4.476906547    8.202242571
 1292 SOLV  HW2     5592    3.812530856    4.458124389    8.261219788
 1293 SOLV  OW      5593    0.416206725    2.730939789    1.978024115
 1293 SOLV  HW1     5594    0.502130305    2.776743859    1.955239144
 1293 SOLV  HW2     5595    0.354989771    2.795626153    2.023501314
 1294 SOLV  OW      5596    1.981069678    5.991765205    6.357099428
 1294 SOLV  HW1     5597    1.954611030    6.085429142    6.380056299
 1294 SOLV  HW2     5598    1.920609168    5.927548049    6.404223861
 1295 SOLV  OW      5599    0.700554549    2.586931959    1.265837172
 1295 SOLV  HW1     5600    0.600723760    2.592707178    1.265141466
 1295 SOLV  HW2     5601    0.731240720    2.530934054    1.188878676
 1296 SOLV  OW      5602    5.265818092    5.969624680    2.987975068
 1296 SOLV  HW1     5603    5.293435217    6.057649803    2.949388889
 1296 SOLV  HW2     5604    5.167732886    5.971045298    3.007399049
 1297 SOLV  OW      5605    0.986468963    0.778519232    8.247845833
 1297 SOLV  HW1     5606    1.008650735    0.818649888    8.336713826
 1297 SOLV  HW2     5607    1.070387978    0.766553051    8.194794695
 1298 SOLV  OW      5608    1.941596223    3.607711392    0.657152071
 1298 SOLV  HW1     5609    1.843917343    3.587167319    0.663219175
 1298 SOLV  HW2     5610    1.993293411    3.539394147    0.708728917
 1299 SOLV  OW      5611    0.869463436    4.140301609    6.431785077
 1299 SOLV  HW1     5612    0.808248152    4.219349608    6.429752080
 1299 SOLV  HW2     5613    0.918531937    4.138373278    6.518897593
 1300 SOLV  OW      5614    3.878706384    0.377898333    4.468275900
 1300 SOLV  HW1     5615    3.864459429    0.307236478    4.537586159
 1300 SOLV  HW2     5616    3.855609084    0.341300806    4.378124975
 1301 SOLV  OW      5617    2.817227375    2.913486114    1.758774167
 1301 SOLV  HW1     5618    2.860363062    2.866862359    1.836011255
 1301 SOLV  HW2     5619    2.886678063    2.963416737    1.706971002
 1302 SOLV  OW      5620    0.761239709    2.705351250    7.895458314
 1302 SOLV  HW1     5621    0.719300467    2.632268729    7.949310629
 1302 SOLV  HW2     5622    0.690666009    2.752482837    7.842562058
 1303 SOLV  OW      5623    5.471843187    4.297814673    3.063582206
 1303 SOLV  HW1     5624    5.557238729    4.275251669    3.016693330
 1303 SOLV  HW2     5625    5.486181754    4.294280829    3.162485725
 1304 SOLV  OW      5626    5.917987388    3.632503373    3.260943162
 1304 SOLV  HW1     5627    5.857534478    3.709749641    3.241488186
 1304 SOLV  HW2     5628    5.957778759    3.643433922    3.352032026
 1305 SOLV  OW      5629    4.293247813    6.228870578    5.447555701
 1305 SOLV  HW1     5630    4.193748486    6.236408845    5.454118895
 1305 SOLV  HW2     5631    4.322237515    6.250501037    5.354326074
 1306 SOLV  OW      5632    5.649938709    0.806998480    6.533722952
 1306 SOLV  HW1     5633    5.661813308    0.721888742    6.584863313
 1306 SOLV  HW2     5634    5.678967870    0.884194203    6.590275181
 1307 SOLV  OW      5635    5.945349293    0.337258832    3.989276662
 1307 SOLV  HW1     5636    6.036856129    0.297112380    3.985430251
 1307 SOLV  HW2     5637    5.933414911    0.384730255    4.076477870
 1308 SOLV  OW      5638    0.483363674    0.235891836    0.608651961
 1308 SOLV  HW1     5639    0.530887668    0.192666414    0.532016105
 1308 SOLV  HW2     5640    0.492554928    0.335233643    0.601814407
 1309 SOLV  OW      5641    1.959736319    5.602367962    3.024063094
 1309 SOLV  HW1     5642    1.976771821    5.657263240    3.105894156
 1309 SOLV  HW2     5643    1.935348338    5.509180296    3.050920021
 1310 SOLV  OW      5644    5.719314027    0.959775830    8.189053689
 1310 SOLV  HW1     5645    5.741664003    0.866627266    8.160350864
 1310 SOLV  HW2     5646    5.722769282    0.965646834    8.288821624
 1311 SOLV  OW      5647    1.191062592    4.442113612    5.959775891
 1311 SOLV  HW1     5648    1.283619282    4.414877838    5.986072295
 1311 SOLV  HW2     5649    1.195151952    4.526024759    5.905533463
 1312 SOLV  OW      5650    4.214400324    1.359127835    0.836573739
 1312 SOLV  HW1     5651    4.272824738    1.420721430    0.783726418
 1312 SOLV  HW2     5652    4.179021951    1.407338028    0.916724723
 1313 SOLV  OW      5653    0.118955182    5.107224640    1.943486050
 1313 SOLV  HW1     5654    0.031180276    5.061100492    1.956453411
 1313 SOLV  HW2     5655    0.171843153    5.059177287    1.873526457
 1314 SOLV  OW      5656    1.127980190    5.257409901    7.769960785
 1314 SOLV  HW1     5657    1.159313907    5.275216568    7.676680792
 1314 SOLV  HW2     5658    1.181042445    5.312825469    7.834097594
 1315 SOLV  OW      5659    0.423133209    5.850832502    2.625177438
 1315 SOLV  HW1     5660    0.442752008    5.753561616    2.637567110
 1315 SOLV  HW2     5661    0.326182609    5.867798862    2.642861915
 1316 SOLV  OW      5662    2.964721603    1.000307030    3.579464271
 1316 SOLV  HW1     5663    2.904170375    1.078179982    3.595876307
 1316 SOLV  HW2     5664    3.047009952    1.009675936    3.635508191
 1317 SOLV  OW      5665    1.250818813    2.221019149    7.852533449
 1317 SOLV  HW1     5666    1.202650343    2.172267268    7.779711280
 1317 SOLV  HW2     5667    1.344400823    2.240654608    7.823260862
 1318 SOLV  OW      5668    3.968307039    4.222650040    6.720127490
 1318 SOLV  HW1     5669    3.993060396    4.317617979    6.739321039
 1318 SOLV  HW2     5670    4.051400409    4.168267660    6.708376899
 1319 SOLV  OW      5671    1.830760796    1.240868284    5.323385271
 1319 SOLV  HW1     5672    1.858005749    1.148381808    5.349917948
 1319 SOLV  HW2     5673    1.907079853    1.303708810    5.338434983
 1320 SOLV  OW      5674    5.505513706    2.273695880    0.079428955
 1320 SOLV  HW1     5675    5.588384960    2.245859767    0.030874533
 1320 SOLV  HW2     5676    5.514427232    2.368894847    0.108715712
 1321 SOLV  OW      5677    1.330558107    6.252829226    2.186036193
 1321 SOLV  HW1     5678    1.344127714    6.286621041    2.092901695
 1321 SOLV  HW2     5679    1.239720178    6.279477283    2.218259928
 1322 SOLV  OW      5680    1.083783897    0.204222187    7.921216547
 1322 SOLV  HW1     5681    1.019097294    0.247541293    7.983978990
 1322 SOLV  HW2     5682    1.072098633    0.242562959    7.829600598
 1323 SOLV  OW      5683    1.731013037    4.242807636    7.992979718
 1323 SOLV  HW1     5684    1.797699973    4.202514616    8.055664259
 1323 SOLV  HW2     5685    1.769373075    4.245408070    7.900666334
 1324 SOLV  OW      5686    5.196381053    0.263088137    3.524506586
 1324 SOLV  HW1     5687    5.212179340    0.167758204    3.550248667
 1324 SOLV  HW2     5688    5.116845726    0.298212773    3.573907205
 1325 SOLV  OW      5689    4.914536269    3.790956761    5.579669293
 1325 SOLV  HW1     5690    4.991058698    3.730947935    5.556360276
 1325 SOLV  HW2     5691    4.949117727    3.872723688    5.625694139
 1326 SOLV  OW      5692    0.092940701    5.826265945    1.529907118
 1326 SOLV  HW1     5693    0.166943050    5.865667219    1.475398138
 1326 SOLV  HW2     5694    0.018896517    5.797017559    1.469392606
 1327 SOLV  OW      5695    0.605743430    1.649979366    3.179721498
 1327 SOLV  HW1     5696    0.555280417    1.734854441    3.163918622
 1327 SOLV  HW2     5697    0.543278294    1.580032410    3.214442908
 1328 SOLV  OW      5698    1.192015671    4.792240235    3.660149253
 1328 SOLV  HW1     5699    1.165075775    4.705419902    3.701820572
 1328 SOLV  HW2     5700    1.241807177    4.774444416    3.575272153
 1329 SOLV  OW      5701    5.379954725    3.222693153    2.005445856
 1329 SOLV  HW1     5702    5.392849547    3.214760721    1.906598366
 1329 SOLV  HW2     5703    5.455425011    3.177147529    2.052667565
 1330 SOLV  OW      5704    1.534975187    0.424106434    3.914471565
 1330 SOLV  HW1     5705    1.546901611    0.327115571    3.893245375
 1330 SOLV  HW2     5706    1.541181944    0.477667640    3.830253454
 1331 SOLV  OW      5707    3.121745220    1.484833205    2.561638345
 1331 SOLV  HW1     5708    3.154353286    1.573643143    2.594035410
 1331 SOLV  HW2     5709    3.184191163    1.413100015    2.592539808
 1332 SOLV  OW      5710    1.699089829    2.320879442    1.894894863
 1332 SOLV  HW1     5711    1.791085162    2.295076803    1.924409325
 1332 SOLV  HW2     5712    1.693928538    2.317493894    1.795085353
[truncated: 5,222,438 more chars]
