# Supplementary material for: Accelerated Enveloping Distribution Sampling (AEDS) Allows for Efficient Sampling of Orthogonal Degrees of Freedom
Source: J Chem Inf Model. 2022 Dec 13;63(1):197–207. doi: 10.1021/acs.jcim.2c01272 (PMC9832482; doi:10.1021/acs.jcim.2c01272)
Supplement: Supplementary file 2 — ci2c01272_si_002.zip [file ci2c01272_si_002.zip › Accelerated_Enveloping_Distribution_Sampling_AEDS_allows_for_efficient_sampling_of_orthogonal_degrees_of_freedom/equilibration/EDSR_protein_helixF/EDSR_big_N4B_ion.rpr]

TITLE
rpr
END
REFPOSITION
    1 MET   H1         1    4.929458179    5.226504555    8.306179983
    1 MET   H2         2    5.000584549    5.218306264    8.452166948
    1 MET   N          3    5.016385508    5.212493247    8.353584688
    1 MET   H3         4    5.049717943    5.119628343    8.337268999
    1 MET   CA         5    5.118529119    5.313928226    8.323827415
    1 MET   CB         6    5.208779169    5.272183152    8.207565112
    1 MET   CG         7    5.334983119    5.358620751    8.210876644
    1 MET   SD         8    5.420185585    5.366523215    8.372656592
    1 MET   CE         9    5.478754070    5.199660716    8.392943916
    1 MET   C         10    5.052241170    5.450823908    8.307353965
    1 MET   O         11    4.950434881    5.462269114    8.239272675
    2 ASN   N         12    5.106847524    5.546546520    8.381819594
    2 ASN   H         13    5.185935565    5.526953088    8.439804646
    2 ASN   CA        14    5.064816289    5.687181251    8.390028177
    2 ASN   CB        15    4.935094388    5.699826335    8.470189044
    2 ASN   CG        16    4.942800801    5.678806468    8.621537210
    2 ASN   OD1       17    5.031750432    5.722246971    8.694542504
    2 ASN   ND2       18    4.857331391    5.590150959    8.671753070
    2 ASN   HD21      19    4.843257317    5.590093557    8.770758660
    2 ASN   HD22      20    4.846296548    5.502116306    8.625624092
    2 ASN   C         21    5.177792617    5.771108144    8.450073612
    2 ASN   O         22    5.277240805    5.713635526    8.494067644
    3 ILE   N         23    5.159026628    5.901780993    8.466277143
    3 ILE   H         24    5.074032561    5.945768949    8.437272249
    3 ILE   CA        25    5.261471682    5.994015693    8.517375996
    3 ILE   CB        26    5.217825630    6.139978710    8.503218191
    3 ILE   CG1       27    5.332262961    6.236052739    8.536090712
    3 ILE   CG2       28    5.093380618    6.176028727    8.584604389
    3 ILE   CD        29    5.451330948    6.212400029    8.442955325
    3 ILE   C         30    5.317380736    5.959371784    0.029085764
    3 ILE   O         31    5.438135860    5.939351349    0.041286103
    4 PHE   N         32    5.229116758    5.925862715    0.122774762
    4 PHE   H         33    5.130759455    5.933666108    0.106473944
    4 PHE   CA        34    5.265899170    5.878831062    0.257110062
    4 PHE   CB        35    5.141270723    5.858221134    0.343444940
    4 PHE   CG        36    5.061952673    5.987432769    0.363909513
    4 PHE   CD1       37    5.100814426    6.073961479    0.465495965
    4 PHE   HD1       38    5.185207126    6.045361029    0.528259177
    4 PHE   CD2       39    4.952334807    6.019787789    0.284813838
    4 PHE   HD2       40    4.915357942    5.948033801    0.211581787
    4 PHE   CE1       41    5.031432661    6.192548808    0.486658076
    4 PHE   HE1       42    5.056255364    6.259146531    0.569293510
    4 PHE   CE2       43    4.883962356    6.139071662    0.305335357
    4 PHE   HE2       44    4.798333970    6.164286674    0.242786859
    4 PHE   CZ        45    4.923248443    6.226274483    0.406179452
    4 PHE   HZ        46    4.868795052    6.318108446    0.428127176
    4 PHE   C         47    5.346987533    5.749120995    0.253431694
    4 PHE   O         48    5.460248322    5.747352420    0.301355632
    5 GLU   N         49    5.299219713    5.652548939    0.175448499
    5 GLU   H         50    5.210989717    5.664069395    0.129794683
    5 GLU   CA        51    5.368398031    5.525569685    0.148924969
    5 GLU   CB        52    5.280929040    5.433912467    0.063143731
    5 GLU   CG        53    5.156557492    5.378855283    0.133216477
    5 GLU   CD        54    5.074617336    5.289448155    0.039922045
    5 GLU   OE1       55    5.125168205    5.182045178    0.000759236
    5 GLU   OE2       56    4.971623165    5.337512270   -0.012087166
    5 GLU   C         57    5.506715147    5.541041164    0.085346474
    5 GLU   O         58    5.605979128    5.494573759    0.141180568
    6 MET   N         59    5.514207574    5.626622208    8.610244624
    6 MET   H         60    5.430250737    5.664219702    8.571015677
    6 MET   CA        61    5.636206595    5.664781938    8.537642031
    6 MET   CB        62    5.596293122    5.762613734    8.426969752
    6 MET   CG        63    5.714070546    5.806301665    8.339636642
    6 MET   SD        64    5.670890570    5.944094518    8.227240811
    6 MET   CE        65    5.801169210    5.928128262    8.106991711
    6 MET   C         66    5.741681226    5.728370871    0.001981484
    6 MET   O         67    5.850365212    5.673394150    0.019078373
    7 LEU   N         68    5.703718227    5.835940452    0.070377460
    7 LEU   H         69    5.613450583    5.877075436    0.057712742
    7 LEU   CA        70    5.792040215    5.904375889    0.165908629
    7 LEU   CB        71    5.728527705    6.033974649    0.216665187
    7 LEU   CG        72    5.737902462    6.148971320    0.116189869
    7 LEU   CD1       73    5.654531782    6.260201271    0.180079935
    7 LEU   CD2       74    5.882100378    6.196477119    0.097176198
    7 LEU   C         75    5.833064525    5.819759621    0.286614477
    7 LEU   O         76    5.951037255    5.817766600    0.321332333
    8 ARG   N         77    5.742183661    5.735552603    0.334989466
    8 ARG   H         78    5.644982273    5.744805051    0.313365623
    8 ARG   CA        79    5.773849534    5.634899183    0.437350223
    8 ARG   CB        80    5.645965044    5.561524037    0.478256307
    8 ARG   CG        81    5.667969947    5.455178191    0.586015764
    8 ARG   CD        82    5.729253719    5.516353259    0.712164755
    8 ARG   NE        83    5.770635469    5.412421323    0.807530785
    8 ARG   HE        84    5.722079896    5.415608180    0.894887373
    8 ARG   CZ        85    5.869428974    5.323890283    0.788663312
    8 ARG   NH1       86    5.947217925    5.324502639    0.679571570
    8 ARG   HH11      87    6.018237488    5.256525746    0.661211056
    8 ARG   HH12      88    5.943988070    5.401999350    0.616441288
    8 ARG   NH2       89    5.902815162    5.238911557    0.886732772
    8 ARG   HH21      90    5.976344428    5.174644120    0.865168035
    8 ARG   HH22      91    5.862441536    5.238448063    0.978219975
    8 ARG   C         92    5.883286529    5.537512575    0.393178575
    8 ARG   O         93    5.970261394    5.504775607    0.473752350
    9 ILE   N         94    5.880856300    5.492787792    0.267949542
    9 ILE   H         95    5.801765928    5.507381311    0.208508625
    9 ILE   CA        96    5.990586658    5.414055816    0.209883826
    9 ILE   CB        97    5.948129056    5.352365840    0.076448440
    9 ILE   CG1       98    5.833169201    5.253666735    0.097704911
    9 ILE   CG2       99    6.064001652    5.281132411    0.006403131
    9 ILE   CD       100    5.771947790    5.206017710   -0.034176655
    9 ILE   C        101    0.064963341    5.496949917    0.200144821
    9 ILE   O        102    0.163620906    5.461492245    0.264457296
   10 ASP   N        103    0.058462783    5.614722215    0.138680239
   10 ASP   H        104   -0.025591498    5.643801351    0.092965057
   10 ASP   CA       105    0.173184459    5.704728839    0.120018199
   10 ASP   CB       106    0.135210239    5.825594817    0.034230785
   10 ASP   CG       107    0.109474973    5.791632961   -0.112718334
   10 ASP   OD1      108    0.186056239    5.712840848   -0.172297085
   10 ASP   OD2      109    0.010921312    5.840912845   -0.171741869
   10 ASP   C        110    0.244665261    5.752478796    0.246603961
   10 ASP   O        111    0.366780131    5.739613801    0.253657625
   11 GLU   N        112    0.169739178    5.795591165    0.347691809
   11 GLU   H        113    0.071406275    5.808892710    0.335218199
   11 GLU   CA       114    0.222589377    5.848030827    0.474450132
   11 GLU   CB       115    0.131476724    5.956643466    0.532015679
   11 GLU   CG       116    0.080367789    6.065247443    0.437132266
   11 GLU   CD       117    0.182344527    6.164069621    0.380168118
   11 GLU   OE1      118    0.305011679    6.146785262    0.396865253
   11 GLU   OE2      119    0.136696292    6.254996209    0.307558779
   11 GLU   C        120    0.245823772    5.747752781    0.587660470
   11 GLU   O        121    0.324706644    5.772997437    0.678610627
   12 GLY   N        122    0.171163988    5.637691480    0.586736880
   12 GLY   H        123    0.114599276    5.614124272    0.507704792
   12 GLY   CA       124    0.167659376    5.541140805    0.697541950
   12 GLY   C        125    0.078245202    5.585612563    0.813465607
   12 GLY   O        126   -0.037369267    5.621625762    0.791914463
   13 LEU   N        127    0.126968909    5.562057338    0.934961039
   13 LEU   H        128    0.221965587    5.532031366    0.943652739
   13 LEU   CA       129    0.059986168    5.591695530    1.062421848
   13 LEU   CB       130   -0.066257445    5.508019839    1.084152641
   13 LEU   CG       131    5.913862640    5.525092622    1.217130045
   13 LEU   CD1      132    5.867056833    5.668635908    1.241910582
   13 LEU   CD2      133    5.794257508    5.429809728    1.221727157
   13 LEU   C        134    0.155488813    5.571229191    1.180190389
   13 LEU   O        135    0.205191874    5.461182117    1.203666765
   14 ARG   N        136    0.190445235    5.683331672    1.242630745
   14 ARG   H        137    0.168753855    5.772640222    1.203201930
   14 ARG   CA       138    0.283080538    5.688568848    1.356643375
   14 ARG   CB       139    0.416866765    5.737389492    1.300725305
   14 ARG   CG       140    0.482813092    5.641416282    1.201474529
   14 ARG   CD       141    0.628829153    5.673811680    1.169278841
   14 ARG   NE       142    0.720298230    5.631941451    1.276466556
   14 ARG   HE       143    0.676286321    5.597814082    1.359526899
   14 ARG   CZ       144    0.853183649    5.649126105    1.276466873
   14 ARG   NH1      145    0.909953967    5.713373349    1.173491577
   14 ARG   HH11     146    1.008833157    5.728245246    1.172169912
   14 ARG   HH12     147    0.856460413    5.748687839    1.096735690
   14 ARG   NH2      148    0.930606159    5.595281203    1.371648248
   14 ARG   HH21     149    1.029583160    5.609219272    1.368308459
   14 ARG   HH22     150    0.897752383    5.533015665    1.442665121
   14 ARG   C        151    0.235275809    5.777038857    1.471968715
   14 ARG   O        152    0.251911379    5.898915561    1.471038627
   15 LEU   N        153    0.182382117    5.713784452    1.576333189
   15 LEU   H        154    0.172063824    5.614327145    1.574865073
   15 LEU   CA       155    0.124638930    5.777804742    1.695413816
   15 LEU   CB       156    0.047743004    5.672176610    1.775008589
   15 LEU   CG       157    5.991616156    5.608735274    1.689679396
   15 LEU   CD1      158    5.924793627    5.500883732    1.775181432
   15 LEU   CD2      159    5.885113809    5.710095988    1.647395260
   15 LEU   C        160    0.216503767    5.851850000    1.792824258
   15 LEU   O        161    0.173264289    5.912458762    1.890736589
   16 LYSH  N        162    0.342668946    5.863218877    1.752299930
   16 LYSH  H        163    0.361461467    5.857242770    1.654262223
   16 LYSH  CA       164    0.452484105    5.922158695    1.830248802
   16 LYSH  CB       165    0.549826844    5.809913879    1.866794949
   16 LYSH  CG       166    0.673327645    5.854200347    1.945493858
   16 LYSH  CD       167    0.628145907    5.908486138    2.081211260
   16 LYSH  CE       168    0.738385957    5.994414259    2.143429555
   16 LYSH  NZ       169    0.674818756    6.087449918    2.237836003
   16 LYSH  HZ1      170    0.652934141    6.043524469    2.324963413
   16 LYSH  HZ2      171    0.591468050    6.127385684    2.199644663
   16 LYSH  HZ3      172    0.738072078    6.162631983    2.256447322
   16 LYSH  C        173    0.520694858    6.023682890    1.738312655
   16 LYSH  O        174    0.524076934    6.001988867    1.617288793
   17 ILE   N        175    0.562433605    6.138235043    1.791451939
   17 ILE   H        176    0.519163494    6.174893412    1.873813217
   17 ILE   CA       177    0.638376210    6.234138952    1.709935353
   17 ILE   CB       178    0.678617983    6.358682497    1.789196540
   17 ILE   CG1      179    0.560696136    6.426929072    1.858811777
   17 ILE   CG2      180    0.735025382    6.454900632    1.684476860
   17 ILE   CD       181    0.602334130    6.546907666    1.944144812
   17 ILE   C        182    0.761989756    6.169995269    1.646556805
   17 ILE   O        183    0.850416954    6.124013602    1.718651683
   18 TYR   N        184    0.765661573    6.178649283    1.513898687
   18 TYR   H        185    0.693835333    6.226852209    1.463722343
   18 TYR   CA       186    0.873042317    6.127739079    1.427364498
   18 TYR   CB       187    0.822793317    6.009891011    1.343719381
   18 TYR   CG       188    0.712643135    6.039105004    1.241617204
   18 TYR   CD1      189    0.578702567    6.031807932    1.278028284
   18 TYR   HD1      190    0.550745254    6.028508929    1.383319727
   18 TYR   CD2      191    0.744202076    6.055793632    1.107289945
   18 TYR   HD2      192    0.848589116    6.063874299    1.076989504
   18 TYR   CE1      193    0.478623629    6.037432397    1.181742920
   18 TYR   HE1      194    0.374378297    6.027164353    1.211855809
   18 TYR   CE2      195    0.644469781    6.063408828    1.010762848
   18 TYR   HE2      196    0.672449077    6.082604575    0.907178910
   18 TYR   CZ       197    0.510826426    6.052493321    1.047369491
   18 TYR   OH       198    0.411060264    6.053602587    0.954965228
   18 TYR   HH       199    0.451087763    6.067305375    0.864350930
   18 TYR   C        200    0.928184297    6.238452691    1.337281570
   18 TYR   O        201    0.882608144    6.352658215    1.340658913
   19 LYSH  N        202    1.039760683    6.205007965    1.273105546
   19 LYSH  H        203    1.089201499    6.120120349    1.291804928
   19 LYSH  CA       204    1.093924804    6.288599952    1.165008334
   19 LYSH  CB       205    1.245161750    6.307526915    1.178266120
   19 LYSH  CG       206    1.269174264    6.411735229    1.287671709
   19 LYSH  CD       207    1.409496002    6.466801715    1.261557528
   19 LYSH  CE       208    1.456167326    0.046110312    1.361357978
   19 LYSH  NZ       209    1.550331458    0.126409004    1.282039359
   19 LYSH  HZ1      210    1.502816333    0.157631690    1.199773844
   19 LYSH  HZ2      211    1.631130629    0.073915813    1.255279587
   19 LYSH  HZ3      212    1.578742481    0.207115016    1.333803019
   19 LYSH  C        213    1.060341609    6.235729185    1.025430080
   19 LYSH  O        214    1.057727346    6.114404369    1.005397334
   20 ASP   N        215    1.008921010    6.326839608    0.943320769
   20 ASP   H        216    0.994111195    6.421586518    0.971674863
   20 ASP   CA       217    0.978693708    6.302098920    0.801599459
   20 ASP   CB       218    0.882218118    6.409331375    0.750548863
   20 ASP   CG       219    0.932247260    6.550927489    0.779788090
   20 ASP   OD1      220    1.040406677    6.585756576    0.727712883
   20 ASP   OD2      221    0.868610123    6.612161497    0.868243272
   20 ASP   C        222    1.101299895    6.291947044    0.710637036
   20 ASP   O        223    1.213794649    6.308921734    0.757412811
   21 THR   N        224    1.077340220    6.281633989    0.580208272
   21 THR   H        225    0.984961008    6.289810401    0.542815970
   21 THR   CA       226    1.182325421    6.270559617    0.477893597
   21 THR   CB       227    1.128645735    6.238141474    0.338351696
   21 THR   OG1      228    1.031163387    6.336666107    0.303164867
   21 THR   HG1      229    1.078326818    6.410289979    0.254629326
   21 THR   CG2      230    1.070297430    6.096910861    0.330680159
   21 THR   C        231    1.281566263    6.386419798    0.466098974
   21 THR   O        232    1.393883037    6.368253376    0.419343193
   22 GLU   N        233    1.237399173    6.504104513    0.509556699
   22 GLU   H        234    1.149361047    6.512653188    0.556207289
   22 GLU   CA       235    1.317057801    0.100790949    0.511867153
   22 GLU   CB       236    1.228803172    0.216908377    0.465599033
   22 GLU   CG       237    1.169693328    0.199526041    0.325547781
   22 GLU   CD       238    1.269270363    0.222264544    0.211615042
   22 GLU   OE1      239    1.337432587    0.327040407    0.211791565
   22 GLU   OE2      240    1.267863054    0.142948005    0.115024907
   22 GLU   C        241    1.372670470    0.131745877    0.651004926
   22 GLU   O        242    1.441456123    0.231170118    0.673638014
   23 GLY   N        243    1.342740622    0.044133447    0.746483971
   23 GLY   H        244    1.280618282   -0.032250331    0.728952116
   23 GLY   CA       245    1.386546173    0.053987627    0.886449451
   23 GLY   C        246    1.320337891    0.157539338    0.977587154
   23 GLY   O        247    1.379390090    0.196560573    1.078184820
   24 TYR   N        248    1.194893433    0.189755606    0.947383338
   24 TYR   H        249    1.145915755    0.148513232    0.870563960
   24 TYR   CA       250    1.109742526    0.275224408    1.031384005
   24 TYR   CB       251    1.017676992    0.362718393    0.946074550
   24 TYR   CG       252    1.087505054    0.438799649    0.833196691
   24 TYR   CD1      253    1.178476911    0.540774804    0.858575866
   24 TYR   HD1      254    1.221343634    0.553961391    0.957921202
   24 TYR   CD2      255    1.039829749    0.419452414    0.704075618
   24 TYR   HD2      256    0.979949186    0.330965171    0.682519578
   24 TYR   CE1      257    1.217147803    0.626301807    0.756058993
   24 TYR   HE1      258    1.291183872    0.703473108    0.777096961
   24 TYR   CE2      259    1.078449074    0.504480902    0.601128609
   24 TYR   HE2      260    1.052363397    0.476807408    0.498977783
   24 TYR   CZ       261    1.165143457    0.609696040    0.628236547
   24 TYR   OH       262    1.182534595    0.707704900    0.535580104
   24 TYR   HH       263    1.241770689    0.666702519    0.466218605
   24 TYR   C        264    1.025401332    0.189879905    1.126324156
   24 TYR   O        265    1.033783040    0.067166260    1.125103825
   25 TYR   N        266    0.956261039    0.254143052    1.220016714
   25 TYR   H        267    0.947802112    0.353788141    1.220794448
   25 TYR   CA       268    0.871690345    0.179423381    1.314229073
   25 TYR   CB       269    0.874372543    0.236956681    1.455963025
   25 TYR   CG       270    1.015171878    0.228651593    1.515236872
   25 TYR   CD1      271    1.073227448    0.107552430    1.551094807
   25 TYR   HD1      272    1.018194841    0.014918420    1.534638090
   25 TYR   CD2      273    1.080585835    0.348469069    1.541365340
   25 TYR   HD2      274    1.036681435    0.442985635    1.509426777
   25 TYR   CE1      275    1.197601207    0.106073250    1.613142465
   25 TYR   HE1      276    1.240566067    0.012989084    1.650158096
   25 TYR   CE2      277    1.205126676    0.347263165    1.603062181
   25 TYR   HE2      278    1.246318398    0.443277219    1.634131639
   25 TYR   CZ       279    1.264364473    0.225859663    1.635806123
   25 TYR   OH       280    1.398333120    0.220817178    1.658612989
   25 TYR   HH       281    1.428122089    0.312826959    1.684084728
   25 TYR   C        282    0.727288694    0.162467999    1.266619601
   25 TYR   O        283    0.649850237    0.258010085    1.264277563
   26 THR   N        284    0.691168178    0.034499756    1.263917845
   26 THR   H        285    0.757225730   -0.035965219    1.289832404
   26 THR   CA       286    0.565020897    6.510835119    1.207797035
   26 THR   CB       287    0.591442748    6.472992178    1.061919330
   26 THR   OG1      288    0.612320293    6.596266641    0.992541171
   26 THR   HG1      289    0.703916168    6.597441950    0.952421721
   26 THR   CG2      290    0.477515363    6.401174974    0.989312560
   26 THR   C        291    0.506143417    6.396451555    1.290616476
   26 THR   O        292    0.579436572    6.324698872    1.358522260
   27 ILE   N        293    0.373371190    6.390849371    1.296247323
   27 ILE   H        294    0.318265628    6.458411421    1.247270157
   27 ILE   CA       295    0.296786364    6.288306567    1.368560686
   27 ILE   CB       296    0.260491257    6.340667098    1.507676933
   27 ILE   CG1      297    0.241362799    6.223583576    1.604293301
   27 ILE   CG2      298    0.139447419    6.434213780    1.504907587
   27 ILE   CD       299    0.229630203    6.263581593    1.751505569
   27 ILE   C        300    0.177110475    6.234053657    1.290158682
   27 ILE   O        301    0.143206319    6.283335767    1.182676953
   28 GLY   N        302    0.119612107    6.124338157    1.338613436
   28 GLY   H        303    0.165530800    6.069841606    1.408772416
   28 GLY   CA       304    6.049788782    6.064182779    1.286706633
   28 GLY   C        305    0.015677646    6.007956967    1.145785462
   28 GLY   O        306    0.098766732    5.919531491    1.125626993
   29 ILE   N        307    5.984424133    6.055763086    1.055467011
   29 ILE   H        308    5.911007591    6.118468470    1.081498226
   29 ILE   CA       309    5.992014442    6.027163022    0.911467486
   29 ILE   CB       310    5.856320553    5.979299400    0.859415877
   29 ILE   CG1      311    5.803348261    5.860909608    0.940595063
   29 ILE   CG2      312    5.864874832    5.939799445    0.711845214
   29 ILE   CD       313    5.657865259    5.826126844    0.908505235
   29 ILE   C        314    6.033804677    6.156570671    0.841343837
   29 ILE   O        315    5.951926622    6.247531326    0.829087099
   30 GLY   N        316    0.111203414    6.176603554    0.833620316
   30 GLY   H        317    0.175829801    6.110981973    0.872570784
   30 GLY   CA       318    0.174278626    6.290719957    0.765707881
   30 GLY   C        319    0.152881068    6.431522336    0.821652246
   30 GLY   O        320    0.206408169    6.528195201    0.767624387
   31 HISH  N        321    0.087470830    6.442979575    0.936890773
   31 HISH  H        322    0.054996186    6.361912685    0.985605258
   31 HISH  CA       323    0.059339017    0.045011377    1.001785793
   31 HISH  CB       324   -0.048662550    0.031492380    1.109333450
   31 HISH  CG       325    5.960585464    0.167368776    1.163708481
   31 HISH  ND1      326    5.866130153    0.244141849    1.110113500
   31 HISH  HD1      327    5.795387045    0.213494112    1.046434122
   31 HISH  CD2      328    6.027720904    0.246766655    1.246639959
   31 HISH  HD2      329    6.113920014    0.216316957    1.305999057
   31 HISH  CE1      330    5.877307579    0.369477543    1.153173965
   31 HISH  HE1      331    5.816900321    0.453001972    1.117735075
   31 HISH  NE2      332    5.980296209    0.370676163    1.237312643
   31 HISH  HE2      333    6.031339498    0.452519543    1.263700789
   31 HISH  C        334    0.185656426    0.110798823    1.057719894
   31 HISH  O        335    0.231178611    0.078822613    1.167423557
   32 LEU   N        336    0.239282723    0.202015817    0.977143336
   32 LEU   H        337    0.226795297    0.191936829    0.878432474
   32 LEU   CA       338    0.346606063    0.294443478    1.016494033
   32 LEU   CB       339    0.384277023    0.379508799    0.895017748
   32 LEU   CG       340    0.507515274    0.467434022    0.917169496
   32 LEU   CD1      341    0.636748070    0.387609290    0.935442698
   32 LEU   CD2      342    0.526025922    0.561654868    0.798069744
   32 LEU   C        343    0.310079603    0.381733043    1.136739343
   32 LEU   O        344    0.197887153    0.430356797    1.150173796
   33 LEU   N        345    0.398062255    0.375785412    1.236293437
   33 LEU   H        346    0.475589427    0.312803279    1.231382992
   33 LEU   CA       347    0.391327747    0.458916770    1.357356786
   33 LEU   CB       348    0.438755037    0.382090317    1.480881355
   33 LEU   CG       349    0.359363313    0.254319759    1.508816583
   33 LEU   CD1      350    0.422947714    0.179561578    1.626187112
   33 LEU   CD2      351    0.212488239    0.285580092    1.538078959
   33 LEU   C        352    0.474946742    0.586363463    1.344151631
   33 LEU   O        353    0.421790177    0.696391050    1.358175014
   34 THR   N        354    0.602808290    0.569851869    1.311445569
   34 THR   H        355    0.636781867    0.480297964    1.282690527
   34 THR   CA       356    0.699982495    0.679657850    1.300819383
   34 THR   CB       357    0.740364321    0.739211577    1.435851539
   34 THR   OG1      358    0.820473583    0.856385695    1.418510110
   34 THR   HG1      359    0.759996155    0.935963374    1.415342209
   34 THR   CG2      360    0.824823308    0.645783232    1.522718710
   34 THR   C        361    0.825997239    0.650765159    1.218991161
   34 THR   O        362    0.880867155    0.540774763    1.223362615
   35 LYSH  N        363    0.869968042    0.753559519    1.146957042
   35 LYSH  H        364    0.804146777    0.822945959    1.117729535
   35 LYSH  CA       365    0.998507119    0.761342480    1.076042975
   35 LYSH  CB       366    0.995219346    0.858693234    0.958037463
   35 LYSH  CG       367    0.909340660    0.806556060    0.842663791
   35 LYSH  CD       368    0.922856436    0.894844547    0.718450006
   35 LYSH  CE       369    0.868010084    0.818968168    0.597444042
   35 LYSH  NZ       370    0.889381189    0.894825616    0.473372768
   35 LYSH  HZ1      371    0.987480935    0.910371151    0.461842395
   35 LYSH  HZ2      372    0.839769252    0.981626405    0.474935375
   35 LYSH  HZ3      373    0.858472876    0.840926139    0.395010367
   35 LYSH  C        374    1.116298756    0.795893119    1.167381935
   35 LYSH  O        375    1.231771679    0.774390360    1.130888831
   36 SER   N        376    1.086522417    0.837675097    1.290080989
   36 SER   H        377    0.991153683    0.850710348    1.317198364
   36 SER   CA       378    1.186090457    0.865710043    1.394542864
   36 SER   CB       379    1.120263337    0.921711602    1.520789617
   36 SER   OG       380    1.219334786    0.942094776    1.621880264
   36 SER   HG       381    1.188734508    1.019564659    1.677228095
   36 SER   C        382    1.259484783    0.738833705    1.438453570
   36 SER   O        383    1.193578661    0.639308337    1.468143949
   37 PRO   N        384    1.390632120    0.747557683    1.458848866
   37 PRO   CA       385    1.469901362    0.640425447    1.520911613
   37 PRO   CB       386    1.615913204    0.683163049    1.504774668
   37 PRO   CG       387    1.606190612    0.835495332    1.494453650
   37 PRO   CD       388    1.477074652    0.858320689    1.415613441
   37 PRO   C        389    1.437026408    0.606276100    1.666383864
   37 PRO   O        390    1.463082044    0.493805356    1.708849103
   38 SER   N        391    1.362126708    0.693580195    1.733159731
   38 SER   H        392    1.323809708    0.774136965    1.687961481
   38 SER   CA       393    1.317148723    0.672941589    1.871592552
   38 SER   CB       394    1.280109901    0.805766841    1.937897807
   38 SER   OG       395    1.230501900    0.781115651    2.069729463
   38 SER   HG       396    1.240204579    0.867191244    2.119698651
   38 SER   C        397    1.200366974    0.575196137    1.886415615
   38 SER   O        398    1.086647554    0.603624503    1.849148913
   39 LEU   N        399    1.230962799    0.464037122    1.952730238
   39 LEU   H        400    1.326307875    0.434815022    1.960180184
   39 LEU   CA       401    1.131800334    0.365466934    1.998131076
   39 LEU   CB       402    1.206218708    0.247184961    2.060448134
   39 LEU   CG       403    1.116998023    0.130493651    2.103242346
   39 LEU   CD1      404    1.054678159    0.060230781    1.982463045
   39 LEU   CD2      405    1.194714623    0.018674270    2.172984754
   39 LEU   C        406    1.026076975    0.422739836    2.092751826
   39 LEU   O        407    0.907974686    0.391013084    2.079441994
   40 ASN   N        408    1.065304344    0.521602806    2.172603112
   40 ASN   H        409    1.162020966    0.544819252    2.182991947
   40 ASN   CA       410    0.975124446    0.594579735    2.262905133
   40 ASN   CB       411    1.054857151    0.678369388    2.363053703
   40 ASN   CG       412    1.150497184    0.591928273    2.445451046
   40 ASN   OD1      413    1.137814253    0.470668297    2.461630696
   40 ASN   ND2      414    1.255326507    0.651615640    2.501440232
   40 ASN   HD21     415    1.319534524    0.592882064    2.550719744
   40 ASN   HD22     416    1.273019117    0.749871388    2.495738967
   40 ASN   C        417    0.872763357    0.682086965    2.190257167
   40 ASN   O        418    0.753633951    0.677051081    2.220463536
   41 ALA   N        419    0.915806222    0.744214554    2.080806710
   41 ALA   H        420    1.013558032    0.750089353    2.060516442
   41 ALA   CA       421    0.827237355    0.816157628    1.988122827
   41 ALA   CB       422    0.909238378    0.883994694    1.878200851
   41 ALA   C        423    0.724126046    0.724387285    1.922115172
   41 ALA   O        424    0.604822750    0.754161408    1.918935300
   42 ALA   N        425    0.770204246    0.606982797    1.879914635
   42 ALA   H        426    0.868208747    0.589449623    1.870514172
   42 ALA   CA       427    0.681092942    0.502736409    1.826987259
   42 ALA   CB       428    0.770104941    0.391246762    1.771713412
   42 ALA   C        429    0.579935253    0.444648764    1.925971364
   42 ALA   O        430    0.462901443    0.431463586    1.890515566
   43 LYSH  N        431    0.623099250    0.425277410    2.050279134
   43 LYSH  H        432    0.720703839    0.421469078    2.071718352
   43 LYSH  CA       433    0.532564512    0.393557355    2.161671613
   43 LYSH  CB       434    0.610017774    0.369612840    2.291416148
   43 LYSH  CG       435    0.677847851    0.232504073    2.289121021
   43 LYSH  CD       436    0.734269807    0.209801748    2.429513025
   43 LYSH  CE       437    0.770592696    0.062886846    2.451969581
   43 LYSH  NZ       438    0.778613439    0.028564155    2.594670426
   43 LYSH  HZ1      439    0.704787213    0.072993859    2.645433317
   43 LYSH  HZ2      440    0.865381581    0.051487193    2.638771629
   43 LYSH  HZ3      441    0.756227972   -0.067904771    2.608576836
   43 LYSH  C        442    0.427069502    0.501597533    2.186351022
   43 LYSH  O        443    0.308437973    0.471421969    2.174335688
   44 SER   N        444    0.469579812    0.627624841    2.187648587
   44 SER   H        445    0.566845416    0.647329620    2.199975764
   44 SER   CA       446    0.379919234    0.743607322    2.198546534
   44 SER   CB       447    0.458318898    0.874969347    2.201398398
   44 SER   OG       448    0.367505565    0.985337641    2.205869509
   44 SER   HG       449    0.414976641    1.070181572    2.229303018
   44 SER   C        450    0.274370518    0.748751658    2.087884101
   44 SER   O        451    0.155766400    0.735483045    2.117690171
   45 GLU   N        452    0.320850332    0.735020537    1.964022313
   45 GLU   H        453    0.419020360    0.740856296    1.945868862
   45 GLU   CA       454    0.234417424    0.725000738    1.845536060
   45 GLU   CB       455    0.316013624    0.716769717    1.716361669
   45 GLU   CG       456    0.377196072    0.850840502    1.675208964
   45 GLU   CD       457    0.272767958    0.957590566    1.641882334
   45 GLU   OE1      458    0.175548743    0.927424272    1.569344235
   45 GLU   OE2      459    0.283032282    1.068198801    1.699200513
   45 GLU   C        460    0.134062019    0.609610139    1.850728391
   45 GLU   O        461    0.014112752    0.633838030    1.838363009
   46 LEU   N        462    0.180105531    0.490081342    1.886546916
   46 LEU   H        463    0.277990735    0.474631232    1.899960903
   46 LEU   CA       464    0.095787058    0.370972023    1.904285404
   46 LEU   CB       465    0.185057431    0.248129234    1.923080730
   46 LEU   CG       466    0.107186428    0.116936340    1.934684011
   46 LEU   CD1      467    0.033107250    0.081317831    1.805641816
   46 LEU   CD2      468    0.203514340    0.004161000    1.972197925
   46 LEU   C        469    6.048131034    0.381489725    2.018283773
   46 LEU   O        470    5.927999584    0.371580748    1.993768933
   47 ASP   N        471    0.041486621    0.415897153    2.137763080
   47 ASP   H        472    0.139754078    0.416509285    2.156308466
   47 ASP   CA       473    6.012020834    0.431794432    2.257829781
   47 ASP   CB       474    0.045052932    0.446313245    2.382933024
   47 ASP   CG       475    0.124634212    0.323431376    2.427395858
   47 ASP   OD1      476    0.164099615    0.238321127    2.344788639
   47 ASP   OD2      477    0.142368819    0.304329329    2.549654173
   47 ASP   C        478    5.906118431    0.541034552    2.241606007
   47 ASP   O        479    5.790053482    0.519076477    2.275922258
   48 LYSH  N        480    5.940083876    0.645891014    2.167171350
   48 LYSH  H        481    6.036615388    0.665306139    2.149670582
   48 LYSH  CA       482    5.848535299    0.747512996    2.113289568
   48 LYSH  CB       483    5.931409430    0.860830227    2.052431214
   48 LYSH  CG       484    5.855198106    0.974212893    1.983538823
   48 LYSH  CD       485    5.939071766    1.100988064    1.966057640
   48 LYSH  CE       486    0.013914589    1.081926205    1.885557644
   48 LYSH  NZ       487   -0.011455889    1.059378272    1.742534407
   48 LYSH  HZ1      488   -0.069517086    0.979529760    1.726667752
   48 LYSH  HZ2      489    0.077000407    1.038335639    1.700903290
   48 LYSH  HZ3      490   -0.045692548    1.141786761    1.697411409
   48 LYSH  C        491    5.748168236    0.693644478    2.011143320
   48 LYSH  O        492    5.627587371    0.702395875    2.033787701
   49 ALA   N        493    5.796410827    0.626862014    1.906734701
   49 ALA   H        494    5.894996101    0.617130042    1.893045003
   49 ALA   CA       495    5.713736186    0.571651267    1.798439846
   49 ALA   CB       496    5.808450225    0.521286096    1.689346537
   49 ALA   C        497    5.612479614    0.463483877    1.836652253
   49 ALA   O        498    5.515369497    0.442081788    1.764253629
   50 ILE   N        499    5.646282165    0.383480943    1.937379879
   50 ILE   H        500    5.742217116    0.374561341    1.964169429
   50 ILE   CA       501    5.554589426    0.287145490    2.000018378
   50 ILE   CB       502    5.634335133    0.169365919    2.056395409
   50 ILE   CG1      503    5.718418099    0.099205052    1.949529233
   50 ILE   CG2      504    5.546707864    0.066528137    2.128196582
   50 ILE   CD       505    5.637772661    0.036553079    1.835597094
   50 ILE   C        506    5.461632447    0.349973476    2.104051333
   50 ILE   O        507    5.343641489    0.315892860    2.110864326
   51 GLY   N        508    5.511555799    0.450070761    2.176022691
   51 GLY   H        509    5.597639573    0.494019857    2.150365978
   51 GLY   CA       510    5.439722012    0.518045150    2.284795639
   51 GLY   C        511    5.448820658    0.452166778    2.422593147
   51 GLY   O        512    5.353191339    0.457674497    2.499747663
   52 ARG   N        513    5.565272534    0.396088266    2.453967052
   52 ARG   H        514    5.642496618    0.403424763    2.390860221
   52 ARG   CA       515    5.597528063    0.328803501    2.580626597
   52 ARG   CB       516    5.518501103    0.199138985    2.599446845
   52 ARG   CG       517    5.552615244    0.089236880    2.498611857
   52 ARG   CD       518    5.504393801    6.478428441    2.544825021
   52 ARG   NE       519    5.562475805    6.376537920    2.456217383
   52 ARG   HE       520    5.509531010    6.358207377    2.373378818
   52 ARG   CZ       521    5.673551461    6.303653472    2.473685553
   52 ARG   NH1      522    5.750765354    6.314862001    2.582624413
   52 ARG   HH11     523    5.830306973    6.255544370    2.595036136
   52 ARG   HH12     524    5.737234762    6.391272595    2.645707797
   52 ARG   NH2      525    5.715823413    6.221679683    2.376486887
   52 ARG   HH21     526    5.798438343    6.165412175    2.379316167
   52 ARG   HH22     527    5.659019300    6.212754640    2.294670249
   52 ARG   C        528    5.746676141    0.295594377    2.588601280
   52 ARG   O        529    5.812227751    0.286454756    2.484935974
   53 ASN   N        530    5.799954398    0.277535475    2.709126058
   53 ASN   H        531    5.754949739    0.308072006    2.793040863
   53 ASN   CA       532    5.935596943    0.223518074    2.726294781
   53 ASN   CB       533    5.982980614    0.230842089    2.871588537
   53 ASN   CG       534    0.014838231    0.353158447    2.904790600
   53 ASN   OD1      535   -0.004096858    0.419855953    3.006373479
   53 ASN   ND2      536    0.112321353    0.390486916    2.822389906
   53 ASN   HD21     537    0.168944759    0.468420898    2.849200575
   53 ASN   HD22     538    0.119996190    0.353017450    2.729985387
   53 ASN   C        539    5.952003973    0.080971240    2.673147602
   53 ASN   O        540    5.895843615   -0.014850271    2.725970744
   54 THR   N        541    6.024575521    0.069593784    2.562272491
   54 THR   H        542    6.066552166    0.151285325    2.522716484
   54 THR   CA       543    6.052934108    6.468661802    2.495333920
   54 THR   CB       544    6.044255602    6.469154538    2.342567465
   54 THR   OG1      545    6.168817346    6.504796595    2.282023116
   54 THR   HG1      546    6.179806688    6.603250727    2.295732900
   54 THR   CG2      547    5.929036510    0.027533227    2.289003310
   54 THR   C        548    0.134861097    6.408477517    2.532081073
   54 THR   O        549    0.158243744    6.290426557    2.506658740
   55 ASN   N        550    0.229804414    6.495652131    2.564903590
   55 ASN   H        551    0.210700742    6.593811213    2.564978422
   55 ASN   CA       552    0.371020166    6.461649843    2.587595662
   55 ASN   CB       553    0.377830355    6.370791795    2.710526721
   55 ASN   CG       554    0.512854906    6.316717270    2.757983771
   55 ASN   OD1      555    0.623244723    6.364289382    2.731942785
   55 ASN   ND2      556    0.504802569    6.208719841    2.835171297
   55 ASN   HD21     557    0.589823728    6.169555955    2.870344711
   55 ASN   HD22     558    0.417518511    6.164171028    2.855102754
   55 ASN   C        559    0.439471312    6.407853932    2.461764402
   55 ASN   O        560    0.557645892    6.373776196    2.461991462
   56 GLY   N        561    0.378377468    6.432368656    2.346210545
   56 GLY   H        562    0.295461195    6.488205243    2.343220313
   56 GLY   CA       563    0.421386273    6.382226129    2.214882268
   56 GLY   C        564    0.373068995    6.242312642    2.176155954
   56 GLY   O        565    0.449885695    6.173237697    2.109379071
   57 VAL   N        566    0.261649171    6.196642967    2.232645593
   57 VAL   H        567    0.211791943    6.250433209    2.300625688
   57 VAL   CA       568    0.196423161    6.069117319    2.199599495
   57 VAL   CB       569    0.218087403    5.961696952    2.306380634
   57 VAL   CG1      570    0.173693444    5.824118432    2.256315737
   57 VAL   CG2      571    0.366007470    5.945452540    2.341929939
   57 VAL   C        572    0.045388285    6.090671946    2.187898958
   57 VAL   O        573   -0.019133049    6.135780617    2.282415376
   58 ILE   N        574    6.042898707    6.044113282    2.076796031
   58 ILE   H        575    6.093403076    5.985750203    2.013208132
   58 ILE   CA       576    5.900198290    6.060058786    2.045284463
   58 ILE   CB       577    5.875707256    6.161479627    1.933364548
   58 ILE   CG1      578    5.943876360    6.122591256    1.802024322
   58 ILE   CG2      579    5.913358604    6.301782650    1.981407476
   58 ILE   CD       580    5.905793479    6.215877295    1.686869327
   58 ILE   C        581    5.832747329    5.927367486    2.009882656
   58 ILE   O        582    5.898690395    5.829236735    1.975980405
   59 THR   N        583    5.701003857    5.923452140    2.027677291
   59 THR   H        584    5.650532862    6.003889935    2.059025643
   59 THR   CA       585    5.617152886    5.806649075    1.997077604
   59 THR   CB       586    5.482495895    5.819047564    2.068649961
   59 THR   OG1      587    5.388285773    5.898168088    1.995766556
   59 THR   HG1      588    5.307917030    5.838650014    1.996304343
   59 THR   CG2      589    5.491920855    5.850726479    2.218028595
   59 THR   C        590    5.592645998    5.790525799    1.846910872
   59 THR   O        591    5.612336087    5.883035572    1.768275831
   60 LYSH  N        592    5.535808743    5.676215693    1.809568073
   60 LYSH  H        593    5.501056046    5.611982117    1.877882981
   60 LYSH  CA       594    5.499028209    5.649528421    1.669768104
   60 LYSH  CB       595    5.471458896    5.499943275    1.653136543
   60 LYSH  CG       596    5.401239300    5.463813153    1.522092160
   60 LYSH  CD       597    5.356118996    5.317696014    1.526410628
   60 LYSH  CE       598    5.281414820    5.275115317    1.399874318
   60 LYSH  NZ       599    5.366037635    5.306763414    1.283926885
   60 LYSH  HZ1      600    5.462174604    5.282991899    1.297809037
   60 LYSH  HZ2      601    5.358483806    5.403764229    1.260814375
   60 LYSH  HZ3      602    5.334430781    5.254988132    1.204417334
   60 LYSH  C        603    5.387800831    5.741675330    1.619293647
   60 LYSH  O        604    5.407945611    5.811228819    1.519855919
   61 ASP   N        605    5.287314445    5.763981449    1.703517595
   61 ASP   H        606    5.271655555    5.702937019    1.781167214
   61 ASP   CA       607    5.175399200    5.857820878    1.686726562
   61 ASP   CB       608    5.084565381    5.862618313    1.809764034
   61 ASP   CG       609    5.082267624    5.734200304    1.892929839
   61 ASP   OD1      610    5.177202378    5.719173056    1.972850628
   61 ASP   OD2      611    4.988295722    5.654097744    1.873510195
   61 ASP   C        612    5.227335059    6.000296725    1.666334367
   61 ASP   O        613    5.198306474    6.059795631    1.562684969
   62 GLU   N        614    5.319238606    6.045551748    1.751164560
   62 GLU   H        615    5.345855980    5.992351283    1.831552564
   62 GLU   CA       616    5.383881961    6.177063456    1.739547119
   62 GLU   CB       617    5.472330601    6.204672113    1.861312347
   62 GLU   CG       618    5.390499684    6.220062593    1.989662328
   62 GLU   CD       619    5.481134413    6.232760782    2.112278448
   62 GLU   OE1      620    5.584760094    6.163423670    2.121159817
   62 GLU   OE2      621    5.442620397    6.307283243    2.204936688
   62 GLU   C        622    5.465757076    6.195427214    1.611603422
   62 GLU   O        623    5.441191657    6.288936497    1.535550729
   63 ALA   N        624    5.545932200    6.095210655    1.576672903
   63 ALA   H        625    5.562082295    6.018867462    1.639221786
   63 ALA   CA       626    5.623864644    6.092009250    1.452063112
   63 ALA   CB       627    5.713295388    5.967877294    1.450424926
   63 ALA   C        628    5.537975441    6.094522127    1.325452156
   63 ALA   O        629    5.554393248    6.180397046    1.238936326
   64 GLU   N        630    5.438670768    6.006180209    1.320912531
   64 GLU   H        631    5.428533804    5.936590810    1.392017548
   64 GLU   CA       632    5.341344706    5.998144521    1.211028028
   64 GLU   CB       633    5.286610601    5.855359016    1.205829512
   64 GLU   CG       634    5.393603812    5.761504281    1.149663665
   64 GLU   CD       635    5.377490280    5.611155331    1.173080611
   64 GLU   OE1      636    5.266787946    5.565007850    1.208260634
   64 GLU   OE2      637    5.478484349    5.538891446    1.158730302
   64 GLU   C        638    5.240416033    6.113048645    1.206522824
   64 GLU   O        639    5.189246265    6.146501725    1.099789482
   65 LYSH  N        640    5.215220059    6.180078671    1.318608010
   65 LYSH  H        641    5.220244918    6.134376162    1.407422098
   65 LYSH  CA       642    5.146203009    6.309796271    1.323299497
   65 LYSH  CB       643    5.102560804    6.341967342    1.466381673
   65 LYSH  CG       644    5.026541498    6.474493352    1.474427303
   65 LYSH  CD       645    4.985882579    6.505052140    1.618713438
   65 LYSH  CE       646    4.931393515    0.121166811    1.618950827
   65 LYSH  NZ       647    4.891527129    0.159141368    1.755240517
   65 LYSH  HZ1      648    4.965469741    0.142349833    1.820437620
   65 LYSH  HZ2      649    4.810990406    0.109439563    1.787546794
   65 LYSH  HZ3      650    4.872589647    0.257207840    1.760203322
   65 LYSH  C        651    5.228869599    6.424265627    1.264373349
   65 LYSH  O        652    5.176282880    6.495853085    1.179285935
   66 LEU   N        653    5.357004604    6.433224766    1.298914575
   66 LEU   H        654    5.393084519    6.380458973    1.375822171
   66 LEU   CA       655    5.450525931    0.002470851    1.238631594
   66 LEU   CB       656    5.593889194   -0.015053137    1.289119660
   66 LEU   CG       657    5.619332519    0.042968934    1.428377674
   66 LEU   CD1      658    5.760235509    0.001670210    1.471338017
   66 LEU   CD2      659    5.605088852    0.195313150    1.428257402
   66 LEU   C        660    5.454198133    6.518407492    1.086049517
   66 LEU   O        661    5.403259468    6.608810618    1.020022990
   67 PHE   N        662    5.467611886    6.393481885    1.042390363
   67 PHE   H        663    5.492852227    6.320663142    1.106123682
   67 PHE   CA       664    5.467816850    6.353424896    0.900944336
   67 PHE   CB       665    5.479371668    6.200897152    0.897337105
   67 PHE   CG       666    5.500982264    6.134262695    0.761304684
   67 PHE   CD1      667    5.582703185    6.190546907    0.663948305
   67 PHE   HD1      668    5.642719660    6.278994383    0.685330667
   67 PHE   CD2      669    5.430789417    6.017727650    0.732780755
   67 PHE   HD2      670    5.358758919    5.980155303    0.805458982
   67 PHE   CE1      671    5.593726668    6.130554690    0.539057282
   67 PHE   HE1      672    5.658499808    6.175883698    0.464021267
   67 PHE   CE2      673    5.441754016    5.957312280    0.608075169
   67 PHE   HE2      674    5.386197323    5.866477432    0.584805300
   67 PHE   CZ       675    5.523446885    6.013973047    0.510940693
   67 PHE   HZ       676    5.531600629    5.967169332    0.412843698
   67 PHE   C        677    5.344834815    6.405032259    0.825947726
   67 PHE   O        678    5.361153533    6.469496496    0.722464528
   68 ASN   N        679    5.226248379    6.384469790    0.882562554
   68 ASN   H        680    5.215544054    6.322204787    0.960080226
   68 ASN   CA       681    5.100785600    6.438324236    0.828063524
   68 ASN   CB       682    4.981093097    6.402673463    0.916452636
   68 ASN   CG       683    4.921229260    6.264673039    0.888545186
   68 ASN   OD1      684    4.873909839    6.230690756    0.780222687
   68 ASN   ND2      685    4.934088552    6.170253917    0.981325352
   68 ASN   HD21     686    4.882533758    6.086067147    0.965398982
   68 ASN   HD22     687    5.003707387    6.175421348    1.052928845
   68 ASN   C        688    5.104362560    0.062510029    0.803811776
   68 ASN   O        689    5.106663123    0.109098572    0.689994156
   69 GLN   N        690    5.143672741    0.135238521    0.907993324
   69 GLN   H        691    5.179549768    0.090017630    0.989660386
   69 GLN   CA       692    5.154454147    0.281822599    0.905362468
   69 GLN   CB       693    5.197149425    0.334940467    1.042348950
   69 GLN   CG       694    5.109615379    0.287295823    1.158451345
   69 GLN   CD       695    5.161177800    0.329800006    1.296086985
   69 GLN   OE1      696    5.087204700    0.341711933    1.393632120
   69 GLN   NE2      697    5.292093050    0.348613665    1.310050342
   69 GLN   HE21     698    5.322831576    0.378386408    1.400427839
   69 GLN   HE22     699    5.354583471    0.329117275    1.234453763
   69 GLN   C        700    5.253301744    0.330609231    0.799258439
   69 GLN   O        701    5.219655576    0.413131876    0.714476306
   70 ASP   N        702    5.369168532    0.265465737    0.794870834
   70 ASP   H        703    5.394763003    0.203304959    0.868909445
   70 ASP   CA       704    5.477958241    0.293673536    0.700102437
   70 ASP   CB       705    5.603701918    0.216673660    0.740973175
   70 ASP   CG       706    5.645967756    0.234945077    0.886886650
   70 ASP   OD1      707    5.641661824    0.346535226    0.943044479
   70 ASP   OD2      708    5.685849995    0.132959677    0.947148557
   70 ASP   C        709    5.443846243    0.265990883    0.553542080
   70 ASP   O        710    5.460827378    0.354779996    0.470129856
   71 VAL   N        711    5.380665919    0.152921126    0.523279044
   71 VAL   H        712    5.367898377    0.081502392    0.592102954
   71 VAL   CA       713    5.331702242    0.120287197    0.388555470
   71 VAL   CB       714    5.281584460   -0.023871471    0.377637433
   71 VAL   CG1      715    5.223892770   -0.058457487    0.240211437
   71 VAL   CG2      716    5.396968794   -0.120895590    0.403736056
   71 VAL   C        717    5.225547109    0.219137970    0.339850842
   71 VAL   O        718    5.241262513    0.279679313    0.233938123
   72 ASP   N        719    5.127242493    0.247327019    0.424877955
   72 ASP   H        720    5.117624639    0.197308891    0.510940212
   72 ASP   CA       721    5.021675054    0.346131868    0.398312651
   72 ASP   CB       722    4.918502672    0.333810238    0.510617215
   72 ASP   CG       723    4.806109330    0.437573051    0.508112091
   72 ASP   OD1      724    4.766415443    0.488073250    0.400877499
   72 ASP   OD2      725    4.774239471    0.477259320    0.622278199
   72 ASP   C        726    5.073329267    0.488964786    0.379844557
   72 ASP   O        727    5.048069733    0.552765216    0.277754681
   73 ALA   N        728    5.172590645    0.525121616    0.460629065
   73 ALA   H        729    5.190501778    0.476219437    0.545998085
   73 ALA   CA       730    5.249111782    0.649553716    0.444171525
   73 ALA   CB       731    5.348622331    0.660647569    0.559848162
   73 ALA   C        732    5.326890245    0.659771893    0.312805266
   73 ALA   O        733    5.320632757    0.763883281    0.247621917
   74 ALA   N        734    5.392842782    0.551347844    0.273001246
   74 ALA   H        735    5.406907694    0.474995361    0.336042339
   74 ALA   CA       736    5.461668505    0.538892019    0.143704735
   74 ALA   CB       737    5.533278763    0.403963725    0.134835573
   74 ALA   C        738    5.370540166    0.557902530    0.022272558
   74 ALA   O        739    5.397746877    0.645038752   -0.060179467
   75 VAL   N        740    5.253110285    0.495562591    0.025993818
   75 VAL   H        741    5.233938578    0.426760387    0.095986187
   75 VAL   CA       742    5.149640188    0.511808928    8.549274336
   75 VAL   CB       743    5.036129736    0.411114754    8.568968511
   75 VAL   CG1      744    4.934299156    0.415695866    8.454870653
   75 VAL   CG2      745    5.085447530    0.267430741    8.587083913
   75 VAL   C        746    5.095967005    0.654988596    8.543949127
   75 VAL   O        747    5.099282007    0.719031944    8.438983462
   76 ARG   N        748    5.064981065    0.711179153    0.034011216
   76 ARG   H        749    5.053442999    0.655613620    0.116352710
   76 ARG   CA       750    5.026831989    0.852330747    0.049301095
   76 ARG   CB       751    4.958397807    0.869099659    0.185102519
   76 ARG   CG       752    4.811874615    0.825593559    0.178330372
   76 ARG   CD       753    4.732054951    0.852267729    0.306103843
   76 ARG   NE       754    4.784066017    0.775717559    0.420300314
   76 ARG   HE       755    4.775376858    0.676280544    0.414232209
   76 ARG   CZ       756    4.844204703    0.824789635    0.529524968
   76 ARG   NH1      757    4.868108629    0.955639262    0.545645554
   76 ARG   HH11     758    4.916128833    0.987644022    0.627313645
   76 ARG   HH12     759    4.845856042    1.017962270    0.470674151
   76 ARG   NH2      760    4.864317896    0.742437986    0.633294641
   76 ARG   HH21     761    4.920246290    0.766831411    0.712516681
   76 ARG   HH22     762    4.831353260    0.648105785    0.629204026
   76 ARG   C        763    5.137262483    0.956022277    0.027744028
   76 ARG   O        764    5.112814509    1.076175490    0.037350392
   77 GLY   N        765    5.261741919    0.909210904    0.026506770
   77 GLY   H        766    5.284602381    0.831275574    0.084858087
   77 GLY   CA       767    5.378233972    0.979452810    8.597193662
   77 GLY   C        768    5.367505345    1.000622604    8.446045139
   77 GLY   O        769    5.325295704    1.107969700    8.403347297
   78 ILE   N        770    5.361474069    0.887419268    8.376482569
   78 ILE   H        771    5.372148763    0.799427517    8.422793344
   78 ILE   CA       772    5.349226640    0.880780122    8.230137558
   78 ILE   CB       773    5.336731320    0.735590515    8.183512143
   78 ILE   CG1      774    5.455086309    0.654187238    8.236184739
   78 ILE   CG2      775    5.331773019    0.723879851    8.031034939
   78 ILE   CD       776    5.415928912    0.506629726    8.246095168
   78 ILE   C        777    5.229581418    0.960100009    8.177156484
   78 ILE   O        778    5.247058195    1.047855494    8.092767395
   79 LEU   N        779    5.114828637    0.944412283    8.242548344
   79 LEU   H        780    5.104731892    0.872160220    8.310942007
   79 LEU   CA       781    4.991992569    1.017455303    8.208103246
   79 LEU   CB       782    4.871414915    0.957728755    8.280943778
   79 LEU   CG       783    4.835729328    0.819533207    8.225823626
   79 LEU   CD1      784    4.721234880    0.758970007    8.307258813
   79 LEU   CD2      785    4.785686837    0.823350955    8.081294984
   79 LEU   C        786    4.993690745    1.169839418    8.221725927
   79 LEU   O        787    4.914829962    1.236179115    8.154561647
   80 ARG   N        788    5.076491149    1.222655783    8.311418183
   80 ARG   H        789    5.136351842    1.165071516    8.367116144
   80 ARG   CA       790    5.102782871    1.366915719    8.321907758
   80 ARG   CB       791    5.162849395    1.402554615    8.458028200
   80 ARG   CG       792    5.065313670    1.401426567    8.575890270
   80 ARG   CD       793    5.138403781    1.435127778    0.079573774
   80 ARG   NE       794    5.213699487    1.318777281    0.128550882
   80 ARG   HE       795    5.157891519    1.236476594    0.139178482
   80 ARG   CZ       796    5.345007047    1.298076746    0.111686819
   80 ARG   NH1      797    5.419359131    1.372256504    0.028489851
   80 ARG   HH11     798    5.512430242    1.340235330    0.010796322
   80 ARG   HH12     799    5.389782438    1.454575865   -0.019957584
   80 ARG   NH2      800    5.410876410    1.212751468    0.191279607
   80 ARG   HH21     801    5.507381778    1.195929420    0.171158651
   80 ARG   HH22     802    5.375989347    1.175076148    0.277090703
   80 ARG   C        803    5.201920072    1.417637136    8.216980027
   80 ARG   O        804    5.194370360    1.532299253    8.173116000
   81 ASN   N        805    5.301736300    1.334758112    8.187732602
   81 ASN   H        806    5.308261212    1.243013014    8.226993527
   81 ASN   CA       807    5.414442573    1.370401253    8.100372359
   81 ASN   CB       808    5.523067553    1.264521033    8.120283878
   81 ASN   CG       809    5.656205680    1.322089045    8.071615470
   81 ASN   OD1      810    5.675521258    1.349380472    7.953253176
   81 ASN   ND2      811    5.737073856    1.362572187    8.169121809
   81 ASN   HD21     812    5.824960413    1.400420546    8.140077467
   81 ASN   HD22     813    5.711394458    1.355039480    8.265476306
   81 ASN   C        814    5.379897985    1.387740090    7.952330392
   81 ASN   O        815    5.365769523    1.292846863    7.875368023
   82 ALA   N        816    5.390981428    1.513246735    7.909743497
   82 ALA   H        817    5.396083646    1.585685690    7.978492352
   82 ALA   CA       818    5.373887448    1.564881559    7.773161838
   82 ALA   CB       819    5.369134580    1.717648717    7.779859963
   82 ALA   C        820    5.473348284    1.521071556    7.665466504
   82 ALA   O        821    5.488005420    1.588584956    7.563698444
   83 LYSH  N        822    5.562730859    1.429796096    7.702438526
   83 LYSH  H        823    5.584079981    1.413051931    7.798692274
   83 LYSH  CA       824    5.643205334    1.351112867    7.607879246
   83 LYSH  CB       825    5.788529263    1.361613952    7.654528569
   83 LYSH  CG       826    5.876442398    1.452140058    7.568036526
   83 LYSH  CD       827    5.903163183    1.589345261    7.630227829
   83 LYSH  CE       828    5.783221715    1.684295254    7.628120086
   83 LYSH  NZ       829    5.733697455    1.703369552    7.491048317
   83 LYSH  HZ1      830    5.711628020    1.615704611    7.448312545
   83 LYSH  HZ2      831    5.795687280    1.754848956    7.431837305
   83 LYSH  HZ3      832    5.647197361    1.753460708    7.494121268
   83 LYSH  C        833    5.602695968    1.203571010    7.606605662
   83 LYSH  O        834    5.565071934    1.151507539    7.501714109
   84 LEU   N        835    5.589722188    1.147671807    7.726602270
   84 LEU   H        836    5.621663960    1.193846448    7.809355743
   84 LEU   CA       837    5.551439503    1.007201080    7.746882854
   84 LEU   CB       838    5.586688240    0.958974868    7.887751945
   84 LEU   CG       839    5.735029828    0.969341323    7.923756988
   84 LEU   CD1      840    5.752772447    0.937307891    8.072301591
   84 LEU   CD2      841    5.822976066    0.875393156    7.840986403
   84 LEU   C        842    5.409698011    0.964032440    7.708688684
   84 LEU   O        843    5.388458010    0.864835588    7.639126427
   85 LYSH  N        844    5.313885383    1.050705714    7.740261891
   85 LYSH  H        845    5.334473884    1.133120700    7.793040430
   85 LYSH  CA       846    5.170823999    1.024707103    7.718635126
   85 LYSH  CB       847    5.084007347    1.132433588    7.783956514
   85 LYSH  CG       848    4.938350614    1.085875541    7.788945221
   85 LYSH  CD       849    4.844427956    1.196496265    7.837389339
   85 LYSH  CE       850    4.699434220    1.147903020    7.832685021
   85 LYSH  NZ       851    4.651519259    1.106930356    7.699893354
   85 LYSH  HZ1      852    4.654145086    1.178546480    7.630148014
   85 LYSH  HZ2      853    4.558188053    1.072111086    7.708717074
   85 LYSH  HZ3      854    4.704163804    1.029228724    7.665368627
   85 LYSH  C        855    5.125456279    0.987643578    7.577279876
   85 LYSH  O        856    5.086196955    0.871899061    7.563397685
   86 PRO   N        857    5.151670956    1.064977580    7.472289836
   86 PRO   CA       858    5.107916381    1.030789269    7.336179776
   86 PRO   CB       859    5.150186540    1.148642254    7.248225263
   86 PRO   CG       860    5.268697890    1.209105861    7.323770126
   86 PRO   CD       861    5.228652740    1.190199189    7.470213519
   86 PRO   C        862    5.160469666    0.897338757    7.282890800
   86 PRO   O        863    5.085775650    0.815750644    7.229084948
   87 VAL   N        864    5.284716406    0.866110668    7.318637165
   87 VAL   H        865    5.345079117    0.932754912    7.362398877
   87 VAL   CA       866    5.347853127    0.737692276    7.284941834
   87 VAL   CB       867    5.498023754    0.748750834    7.312075256
   87 VAL   CG1      868    5.576226904    0.632121792    7.251326359
   87 VAL   CG2      869    5.564239576    0.876444657    7.259949549
   87 VAL   C        870    5.281005337    0.620962664    7.357871398
   87 VAL   O        871    5.230460237    0.530990685    7.290928939
   88 TYR   N        872    5.256845040    0.635746108    7.487832949
   88 TYR   H        873    5.289047554    0.716772728    7.536803572
   88 TYR   CA       874    5.182293411    0.541358361    7.572350282
   88 TYR   CB       875    5.187859782    0.590935052    7.716990402
   88 TYR   CG       876    5.120282516    0.499596200    7.819469874
   88 TYR   CD1      877    5.194527269    0.398086048    7.878643284
   88 TYR   HD1      878    5.297985308    0.382461281    7.848118529
   88 TYR   CD2      879    4.988880851    0.519722318    7.860102135
   88 TYR   HD2      880    4.930307408    0.599986484    7.815297248
   88 TYR   CE1      881    5.136653545    0.318171741    7.976545033
   88 TYR   HE1      882    5.193080986    0.235961912    8.020570897
   88 TYR   CE2      883    4.931069141    0.441496162    7.959382600
   88 TYR   HE2      884    4.833889001    0.470162467    7.999575844
   88 TYR   CZ       885    5.005314169    0.339044115    8.016939904
   88 TYR   OH       886    4.948691319    0.247259213    8.099776331
   88 TYR   HH       887    4.870894356    0.288819291    8.146890357
   88 TYR   C        888    5.036834199    0.521111291    7.529398222
   88 TYR   O        889    4.990363934    0.407692618    7.519115346
   89 ASP   N        890    4.969057591    0.629974875    7.494091011
   89 ASP   H        891    5.000359719    0.720531571    7.522737043
   89 ASP   CA       892    4.834185738    0.628993511    7.435607724
   89 ASP   CB       893    4.784636709    0.769715332    7.401659636
   89 ASP   CG       894    4.771773944    0.866785130    7.519239993
   89 ASP   OD1      895    4.726454023    0.828270738    7.629178334
   89 ASP   OD2      896    4.807988551    0.984511039    7.497997795
   89 ASP   C        897    4.827390301    0.545524416    7.307544345
   89 ASP   O        898    4.744850255    0.454732187    7.299007686
   90 SER   N        899    4.926406849    0.560169899    7.219951156
   90 SER   H        900    4.989994349    0.636843206    7.228814075
   90 SER   CA       901    4.937993573    0.480126243    7.097194095
   90 SER   CB       902    5.041022367    0.535213099    6.998403394
   90 SER   OG       903    5.171282752    0.479054888    7.016570868
   90 SER   HG       904    5.207627043    0.514829248    7.102590526
   90 SER   C        905    4.966625756    0.331330608    7.118442402
   90 SER   O        906    4.940822950    0.249091973    7.030692723
   91 LEU   N        907    5.042560782    0.297489382    7.222245824
   91 LEU   H        908    5.081057365    0.366365828    7.283679381
   91 LEU   CA       909    5.078363754    0.157992324    7.251749959
   91 LEU   CB       910    5.187116066    0.149744690    7.359037326
   91 LEU   CG       911    5.322836588    0.206611809    7.317146977
   91 LEU   CD1      912    5.411928283    0.195768011    7.441051133
   91 LEU   CD2      913    5.383451628    0.135412340    7.196038846
   91 LEU   C        914    4.961974614    0.071551327    7.300650783
   91 LEU   O        915    4.868189104    0.118038429    7.365254481
   92 ASP   N        916    4.975257337    6.469982804    7.268673759
   92 ASP   H        917    5.052758310    6.434902704    7.216104840
   92 ASP   CA       918    4.891110138    6.359188390    7.316157411
   92 ASP   CB       919    4.913152925    6.237211992    7.226462004
   92 ASP   CG       920    5.062338696    6.204116332    7.218967462
   92 ASP   OD1      921    5.127762733    6.266715332    7.132792872
   92 ASP   OD2      922    5.110025790    6.134545947    7.311225845
   92 ASP   C        923    4.918035873    6.323611458    7.462516200
   92 ASP   O        924    5.018488147    6.364951426    7.520239836
   93 ALA   N        925    4.833146533    6.237427250    7.517799611
   93 ALA   H        926    4.755006868    6.201832090    7.466551369
   93 ALA   CA       927    4.840514837    6.196567219    7.658822511
   93 ALA   CB       928    4.727761471    6.096844989    7.686183123
   93 ALA   C        929    4.973149100    6.136598148    7.705984336
   93 ALA   O        930    5.027302300    6.178863692    7.808013209
   94 VAL   N        931    5.035529197    6.055441410    7.621059433
   94 VAL   H        932    5.014332338    6.056512013    7.523334378
   94 VAL   CA       933    5.160289087    5.986089926    7.656235284
   94 VAL   CB       934    5.178378449    5.859428840    7.572334023
   94 VAL   CG1      935    5.299590759    5.777956658    7.617904069
   94 VAL   CG2      936    5.056144947    5.767814813    7.580992238
   94 VAL   C        937    5.280281530    6.080661698    7.647838024
   94 VAL   O        938    5.358521025    6.092797939    7.741965675
   95 ARG   N        939    5.283746120    6.164145360    7.544358175
   95 ARG   H        940    5.227793448    6.149082552    7.462849348
   95 ARG   CA       941    5.380020576    6.274320053    7.530138810
   95 ARG   CB       942    5.386418747    6.324778137    7.385855504
   95 ARG   CG       943    5.446967320    6.217835976    7.294729782
   95 ARG   CD       944    5.439852812    6.269743501    7.150984654
   95 ARG   NE       945    5.500758913    6.172660764    7.058950253
   95 ARG   HE       946    5.600685773    6.171281158    7.055309796
   95 ARG   CZ       947    5.434572928    6.079578902    6.988891831
   95 ARG   NH1      948    5.301701095    6.068399612    7.002093719
   95 ARG   HH11     949    5.255601453    5.993240784    6.954915870
   95 ARG   HH12     950    5.246187768    6.128438991    7.059664276
   95 ARG   NH2      951    5.499423659    5.999070954    6.903634811
   95 ARG   HH21     952    5.446630818    5.929912483    6.854335895
   95 ARG   HH22     953    5.595945327    6.009323539    6.879600126
   95 ARG   C        954    5.372815985    6.388177762    7.632077067
   95 ARG   O        955    5.475017705    6.437670579    7.679347617
   96 ARG   N        956    5.250301737    6.415916873    7.675776709
   96 ARG   H        957    5.170018836    6.387214116    7.623505335
   96 ARG   CA       958    5.224725109    6.504720492    7.790098419
   96 ARG   CB       959    5.074970734    6.529716841    7.808964137
   96 ARG   CG       960    5.022709778    6.628976994    7.704933278
   96 ARG   CD       961    4.874035892    0.127318308    7.730819429
   96 ARG   NE       962    4.813672625    0.218873704    7.632939680
   96 ARG   HE       963    4.880736586    0.264063759    7.574109370
   96 ARG   CZ       964    4.684008218    0.251927378    7.625875539
   96 ARG   NH1      965    4.594185004    0.208807460    7.715461435
   96 ARG   HH11     966    4.497517838    0.233876231    7.710185500
   96 ARG   HH12     967    4.624072485    0.150770702    7.791219775
   96 ARG   NH2      968    4.639293114    0.316382660    7.517251971
   96 ARG   HH21     969    4.545063122    0.348793437    7.508821744
   96 ARG   HH22     970    4.701531379    0.338269864    7.442091370
   96 ARG   C        971    5.284725590    6.454258920    7.921491328
   96 ARG   O        972    5.350297056    6.530950959    7.991815358
   97 ALA   N        973    5.277926808    6.323571070    7.945269389
   97 ALA   H        974    5.220702029    6.263046488    7.889932525
   97 ALA   CA       975    5.345080789    6.260490034    8.059823518
   97 ALA   CB       976    5.301483962    6.114183633    8.069937084
   97 ALA   C        977    5.497553763    6.273170624    8.057790644
   97 ALA   O        978    5.557279856    6.317510387    8.155748692
   98 ALA   N        979    5.557259144    6.254218010    7.940461030
   98 ALA   H        980    5.509984267    6.203500786    7.868399597
   98 ALA   CA       981    5.701086869    6.276477207    7.919764243
   98 ALA   CB       982    5.744443132    6.235152701    7.778979574
   98 ALA   C        983    5.745930867    6.421136107    7.941562472
   98 ALA   O        984    5.846815557    6.446838330    8.007063827
   99 ALA   N        985    5.659746772    6.513394664    7.899736672
   99 ALA   H        986    5.589168583    6.491925197    7.832220109
   99 ALA   CA       987    5.677024874    0.129549803    7.929065704
   99 ALA   CB       988    5.574962529    0.203391070    7.842213299
   99 ALA   C        989    5.674347309    0.162863272    8.078375589
   99 ALA   O        990    5.772038640    0.218767019    8.127999188
  100 ILE   N        991    5.578723827    0.108001225    8.152792330
  100 ILE   H        992    5.498495580    0.066810850    8.109570224
  100 ILE   CA       993    5.568204759    0.126201098    8.298294241
  100 ILE   CB       994    5.435966512    0.073925299    8.354798039
  100 ILE   CG1      995    5.313716412    0.131466676    8.283012338
  100 ILE   CG2      996    5.418978725    0.113541405    8.501607786
  100 ILE   CD       997    5.186562543    0.049036189    8.304034920
  100 ILE   C        998    5.690019874    0.066817805    8.369315674
  100 ILE   O        999    5.749945482    0.134032952    8.453104729
  101 ASN   N       1000    5.738761415    6.479665167    8.321142691
  101 ASN   H       1001    5.685793851    6.426146058    8.255325149
  101 ASN   CA      1002    5.859197815    6.412516799    8.372122487
  101 ASN   CB      1003    5.878135751    6.284388590    8.290688876
  101 ASN   CG      1004    5.976238198    6.185436922    8.353849842
  101 ASN   OD1     1005    6.094590860    6.208069124    8.378525806
  101 ASN   ND2     1006    5.923798424    6.064230834    8.369557832
  101 ASN   HD21    1007    5.983223886    5.992724061    8.406389732
  101 ASN   HD22    1008    5.831281412    6.040417771    8.340010584
  101 ASN   C       1009    5.985315899    6.499062508    8.367996551
  101 ASN   O       1010    6.053785885    6.513155277    8.469214554
  102 MET   N       1011    6.006410532    0.039289796    8.255085947
  102 MET   H       1012    5.952989065    0.018423121    8.173161972
  102 MET   CA      1013    0.062166069    0.135707825    8.237820042
  102 MET   CB      1014    0.080137909    0.176852431    8.091554035
  102 MET   CG      1015    0.152333605    0.068229061    8.011569655
  102 MET   SD      1016    0.185439584    0.104172091    7.835220507
  102 MET   CE      1017    0.331423543    0.204377796    7.853304122
  102 MET   C       1018    0.049377800    0.260168114    8.325906207
  102 MET   O       1019    0.145071675    0.299099654    8.392668791
  103 VAL   N       1020    5.981397408    0.312878972    8.334024248
  103 VAL   H       1021    5.907632893    0.279586586    8.275283510
  103 VAL   CA      1022    5.947420463    0.427021271    8.420223387
  103 VAL   CB      1023    5.807808011    0.481041108    8.388587043
  103 VAL   CG1     1024    5.772923655    0.605421561    8.470594290
  103 VAL   CG2     1025    5.795214647    0.515945008    8.240154153
  103 VAL   C       1026    5.964233978    0.395128434    8.568923224
  103 VAL   O       1027    6.014788322    0.479019304    8.643320307
  104 PHE   N       1028    5.929029393    0.274050569    8.611226605
  104 PHE   H       1029    5.870333437    0.215565099    8.555236910
  104 PHE   CA      1030    5.954973773    0.222697677    0.120073365
  104 PHE   CB      1031    5.885940524    0.086966626    0.135023995
  104 PHE   CG      1032    5.876251306    0.032744938    0.277768421
  104 PHE   CD1     1033    5.979455264    6.482684299    0.330247979
  104 PHE   HD1     1034    6.074192885    6.471901884    0.277433623
  104 PHE   CD2     1035    5.758846862    0.046955675    0.350834505
  104 PHE   HD2     1036    5.677233865    0.107240501    0.311016150
  104 PHE   CE1     1037    5.965902624    6.421661667    0.454398317
  104 PHE   HE1     1038    6.050703851    6.367106693    0.495814824
  104 PHE   CE2     1039    5.744622264    6.511978252    0.474523995
  104 PHE   HE2     1040    5.651037427    6.520527765    0.529749662
  104 PHE   CZ      1041    5.848545056    6.436336807    0.527406452
  104 PHE   HZ      1042    5.842190438    6.394672745    0.627934183
  104 PHE   C       1043    0.051133966    0.214556961    0.149035931
  104 PHE   O       1044    0.099114737    0.290310188    0.233218428
  105 GLN   N       1045    0.126598944    0.148784733    0.061451645
  105 GLN   H       1046    0.084247853    0.098099136   -0.013639127
  105 GLN   CA      1047    0.271391038    0.128752925    0.077071076
  105 GLN   CB      1048    0.324108730    0.032107944   -0.029195138
  105 GLN   CG      1049    0.452807476   -0.035041662    0.019170081
  105 GLN   CD      1050    0.549588921    6.451111919    8.534310514
  105 GLN   OE1     1051    0.517211364    6.391553580    8.431680538
  105 GLN   NE2     1052    0.677949003    6.473590824    8.560845067
  105 GLN   HE21    1053    0.747177499    6.456154308    8.490824525
  105 GLN   HE22    1054    0.703753554    6.517812434    8.646744766
  105 GLN   C       1055    0.358424117    0.254596883    0.076863067
  105 GLN   O       1056    0.458465711    0.260822230    0.148163586
  106 MET   N       1057    0.326576183    0.351719670    8.618194562
  106 MET   H       1058    0.256482663    0.337489396    8.548301044
  106 MET   CA      1059    0.408338904    0.473229497    8.605410435
  106 MET   CB      1060    0.488423271    0.464395269    8.475334665
  106 MET   CG      1061    0.408432194    0.487281599    8.346947533
  106 MET   SD      1062    0.507124405    0.460242662    8.195248117
  106 MET   CE      1063    0.497382477    0.282521880    8.192524768
  106 MET   C       1064    0.343555130    0.611055102    8.620221709
  106 MET   O       1065    0.406782821    0.714322967    8.598569046
  107 GLY   N       1066    0.217264159    0.613951744    0.035382060
  107 GLY   H       1067    0.167883420    0.531101226    0.061824068
  107 GLY   CA      1068    0.139677465    0.738024899    0.049380021
  107 GLY   C       1069    0.098127701    0.803700964    8.544011303
  107 GLY   O       1070    0.161562804    0.788901057    8.439668648
  108 GLU   N       1071    6.053701664    0.892001314    8.559221767
  108 GLU   H       1072    6.009049412    0.902789782    8.648052768
  108 GLU   CA      1073    5.992367340    0.971274909    8.451674066
  108 GLU   CB      1074    5.883072045    1.054911371    8.518516695
  108 GLU   CG      1075    5.787650920    1.131898603    8.426975056
  108 GLU   CD      1076    5.692070002    1.224924279    8.501958793
  108 GLU   OE1     1077    5.650422311    1.193828358    8.615640486
  108 GLU   OE2     1078    5.651629716    1.326753967    8.441765464
  108 GLU   C       1079    0.037778973    1.055464389    8.371244150
  108 GLU   O       1080    0.039961755    1.052104128    8.248319511
  109 THR   N       1081    0.139196381    1.106796438    8.440296670
  109 THR   H       1082    0.145040177    1.096690306    8.539617381
  109 THR   CA      1083    0.251626508    1.183130243    8.384222203
  109 THR   CB      1084    0.328937721    1.250591372    8.497708272
  109 THR   OG1     1085    0.329344396    1.157521346    8.606260764
  109 THR   HG1     1086    0.416447710    1.172673317    8.652989605
  109 THR   CG2     1087    0.267745510    1.380733622    8.549911082
  109 THR   C       1088    0.350260159    1.102731834    8.299271693
  109 THR   O       1089    0.379751505    1.141720613    8.186401026
  110 GLY   N       1090    0.391050522    0.986344252    8.349087643
  110 GLY   H       1091    0.367291991    0.959638833    8.442486930
  110 GLY   CA      1092    0.480082458    0.893366294    8.278095238
  110 GLY   C       1093    0.422803300    0.847710527    8.143752077
  110 GLY   O       1094    0.482127482    0.871674291    8.038706148
  111 VAL   N       1095    0.298013419    0.801853666    8.147807921
  111 VAL   H       1096    0.249934870    0.790516114    8.234758538
  111 VAL   CA      1097    0.223446628    0.761077470    8.027856881
  111 VAL   CB      1098    0.096503390    0.681843155    8.059775007
  111 VAL   CG1     1099    0.128099334    0.548664831    8.128127073
  111 VAL   CG2     1100   -0.001051830    0.757736086    8.149950620
  111 VAL   C       1101    0.195031260    0.870393873    7.924631747
  111 VAL   O       1102    0.218150887    0.849603123    7.805622963
  112 ALA   N       1103    0.171885314    0.991817481    7.973712431
  112 ALA   H       1104    0.149474267    1.006195341    8.070102058
  112 ALA   CA      1105    0.153614618    1.111195997    7.889884935
  112 ALA   CB      1106    0.118306788    1.230378285    7.979080831
  112 ALA   C       1107    0.268584186    1.147239509    7.795574969
  112 ALA   O       1108    0.245570521    1.201898647    7.687828335
  113 GLY   N       1109    0.389344075    1.106066909    7.833156355
  113 GLY   H       1110    0.403958952    1.068762885    7.924779708
  113 GLY   CA      1111    0.510361085    1.117968612    7.750542712
  113 GLY   C       1112    0.510661266    1.035359274    7.621749141
  113 GLY   O       1113    0.570610281    1.075786715    7.522253021
  114 PHE   N       1114    0.435667685    0.925544526    7.619036719
  114 PHE   H       1115    0.372645080    0.905478019    7.694048997
  114 PHE   CA      1116    0.427305694    0.830065556    7.507577929
  114 PHE   CB      1117    0.379439536    0.694607441    7.560223811
  114 PHE   CG      1118    0.485029137    0.615977016    7.638200356
  114 PHE   CD1     1119    0.516657018    0.649797090    7.769251250
  114 PHE   HD1     1120    0.474148842    0.739368879    7.814545549
  114 PHE   CD2     1121    0.532947449    0.496335812    7.586118098
  114 PHE   HD2     1122    0.512549844    0.471600009    7.481932902
  114 PHE   CE1     1123    0.592719515    0.563748012    7.847544922
  114 PHE   HE1     1124    0.597099179    0.581780408    7.954951795
  114 PHE   CE2     1125    0.608649972    0.409843236    7.664284069
  114 PHE   HE2     1126    0.641361658    0.314233969    7.623400119
  114 PHE   CZ      1127    0.638292065    0.442998268    7.795964296
  114 PHE   HZ      1128    0.686298273    0.370080414    7.861239762
  114 PHE   C       1129    0.348012437    0.872389885    7.383747544
  114 PHE   O       1130    0.286486185    0.791747180    7.314168492
  115 THR   N       1131    0.367044390    0.997542417    7.342974583
  115 THR   H       1132    0.424612471    1.058226739    7.397780172
  115 THR   CA      1133    0.297246837    1.066748146    7.233650293
  115 THR   CB      1134    0.366721582    1.201312860    7.211874573
  115 THR   OG1     1135    0.376474633    1.272272465    7.335628979
  115 THR   HG1     1136    0.452609326    1.336691886    7.328191294
  115 THR   CG2     1137    0.282698877    1.292095573    7.121854716
  115 THR   C       1138    0.291895039    0.992619173    7.099914213
  115 THR   O       1139    0.189136380    0.989506842    7.032379032
  116 ASN   N       1140    0.402556163    0.927896462    7.064470051
  116 ASN   H       1141    0.478695805    0.919552674    7.128757491
  116 ASN   CA      1142    0.412434059    0.849136256    6.940732547
  116 ASN   CB      1143    0.559622880    0.826413593    6.905734541
  116 ASN   CG      1144    0.626039677    0.957506795    6.863194914
  116 ASN   OD1     1145    0.577616033    1.033620370    6.779593404
  116 ASN   ND2     1146    0.746739548    0.983962987    6.912384481
  116 ASN   HD21    1147    0.789991489    1.068172912    6.880178788
  116 ASN   HD22    1148    0.792822046    0.923995292    6.977817343
  116 ASN   C       1149    0.330379203    0.719994154    6.942027395
  116 ASN   O       1150    0.241472423    0.704075008    6.858533484
  117 SER   N       1151    0.347267030    0.641384558    7.047982603
  117 SER   H       1152    0.435438560    0.635881358    7.094851661
  117 SER   CA      1153    0.263091506    0.525656929    7.081608015
  117 SER   CB      1154    0.304714473    0.464578671    7.215582987
  117 SER   OG      1155    0.447306192    0.457614537    7.223915200
  117 SER   HG      1156    0.473785080    0.370656823    7.265601405
  117 SER   C       1157    0.113908348    0.557967317    7.092191580
  117 SER   O       1158    0.034688558    0.494557920    7.022677853
  118 LEU   N       1159    0.078986031    0.667996708    7.158253113
  118 LEU   H       1160    0.145144075    0.715828521    7.216019575
  118 LEU   CA      1161    5.994878062    0.717903854    7.167357477
  118 LEU   CB      1162    5.989451594    0.846984036    7.249331536
  118 LEU   CG      1163    6.019082548    0.821034686    7.397167711
  118 LEU   CD1     1164    6.037673204    0.950127027    7.477140554
  118 LEU   CD2     1165    5.906437553    0.737064766    7.457738028
  118 LEU   C       1166    5.927769054    0.740675811    7.031748259
  118 LEU   O       1167    5.826616584    0.677537750    7.001568304
  119 ARG   N       1168    6.002678482    0.804016253    6.941925340
  119 ARG   H       1169    6.082485985    0.855576681    6.973125363
  119 ARG   CA      1170    5.960933067    0.830505364    6.803476222
  119 ARG   CB      1171    6.061297798    0.927265487    6.740417862
  119 ARG   CG      1172    6.019543324    0.977536372    6.602063963
  119 ARG   CD      1173    0.067548821    1.076992644    6.546016168
  119 ARG   NE      1174    0.195763425    1.011779973    6.515775470
  119 ARG   HE      1175    0.195221979    0.948704918    6.438172445
  119 ARG   CZ      1176    0.312865678    1.026959365    6.579112208
  119 ARG   NH1     1177    0.327865283    1.108179860    6.684619640
  119 ARG   HH11    1178    0.415280326    1.124071912    6.730514965
  119 ARG   HH12    1179    0.252892185    1.165517819    6.717680412
  119 ARG   NH2     1180    0.426358252    0.964312153    6.545193577
  119 ARG   HH21    1181    0.505499866    0.981471790    6.603871360
  119 ARG   HH22    1182    0.436333223    0.907438913    6.463550445
  119 ARG   C       1183    5.941222025    0.703937195    6.719793312
  119 ARG   O       1184    5.851778090    0.695618651    6.635779524
  120 MET   N       1185    6.030005258    0.606990041    6.739939458
  120 MET   H       1186    6.108918688    0.621186311    6.799703869
  120 MET   CA      1187    6.018975702    0.474468129    6.677280522
  120 MET   CB      1188    6.151247663    0.399688207    6.695170988
  120 MET   CG      1189    0.202882403    0.462331330    6.603781156
  120 MET   SD      1190    0.372663422    0.434526422    6.666112343
  120 MET   CE      1191    0.440331144    0.495646286    6.513253920
  120 MET   C       1192    5.902918245    0.389361770    6.729235176
  120 MET   O       1193    5.824359230    0.337875589    6.649822602
  121 LEU   N       1194    5.883919215    0.388451688    6.860855297
  121 LEU   H       1195    5.951700075    0.426959722    6.923496534
  121 LEU   CA      1196    5.771163513    0.321196447    6.927008184
  121 LEU   CB      1197    5.793340752    0.327044367    7.078271851
  121 LEU   CG      1198    5.895844072    0.230984623    7.138916788
  121 LEU   CD1     1199    5.909394678    0.258998585    7.288711189
  121 LEU   CD2     1200    5.853543570    0.085263441    7.119323962
  121 LEU   C       1201    5.633460489    0.378510194    6.892918957
  121 LEU   O       1202    5.542552234    0.302515707    6.859889144
  122 GLN   N       1203    5.621186550    0.510812933    6.886959443
  122 GLN   H       1204    5.690775761    0.570313075    6.927172404
  122 GLN   CA      1205    5.497525258    0.578569362    6.845387734
  122 GLN   CB      1206    5.509432267    0.729231852    6.869267308
  122 GLN   CG      1207    5.372294828    0.797079702    6.870330234
  122 GLN   CD      1208    5.379883579    0.946263659    6.903391635
  122 GLN   OE1     1209    5.467518874    0.997656262    6.972727548
  122 GLN   NE2     1210    5.283225799    1.023950965    6.855342339
  122 GLN   HE21    1211    5.284868421    1.121849287    6.875677442
  122 GLN   HE22    1212    5.204705844    0.989113435    6.804140696
  122 GLN   C       1213    5.457926315    0.547262366    6.700954877
  122 GLN   O       1214    5.349696265    0.493639936    6.677670217
  123 GLN   N       1215    5.555577244    0.553899813    6.610894310
  123 GLN   H       1216    5.643068373    0.597170737    6.632677650
  123 GLN   CA      1217    5.542358441    0.510698428    6.470998360
  123 GLN   CB      1218    5.661120058    0.559683572    6.387922178
  123 GLN   CG      1219    5.669684289    0.709557485    6.358401917
  123 GLN   CD      1220    5.796786552    0.730918357    6.275968379
  123 GLN   OE1     1221    5.800653223    0.714994006    6.154076590
  123 GLN   NE2     1222    5.911455212    0.737143882    6.343037136
  123 GLN   HE21    1223    5.994173191    0.750166315    6.288380618
  123 GLN   HE22    1224    5.908174188    0.723514524    6.442059009
  123 GLN   C       1225    5.533171607    0.359842033    6.447186238
  123 GLN   O       1226    5.528112465    0.315883401    6.332409902
  124 LYSH  N       1227    5.543937415    0.281839006    6.554374786
  124 LYSH  H       1228    5.549771565    0.322833726    6.645403220
  124 LYSH  CA      1229    5.535045920    0.135155375    6.558459592
  124 LYSH  CB      1230    5.393281830    0.092161251    6.520253077
  124 LYSH  CG      1231    5.290845941    0.159893516    6.611503364
  124 LYSH  CD      1232    5.158593088    0.083167976    6.605953552
  124 LYSH  CE      1233    5.067374822    0.153281270    6.706802955
  124 LYSH  NZ      1234    5.123505327    0.181376496    6.839718586
  124 LYSH  HZ1     1235    5.160591591    0.096462782    6.877313597
  124 LYSH  HZ2     1236    5.049813537    0.213940942    6.898964277
  124 LYSH  HZ3     1237    5.192533373    0.253599698    6.835240419
  124 LYSH  C       1238    5.641284326    0.052536596    6.485660009
  124 LYSH  O       1239    5.626219078   -0.064576457    6.451202075
  125 ARG   N       1240    5.761196445    0.110017681    6.487605532
  125 ARG   H       1241    5.775007786    0.195266732    6.538041433
  125 ARG   CA      1242    5.881629680    0.055370291    6.423427522
  125 ARG   CB      1243    5.962485521    0.172407760    6.367056535
  125 ARG   CG      1244    5.875437546    0.260640691    6.277354653
  125 ARG   CD      1245    5.941104750    0.393874299    6.240693382
  125 ARG   NE      1246    6.017005732    0.376949988    6.115958437
  125 ARG   HE      1247    6.102276634    0.325960350    6.127328016
  125 ARG   CZ      1248    5.989144006    0.426517950    5.994629953
  125 ARG   NH1     1249    5.884630256    0.507971775    5.974741698
  125 ARG   HH11    1250    5.860291770    0.543009407    5.884298195
  125 ARG   HH12    1251    5.839015697    0.549639980    6.053377600
  125 ARG   NH2     1252    6.067434627    0.390056016    5.892179237
  125 ARG   HH21    1253    6.053532747    0.423624962    5.799018507
  125 ARG   HH22    1254    6.141763976    0.326265533    5.912333309
  125 ARG   C       1255    5.961131800    6.499254828    6.524472233
  125 ARG   O       1256    6.067386206    6.537919679    6.572900212
  126 TRP   N       1257    5.903892347    6.384026690    6.558156316
  126 TRP   H       1258    5.815490240    6.358180387    6.519195791
  126 TRP   CA      1259    5.946863643    6.298025929    6.669365253
  126 TRP   CB      1260    5.855848154    6.175265955    6.676886919
  126 TRP   CG      1261    5.706245487    6.206597307    6.684009889
  126 TRP   CD1     1262    5.618424628    6.149467559    6.602090818
  126 TRP   HD1     1263    5.639477148    6.070363777    6.530114826
  126 TRP   CD2     1264    5.636667398    6.298759278    6.761381925
  126 TRP   NE1     1265    5.498303197    6.202530174    6.623130307
  126 TRP   HE1     1266    5.417822285    6.184309211    6.566635454
  126 TRP   CE2     1267    5.503653007    6.291645201    6.721711465
  126 TRP   CE3     1268    5.672020278    6.391403723    6.858778387
  126 TRP   HE3     1269    5.773826079    6.392727602    6.897681904
  126 TRP   CZ2     1270    5.406135784    6.371755929    6.779946858
  126 TRP   HZ2     1271    5.300977578    6.353673142    6.757668736
  126 TRP   CZ3     1272    5.576198230    6.476071692    6.913289226
  126 TRP   HZ3     1273    5.606281118    6.553242384    6.984133045
  126 TRP   CH2     1274    5.442789052    6.465602891    6.875699023
  126 TRP   HH2     1275    5.366689679    6.522343881    6.929253750
  126 TRP   C       1276    0.040407353    6.257354950    6.674703519
  126 TRP   O       1277    0.110208571    6.295290281    6.768616408
  127 ASP   N       1278    0.088422954    6.184198987    6.574551287
  127 ASP   H       1279    0.031210892    6.114412481    6.531456143
  127 ASP   CA      1280    0.231071283    6.151313110    6.561045210
  127 ASP   CB      1281    0.250806294    6.047979234    6.449950512
  127 ASP   CG      1282    0.182188536    5.916464377    6.487439527
  127 ASP   OD1     1283    0.057322499    5.910617578    6.487115690
  127 ASP   OD2     1284    0.255084975    5.822758359    6.526546761
  127 ASP   C       1285    0.327692121    6.269464613    6.550320430
  127 ASP   O       1286    0.427132980    6.270140344    6.622722369
  128 GLU   N       1287    0.285439611    6.378096834    6.486248302
  128 GLU   H       1288    0.205893794    6.374440310    6.425756615
  128 GLU   CA      1289    0.356301607    6.506837254    6.490251332
  128 GLU   CB      1290    0.285545802    6.616209023    6.409973044
  128 GLU   CG      1291    0.293569116    0.082462321    6.257328381
  128 GLU   CD      1292    0.233429583    0.206320650    6.190589036
  128 GLU   OE1     1293    0.224890841    0.313612278    6.254153293
  128 GLU   OE2     1294    0.189409937    0.194698399    6.074179197
  128 GLU   C       1295    0.374977338    0.034819631    6.631867945
  128 GLU   O       1296    0.486466799    0.058502384    6.678129672
  129 ALA   N       1297    0.263466468    0.038172529    6.704287962
  129 ALA   H       1298    0.175412310    0.020631295    6.660242470
  129 ALA   CA      1299    0.254184963    0.078438570    6.845367411
  129 ALA   CB      1300    0.107467252    0.079262194    6.888734949
  129 ALA   C       1301    0.335337097    6.517097854    6.940510754
  129 ALA   O       1302    0.413174992    6.569905840    7.019759257
  130 ALA   N       1303    0.332784163    6.386063207    6.917884909
  130 ALA   H       1304    0.261831124    6.346663948    6.859458474
  130 ALA   CA      1305    0.416249654    6.288513907    6.989511539
  130 ALA   CB      1306    0.380006554    6.147868066    6.941434350
  130 ALA   C       1307    0.566742591    6.312498348    6.975830884
  130 ALA   O       1308    0.636033708    6.334324781    7.075089564
  131 VAL   N       1309    0.610303356    6.331705525    6.851638614
  131 VAL   H       1310    0.549890408    6.313900545    6.773953035
  131 VAL   CA      1311    0.748394599    6.368615909    6.817314594
  131 VAL   CB      1312    0.768976262    6.358091941    6.666065281
  131 VAL   CG1     1313    0.911365991    6.392456857    6.621849866
  131 VAL   CG2     1314    0.735454524    6.217744647    6.615184753
  131 VAL   C       1315    0.788469005    6.505286490    6.873239541
  131 VAL   O       1316    0.905826582    6.528108427    6.902159825
  132 ASN   N       1317    0.694767533    0.072324894    6.883165494
  132 ASN   H       1318    0.607985167    0.064127045    6.834160323
  132 ASN   CA      1319    0.717130258    0.200293733    6.951986244
  132 ASN   CB      1320    0.610110735    0.302806878    6.913901874
  132 ASN   CG      1321    0.670808622    0.443214784    6.916989312
  132 ASN   OD1     1322    0.638853589    0.532063474    6.995807072
  132 ASN   ND2     1323    0.756756969    0.470559651    6.819249251
  132 ASN   HD21    1324    0.803790246    0.558332083    6.828462943
  132 ASN   HD22    1325    0.772468439    0.405802215    6.744685195
  132 ASN   C       1326    0.728934782    0.187642158    7.104011917
  132 ASN   O       1327    0.835646240    0.215767260    7.158314376
  133 LEU   N       1328    0.633686922    0.119629831    7.167199604
  133 LEU   H       1329    0.553244985    0.087811146    7.117013764
  133 LEU   CA      1330    0.631980359    0.089791191    7.311131814
  133 LEU   CB      1331    0.510155590    0.003135720    7.343626866
  133 LEU   CG      1332    0.381480891    0.084927386    7.356190549
  133 LEU   CD1     1333    0.264663908   -0.013607029    7.349049424
  133 LEU   CD2     1334    0.385686171    0.165733037    7.486054493
  133 LEU   C       1335    0.754768008    0.016099293    7.365027442
  133 LEU   O       1336    0.801901205    0.044054974    7.475148884
  134 ALA   N       1337    0.806688321    6.452629065    7.282325593
  134 ALA   H       1338    0.751434447    6.415131839    7.207881678
  134 ALA   CA      1339    0.933804504    6.382484476    7.305423397
  134 ALA   CB      1340    0.964580939    6.290778572    7.186898987
  134 ALA   C       1341    1.055992173    6.473075666    7.321835235
  134 ALA   O       1342    1.148185942    6.439145388    7.395846967
  135 LYSH  N       1343    1.055767104    0.060785390    7.254253686
  135 LYSH  H       1344    0.973320351    0.093829062    7.208308366
  135 LYSH  CA      1345    1.165697005    0.158332199    7.257430884
  135 LYSH  CB      1346    1.171287406    0.235969491    7.125725439
  135 LYSH  CG      1347    1.196646210    0.140059460    7.009256320
  135 LYSH  CD      1348    1.197564330    0.220997382    6.879423301
  135 LYSH  CE      1349    1.208387579    0.122469512    6.762878867
  135 LYSH  NZ      1350    1.231525491    0.200015273    6.640165473
  135 LYSH  HZ1     1351    1.160886444    0.270033612    6.629807019
  135 LYSH  HZ2     1352    1.218921218    0.140107872    6.561094945
  135 LYSH  HZ3     1353    1.322434806    0.240987723    6.632681508
  135 LYSH  C       1354    1.159068585    0.253198051    7.377302669
  135 LYSH  O       1355    1.162250649    0.375452838    7.364232700
  136 SER   N       1356    1.153491580    0.193732296    7.496130697
  136 SER   H       1357    1.175937090    0.096769481    7.505853755
  136 SER   CA      1358    1.139946693    0.266237343    7.623295372
  136 SER   CB      1359    0.991925449    0.267752316    7.661951342
  136 SER   OG      1360    0.944730468    0.139516618    7.704093978
  136 SER   HG      1361    0.900969308    0.099295920    7.623665051
  136 SER   C       1362    1.221210013    0.207655249    7.738947660
  136 SER   O       1363    1.233508842    0.086273835    7.754571862
  137 ARG   N       1364    1.254309317    0.295848701    7.832854852
  137 ARG   H       1365    1.257930056    0.393717225    7.812610358
  137 ARG   CA      1366    1.314510472    0.254210943    7.960344270
  137 ARG   CB      1367    1.349061580    0.375416915    8.047074202
  137 ARG   CG      1368    1.438639591    0.326613170    8.161099942
  137 ARG   CD      1369    1.434365415    0.424733334    8.278411931
  137 ARG   NE      1370    1.514963650    0.375207350    8.390917897
  137 ARG   HE      1371    1.600679131    0.328690104    8.368793321
  137 ARG   CZ      1372    1.463653724    0.353930339    8.512857817
  137 ARG   NH1     1373    1.332148256    0.366248670    8.535448169
  137 ARG   HH11    1374    1.302343085    0.343978423    8.628276920
  137 ARG   HH12    1375    1.263645513    0.388574635    8.466110828
  137 ARG   NH2     1376    1.537404173    0.302078990    8.611984297
  137 ARG   HH21    1377    1.489938374    0.292620226    8.699500571
  137 ARG   HH22    1378    1.627441473    0.260203993    8.600187540
  137 ARG   C       1379    1.225966830    0.157941233    8.039728817
  137 ARG   O       1380    1.275934745    0.062917091    8.099745781
  138 TRP   N       1381    1.094570365    0.174349512    8.027264816
  138 TRP   H       1382    1.057534619    0.250688355    7.974338075
  138 TRP   CA      1383    0.993686985    0.082397238    8.081850564
  138 TRP   CB      1384    0.857342748    0.138002013    8.040276594
  138 TRP   CG      1385    0.740037096    0.044285164    8.069670307
  138 TRP   CD1     1386    0.699522179    0.002686419    8.189324541
  138 TRP   HD1     1387    0.745125567    0.026900709    8.285311618
  138 TRP   CD2     1388    0.653115997   -0.009337903    7.975396143
  138 TRP   NE1     1389    0.590845222   -0.072606980    8.174966358
  138 TRP   HE1     1390    0.539793439   -0.110266647    8.252275462
  138 TRP   CE2     1391    0.558802994   -0.082804034    8.046289115
  138 TRP   CE3     1392    0.645717317    6.526284521    7.836878023
  138 TRP   HE3     1393    0.718804423    6.584859654    7.781140489
  138 TRP   CZ2     1394    0.455748442    6.379846646    7.978632042
  138 TRP   HZ2     1395    0.379395216    6.325180705    8.033976974
  138 TRP   CZ3     1396    0.542858531    6.461579537    7.769404693
  138 TRP   HZ3     1397    0.534793166    6.471151321    7.661128632
  138 TRP   CH2     1398    0.447730247    6.389019596    7.840171919
  138 TRP   HH2     1399    0.361521517    6.347613467    7.787888397
  138 TRP   C       1400    1.013738060    6.464676973    8.035905879
  138 TRP   O       1401    1.040426056    6.377656472    8.118642007
  139 TYR   N       1402    1.025125825    6.446430731    7.904644901
  139 TYR   H       1403    1.006793818    6.520443378    7.839944690
  139 TYR   CA      1404    1.056344872    6.316811280    7.842722165
  139 TYR   CB      1405    1.040285127    6.324129790    7.690733078
  139 TYR   CG      1406    1.060714822    6.188961088    7.622005397
  139 TYR   CD1     1407    0.958783655    6.094476253    7.621331616
  139 TYR   HD1     1408    0.856965356    6.125280681    7.645099215
  139 TYR   CD2     1409    1.186907555    6.152315971    7.576731204
  139 TYR   HD2     1410    1.265115386    6.227950414    7.569989555
  139 TYR   CE1     1411    0.983858285    5.963513703    7.582118599
  139 TYR   HE1     1412    0.899342061    5.896745723    7.565414042
  139 TYR   CE2     1413    1.213354768    6.021369433    7.538333632
  139 TYR   HE2     1414    1.313260455    5.997347179    7.501969535
  139 TYR   CZ      1415    1.112220464    5.926192856    7.544022662
  139 TYR   OH      1416    1.142758356    5.794005467    7.534662138
  139 TYR   HH      1417    1.227489681    5.790168484    7.481677378
  139 TYR   C       1418    1.193553720    6.261291281    7.881505829
  139 TYR   O       1419    1.206697265    6.141069206    7.903909988
  140 ASN   N       1420    1.295308248    6.346424569    7.890822187
  140 ASN   H       1421    1.293685987    6.434268808    7.843049609
  140 ASN   CA      1422    1.426325496    6.304083479    7.942344750
  140 ASN   CB      1423    1.534452241    6.408228011    7.912825969
  140 ASN   CG      1424    1.566140090    6.407153391    7.763159503
  140 ASN   OD1     1425    1.501683406    6.472901152    7.681602937
  140 ASN   ND2     1426    1.660299747    6.323928571    7.719627430
  140 ASN   HD21    1427    1.665336094    6.322350217    7.619775506
  140 ASN   HD22    1428    1.697196352    6.250595980    7.776719285
  140 ASN   C       1429    1.428205472    6.262176456    8.089490675
  140 ASN   O       1430    1.482920715    6.156158454    8.119409422
  141 GLN   N       1431    1.367384585    6.340795470    8.177856920
  141 GLN   H       1432    1.331106943    6.429569873    8.149490106
  141 GLN   CA      1433    1.361021369    6.313306321    8.322129480
  141 GLN   CB      1434    1.318189792    6.434946312    8.404470256
  141 GLN   CG      1435    1.406890984    6.558769837    8.389920214
  141 GLN   CD      1436    1.550620748    0.025209617    8.441925387
  141 GLN   OE1     1437    1.633261527    0.108034356    8.404006144
  141 GLN   NE2     1438    1.576738467   -0.042899696    8.553134208
  141 GLN   HE21    1439    1.672689540   -0.054290676    8.578860179
  141 GLN   HE22    1440    1.499626376   -0.071159215    8.610179096
  141 GLN   C       1441    1.271835109    6.196216273    8.363901378
  141 GLN   O       1442    1.313326012    6.115040640    8.446476448
  142 THR   N       1443    1.147986585    6.191025980    8.315671397
  142 THR   H       1444    1.110989701    6.263767042    8.257878930
  142 THR   CA      1445    1.053969319    6.083133830    8.349325764
  142 THR   CB      1446    0.933573557    6.131921413    8.430178873
  142 THR   OG1     1447    0.852994248    6.224596532    8.356937543
  142 THR   HG1     1448    0.765754280    6.235209087    8.404656555
  142 THR   CG2     1449    0.974759453    6.189707271    8.565734424
  142 THR   C       1450    1.009881092    5.997199801    8.230647425
  142 THR   O       1451    0.892815497    5.960985861    8.219872549
  143 PRO   N       1452    1.106142520    5.935776323    8.162457217
  143 PRO   CA      1453    1.085726069    5.877953052    8.028854625
  143 PRO   CB      1454    1.221829120    5.822277248    7.986627917
  143 PRO   CG      1455    1.285232258    5.782520227    8.120066081
  143 PRO   CD      1456    1.234636341    5.889589244    8.216926592
  143 PRO   C       1457    0.977306228    5.770977061    8.014434652
  143 PRO   O       1458    0.923982796    5.754742951    7.904795495
  144 ASN   N       1459    0.955022435    5.691248461    8.118514838
  144 ASN   H       1460    1.020563735    5.684066833    8.193700728
  144 ASN   CA      1461    0.850162500    5.588313073    8.114033380
  144 ASN   CB      1462    0.886990346    5.470569299    8.204513528
  144 ASN   CG      1463    1.017078118    5.406852740    8.155291554
  144 ASN   OD1     1464    1.074316919    5.435784329    8.050340378
  144 ASN   ND2     1465    1.080110489    5.335707068    8.248317733
  144 ASN   HD21    1466    1.160992453    5.288726988    8.212936495
  144 ASN   HD22    1467    1.048744200    5.318478834    8.341688372
  144 ASN   C       1468    0.706488513    5.636840681    8.134435772
  144 ASN   O       1469    0.620757813    5.605749253    8.051903985
  145 ARG   N       1470    0.688368434    5.733644019    8.223821899
  145 ARG   H       1471    0.763535182    5.772360437    8.277227406
  145 ARG   CA      1472    0.559398193    5.802675487    8.238450360
  145 ARG   CB      1473    0.560204692    5.893607044    8.361481301
  145 ARG   CG      1474    0.420969364    5.951215739    8.387985877
  145 ARG   CD      1475    0.434937296    6.084021872    8.462636144
  145 ARG   NE      1476    0.302671847    6.136074221    8.500128829
  145 ARG   HE      1477    0.232565017    6.142766735    8.429135102
  145 ARG   CZ      1478    0.268229123    6.169271875    8.625288039
  145 ARG   NH1     1479    0.352250308    6.153595701    8.728478461
  145 ARG   HH11    1480    0.318211276    6.175300479    8.819977327
  145 ARG   HH12    1481    0.447153156    6.122790930    8.721938619
  145 ARG   NH2     1482    0.153823492    6.236105406    8.645215190
  145 ARG   HH21    1483    0.130920593    6.258086821    8.740044259
  145 ARG   HH22    1484    0.091712045    6.264018440    8.571974844
  145 ARG   C       1485    0.528612453    5.886836998    8.114433780
  145 ARG   O       1486    0.421764429    5.873758760    8.054921866
  146 ALA   N       1487    0.630250202    5.958382980    8.067078233
  146 ALA   H       1488    0.711310672    5.976528935    8.122754156
  146 ALA   CA      1489    0.623625351    6.036497897    7.942716010
  146 ALA   CB      1490    0.758155865    6.105671339    7.919854363
  146 ALA   C       1491    0.583402641    5.954637502    7.819861391
  146 ALA   O       1492    0.479881141    5.985313481    7.760946495
  147 LYSH  N       1493    0.643554289    5.837068892    7.804003115
  147 LYSH  H       1494    0.727784012    5.813165161    7.852311600
  147 LYSH  CA      1495    0.602435680    5.739927926    7.701617134
  147 LYSH  CB      1496    0.679522731    5.608208998    7.712356837
  147 LYSH  CG      1497    0.820847642    5.620264381    7.655015925
  147 LYSH  CD      1498    0.889295965    5.484217230    7.669556493
  147 LYSH  CE      1499    1.037483606    5.503495440    7.636770237
  147 LYSH  NZ      1500    1.093096308    5.598613749    7.734064924
  147 LYSH  HZ1     1501    1.062096537    5.577450691    7.826747602
  147 LYSH  HZ2     1502    1.077174832    5.693073864    7.705367115
  147 LYSH  HZ3     1503    1.191807830    5.582669924    7.735868042
  147 LYSH  C       1504    0.454533329    5.700776681    7.700917357
  147 LYSH  O       1505    0.388881079    5.698070073    7.596928504
  148 ARG   N       1506    0.404115784    5.677199850    7.821707166
  148 ARG   H       1507    0.461384394    5.680373273    7.903622857
  148 ARG   CA      1508    0.262707255    5.643865077    7.844163497
  148 ARG   CB      1509    0.239392635    5.604455023    7.990147544
  148 ARG   CG      1510    0.297681121    5.466052552    8.019344104
  148 ARG   CD      1511    0.235785023    5.407839393    8.146563460
  148 ARG   NE      1512    0.277286474    5.486011974    8.263915569
  148 ARG   HE      1513    0.224425545    5.567513176    8.287680205
  148 ARG   CZ      1514    0.371654189    5.447190448    8.350752070
  148 ARG   NH1     1515    0.438788881    5.331738261    8.339946149
  148 ARG   HH11    1516    0.510020921    5.301168168    8.403132015
  148 ARG   HH12    1517    0.418107889    5.269467473    8.264484237
  148 ARG   NH2     1518    0.380620677    5.515001036    8.465966638
  148 ARG   HH21    1519    0.450672076    5.490688093    8.533064261
  148 ARG   HH22    1520    0.318827514    5.591389819    8.484604848
  148 ARG   C       1521    0.166011051    5.754927153    7.802634581
  148 ARG   O       1522    0.093037317    5.737010193    7.705260667
  149 VAL   N       1523    0.188992435    5.875085250    7.854838830
  149 VAL   H       1524    0.254136737    5.886101767    7.929904514
  149 VAL   CA      1525    0.110467704    5.994694997    7.821074295
  149 VAL   CB      1526    0.151802329    6.111404783    7.910968174
  149 VAL   CG1     1527    0.066375549    6.235398486    7.883765715
  149 VAL   CG2     1528    0.143123372    6.069843099    8.057962492
  149 VAL   C       1529    0.117658993    6.031977202    7.672846206
  149 VAL   O       1530    0.014467295    6.057193356    7.610829966
  150 ILE   N       1531    0.236534982    6.021470490    7.614140932
  150 ILE   H       1532    0.319728612    6.008499686    7.668108054
  150 ILE   CA      1533    0.258554496    6.039118741    7.469859981
  150 ILE   CB      1534    0.408677543    6.047488399    7.441524793
  150 ILE   CG1     1535    0.462503428    6.178607784    7.499171303
  150 ILE   CG2     1536    0.442275293    6.038309473    7.292545551
  150 ILE   CD      1537    0.615212127    6.184983155    7.505938363
  150 ILE   C       1538    0.184286617    5.935041246    7.385811280
  150 ILE   O       1539    0.110377754    5.969632077    7.293791555
  151 THR   N       1540    0.188631560    5.807212043    7.422260311
  151 THR   H       1541    0.253233300    5.774141371    7.491071217
  151 THR   CA      1542    0.109168295    5.704262945    7.353701520
  151 THR   CB      1543    0.146432619    5.562159584    7.396477657
  151 THR   OG1     1544    0.284171225    5.542663484    7.363386732
  151 THR   HG1     1545    0.333760742    5.531212917    7.449471270
  151 THR   CG2     1546    0.064735269    5.454621251    7.324591058
  151 THR   C       1547    6.012201556    5.727678410    7.364358419
  151 THR   O       1548    5.945624433    5.727551296    7.260936223
  152 THR   N       1549    5.963546855    5.765269774    7.482291639
  152 THR   H       1550    6.015339444    5.755980040    7.567333547
  152 THR   CA      1551    5.823062165    5.803117971    7.503328216
  152 THR   CB      1552    5.795414391    5.838490724    7.649593030
  152 THR   OG1     1553    5.862425612    5.746610433    7.736282457
  152 THR   HG1     1554    5.800100795    5.722102585    7.810556034
  152 THR   CG2     1555    5.645496350    5.834746294    7.679882388
  152 THR   C       1556    5.783101601    5.921096790    7.414479451
  152 THR   O       1557    5.686617485    5.907752502    7.339356943
  153 PHE   N       1558    5.864652970    6.026041535    7.409165654
  153 PHE   H       1559    5.937944167    6.039197799    7.475912480
  153 PHE   CA      1560    5.842643882    6.139623315    7.318465780
  153 PHE   CB      1561    5.943701110    6.252318899    7.340654951
  153 PHE   CG      1562    5.903029291    6.352121086    7.449244846
  153 PHE   CD1     1563    5.786015721    6.426264924    7.437820028
  153 PHE   HD1     1564    5.712754535    6.402336370    7.360752249
  153 PHE   CD2     1565    5.994562729    6.380640239    7.549883792
  153 PHE   HD2     1566    6.090209106    6.328439503    7.552956589
  153 PHE   CE1     1567    5.761644824    0.005012086    7.524874905
  153 PHE   HE1     1568    5.666198975    0.057559912    7.521871795
  153 PHE   CE2     1569    5.968528876    6.484566420    7.638423576
  153 PHE   HE2     1570    6.046688881    6.516138058    7.707521101
  153 PHE   CZ      1571    5.854494731    0.035797359    7.623611246
  153 PHE   HZ      1572    5.844142513    0.127828026    7.681079757
  153 PHE   C       1573    5.843682123    6.104192876    7.169627841
  153 PHE   O       1574    5.763912915    6.156149186    7.091744223
  154 ARG   N       1575    5.938490215    6.018744459    7.132258919
  154 ARG   H       1576    6.015202421    5.999272415    7.193392920
  154 ARG   CA      1577    5.954223987    5.968968475    6.994852285
  154 ARG   CB      1578    6.088608987    5.896283750    6.986805866
  154 ARG   CG      1579    6.138941139    5.889581763    6.842492136
  154 ARG   CD      1580    0.224826627    5.827533132    6.837165238
  154 ARG   NE      1581    0.218852118    5.686799396    6.879185704
  154 ARG   HE      1582    0.263652592    5.663688736    6.965550760
  154 ARG   CZ      1583    0.169720541    5.587842894    6.803370621
  154 ARG   NH1     1584    0.131904626    5.604986525    6.675978223
  154 ARG   HH11    1585    0.091472785    5.534826793    6.617291220
  154 ARG   HH12    1586    0.158792449    5.689016039    6.628888415
  154 ARG   NH2     1587    0.138184724    5.472340708    6.863515423
  154 ARG   HH21    1588    0.108223150    5.396994679    6.804986525
  154 ARG   HH22    1589    0.147948811    5.452386558    6.961020425
  154 ARG   C       1590    5.837557962    5.881135307    6.949202404
  154 ARG   O       1591    5.759921044    5.922983168    6.863482887
  155 THR   N       1592    5.811548168    5.771031903    7.019130228
  155 THR   H       1593    5.858120539    5.749945485    7.105075452
  155 THR   CA      1594    5.705863956    5.676630877    6.980001745
  155 THR   CB      1595    5.726294568    5.536739295    7.038489112
  155 THR   OG1     1596    5.718194204    5.543718884    7.181084707
  155 THR   HG1     1597    5.673054649    5.459246226    7.209851017
  155 THR   CG2     1598    5.861295563    5.479345614    6.995060806
  155 THR   C       1599    5.562956452    5.716614348    7.017226949
  155 THR   O       1600    5.472837347    5.698042890    6.935618324
  156 GLY   N       1601    5.545692848    5.779992211    7.132883893
  156 GLY   H       1602    5.623113477    5.814549920    7.185924437
  156 GLY   CA      1603    5.414958906    5.806729911    7.194582906
  156 GLY   C       1604    5.349959509    5.684594001    7.259906127
  156 GLY   O       1605    5.228999156    5.679364524    7.281582730
  157 THR   N       1606    5.434495109    5.588883258    7.297041383
  157 THR   H       1607    5.531603259    5.593044754    7.273495078
  157 THR   CA      1608    5.394109162    5.465697545    7.366376117
  157 THR   CB      1609    5.417197514    5.343460312    7.277324383
  157 THR   OG1     1610    5.555524205    5.342073789    7.241133098
  157 THR   HG1     1611    5.576376845    5.244657193    7.232355586
  157 THR   CG2     1612    5.327018716    5.340684716    7.153768064
  157 THR   C       1613    5.479131988    5.446336435    7.492079604
  157 THR   O       1614    5.596766347    5.481691102    7.498659742
  158 TRP   N       1615    5.417714602    5.379396286    7.589215665
  158 TRP   H       1616    5.317907564    5.373754003    7.591693985
  158 TRP   CA      1617    5.483795910    5.341822491    7.715038487
  158 TRP   CB      1618    5.373493650    5.310085778    7.816187355
  158 TRP   CG      1619    5.277762309    5.426551115    7.842201141
  158 TRP   CD1     1620    5.146650342    5.423767576    7.820082003
  158 TRP   HD1     1621    5.095590849    5.345159375    7.764455752
  158 TRP   CD2     1622    5.303130530    5.540954498    7.916948519
  158 TRP   NE1     1623    5.088869675    5.528790921    7.877722020
  158 TRP   HE1     1624    4.991624640    5.551396541    7.871885102
  158 TRP   CE2     1625    5.180634459    5.602644715    7.939472731
  158 TRP   CE3     1626    5.418515534    5.592577404    7.974744566
  158 TRP   HE3     1627    5.510605434    5.534724632    7.967451855
  158 TRP   CZ2     1628    5.173644730    5.714632182    8.021535813
  158 TRP   HZ2     1629    5.079695683    5.767667628    8.037029550
  158 TRP   CZ3     1630    5.410950736    5.704923256    8.056241186
  158 TRP   HZ3     1631    5.500201947    5.747042505    8.102509971
  158 TRP   CH2     1632    5.288295939    5.765115538    8.081748697
  158 TRP   HH2     1633    5.282358732    5.845767897    8.154829191
  158 TRP   C       1634    5.589454013    5.231243101    7.710751740
  158 TRP   O       1635    5.636258916    5.183779561    7.814116533
  159 ASP   N       1636    5.639841031    5.199567305    7.591816543
  159 ASP   H       1637    5.611017513    5.246744956    7.508482824
  159 ASP   CA      1638    5.731406754    5.086837956    7.569015471
  159 ASP   CB      1639    5.751522981    5.058970053    7.419929410
  159 ASP   CG      1640    5.620620641    5.036640085    7.343952698
  159 ASP   OD1     1641    5.523724552    4.988051958    7.406195374
  159 ASP   OD2     1642    5.613772954    5.073559412    7.224732019
  159 ASP   C       1643    5.868709434    5.096085044    7.635875760
  159 ASP   O       1644    5.944782964    4.999458050    7.633969661
  160 ALA   N       1645    5.907761276    5.216795598    7.675772039
  160 ALA   H       1646    5.866732554    5.298424122    7.635092941
  160 ALA   CA      1647    6.025887613    5.240764712    7.759926029
  160 ALA   CB      1648    6.062027849    5.388503064    7.743327175
  160 ALA   C       1649    6.010161934    5.206751024    7.908267305
  160 ALA   O       1650    6.105974003    5.218328681    7.984514694
  161 TYR   N       1651    5.887725410    5.177376207    7.951134327
  161 TYR   H       1652    5.812742707    5.162779260    7.886602379
  161 TYR   CA      1653    5.850141801    5.159655492    8.092154049
  161 TYR   CB      1654    5.776496448    5.284497361    8.141171312
  161 TYR   CG      1655    5.866759699    5.407352227    8.154080004
  161 TYR   CD1     1656    5.885343914    5.489783707    8.043728593
  161 TYR   HD1     1657    5.848001402    5.459463765    7.945925174
  161 TYR   CD2     1658    5.913508259    5.446120846    8.279096965
  161 TYR   HD2     1659    5.896421945    5.382406805    8.365861690
  161 TYR   CE1     1660    5.950700487    5.611685733    8.057409714
  161 TYR   HE1     1661    5.969363157    5.674588695    7.970364855
  161 TYR   CE2     1662    5.980501684    5.567021356    8.293700872
  161 TYR   HE2     1663    6.014107011    5.597862187    8.392707720
  161 TYR   CZ      1664    5.999148318    5.648230146    8.182447911
  161 TYR   OH      1665    6.075300983    5.760853698    8.185920047
  161 TYR   HH      1666    6.091244123    5.781154619    8.282533371
  161 TYR   C       1667    5.767043896    5.035429115    8.124943040
  161 TYR   O       1668    5.686481962    5.036757877    8.217880465
  162 LYSH  N       1669    5.793876816    4.924693159    8.056340483
  162 LYSH  H       1670    5.880819576    4.908062270    8.009807858
  162 LYSH  CA      1671    5.723173022    4.796869860    8.072865433
  162 LYSH  CB      1672    5.618823185    4.771250126    7.963961105
  162 LYSH  CG      1673    5.505614132    4.874084148    7.959796763
  162 LYSH  CD      1674    5.399941301    4.833053704    7.857051528
  162 LYSH  CE      1675    5.466445446    4.860830927    7.722090263
  162 LYSH  NZ      1676    5.378188647    4.836607462    7.607063603
  162 LYSH  HZ1     1677    5.292304599    4.887386541    7.613708622
  162 LYSH  HZ2     1678    5.363749635    4.738604030    7.593442232
  162 LYSH  HZ3     1679    5.428306939    4.872126974    7.528144016
  162 LYSH  C       1680    5.822497160    4.683183299    8.048028875
  162 LYSH  O1      1681    5.781339087    4.565259196    8.052940867
  162 LYSH  O2      1682    5.934725354    4.716576701    8.004274303
  163 EDSR  F2      1683    5.823004980    0.449917729    7.754987549
  163 EDSR  dMe1    1684    5.951334830    0.371260986    7.782486885
  163 EDSR  CE1     1685    5.938290397    0.383876329    7.748849134
  163 EDSR  dHE1    1686    6.005536184    0.378356017    7.822664479
  163 EDSR  dH4     1687    5.920743872    0.404637873    7.771694522
  163 EDSR  F1      1688    5.757272565    0.431526455    7.633908275
  163 EDSR  dH3     1689    5.804775995    0.373439168    7.554850699
  163 EDSR  CD1     1690    5.949039332    0.325238059    7.629957531
  163 EDSR  HD1     1691    6.033107811    0.263769641    7.597788680
  163 EDSR  CG      1692    5.841254652    0.352046548    7.556784290
  163 EDSR  HG      1693    5.817180742    0.309251139    7.426753188
  163 EDSR  CE3     1694    5.631315388    0.486509348    7.613129262
  163 EDSR  HE3     1695    5.580012951    0.471423911    7.518156038
  163 EDSR  CZ2     1696    5.763051734    0.524964841    7.855442693
  163 EDSR  HZ2     1697    5.816705678    0.544643958    7.948246877
  163 EDSR  dMe2    1698    5.834784650    0.546256384    7.988883673
  163 EDSR  CZ3     1699    5.571564428    0.561611234    7.713691438
  163 EDSR  HZ3     1700    5.483516493    0.621812854    7.691219298
  163 EDSR  d2Me    1701    5.439816484    0.634313537    7.685977085
  163 EDSR  CH2     1702    5.637206513    0.580241430    7.834788542
  163 EDSR  HH2     1703    5.592976533    0.644278628    7.911102973
  163 EDSR  d3Me    1704    0.026151412    0.453399279    7.772186547
  163 EDSR  d4Me    1705    0.052563755    0.512544205    7.633579953
  163 EDSR  d5Me    1706    0.145085371    0.368542682    7.817577803
  163 EDSR  dC10    1707    0.091229354    0.410828790    7.526042799
  164 CL-   CL-     1708    5.442630723    1.895614988    7.555686982
  165 CL-   CL-     1709    0.857194186    6.273183276    2.238082007
  166 CL-   CL-     1710    1.000962399    0.233656863    6.540826156
  167 CL-   CL-     1711    4.802708140    3.152762092    8.503372226
  168 CL-   CL-     1712    4.735087731    0.081422486    2.180635209
  169 CL-   CL-     1713    1.572681439    4.540022918    8.490624661
  170 CL-   CL-     1714    0.085025957    5.098811756    0.863326187
  171 CL-   CL-     1715    5.222266658    5.036944510    7.727018880
  172 CL-   CL-     1716    3.119035987    4.905970300    8.288965359
    1 SOLV  OW      1717    4.957250516    6.056426818    4.805119828
    1 SOLV  HW1     1718    4.885473680    5.987391264    4.795963122
    1 SOLV  HW2     1719    5.026934992    6.023765747    4.868986650
    2 SOLV  OW      1720    4.423012138    3.837722445    5.276380885
    2 SOLV  HW1     1721    4.458276299    3.776251049    5.346947552
    2 SOLV  HW2     1722    4.370277669    3.785084483    5.209670648
    3 SOLV  OW      1723    3.199538664    3.933045009    8.381773554
    3 SOLV  HW1     1724    3.203918849    3.883476506    8.468516767
    3 SOLV  HW2     1725    3.147003762    4.017239376    8.394146682
    4 SOLV  OW      1726    3.991582816    3.921795592    7.235712046
    4 SOLV  HW1     1727    3.980911328    3.825179327    7.259203653
    4 SOLV  HW2     1728    3.901549285    3.965069548    7.231023269
    5 SOLV  OW      1729    3.741257918    5.714325105    4.415993557
    5 SOLV  HW1     1730    3.651546121    5.679899190    4.388270100
    5 SOLV  HW2     1731    3.769972022    5.786759699    4.353300837
    6 SOLV  OW      1732    5.177458960    3.552537033    5.627205777
    6 SOLV  HW1     1733    5.110308250    3.597611881    5.568391558
    6 SOLV  HW2     1734    5.231614455    3.488402563    5.572855195
    7 SOLV  OW      1735    5.047174106    3.668755871    5.396556807
    7 SOLV  HW1     1736    4.999395034    3.635389228    5.315291664
    7 SOLV  HW2     1737    4.987831519    3.731884115    5.446508073
    8 SOLV  OW      1738    4.393811421    3.514770825    6.916836110
    8 SOLV  HW1     1739    4.393824327    3.567803862    6.832047233
    8 SOLV  HW2     1740    4.304620357    3.471149480    6.928831533
    9 SOLV  OW      1741    3.774061168    4.095493208    7.254539822
    9 SOLV  HW1     1742    3.681321290    4.110552750    7.288807128
    9 SOLV  HW2     1743    3.839461655    4.106778633    7.329354900
   10 SOLV  OW      1744    3.552555697    5.828541703    5.420614149
   10 SOLV  HW1     1745    3.517348134    5.920119890    5.439998804
   10 SOLV  HW2     1746    3.616180821    5.801361796    5.492825276
   11 SOLV  OW      1747    6.024765661    5.107453356    8.370815712
   11 SOLV  HW1     1748    6.014221982    5.139793216    8.464858245
   11 SOLV  HW2     1749    5.934628336    5.088835703    8.331704152
   12 SOLV  OW      1750    5.817742296    3.954154927    5.286491582
   12 SOLV  HW1     1751    5.871396986    3.985602697    5.364809947
   12 SOLV  HW2     1752    5.847676491    3.862399465    5.260287815
   13 SOLV  OW      1753    4.643415903    4.075828556    5.682004851
   13 SOLV  HW1     1754    4.557709521    4.080666125    5.630704343
   13 SOLV  HW2     1755    4.638283457    4.001284151    5.748478231
   14 SOLV  OW      1756    5.336198257    4.647948750    7.071265322
   14 SOLV  HW1     1757    5.366974156    4.631343119    7.164952424
   14 SOLV  HW2     1758    5.306161057    4.561793662    7.030313427
   15 SOLV  OW      1759    3.412819991    5.088785774    6.936803624
   15 SOLV  HW1     1760    3.317093273    5.115656226    6.947501805
   15 SOLV  HW2     1761    3.418330311    5.007615032    6.878656391
   16 SOLV  OW      1762    4.447635081    6.350059536    7.655419584
   16 SOLV  HW1     1763    4.542939772    6.364910443    7.681847330
   16 SOLV  HW2     1764    4.433882880    6.253509155    7.633278379
   17 SOLV  OW      1765    4.578324826    4.718439288    6.561595894
   17 SOLV  HW1     1766    4.634195500    4.769058402    6.495897080
   17 SOLV  HW2     1767    4.499146724    4.679229501    6.514740811
   18 SOLV  OW      1768    4.914332565    3.687200644    6.882281145
   18 SOLV  HW1     1769    4.885569676    3.745945348    6.806635591
   18 SOLV  HW2     1770    4.843142698    3.619446329    6.900762621
   19 SOLV  OW      1771    3.903460584    5.555877127    5.938511356
   19 SOLV  HW1     1772    3.885079702    5.479305004    6.000161220
   19 SOLV  HW2     1773    3.873152342    5.641066142    5.981240833
   20 SOLV  OW      1774    4.036927013    5.364517090    6.324490469
   20 SOLV  HW1     1775    4.128218776    5.334269476    6.351893957
   20 SOLV  HW2     1776    3.988564605    5.288830730    6.280506984
   21 SOLV  OW      1777    4.109160169    3.408459274    7.204580972
   21 SOLV  HW1     1778    4.080559429    3.413183651    7.108868379
   21 SOLV  HW2     1779    4.200178343    3.448773954    7.214164966
   22 SOLV  OW      1780    4.965235984    4.810360002    5.077242807
   22 SOLV  HW1     1781    5.048394189    4.789484115    5.025759639
   22 SOLV  HW2     1782    4.971281617    4.769462728    5.168305716
   23 SOLV  OW      1783    4.327468255    6.236457948    6.350742392
   23 SOLV  HW1     1784    4.330768901    6.159629459    6.414682606
   23 SOLV  HW2     1785    4.418796202    6.276189411    6.341664411
   24 SOLV  OW      1786    3.321824051    5.848497459    4.385783797
   24 SOLV  HW1     1787    3.305906362    5.869074793    4.482350863
   24 SOLV  HW2     1788    3.281461449    5.759737825    4.363546452
   25 SOLV  OW      1789    3.917281902    4.304387456    4.405817755
   25 SOLV  HW1     1790    3.823827152    4.337139251    4.419729822
   25 SOLV  HW2     1791    3.977092315    4.343664368    4.475688002
   26 SOLV  OW      1792    3.800485432    3.562434817    5.894418474
   26 SOLV  HW1     1793    3.767112628    3.469540055    5.910505844
   26 SOLV  HW2     1794    3.773820711    3.591970578    5.802665829
   27 SOLV  OW      1795    3.926631857    3.377275518    6.190869585
   27 SOLV  HW1     1796    3.889765404    3.315304795    6.121581816
   27 SOLV  HW2     1797    3.852256628    3.410242495    6.249027030
   28 SOLV  OW      1798    4.428183512    5.954237042    7.045198281
   28 SOLV  HW1     1799    4.373281714    5.948818412    6.961781266
   28 SOLV  HW2     1800    4.509011237    5.896127715    7.035695883
   29 SOLV  OW      1801    4.278459370    5.761986329    8.604753171
   29 SOLV  HW1     1802    4.183479536    5.731461233    8.611702875
   29 SOLV  HW2     1803    4.281190488    5.853334851    8.564139048
   30 SOLV  OW      1804    5.082699363    3.360327153    8.294813163
   30 SOLV  HW1     1805    5.020781172    3.404980660    8.359415368
   30 SOLV  HW2     1806    5.173636452    3.352669949    8.335717138
   31 SOLV  OW      1807    4.399544233    5.356764113    5.762853180
   31 SOLV  HW1     1808    4.449182469    5.430737140    5.808290240
   31 SOLV  HW2     1809    4.301564620    5.366845881    5.780175911
   32 SOLV  OW      1810    4.314786649    4.720688796    4.955132359
   32 SOLV  HW1     1811    4.289018176    4.673525309    5.039463031
   32 SOLV  HW2     1812    4.399413504    4.681162540    4.919385491
   33 SOLV  OW      1813    3.468363721    5.304269774    7.953005638
   33 SOLV  HW1     1814    3.535595954    5.321534472    7.881007642
   33 SOLV  HW2     1815    3.515776854    5.283779359    8.038633919
   34 SOLV  OW      1816    4.148103349    5.333064894    7.337819730
   34 SOLV  HW1     1817    4.168798017    5.422753129    7.376930616
   34 SOLV  HW2     1818    4.051096707    5.328731502    7.313919340
   35 SOLV  OW      1819    4.256952308    4.235993108    8.045475980
   35 SOLV  HW1     1820    4.293459723    4.248478999    7.953211606
   35 SOLV  HW2     1821    4.263200687    4.322243853    8.095707270
   36 SOLV  OW      1822    3.487736874    4.477487341    7.478328839
   36 SOLV  HW1     1823    3.511706404    4.439021128    7.567477910
   36 SOLV  HW2     1824    3.487344188    4.577326136    7.484142146
   37 SOLV  OW      1825    4.412893918    3.572339153    4.538140995
   37 SOLV  HW1     1826    4.504587011    3.551266372    4.572042158
   37 SOLV  HW2     1827    4.357090008    3.489359687    4.539262655
   38 SOLV  OW      1828    4.184584107    6.315733108    8.350879280
   38 SOLV  HW1     1829    4.111332202    6.256077725    8.318056369
   38 SOLV  HW2     1830    4.163822541    6.345858217    8.443956396
   39 SOLV  OW      1831    3.824407960    6.400854942    6.200176831
   39 SOLV  HW1     1832    3.874389856    6.337605119    6.259359884
   39 SOLV  HW2     1833    3.804639321    6.356214012    6.112897741
   40 SOLV  OW      1834    4.448684557    5.213350622    7.785401005
   40 SOLV  HW1     1835    4.374045096    5.272172746    7.754262343
   40 SOLV  HW2     1836    4.416602599    5.118776099    7.790601481
   41 SOLV  OW      1837    3.225159665    3.276914395    7.412013099
   41 SOLV  HW1     1838    3.233421904    3.337765870    7.333085332
   41 SOLV  HW2     1839    3.173207149    3.195516803    7.386013994
   42 SOLV  OW      1840    5.114744866    4.907748922    6.212241274
   42 SOLV  HW1     1841    5.092877154    4.951067046    6.124802688
   42 SOLV  HW2     1842    5.195345667    4.849556282    6.201347189
   43 SOLV  OW      1843    4.549546494    5.204594591    7.453862185
   43 SOLV  HW1     1844    4.593278788    5.123043462    7.491770057
   43 SOLV  HW2     1845    4.479805328    5.237605796    7.517473960
   44 SOLV  OW      1846    4.399672666    4.003271609    8.134697033
   44 SOLV  HW1     1847    4.344121400    4.072762664    8.089013259
   44 SOLV  HW2     1848    4.460206291    4.047319927    8.200996197
   45 SOLV  OW      1849    3.595947546    4.857779640    6.687616726
   45 SOLV  HW1     1850    3.675169577    4.916225314    6.670062599
   45 SOLV  HW2     1851    3.623564859    4.761807102    6.682449357
   46 SOLV  OW      1852    4.454693066    3.393648608    7.829914384
   46 SOLV  HW1     1853    4.456781379    3.349104726    7.919421448
   46 SOLV  HW2     1854    4.498250010    3.483440810    7.836373309
   47 SOLV  OW      1855    5.104959573    5.889809986    6.336719695
   47 SOLV  HW1     1856    5.199558905    5.857411737    6.335489470
   47 SOLV  HW2     1857    5.065659371    5.874419780    6.427376496
   48 SOLV  OW      1858    5.322226130    4.220782509    8.177768799
   48 SOLV  HW1     1859    5.251187484    4.205543771    8.246488000
   48 SOLV  HW2     1860    5.324114542    4.317585531    8.152731441
   49 SOLV  OW      1861    3.923686979    3.718690052    7.956047551
   49 SOLV  HW1     1862    3.949852859    3.805691791    7.997835018
   49 SOLV  HW2     1863    3.934716796    3.645036123    8.022781986
   50 SOLV  OW      1864    4.193931976    3.844016961    6.700270151
   50 SOLV  HW1     1865    4.218492721    3.940334817    6.711289383
   50 SOLV  HW2     1866    4.203318760    3.796993270    6.788032693
   51 SOLV  OW      1867    5.864028615    4.856249801    6.955389528
   51 SOLV  HW1     1868    5.912040076    4.783087465    7.003786424
   51 SOLV  HW2     1869    5.768012630    4.857242610    6.983322198
   52 SOLV  OW      1870    0.045434170    3.631083114    4.706915830
   52 SOLV  HW1     1871    0.063283597    3.690752176    4.785153244
   52 SOLV  HW2     1872   -0.028648722    3.567809011    4.729495080
   53 SOLV  OW      1873    5.962351374    3.690183677    7.108731860
   53 SOLV  HW1     1874    6.004594466    3.687438766    7.018128009
   53 SOLV  HW2     1875    5.866863373    3.718625049    7.100098763
   54 SOLV  OW      1876    2.917222871    5.191040345    8.187462227
   54 SOLV  HW1     1877    2.896095634    5.254618757    8.113210009
   54 SOLV  HW2     1878    3.014009161    5.166200495    8.183514296
   55 SOLV  OW      1879    3.904973769    5.345506675    4.840706029
   55 SOLV  HW1     1880    3.813561800    5.353202822    4.880534496
   55 SOLV  HW2     1881    3.973630361    5.355422169    4.912734121
   56 SOLV  OW      1882    3.867077880    5.544195364    6.416860041
   56 SOLV  HW1     1883    3.879571753    5.537488607    6.515849833
   56 SOLV  HW2     1884    3.926259543    5.477721236    6.371245168
   57 SOLV  OW      1885    5.210908715    6.214920709    4.328843856
   57 SOLV  HW1     1886    5.307216573    6.188007374    4.328131245
   57 SOLV  HW2     1887    5.153759666    6.133832836    4.341459384
   58 SOLV  OW      1888    6.015567279    3.685079876    6.187925443
   58 SOLV  HW1     1889    6.075349199    3.646913896    6.117418611
   58 SOLV  HW2     1890    6.015453782    3.784851568    6.181040239
   59 SOLV  OW      1891    5.287901678    4.788079654    5.334553325
   59 SOLV  HW1     1892    5.375162532    4.835304942    5.322046129
   59 SOLV  HW2     1893    5.297630332    4.718376902    5.405607885
   60 SOLV  OW      1894    4.769435315    6.249504245    5.877774621
   60 SOLV  HW1     1895    4.860022286    6.275306046    5.844181472
   60 SOLV  HW2     1896    4.709735296    6.229028081    5.800207252
   61 SOLV  OW      1897    4.045035986    5.708269689    8.289308476
   61 SOLV  HW1     1898    4.059587110    5.804308405    8.265523922
   61 SOLV  HW2     1899    4.027581008    5.655630203    8.206089803
   62 SOLV  OW      1900    3.630216023    4.590766455    5.770735315
   62 SOLV  HW1     1901    3.690238702    4.591786271    5.690747117
   62 SOLV  HW2     1902    3.647930073    4.508410459    5.824623125
   63 SOLV  OW      1903    3.429259059    4.515569571    7.756642208
   63 SOLV  HW1     1904    3.398975077    4.464546431    7.837147854
   63 SOLV  HW2     1905    3.371434482    4.491949474    7.678537476
   64 SOLV  OW      1906    4.212692202    5.120968001    5.464278260
   64 SOLV  HW1     1907    4.184773658    5.139984845    5.370149197
   64 SOLV  HW2     1908    4.265575456    5.198164136    5.499565243
   65 SOLV  OW      1909    3.689469949    5.525540623    7.130896379
   65 SOLV  HW1     1910    3.700445582    5.444360782    7.073543095
   65 SOLV  HW2     1911    3.682855759    5.606700264    7.072835142
   66 SOLV  OW      1912    4.993291706    5.206983344    6.203493179
   66 SOLV  HW1     1913    5.085561813    5.240395925    6.184249865
   66 SOLV  HW2     1914    4.994105442    5.107039370    6.206906381
   67 SOLV  OW      1915    4.808288098    3.268915640    5.701098939
   67 SOLV  HW1     1916    4.841321135    3.362365751    5.714426258
   67 SOLV  HW2     1917    4.869105763    3.220779130    5.637975040
   68 SOLV  OW      1918    3.257920722    4.567928838    6.848505376
   68 SOLV  HW1     1919    3.231160704    4.623759003    6.927038093
   68 SOLV  HW2     1920    3.274107621    4.627115985    6.769539704
   69 SOLV  OW      1921    5.726022879    4.666533956    8.497696918
   69 SOLV  HW1     1922    5.657333529    4.594071145    8.503309474
   69 SOLV  HW2     1923    5.743253691    4.688722061    8.401715564
   70 SOLV  OW      1924    3.136300411    3.760447220    7.879608880
   70 SOLV  HW1     1925    3.090511191    3.748048477    7.967640940
   70 SOLV  HW2     1926    3.232234919    3.733426444    7.887862377
   71 SOLV  OW      1927    4.471735378    4.950575273    5.443427135
   71 SOLV  HW1     1928    4.491499074    4.952584143    5.541434125
   71 SOLV  HW2     1929    4.388813028    5.003383921    5.425080077
   72 SOLV  OW      1930    5.088001256    4.375043340    5.950462349
   72 SOLV  HW1     1931    5.096887801    4.467918300    5.986478632
   72 SOLV  HW2     1932    5.083814337    4.310125178    6.026410729
   73 SOLV  OW      1933    3.914209651    6.347167588    6.870183444
   73 SOLV  HW1     1934    3.994039144    6.384685460    6.823069120
   73 SOLV  HW2     1935    3.861017228    6.421813172    6.910189269
   74 SOLV  OW      1936    5.038358390    4.948900767    8.004937852
   74 SOLV  HW1     1937    5.002316174    5.036214705    7.972098129
   74 SOLV  HW2     1938    5.020794486    4.940400987    8.103019854
   75 SOLV  OW      1939    4.703842230    4.144295875    7.221839228
   75 SOLV  HW1     1940    4.631662027    4.170694604    7.285827874
   75 SOLV  HW2     1941    4.751519325    4.063644831    7.256825032
   76 SOLV  OW      1942    3.921643443    3.905693161    5.053237401
   76 SOLV  HW1     1943    3.928461968    3.805953982    5.055964363
   76 SOLV  HW2     1944    3.954005672    3.938884822    4.964621706
   77 SOLV  OW      1945    3.856433195    5.498123737    8.389236915
   77 SOLV  HW1     1946    3.945662611    5.455043972    8.375730194
   77 SOLV  HW2     1947    3.794723399    5.433524836    8.434177317
   78 SOLV  OW      1948    0.007225572    4.950035367    6.255152819
   78 SOLV  HW1     1949   -0.062525581    4.887095229    6.220888381
   78 SOLV  HW2     1950    0.010840926    5.030906349    6.196436737
   79 SOLV  OW      1951    5.140962071    3.537102697    5.890978108
   79 SOLV  HW1     1952    5.044791330    3.512307187    5.879296551
   79 SOLV  HW2     1953    5.184890129    3.543276802    5.801355292
   80 SOLV  OW      1954    5.159109618    5.911441333    4.922861246
   80 SOLV  HW1     1955    5.206562155    5.894520319    5.009254511
   80 SOLV  HW2     1956    5.098121914    5.834766275    4.902780346
   81 SOLV  OW      1957    4.078009380    4.731838178    5.183066577
   81 SOLV  HW1     1958    4.101807524    4.753141410    5.088295377
   81 SOLV  HW2     1959    4.156580857    4.689849255    5.228511658
   82 SOLV  OW      1960    3.583214123    5.977443444    6.590805350
   82 SOLV  HW1     1961    3.510915839    6.044784985    6.606243294
   82 SOLV  HW2     1962    3.667210025    6.007850416    6.635769274
   83 SOLV  OW      1963    4.888470471    4.550724311    7.828549768
   83 SOLV  HW1     1964    4.921985275    4.642572890    7.807555217
   83 SOLV  HW2     1965    4.960947509    4.498220703    7.873185362
   84 SOLV  OW      1966    4.179959111    5.715725182    5.118835176
   84 SOLV  HW1     1967    4.125708706    5.750238563    5.042234814
   84 SOLV  HW2     1968    4.138252908    5.744783861    5.204952483
   85 SOLV  OW      1969    3.086110985    5.682976949    5.476810766
   85 SOLV  HW1     1970    3.163353410    5.708552264    5.534958331
   85 SOLV  HW2     1971    3.111404076    5.694747248    5.380772461
   86 SOLV  OW      1972    3.481204222    5.638341276    7.341978863
   86 SOLV  HW1     1973    3.541414983    5.707213791    7.301568605
   86 SOLV  HW2     1974    3.497278511    5.550035659    7.297869731
   87 SOLV  OW      1975    5.789744403    3.779055260    5.999496758
   87 SOLV  HW1     1976    5.754626718    3.686605492    6.014330672
   87 SOLV  HW2     1977    5.718468138    3.845676615    6.021436746
   88 SOLV  OW      1978    4.759779245    5.813340260    5.381278778
   88 SOLV  HW1     1979    4.723263228    5.742359867    5.441515715
   88 SOLV  HW2     1980    4.824586136    5.772418648    5.317048182
   89 SOLV  OW      1981    5.477248714    6.088693425    6.327682956
   89 SOLV  HW1     1982    5.389743361    6.056929009    6.291152186
   89 SOLV  HW2     1983    5.528136707    6.136041691    6.255777464
   90 SOLV  OW      1984    5.368374714    3.861538112    6.866514676
   90 SOLV  HW1     1985    5.339243603    3.770821918    6.896878830
   90 SOLV  HW2     1986    5.446586532    3.852501184    6.804846752
   91 SOLV  OW      1987    5.508275309    6.349284746    4.289644943
   91 SOLV  HW1     1988    5.480115781    6.433576187    4.335499433
   91 SOLV  HW2     1989    5.504511840    6.273245338    4.354488309
   92 SOLV  OW      1990    4.223186373    3.599288006    8.006465928
   92 SOLV  HW1     1991    4.203698123    3.613274258    7.909384194
   92 SOLV  HW2     1992    4.294841720    3.662703806    8.035522976
   93 SOLV  OW      1993    5.076067937    3.833535973    7.572598493
   93 SOLV  HW1     1994    5.105498557    3.927924476    7.557548210
   93 SOLV  HW2     1995    4.998130481    3.813094677    7.513355252
   94 SOLV  OW      1996    3.601467761    5.420302115    6.460384562
   94 SOLV  HW1     1997    3.683057874    5.364704293    6.444460407
   94 SOLV  HW2     1998    3.550988145    5.383744270    6.538596779
   95 SOLV  OW      1999    4.654944120    6.139596610    6.724998323
   95 SOLV  HW1     2000    4.754939687    6.138325970    6.724906222
   95 SOLV  HW2     2001    4.622375820    6.191773349    6.803847768
   96 SOLV  OW      2002    5.684119630    5.379061441    6.431804239
   96 SOLV  HW1     2003    5.643749431    5.319886286    6.501582900
   96 SOLV  HW2     2004    5.740776751    5.448677878    6.475891222
   97 SOLV  OW      2005    4.985798706    4.153611277    8.207103054
   97 SOLV  HW1     2006    4.990414915    4.194909412    8.298060459
   97 SOLV  HW2     2007    4.988502325    4.225548354    8.137680822
   98 SOLV  OW      2008    5.411200882    4.086434212    7.511757453
   98 SOLV  HW1     2009    5.391302499    4.134478898    7.597179553
   98 SOLV  HW2     2010    5.490184373    4.128776741    7.467364752
   99 SOLV  OW      2011    5.914764675    5.761737207    4.685089079
   99 SOLV  HW1     2012    5.917129536    5.846961484    4.632809532
   99 SOLV  HW2     2013    5.908029614    5.782677573    4.782647252
  100 SOLV  OW      2014    3.546807522    5.322692856    5.232596790
  100 SOLV  HW1     2015    3.542981118    5.422541002    5.236803689
  100 SOLV  HW2     2016    3.458330575    5.284798393    5.259724644
  101 SOLV  OW      2017    5.531824813    3.378869958    5.068190422
  101 SOLV  HW1     2018    5.595927371    3.443297489    5.109921149
  101 SOLV  HW2     2019    5.457620219    3.429489604    5.024237350
  102 SOLV  OW      2020    3.682650797    3.532614071    7.397353552
  102 SOLV  HW1     2021    3.676571188    3.629877247    7.419820916
  102 SOLV  HW2     2022    3.676384605    3.478596707    7.481276523
  103 SOLV  OW      2023    4.024662480    6.490833919    5.438401888
  103 SOLV  HW1     2024    4.036208554    6.393743578    5.417376961
  103 SOLV  HW2     2025    4.111909170    6.528875637    5.469101066
  104 SOLV  OW      2026    5.321695661    4.934123553    8.168106438
  104 SOLV  HW1     2027    5.275492846    5.020151119    8.146548211
  104 SOLV  HW2     2028    5.320385469    4.919476773    8.267019943
  105 SOLV  OW      2029    3.728429164    4.286049935    7.799164644
  105 SOLV  HW1     2030    3.726208746    4.237128320    7.886361287
  105 SOLV  HW2     2031    3.659809607    4.247403503    7.737525273
  106 SOLV  OW      2032    4.248801289    5.168409441    4.539324151
  106 SOLV  HW1     2033    4.221180858    5.155007423    4.444144854
  106 SOLV  HW2     2034    4.311868033    5.095611589    4.566249406
  107 SOLV  OW      2035    4.117037127    3.316839878    5.602919983
  107 SOLV  HW1     2036    4.171380505    3.268363889    5.671465517
  107 SOLV  HW2     2037    4.178102406    3.363808765    5.539153956
  108 SOLV  OW      2038    3.808522567    4.787896722    5.926211572
  108 SOLV  HW1     2039    3.908515279    4.786935940    5.927694378
  108 SOLV  HW2     2040    3.775273559    4.710928298    5.871692571
  109 SOLV  OW      2041    4.620058296    5.281100370    5.999913423
  109 SOLV  HW1     2042    4.655916458    5.354384870    5.942075096
  109 SOLV  HW2     2043    4.554552352    5.319204711    6.065160040
  110 SOLV  OW      2044    3.974298634    4.701404837    7.461782823
  110 SOLV  HW1     2045    4.014832982    4.612778480    7.439365678
  110 SOLV  HW2     2046    4.045952426    4.771115553    7.464320924
  111 SOLV  OW      2047    4.342044129    5.263942159    8.315449095
  111 SOLV  HW1     2048    4.357347384    5.350289427    8.363514611
  111 SOLV  HW2     2049    4.426804114    5.235169880    8.270861453
  112 SOLV  OW      2050    3.140257402    3.566906014    7.450660017
  112 SOLV  HW1     2051    3.082778883    3.563758809    7.532431889
  112 SOLV  HW2     2052    3.218221618    3.505371796    7.462361300
  113 SOLV  OW      2053    3.726289697    5.298326361    8.510203519
  113 SOLV  HW1     2054    3.798255172    5.293413279    8.579475881
  113 SOLV  HW2     2055    3.643870152    5.253271266    8.544540015
  114 SOLV  OW      2056    5.012465473    6.236012232    4.606141025
  114 SOLV  HW1     2057    5.066671950    6.176679470    4.546630098
  114 SOLV  HW2     2058    4.981841453    6.184120285    4.685950079
  115 SOLV  OW      2059    4.987634965    3.361582610    5.071654291
  115 SOLV  HW1     2060    5.066264531    3.352120154    5.132724614
  115 SOLV  HW2     2061    4.979220058    3.456934943    5.042720706
  116 SOLV  OW      2062    4.628341288    6.336632308    8.128837488
  116 SOLV  HW1     2063    4.588865909    6.253766482    8.168523532
  116 SOLV  HW2     2064    4.615155857    6.413237005    8.191762835
  117 SOLV  OW      2065    5.120194171    4.398167747    7.895343961
  117 SOLV  HW1     2066    5.206492631    4.357453818    7.925291179
  117 SOLV  HW2     2067    5.134054845    4.445216658    7.808193054
  118 SOLV  OW      2068    4.264366645    4.628163089    7.177777685
  118 SOLV  HW1     2069    4.169915440    4.597723185    7.165427596
  118 SOLV  HW2     2070    4.269462760    4.727149213    7.164516492
  119 SOLV  OW      2071    5.905909988    6.127383460    5.103594777
  119 SOLV  HW1     2072    5.848293783    6.208794454    5.110974155
  119 SOLV  HW2     2073    5.984235486    6.147252221    5.044673565
  120 SOLV  OW      2074    4.640627381    3.682972445    7.428672038
  120 SOLV  HW1     2075    4.678466161    3.699661119    7.519730054
  120 SOLV  HW2     2076    4.551636829    3.727928115    7.420826257
  121 SOLV  OW      2077    4.455054072    6.302331240    5.000431979
  121 SOLV  HW1     2078    4.425480987    6.318909335    5.094510473
  121 SOLV  HW2     2079    4.474457174    6.204986477    4.988282306
  122 SOLV  OW      2080    3.962925445    5.413751997    5.459196485
  122 SOLV  HW1     2081    3.879419719    5.423807129    5.513289750
  122 SOLV  HW2     2082    3.980075716    5.316719710    5.442139378
  123 SOLV  OW      2083    5.649474338    3.339191525    7.500525693
  123 SOLV  HW1     2084    5.611395858    3.431575098    7.496388950
  123 SOLV  HW2     2085    5.698890535    3.327379429    7.586666679
  124 SOLV  OW      2086    6.006742801    4.174746360    8.224025642
  124 SOLV  HW1     2087    6.102128473    4.169421303    8.253600463
  124 SOLV  HW2     2088    5.952959280    4.222593679    8.293448678
  125 SOLV  OW      2089    4.093624071    3.631068124    6.323288219
  125 SOLV  HW1     2090    4.057673400    3.562201134    6.386270152
  125 SOLV  HW2     2091    4.172658862    3.676147867    6.364797256
  126 SOLV  OW      2092    4.625045222    4.783436539    8.297463919
  126 SOLV  HW1     2093    4.528425562    4.776193482    8.322238587
  126 SOLV  HW2     2094    4.681544315    4.764290409    8.377732131
  127 SOLV  OW      2095    3.203271292    6.427528346    6.642873051
  127 SOLV  HW1     2096    3.106053840    6.422908925    6.619874071
  127 SOLV  HW2     2097    3.213989380    6.465469850    6.734773851
  128 SOLV  OW      2098    4.524160885    3.361454235    5.700794273
  128 SOLV  HW1     2099    4.566802877    3.446217081    5.732368612
  128 SOLV  HW2     2100    4.451989003    3.382974001    5.635004623
  129 SOLV  OW      2101    3.148646505    4.914452876    4.688834746
  129 SOLV  HW1     2102    3.130287329    4.832052990    4.635217169
  129 SOLV  HW2     2103    3.247359999    4.925157221    4.700712890
  130 SOLV  OW      2104    4.406112237    4.044840093    7.069328348
  130 SOLV  HW1     2105    4.470433844    4.073578420    6.998347535
  130 SOLV  HW2     2106    4.452874355    4.042512015    7.157699727
  131 SOLV  OW      2107    5.039707372    4.955246132    8.303235441
  131 SOLV  HW1     2108    5.114176929    4.936946047    8.367421163
  131 SOLV  HW2     2109    4.994744761    4.869271612    8.279001588
  132 SOLV  OW      2110    5.444975875    5.875578900    5.606881533
  132 SOLV  HW1     2111    5.503281450    5.829094194    5.673524787
  132 SOLV  HW2     2112    5.361554870    5.822273349    5.592720592
  133 SOLV  OW      2113    3.231424600    5.789586627    5.252988804
  133 SOLV  HW1     2114    3.244699573    5.874733473    5.202246874
  133 SOLV  HW2     2115    3.194899157    5.719591899    5.191599751
  134 SOLV  OW      2116    3.608092992    4.462398943    7.170197756
  134 SOLV  HW1     2117    3.578883129    4.531881565    7.104478249
  134 SOLV  HW2     2118    3.703415876    4.478669656    7.195705106
  135 SOLV  OW      2119    3.514012820    4.427063755    8.130998614
  135 SOLV  HW1     2120    3.459418698    4.412620311    8.048458721
  135 SOLV  HW2     2121    3.473277728    4.376573238    8.207112442
  136 SOLV  OW      2122    4.964216447    3.417528761    4.469496876
  136 SOLV  HW1     2123    4.955352918    3.492566655    4.403983775
  136 SOLV  HW2     2124    4.910951341    3.339092932    4.437692655
  137 SOLV  OW      2125    4.871910163    4.114549457    6.251103266
  137 SOLV  HW1     2126    4.841985701    4.124486648    6.156204299
  137 SOLV  HW2     2127    4.836125809    4.028985019    6.288519939
  138 SOLV  OW      2128    5.140826627    4.260528647    6.222447840
  138 SOLV  HW1     2129    5.118338397    4.302173480    6.310549367
  138 SOLV  HW2     2130    5.068796019    4.196103914    6.196701725
  139 SOLV  OW      2131    4.325833207    5.927524233    6.775521768
  139 SOLV  HW1     2132    4.325663590    5.836083362    6.735035780
  139 SOLV  HW2     2133    4.234141721    5.966929817    6.769164784
  140 SOLV  OW      2134    5.428065539    6.095617370    5.420375573
  140 SOLV  HW1     2135    5.396715760    6.147489220    5.340825943
  140 SOLV  HW2     2136    5.349669270    6.052431837    5.464992650
  141 SOLV  OW      2137    5.700788600    4.097320964    8.459805699
  141 SOLV  HW1     2138    5.697166942    4.186497310    8.504913034
  141 SOLV  HW2     2139    5.609892227    4.073650608    8.425465560
  142 SOLV  OW      2140    5.341104384    3.328103472    5.728237110
  142 SOLV  HW1     2141    5.337276432    3.258118024    5.799574857
  142 SOLV  HW2     2142    5.278118879    3.402372088    5.751017728
  143 SOLV  OW      2143    5.919570128    4.698150101    5.143233404
  143 SOLV  HW1     2144    5.903989930    4.749469485    5.058831706
  143 SOLV  HW2     2145    5.981989907    4.622183352    5.124984120
  144 SOLV  OW      2146    3.395361846    5.697359078    8.213151698
  144 SOLV  HW1     2147    3.338258986    5.641256973    8.273098416
  144 SOLV  HW2     2148    3.337704536    5.742980769    8.145369646
  145 SOLV  OW      2149    5.240851779    3.740911440    6.422626662
  145 SOLV  HW1     2150    5.249035026    3.798917968    6.341572010
  145 SOLV  HW2     2151    5.144618994    3.733799320    6.448902301
  146 SOLV  OW      2152    3.932971602    3.700599479    4.650850352
  146 SOLV  HW1     2153    4.012505138    3.640077800    4.647270402
  146 SOLV  HW2     2154    3.874296289    3.673982563    4.727339411
  147 SOLV  OW      2155    5.753713903    5.687638405    4.444079875
  147 SOLV  HW1     2156    5.833430301    5.633326753    4.417698870
  147 SOLV  HW2     2157    5.765341301    5.720492741    4.537812854
  148 SOLV  OW      2158    3.146524130    3.310824465    6.685519957
  148 SOLV  HW1     2159    3.171120473    3.277047635    6.594663133
  148 SOLV  HW2     2160    3.207070154    3.386395669    6.710486589
  149 SOLV  OW      2161    4.535876497    4.747930480    7.451472144
  149 SOLV  HW1     2162    4.563134718    4.655115202    7.476822652
  149 SOLV  HW2     2163    4.486760217    4.790193625    7.527642234
  150 SOLV  OW      2164    3.514795641    4.978917631    7.904916114
  150 SOLV  HW1     2165    3.519982625    4.906166228    7.836490953
  150 SOLV  HW2     2166    3.605923451    5.017417847    7.919581186
  151 SOLV  OW      2167    4.755420052    3.991604074    5.252115977
  151 SOLV  HW1     2168    4.759878183    4.075104221    5.306967661
  151 SOLV  HW2     2169    4.713641668    3.918504554    5.306072656
  152 SOLV  OW      2170    5.327407593    5.751233908    6.676486264
  152 SOLV  HW1     2171    5.352105043    5.655087675    6.688571112
  152 SOLV  HW2     2172    5.357276854    5.782203687    6.586205472
  153 SOLV  OW      2173    3.960443781    5.961934253    8.026147053
  153 SOLV  HW1     2174    3.915271384    6.016246242    7.955366342
  153 SOLV  HW2     2175    4.013154755    5.888556257    7.983262076
  154 SOLV  OW      2176    4.476739407    5.342362141    4.572462591
  154 SOLV  HW1     2177    4.426625284    5.420271863    4.534772952
  154 SOLV  HW2     2178    4.427642850    5.257822660    4.551380029
  155 SOLV  OW      2179    3.575633755    5.717335610    4.796534980
  155 SOLV  HW1     2180    3.496059200    5.774162336    4.817479986
  155 SOLV  HW2     2181    3.551685461    5.651489094    4.725183840
  156 SOLV  OW      2182    3.305622261    5.142925587    4.814303118
  156 SOLV  HW1     2183    3.311534194    5.126301929    4.912734516
  156 SOLV  HW2     2184    3.346013265    5.065852013    4.765022898
  157 SOLV  OW      2185    3.407106212    4.040542849    6.685996844
  157 SOLV  HW1     2186    3.334505706    3.983175239    6.648074224
  157 SOLV  HW2     2187    3.457662661    4.083930981    6.611409607
  158 SOLV  OW      2188    4.803027452    5.364830361    7.336544152
  158 SOLV  HW1     2189    4.729887924    5.306217049    7.371407318
  158 SOLV  HW2     2190    4.871135080    5.308689846    7.289516642
  159 SOLV  OW      2191    3.994868514    6.100898623    8.358875320
  159 SOLV  HW1     2192    3.936900146    6.076007798    8.436466628
  159 SOLV  HW2     2193    3.937879922    6.136375053    8.284754984
  160 SOLV  OW      2194    3.249570773    6.024130888    5.825344126
  160 SOLV  HW1     2195    3.228105518    5.987579120    5.734762007
  160 SOLV  HW2     2196    3.237999298    6.123457620    5.824780143
  161 SOLV  OW      2197    3.706214878    4.211555027    7.016873221
  161 SOLV  HW1     2198    3.633475495    4.213526465    6.948276269
  161 SOLV  HW2     2199    3.682063407    4.272031548    7.092768136
  162 SOLV  OW      2200    4.077036556    5.353518104    8.367797145
  162 SOLV  HW1     2201    4.160839698    5.318975718    8.325539436
  162 SOLV  HW2     2202    4.097632013    5.387738460    8.459475003
  163 SOLV  OW      2203    4.488846871    5.652252216    7.746555427
  163 SOLV  HW1     2204    4.445056354    5.680062703    7.661061877
  163 SOLV  HW2     2205    4.449596570    5.565613950    7.777432752
  164 SOLV  OW      2206    5.909917933    5.433657413    5.027010025
  164 SOLV  HW1     2207    5.903543115    5.370928747    5.104639065
  164 SOLV  HW2     2208    5.818889347    5.468712683    5.004946427
  165 SOLV  OW      2209    4.157253777    4.410802247    6.900703885
  165 SOLV  HW1     2210    4.221054212    4.389672522    6.974752387
  165 SOLV  HW2     2211    4.084277653    4.342450329    6.899097215
  166 SOLV  OW      2212    5.664503821    3.458154768    0.041564987
  166 SOLV  HW1     2213    5.711580103    3.437449737   -0.044207552
  166 SOLV  HW2     2214    5.604769680    3.537297256    0.028515553
  167 SOLV  OW      2215    5.349877148    5.132109036    5.449648425
  167 SOLV  HW1     2216    5.340961611    5.044502435    5.402242548
  167 SOLV  HW2     2217    5.306215951    5.126007576    5.539415060
  168 SOLV  OW      2218    4.598506725    6.353454055    6.388921579
  168 SOLV  HW1     2219    4.687819596    6.347415208    6.433513021
  168 SOLV  HW2     2220    4.601575747    6.304898690    6.301544434
  169 SOLV  OW      2221    5.014094133    4.368313200    8.367205184
  169 SOLV  HW1     2222    5.104246856    4.374525036    8.410050685
  169 SOLV  HW2     2223    4.948012121    4.420753564    8.420900715
  170 SOLV  OW      2224    5.952786929    5.167317677    6.417552198
  170 SOLV  HW1     2225    5.973460459    5.091442039    6.355782431
  170 SOLV  HW2     2226    5.860988828    5.201964162    6.398196151
  171 SOLV  OW      2227    3.946109695    4.165958941    6.331352523
  171 SOLV  HW1     2228    3.937734357    4.265610878    6.330435126
  171 SOLV  HW2     2229    3.977144258    4.135985911    6.421571306
  172 SOLV  OW      2230    5.970108420    4.943785012    4.994681449
  172 SOLV  HW1     2231    5.902706198    4.924578763    5.066025824
  172 SOLV  HW2     2232    5.959040114    5.037960284    4.962899639
  173 SOLV  OW      2233    4.041767901    3.809817336    7.536477010
  173 SOLV  HW1     2234    3.978114715    3.803655119    7.613367791
  173 SOLV  HW2     2235    4.029295351    3.730772585    7.476490738
  174 SOLV  OW      2236    5.729540375    4.343263868    7.032051953
  174 SOLV  HW1     2237    5.705646098    4.374985365    7.123837927
  174 SOLV  HW2     2238    5.725891925    4.243357660    7.029334922
  175 SOLV  OW      2239    0.032052047    4.047915716    6.340734368
  175 SOLV  HW1     2240   -0.039187912    3.977725610    6.340387591
  175 SOLV  HW2     2241    0.010551649    4.116859298    6.409917643
  176 SOLV  OW      2242    3.551237424    3.977668954    5.116474296
  176 SOLV  HW1     2243    3.586484923    3.973160695    5.022990748
  176 SOLV  HW2     2244    3.609533517    4.037745081    5.171194221
  177 SOLV  OW      2245    5.803110144    5.363129830    4.310509045
  177 SOLV  HW1     2246    5.800678870    5.291856249    4.380612277
  177 SOLV  HW2     2247    5.897807991    5.391129298    4.294748919
  178 SOLV  OW      2248    3.773083585    6.152697035    7.499693933
  178 SOLV  HW1     2249    3.789687396    6.247965942    7.525155972
  178 SOLV  HW2     2250    3.688917340    6.146749275    7.446021878
  179 SOLV  OW      2251    4.003853338    3.555504480    8.196691764
  179 SOLV  HW1     2252    4.100448143    3.581274060    8.194075721
  179 SOLV  HW2     2253    3.990677116    3.482398991    8.263650289
  180 SOLV  OW      2254    3.424618623    6.019265607    5.172930828
  180 SOLV  HW1     2255    3.483577153    5.948835817    5.212478379
  180 SOLV  HW2     2256    3.480888594    6.087248047    5.125896063
  181 SOLV  OW      2257    3.398664714    4.365479548    5.058033115
  181 SOLV  HW1     2258    3.362093368    4.453362817    5.027387420
  181 SOLV  HW2     2259    3.332710972    4.321370642    5.118912483
  182 SOLV  OW      2260    5.752872305    4.723261621    4.923892312
  182 SOLV  HW1     2261    5.674097783    4.781932052    4.942685810
  182 SOLV  HW2     2262    5.794588201    4.750303608    4.837122157
  183 SOLV  OW      2263    4.827438894    4.718596628    4.530262381
  183 SOLV  HW1     2264    4.924815463    4.695845093    4.531052636
  183 SOLV  HW2     2265    4.806566024    4.778334376    4.607696829
  184 SOLV  OW      2266    5.493689856    3.665412558    4.838023711
  184 SOLV  HW1     2267    5.444355392    3.627042032    4.759959433
  184 SOLV  HW2     2268    5.579937912    3.616314953    4.850312912
  185 SOLV  OW      2269    3.844850403    4.658310270    0.085239146
  185 SOLV  HW1     2270    3.745849748    4.666912679    0.073980526
  185 SOLV  HW2     2271    3.890635415    4.730930672    0.033948818
  186 SOLV  OW      2272    3.109663091    6.488018118    8.249675052
  186 SOLV  HW1     2273    3.136904581    6.445082625    8.163564484
  186 SOLV  HW2     2274    3.189197107    6.495368717    8.309847409
  187 SOLV  OW      2275    3.206664544    6.000738509    5.507128189
  187 SOLV  HW1     2276    3.131544339    5.934970623    5.501432313
  187 SOLV  HW2     2277    3.198747829    6.066877579    5.432537325
  188 SOLV  OW      2278    5.213528252    3.879128390    4.747995279
  188 SOLV  HW1     2279    5.172706709    3.950301577    4.690813224
  188 SOLV  HW2     2280    5.295815683    3.843786367    4.703490739
  189 SOLV  OW      2281    5.832640257    3.517601472    4.712875345
  189 SOLV  HW1     2282    5.822743180    3.420060350    4.732579111
  189 SOLV  HW2     2283    5.810838722    3.570522181    4.794878412
  190 SOLV  OW      2284    0.025609105    3.518511989    8.603597009
  190 SOLV  HW1     2285    0.033254816    3.546220060    8.507815743
  190 SOLV  HW2     2286   -0.032262806    3.583697272    8.652607420
  191 SOLV  OW      2287    5.709884496    5.317991444    4.776355164
  191 SOLV  HW1     2288    5.686541762    5.380089198    4.701528573
  191 SOLV  HW2     2289    5.665621833    5.349070994    4.860468901
  192 SOLV  OW      2290    5.622437627    5.391556485    6.011608540
  192 SOLV  HW1     2291    5.616814290    5.298970729    6.048976998
  192 SOLV  HW2     2292    5.618748710    5.457913121    6.086330503
  193 SOLV  OW      2293    5.388867711    4.162147009    5.897553116
  193 SOLV  HW1     2294    5.365652769    4.077189830    5.944935209
  193 SOLV  HW2     2295    5.470853678    4.147986495    5.842059773
  194 SOLV  OW      2296    3.557635215    6.047481742    5.978682477
  194 SOLV  HW1     2297    3.581882580    6.104190630    5.899955959
  194 SOLV  HW2     2298    3.640815472    6.009880919    6.019534430
  195 SOLV  OW      2299    3.724481195    3.446830097    4.492108009
  195 SOLV  HW1     2300    3.801700832    3.508762378    4.506367222
  195 SOLV  HW2     2301    3.742779232    3.359734029    4.537709101
  196 SOLV  OW      2302    3.070549534    4.514813998    5.526771069
  196 SOLV  HW1     2303    3.029114382    4.605780194    5.523849019
  196 SOLV  HW2     2304    3.127678588    4.501631333    5.445749849
  197 SOLV  OW      2305    5.692508555    5.566402879    7.829277747
  197 SOLV  HW1     2306    5.677926592    5.468651863    7.813980238
  197 SOLV  HW2     2307    5.647755852    5.593838159    7.914403357
  198 SOLV  OW      2308    3.535681979    5.666181779    5.139186069
  198 SOLV  HW1     2309    3.449894974    5.692058324    5.183600092
  198 SOLV  HW2     2310    3.522321629    5.663175498    5.040119043
  199 SOLV  OW      2311    3.743330341    5.137618987    6.531456140
  199 SOLV  HW1     2312    3.662929582    5.081550964    6.511653613
  199 SOLV  HW2     2313    3.806253074    5.134218744    6.453807000
  200 SOLV  OW      2314    4.066138055    5.352668738    6.627663741
  200 SOLV  HW1     2315    4.058315635    5.449317344    6.652116287
  200 SOLV  HW2     2316    4.044903434    5.296287687    6.707489455
  201 SOLV  OW      2317    5.838100534    4.916625305    5.274404479
  201 SOLV  HW1     2318    5.793105143    4.864973672    5.347257364
  201 SOLV  HW2     2319    5.884534224    4.853304328    5.212466154
  202 SOLV  OW      2320    4.582865631    6.373213890    7.361620214
  202 SOLV  HW1     2321    4.488445167    6.374632735    7.394545222
  202 SOLV  HW2     2322    4.626788760    6.460557499    7.382658107
  203 SOLV  OW      2323    5.563049886    3.328067140    8.069231365
  203 SOLV  HW1     2324    5.471584864    3.291472034    8.052003959
  203 SOLV  HW2     2325    5.558771703    3.427904128    8.073248493
  204 SOLV  OW      2326    5.806906426    5.265375023    5.830311377
  204 SOLV  HW1     2327    5.746948264    5.271022642    5.910151565
  204 SOLV  HW2     2328    5.856933816    5.351360549    5.820090969
  205 SOLV  OW      2329    5.930809221    3.368969328    6.909483357
  205 SOLV  HW1     2330    5.868419340    3.391404067    6.984346091
  205 SOLV  HW2     2331    5.880431781    3.321714397    6.837170456
  206 SOLV  OW      2332    3.846783238    5.044548141    6.010567281
  206 SOLV  HW1     2333    3.833723747    4.952236170    5.974400642
  206 SOLV  HW2     2334    3.879830881    5.104509541    5.937677931
  207 SOLV  OW      2335    3.833721556    6.211008663    7.086453603
  207 SOLV  HW1     2336    3.899866766    6.274382655    7.126563025
  207 SOLV  HW2     2337    3.826024257    6.129838984    7.144367411
  208 SOLV  OW      2338    3.822245674    5.447055887    5.208766002
  208 SOLV  HW1     2339    3.861987568    5.431558168    5.299219353
  208 SOLV  HW2     2340    3.794210151    5.542709045    5.200662359
  209 SOLV  OW      2341    5.750981153    4.589045633    5.868792810
  209 SOLV  HW1     2342    5.847571531    4.613229449    5.859469484
  209 SOLV  HW2     2343    5.741153517    4.489554655    5.866275133
  210 SOLV  OW      2344    5.518862321    4.845975676    4.990411580
  210 SOLV  HW1     2345    5.501933637    4.943405832    4.975504553
  210 SOLV  HW2     2346    5.460610880    4.792338082    4.929324194
  211 SOLV  OW      2347    4.396681956    5.703374464    4.664566313
  211 SOLV  HW1     2348    4.309030381    5.692971540    4.617550810
  211 SOLV  HW2     2349    4.435495570    5.613078253    4.683050447
  212 SOLV  OW      2350    5.042058715    4.681366062    5.308980528
  212 SOLV  HW1     2351    5.019180566    4.586034512    5.328699218
  212 SOLV  HW2     2352    5.008004249    4.739724307    5.382700661
  213 SOLV  OW      2353    3.628137167    3.342838227    6.635709498
  213 SOLV  HW1     2354    3.593905037    3.360622207    6.727978755
  213 SOLV  HW2     2355    3.727808527    3.335005231    6.638088920
  214 SOLV  OW      2356    4.630673001    4.442320889    8.494265088
  214 SOLV  HW1     2357    4.598452157    4.505400082    8.564860625
  214 SOLV  HW2     2358    4.554459556    4.385641718    8.462944733
  215 SOLV  OW      2359    5.009830089    4.350585328    4.529076265
  215 SOLV  HW1     2360    4.987844337    4.361606444    4.432142000
  215 SOLV  HW2     2361    4.927155733    4.364030456    4.583710821
  216 SOLV  OW      2362    5.656840696    4.166795837    7.860382025
  216 SOLV  HW1     2363    5.751582575    4.135312799    7.866270671
  216 SOLV  HW2     2364    5.626297501    4.197540922    7.950504088
  217 SOLV  OW      2365    5.506106803    5.144859380    4.502575830
  217 SOLV  HW1     2366    5.605872891    5.147400056    4.508936884
  217 SOLV  HW2     2367    5.467823977    5.116831501    4.590606868
  218 SOLV  OW      2368    3.658371008    3.453990894    7.673027749
  218 SOLV  HW1     2369    3.613749102    3.368214537    7.647478969
  218 SOLV  HW2     2370    3.590962422    3.515889314    7.713353825
  219 SOLV  OW      2371    5.507313437    3.388724620    6.653946730
  219 SOLV  HW1     2372    5.458434277    3.315516939    6.606477843
  219 SOLV  HW2     2373    5.546636539    3.451511496    6.586778622
  220 SOLV  OW      2374    4.058404464    4.993200275    5.025252317
  220 SOLV  HW1     2375    4.013687262    5.082469545    5.030874643
  220 SOLV  HW2     2376    4.069455994    4.955631240    5.117265821
  221 SOLV  OW      2377    3.917823252    6.521416977    6.469699150
  221 SOLV  HW1     2378    3.958228192    6.492267137    6.556409405
  221 SOLV  HW2     2379    3.990599540    6.540826075    6.403909200
  222 SOLV  OW      2380    5.327219625    4.759779436    4.804770176
  222 SOLV  HW1     2381    5.234152991    4.753750449    4.768658079
  222 SOLV  HW2     2382    5.387410730    4.699969808    4.751838539
  223 SOLV  OW      2383    5.997672026    4.680472977    6.387975571
  223 SOLV  HW1     2384    5.911769367    4.629619041    6.393999071
  223 SOLV  HW2     2385    6.053120913    4.643491452    6.313413945
  224 SOLV  OW      2386    3.795099692    4.827083771    5.455244138
  224 SOLV  HW1     2387    3.806974626    4.741872017    5.506217070
  224 SOLV  HW2     2388    3.778012970    4.806190466    5.358954333
  225 SOLV  OW      2389    5.527859220    4.073440771    4.797422480
  225 SOLV  HW1     2390    5.532024947    3.986777534    4.847161601
  225 SOLV  HW2     2391    5.535285418    4.149352589    4.862098219
  226 SOLV  OW      2392    4.947395551    4.355473261    7.175481013
  226 SOLV  HW1     2393    4.856358824    4.322801264    7.200912648
  226 SOLV  HW2     2394    5.006665010    4.277264635    7.156181674
  227 SOLV  OW      2395    4.740090092    4.447386340    6.555841702
  227 SOLV  HW1     2396    4.703926259    4.539332937    6.540377914
  227 SOLV  HW2     2397    4.664250311    4.382738920    6.564160763
  228 SOLV  OW      2398    5.706236894    4.634569839    5.480278840
  228 SOLV  HW1     2399    5.720884854    4.569581115    5.405700520
  228 SOLV  HW2     2400    5.793534952    4.654283476    5.524913117
  229 SOLV  OW      2401    3.364156675    4.639501196    5.671703849
  229 SOLV  HW1     2402    3.396559649    4.729885722    5.643760148
  229 SOLV  HW2     2403    3.442362651    4.582177943    5.696161531
  230 SOLV  OW      2404    3.256373475    4.779448755    7.862231815
  230 SOLV  HW1     2405    3.287690747    4.686384674    7.881206626
  230 SOLV  HW2     2406    3.160112283    4.777323696    7.835209055
  231 SOLV  OW      2407    5.157219915    4.506148964    8.152982212
  231 SOLV  HW1     2408    5.090365717    4.580470131    8.155663630
  231 SOLV  HW2     2409    5.192177861    4.496144355    8.059826325
  232 SOLV  OW      2410    5.270343747    5.667824999    5.958507311
  232 SOLV  HW1     2411    5.292993089    5.678674068    5.861703590
  232 SOLV  HW2     2412    5.273203322    5.570835228    5.982723331
  233 SOLV  OW      2413    4.575368549    4.689675965    7.967182104
  233 SOLV  HW1     2414    4.594789825    4.779301387    8.007080028
  233 SOLV  HW2     2415    4.537208095    4.701580520    7.875510848
  234 SOLV  OW      2416    3.717485423    5.413126251    5.567553019
  234 SOLV  HW1     2417    3.718296041    5.498711548    5.515822836
  234 SOLV  HW2     2418    3.628734577    5.402092111    5.612291704
  235 SOLV  OW      2419    5.333128876    3.546853062    5.216109964
  235 SOLV  HW1     2420    5.259054438    3.564849107    5.151385971
  235 SOLV  HW2     2421    5.352862397    3.629971531    5.268093426
  236 SOLV  OW      2422    3.920067426    3.724714006    6.964781636
  236 SOLV  HW1     2423    3.828692179    3.759040198    6.943047028
  236 SOLV  HW2     2424    3.948264456    3.759391527    7.054247718
  237 SOLV  OW      2425    5.880358086    3.583382392    5.845919049
  237 SOLV  HW1     2426    5.890435069    3.500995571    5.901709430
  237 SOLV  HW2     2427    5.844696094    3.657747610    5.902470288
  238 SOLV  OW      2428    4.795950567    5.390329749    5.354804237
  238 SOLV  HW1     2429    4.778094958    5.292047927    5.350036868
  238 SOLV  HW2     2430    4.719314685    5.440100927    5.314169521
  239 SOLV  OW      2431    5.387968912    4.577228408    6.269025552
  239 SOLV  HW1     2432    5.414026773    4.524847285    6.187914725
  239 SOLV  HW2     2433    5.436887648    4.664445415    6.269475174
  240 SOLV  OW      2434    4.466319166    5.050418860    5.756385860
  240 SOLV  HW1     2435    4.497865455    5.113135633    5.685170154
  240 SOLV  HW2     2436    4.492725042    5.085883655    5.846080798
  241 SOLV  OW      2437    4.735922319    5.128559522    6.452769628
  241 SOLV  HW1     2438    4.649716798    5.086028853    6.425202583
  241 SOLV  HW2     2439    4.726636628    5.165847246    6.545094657
  242 SOLV  OW      2440    3.529973003    3.711193669    4.351285189
  242 SOLV  HW1     2441    3.455385041    3.654448139    4.386192824
  242 SOLV  HW2     2442    3.614446922    3.657691292    4.349376860
  243 SOLV  OW      2443    5.768130538    6.229946898    5.814270731
  243 SOLV  HW1     2444    5.836873140    6.270218542    5.753830930
  243 SOLV  HW2     2445    5.691028558    6.197033553    5.759746245
  244 SOLV  OW      2446    0.002153124    5.524185937    4.719728691
  244 SOLV  HW1     2447   -0.046585278    5.607025820    4.692118109
  244 SOLV  HW2     2448    0.031314401    5.532884035    4.814986429
  245 SOLV  OW      2449    3.213259183    4.853750718    5.156399689
  245 SOLV  HW1     2450    3.287684246    4.790644744    5.178301103
  245 SOLV  HW2     2451    3.144745494    4.850973227    5.229195457
  246 SOLV  OW      2452    4.777163083    0.023325384    4.347892736
  246 SOLV  HW1     2453    4.820165096    0.030175434    4.257861129
  246 SOLV  HW2     2454    4.838718503   -0.024333214    4.410672025
  247 SOLV  OW      2455    0.017222955    4.799496541    7.771976331
  247 SOLV  HW1     2456   -0.055600790    4.732711324    7.756599555
  247 SOLV  HW2     2457    0.103947559    4.762564602    7.738615854
  248 SOLV  OW      2458    4.047686980    4.945312944    4.691986478
  248 SOLV  HW1     2459    3.984455359    5.022766319    4.693640828
  248 SOLV  HW2     2460    4.134020425    4.973681818    4.650251564
  249 SOLV  OW      2461    4.876793499    3.162525935    4.941280311
  249 SOLV  HW1     2462    4.896377268    3.241956532    4.998790456
  249 SOLV  HW2     2463    4.910602462    3.179307599    4.848676449
  250 SOLV  OW      2464    4.936896440    3.971224913    6.900942991
  250 SOLV  HW1     2465    5.003161214    4.014824538    6.961851920
  250 SOLV  HW2     2466    4.902771898    3.887355314    6.943407871
  251 SOLV  OW      2467    5.086978333    3.628437395    5.097346022
  251 SOLV  HW1     2468    5.096671163    3.635944956    4.998091840
  251 SOLV  HW2     2469    5.035641982    3.707035497    5.131821877
  252 SOLV  OW      2470    5.285311454    6.491971801    5.189515367
  252 SOLV  HW1     2471    5.291099982    6.401780806    5.146709977
  252 SOLV  HW2     2472    5.261365511    6.481550454    5.286046167
  253 SOLV  OW      2473    3.967449826    5.216468885    5.146674804
  253 SOLV  HW1     2474    4.054536721    5.252623873    5.179974307
  253 SOLV  HW2     2475    3.894110880    5.280824855    5.168577920
  254 SOLV  OW      2476    3.526397351    4.313564034    6.845898684
  254 SOLV  HW1     2477    3.433740775    4.350899668    6.841196476
  254 SOLV  HW2     2478    3.536747789    4.241436223    6.777401766
  255 SOLV  OW      2479    5.602343773    5.628447491    6.286011272
  255 SOLV  HW1     2480    5.508033643    5.599282541    6.269993306
  255 SOLV  HW2     2481    5.650422061    5.558307937    6.338645975
  256 SOLV  OW      2482    3.625587031    3.674258228    4.811883499
  256 SOLV  HW1     2483    3.608623550    3.603394764    4.743382184
  256 SOLV  HW2     2484    3.598715098    3.763270076    4.775073093
  257 SOLV  OW      2485    4.156650232    5.131415430    8.060818657
  257 SOLV  HW1     2486    4.067257726    5.091347268    8.040700265
  257 SOLV  HW2     2487    4.149800795    5.231149861    8.058137519
  258 SOLV  OW      2488    3.680674651    4.204911025    6.168723585
  258 SOLV  HW1     2489    3.752062716    4.242355685    6.227902668
  258 SOLV  HW2     2490    3.702775638    4.110122618    6.145765019
  259 SOLV  OW      2491    6.050957865    4.904091668    7.371492044
  259 SOLV  HW1     2492    6.114890613    4.901961904    7.294625082
  259 SOLV  HW2     2493    5.979707368    4.971968828    7.353666903
  260 SOLV  OW      2494    4.179043215    5.068607656    5.896406575
  260 SOLV  HW1     2495    4.227399528    5.078971496    5.983331418
  260 SOLV  HW2     2496    4.243687906    5.079252725    5.820847020
  261 SOLV  OW      2497    0.004085723    4.609081226    7.399331677
  261 SOLV  HW1     2498   -0.000155068    4.702343287    7.435171623
  261 SOLV  HW2     2499   -0.082149180    4.586947881    7.353793426
  262 SOLV  OW      2500    4.697514209    4.718076407    5.129379438
  262 SOLV  HW1     2501    4.674174741    4.734745601    5.033572923
  262 SOLV  HW2     2502    4.791765049    4.746976517    5.146198840
  263 SOLV  OW      2503    3.411062878    6.192740594    6.684137608
  263 SOLV  HW1     2504    3.484732779    6.250933405    6.649666634
  263 SOLV  HW2     2505    3.333250795    6.249709451    6.710603205
  264 SOLV  OW      2506    3.313105043    4.366978598    8.377861334
  264 SOLV  HW1     2507    3.364356322    4.282637078    8.361690754
  264 SOLV  HW2     2508    3.220981053    4.357748798    8.340048779
  265 SOLV  OW      2509    4.143103019    5.451833376    4.985124271
  265 SOLV  HW1     2510    4.126509989    5.541542077    5.026081188
  265 SOLV  HW2     2511    4.183185585    5.463602825    4.894267167
  266 SOLV  OW      2512    5.758167826    5.945922754    4.297028749
  266 SOLV  HW1     2513    5.783092445    6.021201778    4.357968843
  266 SOLV  HW2     2514    5.791464956    5.859716668    4.335254457
  267 SOLV  OW      2515    3.971466642    6.164623892    6.327710496
  267 SOLV  HW1     2516    3.961421788    6.097614186    6.401268473
  267 SOLV  HW2     2517    3.937055190    6.125694142    6.242257331
  268 SOLV  OW      2518    3.457464807    4.794848544    8.342127055
  268 SOLV  HW1     2519    3.392912191    4.832718341    8.275792936
  268 SOLV  HW2     2520    3.550755020    4.818823083    8.315217782
  269 SOLV  OW      2521    5.034756648    5.420519025    6.387473674
  269 SOLV  HW1     2522    5.006634988    5.339962437    6.335318865
  269 SOLV  HW2     2523    5.103693989    5.394119969    6.454934816
  270 SOLV  OW      2524    4.908060593    5.106381731    4.678772290
  270 SOLV  HW1     2525    4.867653098    5.108394030    4.587315440
  270 SOLV  HW2     2526    4.840291139    5.136657608    4.745792359
  271 SOLV  OW      2527    3.378236306    6.159032195    8.160952157
  271 SOLV  HW1     2528    3.463484713    6.149934667    8.109474164
  271 SOLV  HW2     2529    3.309169455    6.202995505    8.103515261
  272 SOLV  OW      2530    3.556400575    4.671105101    4.551310049
  272 SOLV  HW1     2531    3.642554612    4.715253314    4.576404659
  272 SOLV  HW2     2532    3.572224253    4.607957418    4.475394361
  273 SOLV  OW      2533    5.793643745    6.401625347    5.120274917
  273 SOLV  HW1     2534    5.726744983    6.470705258    5.147734665
  273 SOLV  HW2     2535    5.788174413    6.387390841    5.021434743
  274 SOLV  OW      2536    3.124771768    4.331582459    6.788764617
  274 SOLV  HW1     2537    3.155020011    4.345944693    6.694536620
  274 SOLV  HW2     2538    3.138857663    4.415427700    6.841411644
  275 SOLV  OW      2539    3.378271718    5.723137776    8.528284071
  275 SOLV  HW1     2540    3.336238432    5.749881680    8.615001585
  275 SOLV  HW2     2541    3.307430575    5.714470575    8.458228031
  276 SOLV  OW      2542    5.125042945    4.659975577    5.736420251
  276 SOLV  HW1     2543    5.214337088    4.701299783    5.754329036
  276 SOLV  HW2     2544    5.117450692    4.573940540    5.786832556
  277 SOLV  OW      2545    3.130247561    6.280103189    6.050011248
  277 SOLV  HW1     2546    3.116319068    6.194112088    6.000890736
  277 SOLV  HW2     2547    3.163931224    6.260726969    6.142162015
  278 SOLV  OW      2548    5.138303511    3.512714888    7.399539053
  278 SOLV  HW1     2549    5.126930616    3.570239760    7.318534372
  278 SOLV  HW2     2550    5.207445845    3.442798892    7.381293485
  279 SOLV  OW      2551    5.158690089    5.922891447    5.895257561
  279 SOLV  HW1     2552    5.213657086    5.846487165    5.929055512
  279 SOLV  HW2     2553    5.103920257    5.892576303    5.817269339
  280 SOLV  OW      2554    5.029324993    5.088661647    5.261394976
  280 SOLV  HW1     2555    5.084115538    5.007349711    5.241688664
  280 SOLV  HW2     2556    4.947882464    5.088793807    5.203361163
  281 SOLV  OW      2557    3.848789324    5.981103410    7.248928735
  281 SOLV  HW1     2558    3.853443983    5.993268620    7.348085748
  281 SOLV  HW2     2559    3.760824517    5.940288915    7.224467459
  282 SOLV  OW      2560    3.374705037    3.808115879    6.432955161
  282 SOLV  HW1     2561    3.325590469    3.838518092    6.351313020
  282 SOLV  HW2     2562    3.472972574    3.820665424    6.419312658
  283 SOLV  OW      2563    4.462687409    6.467959569    5.684096999
  283 SOLV  HW1     2564    4.527204489    6.509802152    5.620168179
  283 SOLV  HW2     2565    4.506691499    6.456613771    5.773176641
  284 SOLV  OW      2566    3.868146740    6.069258765    6.095451803
  284 SOLV  HW1     2567    3.805376047    5.991475595    6.092249417
  284 SOLV  HW2     2568    3.959025669    6.039964733    6.065706264
  285 SOLV  OW      2569    4.587878408    4.831244639    5.943396125
  285 SOLV  HW1     2570    4.648429521    4.892974342    5.993639571
  285 SOLV  HW2     2571    4.551900217    4.878198200    5.862756606
  286 SOLV  OW      2572    4.384685761    6.065699777    5.845979601
  286 SOLV  HW1     2573    4.391270132    6.038775409    5.942069463
  286 SOLV  HW2     2574    4.380115690    5.983849017    5.788700815
  287 SOLV  OW      2575    4.658396657    4.017888096    6.012184488
  287 SOLV  HW1     2576    4.623842252    3.924267633    6.005750942
  287 SOLV  HW2     2577    4.585653825    4.078045833    6.045194332
  288 SOLV  OW      2578    5.620298323    6.042321383    5.126595444
  288 SOLV  HW1     2579    5.694736098    5.997205033    5.077347370
  288 SOLV  HW2     2580    5.579404955    5.978000402    5.191336362
  289 SOLV  OW      2581    3.695957930    4.088801306    4.888314703
  289 SOLV  HW1     2582    3.614524036    4.085240782    4.830372317
  289 SOLV  HW2     2583    3.773347427    4.048446290    4.839490490
  290 SOLV  OW      2584    5.522522603    4.241584390    5.023594903
  290 SOLV  HW1     2585    5.610916244    4.203278154    5.050426676
  290 SOLV  HW2     2586    5.486176564    4.297075186    5.098438281
  291 SOLV  OW      2587    4.442075086    5.510341376    7.321754224
  291 SOLV  HW1     2588    4.378288130    5.518293012    7.245139313
  291 SOLV  HW2     2589    4.459139263    5.413705205    7.340996701
  292 SOLV  OW      2590    4.362668539    3.993292118    4.855192709
  292 SOLV  HW1     2591    4.401186175    3.985894199    4.947180193
  292 SOLV  HW2     2592    4.421706732    3.945157601    4.790391158
  293 SOLV  OW      2593    3.137379141    3.914068036    6.519232324
  293 SOLV  HW1     2594    3.100761946    3.821666696    6.508224372
  293 SOLV  HW2     2595    3.226395682    3.920214084    6.474066834
  294 SOLV  OW      2596    5.501200848    4.548303112    5.634026100
  294 SOLV  HW1     2597    5.444952188    4.509645721    5.560936876
  294 SOLV  HW2     2598    5.585342549    4.585729987    5.595044875
  295 SOLV  OW      2599    4.557003684    6.457296746    6.799450940
  295 SOLV  HW1     2600    4.622627557    6.494404132    6.733735922
  295 SOLV  HW2     2601    4.472553652    6.432662972    6.751879623
  296 SOLV  OW      2602    3.955245114    5.922445779    6.487162236
  296 SOLV  HW1     2603    4.032574805    5.978976640    6.515906198
  296 SOLV  HW2     2604    3.912781232    5.880736636    6.567530586
  297 SOLV  OW      2605    3.215295524    3.582459313    7.007105996
  297 SOLV  HW1     2606    3.225849808    3.681774165    7.002045710
  297 SOLV  HW2     2607    3.242783294    3.541570442    6.920083411
  298 SOLV  OW      2608    4.051939649    3.590969231    5.518172032
  298 SOLV  HW1     2609    4.064341302    3.560711578    5.612683265
  298 SOLV  HW2     2610    4.074554823    3.688120359    5.511063498
  299 SOLV  OW      2611    4.910792590    4.102969871    5.523129165
  299 SOLV  HW1     2612    4.903243362    4.121626008    5.621089823
  299 SOLV  HW2     2613    5.007315378    4.096293585    5.497846247
  300 SOLV  OW      2614    4.251017859    3.981056703    7.325777638
  300 SOLV  HW1     2615    4.152103227    3.970358541    7.335935640
  300 SOLV  HW2     2616    4.280743135    3.937127868    7.240992857
  301 SOLV  OW      2617    4.720393665    5.752696027    4.625368070
  301 SOLV  HW1     2618    4.738455589    5.705639940    4.538999161
  301 SOLV  HW2     2619    4.697961862    5.685429367    4.695891539
  302 SOLV  OW      2620    3.685505414    3.418034500    6.316217485
  302 SOLV  HW1     2621    3.621664013    3.433980136    6.391528313
  302 SOLV  HW2     2622    3.650093411    3.460615559    6.232943834
  303 SOLV  OW      2623    3.139232013    4.219863242    5.535634131
  303 SOLV  HW1     2624    3.154103843    4.173665810    5.623077312
  303 SOLV  HW2     2625    3.211658317    4.194157609    5.471649077
  304 SOLV  OW      2626    4.845286832    3.918953513    7.407387426
  304 SOLV  HW1     2627    4.866106832    3.872051871    7.321546477
  304 SOLV  HW2     2628    4.759198478    3.884031635    7.444392436
  305 SOLV  OW      2629    4.847562362    5.051312413    5.847773972
  305 SOLV  HW1     2630    4.862143220    5.145646181    5.877599466
  305 SOLV  HW2     2631    4.821485590    5.050571566    5.751227428
  306 SOLV  OW      2632    4.397439487    4.937991341    4.529427697
  306 SOLV  HW1     2633    4.406683531    4.949322139    4.628361964
  306 SOLV  HW2     2634    4.450321611    4.858387598    4.499955814
  307 SOLV  OW      2635    4.083169078    4.782101003    5.955528793
  307 SOLV  HW1     2636    4.097657110    4.881030341    5.957293374
  307 SOLV  HW2     2637    4.138394271    4.741646277    5.882633467
  308 SOLV  OW      2638    4.815178163    4.223734555    5.973200628
  308 SOLV  HW1     2639    4.748421263    4.297939404    5.979457206
  308 SOLV  HW2     2640    4.767514419    4.135836338    5.974718104
  309 SOLV  OW      2641    3.317863020    4.995722953    8.116374670
  309 SOLV  HW1     2642    3.265768811    4.920068019    8.076822322
  309 SOLV  HW2     2643    3.402555927    5.008440484    8.064728896
  310 SOLV  OW      2644    4.737906116    6.012373446    6.255749565
  310 SOLV  HW1     2645    4.784207527    5.926507555    6.233724315
  310 SOLV  HW2     2646    4.785996797    6.057848434    6.330722878
  311 SOLV  OW      2647    5.710762012    5.859701054    6.127502619
  311 SOLV  HW1     2648    5.677081813    5.833801245    6.218028756
  311 SOLV  HW2     2649    5.807678993    5.836178924    6.120037272
  312 SOLV  OW      2650    5.980773478    4.632073648    7.085236093
  312 SOLV  HW1     2651    5.971389987    4.562096478    7.156064897
  312 SOLV  HW2     2652    5.969263355    4.590094020    6.995197879
  313 SOLV  OW      2653    3.438765975    4.908358259    4.734097975
  313 SOLV  HW1     2654    3.513373063    4.856877968    4.776352051
  313 SOLV  HW2     2655    3.462568871    4.929795182    4.639366981
  314 SOLV  OW      2656    3.602055920    5.235363646    8.193792420
  314 SOLV  HW1     2657    3.623525444    5.140193102    8.171846125
  314 SOLV  HW2     2658    3.686546518    5.284587391    8.214772622
  315 SOLV  OW      2659    5.856726458    5.275649097    5.540557248
  315 SOLV  HW1     2660    5.843919321    5.372593571    5.519595757
  315 SOLV  HW2     2661    5.771996238    5.238248053    5.578289931
  316 SOLV  OW      2662    4.883287052    4.793592540    5.721677722
  316 SOLV  HW1     2663    4.976762876    4.758072023    5.720916354
  316 SOLV  HW2     2664    4.826119591    4.735673660    5.779793443
  317 SOLV  OW      2665    4.081298971    3.340009127    4.909396532
  317 SOLV  HW1     2666    4.152096694    3.277855434    4.942950219
  317 SOLV  HW2     2667    4.024556271    3.370292809    4.985975104
  318 SOLV  OW      2668    5.267838774    5.628884639    4.619113679
  318 SOLV  HW1     2669    5.267131801    5.583086707    4.708007449
  318 SOLV  HW2     2670    5.294528543    5.724516029    4.631123221
  319 SOLV  OW      2671    4.951524167    4.275714398    6.465566228
  319 SOLV  HW1     2672    5.020348254    4.335228058    6.507068092
  319 SOLV  HW2     2673    4.913543934    4.215006474    6.535370666
  320 SOLV  OW      2674    3.745379341    5.777261196    6.368266042
  320 SOLV  HW1     2675    3.808327305    5.840253853    6.413765656
  320 SOLV  HW2     2676    3.783864063    5.684970719    6.369604080
  321 SOLV  OW      2677    4.437330055    5.858976644    4.898741168
  321 SOLV  HW1     2678    4.429585692    5.782871619    4.834334227
  321 SOLV  HW2     2679    4.363345510    5.924208477    4.882271049
  322 SOLV  OW      2680    4.463492062    5.527720677    6.895477026
  322 SOLV  HW1     2681    4.528027510    5.453885114    6.915060442
  322 SOLV  HW2     2682    4.381514346    5.516049977    6.951544369
  323 SOLV  OW      2683    5.260411166    3.516861504    4.560450568
  323 SOLV  HW1     2684    5.178832202    3.535891843    4.505833801
  323 SOLV  HW2     2685    5.258329516    3.421787366    4.591404818
  324 SOLV  OW      2686    3.828484859    5.085559839    7.997245598
  324 SOLV  HW1     2687    3.806731448    5.169096409    7.946751827
  324 SOLV  HW2     2688    3.871632942    5.019679933    7.935607084
  325 SOLV  OW      2689    5.559041527    5.179938289    6.599198091
  325 SOLV  HW1     2690    5.550900369    5.082167325    6.579829874
  325 SOLV  HW2     2691    5.639642145    5.196006413    6.656167834
  326 SOLV  OW      2692    5.579923142    6.294814178    5.297607672
  326 SOLV  HW1     2693    5.571581000    6.323670335    5.202225009
  326 SOLV  HW2     2694    5.597620959    6.196457524    5.301221127
  327 SOLV  OW      2695    6.003963437    5.478499512    6.023188847
  327 SOLV  HW1     2696    5.978043876    5.565883660    5.982035313
  327 SOLV  HW2     2697    6.023412858    5.412122763    5.950957856
  328 SOLV  OW      2698    5.527959377    4.494526868    8.388970210
  328 SOLV  HW1     2699    5.478746217    4.454041743    8.466045185
  328 SOLV  HW2     2700    5.494316525    4.454988407    8.303492887
  329 SOLV  OW      2701    5.967559046    3.740983953    4.488017857
  329 SOLV  HW1     2702    5.979721119    3.840113431    4.493234938
  329 SOLV  HW2     2703    5.991197837    3.699841914    4.576052586
  330 SOLV  OW      2704    4.092135714    3.774452866    5.933871532
  330 SOLV  HW1     2705    4.008774938    3.800215045    5.982749310
  330 SOLV  HW2     2706    4.162194884    3.746910010    5.999709239
  331 SOLV  OW      2707    3.169941039    4.757145594    6.286395516
  331 SOLV  HW1     2708    3.170358628    4.687846645    6.214289241
  331 SOLV  HW2     2709    3.195384882    4.845730034    6.247594777
  332 SOLV  OW      2710    4.254047769    3.824920351    6.991120677
  332 SOLV  HW1     2711    4.312055060    3.754515268    7.032089386
  332 SOLV  HW2     2712    4.296081160    3.914661496    7.004528056
  333 SOLV  OW      2713    4.715208292    5.599819823    7.144296019
  333 SOLV  HW1     2714    4.617367264    5.582492106    7.155589988
  333 SOLV  HW2     2715    4.767292249    5.528431593    7.191116071
  334 SOLV  OW      2716    5.504132029    5.082307381    4.786062758
  334 SOLV  HW1     2717    5.531904811    5.175437295    4.762459879
  334 SOLV  HW2     2718    5.516573993    5.067701036    4.884204908
  335 SOLV  OW      2719    5.006918040    4.128592950    5.796688066
  335 SOLV  HW1     2720    5.061898385    4.205178629    5.830059065
  335 SOLV  HW2     2721    4.913446875    4.137153484    5.831210624
  336 SOLV  OW      2722    5.223633654    5.311714669    6.550480680
  336 SOLV  HW1     2723    5.295220348    5.275809197    6.610365143
  336 SOLV  HW2     2724    5.134521248    5.299946011    6.594324704
  337 SOLV  OW      2725    3.560175842    6.234508339    4.819433766
  337 SOLV  HW1     2726    3.572085175    6.267207487    4.725680481
  337 SOLV  HW2     2727    3.595122295    6.141094615    4.826820046
  338 SOLV  OW      2728    3.376362633    5.368597019    5.492451032
  338 SOLV  HW1     2729    3.320601602    5.334464839    5.568122385
  338 SOLV  HW2     2730    3.320601008    5.373551104    5.409585103
  339 SOLV  OW      2731    3.796663204    0.039217738    5.315840330
  339 SOLV  HW1     2732    3.705995062    0.024659027    5.355431181
  339 SOLV  HW2     2733    3.866623626    0.012286069    5.382024015
  340 SOLV  OW      2734    3.443016785    6.231710714    6.313207079
  340 SOLV  HW1     2735    3.488915317    6.260864074    6.397140757
  340 SOLV  HW2     2736    3.510561022    6.221374950    6.240186881
  341 SOLV  OW      2737    3.671354104    4.359952422    5.896046171
  341 SOLV  HW1     2738    3.668846699    4.337322889    5.993427201
  341 SOLV  HW2     2739    3.731844012    4.296023758    5.848557857
  342 SOLV  OW      2740    4.864783285    3.302697285    8.145585383
  342 SOLV  HW1     2741    4.956394578    3.330286999    8.174674938
  342 SOLV  HW2     2742    4.852146012    3.205107201    8.163427361
  343 SOLV  OW      2743    5.620212224    4.330298215    7.639640926
  343 SOLV  HW1     2744    5.709149970    4.375245911    7.631238940
  343 SOLV  HW2     2745    5.620418406    4.270820943    7.720034938
  344 SOLV  OW      2746    5.904024925    4.556505604    4.623076795
  344 SOLV  HW1     2747    5.863096974    4.492059352    4.558487451
  344 SOLV  HW2     2748    5.880592694    4.529477696    4.716460891
  345 SOLV  OW      2749    5.572332939    3.915690062    7.343561484
  345 SOLV  HW1     2750    5.605655324    3.958775377    7.259696758
  345 SOLV  HW2     2751    5.610168012    3.963460034    7.422850394
  346 SOLV  OW      2752    5.452669359    6.186993167    4.499139327
  346 SOLV  HW1     2753    5.384755622    6.179687014    4.572187730
  346 SOLV  HW2     2754    5.493294991    6.097170903    4.482315710
  347 SOLV  OW      2755    5.987382015    3.609378662    7.638970293
  347 SOLV  HW1     2756    5.998054665    3.512904154    7.663059718
  347 SOLV  HW2     2757    5.903991567    3.645181343    7.680989673
  348 SOLV  OW      2758    5.643559785    3.407606401    4.280791127
  348 SOLV  HW1     2759    5.570467386    3.459686986    4.324895329
  348 SOLV  HW2     2760    5.730585475    3.427699758    4.325766561
  349 SOLV  OW      2761    5.778851211    5.904033696    4.918499546
  349 SOLV  HW1     2762    5.859124270    5.861771292    4.960589326
  349 SOLV  HW2     2763    5.780502175    6.002613758    4.935219400
  350 SOLV  OW      2764    4.573122085    4.650724701    4.385509095
  350 SOLV  HW1     2765    4.584383732    4.714925872    4.309658201
  350 SOLV  HW2     2766    4.656902070    4.648634610    4.440076524
  351 SOLV  OW      2767    5.411875202    3.766982905    4.463402992
  351 SOLV  HW1     2768    5.466534882    3.821011114    4.527382956
  351 SOLV  HW2     2769    5.392215537    3.821639238    4.381991542
  352 SOLV  OW      2770    3.782933563    4.689163882    5.159777874
  352 SOLV  HW1     2771    3.718378186    4.613831014    5.147150327
  352 SOLV  HW2     2772    3.732484089    4.774897161    5.170013864
  353 SOLV  OW      2773    3.435260996    4.834164208    7.369717373
  353 SOLV  HW1     2774    3.399453267    4.914738900    7.322521240
  353 SOLV  HW2     2775    3.359147154    4.777882390    7.401956599
  354 SOLV  OW      2776    5.026331658    6.445759424    4.426264522
  354 SOLV  HW1     2777    5.080723003    6.390125944    4.363428499
  354 SOLV  HW2     2778    5.015398258    6.397066600    4.512931758
  355 SOLV  OW      2779    4.468471945    4.355626988    4.284082927
  355 SOLV  HW1     2780    4.539556117    4.342570756    4.353199337
  355 SOLV  HW2     2781    4.383141431    4.382542536    4.328741202
  356 SOLV  OW      2782    4.000306166    4.272588529    6.648630870
  356 SOLV  HW1     2783    3.965694246    4.178950688    6.642788342
  356 SOLV  HW2     2784    4.089403513    4.272389473    6.694039289
  357 SOLV  OW      2785    3.431910333    5.061716343    6.231635996
  357 SOLV  HW1     2786    3.467816863    5.044127181    6.139968316
  357 SOLV  HW2     2787    3.443255772    5.158565377    6.253842370
  358 SOLV  OW      2788    3.963010111    4.398600934    5.195605950
  358 SOLV  HW1     2789    3.990203970    4.487856639    5.231600176
  358 SOLV  HW2     2790    3.920793836    4.410411380    5.105715811
  359 SOLV  OW      2791    5.860245879    5.432432460    7.468997687
  359 SOLV  HW1     2792    5.920164940    5.501827600    7.429052254
  359 SOLV  HW2     2793    5.766771754    5.467703823    7.473466938
  360 SOLV  OW      2794    3.663215569    4.401359016    4.418567023
  360 SOLV  HW1     2795    3.573934293    4.411085905    4.462567310
  360 SOLV  HW2     2796    3.671517509    4.309435134    4.380068159
  361 SOLV  OW      2797    5.801644313    5.184782101    6.741645555
  361 SOLV  HW1     2798    5.846797956    5.266047799    6.778492130
  361 SOLV  HW2     2799    5.866346155    5.108540793    6.740137260
  362 SOLV  OW      2800    4.366276695    6.198552719    5.364816159
  362 SOLV  HW1     2801    4.419492751    6.235762867    5.440876131
  362 SOLV  HW2     2802    4.407731208    6.112958402    5.333884262
  363 SOLV  OW      2803    3.156000521    5.311038269    6.441221685
  363 SOLV  HW1     2804    3.236733457    5.358736786    6.475990069
  363 SOLV  HW2     2805    3.118267078    5.361616038    6.363633325
  364 SOLV  OW      2806    3.292784639    4.388832673    7.955206233
  364 SOLV  HW1     2807    3.297208066    4.325074438    7.878295054
  364 SOLV  HW2     2808    3.252738988    4.342752178    8.034408825
  365 SOLV  OW      2809    3.486616138    6.218555839    0.037474719
  365 SOLV  HW1     2810    3.453961885    6.313045949    0.034807554
  365 SOLV  HW2     2811    3.432043029    6.162680284   -0.024974709
  366 SOLV  OW      2812    4.405609426    5.412402416    6.647336926
  366 SOLV  HW1     2813    4.441209955    5.455525253    6.730250962
  366 SOLV  HW2     2814    4.340559312    5.474087765    6.603005219
  367 SOLV  OW      2815    3.659643877    3.897743656    8.002642375
  367 SOLV  HW1     2816    3.611515630    3.812968222    8.024935541
  367 SOLV  HW2     2817    3.757919062    3.884703335    8.015814010
  368 SOLV  OW      2818    3.961579754    5.857553252    5.008952429
  368 SOLV  HW1     2819    3.904667874    5.776356014    4.995912261
  368 SOLV  HW2     2820    3.950937600    5.918632601    4.930491763
  369 SOLV  OW      2821    4.887063567    4.508728753    8.561917769
  369 SOLV  HW1     2822    4.885418931    4.602026607    8.597894882
  369 SOLV  HW2     2823    4.793468445    4.478053175    8.544581620
  370 SOLV  OW      2824    3.314920484    4.071473726    5.753077046
  370 SOLV  HW1     2825    3.252074373    4.001883070    5.718326876
  370 SOLV  HW2     2826    3.363631760    4.035583269    5.832697651
  371 SOLV  OW      2827    4.700745692    4.253023492    5.433394662
  371 SOLV  HW1     2828    4.788692634    4.217358373    5.464943362
  371 SOLV  HW2     2829    4.628416399    4.223089789    5.495624050
  372 SOLV  OW      2830    4.549334708    5.576062272    5.047284863
  372 SOLV  HW1     2831    4.615927783    5.538536244    4.982799588
  372 SOLV  HW2     2832    4.465981494    5.601326459    4.998137819
  373 SOLV  OW      2833    5.079916478    4.159640266    0.018077914
  373 SOLV  HW1     2834    4.990002638    4.132448793   -0.016243194
  373 SOLV  HW2     2835    5.147793413    4.091162330   -0.008465904
  374 SOLV  OW      2836    4.051661295    5.661578120    7.874242738
  374 SOLV  HW1     2837    4.129433029    5.721295741    7.893919029
  374 SOLV  HW2     2838    4.004787467    5.693953614    7.792043896
  375 SOLV  OW      2839    5.274309745    6.009461850    6.175443383
  375 SOLV  HW1     2840    5.227248668    6.084866291    6.129602345
  375 SOLV  HW2     2841    5.208518085    5.957173361    6.229641189
  376 SOLV  OW      2842    5.114825145    3.838702376    5.758655368
  376 SOLV  HW1     2843    5.209033338    3.872221136    5.760471468
  376 SOLV  HW2     2844    5.114855290    3.738888071    5.764869180
  377 SOLV  OW      2845    4.643958292    3.638916895    7.867965742
  377 SOLV  HW1     2846    4.718649772    3.611729682    7.928645934
  377 SOLV  HW2     2847    4.576868005    3.692207492    7.919533310
  378 SOLV  OW      2848    3.325370247    5.803353204    7.145711971
  378 SOLV  HW1     2849    3.225504601    5.801535982    7.140781105
  378 SOLV  HW2     2850    3.359989785    5.709931058    7.154331319
  379 SOLV  OW      2851    3.832298061    4.917542739    7.193871352
  379 SOLV  HW1     2852    3.768279785    4.958293550    7.128733324
  379 SOLV  HW2     2853    3.781804871    4.861719910    7.259718577
  380 SOLV  OW      2854    3.403988916    3.870532801    5.973232152
  380 SOLV  HW1     2855    3.480330059    3.932098607    5.953658961
  380 SOLV  HW2     2856    3.439306512    3.779520041    5.994931404
  381 SOLV  OW      2857    4.160275405    3.495294934    4.689989037
  381 SOLV  HW1     2858    4.084113745    3.449721630    4.736066473
  381 SOLV  HW2     2859    4.246402707    3.467427778    4.732499712
  382 SOLV  OW      2860    3.656540857    4.572347514    8.302736113
  382 SOLV  HW1     2861    3.616181246    4.663417623    8.311619042
  382 SOLV  HW2     2862    3.585749912    4.507028738    8.275840143
  383 SOLV  OW      2863    4.820232163    4.822183140    4.810545023
  383 SOLV  HW1     2864    4.725191468    4.791091377    4.809287882
  383 SOLV  HW2     2865    4.823690091    4.919617866    4.788287818
  384 SOLV  OW      2866    3.666990764    4.890914060    8.192046291
  384 SOLV  HW1     2867    3.695209271    4.835669405    8.113612707
  384 SOLV  HW2     2868    3.747593788    4.932291412    8.234367324
  385 SOLV  OW      2869    3.681722896    3.829789776    6.783837457
  385 SOLV  HW1     2870    3.770312022    3.871494957    6.763522755
  385 SOLV  HW2     2871    3.608495374    3.889509438    6.751076552
  386 SOLV  OW      2872    4.804733381    3.647187089    5.161617008
  386 SOLV  HW1     2873    4.734088447    3.650448088    5.232328781
  386 SOLV  HW2     2874    4.821516495    3.552068828    5.135686514
  387 SOLV  OW      2875    3.503032976    3.968350267    4.737297894
  387 SOLV  HW1     2876    3.433152271    3.924116142    4.681081110
  387 SOLV  HW2     2877    3.461173946    4.003172595    4.821182984
  388 SOLV  OW      2878    5.131509072    3.582311308    6.745639614
  388 SOLV  HW1     2879    5.186693497    3.665705489    6.745171012
  388 SOLV  HW2     2880    5.049675130    3.596833306    6.801265181
  389 SOLV  OW      2881    4.065786462    5.867428757    6.033158636
  389 SOLV  HW1     2882    4.154325066    5.908830315    6.054303235
  389 SOLV  HW2     2883    4.049510921    5.790339559    6.094756798
  390 SOLV  OW      2884    3.763802074    5.842515359    5.615689069
  390 SOLV  HW1     2885    3.806736388    5.768187341    5.667008349
  390 SOLV  HW2     2886    3.813408525    5.856830233    5.530041263
  391 SOLV  OW      2887    5.061186869    3.357557855    6.935357465
  391 SOLV  HW1     2888    5.002375571    3.319003036    7.006466548
  391 SOLV  HW2     2889    5.004790352    3.389602501    6.859236700
  392 SOLV  OW      2890    4.015269932    4.469755598    7.808065226
  392 SOLV  HW1     2891    3.970142057    4.525127911    7.878046967
  392 SOLV  HW2     2892    3.984822090    4.374821656    7.815955786
  393 SOLV  OW      2893    5.839415495    5.563470553    6.571337906
  393 SOLV  HW1     2894    5.886605754    5.629079856    6.630232753
  393 SOLV  HW2     2895    5.905585678    5.519858683    6.510348888
  394 SOLV  OW      2896    4.346144686    5.612765684    5.420754107
  394 SOLV  HW1     2897    4.356516312    5.686523485    5.487493232
  394 SOLV  HW2     2898    4.250827574    5.582569719    5.419028010
  395 SOLV  OW      2899    5.682595886    4.938532821    5.538342685
  395 SOLV  HW1     2900    5.764784290    4.891601966    5.570649773
  395 SOLV  HW2     2901    5.698742666    5.037224733    5.537558405
  396 SOLV  OW      2902    5.291257063    5.100945113    7.460657469
  396 SOLV  HW1     2903    5.336848281    5.096310619    7.549540834
  396 SOLV  HW2     2904    5.192677274    5.110846503    7.474271666
  397 SOLV  OW      2905    3.531780519    5.044626905    4.206699322
  397 SOLV  HW1     2906    3.573226364    5.096247834    4.281662437
  397 SOLV  HW2     2907    3.487113116    4.962945741    4.243236151
  398 SOLV  OW      2908    4.893147802    5.589833310    4.941293335
  398 SOLV  HW1     2909    4.894454571    5.614535806    5.038185977
  398 SOLV  HW2     2910    4.986890257    5.576802099    4.908979781
  399 SOLV  OW      2911    3.714695359    3.664540371    5.630039405
  399 SOLV  HW1     2912    3.771025408    3.614329489    5.564415419
  399 SOLV  HW2     2913    3.618506347    3.640873307    5.616327982
  400 SOLV  OW      2914    4.391638180    4.720805048    5.325693260
  400 SOLV  HW1     2915    4.418648731    4.724492639    5.229470723
  400 SOLV  HW2     2916    4.403125401    4.811159670    5.366988079
  401 SOLV  OW      2917    4.657717440    6.474196561    8.383505936
  401 SOLV  HW1     2918    4.673171313    6.375586711    8.389611404
  401 SOLV  HW2     2919    4.728054284    6.522245291    8.435906816
  402 SOLV  OW      2920    4.898576370    5.867007776    4.441935134
  402 SOLV  HW1     2921    4.859132058    5.944873322    4.393136474
  402 SOLV  HW2     2922    4.826288027    5.818377220    4.491022047
  403 SOLV  OW      2923    5.730035882    3.592347989    4.944510652
  403 SOLV  HW1     2924    5.768485291    3.561057183    5.031359013
  403 SOLV  HW2     2925    5.689759123    3.683074251    4.956683198
  404 SOLV  OW      2926    3.874983049    4.020863054    4.665187331
  404 SOLV  HW1     2927    3.795927047    4.000392653    4.607454852
  404 SOLV  HW2     2928    3.934157200    3.940406931    4.670390270
  405 SOLV  OW      2929    3.997923193    5.046740699    7.361022084
  405 SOLV  HW1     2930    3.989762883    4.983904324    7.438387493
  405 SOLV  HW2     2931    3.935941810    5.017919565    7.288028365
  406 SOLV  OW      2932    3.109122940    3.719623714    5.893449318
  406 SOLV  HW1     2933    3.054882957    3.643000362    5.927900921
  406 SOLV  HW2     2934    3.184269119    3.684720830    5.837444342
  407 SOLV  OW      2935    5.067013441    4.086014432    7.139690675
  407 SOLV  HW1     2936    5.160286595    4.121630328    7.134066666
  407 SOLV  HW2     2937    5.061049990    4.019928055    7.214515835
  408 SOLV  OW      2938    5.207682177    4.965227839    6.848290304
  408 SOLV  HW1     2939    5.164131684    4.941613972    6.761413266
  408 SOLV  HW2     2940    5.189984038    4.892982851    6.915129615
  409 SOLV  OW      2941    5.595197550    4.132915607    5.577187575
  409 SOLV  HW1     2942    5.510716741    4.170991843    5.539573005
  409 SOLV  HW2     2943    5.586798649    4.033491665    5.583978454
  410 SOLV  OW      2944    5.012656992    4.542016283    6.573724883
  410 SOLV  HW1     2945    5.026425705    4.597602360    6.491745401
  410 SOLV  HW2     2946    4.917843643    4.510394136    6.576989184
  411 SOLV  OW      2947    4.682612453    5.121106953    5.280013776
  411 SOLV  HW1     2948    4.595040985    5.086119128    5.313314889
  411 SOLV  HW2     2949    4.750392576    5.116464518    5.353402741
  412 SOLV  OW      2950    5.829272880    3.779827719    6.686182684
  412 SOLV  HW1     2951    5.874793906    3.854045801    6.636977142
  412 SOLV  HW2     2952    5.889020985    3.746718489    6.759216797
  413 SOLV  OW      2953    4.975137520    3.919887474    5.054405275
  413 SOLV  HW1     2954    4.907480770    3.870575772    4.999698503
  413 SOLV  HW2     2955    4.930270449    3.960907817    5.133805591
  414 SOLV  OW      2956    3.404163040    3.480296415    6.120618280
  414 SOLV  HW1     2957    3.316033080    3.466379594    6.165798087
  414 SOLV  HW2     2958    3.402456068    3.437346991    6.030318242
  415 SOLV  OW      2959    3.766305073    3.552096988    5.030152176
  415 SOLV  HW1     2960    3.728983948    3.562355370    4.937939905
  415 SOLV  HW2     2961    3.739550651    3.630743340    5.085835081
  416 SOLV  OW      2962    3.179043416    5.228044304    8.147979136
  416 SOLV  HW1     2963    3.235615849    5.282447203    8.209959291
  416 SOLV  HW2     2964    3.230602596    5.147976143    8.117443229
  417 SOLV  OW      2965    3.885377754    5.917919350    4.704864415
  417 SOLV  HW1     2966    3.871908424    6.006762936    4.748750591
  417 SOLV  HW2     2967    3.902585969    5.931253691    4.607262027
  418 SOLV  OW      2968    3.636096607    5.036536554    5.026041112
  418 SOLV  HW1     2969    3.719079579    5.019851975    4.972792102
  418 SOLV  HW2     2970    3.603393354    5.129401796    5.008529163
  419 SOLV  OW      2971    3.440572846    5.981109557    7.809893075
  419 SOLV  HW1     2972    3.462627126    5.922993793    7.731558753
  419 SOLV  HW2     2973    3.351463727    6.024120839    7.795413381
  420 SOLV  OW      2974    4.299429698    6.317391169    4.301653267
  420 SOLV  HW1     2975    4.344844312    6.284997345    4.384650142
  420 SOLV  HW2     2976    4.300022666    6.417387052    4.300222430
  421 SOLV  OW      2977    4.666972228    6.212538546    5.582339601
  421 SOLV  HW1     2978    4.717802964    6.144577333    5.529436938
  421 SOLV  HW2     2979    4.690444566    6.304227779    5.550055331
  422 SOLV  OW      2980    3.536046871    5.999457942    4.497389301
  422 SOLV  HW1     2981    3.552365358    5.932467587    4.569825825
  422 SOLV  HW2     2982    3.505723737    5.952260033    4.414599948
  423 SOLV  OW      2983    3.262912257    3.366433308    5.586077934
  423 SOLV  HW1     2984    3.271582692    3.463882162    5.606782767
  423 SOLV  HW2     2985    3.168312563    3.346022078    5.560888731
  424 SOLV  OW      2986    4.391603951    4.333722239    7.780804061
  424 SOLV  HW1     2987    4.369573756    4.267747922    7.708949203
  424 SOLV  HW2     2988    4.349288607    4.421748030    7.759298829
  425 SOLV  OW      2989    3.217303478    5.577971187    5.074350894
  425 SOLV  HW1     2990    3.229710026    5.481125412    5.096005382
  425 SOLV  HW2     2991    3.123147805    5.604856445    5.094688823
  426 SOLV  OW      2992    5.016863951    6.224138400    5.723107951
  426 SOLV  HW1     2993    5.103574650    6.196213575    5.764360137
  426 SOLV  HW2     2994    5.015598829    6.197219154    5.626804695
  427 SOLV  OW      2995    3.336315387    5.505639846    6.491996555
  427 SOLV  HW1     2996    3.422166813    5.454515305    6.487801911
  427 SOLV  HW2     2997    3.355372104    5.603475978    6.483826436
  428 SOLV  OW      2998    4.613787660    3.771095643    8.263606283
  428 SOLV  HW1     2999    4.672880422    3.695371693    8.235754636
  428 SOLV  HW2     3000    4.669903375    3.845668702    8.299521813
  429 SOLV  OW      3001    3.271233899    3.626029144    5.660090503
  429 SOLV  HW1     3002    3.198219711    3.694361486    5.661162512
  429 SOLV  HW2     3003    3.327254318    3.638427224    5.578187228
  430 SOLV  OW      3004    4.619269512    3.610883226    5.734483159
  430 SOLV  HW1     3005    4.553164092    3.666911219    5.684571195
  430 SOLV  HW2     3006    4.626207013    3.643581161    5.828731737
  431 SOLV  OW      3007    5.290914697    5.897414141    4.666852213
  431 SOLV  HW1     3008    5.223601580    5.898387620    4.740798803
  431 SOLV  HW2     3009    5.378694888    5.930724488    4.701276944
  432 SOLV  OW      3010    5.928615636    5.088907021    7.146237722
  432 SOLV  HW1     3011    5.852183493    5.133357355    7.099521322
  432 SOLV  HW2     3012    5.914468501    4.989904223    7.146485246
  433 SOLV  OW      3013    3.330344689    4.514630244    8.615187019
  433 SOLV  HW1     3014    3.285120154    4.590146167    8.567710450
  433 SOLV  HW2     3015    3.344540267    4.438917000    8.551407230
  434 SOLV  OW      3016    4.491914503    4.967300444    5.086048325
  434 SOLV  HW1     3017    4.541960946    5.037372595    5.136894316
  434 SOLV  HW2     3018    4.406779517    5.006153803    5.050794955
  435 SOLV  OW      3019    5.965303503    3.840881217    7.957217796
  435 SOLV  HW1     3020    5.917469287    3.928102971    7.946923810
  435 SOLV  HW2     3021    5.903169407    3.765914766    7.934390860
  436 SOLV  OW      3022    3.696956599    6.125866537    8.478865360
  436 SOLV  HW1     3023    3.684165591    6.026820564    8.473594219
  436 SOLV  HW2     3024    3.617990961    6.167292662    8.524141999
  437 SOLV  OW      3025    4.638966538    5.572838202    6.444379857
  437 SOLV  HW1     3026    4.701378122    5.623708452    6.385059428
  437 SOLV  HW2     3027    4.668995642    5.581336502    6.539390714
  438 SOLV  OW      3028    5.986077301    3.506472477    8.055634626
  438 SOLV  HW1     3029    5.989340761    3.457737906    7.968363441
  438 SOLV  HW2     3030    6.030394656    3.451260523    8.126271624
  439 SOLV  OW      3031    3.883957438    5.112685936    6.293734478
  439 SOLV  HW1     3032    3.899278887    5.050339694    6.217060857
  439 SOLV  HW2     3033    3.831112061    5.191610884    6.262431681
  440 SOLV  OW      3034    4.224178565    4.234468051    7.552523845
  440 SOLV  HW1     3035    4.265451502    4.172664930    7.485612162
  440 SOLV  HW2     3036    4.190288181    4.181525579    7.630297926
  441 SOLV  OW      3037    3.351922814    4.860637302    6.798720339
  441 SOLV  HW1     3038    3.301477076    4.851217321    6.712882636
  441 SOLV  HW2     3039    3.449750892    4.849408594    6.781249587
  442 SOLV  OW      3040    4.689193535    3.525441776    6.932243955
  442 SOLV  HW1     3041    4.699335665    3.444219280    6.989690246
  442 SOLV  HW2     3042    4.594558337    3.557504833    6.936305843
  443 SOLV  OW      3043    4.890601088    6.272537036    5.211752563
  443 SOLV  HW1     3044    4.939740443    6.310253965    5.133246997
  443 SOLV  HW2     3045    4.837056574    6.193276623    5.182582728
  444 SOLV  OW      3046    4.655856542    5.254481676    8.016725212
  444 SOLV  HW1     3047    4.647293015    5.156631835    8.035491894
  444 SOLV  HW2     3048    4.588090790    5.281320924    7.948259663
  445 SOLV  OW      3049    5.441568302    3.830647242    8.145264873
  445 SOLV  HW1     3050    5.390052448    3.888680191    8.208338906
  445 SOLV  HW2     3051    5.536332996    3.823540239    8.176399300
  446 SOLV  OW      3052    3.587833897    6.441766628    8.490497194
  446 SOLV  HW1     3053    3.667244245    6.444958515    8.551207247
  446 SOLV  HW2     3054    3.592725470    6.359707062    8.433539117
  447 SOLV  OW      3055    3.188990197    4.387536005    7.628048164
  447 SOLV  HW1     3056    3.141488811    4.336721194    7.556195322
  447 SOLV  HW2     3057    3.121987231    4.425405760    7.691905226
  448 SOLV  OW      3058    4.543464768    3.779317881    5.975876742
  448 SOLV  HW1     3059    4.445903615    3.773463331    5.997034611
  448 SOLV  HW2     3060    4.592574529    3.707379732    6.025002064
  449 SOLV  OW      3061    5.019476262    3.637552660    8.077122006
  449 SOLV  HW1     3062    4.983629867    3.729884409    8.090970127
  449 SOLV  HW2     3063    5.040373840    3.624113148    7.980248874
  450 SOLV  OW      3064    4.259902736    5.677167643    6.599958878
  450 SOLV  HW1     3065    4.178145259    5.671357660    6.542657950
  450 SOLV  HW2     3066    4.335988651    5.713037614    6.545868571
  451 SOLV  OW      3067    3.856314117    4.372355799    8.264055820
  451 SOLV  HW1     3068    3.785460681    4.441330217    8.249096917
  451 SOLV  HW2     3069    3.861039737    4.350055078    8.361428904
  452 SOLV  OW      3070    5.063153035    3.674213377    6.109122008
  452 SOLV  HW1     3071    5.075142032    3.597780863    6.172483017
  452 SOLV  HW2     3072    5.079372454    3.642790684    6.015582592
  453 SOLV  OW      3073    3.752656663    4.774076842    6.226293929
  453 SOLV  HW1     3074    3.679677667    4.709959633    6.202528125
  453 SOLV  HW2     3075    3.808120755    4.792949645    6.145242320
  454 SOLV  OW      3076    4.612783590    4.176677089    7.626573191
  454 SOLV  HW1     3077    4.651262783    4.221443545    7.707302934
  454 SOLV  HW2     3078    4.606186282    4.078251606    7.643029929
  455 SOLV  OW      3079    3.297186496    5.041256665    7.670012244
  455 SOLV  HW1     3080    3.293302392    5.128425718    7.718883218
  455 SOLV  HW2     3081    3.292702771    4.965997272    7.735722039
  456 SOLV  OW      3082    3.229632538    5.236161643    5.958079261
  456 SOLV  HW1     3083    3.162861515    5.198110474    6.022073874
  456 SOLV  HW2     3084    3.321291872    5.229030007    5.997422000
  457 SOLV  OW      3085    6.049242619    6.325676726    6.239704941
  457 SOLV  HW1     3086    6.084364047    6.407772904    6.194678707
  457 SOLV  HW2     3087    5.974532534    6.287299180    6.185413709
  458 SOLV  OW      3088    4.497930329    6.048478931    5.078632350
  458 SOLV  HW1     3089    4.487284516    5.998712637    4.992550897
  458 SOLV  HW2     3090    4.475109315    5.988125151    5.155043091
  459 SOLV  OW      3091    4.268507035    4.564267620    7.677979207
  459 SOLV  HW1     3092    4.218067389    4.600626705    7.599658773
  459 SOLV  HW2     3093    4.203964292    4.528423181    7.745429906
  460 SOLV  OW      3094    4.873409423    4.866079876    5.451891626
  460 SOLV  HW1     3095    4.901866164    4.843558734    5.545082931
  460 SOLV  HW2     3096    4.781987985    4.829160297    5.435135166
  461 SOLV  OW      3097    4.599103967    5.044186724    4.229853838
  461 SOLV  HW1     3098    4.667595602    5.089395226    4.287011614
  461 SOLV  HW2     3099    4.549728355    4.976405015    4.284347567
  462 SOLV  OW      3100    4.975044017    3.478156478    7.624011596
  462 SOLV  HW1     3101    4.890553045    3.486102868    7.571113928
  462 SOLV  HW2     3102    5.053629062    3.487700670    7.562896366
  463 SOLV  OW      3103    5.759037640    4.515776530    6.344803445
  463 SOLV  HW1     3104    5.786572846    4.421994578    6.323631678
  463 SOLV  HW2     3105    5.659313061    4.522691483    6.341843166
  464 SOLV  OW      3106    3.584095800    3.841896950    7.164885901
  464 SOLV  HW1     3107    3.612651131    3.873398639    7.255405718
  464 SOLV  HW2     3108    3.600569812    3.743569558    7.157116063
  465 SOLV  OW      3109    3.821930391    4.664260758    6.679541497
  465 SOLV  HW1     3110    3.867550567    4.578076191    6.701702690
  465 SOLV  HW2     3111    3.761853146    4.690520673    6.755047802
  466 SOLV  OW      3112    3.298677747    4.877783213    5.835716842
  466 SOLV  HW1     3113    3.342555043    4.789493145    5.818941360
  466 SOLV  HW2     3114    3.366878418    4.943187713    5.868469885
  467 SOLV  OW      3115    5.439752751    5.115713963    5.851496638
  467 SOLV  HW1     3116    5.401047014    5.129671160    5.942640588
  467 SOLV  HW2     3117    5.507688847    5.042416614    5.855029781
  468 SOLV  OW      3118    3.573835167    4.157539541    7.462878862
  468 SOLV  HW1     3119    3.559169061    4.255107409    7.446574846
  468 SOLV  HW2     3120    3.496399221    4.105700391    7.426592035
  469 SOLV  OW      3121    3.901636753    3.989712193    8.488775295
  469 SOLV  HW1     3122    3.845715783    3.991258582    8.571663591
  469 SOLV  HW2     3123    3.997597713    3.976362661    8.513576610
  470 SOLV  OW      3124    4.734600123    3.672008087    4.654901592
  470 SOLV  HW1     3125    4.834071398    3.676252930    4.645450424
  470 SOLV  HW2     3126    4.709227818    3.692336155    4.749479159
  471 SOLV  OW      3127    5.810056838    3.495693091    6.642698417
  471 SOLV  HW1     3128    5.873279308    3.527475242    6.572030540
  471 SOLV  HW2     3129    5.794578634    3.397497422    6.631811854
  472 SOLV  OW      3130    3.072037451    5.540606970    7.808910260
  472 SOLV  HW1     3131    3.124331241    5.456232296    7.821011538
  472 SOLV  HW2     3132    3.119800262    5.616123757    7.853813986
  473 SOLV  OW      3133    4.816787789    5.428296648    6.766551876
  473 SOLV  HW1     3134    4.726822664    5.384916943    6.761593192
  473 SOLV  HW2     3135    4.887173631    5.357951668    6.776512594
  474 SOLV  OW      3136    6.008620054    3.680927408    5.028939648
  474 SOLV  HW1     3137    6.084799071    3.736146562    5.062836629
  474 SOLV  HW2     3138    5.924590263    3.735099987    5.031310484
  475 SOLV  OW      3139    5.344699975    4.671324799    7.358112795
  475 SOLV  HW1     3140    5.413591668    4.645149096    7.425718268
  475 SOLV  HW2     3141    5.372377359    4.756525663    7.313651931
  476 SOLV  OW      3142    3.770727282    4.345219263    6.468357291
  476 SOLV  HW1     3143    3.693440490    4.399109789    6.434825909
  476 SOLV  HW2     3144    3.787975654    4.367799770    6.564235443
  477 SOLV  OW      3145    2.955236093    6.267324486    8.271436897
  477 SOLV  HW1     3146    2.980824432    6.195209994    8.335830827
  477 SOLV  HW2     3147    3.034273673    6.326092635    8.254128063
  478 SOLV  OW      3148    4.764574394    3.570240467    8.181313880
  478 SOLV  HW1     3149    4.828956885    3.632341994    8.136610341
  478 SOLV  HW2     3150    4.801234078    3.477221763    8.179398575
  479 SOLV  OW      3151    5.254078449    6.152367486    6.503715426
  479 SOLV  HW1     3152    5.167259486    6.168008250    6.550829458
  479 SOLV  HW2     3153    5.247076643    6.069974689    6.447472811
  480 SOLV  OW      3154    3.819517253    3.440923753    7.078654620
  480 SOLV  HW1     3155    3.798289737    3.513547739    7.013269534
  480 SOLV  HW2     3156    3.734776401    3.396576783    7.107850129
  481 SOLV  OW      3157    3.406122446    5.620491393    6.205525769
  481 SOLV  HW1     3158    3.394796918    5.706762306    6.156237639
  481 SOLV  HW2     3159    3.450255176    5.637965724    6.293543459
  482 SOLV  OW      3160    4.585046167    5.209877420    6.680227605
  482 SOLV  HW1     3161    4.523400350    5.287549857    6.693217929
  482 SOLV  HW2     3162    4.581956448    5.151036738    6.761025626
  483 SOLV  OW      3163    5.194834653    5.781827069    5.181100757
  483 SOLV  HW1     3164    5.221938584    5.686926521    5.197204692
  483 SOLV  HW2     3165    5.269155714    5.842816611    5.208609973
  484 SOLV  OW      3166    3.663121532    5.766482238    7.943943670
  484 SOLV  HW1     3167    3.618736304    5.854841823    7.928977426
  484 SOLV  HW2     3168    3.752565655    5.780886033    7.986279135
  485 SOLV  OW      3169    3.536265064    4.098607066    6.441104251
  485 SOLV  HW1     3170    3.585207707    4.120300646    6.356630261
  485 SOLV  HW2     3171    3.442546055    4.132989557    6.435073011
  486 SOLV  OW      3172    3.092016085    4.665974999    6.536052499
  486 SOLV  HW1     3173    3.011169105    4.613691566    6.508999165
  486 SOLV  HW2     3174    3.155050119    4.672254610    6.458674425
  487 SOLV  OW      3175    4.819752814    4.451836965    6.857122908
  487 SOLV  HW1     3176    4.740908985    4.498940471    6.896704977
  487 SOLV  HW2     3177    4.804976393    4.438811985    6.759072488
  488 SOLV  OW      3178    4.759728824    3.781010914    4.922751705
  488 SOLV  HW1     3179    4.661612272    3.778537089    4.903576042
  488 SOLV  HW2     3180    4.778246217    3.732134702    5.008009441
  489 SOLV  OW      3181    3.139061879    5.125855937    7.455308586
  489 SOLV  HW1     3182    3.202905945    5.095241123    7.525926365
  489 SOLV  HW2     3183    3.165580753    5.216931697    7.423653715
  490 SOLV  OW      3184    5.550926619    6.507433977    6.019114898
  490 SOLV  HW1     3185    5.502810043    6.558657927    6.090260119
  490 SOLV  HW2     3186    5.489084964    6.439698996    5.979245677
  491 SOLV  OW      3187    3.171360597    4.251701647    5.206970051
  491 SOLV  HW1     3188    3.134570050    4.164098316    5.175769327
  491 SOLV  HW2     3189    3.165439899    4.256689374    5.306675921
  492 SOLV  OW      3190    4.071956316    3.499795933    6.925330797
  492 SOLV  HW1     3191    3.994176970    3.438059210    6.913496319
  492 SOLV  HW2     3192    4.039047790    3.589597076    6.954550437
  493 SOLV  OW      3193    4.959043422    3.738241609    6.432213455
  493 SOLV  HW1     3194    4.974343699    3.647161124    6.470558874
  493 SOLV  HW2     3195    4.899033158    3.790298126    6.492950732
  494 SOLV  OW      3196    5.376519123    4.320455856    7.273039629
  494 SOLV  HW1     3197    5.324138845    4.404267485    7.288327312
  494 SOLV  HW2     3198    5.454736326    4.318229180    7.335319747
  495 SOLV  OW      3199    4.638903541    4.836095509    7.230883543
  495 SOLV  HW1     3200    4.595651287    4.926261010    7.232050060
  495 SOLV  HW2     3201    4.609541261    4.784029851    7.311053781
  496 SOLV  OW      3202    4.961422534    3.907230900    5.988196935
  496 SOLV  HW1     3203    4.950013323    4.004772577    5.969302236
  496 SOLV  HW2     3204    5.032918690    3.869981719    5.929027070
  497 SOLV  OW      3205    3.177665388    4.939865560    7.212604450
  497 SOLV  HW1     3206    3.085274953    4.973069312    7.193553111
  497 SOLV  HW2     3207    3.220029732    4.908614398    7.127573547
  498 SOLV  OW      3208    3.411787487    5.533779857    4.595704978
  498 SOLV  HW1     3209    3.396806871    5.508425668    4.691278303
  498 SOLV  HW2     3210    3.347833965    5.483533053    4.537509306
  499 SOLV  OW      3211    3.772872837    6.281285280    5.944307081
  499 SOLV  HW1     3212    3.866282984    6.316980500    5.943318333
  499 SOLV  HW2     3213    3.765905295    6.204457239    5.880675849
  500 SOLV  OW      3214    4.895453458    6.399323690    5.443189989
  500 SOLV  HW1     3215    4.841736350    6.479940112    5.418371054
  500 SOLV  HW2     3216    4.891601315    6.332559690    5.368828068
  501 SOLV  OW      3217    3.930878894    5.245968833    7.158103967
  501 SOLV  HW1     3218    3.897975246    5.217883395    7.067943649
  501 SOLV  HW2     3219    3.947426737    5.164895653    7.214260548
  502 SOLV  OW      3220    5.688286656    4.705671387    6.651302207
  502 SOLV  HW1     3221    5.589436104    4.715253405    6.639546932
  502 SOLV  HW2     3222    5.707782734    4.622126108    6.702697092
  503 SOLV  OW      3223    5.551664693    5.929293616    4.529600698
  503 SOLV  HW1     3224    5.539259698    5.907956237    4.626515320
  503 SOLV  HW2     3225    5.546816368    5.844969186    4.476058183
  504 SOLV  OW      3226    4.931061839    6.322089387    6.406973380
  504 SOLV  HW1     3227    4.908673946    6.236254312    6.453156970
  504 SOLV  HW2     3228    4.985562320    6.379548800    6.468042435
  505 SOLV  OW      3229    4.002709643    5.287847682    5.841487688
  505 SOLV  HW1     3230    3.962389553    5.242159317    5.762190200
  505 SOLV  HW2     3231    4.069147110    5.226931016    5.884800300
  506 SOLV  OW      3232    4.018700599    5.837340628    7.646956335
  506 SOLV  HW1     3233    4.106316436    5.853229537    7.601447036
  506 SOLV  HW2     3234    3.958969993    5.784415909    7.586681277
  507 SOLV  OW      3235    4.707613236    5.991515380    7.161777706
  507 SOLV  HW1     3236    4.766704882    5.924117698    7.206114331
  507 SOLV  HW2     3237    4.686162874    6.064696681    7.226478144
  508 SOLV  OW      3238    3.158424956    6.299645151    5.467000826
  508 SOLV  HW1     3239    3.254053668    6.309877391    5.439587739
  508 SOLV  HW2     3240    3.101967365    6.284458811    5.385867970
  509 SOLV  OW      3241    3.285404650    4.395814661    4.714229454
  509 SOLV  HW1     3242    3.276791753    4.473704296    4.776360393
  509 SOLV  HW2     3243    3.266837659    4.311175377    4.764163312
  510 SOLV  OW      3244    3.076171017    3.734860292    5.155092963
  510 SOLV  HW1     3245    3.040806928    3.655404339    5.204455615
  510 SOLV  HW2     3246    3.166593636    3.758591164    5.190611870
  511 SOLV  OW      3247    3.220749583    5.254725829    5.674030544
  511 SOLV  HW1     3248    3.128207926    5.292595413    5.675863797
  511 SOLV  HW2     3249    3.245365499    5.222528715    5.765457002
  512 SOLV  OW      3250    4.331202945    6.455405875    4.828117717
  512 SOLV  HW1     3251    4.387190144    6.390436923    4.879549573
  512 SOLV  HW2     3252    4.254692306    6.485722106    4.884938550
  513 SOLV  OW      3253    3.547908381    3.459306150    8.322956403
  513 SOLV  HW1     3254    3.494660139    3.526421746    8.374550865
  513 SOLV  HW2     3255    3.485944080    3.400369644    8.271102728
  514 SOLV  OW      3256    5.514836485    5.376226821    5.403509521
  514 SOLV  HW1     3257    5.452789302    5.300076132    5.384716107
  514 SOLV  HW2     3258    5.553372019    5.365939190    5.495211725
  515 SOLV  OW      3259    3.962405257    5.096468290    5.642489116
  515 SOLV  HW1     3260    3.934619652    5.012540032    5.595751767
  515 SOLV  HW2     3261    4.045154080    5.132660567    5.599556636
  516 SOLV  OW      3262    3.073191564    3.430042871    8.532117700
  516 SOLV  HW1     3263    3.053464943    3.496086160    8.459656461
  516 SOLV  HW2     3264    3.001018322    3.360873495    8.534694728
  517 SOLV  OW      3265    4.236583644    6.049679478    4.842436021
  517 SOLV  HW1     3266    4.174054725    6.021404236    4.769698669
  517 SOLV  HW2     3267    4.294778352    6.123956733    4.809324688
  518 SOLV  OW      3268    3.331689046    4.135613159    7.808308911
  518 SOLV  HW1     3269    3.298370473    4.055817670    7.858547450
  518 SOLV  HW2     3270    3.283542696    4.142424014    7.720919059
  519 SOLV  OW      3271    4.636020568    5.928194466    7.948053499
  519 SOLV  HW1     3272    4.555332060    5.923896667    8.006967864
  519 SOLV  HW2     3273    4.711914911    5.880101655    7.991953093
  520 SOLV  OW      3274    3.131858641    4.683020465    4.553645613
  520 SOLV  HW1     3275    3.168018524    4.629323542    4.477415301
  520 SOLV  HW2     3276    3.180310285    4.658480841    4.637611527
  521 SOLV  OW      3277    3.188398346    5.743771366    7.979586586
  521 SOLV  HW1     3278    3.279722446    5.721724233    7.945317616
  521 SOLV  HW2     3279    3.173283094    5.842407571    7.973034437
  522 SOLV  OW      3280    4.269141242    4.491398693    6.166012356
  522 SOLV  HW1     3281    4.271960076    4.393724065    6.144717264
  522 SOLV  HW2     3282    4.177785810    4.515738529    6.198624989
  523 SOLV  OW      3283    3.109806274    4.190403039    6.015563454
  523 SOLV  HW1     3284    3.044507702    4.176276551    5.941155405
  523 SOLV  HW2     3285    3.197180968    4.221113604    5.977822391
  524 SOLV  OW      3286    5.976100434    4.200114180    6.548578736
  524 SOLV  HW1     3287    5.915263980    4.143191191    6.603896918
  524 SOLV  HW2     3288    6.004077400    4.280188713    6.601554636
  525 SOLV  OW      3289    4.158816158    3.952316984    6.302942441
  525 SOLV  HW1     3290    4.104591902    3.943757970    6.386530297
  525 SOLV  HW2     3291    4.253399165    3.925838997    6.321742971
  526 SOLV  OW      3292    5.633160369    4.557749872    5.126590460
  526 SOLV  HW1     3293    5.677797921    4.628504250    5.071792524
  526 SOLV  HW2     3294    5.536367788    4.580325149    5.137693101
  527 SOLV  OW      3295    5.118689488    3.343411626    7.873362466
  527 SOLV  HW1     3296    5.204099517    3.305679453    7.837543087
  527 SOLV  HW2     3297    5.137918976    3.428013462    7.923106663
  528 SOLV  OW      3298    4.340719315    4.539548680    8.071405223
  528 SOLV  HW1     3299    4.351816245    4.565682386    8.167290599
  528 SOLV  HW2     3300    4.398480853    4.597715553    8.014130925
  529 SOLV  OW      3301    5.168794465    5.998926421    5.482247378
  529 SOLV  HW1     3302    5.092143195    6.035778449    5.429633190
  529 SOLV  HW2     3303    5.142344650    5.911431095    5.522806053
  530 SOLV  OW      3304    3.194278500    4.045475963    7.593182113
  530 SOLV  HW1     3305    3.124049463    4.107301984    7.557865084
  530 SOLV  HW2     3306    3.247578861    4.008642429    7.517008211
  531 SOLV  OW      3307    4.434039420    6.447809372    8.579811214
  531 SOLV  HW1     3308    4.451859184    6.358550221    8.621248629
  531 SOLV  HW2     3309    4.516641886    6.480200285    8.533663412
  532 SOLV  OW      3310    3.842658462    4.871762750    4.877315902
  532 SOLV  HW1     3311    3.887450550    4.898885007    4.962510243
  532 SOLV  HW2     3312    3.904198950    4.888967784    4.800382787
  533 SOLV  OW      3313    3.847125302    4.766096681    4.557539277
  533 SOLV  HW1     3314    3.909030238    4.841892532    4.578142789
  533 SOLV  HW2     3315    3.900314957    4.686752247    4.527921207
  534 SOLV  OW      3316    3.552890573    4.850837902    5.636488207
  534 SOLV  HW1     3317    3.539517854    4.949905625    5.639347230
  534 SOLV  HW2     3318    3.640633689    4.830324474    5.593109555
  535 SOLV  OW      3319    5.269996599    4.331947527    4.668489698
  535 SOLV  HW1     3320    5.174954301    4.323849295    4.638461137
  535 SOLV  HW2     3321    5.275117741    4.316975823    4.767231106
  536 SOLV  OW      3322    3.605617095    6.431020880    8.125822224
  536 SOLV  HW1     3323    3.562544973    6.498769287    8.066196252
  536 SOLV  HW2     3324    3.687951508    6.470280036    8.166808788
  537 SOLV  OW      3325    3.670096645    3.959500989    5.855909449
  537 SOLV  HW1     3326    3.697789442    3.889842573    5.922110799
  537 SOLV  HW2     3327    3.734428497    4.036003640    5.859173440
  538 SOLV  OW      3328    5.604202751    4.742082398    7.493810636
  538 SOLV  HW1     3329    5.656537599    4.760875110    7.410695378
  538 SOLV  HW2     3330    5.662533961    4.756200016    7.573802140
  539 SOLV  OW      3331    3.321047225    3.439254069    7.222244211
  539 SOLV  HW1     3332    3.314117881    3.522840613    7.276699208
  539 SOLV  HW2     3333    3.270026565    3.450717028    7.137001096
  540 SOLV  OW      3334    3.058934883    4.856753279    5.681289348
  540 SOLV  HW1     3335    3.034537926    4.953665290    5.684890569
  540 SOLV  HW2     3336    3.145474967    4.842385204    5.729294061
  541 SOLV  OW      3337    5.129608530    3.889495385    6.669454753
  541 SOLV  HW1     3338    5.203270821    3.922543294    6.728476534
  541 SOLV  HW2     3339    5.166195051    3.869479386    6.578565750
  542 SOLV  OW      3340    4.570735918    4.989823536    8.070034446
  542 SOLV  HW1     3341    4.480905289    5.022304871    8.099625062
  542 SOLV  HW2     3342    4.603388001    4.919771947    8.133504547
  543 SOLV  OW      3343    4.633468180    5.672141177    6.105003694
  543 SOLV  HW1     3344    4.687540691    5.711198621    6.179514081
  543 SOLV  HW2     3345    4.655337501    5.719443725    6.019644474
  544 SOLV  OW      3346    3.400190009    6.193476249    7.082364396
  544 SOLV  HW1     3347    3.313961948    6.233529109    7.113364097
  544 SOLV  HW2     3348    3.460902568    6.266061690    7.050023743
  545 SOLV  OW      3349    3.662105697    3.560431905    8.616765579
  545 SOLV  HW1     3350    3.601732758    3.504346715    8.673435103
  545 SOLV  HW2     3351    3.655443434    3.530734153    8.521508824
  546 SOLV  OW      3352    3.108035661    4.228326597    7.144779182
  546 SOLV  HW1     3353    3.116439641    4.319483342    7.185044155
  546 SOLV  HW2     3354    3.167592482    4.221649945    7.064716951
  547 SOLV  OW      3355    3.707469713    3.266658739    5.161105071
  547 SOLV  HW1     3356    3.619490786    3.300429360    5.194563188
  547 SOLV  HW2     3357    3.744116873    3.330534001    5.093438132
  548 SOLV  OW      3358    3.527499330    5.143722332    5.643618066
  548 SOLV  HW1     3359    3.478971850    5.209502582    5.586000733
  548 SOLV  HW2     3360    3.479555266    5.134120871    5.730858925
  549 SOLV  OW      3361    5.824954407    4.016106293    5.819881377
  549 SOLV  HW1     3362    5.792294141    3.977622780    5.906216363
  549 SOLV  HW2     3363    5.853472190    3.942023655    5.759054876
  550 SOLV  OW      3364    5.566777785    6.405151831    5.547068170
  550 SOLV  HW1     3365    5.578808784    6.365149623    5.456209518
  550 SOLV  HW2     3366    5.521736187    6.338908874    5.606927563
  551 SOLV  OW      3367    5.113071573    4.005816494    4.458945975
  551 SOLV  HW1     3368    5.157639098    4.092943583    4.438342818
  551 SOLV  HW2     3369    5.104017443    3.952356088    4.374921684
  552 SOLV  OW      3370    4.165193221    3.857405553    8.315638882
  552 SOLV  HW1     3371    4.252042339    3.906986946    8.314996280
  552 SOLV  HW2     3372    4.182332816    3.760451772    8.333183115
  553 SOLV  OW      3373    5.288003159    4.646083077    5.083366246
  553 SOLV  HW1     3374    5.279579725    4.703152128    5.165055789
  553 SOLV  HW2     3375    5.315125796    4.702924956    5.005685926
  554 SOLV  OW      3376    5.351387238    4.116406805    6.629549546
  554 SOLV  HW1     3377    5.365376821    4.142949639    6.534155803
  554 SOLV  HW2     3378    5.311729524    4.193107616    6.679991715
  555 SOLV  OW      3379    5.947005822    4.779793298    6.714464947
  555 SOLV  HW1     3380    5.866031105    4.761905930    6.658579491
  555 SOLV  HW2     3381    5.918664335    4.807074439    6.806402424
  556 SOLV  OW      3382    4.297293576    3.734211489    6.466201631
  556 SOLV  HW1     3383    4.377497234    3.689011415    6.505248764
  556 SOLV  HW2     3384    4.242057767    3.773432216    6.539760122
  557 SOLV  OW      3385    3.320585507    3.539637185    7.748820654
  557 SOLV  HW1     3386    3.372070033    3.469959938    7.798784690
  557 SOLV  HW2     3387    3.222792863    3.527347628    7.765775756
  558 SOLV  OW      3388    3.463959704    4.216898827    4.530325873
  558 SOLV  HW1     3389    3.366889718    4.218080985    4.506305116
  558 SOLV  HW2     3390    3.500145717    4.124457377    4.518200414
  559 SOLV  OW      3391    4.424062321    5.823816996    5.233983401
  559 SOLV  HW1     3392    4.413970475    5.757845287    5.308466454
  559 SOLV  HW2     3393    4.363050427    5.798744867    5.158812253
  560 SOLV  OW      3394    3.965832566    4.579863712    7.071538382
  560 SOLV  HW1     3395    3.946050258    4.538337447    7.160339304
  560 SOLV  HW2     3396    3.987475611    4.508132504    7.005308893
  561 SOLV  OW      3397    3.805652544    4.572389107    5.561044583
  561 SOLV  HW1     3398    3.794371914    4.487860938    5.508798184
  561 SOLV  HW2     3399    3.901826187    4.583452800    5.586143977
  562 SOLV  OW      3400    3.713969018    5.904519620    7.580643188
  562 SOLV  HW1     3401    3.737021414    5.996554289    7.549036600
  562 SOLV  HW2     3402    3.615199216    5.897956262    7.594861014
  563 SOLV  OW      3403    5.530204235    4.496475407    7.462974046
  563 SOLV  HW1     3404    5.576637725    4.426463032    7.517218048
  563 SOLV  HW2     3405    5.496260626    4.568461065    7.523536542
  564 SOLV  OW      3406    4.872973517    4.244489842    7.480758661
  564 SOLV  HW1     3407    4.866744366    4.344220858    7.484640930
  564 SOLV  HW2     3408    4.797706628    4.204361275    7.532972778
  565 SOLV  OW      3409    3.114429486    5.066122542    6.922557147
  565 SOLV  HW1     3410    3.129661168    5.089918313    6.826623200
  565 SOLV  HW2     3411    3.038507324    5.001363791    6.929169079
  566 SOLV  OW      3412    4.388968481    4.199750931    4.584094038
  566 SOLV  HW1     3413    4.300837314    4.158188449    4.561585211
  566 SOLV  HW2     3414    4.376076880    4.268472218    4.655598210
  567 SOLV  OW      3415    5.475811976    3.449453954    7.163775687
  567 SOLV  HW1     3416    5.390742344    3.436182849    7.112903853
  567 SOLV  HW2     3417    5.492988443    3.547332006    7.174984263
  568 SOLV  OW      3418    5.818509186    3.335100996    5.435952055
  568 SOLV  HW1     3419    5.761876167    3.417338132    5.430346184
  568 SOLV  HW2     3420    5.855256109    3.326211639    5.528530375
  569 SOLV  OW      3421    5.540408705    3.517299699    4.516798803
  569 SOLV  HW1     3422    5.443333036    3.497888632    4.530982593
  569 SOLV  HW2     3423    5.553816789    3.616102744    4.509066726
  570 SOLV  OW      3424    3.781608821    6.089424454    5.377179154
  570 SOLV  HW1     3425    3.805141825    6.109593172    5.472256769
  570 SOLV  HW2     3426    3.813286259    6.163947570    5.318498353
  571 SOLV  OW      3427    5.253260927    4.574140246    7.663399990
  571 SOLV  HW1     3428    5.163821031    4.612876755    7.685762063
  571 SOLV  HW2     3429    5.243727924    4.510183051    7.587108047
  572 SOLV  OW      3430    4.095566507    3.917994931    4.509850549
  572 SOLV  HW1     3431    4.174253944    3.857300490    4.521008823
  572 SOLV  HW2     3432    4.110094637    3.977127842    4.430515530
  573 SOLV  OW      3433    4.812961001    6.139636689    8.054754925
  573 SOLV  HW1     3434    4.756915226    6.068148060    8.012940374
  573 SOLV  HW2     3435    4.758241321    6.222603911    8.065897356
  574 SOLV  OW      3436    5.926084349    4.463700555    5.312425950
  574 SOLV  HW1     3437    5.896740947    4.371442751    5.287374788
  574 SOLV  HW2     3438    5.892597284    4.528918956    5.244404366
  575 SOLV  OW      3439    3.141814715    6.407198038    7.063868624
  575 SOLV  HW1     3440    3.104252994    6.314542597    7.061816399
  575 SOLV  HW2     3441    3.165055577    6.431638226    7.158010144
  576 SOLV  OW      3442    3.166464126    5.227870553    8.515856366
  576 SOLV  HW1     3443    3.144058136    5.321340432    8.488237967
  576 SOLV  HW2     3444    3.257280229    5.203880142    8.481522979
  577 SOLV  OW      3445    4.433950140    6.126840126    7.468059500
  577 SOLV  HW1     3446    4.516229123    6.154794950    7.418555061
  577 SOLV  HW2     3447    4.375105263    6.073429246    7.407352762
  578 SOLV  OW      3448    4.251158533    5.054756293    6.846847341
  578 SOLV  HW1     3449    4.301164327    5.135364042    6.815169951
  578 SOLV  HW2     3450    4.291793129    4.972549035    6.806961369
  579 SOLV  OW      3451    3.626250826    5.083579824    5.375934211
  579 SOLV  HW1     3452    3.621982564    5.165716198    5.319038054
  579 SOLV  HW2     3453    3.624963850    5.109807436    5.472426102
  580 SOLV  OW      3454    5.561247970    4.471974243    6.822870916
  580 SOLV  HW1     3455    5.633614565    4.428539083    6.876520449
  580 SOLV  HW2     3456    5.472133130    4.440211376    6.855270237
  581 SOLV  OW      3457    4.371837857    3.425738466    5.163961843
  581 SOLV  HW1     3458    4.383369446    3.326526271    5.159026981
  581 SOLV  HW2     3459    4.446517253    3.465329443    5.217406664
  582 SOLV  OW      3460    4.463040331    5.930866962    7.731369698
  582 SOLV  HW1     3461    4.467625460    5.834842925    7.703819135
  582 SOLV  HW2     3462    4.535167984    5.949879067    7.797982016
  583 SOLV  OW      3463    5.525562110    4.917012104    6.492068434
  583 SOLV  HW1     3464    5.517747224    4.836968599    6.551514278
  583 SOLV  HW2     3465    5.620024264    4.925936261    6.460459173
  584 SOLV  OW      3466    5.641643054    5.578938021    8.156748459
  584 SOLV  HW1     3467    5.696987971    5.661892901    8.149285320
  584 SOLV  HW2     3468    5.701746162    5.499353897    8.164110511
  585 SOLV  OW      3469    4.425967267    6.057527874    6.536970054
  585 SOLV  HW1     3470    4.384884704    6.002532941    6.609689189
  585 SOLV  HW2     3471    4.508623765    6.101985885    6.571487077
  586 SOLV  OW      3472    5.372028825    3.592424692    6.183099666
  586 SOLV  HW1     3473    5.311581742    3.649632933    6.238554312
  586 SOLV  HW2     3474    5.450249570    3.563390722    6.238238816
  587 SOLV  OW      3475    4.627350233    4.995061574    7.647549531
  587 SOLV  HW1     3476    4.699250026    4.976810510    7.580476219
  587 SOLV  HW2     3477    4.629671053    4.924919613    7.718797246
  588 SOLV  OW      3478    5.197278940    4.350713561    6.603672292
  588 SOLV  HW1     3479    5.279899677    4.406572015    6.611003556
  588 SOLV  HW2     3480    5.117471521    4.410304719    6.594735680
  589 SOLV  OW      3481    3.849223615    3.687105807    7.703652875
  589 SOLV  HW1     3482    3.811962966    3.594907153    7.693098441
  589 SOLV  HW2     3483    3.887697048    3.697177908    7.795405080
  590 SOLV  OW      3484    4.787103089    5.064599175    8.484558847
  590 SOLV  HW1     3485    4.719554837    5.126330389    8.444228326
  590 SOLV  HW2     3486    4.811985805    5.097407850    8.575688622
  591 SOLV  OW      3487    4.820809519    3.940501563    8.308789681
  591 SOLV  HW1     3488    4.834179101    4.037985234    8.290946987
  591 SOLV  HW2     3489    4.903628023    3.902521024    8.350005616
  592 SOLV  OW      3490    4.164481471    6.493787318    5.100358547
  592 SOLV  HW1     3491    4.124824742    6.545075351    5.024210492
  592 SOLV  HW2     3492    4.098340215    6.426274925    5.133060339
  593 SOLV  OW      3493    5.403757294    4.667495959    6.604612207
  593 SOLV  HW1     3494    5.410278753    4.652377847    6.505976835
  593 SOLV  HW2     3495    5.316163006    4.710779793    6.625955157
  594 SOLV  OW      3496    3.770537914    5.814780707    6.070322683
  594 SOLV  HW1     3497    3.746661606    5.786356916    6.163180534
  594 SOLV  HW2     3498    3.715377927    5.763455174    6.004565306
  595 SOLV  OW      3499    3.902308177    4.287623864    5.482943709
  595 SOLV  HW1     3500    3.833806097    4.234237652    5.532528140
  595 SOLV  HW2     3501    3.880363940    4.287523505    5.385372280
  596 SOLV  OW      3502    4.622409482    4.167878446    6.908676092
  596 SOLV  HW1     3503    4.632547508    4.265704117    6.926798752
  596 SOLV  HW2     3504    4.709041116    4.131132137    6.874833816
  597 SOLV  OW      3505    3.165502751    5.924171505    7.649098315
  597 SOLV  HW1     3506    3.120800447    5.925887917    7.738536959
  597 SOLV  HW2     3507    3.100620049    5.892185751    7.580046029
  598 SOLV  OW      3508    4.781203719    5.606760669    7.701666072
  598 SOLV  HW1     3509    4.681599054    5.610465917    7.709751494
  598 SOLV  HW2     3510    4.808150719    5.633886825    7.609263638
  599 SOLV  OW      3511    3.059290786    4.792035777    5.402020331
  599 SOLV  HW1     3512    3.091878213    4.796910317    5.496436297
  599 SOLV  HW2     3513    3.036835791    4.883983352    5.369747098
  600 SOLV  OW      3514    4.530477752    4.267333104    4.942767799
  600 SOLV  HW1     3515    4.460730375    4.252431229    5.012874438
  600 SOLV  HW2     3516    4.517656224    4.201562796    4.868535239
  601 SOLV  OW      3517    5.512724743    3.796315623    7.710654508
  601 SOLV  HW1     3518    5.417998924    3.826160392    7.722381652
  601 SOLV  HW2     3519    5.551545761    3.839862462    7.629423405
  602 SOLV  OW      3520    5.479684055    5.160017246    8.051375762
  602 SOLV  HW1     3521    5.455484465    5.069189029    8.017220906
  602 SOLV  HW2     3522    5.513552495    5.152396927    8.145158372
  603 SOLV  OW      3523    3.419555693    4.024688267    7.045789611
  603 SOLV  HW1     3524    3.470824962    3.956075467    7.097413969
  603 SOLV  HW2     3525    3.480620304    4.099664030    7.020269775
  604 SOLV  OW      3526    4.179185719    5.971766791    8.207135630
  604 SOLV  HW1     3527    4.120058277    6.008167960    8.279102990
  604 SOLV  HW2     3528    4.129059937    5.969900391    8.120622460
  605 SOLV  OW      3529    3.279118629    6.372487893    4.674264409
  605 SOLV  HW1     3530    3.369289875    6.352905332    4.712811382
  605 SOLV  HW2     3531    3.227118517    6.287442856    4.666296995
  606 SOLV  OW      3532    4.787926489    3.819879158    6.635971855
  606 SOLV  HW1     3533    4.692852746    3.850254106    6.629778579
  606 SOLV  HW2     3534    4.843325916    3.892082796    6.677432882
  607 SOLV  OW      3535    3.276580811    4.608923338    4.890106950
  607 SOLV  HW1     3536    3.207229477    4.560108427    4.943110030
  607 SOLV  HW2     3537    3.274362573    4.706058086    4.913810077
  608 SOLV  OW      3538    3.568806380    4.989869273    7.137635132
  608 SOLV  HW1     3539    3.501511948    4.993685413    7.063751850
  608 SOLV  HW2     3540    3.570488241    5.077543445    7.185721863
  609 SOLV  OW      3541    5.598647327    3.977110700    6.626882194
  609 SOLV  HW1     3542    5.573391775    3.938368113    6.715555334
  609 SOLV  HW2     3543    5.528187747    4.041685282    6.597461330
  610 SOLV  OW      3544    5.397359532    4.084572256    7.137166961
  610 SOLV  HW1     3545    5.446659017    4.038135301    7.210753099
  610 SOLV  HW2     3546    5.383950828    4.180637722    7.161508025
  611 SOLV  OW      3547    5.966816406    5.939912932    5.820871461
  611 SOLV  HW1     3548    5.929426463    6.002650884    5.752562777
  611 SOLV  HW2     3549    5.966173327    5.984117380    5.910578744
  612 SOLV  OW      3550    5.619536901    5.817345973    5.818408476
  612 SOLV  HW1     3551    5.589327400    5.911270536    5.834708260
  612 SOLV  HW2     3552    5.646645451    5.775555588    5.905119073
  613 SOLV  OW      3553    3.786566643    5.722138710    5.268706125
  613 SOLV  HW1     3554    3.743328979    5.784358139    5.333983800
  613 SOLV  HW2     3555    3.720690348    5.697365869    5.197661840
  614 SOLV  OW      3556    5.929687183    3.546684589    6.406298192
  614 SOLV  HW1     3557    5.979638221    3.578864053    6.325855940
  614 SOLV  HW2     3558    5.868489241    3.618886530    6.438597712
  615 SOLV  OW      3559    4.705426822    5.257801206    8.296220664
  615 SOLV  HW1     3560    4.650091349    5.226177120    8.219157454
  615 SOLV  HW2     3561    4.748651776    5.344859253    8.272674126
  616 SOLV  OW      3562    3.670151309    3.818906521    7.440044463
  616 SOLV  HW1     3563    3.751075363    3.826497085    7.498315451
  616 SOLV  HW2     3564    3.588510197    3.841145502    7.493352554
  617 SOLV  OW      3565    5.175896343    6.454348545    5.435558754
  617 SOLV  HW1     3566    5.170205504    6.492254962    5.527926405
  617 SOLV  HW2     3567    5.089353961    6.409884222    5.412427623
  618 SOLV  OW      3568    4.897402178    4.216644646    4.746203387
  618 SOLV  HW1     3569    4.955448604    4.168767003    4.812074926
  618 SOLV  HW2     3570    4.857289709    4.150449206    4.682877870
  619 SOLV  OW      3571    5.966384021    6.053189677    5.368567596
  619 SOLV  HW1     3572    5.949963996    6.085158196    5.275247183
  619 SOLV  HW2     3573    5.946686839    6.127060001    5.433030282
  620 SOLV  OW      3574    3.129925052    5.321692817    6.717913267
  620 SOLV  HW1     3575    3.134690031    5.324134125    6.618048532
  620 SOLV  HW2     3576    3.151681224    5.412174822    6.754516916
  621 SOLV  OW      3577    3.484983939    4.785053073    7.664620511
  621 SOLV  HW1     3578    3.428864219    4.718867283    7.714335588
  621 SOLV  HW2     3579    3.425652144    4.847965835    7.614385697
  622 SOLV  OW      3580    4.445340736    4.262501511    5.972841600
  622 SOLV  HW1     3581    4.471502817    4.299352674    6.062050209
  622 SOLV  HW2     3582    4.440549826    4.336890615    5.906182016
  623 SOLV  OW      3583    5.906845944    3.348469487    5.681057524
  623 SOLV  HW1     3584    5.981068361    3.408063169    5.711725407
  623 SOLV  HW2     3585    5.892996976    3.275419257    5.747929698
  624 SOLV  OW      3586    4.172261923    3.912579539    5.711412829
  624 SOLV  HW1     3587    4.228513393    3.982033889    5.756267804
  624 SOLV  HW2     3588    4.130565069    3.853684807    5.780645685
  625 SOLV  OW      3589    4.832361105    4.902394395    7.496670766
  625 SOLV  HW1     3590    4.926875310    4.878931810    7.473904107
  625 SOLV  HW2     3591    4.771976704    4.873087018    7.422532462
  626 SOLV  OW      3592    3.225320032    6.357453536    8.035871679
  626 SOLV  HW1     3593    3.156631311    6.302857700    7.987886629
  626 SOLV  HW2     3594    3.243420485    6.441115956    7.984161459
  627 SOLV  OW      3595    4.790495724    5.054629310    6.777040929
  627 SOLV  HW1     3596    4.699279279    5.030277227    6.744048230
  627 SOLV  HW2     3597    4.848930729    4.973472060    6.776292774
  628 SOLV  OW      3598    5.343425895    3.899168833    5.014156841
  628 SOLV  HW1     3599    5.319949854    3.891217027    4.917269567
  628 SOLV  HW2     3600    5.265267525    3.936092520    5.064451774
  629 SOLV  OW      3601    4.882981917    5.784216298    7.917871573
  629 SOLV  HW1     3602    4.948570419    5.838362466    7.865274819
  629 SOLV  HW2     3603    4.818588704    5.740022371    7.855404916
  630 SOLV  OW      3604    3.616364525    5.516076304    8.144096726
  630 SOLV  HW1     3605    3.559590733    5.596624670    8.161097967
  630 SOLV  HW2     3606    3.585262617    5.440610644    8.201869449
  631 SOLV  OW      3607    5.071152624    4.762851722    7.759521052
  631 SOLV  HW1     3608    5.146520233    4.826605079    7.743492233
  631 SOLV  HW2     3609    5.013088584    4.797739049    7.833083996
  632 SOLV  OW      3610    3.983443579    5.874857247    5.382221508
  632 SOLV  HW1     3611    3.938073203    5.963742435    5.375791283
  632 SOLV  HW2     3612    3.931702856    5.807189105    5.329832889
  633 SOLV  OW      3613    4.480559412    4.208891087    7.376895631
  633 SOLV  HW1     3614    4.501066693    4.149420299    7.454640033
  633 SOLV  HW2     3615    4.480770256    4.304275957    7.406949582
  634 SOLV  OW      3616    5.435499899    3.449213337    8.380217034
  634 SOLV  HW1     3617    5.419396683    3.520572541    8.312026323
  634 SOLV  HW2     3618    5.377182059    3.465446830    8.459816504
  635 SOLV  OW      3619    4.637090908    3.743317741    5.411477866
  635 SOLV  HW1     3620    4.566451319    3.748589243    5.482065107
  635 SOLV  HW2     3621    4.726363184    3.762634518    5.452189202
  636 SOLV  OW      3622    5.941684845    4.448053340    6.800825386
  636 SOLV  HW1     3623    5.893591027    4.526669312    6.761996607
  636 SOLV  HW2     3624    6.037673884    4.471787927    6.815752506
  637 SOLV  OW      3625    4.073151060    3.529924906    6.594550070
  637 SOLV  HW1     3626    4.065315700    3.430257925    6.592021044
  637 SOLV  HW2     3627    4.048970555    3.562917588    6.685811162
  638 SOLV  OW      3628    4.849266522    5.140146157    5.541356523
  638 SOLV  HW1     3629    4.940081729    5.170952494    5.513007563
  638 SOLV  HW2     3630    4.844207345    5.040509793    5.534363928
  639 SOLV  OW      3631    3.944297999    6.097155073    7.742327495
  639 SOLV  HW1     3632    3.846668471    6.077412877    7.733449001
  639 SOLV  HW2     3633    3.997074953    6.025091567    7.697366267
  640 SOLV  OW      3634    3.000052425    4.050536331    4.970079992
  640 SOLV  HW1     3635    3.094703644    4.059221011    4.938983408
  640 SOLV  HW2     3636    2.990186486    3.966730354    5.023739357
  641 SOLV  OW      3637    3.953776723    5.590022477    6.727656340
  641 SOLV  HW1     3638    3.910627895    5.669244057    6.770815613
  641 SOLV  HW2     3639    3.883094031    5.527091767    6.695325817
  642 SOLV  OW      3640    4.489875226    5.019607117    6.415645239
  642 SOLV  HW1     3641    4.448296772    5.102411074    6.453278188
  642 SOLV  HW2     3642    4.422956400    4.945294041    6.416689863
  643 SOLV  OW      3643    3.594294854    6.374588660    6.540451387
  643 SOLV  HW1     3644    3.643684296    6.313841604    6.602665724
  643 SOLV  HW2     3645    3.658138164    6.413021863    6.473762487
  644 SOLV  OW      3646    4.431814341    5.802397556    6.372941248
  644 SOLV  HW1     3647    4.440425150    5.884973779    6.428695591
  644 SOLV  HW2     3648    4.521271941    5.758541550    6.364336442
  645 SOLV  OW      3649    4.878171241    5.560238883    4.463465523
  645 SOLV  HW1     3650    4.945557112    5.634077917    4.466114634
  645 SOLV  HW2     3651    4.879273128    5.517368726    4.373126056
  646 SOLV  OW      3652    5.642681497    3.139636627    4.253515364
  646 SOLV  HW1     3653    5.543233769    3.150106519    4.252107945
  646 SOLV  HW2     3654    5.685581763    3.229760749    4.259776918
  647 SOLV  OW      3655    3.034160919    5.082351844    6.346245628
  647 SOLV  HW1     3656    3.115107970    5.135363172    6.371528898
  647 SOLV  HW2     3657    2.954730419    5.142953035    6.341812323
  648 SOLV  OW      3658    5.606907698    6.432049375    8.587549145
  648 SOLV  HW1     3659    5.569102299    6.392408676    8.503884337
  648 SOLV  HW2     3660    5.621858209    6.359653843    8.654906932
  649 SOLV  OW      3661    4.222295699    4.651548138    4.528791371
  649 SOLV  HW1     3662    4.288239042    4.720046898    4.559771156
  649 SOLV  HW2     3663    4.221309296    4.574854284    4.592966226
  650 SOLV  OW      3664    4.923675181    4.531239054    7.500776305
  650 SOLV  HW1     3665    4.912561569    4.627409669    7.525867216
  650 SOLV  HW2     3666    4.863177703    4.509602161    7.424135716
  651 SOLV  OW      3667    5.863038072    4.464729771    7.625981331
  651 SOLV  HW1     3668    5.904325001    4.435033596    7.712094361
  651 SOLV  HW2     3669    5.928907684    4.452976454    7.551663918
  652 SOLV  OW      3670    4.881699975    3.446053922    8.499459736
  652 SOLV  HW1     3671    4.817358299    3.391567767    8.445687423
  652 SOLV  HW2     3672    4.926238736    3.387629743    8.567316838
  653 SOLV  OW      3673    5.783375636    3.694754310    7.809088142
  653 SOLV  HW1     3674    5.742919568    3.649642572    7.888639399
  653 SOLV  HW2     3675    5.710854473    3.722485341    7.746065795
  654 SOLV  OW      3676    4.361490950    5.815198977    5.648521900
  654 SOLV  HW1     3677    4.265527547    5.838418625    5.664399356
  654 SOLV  HW2     3678    4.392909405    5.752717468    5.719999324
  655 SOLV  OW      3679    4.410770270    4.400463522    6.627871952
  655 SOLV  HW1     3680    4.386818040    4.324756826    6.688668591
  655 SOLV  HW2     3681    4.405894384    4.369678042    6.532844318
  656 SOLV  OW      3682    3.683911015    6.045503434    7.920677427
  656 SOLV  HW1     3683    3.674385227    6.144122447    7.907128796
  656 SOLV  HW2     3684    3.604466870    5.998733444    7.881930441
  657 SOLV  OW      3685    4.728647351    5.012577877    6.116173818
  657 SOLV  HW1     3686    4.818341166    5.038748804    6.080521038
  657 SOLV  HW2     3687    4.666041581    5.090243121    6.109063528
  658 SOLV  OW      3688    4.805236733    5.672952081    6.890226739
  658 SOLV  HW1     3689    4.819901340    5.587842513    6.839813472
  658 SOLV  HW2     3690    4.782637118    5.651859038    6.985337850
  659 SOLV  OW      3691    5.251173295    4.009462274    7.998024770
  659 SOLV  HW1     3692    5.261839542    4.089127358    8.057522820
  659 SOLV  HW2     3693    5.318685600    3.940013332    8.022940220
  660 SOLV  OW      3694    3.187869210    5.972846099    6.085530775
  660 SOLV  HW1     3695    3.219318073    6.002398563    5.995320825
  660 SOLV  HW2     3696    3.145866798    5.882391903    6.078176949
  661 SOLV  OW      3697    3.502676492    6.519207296    4.909961197
  661 SOLV  HW1     3698    3.522428179    6.566685654    4.824185343
  661 SOLV  HW2     3699    3.543999918    6.428167307    4.907919447
  662 SOLV  OW      3700    3.619250922    5.312784384    5.893305924
  662 SOLV  HW1     3701    3.619652956    5.318950126    5.793496742
  662 SOLV  HW2     3702    3.698112037    5.362118340    5.930034606
  663 SOLV  OW      3703    4.458838740    5.208585176    7.195949806
  663 SOLV  HW1     3704    4.369491988    5.166314643    7.211130677
  663 SOLV  HW2     3705    4.513978246    5.200656509    7.278997595
  664 SOLV  OW      3706    4.627804383    4.651829821    5.545686029
  664 SOLV  HW1     3707    4.680442611    4.582142297    5.496965612
  664 SOLV  HW2     3708    4.553025659    4.683815466    5.487493043
  665 SOLV  OW      3709    3.335688653    3.797131187    6.863853380
  665 SOLV  HW1     3710    3.327434176    3.864673064    6.790559859
  665 SOLV  HW2     3711    3.378983010    3.839471818    6.943435755
  666 SOLV  OW      3712    5.361527242    5.413953842    6.271675331
  666 SOLV  HW1     3713    5.301587129    5.382129298    6.345134892
  666 SOLV  HW2     3714    5.332695077    5.505093737    6.242298679
  667 SOLV  OW      3715    0.016533903    3.433069802    5.143706286
  667 SOLV  HW1     3716    0.002170442    3.525023770    5.107122868
  667 SOLV  HW2     3717   -0.071006349    3.395064123    5.173586315
  668 SOLV  OW      3718    4.312374002    3.439613689    7.583632295
  668 SOLV  HW1     3719    4.222126357    3.399901553    7.600367398
  668 SOLV  HW2     3720    4.371326720    3.422836797    7.662656592
  669 SOLV  OW      3721    3.667448054    5.698669624    6.865193386
  669 SOLV  HW1     3722    3.643655408    5.760363116    6.940224793
  669 SOLV  HW2     3723    3.597650689    5.704587584    6.793814087
  670 SOLV  OW      3724    4.220272716    5.994410430    7.606109499
  670 SOLV  HW1     3725    4.160843569    6.074307158    7.615409012
  670 SOLV  HW2     3726    4.306004791    6.021601645    7.562376469
  671 SOLV  OW      3727    3.185680861    4.729951277    7.446260392
  671 SOLV  HW1     3728    3.138747160    4.815299515    7.423580227
  671 SOLV  HW2     3729    3.121812333    4.667912183    7.491793343
  672 SOLV  OW      3730    4.417548482    5.653591589    5.872626881
  672 SOLV  HW1     3731    4.354504710    5.703792388    5.931836530
  672 SOLV  HW2     3732    4.498273254    5.626672877    5.925158622
  673 SOLV  OW      3733    4.238719701    6.308029572    7.960974234
  673 SOLV  HW1     3734    4.186119853    6.302807129    8.045863902
  673 SOLV  HW2     3735    4.332111063    6.276389158    7.977658783
  674 SOLV  OW      3736    3.594977894    4.442984657    4.816310401
  674 SOLV  HW1     3737    3.629372628    4.514157057    4.755052576
  674 SOLV  HW2     3738    3.507979880    4.408167722    4.781369364
  675 SOLV  OW      3739    4.684071698    4.468560906    5.245592437
  675 SOLV  HW1     3740    4.591333363    4.439823637    5.221607621
  675 SOLV  HW2     3741    4.704329416    4.555977860    5.201441862
  676 SOLV  OW      3742    3.321673874    5.770125531    5.661667579
  676 SOLV  HW1     3743    3.391022598    5.773595108    5.589703327
  676 SOLV  HW2     3744    3.306820130    5.862081599    5.698072609
  677 SOLV  OW      3745    5.955122931    4.947772950    5.699920251
  677 SOLV  HW1     3746    5.987016171    4.985546837    5.612984803
  677 SOLV  HW2     3747    5.973726304    4.849541114    5.702359824
  678 SOLV  OW      3748    5.534046644    3.992118228    4.533052776
  678 SOLV  HW1     3749    5.633268623    4.002715853    4.526485569
  678 SOLV  HW2     3750    5.502465435    4.027969592    4.620903200
  679 SOLV  OW      3751    3.717179503    5.993023784    6.976662088
  679 SOLV  HW1     3752    3.622220142    5.988476134    6.945617718
  679 SOLV  HW2     3753    3.747557596    6.088297877    6.977088585
  680 SOLV  OW      3754    3.349809463    5.764788092    6.726906854
  680 SOLV  HW1     3755    3.337482191    5.791191464    6.631240260
  680 SOLV  HW2     3756    3.383713164    5.843155157    6.778969557
  681 SOLV  OW      3757    4.006532519    5.676396906    8.595000880
  681 SOLV  HW1     3758    4.013935402    5.727375182    8.509278405
  681 SOLV  HW2     3759    3.946317475    5.597640396    8.581827165
  682 SOLV  OW      3760    3.106453233    4.505633626    7.229960016
  682 SOLV  HW1     3761    3.202621929    4.478307902    7.227668594
  682 SOLV  HW2     3762    3.093816611    4.577287507    7.298563082
  683 SOLV  OW      3763    3.143169168    6.318350087    7.342850025
  683 SOLV  HW1     3764    3.061273874    6.264123954    7.361635445
  683 SOLV  HW2     3765    3.158443076    6.382689757    7.417865060
  684 SOLV  OW      3766    4.785562059    6.105620108    4.363853746
  684 SOLV  HW1     3767    4.867762288    6.126308991    4.416926160
  684 SOLV  HW2     3768    4.708119219    6.156796070    4.401077450
  685 SOLV  OW      3769    5.480289921    5.435918158    4.563292504
  685 SOLV  HW1     3770    5.532477384    5.353379322    4.541752484
  685 SOLV  HW2     3771    5.384346257    5.411794783    4.577892183
  686 SOLV  OW      3772    4.501086872    3.753041969    4.853933091
  686 SOLV  HW1     3773    4.510968652    3.662667926    4.895606273
  686 SOLV  HW2     3774    4.434518966    3.748280792    4.779448967
  687 SOLV  OW      3775    3.010585524    5.139638917    4.794601923
  687 SOLV  HW1     3776    3.102837231    5.153710345    4.830568677
  687 SOLV  HW2     3777    3.014343862    5.076720510    4.716967168
  688 SOLV  OW      3778    3.219704584    5.296496503    7.847083533
  688 SOLV  HW1     3779    3.317607419    5.316424778    7.842843493
  688 SOLV  HW2     3780    3.193499583    5.278269065    7.941853390
  689 SOLV  OW      3781    5.247963655    6.183291387    5.880081539
  689 SOLV  HW1     3782    5.214573522    6.092686257    5.906111771
  689 SOLV  HW2     3783    5.342775538    6.176208196    5.849087413
  690 SOLV  OW      3784    5.963544005    4.004975844    5.528433171
  690 SOLV  HW1     3785    5.980311146    4.101931114    5.546331481
  690 SOLV  HW2     3786    5.961882853    3.954920953    5.614999592
  691 SOLV  OW      3787    4.431084041    3.766734514    5.628788892
  691 SOLV  HW1     3788    4.368701417    3.775932428    5.706413378
  691 SOLV  HW2     3789    4.413346880    3.839893103    5.562947740
  692 SOLV  OW      3790    3.969764557    4.849348616    6.383330404
  692 SOLV  HW1     3791    3.962297214    4.771264895    6.445358337
  692 SOLV  HW2     3792    3.890900713    4.850710878    6.321858394
  693 SOLV  OW      3793    5.903946367    4.142526797    7.660107375
  693 SOLV  HW1     3794    5.964991149    4.066850143    7.636724179
  693 SOLV  HW2     3795    5.912510395    4.163339273    7.757542755
  694 SOLV  OW      3796    5.463801304    6.226520193    5.006884316
  694 SOLV  HW1     3797    5.525355545    6.205783094    4.930838850
  694 SOLV  HW2     3798    5.443301201    6.324395655    5.007391341
  695 SOLV  OW      3799    3.433593512    3.722017519    7.557509079
  695 SOLV  HW1     3800    3.463903531    3.767523825    7.641238273
  695 SOLV  HW2     3801    3.369861526    3.648540296    7.580736823
  696 SOLV  OW      3802    3.524768575    4.129794195    8.007177413
  696 SOLV  HW1     3803    3.603158760    4.173852800    8.050944008
  696 SOLV  HW2     3804    3.547983502    4.035133227    7.984768432
  697 SOLV  OW      3805    4.676217764    3.340981658    4.306658642
  697 SOLV  HW1     3806    4.650739185    3.261278801    4.251890677
  697 SOLV  HW2     3807    4.603521594    3.360825590    4.372401337
  698 SOLV  OW      3808    3.466247537    5.311890208    7.138710304
  698 SOLV  HW1     3809    3.460813613    5.310147112    7.238554457
  698 SOLV  HW2     3810    3.557078915    5.343121794    7.110851444
  699 SOLV  OW      3811    4.539620574    6.152904168    8.314096881
  699 SOLV  HW1     3812    4.518607743    6.064974048    8.271334338
  699 SOLV  HW2     3813    4.472345287    6.172097593    8.385558503
  700 SOLV  OW      3814    3.079545309    4.997260582    6.634688144
  700 SOLV  HW1     3815    3.147144284    4.931178698    6.602048981
  700 SOLV  HW2     3816    3.047223311    5.052551531    6.557876822
  701 SOLV  OW      3817    5.384058550    5.594218975    5.247625161
  701 SOLV  HW1     3818    5.349216555    5.509589464    5.207326904
  701 SOLV  HW2     3819    5.447079814    5.572177171    5.322074829
  702 SOLV  OW      3820    5.520361063    3.838553547    5.627906939
  702 SOLV  HW1     3821    5.433842270    3.791250322    5.611266349
  702 SOLV  HW2     3822    5.567772169    3.852824753    5.541013602
  703 SOLV  OW      3823    5.099572620    4.659203132    4.562351633
  703 SOLV  HW1     3824    5.069644356    4.564889305    4.576871215
  703 SOLV  HW2     3825    5.165888102    4.661968900    4.487543939
  704 SOLV  OW      3826    4.025259563    4.166527901    7.932665779
  704 SOLV  HW1     3827    3.946463001    4.165669099    7.994232599
  704 SOLV  HW2     3828    4.102974306    4.209516703    7.978627192
  705 SOLV  OW      3829    3.040545203    6.152161764    5.257675395
  705 SOLV  HW1     3830    2.971672544    6.123836383    5.190920701
  705 SOLV  HW2     3831    3.110794409    6.206691926    5.211934448
  706 SOLV  OW      3832    5.474485096    4.337471530    6.121881742
  706 SOLV  HW1     3833    5.560761351    4.301133695    6.157060695
  706 SOLV  HW2     3834    5.437589651    4.274947899    6.053109302
  707 SOLV  OW      3835    3.161819338    6.155777465    6.328254669
  707 SOLV  HW1     3836    3.245157416    6.209009182    6.343130778
  707 SOLV  HW2     3837    3.185895323    6.065476196    6.292648768
  708 SOLV  OW      3838    4.633382208    5.154107138    4.805537322
  708 SOLV  HW1     3839    4.637879609    5.101999743    4.890770971
  708 SOLV  HW2     3840    4.649124907    5.250963784    4.824846564
  709 SOLV  OW      3841    5.990465425    4.287798987    7.348346543
  709 SOLV  HW1     3842    6.039466425    4.264235353    7.264417541
  709 SOLV  HW2     3843    5.894339092    4.305254674    7.327005322
  710 SOLV  OW      3844    5.267641376    3.871551020    6.154151052
  710 SOLV  HW1     3845    5.247418808    3.774404251    6.141740274
  710 SOLV  HW2     3846    5.199092841    3.926247133    6.106076596
  711 SOLV  OW      3847    4.336362586    5.466341935    6.152222213
  711 SOLV  HW1     3848    4.407448861    5.472422750    6.222304632
  711 SOLV  HW2     3849    4.316969507    5.370195088    6.132696367
  712 SOLV  OW      3850    4.225274047    4.275926257    7.185285902
  712 SOLV  HW1     3851    4.323495839    4.264557862    7.200266752
  712 SOLV  HW2     3852    4.179674380    4.187436103    7.194855355
  713 SOLV  OW      3853    4.942612667    5.205434010    7.968620846
  713 SOLV  HW1     3854    4.845153392    5.207506865    7.990926403
  713 SOLV  HW2     3855    4.958106254    5.253848711    7.882502783
  714 SOLV  OW      3856    4.105770259    4.241618100    8.376547517
  714 SOLV  HW1     3857    4.058836693    4.158875948    8.407395170
  714 SOLV  HW2     3858    4.198895645    4.242634004    8.412996861
  715 SOLV  OW      3859    4.252531347    3.737644925    7.738408605
  715 SOLV  HW1     3860    4.242644140    3.831564169    7.771321518
  715 SOLV  HW2     3861    4.181300625    3.718335723    7.670928843
  716 SOLV  OW      3862    4.540290995    4.573912603    7.085857892
  716 SOLV  HW1     3863    4.441627090    4.559167644    7.092837404
  716 SOLV  HW2     3864    4.564279481    4.660273381    7.130202076
  717 SOLV  OW      3865    4.301274305    5.994652652    8.453458222
  717 SOLV  HW1     3866    4.248829695    6.049322683    8.388173810
  717 SOLV  HW2     3867    4.290912043    6.033271044    8.545124760
  718 SOLV  OW      3868    5.545860919    3.588757680    7.480047881
  718 SOLV  HW1     3869    5.484738088    3.520366150    7.440212659
  718 SOLV  HW2     3870    5.495284393    3.673628487    7.495537355
  719 SOLV  OW      3871    5.604698067    5.569479683    4.226290449
  719 SOLV  HW1     3872    5.653060379    5.482448537    4.235704681
  719 SOLV  HW2     3873    5.647928907    5.638109995    4.284795895
  720 SOLV  OW      3874    3.249910249    5.522272729    6.853094358
  720 SOLV  HW1     3875    3.220221465    5.559776286    6.940923793
  720 SOLV  HW2     3876    3.270406304    5.597196028    6.790108986
  721 SOLV  OW      3877    3.490109791    5.508117275    5.705093017
  721 SOLV  HW1     3878    3.450992634    5.592775139    5.741190301
  721 SOLV  HW2     3879    3.427545700    5.468529392    5.637858529
  722 SOLV  OW      3880    5.541479542    3.588719711    6.449877210
  722 SOLV  HW1     3881    5.614164550    3.573138072    6.382988021
  722 SOLV  HW2     3882    5.573705823    3.652495841    6.519838242
  723 SOLV  OW      3883    4.605529094    3.854911994    7.661942876
  723 SOLV  HW1     3884    4.595274366    3.787704278    7.735290151
  723 SOLV  HW2     3885    4.689961051    3.906697770    7.675776768
  724 SOLV  OW      3886    4.668239443    3.414101217    7.576172147
  724 SOLV  HW1     3887    4.630960869    3.496105890    7.532747660
  724 SOLV  HW2     3888    4.602290331    3.378601487    7.642445759
  725 SOLV  OW      3889    4.744469683    5.837136835    6.626988268
  725 SOLV  HW1     3890    4.654071792    5.800048495    6.648264462
  725 SOLV  HW2     3891    4.788263750    5.868526993    6.711230912
  726 SOLV  OW      3892    4.650444249    5.447785610    4.377579988
  726 SOLV  HW1     3893    4.728398339    5.509044433    4.364497389
  726 SOLV  HW2     3894    4.565822717    5.496488035    4.355951952
  727 SOLV  OW      3895    3.665814431    4.443949752    5.119359683
  727 SOLV  HW1     3896    3.567566389    4.426505865    5.125932034
  727 SOLV  HW2     3897    3.692281715    4.449535665    5.023086201
  728 SOLV  OW      3898    3.996240093    4.495515880    4.633152110
  728 SOLV  HW1     3899    3.989146536    4.583681477    4.679823094
  728 SOLV  HW2     3900    3.952996867    4.424697354    4.688977893
  729 SOLV  OW      3901    4.097557005    6.117479013    5.591787844
  729 SOLV  HW1     3902    4.174667738    6.174591762    5.619932784
  729 SOLV  HW2     3903    4.105268055    6.027540102    5.634819941
  730 SOLV  OW      3904    3.436891732    5.634517693    7.856098347
  730 SOLV  HW1     3905    3.452456507    5.563418378    7.924676142
  730 SOLV  HW2     3906    3.508247478    5.704179429    7.863559878
  731 SOLV  OW      3907    5.082426889    0.006677734    5.728710858
  731 SOLV  HW1     3908    5.085237824   -0.086024273    5.691306273
  731 SOLV  HW2     3909    5.127538912    0.007955907    5.817958517
  732 SOLV  OW      3910    3.548014486    6.270015029    4.541326659
  732 SOLV  HW1     3911    3.457352211    6.310047756    4.527982166
  732 SOLV  HW2     3912    3.549290710    6.177258829    4.503971264
  733 SOLV  OW      3913    4.688470535    4.192233128    8.110069184
  733 SOLV  HW1     3914    4.700127411    4.278899640    8.061558087
  733 SOLV  HW2     3915    4.689546298    4.116863933    8.044341002
  734 SOLV  OW      3916    5.583445286    5.568729160    5.721839097
  734 SOLV  HW1     3917    5.531682542    5.521479643    5.793170507
  734 SOLV  HW2     3918    5.609236591    5.659777242    5.754170087
  735 SOLV  OW      3919    4.936239687    5.886668909    7.304839941
  735 SOLV  HW1     3920    4.991929023    5.966021735    7.280268271
  735 SOLV  HW2     3921    4.995177569    5.814692867    7.341551946
  736 SOLV  OW      3922    5.077412880    4.841930141    7.384251941
  736 SOLV  HW1     3923    5.156174772    4.898093377    7.358886398
  736 SOLV  HW2     3924    5.058639199    4.776063041    7.311378329
  737 SOLV  OW      3925    5.330918553    5.203611009    6.851369674
  737 SOLV  HW1     3926    5.305086036    5.109411723    6.829936753
  737 SOLV  HW2     3927    5.321804671    5.219088022    6.949752231
  738 SOLV  OW      3928    5.725567245    5.643040526    5.076443822
  738 SOLV  HW1     3929    5.731422797    5.687661369    5.165752262
  738 SOLV  HW2     3930    5.809669152    5.660135744    5.025098510
  739 SOLV  OW      3931    4.092762399    6.148720010    4.561787743
  739 SOLV  HW1     3932    3.995034330    6.160826696    4.544369711
  739 SOLV  HW2     3933    4.140025285    6.235822021    4.548319364
  740 SOLV  OW      3934    3.529281800    5.329725009    6.196535005
  740 SOLV  HW1     3935    3.502574393    5.388137996    6.273193637
  740 SOLV  HW2     3936    3.532328691    5.384137635    6.112688961
  741 SOLV  OW      3937    4.264193407    3.682200758    5.106911345
  741 SOLV  HW1     3938    4.303606003    3.696836512    5.016168562
  741 SOLV  HW2     3939    4.241806053    3.585396056    5.118265241
  742 SOLV  OW      3940    5.182296056    5.637367414    6.219893737
  742 SOLV  HW1     3941    5.195886892    5.614549961    6.123484759
  742 SOLV  HW2     3942    5.154356149    5.733062823    6.227858164
  743 SOLV  OW      3943    3.766465404    5.122936092    6.960873443
  743 SOLV  HW1     3944    3.695018863    5.057034026    6.984378067
  743 SOLV  HW2     3945    3.818636856    5.088999260    6.882601657
  744 SOLV  OW      3946    3.291771603    4.211873927    6.395542632
  744 SOLV  HW1     3947    3.230818752    4.247067040    6.324502969
  744 SOLV  HW2     3948    3.241155926    4.149222971    6.454815579
  745 SOLV  OW      3949    4.007019920    6.435402421    4.879420811
  745 SOLV  HW1     3950    3.925516708    6.484732681    4.909821552
  745 SOLV  HW2     3951    4.018353762    6.447399747    4.780789343
  746 SOLV  OW      3952    4.569453087    5.285513287    6.947434466
  746 SOLV  HW1     3953    4.507727982    5.287382959    7.026091949
  746 SOLV  HW2     3954    4.630326734    5.206511608    6.954742393
  747 SOLV  OW      3955    3.087181973    5.333745375    7.068664375
  747 SOLV  HW1     3956    3.085987077    5.234711198    7.054837057
  747 SOLV  HW2     3957    3.104359751    5.379358573    6.981345433
  748 SOLV  OW      3958    4.891601856    6.068645785    5.419483724
  748 SOLV  HW1     3959    4.826714971    6.000519375    5.385592386
  748 SOLV  HW2     3960    4.914488857    6.132353222    5.345876427
  749 SOLV  OW      3961    3.715446666    6.448042585    5.073028154
  749 SOLV  HW1     3962    3.715741522    6.502199123    5.157093683
  749 SOLV  HW2     3963    3.798912535    6.393135750    5.068482872
  750 SOLV  OW      3964    4.455546485    6.380736472    7.095016009
  750 SOLV  HW1     3965    4.493213471    6.373381830    7.187366867
  750 SOLV  HW2     3966    4.527075119    6.411405853    7.032208263
  751 SOLV  OW      3967    5.672159826    3.451782111    6.258793311
  751 SOLV  HW1     3968    5.731150460    3.415684180    6.186561232
  751 SOLV  HW2     3969    5.680505859    3.394500634    6.340340256
  752 SOLV  OW      3970    5.253669748    4.903462053    6.450287821
  752 SOLV  HW1     3971    5.212897131    4.908738647    6.359120547
  752 SOLV  HW2     3972    5.329315014    4.968546042    6.456763136
  753 SOLV  OW      3973    4.888696586    5.481802124    6.154268244
  753 SOLV  HW1     3974    4.797172106    5.443635882    6.167176496
  753 SOLV  HW2     3975    4.949188434    5.448468599    6.226589585
  754 SOLV  OW      3976    4.573499790    6.009511810    5.354005949
  754 SOLV  HW1     3977    4.503591639    5.952720559    5.310557860
  754 SOLV  HW2     3978    4.651231820    5.952359468    5.380299652
  755 SOLV  OW      3979    4.786032876    5.070157955    5.033303096
  755 SOLV  HW1     3980    4.781236968    4.970271847    5.033095859
  755 SOLV  HW2     3981    4.750359563    5.105035707    5.119969879
  756 SOLV  OW      3982    5.774866002    5.165071254    4.522482363
  756 SOLV  HW1     3983    5.793964531    5.214302690    4.607414660
  756 SOLV  HW2     3984    5.841851580    5.091763236    4.510693224
  757 SOLV  OW      3985    5.264356488    3.350361267    5.422766380
  757 SOLV  HW1     3986    5.265500796    3.436998827    5.372824394
  757 SOLV  HW2     3987    5.335537284    3.290127344    5.386617070
  758 SOLV  OW      3988    5.650079573    5.152190310    6.164564931
  758 SOLV  HW1     3989    5.651658123    5.052382970    6.158553870
  758 SOLV  HW2     3990    5.584063735    5.180320054    6.234224570
  759 SOLV  OW      3991    4.317411750    4.993293334    8.270481933
  759 SOLV  HW1     3992    4.322223971    5.071056697    8.333170008
  759 SOLV  HW2     3993    4.259994483    5.017151137    8.192161675
  760 SOLV  OW      3994    4.516002194    4.894413027    4.810720687
  760 SOLV  HW1     3995    4.465821144    4.809005086    4.824455423
  760 SOLV  HW2     3996    4.501451058    4.954580752    4.889262826
  761 SOLV  OW      3997    5.048442726    4.201512827    5.194937520
  761 SOLV  HW1     3998    5.110953718    4.279391696    5.200322868
  761 SOLV  HW2     3999    4.960262051    4.226758734    5.234795515
  762 SOLV  OW      4000    4.390705845    5.437108017    4.833159047
  762 SOLV  HW1     4001    4.378202447    5.409242986    4.737936848
  762 SOLV  HW2     4002    4.465342718    5.384361238    4.873766433
  763 SOLV  OW      4003    3.791212004    4.396336894    6.766497759
  763 SOLV  HW1     4004    3.871614941    4.349474927    6.729879874
  763 SOLV  HW2     4005    3.758299924    4.347706386    6.847452377
  764 SOLV  OW      4006    3.565508961    3.343209311    7.126606238
  764 SOLV  HW1     4007    3.491919106    3.399861315    7.163691183
  764 SOLV  HW2     4008    3.533198656    3.296216061    7.044461520
  765 SOLV  OW      4009    5.925480074    6.102881706    6.063777685
  765 SOLV  HW1     4010    5.835531632    6.141784411    6.043871571
  765 SOLV  HW2     4011    5.914889633    6.023326385    6.123450052
  766 SOLV  OW      4012    5.110861948    3.417813750    6.540705549
  766 SOLV  HW1     4013    5.172687767    3.457190247    6.472681856
  766 SOLV  HW2     4014    5.120112164    3.467634069    6.626917029
  767 SOLV  OW      4015    3.998970093    4.581315742    6.463173146
  767 SOLV  HW1     4016    3.924779222    4.607557206    6.524875760
  767 SOLV  HW2     4017    4.079448601    4.555848210    6.516789305
  768 SOLV  OW      4018    3.211147941    6.298884226    5.763139539
  768 SOLV  HW1     4019    3.120588415    6.306885353    5.804794697
  768 SOLV  HW2     4020    3.206984688    6.329918448    5.668167385
  769 SOLV  OW      4021    3.487403962    6.306358614    5.807858212
  769 SOLV  HW1     4022    3.407765192    6.354413869    5.771111496
  769 SOLV  HW2     4023    3.459510755    6.216285585    5.841157257
  770 SOLV  OW      4024    4.527440333    3.669143235    6.606086489
  770 SOLV  HW1     4025    4.624068784    3.667445232    6.631781354
  770 SOLV  HW2     4026    4.504381161    3.584762517    6.557608711
  771 SOLV  OW      4027    4.272761659    3.581396622    7.354622221
  771 SOLV  HW1     4028    4.296670414    3.511887132    7.422434059
  771 SOLV  HW2     4029    4.281885760    3.672254134    7.395407248
  772 SOLV  OW      4030    4.328667093    4.766560978    8.468187480
  772 SOLV  HW1     4031    4.308003119    4.828895021    8.392771055
  772 SOLV  HW2     4032    4.378167046    4.815991886    8.539646162
  773 SOLV  OW      4033    3.292070818    3.484899807    6.467404411
  773 SOLV  HW1     4034    3.225166313    3.503008301    6.395310121
  773 SOLV  HW2     4035    3.287536882    3.388492543    6.493609277
  774 SOLV  OW      4036    4.662889838    5.813382097    5.861939184
  774 SOLV  HW1     4037    4.592814053    5.874980095    5.897928470
  774 SOLV  HW2     4038    4.748056962    5.864042133    5.848516909
  775 SOLV  OW      4039    4.897859067    3.521531570    5.734332833
  775 SOLV  HW1     4040    4.886172838    3.610021126    5.779437838
  775 SOLV  HW2     4041    4.808272962    3.484825781    5.709264735
  776 SOLV  OW      4042    4.166233659    4.163465792    5.458034191
  776 SOLV  HW1     4043    4.182665740    4.158494164    5.359510329
  776 SOLV  HW2     4044    4.084311362    4.218136974    5.475404324
  777 SOLV  OW      4045    5.565545427    3.714302706    6.710206117
  777 SOLV  HW1     4046    5.650885046    3.765815482    6.702143297
  777 SOLV  HW2     4047    5.585974100    3.616517000    6.714915587
  778 SOLV  OW      4048    4.037856148    4.940270295    5.360206013
  778 SOLV  HW1     4049    3.960461033    4.899513690    5.408691867
  778 SOLV  HW2     4050    4.070945215    4.876434486    5.290694797
  779 SOLV  OW      4051    3.859561270    4.432384132    7.284106476
  779 SOLV  HW1     4052    3.816180545    4.344960705    7.262277001
  779 SOLV  HW2     4053    3.901707972    4.426950262    7.374638553
  780 SOLV  OW      4054    3.078686865    4.591232814    8.034157925
  780 SOLV  HW1     4055    3.023532694    4.518455436    7.993395358
  780 SOLV  HW2     4056    3.147655950    4.551005995    8.094366761
  781 SOLV  OW      4057    4.681757633    3.624993737    6.191935866
  781 SOLV  HW1     4058    4.672248336    3.527500237    6.171774624
  781 SOLV  HW2     4059    4.755024821    3.663590914    6.135867042
  782 SOLV  OW      4060    3.769346164    4.192197089    5.226781055
  782 SOLV  HW1     4061    3.843874162    4.258375669    5.218645504
  782 SOLV  HW2     4062    3.695180945    4.217765127    5.164750604
  783 SOLV  OW      4063    5.436278378    4.435849499    8.006246502
  783 SOLV  HW1     4064    5.506472165    4.503883984    7.985141872
  783 SOLV  HW2     4065    5.474850969    4.365710397    8.066196763
  784 SOLV  OW      4066    3.327731645    6.494118333    6.018128253
  784 SOLV  HW1     4067    3.401289316    6.446421661    5.970019936
  784 SOLV  HW2     4068    3.252867851    6.430305684    6.036165506
  785 SOLV  OW      4069    5.561276337    3.858209150    5.354368514
  785 SOLV  HW1     4070    5.520676648    3.827184146    5.268407520
  785 SOLV  HW2     4071    5.643488237    3.911747950    5.334961202
  786 SOLV  OW      4072    3.927446115    5.041791011    7.726337180
  786 SOLV  HW1     4073    3.866063520    4.963575218    7.737037071
  786 SOLV  HW2     4074    4.013829654    5.011116447    7.686374140
  787 SOLV  OW      4075    4.867002703    4.772368461    6.782045689
  787 SOLV  HW1     4076    4.878587016    4.689392954    6.836657966
  787 SOLV  HW2     4077    4.935005336    4.773760059    6.708728956
  788 SOLV  OW      4078    3.867936465    6.152452014    4.841324476
  788 SOLV  HW1     4079    3.932705869    6.123741472    4.911901217
  788 SOLV  HW2     4080    3.890106870    6.245317862    4.811570916
  789 SOLV  OW      4081    3.952650519    3.938570670    8.134334216
  789 SOLV  HW1     4082    4.009661157    3.894090898    8.203422713
  789 SOLV  HW2     4083    4.000050444    4.019191950    8.098904135
  790 SOLV  OW      4084    4.190510617    5.360711907    5.249673101
  790 SOLV  HW1     4085    4.288518328    5.374496794    5.264035225
  790 SOLV  HW2     4086    4.163145778    5.403395302    5.163470517
  791 SOLV  OW      4087    5.777351236    4.343058308    5.604288481
  791 SOLV  HW1     4088    5.735417574    4.257245986    5.574656347
  791 SOLV  HW2     4089    5.709863182    4.416664354    5.599042552
  792 SOLV  OW      4090    4.644508415    5.688542522    5.607471516
  792 SOLV  HW1     4091    4.659968181    5.736824212    5.693668675
  792 SOLV  HW2     4092    4.554489890    5.712888330    5.571334997
  793 SOLV  OW      4093    5.740896140    5.239197923    5.201719890
  793 SOLV  HW1     4094    5.691402871    5.265351613    5.284594744
  793 SOLV  HW2     4095    5.832668555    5.207906721    5.226226817
  794 SOLV  OW      4096    4.511748786    6.090919610    6.107044717
  794 SOLV  HW1     4097    4.571717272    6.042487442    6.170761160
  794 SOLV  HW2     4098    4.561593638    6.167197149    6.065824960
  795 SOLV  OW      4099    3.529722288    6.189767804    7.377649246
  795 SOLV  HW1     4100    3.464512924    6.117227688    7.399732476
  795 SOLV  HW2     4101    3.496350693    6.241715055    7.298982384
  796 SOLV  OW      4102    4.940612146    5.389436157    4.669748841
  796 SOLV  HW1     4103    4.896872382    5.306969082    4.633885844
  796 SOLV  HW2     4104    4.930984876    5.463735182    4.603513385
  797 SOLV  OW      4105    3.301973869    5.528079019    5.946566157
  797 SOLV  HW1     4106    3.234325523    5.566511056    6.009401754
  797 SOLV  HW2     4107    3.287644998    5.429432919    5.938490519
  798 SOLV  OW      4108    3.622852045    3.601153352    6.937411450
  798 SOLV  HW1     4109    3.672600947    3.646730304    6.863600060
  798 SOLV  HW2     4110    3.549414262    3.660774107    6.969851382
  799 SOLV  OW      4111    5.616902966    6.098181474    7.555301210
  799 SOLV  HW1     4112    5.520109573    6.109156660    7.577937940
  799 SOLV  HW2     4113    5.672377395    6.116706549    7.636424486
  800 SOLV  OW      4114    3.410489625    3.824186608    7.861281007
  800 SOLV  HW1     4115    3.449515128    3.838043924    7.952304486
  800 SOLV  HW2     4116    3.453135967    3.887585375    7.796760132
  801 SOLV  OW      4117    3.193618290    5.500508543    8.366941897
  801 SOLV  HW1     4118    3.157248423    5.499417404    8.273787535
  801 SOLV  HW2     4119    3.141080299    5.565002200    8.422450387
  802 SOLV  OW      4120    5.710218637    4.064408009    7.130879462
  802 SOLV  HW1     4121    5.809805868    4.058050828    7.137492098
  802 SOLV  HW2     4122    5.674836879    3.984184303    7.082777355
  803 SOLV  OW      4123    3.323410118    4.772225663    7.054399543
  803 SOLV  HW1     4124    3.402763772    4.833016110    7.051649333
  803 SOLV  HW2     4125    3.296853688    4.756398579    7.149509660
  804 SOLV  OW      4126    4.674135553    4.382946305    7.893810466
  804 SOLV  HW1     4127    4.617108947    4.457539339    7.928239310
  804 SOLV  HW2     4128    4.759921311    4.420207158    7.858400149
  805 SOLV  OW      4129    3.833861456    5.633691561    4.844436692
  805 SOLV  HW1     4130    3.811500158    5.536988407    4.856688105
  805 SOLV  HW2     4131    3.752138192    5.683323540    4.815131403
  806 SOLV  OW      4132    5.131236348    4.603906860    6.129427101
  806 SOLV  HW1     4133    5.225568143    4.580390296    6.152846868
  806 SOLV  HW2     4134    5.083005382    4.634023788    6.211699285
  807 SOLV  OW      4135    4.307205606    3.684240207    6.091970613
  807 SOLV  HW1     4136    4.284661324    3.587914972    6.077366232
  807 SOLV  HW2     4137    4.280002945    3.711177725    6.184353152
  808 SOLV  OW      4138    3.275635220    4.590766823    6.066643963
  808 SOLV  HW1     4139    3.263224753    4.595751699    5.967539965
  808 SOLV  HW2     4140    3.201864713    4.536456425    6.106753037
  809 SOLV  OW      4141    4.503147885    3.723140050    7.151213030
  809 SOLV  HW1     4142    4.478072393    3.688362917    7.241566153
  809 SOLV  HW2     4143    4.600291446    3.746883423    7.150459026
  810 SOLV  OW      4144    3.979984746    5.386747172    7.853512690
  810 SOLV  HW1     4145    4.006661595    5.481354616    7.835082171
  810 SOLV  HW2     4146    3.945788453    5.379428597    7.947207801
  811 SOLV  OW      4147    3.621393046    3.652512160    6.094481535
  811 SOLV  HW1     4148    3.537026110    3.599569452    6.103388179
  811 SOLV  HW2     4149    3.681993782    3.607791543    6.028695086
  812 SOLV  OW      4150    4.814587875    5.788399573    8.179811491
  812 SOLV  HW1     4151    4.821561825    5.693734621    8.211299951
  812 SOLV  HW2     4152    4.844550107    5.794121202    8.084568657
  813 SOLV  OW      4153    2.928939645    4.965902928    7.465316205
  813 SOLV  HW1     4154    3.004364891    5.028614892    7.484770969
  813 SOLV  HW2     4155    2.927227128    4.945200634    7.367497185
  814 SOLV  OW      4156    3.346904552    3.550028586    4.968272539
  814 SOLV  HW1     4157    3.413759580    3.579551854    4.900016867
  814 SOLV  HW2     4158    3.285671382    3.626053565    4.989974098
  815 SOLV  OW      4159    5.256137536    5.377548618    5.960518682
  815 SOLV  HW1     4160    5.157135894    5.388836534    5.951977294
  815 SOLV  HW2     4161    5.287357886    5.307678558    5.896136328
  816 SOLV  OW      4162    4.265652953    5.079474759    7.385770855
  816 SOLV  HW1     4163    4.243301256    5.176725051    7.379085821
  816 SOLV  HW2     4164    4.188373508    5.025214691    7.352827053
  817 SOLV  OW      4165    5.448096930    4.379276902    4.443597154
  817 SOLV  HW1     4166    5.380573947    4.373634096    4.370051933
  817 SOLV  HW2     4167    5.410294154    4.338516378    4.526720752
  818 SOLV  OW      4168    3.262482251    3.817836267    4.680797666
  818 SOLV  HW1     4169    3.254882317    3.741531040    4.616612090
  818 SOLV  HW2     4170    3.174166083    3.864205707    4.688016280
  819 SOLV  OW      4171    4.053932524    4.334588590    0.102418718
  819 SOLV  HW1     4172    4.040981566    4.266465893    0.030364762
  819 SOLV  HW2     4173    4.077212428    4.422668298    0.061182461
  820 SOLV  OW      4174    5.643840835    6.241057003    6.174254797
  820 SOLV  HW1     4175    5.665927864    6.338241254    6.182582640
  820 SOLV  HW2     4176    5.645069601    6.198747436    6.264856835
  821 SOLV  OW      4177    3.374494609    4.307835322    5.903689993
  821 SOLV  HW1     4178    3.309765785    4.371365612    5.861552370
  821 SOLV  HW2     4179    3.442434872    4.279667512    5.835921115
  822 SOLV  OW      4180    5.841096993    3.885322814    6.413817550
  822 SOLV  HW1     4181    5.776901146    3.893567114    6.337578406
  822 SOLV  HW2     4182    5.790874464    3.889306901    6.500207724
  823 SOLV  OW      4183    5.512449707    4.920703905    5.283770574
  823 SOLV  HW1     4184    5.584300186    4.877198243    5.229488564
  823 SOLV  HW2     4185    5.546875283    4.939309118    5.375804075
  824 SOLV  OW      4186    0.069442454    4.920496001    5.401050421
  824 SOLV  HW1     4187    0.062619304    5.020259105    5.402037970
  824 SOLV  HW2     4188   -0.014940149    4.881702026    5.363951099
  825 SOLV  OW      4189    3.535250200    3.584846770    6.514934120
  825 SOLV  HW1     4190    3.454095668    3.528158862    6.500713728
  825 SOLV  HW2     4191    3.511752069    3.680927138    6.500221528
  826 SOLV  OW      4192    5.611606086    4.656302406    4.348199619
  826 SOLV  HW1     4193    5.586929000    4.630159443    4.441514081
  826 SOLV  HW2     4194    5.592848801    4.753618438    4.334811639
  827 SOLV  OW      4195    4.121090364    4.556791356    8.577028073
  827 SOLV  HW1     4196    4.057640377    4.630739918    8.599532109
  827 SOLV  HW2     4197    4.214881607    4.591395673    8.579808138
  828 SOLV  OW      4198    5.090518590    6.229574149    6.153829644
  828 SOLV  HW1     4199    5.067604406    6.238087551    6.250796065
  828 SOLV  HW2     4200    5.012041234    6.257487173    6.098479980
  829 SOLV  OW      4201    5.483382177    4.575728095    5.974412819
  829 SOLV  HW1     4202    5.471912877    4.482788195    6.009517301
  829 SOLV  HW2     4203    5.573276339    4.584244908    5.931422467
  830 SOLV  OW      4204    3.504328702    4.329160783    5.358106310
  830 SOLV  HW1     4205    3.511627741    4.416680629    5.405934165
  830 SOLV  HW2     4206    3.575720542    4.323296488    5.288320752
  831 SOLV  OW      4207    4.661020695    5.967833680    8.565071300
  831 SOLV  HW1     4208    4.739309989    6.000455533    8.512077100
  831 SOLV  HW2     4209    4.603051897    5.910592936    8.507063750
  832 SOLV  OW      4210    4.064053074    6.122567515    5.052995701
  832 SOLV  HW1     4211    4.136836662    6.126327040    4.984511494
  832 SOLV  HW2     4212    4.060087591    6.030730622    5.092389621
  833 SOLV  OW      4213    3.070521926    3.386807036    4.494870445
  833 SOLV  HW1     4214    3.125482497    3.399696279    4.412327927
  833 SOLV  HW2     4215    3.095329596    3.300158476    4.538213215
  834 SOLV  OW      4216    5.369752191    4.240926428    7.766998709
  834 SOLV  HW1     4217    5.443381904    4.307757929    7.777661505
  834 SOLV  HW2     4218    5.378644553    4.170124673    7.837063217
  835 SOLV  OW      4219    3.516895780    3.436573267    5.493844082
  835 SOLV  HW1     4220    3.524002267    3.425251686    5.394733108
  835 SOLV  HW2     4221    3.424964083    3.410987463    5.523770065
  836 SOLV  OW      4222    5.368303969    5.619139052    4.349253073
  836 SOLV  HW1     4223    5.460262980    5.609852055    4.311069979
  836 SOLV  HW2     4224    5.366236052    5.579637297    4.441100503
  837 SOLV  OW      4225    3.630311414    3.865683029    6.326708444
  837 SOLV  HW1     4226    3.703430355    3.802036407    6.351267042
  837 SOLV  HW2     4227    3.646369283    3.953696009    6.371397124
  838 SOLV  OW      4228    4.448732620    4.080965726    5.160304660
  838 SOLV  HW1     4229    4.415293821    3.992043503    5.191538464
  838 SOLV  HW2     4230    4.548344849    4.083880592    5.168614116
  839 SOLV  OW      4231    3.239245223    5.521051727    7.205342110
  839 SOLV  HW1     4232    3.324958594    5.469891288    7.199352050
  839 SOLV  HW2     4233    3.167930226    5.472618006    7.154644209
  840 SOLV  OW      4234    5.308953620    3.755627413    5.412921479
  840 SOLV  HW1     4235    5.313203593    3.850820415    5.382583001
  840 SOLV  HW2     4236    5.215931609    3.720955721    5.400882883
  841 SOLV  OW      4237    3.573963264    5.187409582    7.596688311
  841 SOLV  HW1     4238    3.529391033    5.138410913    7.671605619
  841 SOLV  HW2     4239    3.626011686    5.122757782    7.540910574
  842 SOLV  OW      4240    5.087248919    3.690951839    7.816492214
  842 SOLV  HW1     4241    5.066180377    3.610127719    7.761502475
  842 SOLV  HW2     4242    5.083743355    3.772438112    7.758631371
  843 SOLV  OW      4243    4.374500537    5.329025966    5.500304027
  843 SOLV  HW1     4244    4.371087706    5.420135479    5.459203274
  843 SOLV  HW2     4245    4.383529599    5.337562445    5.599537138
  844 SOLV  OW      4246    4.206421557    3.325976628    6.458883323
  844 SOLV  HW1     4247    4.287839472    3.305302952    6.513156798
  844 SOLV  HW2     4248    4.178989961    3.420827507    6.474783424
  845 SOLV  OW      4249    0.042954200    3.646555343    7.393622560
  845 SOLV  HW1     4250   -0.011816182    3.590580951    7.331432364
  845 SOLV  HW2     4251    0.013127384    3.630666339    7.487742882
  846 SOLV  OW      4252    5.935368500    5.658161347    5.798569936
  846 SOLV  HW1     4253    5.912174248    5.753067868    5.819906442
  846 SOLV  HW2     4254    6.024158882    5.655090756    5.752664272
  847 SOLV  OW      4255    4.835052863    3.560631094    7.285047471
  847 SOLV  HW1     4256    4.737985758    3.536571883    7.284386610
  847 SOLV  HW2     4257    4.889769644    3.477934658    7.298037837
  848 SOLV  OW      4258    4.797525599    5.515778282    5.868927522
  848 SOLV  HW1     4259    4.768062783    5.609913520    5.852448596
  848 SOLV  HW2     4260    4.790949695    5.463474849    5.783938934
  849 SOLV  OW      4261    3.326565691    3.754847523    7.291795818
  849 SOLV  HW1     4262    3.256889800    3.739043183    7.361775338
  849 SOLV  HW2     4263    3.415709868    3.725520173    7.326338888
  850 SOLV  OW      4264    3.500901127    5.048821870    5.949512028
  850 SOLV  HW1     4265    3.583152727    4.992069617    5.953255137
  850 SOLV  HW2     4266    3.526810417    5.143962708    5.932868296
  851 SOLV  OW      4267    4.785457573    4.019136249    4.550881742
  851 SOLV  HW1     4268    4.767185204    3.992503984    4.456240725
  851 SOLV  HW2     4269    4.884247798    4.023318289    4.565823517
  852 SOLV  OW      4270    4.509922231    5.785880043    8.324095886
  852 SOLV  HW1     4271    4.426235320    5.746745130    8.362371193
  852 SOLV  HW2     4272    4.486802344    5.844439294    8.246399989
  853 SOLV  OW      4273    3.346532106    3.646182552    8.442120996
  853 SOLV  HW1     4274    3.312632317    3.736543261    8.415925976
  853 SOLV  HW2     4275    3.327109255    3.630094099    8.538897614
  854 SOLV  OW      4276    5.690275299    4.908082321    5.905378481
  854 SOLV  HW1     4277    5.616437847    4.844248345    5.883583173
  854 SOLV  HW2     4278    5.733177237    4.939539592    5.820702370
  855 SOLV  OW      4279    5.845466747    0.013600727    5.365241764
  855 SOLV  HW1     4280    5.809262285   -0.032968146    5.284479782
  855 SOLV  HW2     4281    5.945281868    0.007433642    5.365284047
  856 SOLV  OW      4282    5.889789653    5.775130784    5.308897223
  856 SOLV  HW1     4283    5.915706516    5.869474638    5.288171884
  856 SOLV  HW2     4284    5.841456189    5.772319617    5.396405056
  857 SOLV  OW      4285    5.510208650    4.607219530    4.620973597
  857 SOLV  HW1     4286    5.462713207    4.542079084    4.561788811
  857 SOLV  HW2     4287    5.572421594    4.557813941    4.681708167
  858 SOLV  OW      4288    4.327493546    6.412506714    6.656180600
  858 SOLV  HW1     4289    4.309263541    6.494298256    6.601609187
  858 SOLV  HW2     4290    4.325254417    6.331854780    6.597085989
  859 SOLV  OW      4291    3.817063000    3.775452332    5.291747920
  859 SOLV  HW1     4292    3.853660488    3.819149368    5.373914201
  859 SOLV  HW2     4293    3.848191827    3.825302123    5.210838359
  860 SOLV  OW      4294    5.842401189    4.819945768    6.129269588
  860 SOLV  HW1     4295    5.857440179    4.724167766    6.104733112
  860 SOLV  HW2     4296    5.796962641    4.866961389    6.053602310
  861 SOLV  OW      4297    5.195931239    5.590643554    4.913068370
  861 SOLV  HW1     4298    5.187721955    5.492389031    4.896370418
  861 SOLV  HW2     4299    5.269157925    5.607196614    4.979129150
  862 SOLV  OW      4300    5.389625975    3.566404567    6.867649106
  862 SOLV  HW1     4301    5.353170451    3.487005282    6.916317602
  862 SOLV  HW2     4302    5.436175682    3.536028524    6.784509100
  863 SOLV  OW      4303    3.984763428    4.157399231    5.721930264
  863 SOLV  HW1     4304    3.982942441    4.167427630    5.622449632
  863 SOLV  HW2     4305    4.079591288    4.151012852    5.753028440
  864 SOLV  OW      4306    5.019377927    5.568793102    6.638406883
  864 SOLV  HW1     4307    4.950985977    5.516820688    6.689624088
  864 SOLV  HW2     4308    5.030845469    5.528366399    6.547663600
  865 SOLV  OW      4309    4.016355536    4.467896937    5.872139549
  865 SOLV  HW1     4310    3.975955279    4.377961636    5.888898718
  865 SOLV  HW2     4311    4.072712042    4.494196789    5.950456849
  866 SOLV  OW      4312    4.409926395    3.951366212    8.532977025
  866 SOLV  HW1     4313    4.415026844    3.868086775    8.588115857
  866 SOLV  HW2     4314    4.501843524    3.977433763    8.503424267
  867 SOLV  OW      4315    4.925635097    6.007699220    8.361533955
  867 SOLV  HW1     4316    4.888093834    6.085277663    8.310807900
  867 SOLV  HW2     4317    4.925784870    5.926593263    8.303021180
  868 SOLV  OW      4318    4.713814572    4.451203473    4.701736095
  868 SOLV  HW1     4319    4.660024934    4.397582536    4.636684456
  868 SOLV  HW2     4320    4.787621379    4.394643359    4.738529575
  869 SOLV  OW      4321    4.860348269    3.798563848    7.141359190
  869 SOLV  HW1     4322    4.882090149    3.767529171    7.048806460
  869 SOLV  HW2     4323    4.854239045    3.719583264    7.202404135
  870 SOLV  OW      4324    5.314818099    3.825584374    7.387574424
  870 SOLV  HW1     4325    5.369519812    3.906226242    7.410041386
  870 SOLV  HW2     4326    5.226027760    3.831812655    7.433156892
  871 SOLV  OW      4327    5.424375185    4.034505229    8.419392193
  871 SOLV  HW1     4328    5.326818326    4.015719510    8.407929813
  871 SOLV  HW2     4329    5.458084678    3.987062390    8.500722641
  872 SOLV  OW      4330    4.307334200    4.733165234    5.729458466
  872 SOLV  HW1     4331    4.328873179    4.780118003    5.643831731
  872 SOLV  HW2     4332    4.233649186    4.667405013    5.713757977
  873 SOLV  OW      4333    3.712770034    4.695569032    7.462525614
  873 SOLV  HW1     4334    3.690610302    4.616912845    7.404885604
  873 SOLV  HW2     4335    3.811941585    4.701673556    7.473848882
  874 SOLV  OW      4336    4.796907646    6.036819547    5.116959654
  874 SOLV  HW1     4337    4.704870761    6.022045596    5.153168512
  874 SOLV  HW2     4338    4.801999402    6.001550963    5.023524070
  875 SOLV  OW      4339    4.514287509    5.426020022    5.276349741
  875 SOLV  HW1     4340    4.465086149    5.501575677    5.319614348
  875 SOLV  HW2     4341    4.537404861    5.450866886    5.182279181
  876 SOLV  OW      4342    3.734496591    4.067523207    6.599259528
  876 SOLV  HW1     4343    3.654317300    4.066023384    6.539506563
  876 SOLV  HW2     4344    3.783552369    4.153799457    6.586997583
  877 SOLV  OW      4345    3.486119352    3.903686512    8.480923597
  877 SOLV  HW1     4346    3.482745819    3.804575642    8.493807670
  877 SOLV  HW2     4347    3.562870708    3.926909850    8.421168681
  878 SOLV  OW      4348    4.848923694    3.901796327    8.598305747
  878 SOLV  HW1     4349    4.778421919    3.896460862    8.669024231
  878 SOLV  HW2     4350    4.820888098    3.967373602    8.528206465
  879 SOLV  OW      4351    3.738776467    6.195840558    6.698940851
  879 SOLV  HW1     4352    3.761402553    6.273156928    6.758204585
  879 SOLV  HW2     4353    3.816170430    6.132597904    6.695692580
  880 SOLV  OW      4354    3.941522835    4.923131931    8.302284054
  880 SOLV  HW1     4355    4.005249284    4.997440849    8.281834091
  880 SOLV  HW2     4356    3.985427363    4.835368552    8.283012346
  881 SOLV  OW      4357    5.676209654    3.848720760    8.323603817
  881 SOLV  HW1     4358    5.720291498    3.909674975    8.389502565
  881 SOLV  HW2     4359    5.745533016    3.791881370    8.279271735
  882 SOLV  OW      4360    4.104406553    4.568357531    5.624644215
  882 SOLV  HW1     4361    4.162023672    4.492600420    5.593963964
  882 SOLV  HW2     4362    4.060222160    4.543778687    5.710920859
  883 SOLV  OW      4363    3.861153687    4.595635265    4.884050633
  883 SOLV  HW1     4364    3.886623726    4.687411087    4.853575126
  883 SOLV  HW2     4365    3.809063263    4.602070365    4.969180975
  884 SOLV  OW      4366    5.766919915    4.219154276    5.169394398
  884 SOLV  HW1     4367    5.860111694    4.225992930    5.133753425
  884 SOLV  HW2     4368    5.760118537    4.139778338    5.229852407
  885 SOLV  OW      4369    3.662007052    5.347587100    4.955290570
  885 SOLV  HW1     4370    3.578329815    5.376524489    4.908788503
  885 SOLV  HW2     4371    3.648806893    5.353318338    5.054257903
  886 SOLV  OW      4372    3.121888384    3.884668263    5.663152768
  886 SOLV  HW1     4373    3.031006669    3.892781926    5.622228187
  886 SOLV  HW2     4374    3.114503033    3.839197222    5.751920062
  887 SOLV  OW      4375    4.144979084    3.316690522    8.590847326
  887 SOLV  HW1     4376    4.183028275    3.405966188    8.614975392
  887 SOLV  HW2     4377    4.211422198    3.265877174    8.536043087
  888 SOLV  OW      4378    6.015816530    6.340142756    7.028853994
  888 SOLV  HW1     4379    5.930666069    6.377527328    7.065638039
  888 SOLV  HW2     4380    6.007281689    6.329060023    6.929830097
  889 SOLV  OW      4381    3.871503895    4.986136825    6.734410914
  889 SOLV  HW1     4382    3.967535408    4.964359852    6.716931340
  889 SOLV  HW2     4383    3.832861446    5.032654124    6.654758334
  890 SOLV  OW      4384    4.224982296    4.901942898    7.107964369
  890 SOLV  HW1     4385    4.137932563    4.949865972    7.119239848
  890 SOLV  HW2     4386    4.269533999    4.933146125    7.024040309
  891 SOLV  OW      4387    4.180801398    4.752007350    8.248741506
  891 SOLV  HW1     4388    4.214642522    4.750263991    8.342835562
  891 SOLV  HW2     4389    4.156292069    4.659273353    8.220431700
  892 SOLV  OW      4390    5.748165892    4.342916650    4.511472927
  892 SOLV  HW1     4391    5.735930349    4.259640512    4.565467433
  892 SOLV  HW2     4392    5.673682390    4.350900138    4.445212343
  893 SOLV  OW      4393    4.585338956    0.117536275    6.335842969
  893 SOLV  HW1     4394    4.510277687    0.097701569    6.272802901
  893 SOLV  HW2     4395    4.646286914    0.038414094    6.341016384
  894 SOLV  OW      4396    4.106693119    6.277737112    7.609215889
  894 SOLV  HW1     4397    4.065265136    6.315120774    7.526232093
  894 SOLV  HW2     4398    4.041310660    6.217313286    7.654777973
  895 SOLV  OW      4399    3.469256901    5.267961982    6.646094393
  895 SOLV  HW1     4400    3.384687797    5.319784816    6.658840743
  895 SOLV  HW2     4401    3.460474520    5.178555177    6.690038475
  896 SOLV  OW      4402    4.305963668    5.938365284    7.298288643
  896 SOLV  HW1     4403    4.371502023    5.931200492    7.223088301
  896 SOLV  HW2     4404    4.213175067    5.926756847    7.262831947
  897 SOLV  OW      4405    4.525449264    4.565646043    4.893428503
  897 SOLV  HW1     4406    4.492191593    4.486961433    4.945418552
  897 SOLV  HW2     4407    4.605138779    4.538596891    4.839408985
  898 SOLV  OW      4408    3.847605299    3.839838605    6.067316904
  898 SOLV  HW1     4409    3.846225648    3.864116843    6.164316408
  898 SOLV  HW2     4410    3.798096472    3.754019049    6.053755605
  899 SOLV  OW      4411    5.781621297    4.617623813    7.322499858
  899 SOLV  HW1     4412    5.739822384    4.667102859    7.246309112
  899 SOLV  HW2     4413    5.710027926    4.584351163    7.383882285
  900 SOLV  OW      4414    3.147520704    5.553343017    6.231091466
  900 SOLV  HW1     4415    3.241912276    5.586220328    6.234432519
  900 SOLV  HW2     4416    3.085340689    5.631317369    6.223700502
  901 SOLV  OW      4417    5.385244129    3.791008272    5.857643405
  901 SOLV  HW1     4418    5.426884304    3.831178142    5.776078231
  901 SOLV  HW2     4419    5.448238690    3.724613963    5.897937057
  902 SOLV  OW      4420    5.118472187    5.389225102    5.590636572
  902 SOLV  HW1     4421    5.124944684    5.317980436    5.660523696
  902 SOLV  HW2     4422    5.166804988    5.359572504    5.508267348
  903 SOLV  OW      4423    4.883706848    4.120785033    6.677158264
  903 SOLV  HW1     4424    4.880201836    4.099379885    6.774781302
  903 SOLV  HW2     4425    4.972441210    4.093203991    6.640179344
  904 SOLV  OW      4426    3.565940717    4.846668296    5.227503048
  904 SOLV  HW1     4427    3.586802383    4.889329426    5.139497912
  904 SOLV  HW2     4428    3.577773991    4.913784749    5.300695661
  905 SOLV  OW      4429    3.477474260    5.743415846    6.448310559
  905 SOLV  HW1     4430    3.471045530    5.838944722    6.477171984
  905 SOLV  HW2     4431    3.572162517    5.722235301    6.424108128
  906 SOLV  OW      4432    5.548890674    4.814790365    6.208103835
  906 SOLV  HW1     4433    5.641176220    4.803481866    6.171260031
  906 SOLV  HW2     4434    5.554432219    4.849629498    6.301679852
  907 SOLV  OW      4435    5.554479664    5.455265701    4.966199313
  907 SOLV  HW1     4436    5.492928003    5.438858364    5.043295334
  907 SOLV  HW2     4437    5.608276146    5.537779495    4.983494819
  908 SOLV  OW      4438    4.305804426    5.154708443    4.988985544
  908 SOLV  HW1     4439    4.219248170    5.105993076    5.000679704
  908 SOLV  HW2     4440    4.288127385    5.245148352    4.950134646
  909 SOLV  OW      4441    5.172201095    3.716427811    8.318572352
  909 SOLV  HW1     4442    5.248693670    3.688990438    8.260285227
  909 SOLV  HW2     4443    5.093792753    3.656950772    8.300795100
  910 SOLV  OW      4444    4.061559631    3.862887873    5.461366671
  910 SOLV  HW1     4445    4.108427115    3.947811349    5.485721120
  910 SOLV  HW2     4446    3.979867000    3.852469704    5.518106826
  911 SOLV  OW      4447    4.892328415    5.302911811    7.669359984
  911 SOLV  HW1     4448    4.915446371    5.324614668    7.574518206
  911 SOLV  HW2     4449    4.819730628    5.364090230    7.700779360
  912 SOLV  OW      4450    6.007752000    4.182901406    6.051986385
  912 SOLV  HW1     4451    5.969033659    4.203910113    5.962202277
  912 SOLV  HW2     4452    6.052928124    4.264244319    6.088646223
  913 SOLV  OW      4453    4.450035677    3.742551310    8.038677749
  913 SOLV  HW1     4454    4.514292541    3.726244749    8.113550444
  913 SOLV  HW2     4455    4.411373703    3.834367943    8.047378697
  914 SOLV  OW      4456    5.262786712    4.354573898    5.753044641
  914 SOLV  HW1     4457    5.198704557    4.387017906    5.822621946
  914 SOLV  HW2     4458    5.318881950    4.281062057    5.791119894
  915 SOLV  OW      4459    3.831771349    6.118752209    5.666475066
  915 SOLV  HW1     4460    3.809073105    6.021480460    5.661516112
  915 SOLV  HW2     4461    3.930824786    6.130265589    5.658980646
  916 SOLV  OW      4462    3.547407477    4.513783495    6.410863746
  916 SOLV  HW1     4463    3.556201900    4.505757845    6.311566894
  916 SOLV  HW2     4464    3.514005996    4.605149756    6.434054684
  917 SOLV  OW      4465    4.420613231    4.035829082    5.527154948
  917 SOLV  HW1     4466    4.329809535    4.075868444    5.539537881
  917 SOLV  HW2     4467    4.440755415    4.028511158    5.429469435
  918 SOLV  OW      4468    5.810604332    5.542320556    5.553473185
  918 SOLV  HW1     4469    5.720980347    5.543045773    5.597841991
  918 SOLV  HW2     4470    5.876336838    5.591773706    5.610353478
  919 SOLV  OW      4471    5.555401397    4.946144544    4.290756694
  919 SOLV  HW1     4472    5.475373420    4.901665682    4.330995280
  919 SOLV  HW2     4473    5.587979704    5.017987496    4.352227261
  920 SOLV  OW      4474    4.344223985    3.464311095    5.504025985
  920 SOLV  HW1     4475    4.361457427    3.440307818    5.408490603
  920 SOLV  HW2     4476    4.271945649    3.533285684    5.508517532
  921 SOLV  OW      4477    5.779667087    3.420001467    8.391412035
  921 SOLV  HW1     4478    5.768261562    3.326948236    8.426226474
  921 SOLV  HW2     4479    5.721633610    3.432809838    8.310983887
  922 SOLV  OW      4480    4.198335982    4.893810771    6.200072650
  922 SOLV  HW1     4481    4.118168195    4.870609243    6.255179312
  922 SOLV  HW2     4482    4.199609651    4.837202658    6.117635671
  923 SOLV  OW      4483    5.870325864    6.491826981    5.699433803
  923 SOLV  HW1     4484    5.796399347    6.441449098    5.744126991
  923 SOLV  HW2     4485    5.883865601    6.579317416    5.745951440
  924 SOLV  OW      4486    5.236355379    6.432783301    5.987173361
  924 SOLV  HW1     4487    5.262663188    6.347273952    5.942496151
  924 SOLV  HW2     4488    5.188939094    6.412395992    6.072824622
  925 SOLV  OW      4489    4.594408826    3.393611502    6.039658635
  925 SOLV  HW1     4490    4.545904332    3.325024891    6.093911037
  925 SOLV  HW2     4491    4.548160570    3.405366225    5.951778289
  926 SOLV  OW      4492    5.166256586    4.442169247    7.402559736
  926 SOLV  HW1     4493    5.144452779    4.392069794    7.318802781
  926 SOLV  HW2     4494    5.083622704    4.486496061    7.437315662
  927 SOLV  OW      4495    3.773977351    6.190738551    8.177916365
  927 SOLV  HW1     4496    3.708458927    6.266180755    8.182107177
  927 SOLV  HW2     4497    3.766787112    6.145278336    8.089136834
  928 SOLV  OW      4498    5.425405080    4.132516887    6.880818812
  928 SOLV  HW1     4499    5.438072747    4.139937308    6.979737194
  928 SOLV  HW2     4500    5.391501533    4.041160577    6.858345813
  929 SOLV  OW      4501    3.301014350    4.413903211    6.586925527
  929 SOLV  HW1     4502    3.277632279    4.343300868    6.520063720
  929 SOLV  HW2     4503    3.383978218    4.461396532    6.557575333
  930 SOLV  OW      4504    4.295390747    6.402863134    7.388584215
  930 SOLV  HW1     4505    4.278005564    6.364291241    7.479194538
  930 SOLV  HW2     4506    4.279119485    6.501517249    7.390711018
  931 SOLV  OW      4507    5.274295011    4.355387086    7.005160707
  931 SOLV  HW1     4508    5.315356895    4.269759989    6.973797668
  931 SOLV  HW2     4509    5.182509002    4.364442557    6.966493142
  932 SOLV  OW      4510    4.228989768    5.896228665    7.910861865
  932 SOLV  HW1     4511    4.319880290    5.882522821    7.871454021
  932 SOLV  HW2     4512    4.174453879    5.953542279    7.849682476
  933 SOLV  OW      4513    4.166542801    4.193467764    6.094174793
  933 SOLV  HW1     4514    4.210289424    4.119508326    6.145337736
  933 SOLV  HW2     4515    4.094398177    4.234439312    6.150011515
  934 SOLV  OW      4516    3.017518977    3.760321187    6.150553648
  934 SOLV  HW1     4517    3.072862580    3.830319268    6.195711072
  934 SOLV  HW2     4518    3.061045816    3.733829902    6.064498244
  935 SOLV  OW      4519    5.932828746    4.117399821    7.928983199
  935 SOLV  HW1     4520    5.996268589    4.041199631    7.941985923
  935 SOLV  HW2     4521    5.933041612    4.175210080    8.010579568
  936 SOLV  OW      4522    3.905198412    3.849231695    6.431767333
  936 SOLV  HW1     4523    3.844604072    3.788648201    6.483326538
  936 SOLV  HW2     4524    3.983342724    3.796993490    6.397633068
  937 SOLV  OW      4525    4.568607502    3.498067281    5.327019737
  937 SOLV  HW1     4526    4.571934347    3.433866325    5.403619340
  937 SOLV  HW2     4527    4.604502969    3.586702128    5.356269119
  938 SOLV  OW      4528    5.284076809    4.943716062    8.429780696
  938 SOLV  HW1     4529    5.377206780    4.910113525    8.443899024
  938 SOLV  HW2     4530    5.257003614    5.000476398    8.507532388
  939 SOLV  OW      4531    4.682608808    5.416905887    4.853254256
  939 SOLV  HW1     4532    4.745168832    5.467405578    4.912719378
  939 SOLV  HW2     4533    4.724290479    5.405510589    4.763070887
  940 SOLV  OW      4534    5.258444258    6.159210539    5.184754233
  940 SOLV  HW1     4535    5.354216895    6.161903988    5.156085787
  940 SOLV  HW2     4536    5.200339026    6.141860371    5.105228592
  941 SOLV  OW      4537    5.580423815    3.592329643    8.008785206
  941 SOLV  HW1     4538    5.661310761    3.582439892    8.066747819
  941 SOLV  HW2     4539    5.522357882    3.665353686    8.044808296
  942 SOLV  OW      4540    4.089720790    5.540893270    6.983634429
  942 SOLV  HW1     4541    4.056585729    5.608145902    7.049811116
  942 SOLV  HW2     4542    4.044252720    5.555433204    6.895762422
  943 SOLV  OW      4543    3.901585273    5.672696936    7.474923596
  943 SOLV  HW1     4544    3.898776617    5.585153789    7.426655326
  943 SOLV  HW2     4545    3.808918431    5.698796692    7.502004533
  944 SOLV  OW      4546    4.096200755    3.906456982    4.812639270
  944 SOLV  HW1     4547    4.092260199    3.896749389    4.713180273
  944 SOLV  HW2     4548    4.191697376    3.912294468    4.841765016
  945 SOLV  OW      4549    0.018246691    5.027947350    6.801077399
  945 SOLV  HW1     4550    0.068751751    4.991377193    6.722890131
  945 SOLV  HW2     4551   -0.055788074    4.965197113    6.825218034
  946 SOLV  OW      4552    4.411744152    4.656820292    6.346596277
  946 SOLV  HW1     4553    4.364101070    4.739698705    6.317245829
  946 SOLV  HW2     4554    4.380677509    4.579293029    6.291584244
  947 SOLV  OW      4555    5.355816576    6.362904084    6.379919412
  947 SOLV  HW1     4556    5.431436002    6.325022221    6.326549377
  947 SOLV  HW2     4557    5.311875562    6.289707249    6.432002982
  948 SOLV  OW      4558    5.513585034    3.712774361    7.173116635
  948 SOLV  HW1     4559    5.565538515    3.773167466    7.233565967
  948 SOLV  HW2     4560    5.415738703    3.725579089    7.189330581
  949 SOLV  OW      4561    4.155726840    6.290166529    6.150248857
  949 SOLV  HW1     4562    4.073238873    6.247648748    6.187529791
  949 SOLV  HW2     4563    4.233496266    6.269764540    6.209716909
  950 SOLV  OW      4564    5.939634180    6.269370720    5.543726656
  950 SOLV  HW1     4565    5.898445165    6.302682695    5.458908990
  950 SOLV  HW2     4566    5.927799980    6.337851407    5.615634282
  951 SOLV  OW      4567    4.754713360    4.537708099    7.277960925
  951 SOLV  HW1     4568    4.765294046    4.440314621    7.257853752
  951 SOLV  HW2     4569    4.673391294    4.572678319    7.231442313
  952 SOLV  OW      4570    3.442273678    3.358920797    7.544625039
  952 SOLV  HW1     4571    3.353231451    3.321903504    7.518128173
  952 SOLV  HW2     4572    3.487470245    3.397679937    7.464269624
  953 SOLV  OW      4573    4.467295217    3.997197999    6.661271551
  953 SOLV  HW1     4574    4.532316880    4.065626753    6.628252100
  953 SOLV  HW2     4575    4.440187551    3.937753999    6.585562009
  954 SOLV  OW      4576    4.943402746    6.324834475    6.717723444
  954 SOLV  HW1     4577    4.948265556    6.395684675    6.788130362
  954 SOLV  HW2     4578    4.982279376    6.239833241    6.753269072
  955 SOLV  OW      4579    4.446627687    4.766038396    7.728291733
  955 SOLV  HW1     4580    4.380512556    4.692925362    7.711437415
  955 SOLV  HW2     4581    4.398573163    4.847641525    7.760413893
  956 SOLV  OW      4582    5.113428425    4.090396172    7.483438688
  956 SOLV  HW1     4583    5.021966049    4.130824361    7.482110496
  956 SOLV  HW2     4584    5.181994152    4.162882122    7.476634212
  957 SOLV  OW      4585    5.783791826    4.723610099    7.691499279
  957 SOLV  HW1     4586    5.786675358    4.720610866    7.791420338
  957 SOLV  HW2     4587    5.825675590    4.640693441    7.654457344
  958 SOLV  OW      4588    4.294654811    4.989528518    7.790595610
  958 SOLV  HW1     4589    4.252345663    5.070037692    7.832189910
  958 SOLV  HW2     4590    4.260617288    4.906984558    7.835649003
  959 SOLV  OW      4591    3.920077652    5.273098539    7.581310445
  959 SOLV  HW1     4592    3.909294942    5.248245023    7.485050310
  959 SOLV  HW2     4593    3.925029188    5.190045196    7.636803009
  960 SOLV  OW      4594    4.008506522    5.657330893    5.589642972
  960 SOLV  HW1     4595    3.986209421    5.577721574    5.533366112
  960 SOLV  HW2     4596    4.063044522    5.628291312    5.668281057
  961 SOLV  OW      4597    5.717052045    3.406162557    7.784187667
  961 SOLV  HW1     4598    5.670643861    3.432736250    7.868698030
  961 SOLV  HW2     4599    5.751189332    3.312571095    7.792963639
  962 SOLV  OW      4600    3.969037508    3.992769535    6.684820425
  962 SOLV  HW1     4601    3.919732937    3.941622178    6.614428735
  962 SOLV  HW2     4602    4.039219274    3.934273704    6.725496236
  963 SOLV  OW      4603    3.993022417    5.773733388    7.096531721
  963 SOLV  HW1     4604    4.041294045    5.853165799    7.059646895
  963 SOLV  HW2     4605    3.930497630    5.803334086    7.168745996
  964 SOLV  OW      4606    4.832832257    4.769300311    7.071504747
  964 SOLV  HW1     4607    4.925933712    4.779204096    7.106644232
  964 SOLV  HW2     4608    4.776936428    4.720539057    7.138585473
  965 SOLV  OW      4609    5.113001651    5.693319022    4.396759374
  965 SOLV  HW1     4610    5.130023223    5.691680565    4.495287169
  965 SOLV  HW2     4611    5.197997480    5.673504730    4.347941470
  966 SOLV  OW      4612    5.294319567    3.570168515    8.041859428
  966 SOLV  HW1     4613    5.346754824    3.603199815    7.963376663
  966 SOLV  HW2     4614    5.208623358    3.621284081    8.048557299
  967 SOLV  OW      4615    3.314476127    5.813828256    4.813196046
  967 SOLV  HW1     4616    3.295096307    5.878870315    4.886651963
  967 SOLV  HW2     4617    3.229925932    5.767563724    4.786500654
  968 SOLV  OW      4618    4.668107326    3.406581965    4.626730925
  968 SOLV  HW1     4619    4.689130161    3.498408294    4.660302230
  968 SOLV  HW2     4620    4.750457080    3.365934092    4.587147240
  969 SOLV  OW      4621    5.981527684    3.920818977    7.322589144
  969 SOLV  HW1     4622    6.010269396    3.834495769    7.364111262
  969 SOLV  HW2     4623    5.970480154    3.908303575    7.223983165
  970 SOLV  OW      4624    0.021208594    5.280068904    7.005930434
  970 SOLV  HW1     4625   -0.058940904    5.248561257    7.056757763
  970 SOLV  HW2     4626    0.099577227    5.286179824    7.067760141
  971 SOLV  OW      4627    0.031593902    3.558830484    6.779943126
  971 SOLV  HW1     4628   -0.045265791    3.571846802    6.717295070
  971 SOLV  HW2     4629    0.001982917    3.503793687    6.858008689
  972 SOLV  OW      4630    3.194002556    5.398896893    7.469320630
  972 SOLV  HW1     4631    3.188640575    5.446555568    7.381560999
  972 SOLV  HW2     4632    3.288731539    5.398697056    7.501385909
  973 SOLV  OW      4633    5.211764773    5.159826640    5.701097971
  973 SOLV  HW1     4634    5.299625460    5.140915833    5.744950890
  973 SOLV  HW2     4635    5.141970184    5.098873468    5.738695171
  974 SOLV  OW      4636    4.543042200    5.761431573    6.806131530
  974 SOLV  HW1     4637    4.475689152    5.693756777    6.835890887
  974 SOLV  HW2     4638    4.633124164    5.736714513    6.841856270
  975 SOLV  OW      4639    4.611885153    4.573666542    6.065041222
  975 SOLV  HW1     4640    4.542455621    4.554191875    5.995756095
  975 SOLV  HW2     4641    4.629008677    4.672136449    6.068276949
  976 SOLV  OW      4642    5.855501424    4.336710753    8.465933545
  976 SOLV  HW1     4643    5.779812860    4.401799667    8.459895678
  976 SOLV  HW2     4644    5.932368391    4.369844710    8.411212354
  977 SOLV  OW      4645    3.942147110    6.345798756    5.149264734
  977 SOLV  HW1     4646    3.989231943    6.343288896    5.237452577
  977 SOLV  HW2     4647    3.970032285    6.267003775    5.094366515
  978 SOLV  OW      4648    4.090127208    5.931035290    4.369820543
  978 SOLV  HW1     4649    4.084570714    6.013020787    4.426815922
  978 SOLV  HW2     4650    4.177797902    5.929801168    4.321719198
  979 SOLV  OW      4651    4.879547607    3.877372014    8.034312887
  979 SOLV  HW1     4652    4.924024104    3.948971372    7.980493240
  979 SOLV  HW2     4653    4.846376748    3.916125883    8.120331085
  980 SOLV  OW      4654    5.789992791    4.066494776    4.568089592
  980 SOLV  HW1     4655    5.854547036    4.025043484    4.632246381
  980 SOLV  HW2     4656    5.836031334    4.138771103    4.516532106
  981 SOLV  OW      4657    5.621408652    3.842946719    5.026534922
  981 SOLV  HW1     4658    5.590490020    3.773571733    4.961475588
  981 SOLV  HW2     4659    5.543019247    3.896618407    5.057752332
  982 SOLV  OW      4660    4.842218534    4.528569264    5.907835488
  982 SOLV  HW1     4661    4.753570583    4.559144465    5.942587016
  982 SOLV  HW2     4662    4.890348526    4.477896358    5.979366322
  983 SOLV  OW      4663    5.549153465    5.965150221    7.937776890
  983 SOLV  HW1     4664    5.647928553    5.951347454    7.930426844
  983 SOLV  HW2     4665    5.517484204    5.932455893    8.026817451
  984 SOLV  OW      4666    4.338307594    6.195992786    6.929158954
  984 SOLV  HW1     4667    4.375011898    6.103542228    6.939522427
  984 SOLV  HW2     4668    4.395396080    6.260403780    6.980087712
  985 SOLV  OW      4669    4.473614950    3.485476259    4.883254462
  985 SOLV  HW1     4670    4.435623005    3.459953500    4.972176402
  985 SOLV  HW2     4671    4.530159049    3.410682836    4.848484510
  986 SOLV  OW      4672    5.508623393    4.363176661    5.347456139
  986 SOLV  HW1     4673    5.437627075    4.406918751    5.292251742
  986 SOLV  HW2     4674    5.468066930    4.327401686    5.431582167
  987 SOLV  OW      4675    5.725011580    3.413251317    7.071362446
  987 SOLV  HW1     4676    5.625675077    3.423926122    7.067068933
  987 SOLV  HW2     4677    5.758867922    3.450949222    7.157575565
  988 SOLV  OW      4678    4.398708399    3.803015811    7.468435843
  988 SOLV  HW1     4679    4.367737430    3.807449818    7.563424067
  988 SOLV  HW2     4680    4.347246454    3.868878904    7.413526822
  989 SOLV  OW      4681    3.600028726    5.602729901    5.995685059
  989 SOLV  HW1     4682    3.593190594    5.546442282    5.913310224
  989 SOLV  HW2     4683    3.508946460    5.615478489    6.034961309
  990 SOLV  OW      4684    3.641682837    5.841989775    8.497603286
  990 SOLV  HW1     4685    3.553935396    5.808567755    8.532005606
  990 SOLV  HW2     4686    3.648405763    5.823140072    8.399625387
  991 SOLV  OW      4687    5.636756447    4.256854432    8.142392373
  991 SOLV  HW1     4688    5.619866791    4.204226014    8.225730842
  991 SOLV  HW2     4689    5.714623341    4.317940394    8.156784412
  992 SOLV  OW      4690    5.536740278    5.850992142    5.299131729
  992 SOLV  HW1     4691    5.527214951    5.791123633    5.378673376
  992 SOLV  HW2     4692    5.499009371    5.941090623    5.320557972
  993 SOLV  OW      4693    4.226941828    4.868241721    6.506372988
  993 SOLV  HW1     4694    4.149801515    4.888983717    6.446198891
  993 SOLV  HW2     4695    4.204190923    4.789581070    6.563789827
  994 SOLV  OW      4696    3.230127882    4.729722751    8.478391393
  994 SOLV  HW1     4697    3.170556227    4.785137962    8.420233660
  994 SOLV  HW2     4698    3.323812454    4.733839713    8.443635266
  995 SOLV  OW      4699    4.988445624    5.283663541    5.898587433
  995 SOLV  HW1     4700    4.958390245    5.293485920    5.993466604
  995 SOLV  HW2     4701    4.943178761    5.352579268    5.842004475
  996 SOLV  OW      4702    5.911833636    3.928994792    8.520135291
  996 SOLV  HW1     4703    5.827437573    3.978503840    8.499448798
  996 SOLV  HW2     4704    5.976222712    3.990493090    8.565674630
  997 SOLV  OW      4705    3.401272089    5.427187056    4.861963582
  997 SOLV  HW1     4706    3.359121477    5.338465158    4.843168182
  997 SOLV  HW2     4707    3.336389374    5.485102161    4.911340302
  998 SOLV  OW      4708    3.152369852    6.309153830    5.056712167
  998 SOLV  HW1     4709    3.106243154    6.396954278    5.043864758
  998 SOLV  HW2     4710    3.210917459    6.290442998    4.977821646
  999 SOLV  OW      4711    4.639483239    4.253455693    4.490750558
  999 SOLV  HW1     4712    4.547925885    4.254845410    4.530966416
  999 SOLV  HW2     4713    4.674284722    4.159707335    4.490390308
 1000 SOLV  OW      4714    5.100506265    5.590558427    7.029032047
 1000 SOLV  HW1     4715    5.036530505    5.531390757    6.979958495
 1000 SOLV  HW2     4716    5.194273616    5.565116690    7.005335733
 1001 SOLV  OW      4717    5.609892363    3.454173472    5.706558363
 1001 SOLV  HW1     4718    5.525008264    3.401868151    5.698886679
 1001 SOLV  HW2     4719    5.622933662    3.482771415    5.801499018
 1002 SOLV  OW      4720    3.568949261    6.294551861    7.849499473
 1002 SOLV  HW1     4721    3.588326304    6.323067678    7.755620420
 1002 SOLV  HW2     4722    3.505448872    6.359350521    7.891557507
 1003 SOLV  OW      4723    3.077403892    0.024628083    4.582887524
 1003 SOLV  HW1     4724    3.116711973   -0.055544512    4.627925764
 1003 SOLV  HW2     4725    3.109264279    0.028574566    4.488170819
 1004 SOLV  OW      4726    4.872803956    5.504725506    5.604861536
 1004 SOLV  HW1     4727    4.842213378    5.505881334    5.509652854
 1004 SOLV  HW2     4728    4.952215132    5.444579182    5.613603314
 1005 SOLV  OW      4729    3.565528733    4.595761015    6.118824804
 1005 SOLV  HW1     4730    3.592177557    4.532847311    6.045805988
 1005 SOLV  HW2     4731    3.469459879    4.621121771    6.107528331
 1006 SOLV  OW      4732    3.296549734    4.852311676    6.530301205
 1006 SOLV  HW1     4733    3.387054616    4.873262641    6.493286631
 1006 SOLV  HW2     4734    3.243111332    4.802956041    6.461680261
 1007 SOLV  OW      4735    4.206641371    3.417254129    6.157575727
 1007 SOLV  HW1     4736    4.110396572    3.437377285    6.175842027
 1007 SOLV  HW2     4737    4.228810173    3.326147197    6.192356876
 1008 SOLV  OW      4738    5.488380565    6.165532789    5.711835087
 1008 SOLV  HW1     4739    5.449136760    6.181430458    5.621240303
 1008 SOLV  HW2     4740    5.487461179    6.067549199    5.731800554
 1009 SOLV  OW      4741    4.318606184    3.320982638    5.909169538
 1009 SOLV  HW1     4742    4.265880352    3.392956063    5.863986793
 1009 SOLV  HW2     4743    4.257993384    3.266939847    5.967526480
 1010 SOLV  OW      4744    4.473449059    4.486209260    5.822283166
 1010 SOLV  HW1     4745    4.552545017    4.503018893    5.763440314
 1010 SOLV  HW2     4746    4.405341178    4.557997487    5.807831591
 1011 SOLV  OW      4747    3.674887459    4.981515050    7.452227255
 1011 SOLV  HW1     4748    3.579038270    4.955392064    7.440800820
 1011 SOLV  HW2     4749    3.731577103    4.899227407    7.456337338
 1012 SOLV  OW      4750    5.414846684    5.509408485    6.559864057
 1012 SOLV  HW1     4751    5.334008787    5.450551131    6.558656471
 1012 SOLV  HW2     4752    5.479499180    5.475788860    6.628359855
 1013 SOLV  OW      4753    5.262867125    4.336160819    5.038180868
 1013 SOLV  HW1     4754    5.217459425    4.248867558    5.020292088
 1013 SOLV  HW2     4755    5.355540457    4.333806599    5.000656194
 1014 SOLV  OW      4756    5.975876245    5.246133300    4.802708044
 1014 SOLV  HW1     4757    5.880186819    5.273057929    4.813654365
 1014 SOLV  HW2     4758    6.028722848    5.324014925    4.768902641
 1015 SOLV  OW      4759    3.300315959    4.502456909    4.423090446
 1015 SOLV  HW1     4760    3.303595955    4.422366365    4.482893531
 1015 SOLV  HW2     4761    3.291214498    4.472709253    4.328042419
 1016 SOLV  OW      4762    4.704616726    3.891446766    6.303874562
 1016 SOLV  HW1     4763    4.769496706    3.861169864    6.373701618
 1016 SOLV  HW2     4764    4.695082219    3.820343692    6.234194297
 1017 SOLV  OW      4765    5.769594792    3.605496514    5.212151236
 1017 SOLV  HW1     4766    5.857499154    3.612126237    5.259381394
 1017 SOLV  HW2     4767    5.695609975    3.604620089    5.279436667
 1018 SOLV  OW      4768    4.778311734    6.313368652    6.150981097
 1018 SOLV  HW1     4769    4.795842679    6.257359449    6.070013751
 1018 SOLV  HW2     4770    4.733780121    6.398591292    6.123521210
 1019 SOLV  OW      4771    5.823059014    6.094120882    4.512424642
 1019 SOLV  HW1     4772    5.855639147    6.177826087    4.468469430
 1019 SOLV  HW2     4773    5.901123438    6.042271593    4.547324562
 1020 SOLV  OW      4774    3.611903518    3.637298645    8.081501579
 1020 SOLV  HW1     4775    3.585363670    3.605213627    8.172430781
 1020 SOLV  HW2     4776    3.602575496    3.562518611    8.015754429
 1021 SOLV  OW      4777    5.297530746    5.151637349    6.112275792
 1021 SOLV  HW1     4778    5.271167203    5.228981604    6.054629580
 1021 SOLV  HW2     4779    5.344197152    5.185406208    6.194019825
 1022 SOLV  OW      4780    5.235379900    5.263887526    4.601932523
 1022 SOLV  HW1     4781    5.222118263    5.191072471    4.534673359
 1022 SOLV  HW2     4782    5.147192893    5.305878289    4.623379558
 1023 SOLV  OW      4783    5.307361845    6.004776772    6.711198431
 1023 SOLV  HW1     4784    5.339648300    5.910831341    6.699685276
 1023 SOLV  HW2     4785    5.311005937    6.052256984    6.623258616
 1024 SOLV  OW      4786    4.181370452    4.574737470    6.674513092
 1024 SOLV  HW1     4787    4.259639026    4.522441881    6.640759560
 1024 SOLV  HW2     4788    4.153296136    4.538935187    6.763563859
 1025 SOLV  OW      4789    4.528752056    3.432839859    8.215273456
 1025 SOLV  HW1     4790    4.604339596    3.498275394    8.217864397
 1025 SOLV  HW2     4791    4.557718528    3.350409870    8.166624698
 1026 SOLV  OW      4792    3.372578546    0.011333159    8.332093629
 1026 SOLV  HW1     4793    3.424206210   -0.007513070    8.248550312
 1026 SOLV  HW2     4794    3.422624027   -0.024429233    8.410951100
 1027 SOLV  OW      4795    3.311866938    5.985885844    7.347084421
 1027 SOLV  HW1     4796    3.314365221    5.923498846    7.268963430
 1027 SOLV  HW2     4797    3.337733248    5.936402341    7.430054369
 1028 SOLV  OW      4798    3.989221102    4.201771661    7.000404913
 1028 SOLV  HW1     4799    4.017184997    4.114995280    7.041512645
 1028 SOLV  HW2     4800    3.890497680    4.213497705    7.011275722
 1029 SOLV  OW      4801    5.591971778    3.554884902    5.974598996
 1029 SOLV  HW1     4802    5.636423913    3.479953636    6.023684996
 1029 SOLV  HW2     4803    5.505444276    3.577358114    6.019409438
 1030 SOLV  OW      4804    4.242619635    0.024205280    7.700762640
 1030 SOLV  HW1     4805    4.197295251   -0.010759518    7.782768959
 1030 SOLV  HW2     4806    4.309362384   -0.042885769    7.668420953
 1031 SOLV  OW      4807    3.036080027    3.849312269    6.899019598
 1031 SOLV  HW1     4808    3.133600412    3.833194349    6.914248882
 1031 SOLV  HW2     4809    3.018763062    3.947742528    6.895336708
 1032 SOLV  OW      4810    4.010538334    3.504038768    7.529864888
 1032 SOLV  HW1     4811    4.103882163    3.512426446    7.494973919
 1032 SOLV  HW2     4812    3.955194234    3.452102124    7.464739305
 1033 SOLV  OW      4813    4.337539471    5.883433839    6.063996693
 1033 SOLV  HW1     4814    4.344433947    5.829232906    6.147753840
 1033 SOLV  HW2     4815    4.390783647    5.967462100    6.074228843
 1034 SOLV  OW      4816    5.668444177    6.414007289    4.842392874
 1034 SOLV  HW1     4817    5.754524803    6.445546906    4.802431985
 1034 SOLV  HW2     4818    5.643994174    6.325342474    4.803120004
 1035 SOLV  OW      4819    4.294122457    4.285777893    5.117805265
 1035 SOLV  HW1     4820    4.200841951    4.249857259    5.114861944
 1035 SOLV  HW2     4821    4.357094423    4.212792360    5.144407788
 1036 SOLV  OW      4822    5.918018744    3.392884595    6.111310107
 1036 SOLV  HW1     4823    6.001357853    3.390025218    6.056097905
 1036 SOLV  HW2     4824    5.940619201    3.422089024    6.204242102
 1037 SOLV  OW      4825    3.018485630    5.946513804    7.358922804
 1037 SOLV  HW1     4826    3.118104992    5.949497631    7.350619953
 1037 SOLV  HW2     4827    2.987444623    6.023097408    7.415254055
 1038 SOLV  OW      4828    3.585826473    4.081517342    5.515659276
 1038 SOLV  HW1     4829    3.518363982    4.064063853    5.587382588
 1038 SOLV  HW2     4830    3.666852796    4.025145489    5.531716555
 1039 SOLV  OW      4831    5.751936049    4.100059190    7.436595989
 1039 SOLV  HW1     4832    5.770251863    4.129446016    7.530411447
 1039 SOLV  HW2     4833    5.836307672    4.065621092    7.395412798
 1040 SOLV  OW      4834    4.288464620    4.415445149    4.760840639
 1040 SOLV  HW1     4835    4.190705134    4.399677265    4.774849446
 1040 SOLV  HW2     4836    4.317899687    4.493362300    4.816181351
 1041 SOLV  OW      4837    5.201775081    5.834157168    6.940788195
 1041 SOLV  HW1     4838    5.122638209    5.878737101    6.898940285
 1041 SOLV  HW2     4839    5.170890785    5.757641868    6.997286289
 1042 SOLV  OW      4840    3.700032989    6.423282782    7.618464979
 1042 SOLV  HW1     4841    3.609773344    6.441923589    7.579656076
 1042 SOLV  HW2     4842    3.766668642    6.487148578    7.579977725
 1043 SOLV  OW      4843    4.347846017    3.823005232    4.431210818
 1043 SOLV  HW1     4844    4.355234396    3.725537303    4.452317470
 1043 SOLV  HW2     4845    4.417286760    3.873537513    4.482440793
 1044 SOLV  OW      4846    5.143090627    4.977700264    4.427327333
 1044 SOLV  HW1     4847    5.120680429    4.943997214    4.335874865
 1044 SOLV  HW2     4848    5.065106610    4.963157797    4.488216718
 1045 SOLV  OW      4849    4.676046624    6.369372821    4.862209324
 1045 SOLV  HW1     4850    4.758852815    6.347483173    4.913823338
 1045 SOLV  HW2     4851    4.595636363    6.342806264    4.915408448
 1046 SOLV  OW      4852    4.538031158    3.899884545    4.613704265
 1046 SOLV  HW1     4853    4.613338362    3.958243422    4.583293750
 1046 SOLV  HW2     4854    4.574801000    3.821133580    4.663183352
 1047 SOLV  OW      4855    4.083537924    4.204160812    4.643515278
 1047 SOLV  HW1     4856    3.998702926    4.158997162    4.615857607
 1047 SOLV  HW2     4857    4.129934005    4.148547359    4.712479885
 1048 SOLV  OW      4858    3.432246613    5.909340040    6.198850032
 1048 SOLV  HW1     4859    3.504318730    5.964239587    6.156514614
 1048 SOLV  HW2     4860    3.344714878    5.929803017    6.155032683
 1049 SOLV  OW      4861    4.278947238    3.562294950    8.272984729
 1049 SOLV  HW1     4862    4.274122965    3.588289555    8.176542236
 1049 SOLV  HW2     4863    4.359828702    3.505479751    8.288160418
 1050 SOLV  OW      4864    5.546972921    5.390157836    6.788843809
 1050 SOLV  HW1     4865    5.572524203    5.375232768    6.884367194
 1050 SOLV  HW2     4866    5.520480069    5.303051041    6.747462011
 1051 SOLV  OW      4867    6.038295317    3.895123514    7.655632538
 1051 SOLV  HW1     4868    6.061858152    3.880598183    7.559530119
 1051 SOLV  HW2     4869    6.007577063    3.808841440    7.695796796
 1052 SOLV  OW      4870    3.287065041    3.710966175    5.365284501
 1052 SOLV  HW1     4871    3.366037068    3.768187845    5.343123836
 1052 SOLV  HW2     4872    3.302135732    3.618447717    5.330430453
 1053 SOLV  OW      4873    5.845870442    3.507334866    4.420895365
 1053 SOLV  HW1     4874    5.821092271    3.462992469    4.507034172
 1053 SOLV  HW2     4875    5.884994628    3.597393805    4.439845571
 1054 SOLV  OW      4876    5.093671735    4.810569728    7.098849302
 1054 SOLV  HW1     4877    5.187814610    4.776856381    7.099581389
 1054 SOLV  HW2     4878    5.036055833    4.747351042    7.047042502
 1055 SOLV  OW      4879    5.226700172    4.427964126    5.276208138
 1055 SOLV  HW1     4880    5.225439327    4.525856117    5.255815575
 1055 SOLV  HW2     4881    5.247376779    4.376830797    5.192793904
 1056 SOLV  OW      4882    4.669420399    6.278612378    4.572482091
 1056 SOLV  HW1     4883    4.569469813    6.277801037    4.569193784
 1056 SOLV  HW2     4884    4.699516321    6.310487348    4.662370596
 1057 SOLV  OW      4885    4.437053440    5.954351738    8.119718583
 1057 SOLV  HW1     4886    4.360283742    5.972394795    8.181209216
 1057 SOLV  HW2     4887    4.402998347    5.942923742    8.026384114
 1058 SOLV  OW      4888    3.704688551    3.934173003    8.311428761
 1058 SOLV  HW1     4889    3.754005743    3.940959517    8.398159129
 1058 SOLV  HW2     4890    3.769996259    3.920302748    8.236979158
 1059 SOLV  OW      4891    5.149805507    3.436093939    6.225351425
 1059 SOLV  HW1     4892    5.175189026    3.339449677    6.229539122
 1059 SOLV  HW2     4893    5.230463328    3.490776092    6.202854607
 1060 SOLV  OW      4894    4.737109796    4.824891137    6.359020000
 1060 SOLV  HW1     4895    4.733879172    4.906417163    6.416839701
 1060 SOLV  HW2     4896    4.712978052    4.849634660    6.265172269
 1061 SOLV  OW      4897    3.950563981    4.700437130    8.061802245
 1061 SOLV  HW1     4898    3.866641808    4.655749162    8.030811111
 1061 SOLV  HW2     4899    3.996800144    4.641928061    8.128431278
 1062 SOLV  OW      4900    5.074379053    5.035950390    4.896028682
 1062 SOLV  HW1     4901    5.023517811    4.953280648    4.920102856
 1062 SOLV  HW2     4902    5.032644401    5.078526762    4.815738085
 1063 SOLV  OW      4903    3.457149388    3.498872237    4.647586627
 1063 SOLV  HW1     4904    3.360051462    3.487226649    4.626655601
 1063 SOLV  HW2     4905    3.505818852    3.413637228    4.628407254
 1064 SOLV  OW      4906    3.347726252    3.475562753    6.775160199
 1064 SOLV  HW1     4907    3.353295151    3.517594448    6.684593348
 1064 SOLV  HW2     4908    3.426818971    3.503333406    6.829687894
 1065 SOLV  OW      4909    3.871588904    5.155068764    4.625669644
 1065 SOLV  HW1     4910    3.874734289    5.196031698    4.716850478
 1065 SOLV  HW2     4911    3.883924507    5.226397945    4.556663027
 1066 SOLV  OW      4912    5.554502414    4.911306051    8.533170788
 1066 SOLV  HW1     4913    5.607200888    4.832284112    8.501889983
 1066 SOLV  HW2     4914    5.527138714    4.897526406    8.628362006
 1067 SOLV  OW      4915    3.195653127    3.392057049    4.771009142
 1067 SOLV  HW1     4916    3.243481860    3.463787482    4.821693922
 1067 SOLV  HW2     4917    3.188843950    3.310030510    4.827815137
 1068 SOLV  OW      4918    0.002844408    5.168901160    6.099155533
 1068 SOLV  HW1     4919    0.032086845    5.137867718    6.008700738
 1068 SOLV  HW2     4920   -0.076787616    5.228665122    6.089724144
 1069 SOLV  OW      4921    3.799497118    4.793711647    7.760392025
 1069 SOLV  HW1     4922    3.761240780    4.769314112    7.671272165
 1069 SOLV  HW2     4923    3.795440234    4.714426921    7.821203799
 1070 SOLV  OW      4924    4.526839488    4.677930934    4.650438987
 1070 SOLV  HW1     4925    4.528117095    4.621863200    4.733244544
 1070 SOLV  HW2     4926    4.590889103    4.640078409    4.583610450
 1071 SOLV  OW      4927    4.874104439    3.246330389    7.778941952
 1071 SOLV  HW1     4928    4.859915291    3.312289696    7.705117824
 1071 SOLV  HW2     4929    4.959712013    3.267188602    7.826238917
 1072 SOLV  OW      4930    5.567869242    3.961432029    6.303517261
 1072 SOLV  HW1     4931    5.543735161    3.940932921    6.398371597
 1072 SOLV  HW2     4932    5.516791664    4.041727600    6.272767171
 1073 SOLV  OW      4933    5.659756769    4.317108255    7.308285165
 1073 SOLV  HW1     4934    5.698766091    4.236778133    7.353289949
 1073 SOLV  HW2     4935    5.629058154    4.382441699    7.377499647
 1074 SOLV  OW      4936    5.755352554    5.890624314    5.575788881
 1074 SOLV  HW1     4937    5.704937391    5.814124019    5.535691662
 1074 SOLV  HW2     4938    5.726514661    5.903413097    5.670690398
 1075 SOLV  OW      4939    4.258876793    5.394113801    7.704142865
 1075 SOLV  HW1     4940    4.218266272    5.474488840    7.747644365
 1075 SOLV  HW2     4941    4.190214567    5.348712325    7.647344990
 1076 SOLV  OW      4942    4.190886855    4.027162341    7.743396956
 1076 SOLV  HW1     4943    4.178751776    4.083346325    7.825227506
 1076 SOLV  HW2     4944    4.103998331    3.983744004    7.719620668
 1077 SOLV  OW      4945    3.898465176    4.168108816    7.492180893
 1077 SOLV  HW1     4946    3.998135907    4.160022981    7.492788812
 1077 SOLV  HW2     4947    3.864615622    4.169860495    7.586270988
 1078 SOLV  OW      4948    4.119318088    3.656518001    0.004800808
 1078 SOLV  HW1     4949    4.059591387    3.655575472   -0.075406077
 1078 SOLV  HW2     4950    4.155747958    3.748702141    0.018099427
 1079 SOLV  OW      4951    4.872803098    5.930830450    6.910802697
 1079 SOLV  HW1     4952    4.833359916    5.957243137    6.998818892
 1079 SOLV  HW2     4953    4.863912485    5.831968776    6.898645195
 1080 SOLV  OW      4954    5.940452841    6.415653955    4.770438014
 1080 SOLV  HW1     4955    5.898379245    6.505535732    4.758146198
 1080 SOLV  HW2     4956    5.999795158    6.395705807    4.692447482
 1081 SOLV  OW      4957    5.017694516    3.663580319    4.801456848
 1081 SOLV  HW1     4958    5.076181020    3.593145944    4.761204472
 1081 SOLV  HW2     4959    5.059524077    3.753386573    4.787841010
 1082 SOLV  OW      4960    3.370362889    6.120683546    8.445703993
 1082 SOLV  HW1     4961    3.294143795    6.055986788    8.443454193
 1082 SOLV  HW2     4962    3.384490546    6.158701035    8.354297639
 1083 SOLV  OW      4963    3.669615412    0.008233847    5.843907518
 1083 SOLV  HW1     4964    3.746114047   -0.054631785    5.857909141
 1083 SOLV  HW2     4965    3.586310556   -0.044130692    5.826066086
 1084 SOLV  OW      4966    3.548929607    6.080807430    5.600768775
 1084 SOLV  HW1     4967    3.622400115    6.123576270    5.548109685
 1084 SOLV  HW2     4968    3.507830997    6.148592874    5.661740273
 1085 SOLV  OW      4969    4.500602707    4.929949058    6.765783492
 1085 SOLV  HW1     4970    4.510213123    4.845980284    6.819235689
 1085 SOLV  HW2     4971    4.500856709    4.907593639    6.668313386
 1086 SOLV  OW      4972    4.714136888    5.928093214    4.855410350
 1086 SOLV  HW1     4973    4.616738547    5.919776616    4.876530790
 1086 SOLV  HW2     4974    4.733829566    5.880340363    4.769774580
 1087 SOLV  OW      4975    4.105221439    3.507741528    5.815353015
 1087 SOLV  HW1     4976    4.106407192    3.585182849    5.878620863
 1087 SOLV  HW2     4977    4.011465592    3.474447522    5.805230408
 1088 SOLV  OW      4978    3.591971965    4.609328265    6.907249504
 1088 SOLV  HW1     4979    3.599609111    4.516782794    6.870122391
 1088 SOLV  HW2     4980    3.495407737    4.633297372    6.917376935
 1089 SOLV  OW      4981    4.735169092    6.423254611    6.991450962
 1089 SOLV  HW1     4982    4.796691189    6.492953468    6.954588520
 1089 SOLV  HW2     4983    4.662543139    6.404583157    6.925287075
 1090 SOLV  OW      4984    5.321834993    4.166386110    5.509429561
 1090 SOLV  HW1     4985    5.280866787    4.251812492    5.477402792
 1090 SOLV  HW2     4986    5.314530933    4.161238512    5.609029527
 1091 SOLV  OW      4987    4.274251093    4.298971104    5.693693258
 1091 SOLV  HW1     4988    4.359626565    4.337920351    5.659133146
 1091 SOLV  HW2     4989    4.294701696    4.231968567    5.765062785
 1092 SOLV  OW      4990    4.862188912    3.795685178    5.564751175
 1092 SOLV  HW1     4991    4.928049110    3.761167199    5.631629803
 1092 SOLV  HW2     4992    4.855554728    3.895138561    5.572821627
 1093 SOLV  OW      4993    4.548873781    4.352993822    6.213967950
 1093 SOLV  HW1     4994    4.538301839    4.438935617    6.163941653
 1093 SOLV  HW2     4995    4.625303609    4.360900028    6.277971261
 1094 SOLV  OW      4996    3.566485450    3.989332710    7.696391663
 1094 SOLV  HW1     4997    3.591340889    4.039515675    7.613536401
 1094 SOLV  HW2     4998    3.485622560    4.031231788    7.737703631
 1095 SOLV  OW      4999    4.276529329    5.180215297    6.151835323
 1095 SOLV  HW1     5000    4.335022415    5.180746279    6.232953598
 1095 SOLV  HW2     5001    4.220160133    5.097605789    6.151985431
 1096 SOLV  OW      5002    4.494865617    5.490629865    8.379113669
 1096 SOLV  HW1     5003    4.491160382    5.523998690    8.473317633
 1096 SOLV  HW2     5004    4.541783767    5.557821154    8.321792454
 1097 SOLV  OW      5005    4.267928475    4.158087682    6.771701732
 1097 SOLV  HW1     5006    4.332245207    4.106515084    6.715087618
 1097 SOLV  HW2     5007    4.299465574    4.157836250    6.866607513
 1098 SOLV  OW      5008    4.348212960    4.248123578    8.527461252
 1098 SOLV  HW1     5009    4.407298352    4.253779267    8.446980703
 1098 SOLV  HW2     5010    4.368096122    4.163868497    8.577520945
 1099 SOLV  OW      5011    5.361168330    5.841558696    6.424011307
 1099 SOLV  HW1     5012    5.373610506    5.914948082    6.357221221
 1099 SOLV  HW2     5013    5.450540996    5.806442788    6.451935349
 1100 SOLV  OW      5014    3.036961931    3.933913468    8.160392974
 1100 SOLV  HW1     5015    3.104602448    3.947514845    8.232780491
 1100 SOLV  HW2     5016    3.023005210    3.835968893    8.145826714
 1101 SOLV  OW      5017    3.854117530    4.885502166    8.568024015
 1101 SOLV  HW1     5018    3.894880840    4.966407409    8.610367169
 1101 SOLV  HW2     5019    3.878389493    4.882858810    8.471049995
 1102 SOLV  OW      5020    3.814953396    3.926127310    5.580338313
 1102 SOLV  HW1     5021    3.783725603    3.831415490    5.572848223
 1102 SOLV  HW2     5022    3.807755609    3.956132193    5.675464945
 1103 SOLV  OW      5023    4.432794068    3.902750858    6.320122847
 1103 SOLV  HW1     5024    4.529762098    3.887334058    6.301113460
 1103 SOLV  HW2     5025    4.399729224    3.832736469    6.383407116
 1104 SOLV  OW      5026    4.377759577    6.249262577    4.613525748
 1104 SOLV  HW1     5027    4.333444908    6.319110770    4.557334332
 1104 SOLV  HW2     5028    4.382651550    6.280895455    4.708272387
 1105 SOLV  OW      5029    3.749614585    4.541245446    7.987564200
 1105 SOLV  HW1     5030    3.676820486    4.524279380    8.054010810
 1105 SOLV  HW2     5031    3.742019392    4.475728087    7.912397637
 1106 SOLV  OW      5032    5.968324563    3.777528394    5.670263350
 1106 SOLV  HW1     5033    5.897037353    3.761975665    5.601878547
 1106 SOLV  HW2     5034    5.956331163    3.713403122    5.746054482
 1107 SOLV  OW      5035    4.165497593    6.334324690    7.153481938
 1107 SOLV  HW1     5036    4.199609551    6.328505557    7.247303825
 1107 SOLV  HW2     5037    4.242164326    6.327241491    7.089668232
 1108 SOLV  OW      5038    4.733413307    5.175778607    4.454794929
 1108 SOLV  HW1     5039    4.649772216    5.173506260    4.509558746
 1108 SOLV  HW2     5040    4.743788949    5.266299148    4.413580231
 1109 SOLV  OW      5041    4.126041535    4.897223906    7.568692082
 1109 SOLV  HW1     5042    4.207485871    4.877948170    7.623438842
 1109 SOLV  HW2     5043    4.145220012    4.972633183    7.505862134
 1110 SOLV  OW      5044    3.870542584    4.156982126    5.958252403
 1110 SOLV  HW1     5045    3.908098163    4.167468912    5.866166426
 1110 SOLV  HW2     5046    3.936322320    4.108270218    6.015701602
 1111 SOLV  OW      5047    5.809167347    4.084289582    6.786006709
 1111 SOLV  HW1     5048    5.803808786    4.090553051    6.885666967
 1111 SOLV  HW2     5049    5.717084085    4.074522603    6.748248977
 1112 SOLV  OW      5050    5.001281805    4.094529525    7.888297312
 1112 SOLV  HW1     5051    5.025651883    4.190464589    7.874056206
 1112 SOLV  HW2     5052    5.080483081    4.044989470    7.923978372
 1113 SOLV  OW      5053    5.706183213    4.216110347    6.213265896
 1113 SOLV  HW1     5054    5.735336483    4.151861161    6.284133194
 1113 SOLV  HW2     5055    5.780576170    4.229464230    6.147774930
 1114 SOLV  OW      5056    4.184032980    4.813707412    7.955841524
 1114 SOLV  HW1     5057    4.087207001    4.791770126    7.967903087
 1114 SOLV  HW2     5058    4.236059742    4.778762729    8.033765141
 1115 SOLV  OW      5059    3.473610996    5.356656010    7.399233718
 1115 SOLV  HW1     5060    3.508686958    5.439907312    7.442116888
 1115 SOLV  HW2     5061    3.503234216    5.277009897    7.451950733
 1116 SOLV  OW      5062    3.108764904    5.645319062    4.429054042
 1116 SOLV  HW1     5063    3.130800535    5.595715618    4.345066322
 1116 SOLV  HW2     5064    3.038266056    5.595552336    4.479601418
 1117 SOLV  OW      5065    4.775498587    3.325001375    5.220847225
 1117 SOLV  HW1     5066    4.821727451    3.295124220    5.304336002
 1117 SOLV  HW2     5067    4.823766534    3.288575816    5.141197247
 1118 SOLV  OW      5068    3.541393894    3.719827959    5.241243445
 1118 SOLV  HW1     5069    3.531031319    3.797709553    5.179379500
 1118 SOLV  HW2     5070    3.632474993    3.721927276    5.282472583
 1119 SOLV  OW      5071    5.060591316    5.859723692    6.609297162
 1119 SOLV  HW1     5072    5.003122227    5.779587629    6.625920174
 1119 SOLV  HW2     5073    5.154499530    5.839736689    6.637270499
 1120 SOLV  OW      5074    0.047164158    6.178369065    4.434881745
 1120 SOLV  HW1     5075   -0.013379180    6.189533808    4.356077894
 1120 SOLV  HW2     5076    0.065078920    6.267727231    4.476044437
 1121 SOLV  OW      5077    3.430881385    6.291063749    5.372890872
 1121 SOLV  HW1     5078    3.417553100    6.366331608    5.308408573
 1121 SOLV  HW2     5079    3.460409095    6.209464770    5.323188362
 1122 SOLV  OW      5080    4.574582814    5.348523652    6.283381022
 1122 SOLV  HW1     5081    4.594084931    5.433429705    6.332499118
 1122 SOLV  HW2     5082    4.611343764    5.271074512    6.334871059
 1123 SOLV  OW      5083    4.786764625    4.170196447    8.493762122
 1123 SOLV  HW1     5084    4.844874943    4.179230468    8.574653184
 1123 SOLV  HW2     5085    4.730761684    4.252423256    8.483632709
 1124 SOLV  OW      5086    4.492872861    3.467585379    6.386492049
 1124 SOLV  HW1     5087    4.575253184    3.412709011    6.372276282
 1124 SOLV  HW2     5088    4.469217776    3.514767032    6.301547352
 1125 SOLV  OW      5089    4.695489893    5.051406901    7.049669523
 1125 SOLV  HW1     5090    4.703165987    4.964617374    7.098747900
 1125 SOLV  HW2     5091    4.717200681    5.037089606    6.953101306
 1126 SOLV  OW      5092    4.249973221    6.299260685    5.767619895
 1126 SOLV  HW1     5093    4.329045210    6.358901567    5.753807122
 1126 SOLV  HW2     5094    4.279173906    6.215310620    5.813443324
 1127 SOLV  OW      5095    3.609191231    5.831193907    7.188844412
 1127 SOLV  HW1     5096    3.509679117    5.839580608    7.183618840
 1127 SOLV  HW2     5097    3.651133365    5.887251219    7.117437461
 1128 SOLV  OW      5098    3.693615940    5.339567461    7.806414656
 1128 SOLV  HW1     5099    3.773112708    5.385223498    7.846374651
 1128 SOLV  HW2     5100    3.720595832    5.293822579    7.721675727
 1129 SOLV  OW      5101    4.165563709    5.515152443    5.791782979
 1129 SOLV  HW1     5102    4.127778796    5.422890583    5.783946888
 1129 SOLV  HW2     5103    4.116132499    5.565460582    5.862684162
 1130 SOLV  OW      5104    4.987415190    6.327910091    4.946683751
 1130 SOLV  HW1     5105    4.992861576    6.261175728    4.872400528
 1130 SOLV  HW2     5106    5.057203678    6.398293501    4.933399235
 1131 SOLV  OW      5107    5.756888584    6.475915308    4.499566656
 1131 SOLV  HW1     5108    5.792734469    6.452041277    4.409307090
 1131 SOLV  HW2     5109    5.657684593    6.463284170    4.500421550
 1132 SOLV  OW      5110    3.234773625    3.929009865    6.219368974
 1132 SOLV  HW1     5111    3.246316820    4.027760155    6.208556593
 1132 SOLV  HW2     5112    3.294220778    3.881239940    6.154671251
 1133 SOLV  OW      5113    5.228574436    4.376177103    8.539022386
 1133 SOLV  HW1     5114    5.174746989    4.294030079    8.557856582
 1133 SOLV  HW2     5115    5.321999394    4.363114385    8.572235216
 1134 SOLV  OW      5116    5.604267313    5.232820246    5.630338185
 1134 SOLV  HW1     5117    5.673545970    5.255947543    5.698656951
 1134 SOLV  HW2     5118    5.524052084    5.194308140    5.675971943
 1135 SOLV  OW      5119    4.788750587    3.697022268    5.935220491
 1135 SOLV  HW1     5120    4.706742716    3.753665068    5.943368103
 1135 SOLV  HW2     5121    4.870022918    3.754739815    5.943208066
 1136 SOLV  OW      5122    5.793744473    4.304258888    5.894014884
 1136 SOLV  HW1     5123    5.794850894    4.209634494    5.926341652
 1136 SOLV  HW2     5124    5.789953332    4.305277076    5.794082013
 1137 SOLV  OW      5125    5.672826218    6.142990953    4.762024845
 1137 SOLV  HW1     5126    5.615476565    6.101889850    4.691147737
 1137 SOLV  HW2     5127    5.765631194    6.155248828    4.726826789
 1138 SOLV  OW      5128    3.947303571    4.056800256    4.301222827
 1138 SOLV  HW1     5129    3.966292128    4.022913074    4.393370131
 1138 SOLV  HW2     5130    3.932633809    4.155666646    4.304457975
 1139 SOLV  OW      5131    5.408175652    4.780399181    5.786651316
 1139 SOLV  HW1     5132    5.436385820    4.729035034    5.705620088
 1139 SOLV  HW2     5133    5.425833453    4.725772000    5.868529953
 1140 SOLV  OW      5134    5.039104921    4.556332659    6.995788463
 1140 SOLV  HW1     5135    4.972864910    4.533973047    6.924286731
 1140 SOLV  HW2     5136    5.025362775    4.495651766    7.074077288
 1141 SOLV  OW      5137    3.891193408    5.907674281    6.764734745
 1141 SOLV  HW1     5138    3.804032411    5.943886819    6.797786360
 1141 SOLV  HW2     5139    3.948802519    5.883194897    6.842724106
 1142 SOLV  OW      5140    3.156208715    6.132285448    4.730732901
 1142 SOLV  HW1     5141    3.170034830    6.034321163    4.716175010
 1142 SOLV  HW2     5142    3.073664885    6.161786297    4.682588264
 1143 SOLV  OW      5143    3.641676606    6.160804466    5.080506024
 1143 SOLV  HW1     5144    3.679926467    6.151095027    4.988619271
 1143 SOLV  HW2     5145    3.659947958    6.253017980    5.114611155
 1144 SOLV  OW      5146    4.293442003    5.207836961    6.492648433
 1144 SOLV  HW1     5147    4.202588839    5.222973315    6.531617229
 1144 SOLV  HW2     5148    4.359795986    5.266528748    6.539061035
 1145 SOLV  OW      5149    4.099342841    4.505592533    8.210644053
 1145 SOLV  HW1     5150    4.154409576    4.430287542    8.246655372
 1145 SOLV  HW2     5151    4.003126687    4.490261439    8.233214092
 1146 SOLV  OW      5152    4.756926938    6.515550423    7.955632224
 1146 SOLV  HW1     5153    4.799402972    6.513636464    8.046150766
 1146 SOLV  HW2     5154    4.657512692    6.510787607    7.965396789
 1147 SOLV  OW      5155    5.133425748    3.974592079    8.438990386
 1147 SOLV  HW1     5156    5.155141761    3.910593955    8.365270417
 1147 SOLV  HW2     5157    5.093475602    3.924581724    8.515830015
 1148 SOLV  OW      5158    3.165016432    4.184577235    8.134642262
 1148 SOLV  HW1     5159    3.149106632    4.085842967    8.134083236
 1148 SOLV  HW2     5160    3.077227625    4.232471632    8.133709375
 1149 SOLV  OW      5161    5.517118675    5.124277420    5.063014501
 1149 SOLV  HW1     5162    5.593626405    5.182058230    5.091445133
 1149 SOLV  HW2     5163    5.506417063    5.048902206    5.127857044
 1150 SOLV  OW      5164    3.321896296    4.077621737    5.372061863
 1150 SOLV  HW1     5165    3.353058618    4.162795329    5.329923046
 1150 SOLV  HW2     5166    3.400673574    4.027266015    5.407550260
 1151 SOLV  OW      5167    4.301057039    5.425713154    7.096888997
 1151 SOLV  HW1     5168    4.250621224    5.366865419    7.160095693
 1151 SOLV  HW2     5169    4.236480035    5.475251265    7.038772533
 1152 SOLV  OW      5170    3.921160459    6.440061094    7.860429703
 1152 SOLV  HW1     5171    3.987546559    6.399236092    7.797756986
 1152 SOLV  HW2     5172    3.835181007    6.389209931    7.855605797
 1153 SOLV  OW      5173    3.856601355    5.434069992    7.343511582
 1153 SOLV  HW1     5174    3.876163287    5.351637398    7.290385377
 1153 SOLV  HW2     5175    3.799863669    5.495993085    7.289229822
 1154 SOLV  OW      5176    3.169179592    5.994317702    6.944517044
 1154 SOLV  HW1     5177    3.106347312    6.006753423    6.867709580
 1154 SOLV  HW2     5178    3.150080134    5.907005669    6.989370745
 1155 SOLV  OW      5179    3.424848143    4.134555905    6.110405124
 1155 SOLV  HW1     5180    3.523872963    4.147979269    6.114148400
 1155 SOLV  HW2     5181    3.384492322    4.201516081    6.048052819
 1156 SOLV  OW      5182    3.349629696    4.392243799    7.248710824
 1156 SOLV  HW1     5183    3.360651404    4.419669550    7.344243757
 1156 SOLV  HW2     5184    3.435908761    4.405793870    7.200002751
 1157 SOLV  OW      5185    4.307610820    4.056048701    5.880857002
 1157 SOLV  HW1     5186    4.244055806    4.054893586    5.958055397
 1157 SOLV  HW2     5187    4.378565863    4.124604340    5.897152860
 1158 SOLV  OW      5188    4.824635288    5.745996252    6.300688094
 1158 SOLV  HW1     5189    4.850762058    5.674549769    6.235767710
 1158 SOLV  HW2     5190    4.905117700    5.774999196    6.352470683
 1159 SOLV  OW      5191    5.664397297    5.827661680    6.464193953
 1159 SOLV  HW1     5192    5.748972113    5.802653796    6.511332410
 1159 SOLV  HW2     5193    5.636354381    5.752786469    6.404132017
 1160 SOLV  OW      5194    3.800081883    3.624785471    6.543904574
 1160 SOLV  HW1     5195    3.794090771    3.571202455    6.628125585
 1160 SOLV  HW2     5196    3.730800102    3.592968408    6.479190068
 1161 SOLV  OW      5197    3.051307793    3.928109651    4.421401748
 1161 SOLV  HW1     5198    2.984008098    3.991807370    4.383804987
 1161 SOLV  HW2     5199    3.011211988    3.836657183    4.426817140
 1162 SOLV  OW      5200    3.443656049    5.842433552    7.570119506
 1162 SOLV  HW1     5201    3.458884379    5.770973483    7.638408782
 1162 SOLV  HW2     5202    3.438195954    5.801042264    7.479241209
 1163 SOLV  OW      5203    3.897281850    5.464126050    4.560070502
 1163 SOLV  HW1     5204    3.865656659    5.523144820    4.485786341
 1163 SOLV  HW2     5205    3.878883821    5.508352505    4.647862882
 1164 SOLV  OW      5206    3.609561145    6.361481637    7.004574542
 1164 SOLV  HW1     5207    3.655966355    6.449955294    7.000205115
 1164 SOLV  HW2     5208    3.674213619    6.291415552    7.034755140
 1165 SOLV  OW      5209    5.046759509    5.790314382    5.654312205
 1165 SOLV  HW1     5210    4.977909528    5.844787060    5.606430625
 1165 SOLV  HW2     5211    5.006165740    5.703830363    5.683854114
 1166 SOLV  OW      5212    4.940356600    5.638413861    5.245306276
 1166 SOLV  HW1     5213    5.026956091    5.677704208    5.276265840
 1166 SOLV  HW2     5214    4.945007901    5.538690828    5.251238887
 1167 SOLV  OW      5215    4.955828342    5.122577738    7.233808215
 1167 SOLV  HW1     5216    4.881502701    5.087398168    7.176893486
 1167 SOLV  HW2     5217    5.036679275    5.064828366    7.222427916
 1168 SOLV  OW      5218    5.811001830    4.436391527    4.857821986
 1168 SOLV  HW1     5219    5.798680039    4.351466835    4.909165118
 1168 SOLV  HW2     5220    5.772359024    4.512617243    4.909767141
 1169 SOLV  OW      5221    5.772652089    3.623866775    8.193423088
 1169 SOLV  HW1     5222    5.781790506    3.585802544    8.285443936
 1169 SOLV  HW2     5223    5.855815422    3.605004266    8.141173363
 1170 SOLV  OW      5224    5.068985410    5.377207123    5.294288643
 1170 SOLV  HW1     5225    5.014758726    5.293910267    5.283206714
 1170 SOLV  HW2     5226    5.166117007    5.355134398    5.285437173
 1171 SOLV  OW      5227    5.717082522    3.618591444    5.500979488
 1171 SOLV  HW1     5228    5.711913775    3.550149254    5.573717120
 1171 SOLV  HW2     5229    5.641414952    3.683263377    5.510651599
 1172 SOLV  OW      5230    3.981554413    6.323200839    7.360413868
 1172 SOLV  HW1     5231    4.066133912    6.353276883    7.316328349
 1172 SOLV  HW2     5232    3.914473207    6.397319665    7.357845409
 1173 SOLV  OW      5233    4.408157700    5.699698574    4.367191402
 1173 SOLV  HW1     5234    4.416772377    5.703566617    4.466750215
 1173 SOLV  HW2     5235    4.414009051    5.792198219    4.329633171
 1174 SOLV  OW      5236    4.940669610    4.442723348    5.375531338
 1174 SOLV  HW1     5237    4.872868079    4.466403986    5.305945293
 1174 SOLV  HW2     5238    4.897210696    4.388127551    5.447160330
 1175 SOLV  OW      5239    5.130829457    6.003466045    4.470072172
 1175 SOLV  HW1     5240    5.189170795    5.922303460    4.467035518
 1175 SOLV  HW2     5241    5.034829098    5.975471116    4.470672941
 1176 SOLV  OW      5242    5.017048534    5.222180822    6.748761309
 1176 SOLV  HW1     5243    4.932089056    5.170460182    6.738421796
 1176 SOLV  HW2     5244    5.083950514    5.166777552    6.798306745
 1177 SOLV  OW      5245    4.660546707    3.263861603    6.788559620
 1177 SOLV  HW1     5246    4.606149565    3.338729206    6.826451576
 1177 SOLV  HW2     5247    4.725435807    3.300321047    6.721763665
 1178 SOLV  OW      5248    3.882542209    3.501734254    5.317352390
 1178 SOLV  HW1     5249    3.864555021    3.592029307    5.278320114
 1178 SOLV  HW2     5250    3.942363865    3.511173173    5.396939531
 1179 SOLV  OW      5251    5.389724959    4.188410076    6.378645359
 1179 SOLV  HW1     5252    5.291960085    4.199805098    6.360945577
 1179 SOLV  HW2     5253    5.441699788    4.249782995    6.319209986
 1180 SOLV  OW      5254    3.323589402    3.343131746    5.899343690
 1180 SOLV  HW1     5255    3.357810085    3.254137294    5.869194024
 1180 SOLV  HW2     5256    3.296524616    3.397145907    5.819655218
 1181 SOLV  OW      5257    3.564845862    4.971858853    8.560464665
 1181 SOLV  HW1     5258    3.566177331    4.884182213    8.608545949
 1181 SOLV  HW2     5259    3.562362451    4.955699141    8.461800179
 1182 SOLV  OW      5260    5.506625159    5.930399630    4.814147229
 1182 SOLV  HW1     5261    5.508111943    5.916608664    4.913180707
 1182 SOLV  HW2     5262    5.585131035    5.986137077    4.787094008
 1183 SOLV  OW      5263    3.395335494    5.289476758    8.367375063
 1183 SOLV  HW1     5264    3.445713090    5.336487393    8.439848160
 1183 SOLV  HW2     5265    3.458331945    5.264478678    8.293843699
 1184 SOLV  OW      5266    5.224772285    5.313994258    4.925782478
 1184 SOLV  HW1     5267    5.158581560    5.245719156    4.956723634
 1184 SOLV  HW2     5268    5.260296868    5.287688068    4.836072517
 1185 SOLV  OW      5269    3.873523879    4.322846124    4.866730405
 1185 SOLV  HW1     5270    3.774342830    4.334274248    4.860930777
 1185 SOLV  HW2     5271    3.900629127    4.240947614    4.816139022
 1186 SOLV  OW      5272    3.995421918    3.273145011    5.190933529
 1186 SOLV  HW1     5273    3.900146240    3.277285758    5.160843108
 1186 SOLV  HW2     5274    4.010814343    3.341493380    5.262289909
 1187 SOLV  OW      5275    4.536711797    4.201811787    8.344733554
 1187 SOLV  HW1     5276    4.615576204    4.180292671    8.402345778
 1187 SOLV  HW2     5277    4.566466357    4.211323925    8.249728981
 1188 SOLV  OW      5278    3.183187406    4.492834277    5.814747996
 1188 SOLV  HW1     5279    3.130215757    4.471271512    5.732716520
 1188 SOLV  HW2     5280    3.260495158    4.551267899    5.790069437
 1189 SOLV  OW      5281    5.373339472    4.833038160    4.469094784
 1189 SOLV  HW1     5282    5.375469322    4.839827719    4.568849430
 1189 SOLV  HW2     5283    5.287676321    4.871687016    4.434894406
 1190 SOLV  OW      5284    5.219252462    4.005710644    5.309253853
 1190 SOLV  HW1     5285    5.264814127    4.056448944    5.382404732
 1190 SOLV  HW2     5286    5.153555415    4.065432581    5.263223550
 1191 SOLV  OW      5287    5.078458381    4.836692402    6.638598177
 1191 SOLV  HW1     5288    5.030359782    4.779079892    6.572498075
 1191 SOLV  HW2     5289    5.151225789    4.887114684    6.592087409
 1192 SOLV  OW      5290    4.126249911    5.659562092    6.264441485
 1192 SOLV  HW1     5291    4.201258750    5.612326727    6.218136303
 1192 SOLV  HW2     5292    4.067760980    5.592479359    6.310041950
 1193 SOLV  OW      5293    5.625533484    4.743294945    7.115208872
 1193 SOLV  HW1     5294    5.556158915    4.688206994    7.068813325
 1193 SOLV  HW2     5295    5.588974734    4.834628554    7.133196687
 1194 SOLV  OW      5296    3.982407487    6.370375713    5.791963641
 1194 SOLV  HW1     5297    4.003991179    6.453050442    5.843934017
 1194 SOLV  HW2     5298    4.066670186    6.319892156    5.773174004
 1195 SOLV  OW      5299    4.133308172    0.104164759    7.068716914
 1195 SOLV  HW1     5300    4.167279078    0.032078972    7.129145337
 1195 SOLV  HW2     5301    4.081339166    0.063082269    6.993806932
 1196 SOLV  OW      5302    5.554153159    3.917417180    6.036399581
 1196 SOLV  HW1     5303    5.560013726    3.934669036    6.134726357
 1196 SOLV  HW2     5304    5.468035219    3.870943856    6.015809951
 1197 SOLV  OW      5305    3.252507287    5.339164283    5.234735068
 1197 SOLV  HW1     5306    3.280126252    5.277957300    5.160633889
 1197 SOLV  HW2     5307    3.165143153    5.308457962    5.272483167
 1198 SOLV  OW      5308    6.025441600    4.268476625    5.646710271
 1198 SOLV  HW1     5309    6.077411542    4.260652116    5.561633628
 1198 SOLV  HW2     5310    5.931582337    4.296065445    5.625988339
 1199 SOLV  OW      5311    5.992774291    4.782663486    8.407197563
 1199 SOLV  HW1     5312    5.985407833    4.789280154    8.307679703
 1199 SOLV  HW2     5313    5.903620110    4.801252489    8.448502900
 1200 SOLV  OW      5314    5.284902154    5.642228852    5.661085568
 1200 SOLV  HW1     5315    5.193645085    5.679246309    5.643663507
 1200 SOLV  HW2     5316    5.290604892    5.549224171    5.624785546
 1201 SOLV  OW      5317    5.109043917    4.963393761    5.924466640
 1201 SOLV  HW1     5318    5.032219072    5.026504191    5.913666607
 1201 SOLV  HW2     5319    5.088685055    4.877733173    5.877045148
 1202 SOLV  OW      5320    5.260857505    4.478744571    5.522535371
 1202 SOLV  HW1     5321    5.229811892    4.516723201    5.609684310
 1202 SOLV  HW2     5322    5.188801295    4.489389461    5.454012186
 1203 SOLV  OW      5323    5.784186957    4.906736265    6.428784946
 1203 SOLV  HW1     5324    5.860186474    4.954670408    6.472688427
 1203 SOLV  HW2     5325    5.814659486    4.816272109    6.398967084
 1204 SOLV  OW      5326    3.883152883    5.422880524    8.099218867
 1204 SOLV  HW1     5327    3.798436547    5.474726108    8.087511427
 1204 SOLV  HW2     5328    3.911300020    5.426273048    8.195125909
 1205 SOLV  OW      5329    3.819568545    5.356205703    6.154395950
 1205 SOLV  HW1     5330    3.720996406    5.368618001    6.165861333
 1205 SOLV  HW2     5331    3.867536687    5.397143769    6.232013465
 1206 SOLV  OW      5332    4.322121625    5.733177430    7.528287011
 1206 SOLV  HW1     5333    4.339746630    5.736139862    7.429896995
 1206 SOLV  HW2     5334    4.296313572    5.824355253    7.560257245
 1207 SOLV  OW      5335    4.592912248    4.491980414    7.552510919
 1207 SOLV  HW1     5336    4.666646001    4.491602338    7.620071147
 1207 SOLV  HW2     5337    4.511562646    4.449061198    7.591766030
 1208 SOLV  OW      5338    4.152220990    3.312918743    7.971128806
 1208 SOLV  HW1     5339    4.179759971    3.378160618    7.900515214
 1208 SOLV  HW2     5340    4.124126844    3.362618606    8.053239538
 1209 SOLV  OW      5341    4.356595934    4.240211370    6.374477151
 1209 SOLV  HW1     5342    4.431037870    4.180942783    6.405251126
 1209 SOLV  HW2     5343    4.389697412    4.300092960    6.301540110
 1210 SOLV  OW      5344    3.984000405    4.433063737    6.226737719
 1210 SOLV  HW1     5345    4.022272298    4.462078901    6.314452001
 1210 SOLV  HW2     5346    3.889209971    4.464165497    6.219840207
 1211 SOLV  OW      5347    3.163492260    6.056684270    6.617104336
 1211 SOLV  HW1     5348    3.157302664    6.096410884    6.525534559
 1211 SOLV  HW2     5349    3.237932783    6.100532488    6.667479566
 1212 SOLV  OW      5350    3.902665381    3.667050926    7.260806026
 1212 SOLV  HW1     5351    3.896200196    3.600107645    7.186798109
 1212 SOLV  HW2     5352    3.850423644    3.634649942    7.339679847
 1213 SOLV  OW      5353    4.907758571    6.068735740    6.504302287
 1213 SOLV  HW1     5354    4.820506427    6.027708590    6.530837013
 1213 SOLV  HW2     5355    4.982851104    6.015431081    6.543286975
 1214 SOLV  OW      5356    3.670381318    3.907508635    4.506197208
 1214 SOLV  HW1     5357    3.634668356    3.814539512    4.497087046
 1214 SOLV  HW2     5358    3.630458667    3.965629836    4.435276412
 1215 SOLV  OW      5359    5.013352535    6.295004332    8.170683331
 1215 SOLV  HW1     5360    5.071339258    6.305532019    8.089894291
 1215 SOLV  HW2     5361    4.930358378    6.245052835    8.145824395
 1216 SOLV  OW      5362    3.263465469    3.447179310    8.189547457
 1216 SOLV  HW1     5363    3.233606723    3.399588235    8.106809678
 1216 SOLV  HW2     5364    3.191198638    3.509103238    8.220256038
 1217 SOLV  OW      5365    5.001188245    4.705727771    6.362428016
 1217 SOLV  HW1     5366    5.043614496    4.762976207    6.292253430
 1217 SOLV  HW2     5367    4.907077044    4.735944292    6.377655877
 1218 SOLV  OW      5368    4.886229927    5.986335009    5.927824975
 1218 SOLV  HW1     5369    4.957949232    5.943357205    5.982681719
 1218 SOLV  HW2     5370    4.923649824    6.066286469    5.880821362
 1219 SOLV  OW      5371    4.085513594    6.238990629    5.346538513
 1219 SOLV  HW1     5372    4.069592236    6.185708239    5.429652373
 1219 SOLV  HW2     5373    4.179039577    6.223729910    5.314599527
 1220 SOLV  OW      5374    5.783841423    3.552981816    7.304111841
 1220 SOLV  HW1     5375    5.759779497    3.513021751    7.392568458
 1220 SOLV  HW2     5376    5.727028725    3.633572175    7.287408212
 1221 SOLV  OW      5377    5.576828553    6.066273392    5.954207906
 1221 SOLV  HW1     5378    5.628042067    6.122560787    5.889319854
 1221 SOLV  HW2     5379    5.578336100    6.109601925    6.044321165
 1222 SOLV  OW      5380    4.029665649    3.772586489    4.252519445
 1222 SOLV  HW1     5381    4.050238966    3.813486702    4.341424134
 1222 SOLV  HW2     5382    3.996010218    3.679342380    4.265741601
 1223 SOLV  OW      5383    5.323034870    5.333458395    5.194037728
 1223 SOLV  HW1     5384    5.400111689    5.269798266    5.196749317
 1223 SOLV  HW2     5385    5.270348719    5.318414719    5.110378032
 1224 SOLV  OW      5386    4.096308440    6.015734050    6.994469289
 1224 SOLV  HW1     5387    4.176625807    6.073669184    7.008359426
 1224 SOLV  HW2     5388    4.014521563    6.064184999    7.025511568
 1225 SOLV  OW      5389    5.123985182    4.126199970    4.931867421
 1225 SOLV  HW1     5390    5.082202648    4.036577737    4.946783090
 1225 SOLV  HW2     5391    5.094820532    4.188970692    5.004042938
 1226 SOLV  OW      5392    3.339056548    5.112137046    5.088576960
 1226 SOLV  HW1     5393    3.431670075    5.089739470    5.118954903
 1226 SOLV  HW2     5394    3.278296629    5.034919311    5.107210734
 1227 SOLV  OW      5395    4.540103748    4.594815643    6.815337354
 1227 SOLV  HW1     5396    4.532362600    4.598796317    6.914963706
 1227 SOLV  HW2     5397    4.454086793    4.561682299    6.776546674
 1228 SOLV  OW      5398    3.400273299    4.878428213    4.410754238
 1228 SOLV  HW1     5399    3.484776324    4.836683236    4.444185042
 1228 SOLV  HW2     5400    3.327511741    4.809831446    4.409401607
 1229 SOLV  OW      5401    5.985445954    5.818092422    6.127411478
 1229 SOLV  HW1     5402    6.031026532    5.821163311    6.038454107
 1229 SOLV  HW2     5403    6.041922912    5.766729058    6.192015288
 1230 SOLV  OW      5404    3.577016572    0.005113847    5.477094483
 1230 SOLV  HW1     5405    3.515278913    0.030774755    5.551467271
 1230 SOLV  HW2     5406    3.539958509   -0.074339842    5.428976504
 1231 SOLV  OW      5407    3.465240804    5.956542401    6.904661524
 1231 SOLV  HW1     5408    3.466471058    6.047519997    6.946154260
 1231 SOLV  HW2     5409    3.372341515    5.919660924    6.908001326
 1232 SOLV  OW      5410    3.604913999    5.131869428    4.462028635
 1232 SOLV  HW1     5411    3.696168719    5.152231334    4.426538836
 1232 SOLV  HW2     5412    3.603347680    5.147451412    4.560796414
 1233 SOLV  OW      5413    4.120691827    4.479710181    7.408010552
 1233 SOLV  HW1     5414    4.189675373    4.448819303    7.473496891
 1233 SOLV  HW2     5415    4.124100236    4.422036568    7.326376423
 1234 SOLV  OW      5416    3.434076761    3.406496788    5.229211234
 1234 SOLV  HW1     5417    3.344184519    3.367544271    5.209144366
 1234 SOLV  HW2     5418    3.453566217    3.480295823    5.164595934
 1235 SOLV  OW      5419    4.867252538    3.427548943    6.698044276
 1235 SOLV  HW1     5420    4.953588521    3.472837070    6.675762171
 1235 SOLV  HW2     5421    4.851144443    3.352910543    6.633460938
 1236 SOLV  OW      5422    3.202132139    5.980674318    5.020008375
 1236 SOLV  HW1     5423    3.156779681    6.057416989    5.065328509
 1236 SOLV  HW2     5424    3.299339236    5.980857081    5.043490029
 1237 SOLV  OW      5425    0.015269558    5.430247921    5.716480480
 1237 SOLV  HW1     5426    0.037800174    5.339861853    5.752873080
 1237 SOLV  HW2     5427   -0.063269671    5.422782580    5.655032458
 1238 SOLV  OW      5428    4.385326909    6.509744542    6.186910868
 1238 SOLV  HW1     5429    4.365893139    6.411675838    6.184679170
 1238 SOLV  HW2     5430    4.300838785    6.560031123    6.205203043
 1239 SOLV  OW      5431    5.413357736    5.145980019    6.364262161
 1239 SOLV  HW1     5432    5.365474349    5.224553587    6.403442053
 1239 SOLV  HW2     5433    5.489492928    5.120287610    6.423803333
 1240 SOLV  OW      5434    4.649578676    5.301898859    5.662019818
 1240 SOLV  HW1     5435    4.720523440    5.322141639    5.594499392
 1240 SOLV  HW2     5436    4.562012799    5.338273467    5.630249689
 1241 SOLV  OW      5437    0.020605463    3.214657006    7.176268822
 1241 SOLV  HW1     5438    0.067557150    3.302734121    7.182448182
 1241 SOLV  HW2     5439   -0.053655610    3.221104649    7.109606431
 1242 SOLV  OW      5440    5.043446400    5.124658477    7.526180513
 1242 SOLV  HW1     5441    4.986157403    5.180111584    7.586549237
 1242 SOLV  HW2     5442    4.989608675    5.048671738    7.489729401
 1243 SOLV  OW      5443    3.415371043    4.128860618    8.279928916
 1243 SOLV  HW1     5444    3.414601878    4.044507942    8.333636034
 1243 SOLV  HW2     5445    3.441469650    4.108077599    8.185647908
 1244 SOLV  OW      5446    3.659833844    5.366975951    6.889690017
 1244 SOLV  HW1     5447    3.701038469    5.277843590    6.908641040
 1244 SOLV  HW2     5448    3.583797167    5.355605400    6.825729957
 1245 SOLV  OW      5449    5.855971838    4.812180835    4.561975702
 1245 SOLV  HW1     5450    5.795505687    4.819980054    4.482712703
 1245 SOLV  HW2     5451    5.878488982    4.715960231    4.577347228
 1246 SOLV  OW      5452    4.073126738    4.131919563    5.174461133
 1246 SOLV  HW1     5453    3.991077160    4.188992644    5.177810302
 1246 SOLV  HW2     5454    4.051842407    4.045665470    5.128551670
 1247 SOLV  OW      5455    3.791389290    4.169961266    8.086365206
 1247 SOLV  HW1     5456    3.799881309    4.256816651    8.135193824
 1247 SOLV  HW2     5457    3.800811793    4.094309285    8.151080500
 1248 SOLV  OW      5458    4.282152175    4.543783039    5.161587641
 1248 SOLV  HW1     5459    4.185139750    4.519753979    5.157960631
 1248 SOLV  HW2     5460    4.335575793    4.462972063    5.186398818
 1249 SOLV  OW      5461    3.602658106    5.574485817    7.607489660
 1249 SOLV  HW1     5462    3.560508504    5.593620863    7.696140550
 1249 SOLV  HW2     5463    3.669954388    5.501225154    7.617739210
 1250 SOLV  OW      5464    3.179083817    4.088171874    6.883446350
 1250 SOLV  HW1     5465    3.164762043    4.056049278    6.789828088
 1250 SOLV  HW2     5466    3.169978765    4.187725140    6.886268578
 1251 SOLV  OW      5467    3.530047349    4.855059207    6.383045585
 1251 SOLV  HW1     5468    3.603746179    4.814584712    6.328896046
 1251 SOLV  HW2     5469    3.498184287    4.938797560    6.338612996
 1252 SOLV  OW      5470    4.608140035    4.168614120    6.491635462
 1252 SOLV  HW1     5471    4.637937715    4.122927791    6.407810826
 1252 SOLV  HW2     5472    4.683988564    4.221760489    6.529375850
 1253 SOLV  OW      5473    3.521145445    3.383140804    7.964439579
 1253 SOLV  HW1     5474    3.463915726    3.331155829    8.027862349
 1253 SOLV  HW2     5475    3.554396564    3.322490513    7.892217518
 1254 SOLV  OW      5476    4.107873791    5.894551858    5.751480791
 1254 SOLV  HW1     5477    4.011107115    5.918737534    5.758765970
 1254 SOLV  HW2     5478    4.139552987    5.857282648    5.838712510
 1255 SOLV  OW      5479    3.404785781    4.665014454    5.355514688
 1255 SOLV  HW1     5480    3.410048137    4.672987804    5.455065653
 1255 SOLV  HW2     5481    3.469470253    4.728694255    5.313529000
 1256 SOLV  OW      5482    4.823014790    3.995397494    7.705696863
 1256 SOLV  HW1     5483    4.875462043    4.030479710    7.783281480
 1256 SOLV  HW2     5484    4.885342985    3.972946963    7.630787206
 1257 SOLV  OW      5485    4.768613493    5.710595637    7.431627129
 1257 SOLV  HW1     5486    4.854017571    5.750290264    7.397987187
 1257 SOLV  HW2     5487    4.711541124    5.683740612    7.354021368
 1258 SOLV  OW      5488    5.718223478    3.810811021    7.024781638
 1258 SOLV  HW1     5489    5.655010865    3.769383665    7.090264059
 1258 SOLV  HW2     5490    5.688879147    3.788900850    6.931728219
 1259 SOLV  OW      5491    4.938117347    4.687996432    8.232698667
 1259 SOLV  HW1     5492    4.965653190    4.599320652    8.269850015
 1259 SOLV  HW2     5493    4.838670358    4.696988298    8.238234091
 1260 SOLV  OW      5494    4.113861289    6.085165821    6.691423036
 1260 SOLV  HW1     5495    4.075323527    6.086498077    6.783700085
 1260 SOLV  HW2     5496    4.196373552    6.141615496    6.688980431
 1261 SOLV  OW      5497    3.893520092    3.961457671    7.759213282
 1261 SOLV  HW1     5498    3.809482627    4.012876241    7.776371784
 1261 SOLV  HW2     5499    3.878381532    3.864895257    7.780355176
 1262 SOLV  OW      5500    3.833500082    6.193147249    4.468873730
 1262 SOLV  HW1     5501    3.859606179    6.228660034    4.379103138
 1262 SOLV  HW2     5502    3.736307919    6.210627706    4.484625888
 1263 SOLV  OW      5503    5.196583216    3.566553346    7.107753635
 1263 SOLV  HW1     5504    5.219633259    3.612955402    7.022218416
 1263 SOLV  HW2     5505    5.135882578    3.489443401    7.088494294
 1264 SOLV  OW      5506    5.900868999    4.461874514    4.335373768
 1264 SOLV  HW1     5507    5.834237871    4.416947113    4.394902973
 1264 SOLV  HW2     5508    5.987185277    4.411449683    4.337990956
 1265 SOLV  OW      5509    3.336795322    4.042997101    7.354649739
 1265 SOLV  HW1     5510    3.321519441    3.944523070    7.346193607
 1265 SOLV  HW2     5511    3.327409998    4.085995141    7.264845360
 1266 SOLV  OW      5512    4.235709165    0.002978281    8.144926365
 1266 SOLV  HW1     5513    4.207319392    0.081241372    8.200324464
 1266 SOLV  HW2     5514    4.223434828   -0.081223403    8.197474560
 1267 SOLV  OW      5515    4.237435037    5.504927773    4.525454758
 1267 SOLV  HW1     5516    4.246781586    5.535218009    4.430610935
 1267 SOLV  HW2     5517    4.140710829    5.490622430    4.546468165
 1268 SOLV  OW      5518    3.289092628    4.064054010    4.967351883
 1268 SOLV  HW1     5519    3.352404301    4.036914659    5.039856973
 1268 SOLV  HW2     5520    3.276870489    4.163288245    4.969237318
 1269 SOLV  OW      5521    5.369696159    3.335667053    7.378823973
 1269 SOLV  HW1     5522    5.436100130    3.309255125    7.448773942
 1269 SOLV  HW2     5523    5.418060302    3.364530982    7.296192050
 1270 SOLV  OW      5524    5.061467106    6.076206092    6.801866088
 1270 SOLV  HW1     5525    5.106373511    6.004556838    6.748481842
 1270 SOLV  HW2     5526    4.993048793    6.034985374    6.862032833
 1271 SOLV  OW      5527    5.856683874    5.000585023    0.714085720
 1271 SOLV  HW1     5528    5.789398872    5.071264368    0.692199940
 1271 SOLV  HW2     5529    5.858402796    4.932451823    0.640897515
 1272 SOLV  OW      5530    6.002609338    5.572268457    3.571111391
 1272 SOLV  HW1     5531    6.097512622    5.596383586    3.591405096
 1272 SOLV  HW2     5532    5.941805688    5.642908203    3.607370223
 1273 SOLV  OW      5533    4.421842188    3.839432700    2.147000243
 1273 SOLV  HW1     5534    4.458414402    3.777318695    2.216327722
 1273 SOLV  HW2     5535    4.369704514    3.787112371    2.079574773
 1274 SOLV  OW      5536    3.906001861    5.228615854    0.120213580
 1274 SOLV  HW1     5537    3.866904085    5.298105463    0.180580789
 1274 SOLV  HW2     5538    3.903625939    5.139678805    0.165870900
 1275 SOLV  OW      5539    3.939304483    3.881881276    4.014599261
 1275 SOLV  HW1     5540    3.965478292    3.828598870    4.095077192
 1275 SOLV  HW2     5541    3.865387493    3.944717374    4.038859191
 1276 SOLV  OW      5542    3.796882934    5.599577925    1.288250851
 1276 SOLV  HW1     5543    3.699669442    5.612921749    1.268975335
 1276 SOLV  HW2     5544    3.849488212    5.674147828    1.247358954
 1277 SOLV  OW      5545    5.138095072    3.372561945    1.047458272
 1277 SOLV  HW1     5546    5.184734870    3.419065156    0.972208531
 1277 SOLV  HW2     5547    5.039144544    3.380340896    1.035200001
 1278 SOLV  OW      5548    5.178147414    3.552645897    2.497630262
 1278 SOLV  HW1     5549    5.110946920    3.597770539    2.438910844
 1278 SOLV  HW2     5550    5.232040375    3.488320324    2.443244239
 1279 SOLV  OW      5551    5.048072899    3.669687398    2.268607506
 1279 SOLV  HW1     5552    5.002163584    3.635686190    2.186531540
 1279 SOLV  HW2     5553    4.987552368    3.733085222    2.316771824
 1280 SOLV  OW      5554    4.400314457    3.513320315    3.797175104
 1280 SOLV  HW1     5555    4.399195155    3.568369186    3.713697423
 1280 SOLV  HW2     5556    4.311707118    3.468387091    3.808623280
 1281 SOLV  OW      5557    3.781498722    4.095201103    4.101650686
 1281 SOLV  HW1     5558    3.691141746    4.114163136    4.140074646
 1281 SOLV  HW2     5559    3.846177055    4.077453630    4.175826279
 1282 SOLV  OW      5560    3.552789979    5.828873689    2.286781906
 1282 SOLV  HW1     5561    3.516990611    5.920063618    2.306895075
 1282 SOLV  HW2     5562    3.615927492    5.801150142    2.359217577
 1283 SOLV  OW      5563    5.819769369    3.954951747    2.154177085
 1283 SOLV  HW1     5564    5.872891290    3.985394168    2.233253435
 1283 SOLV  HW2     5565    5.848190308    3.862562363    2.128520565
 1284 SOLV  OW      5566    4.643189207    4.076034303    2.550501956
 1284 SOLV  HW1     5567    4.557530883    4.080859956    2.499108919
 1284 SOLV  HW2     5568    4.638249932    4.001070210    2.616516848
 1285 SOLV  OW      5569    5.339546075    4.634994814    3.916336290
 1285 SOLV  HW1     5570    5.367532496    4.625959623    4.011924428
 1285 SOLV  HW2     5571    5.308538866    4.546262079    3.882176007
 1286 SOLV  OW      5572    3.401211171    5.097389308    3.800505308
 1286 SOLV  HW1     5573    3.303695058    5.116936574    3.810931395
 1286 SOLV  HW2     5574    3.412949484    5.015587832    3.744195468
 1287 SOLV  OW      5575    4.579880655    4.717721930    3.426462741
 1287 SOLV  HW1     5576    4.634606494    4.768920712    3.360240082
 1287 SOLV  HW2     5577    4.499927381    4.678857032    3.380653460
 1288 SOLV  OW      5578    4.914522925    3.693161950    3.759454340
 1288 SOLV  HW1     5579    4.886858108    3.747800882    3.680400441
 1288 SOLV  HW2     5580    4.845156335    3.623479291    3.777697732
 1289 SOLV  OW      5581    3.056326176    5.162575025    0.780557936
 1289 SOLV  HW1     5582    3.091184138    5.084684045    0.728408050
 1289 SOLV  HW2     5583    3.101965353    5.246171854    0.750057838
 1290 SOLV  OW      5584    3.591078255    6.024042203    0.219004768
 1290 SOLV  HW1     5585    3.557684412    6.054293509    0.129720468
 1290 SOLV  HW2     5586    3.549888894    6.080223626    0.290758945
 1291 SOLV  OW      5587    3.902725755    5.555955990    2.806504302
 1291 SOLV  HW1     5588    3.884547330    5.479395533    2.868228727
 1291 SOLV  HW2     5589    3.872893284    5.641195188    2.849467967
 1292 SOLV  OW      5590    4.035721629    5.364078109    3.191997103
 1292 SOLV  HW1     5591    4.127243700    5.334640577    3.219548358
 1292 SOLV  HW2     5592    3.988054101    5.287925406    3.148059628
 1293 SOLV  OW      5593    4.124092925    3.442092593    4.113849684
 1293 SOLV  HW1     5594    4.073713132    3.415341949    4.031701920
 1293 SOLV  HW2     5595    4.221337525    3.450373745    4.092045603
 1294 SOLV  OW      5596    4.967193550    4.806839755    1.942874756
 1294 SOLV  HW1     5597    5.051047219    4.786553566    1.892291758
 1294 SOLV  HW2     5598    4.972599416    4.766090975    2.034044424
 1295 SOLV  OW      5599    4.320399403    6.236556037    3.216336475
 1295 SOLV  HW1     5600    4.323996565    6.158561205    3.278832694
 1295 SOLV  HW2     5601    4.411502665    6.277019834    3.208285100
 1296 SOLV  OW      5602    3.338533258    5.828351443    1.267222266
 1296 SOLV  HW1     5603    3.319031803    5.857470346    1.360881335
 1296 SOLV  HW2     5604    3.282916355    5.748268445    1.244985288
 1297 SOLV  OW      5605    3.939209178    4.328882742    1.269903217
 1297 SOLV  HW1     5606    3.841809500    4.346248560    1.284508546
 1297 SOLV  HW2     5607    3.991666277    4.367612944    1.345731483
 1298 SOLV  OW      5608    5.330803505    5.161858447    1.071342768
 1298 SOLV  HW1     5609    5.359378133    5.253926141    1.044715360
 1298 SOLV  HW2     5610    5.281476928    5.119093581    0.995583286
 1299 SOLV  OW      5611    3.564699649    4.168454733    0.472977242
 1299 SOLV  HW1     5612    3.586127773    4.256940981    0.514359359
 1299 SOLV  HW2     5613    3.649025275    4.125505408    0.440656711
 1300 SOLV  OW      5614    3.799825681    3.562528311    2.763060404
 1300 SOLV  HW1     5615    3.766653291    3.469532505    2.778926057
 1300 SOLV  HW2     5616    3.773588637    3.592025292    2.671179381
 1301 SOLV  OW      5617    3.926911676    3.375799269    3.061222492
 1301 SOLV  HW1     5618    3.890036382    3.315502051    2.990478140
 1301 SOLV  HW2     5619    3.852199016    3.409506281    3.118516830
 1302 SOLV  OW      5620    4.709056479    4.079730614    0.142569036
 1302 SOLV  HW1     5621    4.658400093    3.993869124    0.150484846
 1302 SOLV  HW2     5622    4.655695204    4.153769706    0.183454201
 1303 SOLV  OW      5623    4.636768348    3.338057631    0.699645555
 1303 SOLV  HW1     5624    4.708502147    3.268510812    0.703829624
 1303 SOLV  HW2     5625    4.648003215    3.392529980    0.616528627
 1304 SOLV  OW      5626    4.431490786    5.951475642    3.902390443
 1304 SOLV  HW1     5627    4.378082656    5.946327009    3.817992801
 1304 SOLV  HW2     5628    4.510790549    5.890959066    3.895369314
 1305 SOLV  OW      5629    3.424073768    4.065272545    0.094481676
 1305 SOLV  HW1     5630    3.492490858    4.006958647    0.050668256
 1305 SOLV  HW2     5631    3.337705954    4.058583858    0.044520751
 1306 SOLV  OW      5632    3.229418714    5.815505814    0.147282664
 1306 SOLV  HW1     5633    3.234845742    5.914056375    0.163407428
 1306 SOLV  HW2     5634    3.214869075    5.768274984    0.234226923
 1307 SOLV  OW      5635    4.872263341    4.598304389    0.409821485
 1307 SOLV  HW1     5636    4.807876769    4.604150468    0.333529354
 1307 SOLV  HW2     5637    4.824532728    4.618635334    0.495322201
 1308 SOLV  OW      5638    4.393013474    5.358390366    2.633589556
 1308 SOLV  HW1     5639    4.445539306    5.430614564    2.678596653
 1308 SOLV  HW2     5640    4.295612802    5.371630659    2.652020403
 1309 SOLV  OW      5641    4.623034212    5.957713376    0.541478359
 1309 SOLV  HW1     5642    4.655738739    5.997978569    0.626974371
 1309 SOLV  HW2     5643    4.600592479    5.861414205    0.556470262
 1310 SOLV  OW      5644    4.307835182    4.721811069    1.821230159
 1310 SOLV  HW1     5645    4.283524173    4.675844025    1.906650604
 1310 SOLV  HW2     5646    4.392586773    4.682711997    1.785325467
 1311 SOLV  OW      5647    4.148662936    5.328345842    4.191322560
 1311 SOLV  HW1     5648    4.163272592    5.418953903    4.231038613
 1311 SOLV  HW2     5649    4.051386486    5.315847369    4.171771611
 1312 SOLV  OW      5650    4.401978624    3.587057922    1.445066771
 1312 SOLV  HW1     5651    4.498191669    3.564496305    1.460402966
 1312 SOLV  HW2     5652    4.352422577    3.504651411    1.417598013
 1313 SOLV  OW      5653    5.817205397    3.943745878    0.224644995
 1313 SOLV  HW1     5654    5.744078451    3.952075550    0.292344406
 1313 SOLV  HW2     5655    5.904376852    3.929099495    0.271410930
 1314 SOLV  OW      5656    3.822856222    6.400826796    3.066353826
 1314 SOLV  HW1     5657    3.873114683    6.338512505    3.126294832
 1314 SOLV  HW2     5658    3.804151499    6.355407248    2.979237883
 1315 SOLV  OW      5659    3.221545054    3.313049661    4.290017409
 1315 SOLV  HW1     5660    3.241957995    3.364826178    4.206930719
 1315 SOLV  HW2     5661    3.167879953    3.232029131    4.266424605
 1316 SOLV  OW      5662    5.115415552    4.906046441    3.082127512
 1316 SOLV  HW1     5663    5.092556862    4.949639873    2.995079833
 1316 SOLV  HW2     5664    5.196478491    4.848682141    3.070373384
 1317 SOLV  OW      5665    5.194416967    3.696285562    1.117779771
 1317 SOLV  HW1     5666    5.171235688    3.625502405    1.051041879
 1317 SOLV  HW2     5667    5.227729022    3.653308555    1.201713779
 1318 SOLV  OW      5668    3.593186526    4.856454734    3.555604682
 1318 SOLV  HW1     5669    3.671406733    4.916437893    3.538731685
 1318 SOLV  HW2     5670    3.622643820    4.761034782    3.550281513
 1319 SOLV  OW      5671    4.352048899    5.776753721    0.689171514
 1319 SOLV  HW1     5672    4.439739620    5.817667522    0.714402271
 1319 SOLV  HW2     5673    4.277653531    5.829496407    0.730204610
 1320 SOLV  OW      5674    5.106057874    5.881772877    3.203784972
 1320 SOLV  HW1     5675    5.201143484    5.850799958    3.203692181
 1320 SOLV  HW2     5676    5.067344762    5.870168995    3.295258409
 1321 SOLV  OW      5677    4.383177054    3.356754499    0.393372459
 1321 SOLV  HW1     5678    4.335552150    3.394100965    0.313765026
 1321 SOLV  HW2     5679    4.322729446    3.360140889    0.472963235
 1322 SOLV  OW      5680    4.193893943    3.842024488    3.570484206
 1322 SOLV  HW1     5681    4.217335593    3.938688302    3.580895160
 1322 SOLV  HW2     5682    4.205753148    3.795248626    3.658080080
 1323 SOLV  OW      5683    3.022768079    5.656770548    0.616076509
 1323 SOLV  HW1     5684    3.008204817    5.562480352    0.646034628
 1323 SOLV  HW2     5685    3.044156154    5.657749676    0.518385644
 1324 SOLV  OW      5686    5.865402876    4.869271107    3.837550429
 1324 SOLV  HW1     5687    5.914986410    4.794153703    3.881126675
 1324 SOLV  HW2     5688    5.767894788    4.861249408    3.858237959
 1325 SOLV  OW      5689    0.055437025    3.621106657    1.580396554
 1325 SOLV  HW1     5690    0.070229350    3.685247008    1.655682376
 1325 SOLV  HW2     5691   -0.027766012    3.568322262    1.597478055
 1326 SOLV  OW      5692    5.964144719    3.699679362    3.953222392
 1326 SOLV  HW1     5693    5.995069461    3.690352895    3.858582466
 1326 SOLV  HW2     5694    5.865758734    3.717575120    3.954502400
 1327 SOLV  OW      5695    3.902146853    5.357837307    1.707976701
 1327 SOLV  HW1     5696    3.811177500    5.359969632    1.749472483
 1327 SOLV  HW2     5697    3.971612884    5.360096785    1.779876420
 1328 SOLV  OW      5698    3.865172823    5.543355701    3.283358893
 1328 SOLV  HW1     5699    3.878568028    5.538598786    3.382352734
 1328 SOLV  HW2     5700    3.924944345    5.476955086    3.238431002
 1329 SOLV  OW      5701    6.015106148    3.685335204    3.056208057
 1329 SOLV  HW1     5702    6.074999561    3.646951278    2.985914515
 1329 SOLV  HW2     5703    6.015173629    3.785094991    3.049153276
 1330 SOLV  OW      5704    5.285806928    4.780510819    2.200825854
 1330 SOLV  HW1     5705    5.371613763    4.830163320    2.187647688
 1330 SOLV  HW2     5706    5.296672218    4.714335987    2.275019875
 1331 SOLV  OW      5707    4.760524280    6.253173323    2.738830504
 1331 SOLV  HW1     5708    4.854031008    6.273644779    2.709884281
 1331 SOLV  HW2     5709    4.704862517    6.231378601    2.658660666
 1332 SOLV  OW      5710    3.630074641    4.590067373    2.638130713
 1332 SOLV  HW1     5711    3.690280256    4.591195425    2.558281603
 1332 SOLV  HW2     5712    3.648110213    4.507957875    2.692287353
 1333 SOLV  OW      5713    4.975705415    5.506939367    0.777555355
[truncated: 1,869,349 more chars]
