# Supplementary material for: Accelerated Enveloping Distribution Sampling (AEDS) Allows for Efficient Sampling of Orthogonal Degrees of Freedom
Source: J Chem Inf Model. 2022 Dec 13;63(1):197–207. doi: 10.1021/acs.jcim.2c01272 (PMC9832482; doi:10.1021/acs.jcim.2c01272)
Supplement: Supplementary file 2 — ci2c01272_si_002.zip [file ci2c01272_si_002.zip › Accelerated_Enveloping_Distribution_Sampling_AEDS_allows_for_efficient_sampling_of_orthogonal_degrees_of_freedom/equilibration/EDSR_protein/EDSR_ALA.dis]

TITLE
distance restrain EDSR to ALA99  ([EDSR - F2, EDSR - CZ2, EDSR - CZ3, EDSR - CE3], [ALA99 - CA, ALA99 - C, ALA99 - N])
type center of mass
END
DISTANCERESSPEC
# DISH, DISC carbon-hydrogen/carbon-carbon distance 
# i,j,k,l  atoms comprising the virtual atom (put 0 if less than four atoms in use) 
# type   virtual atom type 
# r0, w0  target distance and force constant weighting factor 
# rah    form and dimension of the potential 
# full harmonic: 
#     0: x,y,z 
#    10: x,y 
#    20: x,z 
#    30: y,z 
#    40: x 
#    50: y 
#    60: z 
#  subtract or add 1 from these numbers to select a half harmonic 
#  repulsive or attractive potential 
# DISH  DISC 
  0.1   0.153 
# i     j     k     l      type   i     j    k    l  type    r0     w0    rah 
  1683  1696  1699  1694   -2     987   989  985  0  -2      0.507  1.0   0 
END 
