# Supplementary material for: Accelerated Enveloping Distribution Sampling (AEDS) Allows for Efficient Sampling of Orthogonal Degrees of Freedom
Source: J Chem Inf Model. 2022 Dec 13;63(1):197–207. doi: 10.1021/acs.jcim.2c01272 (PMC9832482; doi:10.1021/acs.jcim.2c01272)
Supplement: Supplementary file 2 — ci2c01272_si_002.zip [file ci2c01272_si_002.zip › Accelerated_Enveloping_Distribution_Sampling_AEDS_allows_for_efficient_sampling_of_orthogonal_degrees_of_freedom/equilibration/EDSR_protein/EDSR_ALA.dhr]

TITLE
dihedral restrain EDSR to ALA99  (EDSR - F2, EDSR - CZ3, ALA99 - CA, ALA99 - C)
END
DIHEDRALRESSPEC
#NDLR
#2
#IPLR JPLR KPLR LPLR WDLR     PDLR     DELTA
 1683 1699 987  989     1     117.4     180
END
