# Supplementary material for: Accelerated Enveloping Distribution Sampling (AEDS) Allows for Efficient Sampling of Orthogonal Degrees of Freedom
Source: J Chem Inf Model. 2022 Dec 13;63(1):197–207. doi: 10.1021/acs.jcim.2c01272 (PMC9832482; doi:10.1021/acs.jcim.2c01272)
Supplement: Supplementary file 2 — ci2c01272_si_002.zip [file ci2c01272_si_002.zip › Accelerated_Enveloping_Distribution_Sampling_AEDS_allows_for_efficient_sampling_of_orthogonal_degrees_of_freedom/equilibration/ligands/EDSR_solv_min.cnf]

TITLE
	final configuration
END
TIMESTEP
           2002    4.004000000
END
POSITION
# first 24 chars ignored
    1 EDSR  F2         1    0.061809642    0.021460631    0.040788939
    1 EDSR  dMe1       2    0.025011196   -0.089498606    0.139490791
    1 EDSR  CE1        3    0.070726037    0.010836950    0.173071460
    1 EDSR  dHE1       4    0.139565029   -0.042337649    0.222412183
    1 EDSR  dH4        5    0.091790096    0.004284291    0.144174006
    1 EDSR  F1         6    3.471376058    0.105766524    0.012151839
    1 EDSR  dH3        7    3.408292693    0.143058116    0.092841531
    1 EDSR  CD1        8    3.491053607    0.083405044    0.229757016
    1 EDSR  HD1        9    3.474771470    0.095396405    0.336875790
    1 EDSR  CG        10    3.418141442    0.142149510    0.135297132
    1 EDSR  HG        11    3.308505885    0.223365357    0.161878402
    1 EDSR  CE3       12    3.437406790    0.133342553    3.396515012
    1 EDSR  HE3       13    3.349720564    0.193409759    3.372347747
    1 EDSR  CZ2       14    0.139881445    3.488641082    3.453100558
    1 EDSR  HZ2       15    0.222461153    3.420921577    3.474860235
    1 EDSR  dMe2      16    0.256530328    3.394356898    3.483303239
    1 EDSR  CZ3       17    3.512009776    0.078297199    3.292958772
    1 EDSR  HZ3       18    3.482036108    0.095644052    3.189606626
    1 EDSR  d2Me      19    3.470968299    0.101900952    3.147477313
    1 EDSR  CH2       20    0.106250559    3.515061475    3.320848122
    1 EDSR  HH2       21    0.164651313    3.472345615    3.239338706
    1 EDSR  d3Me      22    3.441776792    3.349603333    0.052637881
    1 EDSR  d4Me      23    3.391825353    3.219662088    0.116113299
    1 EDSR  d5Me      24    3.505405008    3.321847985    3.432583081
    1 EDSR  dC10      25    3.298863429    3.149504084    0.016878474
    1 SOLV  OW        26    2.136436307    3.320272481    2.147220118
    1 SOLV  HW1       27    2.109752442    3.410830985    2.180218912
    1 SOLV  HW2       28    2.132318163    3.254772646    2.222682390
    2 SOLV  OW        29    2.791022428    2.471570785    3.361563591
    2 SOLV  HW1       30    2.887313604    2.444755155    3.358337327
    2 SOLV  HW2       31    2.759850461    2.472453825    3.456584435
    3 SOLV  OW        32    0.236268478    3.141049007    2.272454562
    3 SOLV  HW1       33    0.219558166    3.140772930    2.371056161
    3 SOLV  HW2       34    0.174381661    3.076280656    2.227995357
    4 SOLV  OW        35    1.485293835    2.697951519    2.801803352
    4 SOLV  HW1       36    1.436262639    2.771605596    2.755190016
    4 SOLV  HW2       37    1.426305872    2.617437684    2.808102033
    5 SOLV  OW        38    3.035624813    2.538391203    0.346420747
    5 SOLV  HW1       39    2.996441758    2.530689622    0.438101574
    5 SOLV  HW2       40    3.030402252    2.633468544    0.315842749
    6 SOLV  OW        41    3.361152298    2.994567691    3.160437026
    6 SOLV  HW1       42    3.357727762    2.994018918    3.260377069
    6 SOLV  HW2       43    3.286815533    3.051218701    3.124874288
    7 SOLV  OW        44    2.470479471    0.699534598    2.189374596
    7 SOLV  HW1       45    2.548165688    0.755071072    2.219082235
    7 SOLV  HW2       46    2.461940097    0.619641364    2.248923580
    8 SOLV  OW        47    0.240635697    2.870208303    0.240879966
    8 SOLV  HW1       48    0.306137559    2.908900387    0.175965982
    8 SOLV  HW2       49    0.178215753    2.808771596    0.192603307
    9 SOLV  OW        50    2.053960695    3.222640750    3.320121511
    9 SOLV  HW1       51    2.128933287    3.216375669    3.386013871
    9 SOLV  HW2       52    2.088398339    3.259857342    3.233919078
   10 SOLV  OW        53    1.171437840    0.192151751    3.048447021
   10 SOLV  HW1       54    1.236169802    0.140414248    2.992473416
   10 SOLV  HW2       55    1.086653763    0.205864711    2.997225784
   11 SOLV  OW        56    1.297989653    2.763355200    0.007958043
   11 SOLV  HW1       57    1.215180625    2.710754502    0.027387310
   11 SOLV  HW2       58    1.319665513    2.756593784   -0.089438339
   12 SOLV  OW        59    3.116021237    1.749752153    3.380795431
   12 SOLV  HW1       60    3.037430131    1.699519092    3.416871805
   12 SOLV  HW2       61    3.083917276    1.828313165    3.327890932
   13 SOLV  OW        62    0.799180288    0.237361221    1.323387686
   13 SOLV  HW1       63    0.805924425    0.139986558    1.345168694
   13 SOLV  HW2       64    0.712233473    0.255249635    1.277323338
   14 SOLV  OW        65    3.199160443    2.163490407    0.838700282
   14 SOLV  HW1       66    3.174730493    2.083629266    0.893719620
   14 SOLV  HW2       67    3.120892639    2.190508708    0.782612310
   15 SOLV  OW        68    2.337323158    1.003894007    1.613679497
   15 SOLV  HW1       69    2.383321276    0.922693233    1.577731583
   15 SOLV  HW2       70    2.389587313    1.085487326    1.588929065
   16 SOLV  OW        71    2.473573360    2.101038711    1.050221832
   16 SOLV  HW1       72    2.549152693    2.108069730    1.115336654
   16 SOLV  HW2       73    2.423634138    2.187647689    1.047668312
   17 SOLV  OW        74    2.652766700    2.674153060    0.033811331
   17 SOLV  HW1       75    2.711741361    2.665714540   -0.046505675
   17 SOLV  HW2       76    2.619890928    2.768301162    0.041248979
   18 SOLV  OW        77    1.511046501    3.387679206    2.999501779
   18 SOLV  HW1       78    1.597318179    3.343447225    2.974951709
   18 SOLV  HW2       79    1.529370325    3.465099212    3.060101266
   19 SOLV  OW        80    1.202573191    3.255755727    1.029016013
   19 SOLV  HW1       81    1.158273388    3.282965563    0.943592399
   19 SOLV  HW2       82    1.146545621    3.186960301    1.075147356
   20 SOLV  OW        83    0.479866245    0.114984398    1.232798011
   20 SOLV  HW1       84    0.415196653    0.182461919    1.197210683
   20 SOLV  HW2       85    0.527246773    0.152936954    1.312274191
   21 SOLV  OW        86    1.435720935    1.681668380    0.289223887
   21 SOLV  HW1       87    1.375664409    1.704523370    0.212590880
   21 SOLV  HW2       88    1.527964269    1.715457886    0.270485206
   22 SOLV  OW        89    3.305891107    2.157936384    2.385636176
   22 SOLV  HW1       90    3.266498013    2.192303301    2.470883459
   22 SOLV  HW2       91    3.305073894    2.057933523    2.386499145
   23 SOLV  OW        92    1.952312615    3.422184472    2.604286838
   23 SOLV  HW1       93    2.019524153    3.406830003    2.531851417
   23 SOLV  HW2       94    1.918512928    3.516149887    2.598987580
   24 SOLV  OW        95    1.512807018    0.417304890    3.391590515
   24 SOLV  HW1       96    1.442439357    0.411432066    3.320781316
   24 SOLV  HW2       97    1.487995569    0.358016743    3.468201922
   25 SOLV  OW        98    2.584656936    1.948242347    3.492958838
   25 SOLV  HW1       99    2.576809376    2.047472530    3.502627301
   25 SOLV  HW2      100    2.651890759    1.926892041    3.422068654
   26 SOLV  OW       101    0.314273559    1.294892885    1.063408885
   26 SOLV  HW1      102    0.251435235    1.362140746    1.102531154
   26 SOLV  HW2      103    0.265590793    1.238834445    0.996409809
   27 SOLV  OW       104    1.307800707    1.147759978    0.731034641
   27 SOLV  HW1      105    1.383500809    1.090352249    0.699804538
   27 SOLV  HW2      106    1.227217240    1.090769232    0.747152568
   28 SOLV  OW       107    2.076322486    3.176451969    0.446091369
   28 SOLV  HW1      108    2.067850709    3.122902966    0.530128269
   28 SOLV  HW2      109    2.007619088    3.145993754    0.380109833
   29 SOLV  OW       110    1.679585888    3.499201134    1.077158570
   29 SOLV  HW1      111    1.700177275    3.503217088    0.979383794
   29 SOLV  HW2      112    1.602422942    3.437456144    1.092437182
   30 SOLV  OW       113    2.921855629    1.737993749    0.430347295
   30 SOLV  HW1      114    2.947202582    1.778636361    0.518139212
   30 SOLV  HW2      115    2.822605887    1.742568178    0.418935817
   31 SOLV  OW       116    0.587492055    1.653536619    0.394038439
   31 SOLV  HW1      117    0.663868142    1.714562901    0.415114243
   31 SOLV  HW2      118    0.596555400    1.569267009    0.447124589
   32 SOLV  OW       119    3.313268424    2.753754630    0.138401478
   32 SOLV  HW1      120    3.330163597    2.770643154    0.041287718
   32 SOLV  HW2      121    3.319960320    2.655684231    0.156816515
   33 SOLV  OW       122    0.966608501    2.884247216    1.253776174
   33 SOLV  HW1      123    0.880818710    2.914033786    1.211888767
   33 SOLV  HW2      124    1.011077309    2.962295424    1.297737911
   34 SOLV  OW       125    0.855977390    2.630412886    0.953794266
   34 SOLV  HW1      126    0.865472471    2.727057693    0.929890139
   34 SOLV  HW2      127    0.862822567    2.574782365    0.870968441
   35 SOLV  OW       128    0.720784672    0.433994285    1.939498133
   35 SOLV  HW1      129    0.621420530    0.443347513    1.945876430
   35 SOLV  HW2      130    0.764560802    0.508893961    1.989247954
   36 SOLV  OW       131    1.961072378    2.109264400    2.780128585
   36 SOLV  HW1      132    1.970566268    2.154846605    2.868636878
   36 SOLV  HW2      133    2.051712907    2.086823581    2.744320125
   37 SOLV  OW       134    1.196207993    2.644316823    0.443325540
   37 SOLV  HW1      135    1.261586287    2.659893985    0.517383056
   37 SOLV  HW2      136    1.149609672    2.557026773    0.457833595
   38 SOLV  OW       137    3.360034877    2.799491178    0.928361186
   38 SOLV  HW1      138    3.330622586    2.890977126    0.956024132
   38 SOLV  HW2      139    3.292746348    2.760452493    0.865510336
   39 SOLV  OW       140    0.620335606    3.420549110    3.492909541
   39 SOLV  HW1      141    0.623505786    3.325678581    3.524393900
   39 SOLV  HW2      142    0.567687741    3.425741395    3.408039515
   40 SOLV  OW       143    0.736937184    2.943997546    0.355948695
   40 SOLV  HW1      144    0.681862621    2.937260826    0.272744629
   40 SOLV  HW2      145    0.691454667    3.004631844    0.421188902
   41 SOLV  OW       146    0.464901057    2.621301956    0.507563151
   41 SOLV  HW1      147    0.406919366    2.541224760    0.522650599
   41 SOLV  HW2      148    0.419721798    2.683580137    0.443672067
   42 SOLV  OW       149    1.167399420    2.662736894    1.383054552
   42 SOLV  HW1      150    1.145008874    2.682950797    1.287704432
   42 SOLV  HW2      151    1.146136298    2.742259804    1.439848227
   43 SOLV  OW       152    2.122946177    2.482581838    1.104952603
   43 SOLV  HW1      153    2.031390645    2.472520183    1.065986805
   43 SOLV  HW2      154    2.154492655    2.576603884    1.092045246
   44 SOLV  OW       155    1.699242580    2.842726625    3.431591574
   44 SOLV  HW1      156    1.780968202    2.899048773    3.443865598
   44 SOLV  HW2      157    1.652266384    2.832627621    3.519301906
   45 SOLV  OW       158    1.165705900    1.531015562    3.160335995
   45 SOLV  HW1      159    1.254336222    1.567500360    3.188882676
   45 SOLV  HW2      160    1.094106580    1.566641471    3.220383278
   46 SOLV  OW       161    2.209482591    0.088388561    0.792879012
   46 SOLV  HW1      162    2.138781558    0.145097559    0.750601689
   46 SOLV  HW2      163    2.168014294    0.004836530    0.828952533
   47 SOLV  OW       164    0.843870458    0.992666352    2.464770596
   47 SOLV  HW1      165    0.840421590    1.040150401    2.552720537
   47 SOLV  HW2      166    0.939226954    0.980624859    2.437131724
   48 SOLV  OW       167    1.847486942    2.481206575    1.397199535
   48 SOLV  HW1      168    1.928855906    2.534318458    1.373531199
   48 SOLV  HW2      169    1.791065669    2.468558917    1.315599365
   49 SOLV  OW       170    0.874610630    1.463890797    1.437295124
   49 SOLV  HW1      171    0.916458175    1.527554522    1.502081361
   49 SOLV  HW2      172    0.781824955    1.494403472    1.415817418
   50 SOLV  OW       173    0.028579614    0.649111699    1.616257994
   50 SOLV  HW1      174    0.099958639    0.596653641    1.662679661
   50 SOLV  HW2      175    0.065958377    0.736858494    1.586173811
   51 SOLV  OW       176    0.104417920    2.249065694    1.499354976
   51 SOLV  HW1      177    0.199899769    2.257885919    1.527762985
   51 SOLV  HW2      178    0.064909325    2.340051146    1.486616669
   52 SOLV  OW       179    1.071324031    3.420015661    2.048293227
   52 SOLV  HW1      180    1.165159178    3.414546894    2.082449534
   52 SOLV  HW2      181    1.016096287    3.348414073    2.091009218
   53 SOLV  OW       182    2.418330520    3.199885510    3.263672098
   53 SOLV  HW1      183    2.344406703    3.132862609    3.256993942
   53 SOLV  HW2      184    2.496756960    3.168426497    3.210183975
   54 SOLV  OW       185    2.197234818    3.006164074    3.225495619
   54 SOLV  HW1      186    2.114453591    3.020662393    3.279704403
   54 SOLV  HW2      187    2.254310732    2.936957493    3.269702718
   55 SOLV  OW       188    3.445008540    3.184439787    1.602754774
   55 SOLV  HW1      189    3.488955134    3.174636643    1.513457448
   55 SOLV  HW2      190    3.432817309    3.094144538    1.643979972
   56 SOLV  OW       191    3.451151794    2.379055657    0.287329614
   56 SOLV  HW1      192    3.444330784    2.345335757    0.193426022
   56 SOLV  HW2      193    3.371864629    2.436401803    0.307978173
   57 SOLV  OW       194    0.660494044    1.918416947    3.344464859
   57 SOLV  HW1      195    0.738199918    1.868554031    3.382895249
   57 SOLV  HW2      196    0.591709002    1.932873680    3.415605460
   58 SOLV  OW       197    1.060092388    1.570708663    1.625657169
   58 SOLV  HW1      198    1.112332163    1.496352468    1.583917476
   58 SOLV  HW2      199    1.077354338    1.572346020    1.724142418
   59 SOLV  OW       200    0.158661228    1.117919672    0.895961522
   59 SOLV  HW1      201    0.237361839    1.175597138    0.874023941
   59 SOLV  HW2      202    0.168934836    1.029099379    0.851160966
   60 SOLV  OW       203    3.187913270    2.323036992    1.541485049
   60 SOLV  HW1      204    3.197714525    2.417705619    1.510768213
   60 SOLV  HW2      205    3.121517702    2.318949256    1.616161708
   61 SOLV  OW       206    0.875965216    3.485213561    0.666791826
   61 SOLV  HW1      207    0.865464283    3.584625322    0.663843539
   61 SOLV  HW2      208    0.850381423    3.451686874    0.757472810
   62 SOLV  OW       209    0.545670409    2.218230309    2.639076707
   62 SOLV  HW1      210    0.612496506    2.292329425    2.632331126
   62 SOLV  HW2      211    0.591753120    2.130490679    2.625660585
   63 SOLV  OW       212    1.443879895    1.681009076    1.968517611
   63 SOLV  HW1      213    1.375213859    1.617036492    1.933964784
   63 SOLV  HW2      214    1.403115717    1.771863455    1.977744479
   64 SOLV  OW       215    1.408824464    2.586644871    1.147977338
   64 SOLV  HW1      216    1.326188964    2.556016014    1.195249275
   64 SOLV  HW2      217    1.384196055    2.653369284    1.077673419
   65 SOLV  OW       218    0.755617632    1.666562256    2.341624694
   65 SOLV  HW1      219    0.657486439    1.676808470    2.357965914
   65 SOLV  HW2      220    0.794623093    1.605310716    2.410388936
   66 SOLV  OW       221    1.907857337    1.785416066    3.385494197
   66 SOLV  HW1      222    1.951342538    1.742662037    3.464760096
   66 SOLV  HW2      223    1.939681196    1.879840257    3.376938043
   67 SOLV  OW       224    0.407379858    1.786693348    0.564512984
   67 SOLV  HW1      225    0.426995407    1.809316508    0.659932169
   67 SOLV  HW2      226    0.492971691    1.782716831    0.512941861
   68 SOLV  OW       227    0.129231565    2.672999126    2.729321633
   68 SOLV  HW1      228    0.186357216    2.748879897    2.698011401
   68 SOLV  HW2      229    0.182774068    2.588534036    2.728718562
   69 SOLV  OW       230    1.561911369    2.218478188    1.418033428
   69 SOLV  HW1      231    1.516063212    2.306938105    1.409401339
   69 SOLV  HW2      232    1.645118067    2.218527459    1.362550879
   70 SOLV  OW       233    0.274105382    0.996427115    0.021297538
   70 SOLV  HW1      234    0.285443418    1.006227419   -0.077581298
   70 SOLV  HW2      235    0.270721962    0.899322649    0.044979759
   71 SOLV  OW       236    1.496498209    1.057920922    2.158212249
   71 SOLV  HW1      237    1.498367789    1.130568092    2.226919660
   71 SOLV  HW2      238    1.589964906    1.028312925    2.138486561
   72 SOLV  OW       239    3.497488962    2.550076889    2.048404151
   72 SOLV  HW1      240    3.520593789    2.611181186    1.972681170
   72 SOLV  HW2      241    3.482275778    2.457706058    2.013223479
   73 SOLV  OW       242    1.070077904    1.261283795    3.229588159
   73 SOLV  HW1      243    0.981855896    1.244877874    3.185439286
   73 SOLV  HW2      244    1.098729415    1.355607803    3.212752781
   74 SOLV  OW       245    0.449911034    1.816113907    1.319638882
   74 SOLV  HW1      246    0.468545595    1.726763027    1.360494897
   74 SOLV  HW2      247    0.370185404    1.809335909    1.259656528
   75 SOLV  OW       248    0.554321730    2.446417885    1.310930156
   75 SOLV  HW1      249    0.600649395    2.358377416    1.300716152
   75 SOLV  HW2      250    0.488001795    2.440702526    1.385566952
   76 SOLV  OW       251    1.314716924    3.007942629    1.176694205
   76 SOLV  HW1      252    1.403489294    3.051824397    1.190676352
   76 SOLV  HW2      253    1.317094860    2.954038508    1.092490377
   77 SOLV  OW       254    2.805751718    2.768395319    1.157974630
   77 SOLV  HW1      255    2.890759810    2.716229359    1.165333469
   77 SOLV  HW2      256    2.733209341    2.709109401    1.122981142
   78 SOLV  OW       257    1.506461394    2.721308947    3.257588577
   78 SOLV  HW1      258    1.456168751    2.798831346    3.219365956
   78 SOLV  HW2      259    1.589623124    2.754316733    3.302249666
   79 SOLV  OW       260    0.998748158    2.565219408    2.891091093
   79 SOLV  HW1      261    0.900256792    2.578769028    2.880325387
   79 SOLV  HW2      262    1.031488016    2.619079602    2.968726016
   80 SOLV  OW       263    2.352665964    2.812246550    0.208083962
   80 SOLV  HW1      264    2.323869733    2.819983492    0.112623427
   80 SOLV  HW2      265    2.294024951    2.746444730    0.255339590
   81 SOLV  OW       266    2.269273009    0.292158960    1.723767338
   81 SOLV  HW1      267    2.194137544    0.305628406    1.788382218
   81 SOLV  HW2      268    2.311962811    0.380293343    1.703476874
   82 SOLV  OW       269    3.027557594    1.106794008    0.057044122
   82 SOLV  HW1      270    2.959028532    1.178849980    0.067689388
   82 SOLV  HW2      271    3.027681220    1.048652723    0.138414535
   83 SOLV  OW       272    3.379945231    0.685030473    1.127546391
   83 SOLV  HW1      273    3.401755383    0.778341824    1.156162116
   83 SOLV  HW2      274    3.405071512    0.672903397    1.031509378
   84 SOLV  OW       275    2.331317459    1.853481455    3.267580500
   84 SOLV  HW1      276    2.314001789    1.949981498    3.287312904
   84 SOLV  HW2      277    2.279675902    1.826294525    3.186368217
   85 SOLV  OW       278    1.093810931    3.385262261    1.674511080
   85 SOLV  HW1      279    1.007345868    3.335381862    1.680629047
   85 SOLV  HW2      280    1.081283289    3.478073367    1.709593784
   86 SOLV  OW       281    1.753964194    2.556946802    3.070350839
   86 SOLV  HW1      282    1.794423005    2.626994541    3.129155436
   86 SOLV  HW2      283    1.825618023    2.495102252    3.038062854
   87 SOLV  OW       284    1.216886653    1.068624275    3.043530314
   87 SOLV  HW1      285    1.251696503    1.100327665    3.131762634
   87 SOLV  HW2      286    1.155385210    1.137577997    3.005259229
   88 SOLV  OW       287    2.645051514    3.507197258    2.849824249
   88 SOLV  HW1      288    2.613835967    3.580130298    2.788932848
   88 SOLV  HW2      289    2.568092239    3.474251138    2.904534226
   89 SOLV  OW       290    0.515425549    2.724730377    0.780607298
   89 SOLV  HW1      291    0.488852615    2.660404191    0.708789505
   89 SOLV  HW2      292    0.461369117    2.808432192    0.772026616
   90 SOLV  OW       293    2.521385683    0.347885812    1.457025818
   90 SOLV  HW1      294    2.539228137    0.363882894    1.554121871
   90 SOLV  HW2      295    2.498182131    0.251646172    1.442835269
   91 SOLV  OW       296    2.606977072    0.674634368    3.312652592
   91 SOLV  HW1      297    2.705180080    0.657046007    3.319600154
   91 SOLV  HW2      298    2.569373142    0.690196287    3.404004527
   92 SOLV  OW       299    2.120315889    0.790446368    1.639918751
   92 SOLV  HW1      300    2.154759758    0.884321731    1.641646813
   92 SOLV  HW2      301    2.142377894    0.748485517    1.551859419
   93 SOLV  OW       302    1.211562354    0.425817405    1.175668249
   93 SOLV  HW1      303    1.186678876    0.444716886    1.270669736
   93 SOLV  HW2      304    1.308207293    0.400538448    1.170941739
   94 SOLV  OW       305    0.539839758    0.032296476    2.811363846
   94 SOLV  HW1      306    0.623555950   -0.011329379    2.778345475
   94 SOLV  HW2      307    0.528510972    0.120924929    2.766436908
   95 SOLV  OW       308    2.595815834    1.593618380    0.316999421
   95 SOLV  HW1      309    2.626414676    1.688809710    0.314987422
   95 SOLV  HW2      310    2.546639227    1.576230741    0.402328232
   96 SOLV  OW       311    1.818682814    2.700681932    2.815958899
   96 SOLV  HW1      312    1.816007594    2.653183781    2.727989476
   96 SOLV  HW2      313    1.734351855    2.682124624    2.866413938
   97 SOLV  OW       314    3.103671149    0.515183598    1.742636902
   97 SOLV  HW1      315    3.157538928    0.490289647    1.662137090
   97 SOLV  HW2      316    3.018884970    0.462157009    1.743685837
   98 SOLV  OW       317    3.381708282    2.629486993    1.160591734
   98 SOLV  HW1      318    3.436450785    2.548880145    1.138100969
   98 SOLV  HW2      319    3.288138937    2.616403976    1.127825706
   99 SOLV  OW       320    1.761490180    2.010102903    2.631914661
   99 SOLV  HW1      321    1.818062280    2.008845789    2.714373475
   99 SOLV  HW2      322    1.781972670    2.092267211    2.578708557
  100 SOLV  OW       323    1.445130427    2.352683169    0.910830999
  100 SOLV  HW1      324    1.468490327    2.255471970    0.912932206
  100 SOLV  HW2      325    1.350030055    2.363466644    0.881854512
  101 SOLV  OW       326    2.787149160    1.230029738    0.230163023
  101 SOLV  HW1      327    2.869987498    1.246998357    0.283562545
  101 SOLV  HW2      328    2.709263543    1.274421704    0.274488721
  102 SOLV  OW       329    2.314890005    3.501502238    1.839518917
  102 SOLV  HW1      330    2.337785378    3.580630964    1.782807065
  102 SOLV  HW2      331    2.271522823    3.431380081    1.782915881
  103 SOLV  OW       332    2.882183117    3.406964415    0.826690011
  103 SOLV  HW1      333    2.973943321    3.426176486    0.861512696
  103 SOLV  HW2      334    2.836079941    3.493025425    0.805019586
  104 SOLV  OW       335    3.111025919    2.841011551    1.604439250
  104 SOLV  HW1      336    3.049443257    2.914186709    1.575206947
  104 SOLV  HW2      337    3.081775644    2.806492911    1.693626651
  105 SOLV  OW       338    2.123315283    2.408223023    1.772260856
  105 SOLV  HW1      339    2.120288450    2.345932938    1.850443390
  105 SOLV  HW2      340    2.063682914    2.373655832    1.699798714
  106 SOLV  OW       341    0.744042241    1.178447366    2.870508560
  106 SOLV  HW1      342    0.701845865    1.119785581    2.801370341
  106 SOLV  HW2      343    0.800284727    1.122745285    2.931630060
  107 SOLV  OW       344    2.377280781    0.015201440    1.505841350
  107 SOLV  HW1      345    2.472960470    0.044288446    1.506758224
  107 SOLV  HW2      346    2.330789063    0.056062574    1.427289837
  108 SOLV  OW       347    3.128325867    2.305020427    2.137696338
  108 SOLV  HW1      348    3.127233640    2.363680284    2.056704798
  108 SOLV  HW2      349    3.203380571    2.332573707    2.197774248
  109 SOLV  OW       350    3.048328534    1.713435656    1.495733350
  109 SOLV  HW1      351    3.123134934    1.678999258    1.438990920
  109 SOLV  HW2      352    2.991432725    1.636914578    1.525881493
  110 SOLV  OW       353    0.805399194    1.567354476    2.050474679
  110 SOLV  HW1      354    0.758062862    1.623131188    2.118663466
  110 SOLV  HW2      355    0.755903563    1.571717750    1.963684243
  111 SOLV  OW       356    2.115264115    2.239399002    1.543468554
  111 SOLV  HW1      357    2.130661428    2.329682699    1.583634325
  111 SOLV  HW2      358    2.132778957    2.243278368    1.445083354
  112 SOLV  OW       359    3.035790179    2.505072147    2.922940004
  112 SOLV  HW1      360    2.969074002    2.447419260    2.875751853
  112 SOLV  HW2      361    3.128257292    2.474971298    2.899587314
  113 SOLV  OW       362    2.646576685    1.443852101    3.090381539
  113 SOLV  HW1      363    2.553164200    1.479532023    3.088701059
  113 SOLV  HW2      364    2.654954827    1.369299108    3.024250019
  114 SOLV  OW       365    3.086824357    2.565204117    3.489387374
  114 SOLV  HW1      366    3.030594767    2.627879685    3.435442898
  114 SOLV  HW2      367    3.164925433    2.535042504    3.434683759
  115 SOLV  OW       368    0.032032927    2.338950776    2.265604760
  115 SOLV  HW1      369   -0.061840745    2.367320253    2.285207939
  115 SOLV  HW2      370    0.050084589    2.348858988    2.167741071
  116 SOLV  OW       371    2.390544446    2.376727345    3.300332181
  116 SOLV  HW1      372    2.366943493    2.305869113    3.233819677
  116 SOLV  HW2      373    2.486517702    2.367006814    3.326721529
  117 SOLV  OW       374    2.190342688    2.213730014    0.193161188
  117 SOLV  HW1      375    2.174581271    2.118799028    0.165935307
  117 SOLV  HW2      376    2.246024448    2.215763832    0.276208890
  118 SOLV  OW       377    3.413110783    2.022876325    3.007858393
  118 SOLV  HW1      378    3.401833942    2.042269658    2.910398106
  118 SOLV  HW2      379    3.360345805    1.941403058    3.031935044
  119 SOLV  OW       380    2.664816966    2.578745511    2.743742551
  119 SOLV  HW1      381    2.747345846    2.589432471    2.688277834
  119 SOLV  HW2      382    2.646087166    2.481432618    2.757192818
  120 SOLV  OW       383    1.149421028    1.937269162    2.553654131
  120 SOLV  HW1      384    1.167065443    1.840493894    2.535634908
  120 SOLV  HW2      385    1.130576436    1.984314837    2.467439215
  121 SOLV  OW       386    2.929784606    2.536785836    1.429070706
  121 SOLV  HW1      387    3.016879808    2.581944569    1.448485794
  121 SOLV  HW2      388    2.880660572    2.588039830    1.358631849
  122 SOLV  OW       389    1.713226778    0.045124192    1.945291370
  122 SOLV  HW1      390    1.758362094    0.113035155    1.887389349
  122 SOLV  HW2      391    1.634735503    0.006744881    1.896630961
  123 SOLV  OW       392    0.589027122    2.014876545    0.531516399
  123 SOLV  HW1      393    0.504759499    2.068225131    0.524112726
  123 SOLV  HW2      394    0.649066810    2.036584279    0.454536722
  124 SOLV  OW       395    0.215815038    1.570415521    0.432157617
  124 SOLV  HW1      396    0.292679489    1.633282756    0.420279557
  124 SOLV  HW2      397    0.161179088    1.599088996    0.510860985
  125 SOLV  OW       398    1.711357280    2.111397110    1.987915945
  125 SOLV  HW1      399    1.671455069    2.056112569    1.914752770
  125 SOLV  HW2      400    1.668176931    2.201596679    1.988848595
  126 SOLV  OW       401    0.955890817    2.905618291    2.841785906
  126 SOLV  HW1      402    1.002567899    2.818372276    2.856309541
  126 SOLV  HW2      403    1.021255866    2.973056008    2.807419189
  127 SOLV  OW       404    3.219153268    0.413122659    2.708915792
  127 SOLV  HW1      405    3.185207639    0.369361193    2.792186817
  127 SOLV  HW2      406    3.286353072    0.353506263    2.664967376
  128 SOLV  OW       407    0.330587486    1.475903783    2.731612591
  128 SOLV  HW1      408    0.343554020    1.574270659    2.744166282
  128 SOLV  HW2      409    0.286833859    1.437429262    2.812896327
  129 SOLV  OW       410    2.606953419    0.082312613    1.176154881
  129 SOLV  HW1      411    2.521078992    0.036756232    1.199645528
  129 SOLV  HW2      412    2.682168133    0.016657126    1.181957153
  130 SOLV  OW       413    0.619148358    3.261835299    1.595179955
  130 SOLV  HW1      414    0.564614015    3.344047227    1.611527618
  130 SOLV  HW2      415    0.558357724    3.183236116    1.583925301
  131 SOLV  OW       416    2.412399152    1.981100175    2.022692374
  131 SOLV  HW1      417    2.451794006    1.914219041    1.959630694
  131 SOLV  HW2      418    2.376847267    1.933896544    2.103374724
  132 SOLV  OW       419    0.723412842    1.748107586    2.769584055
  132 SOLV  HW1      420    0.660379944    1.717775518    2.698121750
  132 SOLV  HW2      421    0.770940210    1.830685620    2.739219312
  133 SOLV  OW       422    1.011372174    1.541068701    2.246336280
  133 SOLV  HW1      423    0.946151408    1.551290611    2.171224324
  133 SOLV  HW2      424    1.020464790    1.444239660    2.269605599
  134 SOLV  OW       425    3.101223587    2.835081416    3.077247036
  134 SOLV  HW1      426    3.100946086    2.761914794    3.145424498
  134 SOLV  HW2      427    3.189227492    2.882526820    3.079654473
  135 SOLV  OW       428    1.938181986    0.180162237    0.125481985
  135 SOLV  HW1      429    1.878573996    0.104068354    0.099856831
  135 SOLV  HW2      430    2.008730940    0.147489810    0.188373619
  136 SOLV  OW       431    1.909011758    1.100835955    0.614108049
  136 SOLV  HW1      432    1.859200887    1.072240279    0.695979629
  136 SOLV  HW2      433    1.896348389    1.199032702    0.600009276
  137 SOLV  OW       434    0.905360825    2.696814811    3.171098469
  137 SOLV  HW1      435    0.912884056    2.741361695    3.260321146
  137 SOLV  HW2      436    0.882267152    2.764988889    3.101667672
  138 SOLV  OW       437    2.535883101    2.917752123    0.768177659
  138 SOLV  HW1      438    2.605503588    2.867863483    0.716548496
  138 SOLV  HW2      439    2.462616735    2.946261367    0.706366033
  139 SOLV  OW       440    0.470698332    1.136748302    0.181783057
  139 SOLV  HW1      441    0.550015373    1.090737746    0.141884724
  139 SOLV  HW2      442    0.387365039    1.104261630    0.137059703
  140 SOLV  OW       443    1.311584751    1.439881494    0.132665186
  140 SOLV  HW1      444    1.343386591    1.489615220    0.051937466
  140 SOLV  HW2      445    1.217290066    1.466250881    0.153033152
  141 SOLV  OW       446    3.291658363    3.255698536    2.089232295
  141 SOLV  HW1      447    3.346102886    3.319329224    2.034562178
  141 SOLV  HW2      448    3.260003556    3.180611859    2.031251269
  142 SOLV  OW       449    2.729471853    1.209269718    3.466686201
  142 SOLV  HW1      450    2.776979763    1.175892714    3.385256870
  142 SOLV  HW2      451    2.635292707    1.233064724    3.442899765
  143 SOLV  OW       452    0.469329348    1.085822510    1.526047180
  143 SOLV  HW1      453    0.451649891    0.992719832    1.494093018
  143 SOLV  HW2      454    0.537703667    1.083585262    1.598996712
  144 SOLV  OW       455    3.435385389    3.447627199    1.475841386
  144 SOLV  HW1      456    3.337813568    3.426147585    1.480131654
  144 SOLV  HW2      457    3.488358299    3.367762893    1.504399461
  145 SOLV  OW       458    2.644727980    0.067402120    1.508419508
  145 SOLV  HW1      459    2.618209207   -0.014563195    1.457624995
  145 SOLV  HW2      460    2.734551882    0.098345824    1.477182583
  146 SOLV  OW       461    1.875934143    1.497624583    2.646940603
  146 SOLV  HW1      462    1.955029418    1.465729067    2.699171464
  146 SOLV  HW2      463    1.891744581    1.481701263    2.549483515
  147 SOLV  OW       464    0.940713277    3.188750465    2.130947051
  147 SOLV  HW1      465    1.010142717    3.184984154    2.202827333
  147 SOLV  HW2      466    0.895914989    3.099675116    2.123197200
  148 SOLV  OW       467    1.410002823    2.961050562    2.693072632
  148 SOLV  HW1      468    1.477794123    2.934202093    2.761520220
  148 SOLV  HW2      469    1.444103228    3.039618592    2.641441708
  149 SOLV  OW       470    1.932377751    2.739838637    0.175766461
  149 SOLV  HW1      471    1.922899505    2.698962136    0.084985497
  149 SOLV  HW2      472    1.927830370    2.668060762    0.245258251
  150 SOLV  OW       473    2.023443695    1.265038546    1.331155985
  150 SOLV  HW1      474    2.102162218    1.238222925    1.386709692
  150 SOLV  HW2      475    2.008170131    1.363447620    1.340332682
  151 SOLV  OW       476    1.104581482    0.721492656    1.210667186
  151 SOLV  HW1      477    1.012731233    0.682678067    1.218315864
  151 SOLV  HW2      478    1.099515667    0.821004493    1.219224513
  152 SOLV  OW       479    2.137672594    1.288855277    2.557860605
  152 SOLV  HW1      480    2.154328508    1.194030679    2.584926784
  152 SOLV  HW2      481    2.123414470    1.293259050    2.458971965
  153 SOLV  OW       482    1.300921704    3.179510024    1.744625551
  153 SOLV  HW1      483    1.353072326    3.261659400    1.767724086
  153 SOLV  HW2      484    1.235252495    3.200975175    1.672317189
  154 SOLV  OW       485    1.480087987    2.071048640    2.534952904
  154 SOLV  HW1      486    1.499141378    2.063906616    2.632868762
  154 SOLV  HW2      487    1.383125445    2.052932943    2.518472758
  155 SOLV  OW       488    0.725661938    1.684548581    3.072093780
  155 SOLV  HW1      489    0.659527567    1.650864989    3.139124567
  155 SOLV  HW2      490    0.771581799    1.607009473    3.028729339
  156 SOLV  OW       491    2.774541646    0.175720522    2.575131268
  156 SOLV  HW1      492    2.811240279    0.177411607    2.482115672
  156 SOLV  HW2      493    2.802395698    0.258732641    2.623449414
  157 SOLV  OW       494    0.682694837    3.365639836    0.408821118
  157 SOLV  HW1      495    0.684316868    3.305581722    0.488772887
  157 SOLV  HW2      496    0.750253898    3.438452756    0.420478229
  158 SOLV  OW       497    2.525308160    1.816597547    1.811102645
  158 SOLV  HW1      498    2.602233681    1.863820871    1.768062410
  158 SOLV  HW2      499    2.529756717    1.719073960    1.789437920
  159 SOLV  OW       500    2.710932275    3.349216837    0.511655866
  159 SOLV  HW1      501    2.663710791    3.433034084    0.484332208
  159 SOLV  HW2      502    2.807251775    3.355179198    0.485412163
  160 SOLV  OW       503    1.439269043    2.797686998    0.442350203
  160 SOLV  HW1      504    1.402939312    2.783056931    0.350338502
  160 SOLV  HW2      505    1.368480954    2.838481876    0.500011494
  161 SOLV  OW       506    2.543949975    0.247880614    0.233203257
  161 SOLV  HW1      507    2.513109536    0.315954963    0.166759370
  161 SOLV  HW2      508    2.481175329    0.170040335    0.232718601
  162 SOLV  OW       509    1.212323895    2.691365001    2.282052848
  162 SOLV  HW1      510    1.169871287    2.761749768    2.225098471
  162 SOLV  HW2      511    1.262115608    2.734809677    2.357108465
  163 SOLV  OW       512    2.699897845    2.765330702    0.551905331
  163 SOLV  HW1      513    2.749768477    2.678735288    0.555856165
  163 SOLV  HW2      514    2.601924897    2.747010111    0.543715812
  164 SOLV  OW       515    3.209082221    1.238546140    1.202161873
  164 SOLV  HW1      516    3.135999751    1.174228484    1.225055724
  164 SOLV  HW2      517    3.169148483    1.326523550    1.176332646
  165 SOLV  OW       518    1.999770414    0.301961030    1.818892235
  165 SOLV  HW1      519    2.038808171    0.259983467    1.736944032
  165 SOLV  HW2      520    1.986891115    0.232043468    1.889228436
  166 SOLV  OW       521    2.415094820    1.507246288    2.084004962
  166 SOLV  HW1      522    2.371903373    1.548731565    2.164099600
  166 SOLV  HW2      523    2.419938544    1.408122792    2.096362172
  167 SOLV  OW       524    1.633222065    2.393607252    2.133341327
  167 SOLV  HW1      525    1.573986932    2.330276044    2.083537734
  167 SOLV  HW2      526    1.688187020    2.445974187    2.068252480
  168 SOLV  OW       527    1.368164751    2.920346645    3.119651918
  168 SOLV  HW1      528    1.414397807    3.001944080    3.154384022
  168 SOLV  HW2      529    1.270430629    2.926220247    3.140034225
  169 SOLV  OW       530    3.222418002    1.286979376    2.329300579
  169 SOLV  HW1      531    3.219489248    1.190319966    2.303806211
  169 SOLV  HW2      532    3.315877544    1.311918253    2.354695470
  170 SOLV  OW       533    0.970835258    0.244204717    1.106237222
  170 SOLV  HW1      534    1.052900475    0.253819623    1.049893656
  170 SOLV  HW2      535    0.994780654    0.257206732    1.202462256
  171 SOLV  OW       536    2.746493640    1.583717502    2.418412983
  171 SOLV  HW1      537    2.754244836    1.511274548    2.349902854
  171 SOLV  HW2      538    2.766011757    1.672073379    2.375822718
  172 SOLV  OW       539    0.116034833    0.620630435    1.320503787
  172 SOLV  HW1      540    0.116604054    0.679870942    1.239929805
  172 SOLV  HW2      541    0.209909967    0.595248957    1.343851363
  173 SOLV  OW       542    1.659151641    3.163088874    2.049534911
  173 SOLV  HW1      543    1.616016590    3.253058137    2.042714565
  173 SOLV  HW2      544    1.597614691    3.100153005    2.097009633
  174 SOLV  OW       545    1.671920021    0.348454365    0.446772649
  174 SOLV  HW1      546    1.660060397    0.388890055    0.356074147
  174 SOLV  HW2      547    1.624937579    0.260239075    0.450317856
  175 SOLV  OW       548    1.975665645    1.520303966    0.576211724
  175 SOLV  HW1      549    2.066173700    1.516764141    0.618605200
  175 SOLV  HW2      550    1.942329262    1.427248679    0.561019602
  176 SOLV  OW       551    1.975456726    0.623996891    0.236105705
  176 SOLV  HW1      552    1.951895776    0.643644837    0.331292505
  176 SOLV  HW2      553    1.893243679    0.595958196    0.186542792
  177 SOLV  OW       554    3.108413857    2.270291665    3.042100131
  177 SOLV  HW1      555    3.159720317    2.207344772    2.983732224
  177 SOLV  HW2      556    3.101978944    2.232375984    3.134417114
  178 SOLV  OW       557    1.913906608    0.872787218    0.435347354
  178 SOLV  HW1      558    1.884686321    0.963519292    0.465604407
  178 SOLV  HW2      559    2.009125264    0.876839348    0.405039563
  179 SOLV  OW       560    2.869694915    0.878794732    1.694372873
  179 SOLV  HW1      561    2.883183705    0.850623434    1.789379107
  179 SOLV  HW2      562    2.772003088    0.891005071    1.676796880
  180 SOLV  OW       563    0.409381525    3.425164463    2.210650768
  180 SOLV  HW1      564    0.490112976    3.388980647    2.164018000
  180 SOLV  HW2      565    0.436513665    3.464642866    2.298438632
  181 SOLV  OW       566    0.550960251    2.553934483    3.460690461
  181 SOLV  HW1      567    0.488056471    2.481982258    3.431233628
  181 SOLV  HW2      568    0.599026007    2.590794936    3.381112504
  182 SOLV  OW       569    2.392660989    1.509827397    1.243358958
  182 SOLV  HW1      570    2.318727221    1.527997813    1.178510468
  182 SOLV  HW2      571    2.476673033    1.553520554    1.211194924
  183 SOLV  OW       572    3.182723460    3.076228442    1.014978483
  183 SOLV  HW1      573    3.163416497    3.056609384    0.918832171
  183 SOLV  HW2      574    3.276491663    3.109827161    1.023943726
  184 SOLV  OW       575    2.664573704    3.447375132    3.151726687
  184 SOLV  HW1      576    2.708120030    3.389104607    3.083098367
  184 SOLV  HW2      577    2.586864832    3.399014809    3.192027374
  185 SOLV  OW       578    2.934700939    0.871499737    1.089542817
  185 SOLV  HW1      579    2.901721718    0.777171078    1.093578887
  185 SOLV  HW2      580    3.034238752    0.872430123    1.099192619
  186 SOLV  OW       581    1.260249179    1.020371517    1.406447826
  186 SOLV  HW1      582    1.219178621    0.944811142    1.457492145
  186 SOLV  HW2      583    1.202647002    1.101659293    1.415160988
  187 SOLV  OW       584    3.127417024    3.256284405    1.646801157
  187 SOLV  HW1      585    3.129758477    3.328320811    1.716135239
  187 SOLV  HW2      586    3.208326538    3.198272176    1.656293980
  188 SOLV  OW       587    1.360252688    0.211342965    2.793033460
  188 SOLV  HW1      588    1.450472337    0.250865565    2.810350979
  188 SOLV  HW2      589    1.350586322    0.126382971    2.844897059
  189 SOLV  OW       590    1.276252666    1.614698088    2.210942592
  189 SOLV  HW1      591    1.226557973    1.696090350    2.180818188
  189 SOLV  HW2      592    1.218589688    1.533944220    2.198473294
  190 SOLV  OW       593    3.423712169    1.512845877    2.366281313
  190 SOLV  HW1      594    3.438708429    1.540977451    2.461072235
  190 SOLV  HW2      595    3.476090920    1.429745934    2.347508760
  191 SOLV  OW       596    0.139031634    0.265277854    0.961501521
  191 SOLV  HW1      597    0.065092526    0.219217193    0.912378889
  191 SOLV  HW2      598    0.196962417    0.314178238    0.896276232
  192 SOLV  OW       599    2.180006669    0.531640422    3.183538137
  192 SOLV  HW1      600    2.196242538    0.474979379    3.264332186
  192 SOLV  HW2      601    2.108044999    0.598180529    3.203428700
  193 SOLV  OW       602    1.601861476    1.757279681    1.494047811
  193 SOLV  HW1      603    1.507906237    1.723232721    1.490174626
  193 SOLV  HW2      604    1.665443109    1.680254240    1.488930511
  194 SOLV  OW       605    2.062522256    2.452569755    2.474732409
  194 SOLV  HW1      606    2.014370283    2.523536725    2.423287785
  194 SOLV  HW2      607    2.079730277    2.374109428    2.415156500
  195 SOLV  OW       608    2.941246536    0.956617189    2.350927654
  195 SOLV  HW1      609    3.026274187    0.913937232    2.381729624
  195 SOLV  HW2      610    2.945803192    1.055233843    2.366864802
  196 SOLV  OW       611    0.579320442    0.447212420    1.143529382
  196 SOLV  HW1      612    0.524769557    0.396822571    1.076544328
  196 SOLV  HW2      613    0.519883995    0.508626063    1.195467304
  197 SOLV  OW       614    2.481942692    2.023255045    0.643143582
  197 SOLV  HW1      615    2.478429340    1.990195181    0.737464946
  197 SOLV  HW2      616    2.533802945    2.108697629    0.639702491
  198 SOLV  OW       617    0.752974613    0.770568373    0.933204544
  198 SOLV  HW1      618    0.837980528    0.799993202    0.976887661
  198 SOLV  HW2      619    0.746569717    0.670831637    0.936604685
  199 SOLV  OW       620    2.682065152    0.473365578    0.058656749
  199 SOLV  HW1      621    2.746524267    0.401837645    0.031660137
  199 SOLV  HW2      622    2.719492110    0.524448675    0.136050160
  200 SOLV  OW       623    2.251754728    3.042145366    2.763074555
  200 SOLV  HW1      624    2.190603389    3.115082689    2.732372877
  200 SOLV  HW2      625    2.317940164    3.079359122    2.828162942
  201 SOLV  OW       626    0.613518963    0.308025245    0.274572359
  201 SOLV  HW1      627    0.628380947    0.405969185    0.288279560
  201 SOLV  HW2      628    0.611083320    0.261961737    0.363307628
  202 SOLV  OW       629    3.179166630    2.380941570    1.170808253
  202 SOLV  HW1      630    3.118850487    2.321995637    1.224557616
  202 SOLV  HW2      631    3.132376575    2.467013390    1.150710069
  203 SOLV  OW       632    1.843066051    0.732873980    2.447121947
  203 SOLV  HW1      633    1.767907254    0.781211931    2.402215589
  203 SOLV  HW2      634    1.908411867    0.799302024    2.483442223
  204 SOLV  OW       635    2.631530016    2.221452151    3.382406776
  204 SOLV  HW1      636    2.674009026    2.236329133    3.293099413
  204 SOLV  HW2      637    2.695853301    2.247062482    3.454574447
  205 SOLV  OW       638    1.923152118    0.257891345    3.178041323
  205 SOLV  HW1      639    1.959508821    0.188077971    3.116348120
  205 SOLV  HW2      640    1.879576354    0.213645680    3.256432584
  206 SOLV  OW       641    0.445009912    3.508859972    1.519058945
  206 SOLV  HW1      642    0.458326235    3.526604980    1.616574416
  206 SOLV  HW2      643    0.524730308    3.541265912    1.468108528
  207 SOLV  OW       644    2.018852471    1.469960429    3.165297941
  207 SOLV  HW1      645    2.029775635    1.492861299    3.068561025
  207 SOLV  HW2      646    2.093870491    1.410432290    3.194115284
  208 SOLV  OW       647    0.125280528    0.063616835    2.749891461
  208 SOLV  HW1      648    0.176773456    0.093333599    2.669472824
  208 SOLV  HW2      649    0.141087269    0.127622614    2.825091985
  209 SOLV  OW       650    2.972636182    3.442771971    2.600363850
  209 SOLV  HW1      651    2.884141188    3.408255301    2.569102442
  209 SOLV  HW2      652    2.958656576    3.524566994    2.656168375
  210 SOLV  OW       653    2.374604624    0.881536966    3.292467157
  210 SOLV  HW1      654    2.395327986    0.854043624    3.386362610
  210 SOLV  HW2      655    2.367247920    0.800172174    3.234784443
  211 SOLV  OW       656    0.364336740    2.308228406    1.568262683
  211 SOLV  HW1      657    0.353150173    2.406626662    1.582200261
  211 SOLV  HW2      658    0.411190198    2.268516339    1.647188396
  212 SOLV  OW       659    2.648975441    0.967679461    3.204005954
  212 SOLV  HW1      660    2.585948717    0.922905740    3.267447546
  212 SOLV  HW2      661    2.681627456    0.901075323    3.136927143
  213 SOLV  OW       662    2.170967679    0.985961738    0.351445493
  213 SOLV  HW1      663    2.172776643    1.050372139    0.274962250
  213 SOLV  HW2      664    2.233587789    1.017275701    0.422858140
  214 SOLV  OW       665    2.397704040    3.370823088    2.322098410
  214 SOLV  HW1      666    2.335465601    3.296904469    2.296333667
  214 SOLV  HW2      667    2.488139302    3.332910063    2.341730824
  215 SOLV  OW       668    0.456187293    2.307494441    0.743482813
  215 SOLV  HW1      669    0.497950074    2.219985346    0.718992021
  215 SOLV  HW2      670    0.458852825    2.319045673    0.842786287
  216 SOLV  OW       671    0.066598088    0.380786765    2.585095266
  216 SOLV  HW1      672    0.098991361    0.468956231    2.550789858
  216 SOLV  HW2      673    0.063040897    0.383189940    2.685003080
  217 SOLV  OW       674    1.431863480    0.818095379    2.059317385
  217 SOLV  HW1      675    1.526104271    0.784637498    2.058350675
  217 SOLV  HW2      676    1.431082837    0.914729031    2.085065538
  218 SOLV  OW       677    0.429317500    3.022131239    1.592366009
  218 SOLV  HW1      678    0.404331900    3.017832861    1.495624980
  218 SOLV  HW2      679    0.418859738    2.931589882    1.633529492
  219 SOLV  OW       680    0.704306734    1.544102866    1.081019609
  219 SOLV  HW1      681    0.768958869    1.620274831    1.085463635
  219 SOLV  HW2      682    0.610854242    1.579714036    1.080532856
  220 SOLV  OW       683    2.195639642    0.501017435    1.438400123
  220 SOLV  HW1      684    2.234230410    0.567737391    1.374673016
  220 SOLV  HW2      685    2.096778872    0.514599948    1.445029613
  221 SOLV  OW       686    2.216917664    2.583338359    0.304996075
  221 SOLV  HW1      687    2.242191735    2.541556697    0.217719425
  221 SOLV  HW2      688    2.128269353    2.547709257    0.334554354
  222 SOLV  OW       689    2.563727781    1.678293275    3.485574114
  222 SOLV  HW1      690    2.553629507    1.777373510    3.476475298
  222 SOLV  HW2      691    2.649469859    1.657740501    3.532770359
  223 SOLV  OW       692    2.936415507    0.673159899    0.649623345
  223 SOLV  HW1      693    3.018172181    0.655599688    0.704480756
  223 SOLV  HW2      694    2.858227871    0.688032423    0.710181549
  224 SOLV  OW       695    2.134165171    0.743798366    1.151440916
  224 SOLV  HW1      696    2.075737349    0.822474442    1.131485655
  224 SOLV  HW2      697    2.193582863    0.765246774    1.228974079
  225 SOLV  OW       698    3.005356836    3.158707365    0.177690625
  225 SOLV  HW1      699    3.024577357    3.082789263    0.115504973
  225 SOLV  HW2      700    2.998215057    3.243627580    0.125369002
  226 SOLV  OW       701    2.288973776    2.452913995    2.907018474
  226 SOLV  HW1      702    2.276807123    2.358459850    2.876515546
  226 SOLV  HW2      703    2.214885739    2.509435373    2.870737672
  227 SOLV  OW       704    2.243512714    1.517683510    2.688515433
  227 SOLV  HW1      705    2.295503920    1.517271646    2.773946341
  227 SOLV  HW2      706    2.298376967    1.476178088    2.615928529
  228 SOLV  OW       707    2.896388857    1.608300289    2.907137377
  228 SOLV  HW1      708    2.910575344    1.509459399    2.912684675
  228 SOLV  HW2      709    2.816497486    1.627339186    2.850072566
  229 SOLV  OW       710    2.872727515    3.287985634    3.473736111
  229 SOLV  HW1      711    2.828081863    3.358988279    3.419264009
  229 SOLV  HW2      712    2.890384258    3.208071278    3.416258292
  230 SOLV  OW       713    2.007091617    0.051502485    1.316808617
  230 SOLV  HW1      714    2.017728214    0.043372215    1.415917645
  230 SOLV  HW2      715    2.083333514    0.104277012    1.279341241
  231 SOLV  OW       716    2.497120178    2.317269662    3.021280953
  231 SOLV  HW1      717    2.559563128    2.315752718    2.943177356
  231 SOLV  HW2      718    2.422001568    2.380607636    3.002651893
  232 SOLV  OW       719    0.369738610    3.179897928    2.028707958
  232 SOLV  HW1      720    0.381611341    3.263893100    2.081675945
  232 SOLV  HW2      721    0.373800100    3.100994726    2.090022674
  233 SOLV  OW       722    2.783185809    0.534668304    1.848788770
  233 SOLV  HW1      723    2.853995730    0.501434202    1.786473220
  233 SOLV  HW2      724    2.693452927    0.504936148    1.816143216
  234 SOLV  OW       725    2.391875731    1.507909264    3.190681463
  234 SOLV  HW1      726    2.414666662    1.410706934    3.184828559
  234 SOLV  HW2      727    2.345937224    1.526175542    3.277617722
  235 SOLV  OW       728    3.096663282    2.723859178    2.731743164
  235 SOLV  HW1      729    3.014377269    2.680424723    2.695080949
  235 SOLV  HW2      730    3.075984416    2.764680491    2.820667926
  236 SOLV  OW       731    1.195233558    2.676408375    3.171871688
  236 SOLV  HW1      732    1.290581448    2.701158130    3.154610247
  236 SOLV  HW2      733    1.136709083    2.755830794    3.155481421
  237 SOLV  OW       734    3.100590895    0.615293605    3.211962950
  237 SOLV  HW1      735    3.111036975    0.710867402    3.239468742
  237 SOLV  HW2      736    3.190883915    0.573825737    3.200667529
  238 SOLV  OW       737    0.379091752    1.310569053    0.792906693
  238 SOLV  HW1      738    0.309289461    1.293273961    0.723408562
  238 SOLV  HW2      739    0.462557159    1.343580399    0.748802240
  239 SOLV  OW       740    0.810117186    1.611603904    0.701490725
  239 SOLV  HW1      741    0.787638694    1.704388850    0.731277661
  239 SOLV  HW2      742    0.763266055    1.545518643    0.760135858
  240 SOLV  OW       743    3.286718279    1.076582152    3.055595816
  240 SOLV  HW1      744    3.323703619    1.126932327    3.133690514
  240 SOLV  HW2      745    3.263727068    1.140776630    2.982436712
  241 SOLV  OW       746    0.977701607    3.005763820    0.173699001
  241 SOLV  HW1      747    1.016107965    2.914711832    0.189059751
  241 SOLV  HW2      748    0.893654415    3.015887394    0.226943754
  242 SOLV  OW       749    1.225112573    2.693524562    0.723617487
  242 SOLV  HW1      750    1.213088449    2.595914212    0.741757554
  242 SOLV  HW2      751    1.225367522    2.743704125    0.810123700
  243 SOLV  OW       752    0.672040436    1.275266442    0.324514820
  243 SOLV  HW1      753    0.596649250    1.216360321    0.295395984
  243 SOLV  HW2      754    0.679836178    1.352821252    0.261856259
  244 SOLV  OW       755    2.976690089    0.562565375    1.154642078
  244 SOLV  HW1      756    2.893908465    0.538299665    1.205238931
  244 SOLV  HW2      757    3.056817840    0.546988834    1.212422073
  245 SOLV  OW       758    0.098932478    1.884716555    2.751798123
  245 SOLV  HW1      759    0.025696881    1.819849806    2.772547468
  245 SOLV  HW2      760    0.119192913    1.881889404    2.653904541
  246 SOLV  OW       761    1.524337491    2.107765719    3.216699556
  246 SOLV  HW1      762    1.509420656    2.100053133    3.118110119
  246 SOLV  HW2      763    1.595078556    2.042923468    3.244859831
  247 SOLV  OW       764    1.769127735    0.930533167    2.811333441
  247 SOLV  HW1      765    1.764896864    0.831127437    2.821460660
  247 SOLV  HW2      766    1.704830386    0.973259646    2.874911735
  248 SOLV  OW       767    0.398137376    3.217735752    0.883096169
  248 SOLV  HW1      768    0.340835353    3.149090711    0.927883756
  248 SOLV  HW2      769    0.444049583    3.176574187    0.804360296
  249 SOLV  OW       770    1.766926565    0.682295075    2.192882867
  249 SOLV  HW1      771    1.737134783    0.687679451    2.097566937
  249 SOLV  HW2      772    1.689317179    0.657005045    2.250665341
  250 SOLV  OW       773    1.654394937    0.725507199    1.945831357
  250 SOLV  HW1      774    1.676748349    0.628067438    1.948573651
  250 SOLV  HW2      775    1.677939877    0.762571253    1.855978468
  251 SOLV  OW       776    2.826865559    2.222029446    1.089747585
  251 SOLV  HW1      777    2.900770440    2.162333801    1.058502395
  251 SOLV  HW2      778    2.755215490    2.166810937    1.132396072
  252 SOLV  OW       779    0.819788544    1.226233796    2.606800341
  252 SOLV  HW1      780    0.736954991    1.273414575    2.576566322
  252 SOLV  HW2      781    0.812214418    1.204715055    2.704171017
  253 SOLV  OW       782    3.060938959    1.466068951    3.466853747
  253 SOLV  HW1      783    2.996821985    1.437035403    3.395806999
  253 SOLV  HW2      784    3.012017994    1.477140263    3.553373636
  254 SOLV  OW       785    1.884929864    1.536533820    3.468921710
  254 SOLV  HW1      786    1.903175901    1.623448415    3.422954596
  254 SOLV  HW2      787    1.963521418    1.475740554    3.457628060
  255 SOLV  OW       788    1.959496478    2.422110896    2.936911684
  255 SOLV  HW1      789    1.912598039    2.499298164    2.893963159
  255 SOLV  HW2      790    1.918639245    2.336500680    2.905234670
  256 SOLV  OW       791    0.608647006    1.184439660    3.146341788
  256 SOLV  HW1      792    0.584564357    1.098879036    3.192182351
  256 SOLV  HW2      793    0.552554366    1.195177873    3.064243074
  257 SOLV  OW       794    1.617240647    0.696836193    1.436611333
  257 SOLV  HW1      795    1.534698991    0.641269513    1.426567490
  257 SOLV  HW2      796    1.673207523    0.688563950    1.354143830
  258 SOLV  OW       797    2.524192099    1.756965996    1.158711702
  258 SOLV  HW1      798    2.528568214    1.729766802    1.254849622
  258 SOLV  HW2      799    2.511225172    1.855943189    1.152647361
  259 SOLV  OW       800    1.543541777    0.645446509    0.777751631
  259 SOLV  HW1      801    1.532579413    0.723344870    0.715997376
  259 SOLV  HW2      802    1.494122566    0.566628042    0.741046741
  260 SOLV  OW       803    2.806633373    0.621423768    1.576535869
  260 SOLV  HW1      804    2.830400645    0.544700763    1.516951221
  260 SOLV  HW2      805    2.767559479    0.695350146    1.521675087
  261 SOLV  OW       806    2.884344117    3.117991605    0.457904880
  261 SOLV  HW1      807    2.860103216    3.183625395    0.386458220
  261 SOLV  HW2      808    2.981200198    3.094405498    0.449993164
  262 SOLV  OW       809    3.500066787    0.777606280    3.405308168
  262 SOLV  HW1      810    3.475131557    0.836720093    3.328593140
  262 SOLV  HW2      811    3.581644047    0.724850629    3.381573099
  263 SOLV  OW       812    3.118675458    1.463773380    1.984850182
  263 SOLV  HW1      813    3.081989056    1.556642140    1.990408332
  263 SOLV  HW2      814    3.212442588    1.462856688    2.019609851
  264 SOLV  OW       815    2.621061994    1.927830990    2.239541836
  264 SOLV  HW1      816    2.604960516    1.946834598    2.142685943
  264 SOLV  HW2      817    2.645455489    2.012673149    2.286533105
  265 SOLV  OW       818    1.947853506    1.262638532    3.425314767
  265 SOLV  HW1      819    1.960807210    1.276116539    3.327069879
  265 SOLV  HW2      820    2.026078434    1.300571301    3.474745861
  266 SOLV  OW       821    0.492099723    2.798799885    3.232616156
  266 SOLV  HW1      822    0.546985131    2.868547583    3.186524330
  266 SOLV  HW2      823    0.504074879    2.710987392    3.186279146
  267 SOLV  OW       824    2.240620284    1.720621942    1.905361144
  267 SOLV  HW1      825    2.192253420    1.635733187    1.884040088
  267 SOLV  HW2      826    2.313778761    1.701721585    1.970863922
  268 SOLV  OW       827    2.854523704    2.955970276    0.033301292
  268 SOLV  HW1      828    2.763563177    2.924478107    0.060437532
  268 SOLV  HW2      829    2.899185406    2.999920227    0.111247583
  269 SOLV  OW       830    3.369496601    3.472780478    1.943298024
  269 SOLV  HW1      831    3.370891724    3.523149330    1.856910673
  269 SOLV  HW2      832    3.462979255    3.448424839    1.969172426
  270 SOLV  OW       833    0.645080250    2.726040976    2.146347818
  270 SOLV  HW1      834    0.643158865    2.642910975    2.201897373
  270 SOLV  HW2      835    0.718027563    2.786187201    2.178922676
  271 SOLV  OW       836    2.488082245    0.718413543    0.024539426
  271 SOLV  HW1      837    2.408588849    0.766429474    0.061650197
  271 SOLV  HW2      838    2.468924241    0.620333981    0.020634209
  272 SOLV  OW       839    0.544841804    1.548094637    3.227757446
  272 SOLV  HW1      840    0.490728029    1.630120146    3.246341965
  272 SOLV  HW2      841    0.486948643    1.467112502    3.237353733
  273 SOLV  OW       842    2.761128224    2.488103264    1.211040159
  273 SOLV  HW1      843    2.734589184    2.407475045    1.158160265
  273 SOLV  HW2      844    2.849776478    2.471825579    1.254375960
  274 SOLV  OW       845    2.870757207    0.556117368    2.457316797
  274 SOLV  HW1      846    2.786167140    0.539219308    2.507885033
  274 SOLV  HW2      847    2.850408341    0.563190776    2.359664906
  275 SOLV  OW       848    3.432635223    2.080889859    1.247304687
  275 SOLV  HW1      849    3.355264483    2.033882447    1.289779520
  275 SOLV  HW2      850    3.517955206    2.037588194    1.276381594
  276 SOLV  OW       851    2.101813642    2.201077087    3.016836685
  276 SOLV  HW1      852    2.036132691    2.191683088    3.091667253
  276 SOLV  HW2      853    2.097755943    2.294138583    2.980437715
  277 SOLV  OW       854    0.680942599    3.273510579    1.156910516
  277 SOLV  HW1      855    0.592936362    3.283607141    1.110491807
  277 SOLV  HW2      856    0.734826058    3.356865510    1.144654495
  278 SOLV  OW       857    0.647439816    1.828675430    1.040591700
  278 SOLV  HW1      858    0.631057419    1.920599479    1.076417961
  278 SOLV  HW2      859    0.582089828    1.809312111    0.967404839
  279 SOLV  OW       860    1.445928187    1.794420481    3.284095654
  279 SOLV  HW1      861    1.444012294    1.694471335    3.286652863
  279 SOLV  HW2      862    1.471246334    1.824909179    3.192283722
  280 SOLV  OW       863    0.905093517    2.946271847    3.385380133
  280 SOLV  HW1      864    0.944956135    2.855060541    3.395018275
  280 SOLV  HW2      865    0.917618153    2.997268324    3.470491084
  281 SOLV  OW       866    0.235646604    2.401902717    0.581573817
  281 SOLV  HW1      867    0.190350213    2.372458618    0.497413490
  281 SOLV  HW2      868    0.272414258    2.322077461    0.629299029
  282 SOLV  OW       869    1.799170998    3.014390662    0.399933348
  282 SOLV  HW1      870    1.729240586    2.959959017    0.446268363
  282 SOLV  HW2      871    1.866260151    2.953430891    0.357684733
  283 SOLV  OW       872    1.093638958    1.060712612    3.449133588
  283 SOLV  HW1      873    1.080036542    1.102343697    3.359226002
  283 SOLV  HW2      874    1.126022699    1.130126727    3.513433461
  284 SOLV  OW       875    1.567608865    1.351153205    0.587085949
  284 SOLV  HW1      876    1.500377479    1.304134014    0.529894082
  284 SOLV  HW2      877    1.520958128    1.395876580    0.663409258
  285 SOLV  OW       878    2.830863588    0.593334434    2.914494935
  285 SOLV  HW1      879    2.766234963    0.530314094    2.957541568
  285 SOLV  HW2      880    2.872112041    0.651690494    2.984455830
  286 SOLV  OW       881    0.304653910    0.046339684    1.944239920
  286 SOLV  HW1      882    0.227445786    0.008010945    1.994947762
  286 SOLV  HW2      883    0.356312439   -0.027702900    1.901222254
  287 SOLV  OW       884    1.629366061    2.699255420    2.451245215
  287 SOLV  HW1      885    1.629946496    2.604052845    2.481873362
  287 SOLV  HW2      886    1.720331847    2.738856948    2.463848207
  288 SOLV  OW       887    3.429679531    1.178502168    2.708773189
  288 SOLV  HW1      888    3.513561600    1.134496417    2.740853403
  288 SOLV  HW2      889    3.354356696    1.155587150    2.770442985
  289 SOLV  OW       890    3.303121971    2.420739230    3.414709435
  289 SOLV  HW1      891    3.357121951    2.356381619    3.468964905
  289 SOLV  HW2      892    3.219178585    2.376019923    3.383803125
  290 SOLV  OW       893    0.610037555    0.956374009    2.340601837
  290 SOLV  HW1      894    0.575079212    1.047964028    2.320873117
  290 SOLV  HW2      895    0.707741298    0.961741641    2.361221423
  291 SOLV  OW       896    1.368964680    2.821015292    2.457120698
  291 SOLV  HW1      897    1.386384500    2.873660698    2.540345794
  291 SOLV  HW2      898    1.450068657    2.767201875    2.434150639
  292 SOLV  OW       899    1.529283511    0.167457261    0.855499581
  292 SOLV  HW1      900    1.587795836    0.245331344    0.878156557
  292 SOLV  HW2      901    1.531091294    0.101458889    0.930614878
  293 SOLV  OW       902    1.615402235    3.161335207    2.776230615
  293 SOLV  HW1      903    1.654418153    3.175601525    2.685257457
  293 SOLV  HW2      904    1.662788089    3.219564548    2.842304459
  294 SOLV  OW       905    1.911934558    2.218130218    0.188662689
  294 SOLV  HW1      906    1.851622880    2.288330531    0.150788459
  294 SOLV  HW2      907    1.974043792    2.185579846    0.117368114
  295 SOLV  OW       908    0.547857804    1.341651015    2.583121501
  295 SOLV  HW1      909    0.627412223    1.381779125    2.628535384
  295 SOLV  HW2      910    0.464437161    1.371541887    2.629479625
  296 SOLV  OW       911    0.282223240    0.595867400    1.003284987
  296 SOLV  HW1      912    0.190836020    0.591483609    1.043664895
  296 SOLV  HW2      913    0.304118456    0.508027312    0.960787275
  297 SOLV  OW       914    2.260534312    1.617586611    0.991421976
  297 SOLV  HW1      915    2.189811737    1.631768094    0.922148296
  297 SOLV  HW2      916    2.309785807    1.703261604    1.006773731
  298 SOLV  OW       917    1.386215007    2.425244717    1.375884175
  298 SOLV  HW1      918    1.395048370    2.452334942    1.280020799
  298 SOLV  HW2      919    1.387657684    2.506759152    1.433806191
  299 SOLV  OW       920    3.358819433    1.892219507    1.013890738
  299 SOLV  HW1      921    3.342492066    1.945152006    0.930634461
  299 SOLV  HW2      922    3.286771596    1.911738094    1.080434964
  300 SOLV  OW       923    0.352661975    3.343414508    2.506847193
  300 SOLV  HW1      924    0.329692813    3.301989428    2.418765848
  300 SOLV  HW2      925    0.328648145    3.440485400    2.505277919
  301 SOLV  OW       926    0.691579908    3.108043207    0.760676734
  301 SOLV  HW1      927    0.618366633    3.085948562    0.825124349
  301 SOLV  HW2      928    0.722099637    3.024470911    0.715003842
  302 SOLV  OW       929    0.721391865    2.703116415    1.333274525
  302 SOLV  HW1      930    0.809976334    2.746244502    1.350429382
  302 SOLV  HW2      931    0.730288158    2.637348301    1.258462129
  303 SOLV  OW       932    0.187723997    0.531151715    0.372074962
  303 SOLV  HW1      933    0.282616101    0.528734861    0.403558223
  303 SOLV  HW2      934    0.182798966    0.496408508    0.278425852
  304 SOLV  OW       935    0.775921129    1.201317777    0.065502717
  304 SOLV  HW1      936    0.850178284    1.248437952    0.113115163
  304 SOLV  HW2      937    0.769167677    1.235842499   -0.028112312
  305 SOLV  OW       938    3.157465733    0.211888252    2.953318256
  305 SOLV  HW1      939    3.066925935    0.197569616    2.913349246
  305 SOLV  HW2      940    3.149226755    0.269408816    3.034715404
  306 SOLV  OW       941    1.452212435    0.808675998    2.827564277
  306 SOLV  HW1      942    1.372798924    0.846496479    2.779971432
  306 SOLV  HW2      943    1.510361641    0.883352275    2.859875831
  307 SOLV  OW       944    3.238059627    0.638239117    2.432925364
  307 SOLV  HW1      945    3.185071517    0.561239530    2.468493977
  307 SOLV  HW2      946    3.181561386    0.691122958    2.369577154
  308 SOLV  OW       947    2.571597245    0.873408239    1.710758995
  308 SOLV  HW1      948    2.500581842    0.940858244    1.730985031
  308 SOLV  HW2      949    2.571788760    0.802938091    1.781721311
  309 SOLV  OW       950    2.248039150    2.934972713    0.519788665
  309 SOLV  HW1      951    2.187169754    2.994488243    0.467305406
  309 SOLV  HW2      952    2.333789801    2.922635817    0.469826178
  310 SOLV  OW       953    3.381003699    2.960128518    2.836836641
  310 SOLV  HW1      954    3.397638051    2.946554050    2.934514122
  310 SOLV  HW2      955    3.324811238    2.885147287    2.801879177
  311 SOLV  OW       956    3.126541393    1.101455007    2.687869097
  311 SOLV  HW1      957    3.048917527    1.161596221    2.706830815
  311 SOLV  HW2      958    3.156153621    1.114134699    2.593189326
  312 SOLV  OW       959    3.405831428    2.297586652    3.137870787
  312 SOLV  HW1      960    3.361697240    2.386108098    3.152634088
  312 SOLV  HW2      961    3.407963835    2.246664388    3.223918151
  313 SOLV  OW       962    1.934095567    0.886082040    3.211106932
  313 SOLV  HW1      963    2.021750330    0.917320995    3.247724029
  313 SOLV  HW2      964    1.912213506    0.937830563    3.128382897
  314 SOLV  OW       965    1.755283092    1.226987266    2.354856201
  314 SOLV  HW1      966    1.719517798    1.259543202    2.267319346
  314 SOLV  HW2      967    1.699326599    1.263398768    2.429319389
  315 SOLV  OW       968    2.814846543    2.068044063    2.649327987
  315 SOLV  HW1      969    2.830738073    2.128415407    2.571195936
  315 SOLV  HW2      970    2.884036669    2.085373278    2.719429531
  316 SOLV  OW       971    0.164674290    1.055097507    2.265189064
  316 SOLV  HW1      972    0.256658491    1.075681492    2.231766647
  316 SOLV  HW2      973    0.128109250    0.976268145    2.215684264
  317 SOLV  OW       974    3.126996175    0.605964775    0.871776573
  317 SOLV  HW1      975    3.191656099    0.558468754    0.812072102
  317 SOLV  HW2      976    3.174497393    0.637504711    0.953936333
  318 SOLV  OW       977    1.189691056    1.831890433    1.906899421
  318 SOLV  HW1      978    1.137759127    1.862408213    1.827067592
  318 SOLV  HW2      979    1.212618088    1.910806893    1.963889620
  319 SOLV  OW       980    2.300426660    2.820944874    3.390641708
  319 SOLV  HW1      981    2.356642599    2.746355697    3.426392878
  319 SOLV  HW2      982    2.212406132    2.784616806    3.360071742
  320 SOLV  OW       983    1.251107684    1.004420148    1.937905389
  320 SOLV  HW1      984    1.249307652    1.006268301    1.837938469
  320 SOLV  HW2      985    1.158751908    1.019493204    1.973164626
  321 SOLV  OW       986    1.716031043    1.197002925    2.924106782
  321 SOLV  HW1      987    1.750286175    1.125570879    2.863067476
  321 SOLV  HW2      988    1.693293993    1.278413532    2.870655539
  322 SOLV  OW       989    2.735626537    3.257355062    1.299639699
  322 SOLV  HW1      990    2.700850560    3.164483909    1.312572751
  322 SOLV  HW2      991    2.781143415    3.263816505    1.210824744
  323 SOLV  OW       992    1.845134719    0.513553561    3.264266327
  323 SOLV  HW1      993    1.828452255    0.584935844    3.332281646
  323 SOLV  HW2      994    1.838942057    0.552823236    3.172508242
  324 SOLV  OW       995    0.019017163    0.195818100    0.734213261
  324 SOLV  HW1      996   -0.034943474    0.160627463    0.657718293
  324 SOLV  HW2      997    0.112896054    0.162097092    0.727057156
  325 SOLV  OW       998    2.678241322    0.354150241    3.264260953
  325 SOLV  HW1      999    2.604829497    0.302280907    3.308103233
  325 SOLV  HW2     1000    2.668314224    0.451164975    3.286428647
  326 SOLV  OW      1001    1.312493727    0.883754992    0.048427890
  326 SOLV  HW1     1002    1.331639997    0.941154525    0.128054722
  326 SOLV  HW2     1003    1.254041657    0.933812241   -0.015441454
  327 SOLV  OW      1004    2.735273731    3.402206120    2.481983468
  327 SOLV  HW1     1005    2.697307177    3.491553872    2.457960305
  327 SOLV  HW2     1006    2.671875093    3.330309967    2.453468565
  328 SOLV  OW      1007    1.016064885    0.166825972    1.651395341
  328 SOLV  HW1     1008    0.933764191    0.144478826    1.703636475
  328 SOLV  HW2     1009    1.079849391    0.217206758    1.709663594
  329 SOLV  OW      1010    1.566467208    0.347218321    0.144832134
  329 SOLV  HW1     1011    1.522948918    0.257740120    0.134743083
  329 SOLV  HW2     1012    1.496142344    0.417284679    0.156958058
  330 SOLV  OW      1013    0.453678495    0.333023377    2.760783731
  330 SOLV  HW1     1014    0.368084617    0.339752917    2.709498436
  330 SOLV  HW2     1015    0.527818595    0.307591588    2.698669354
  331 SOLV  OW      1016    1.997736412    0.807886494    2.698939219
  331 SOLV  HW1     1017    2.074675415    0.868512397    2.678775524
  331 SOLV  HW2     1018    1.913501903    0.861548226    2.704096725
  332 SOLV  OW      1019    2.217620738    2.100888445    0.612688468
  332 SOLV  HW1     1020    2.163168785    2.019235743    0.593463061
  332 SOLV  HW2     1021    2.313754649    2.082394081    0.592244162
  333 SOLV  OW      1022    0.907081521    1.789163781    1.544515702
  333 SOLV  HW1     1023    0.936440073    1.800244149    1.449557779
  333 SOLV  HW2     1024    0.962972413    1.718975204    1.588690656
  334 SOLV  OW      1025    2.571349537    2.380085550    1.592378960
  334 SOLV  HW1     1026    2.504489196    2.307215537    1.577505980
  334 SOLV  HW2     1027    2.523558505    2.465292410    1.613763768
  335 SOLV  OW      1028    3.170187043    0.888258603    2.041723695
  335 SOLV  HW1     1029    3.116842649    0.830466562    1.979948659
  335 SOLV  HW2     1030    3.206513281    0.966486165    1.991102546
  336 SOLV  OW      1031    2.316857127    1.736407308    0.078356929
  336 SOLV  HW1     1032    2.303371917    1.835122506    0.086820084
  336 SOLV  HW2     1033    2.414724204    1.716358529    0.074078423
  337 SOLV  OW      1034    0.869405810    0.133495219    2.598631121
  337 SOLV  HW1     1035    0.940659137    0.191715796    2.637814161
  337 SOLV  HW2     1036    0.897829928    0.102573296    2.507868644
  338 SOLV  OW      1037    2.008840140    1.925320225    3.135845859
  338 SOLV  HW1     1038    1.917199162    1.961363452    3.118443078
  338 SOLV  HW2     1039    2.076992735    1.987781179    3.097716433
  339 SOLV  OW      1040    3.322224153    0.277839762    0.871909597
  339 SOLV  HW1     1041    3.242250205    0.252656847    0.817397263
  339 SOLV  HW2     1042    3.405372905    0.249327542    0.824213729
  340 SOLV  OW      1043    2.953454108    1.769746626    2.596627994
  340 SOLV  HW1     1044    2.877211134    1.705347574    2.590185424
  340 SOLV  HW2     1045    2.941600555    1.842296868    2.528822105
  341 SOLV  OW      1046    3.384717413    3.253837430    1.259202227
  341 SOLV  HW1     1047    3.385402448    3.353366867    1.249442611
  341 SOLV  HW2     1048    3.403291821    3.211539574    1.170502423
  342 SOLV  OW      1049    0.647283442    3.119973708    3.135321089
  342 SOLV  HW1     1050    0.708531526    3.133555939    3.213205583
  342 SOLV  HW2     1051    0.655279380    3.197561504    3.072727611
  343 SOLV  OW      1052    1.486276138    0.102257770    3.137300485
  343 SOLV  HW1     1053    1.422808294    0.154012712    3.194702548
  343 SOLV  HW2     1054    1.556561390    0.163754888    3.101526568
  344 SOLV  OW      1055    0.392007599    2.259179389    3.343517820
  344 SOLV  HW1     1056    0.413521637    2.273439278    3.440139650
  344 SOLV  HW2     1057    0.476852671    2.247563129    3.291862312
  345 SOLV  OW      1058    1.990772329    0.412893671    0.804961099
  345 SOLV  HW1     1059    2.032986242    0.333402777    0.848558521
  345 SOLV  HW2     1060    1.913898612    0.444488951    0.860581915
  346 SOLV  OW      1061    1.082312871    0.269938097    1.399356656
  346 SOLV  HW1     1062    1.052151210    0.260163093    1.494207347
  346 SOLV  HW2     1063    1.047106655    0.193606732    1.345172562
  347 SOLV  OW      1064    0.551171683    3.163894565    0.517379906
  347 SOLV  HW1     1065    0.467517957    3.180562643    0.569587480
  347 SOLV  HW2     1066    0.541200912    3.201946765    0.425434418
  348 SOLV  OW      1067    3.312587954    0.477947107    3.299807666
  348 SOLV  HW1     1068    3.333762956    0.412079910    3.372022075
  348 SOLV  HW2     1069    3.336046221    0.438600568    3.210907193
  349 SOLV  OW      1070    2.176663171    1.406921078    3.473751069
  349 SOLV  HW1     1071    2.267896947    1.369241956    3.489815672
  349 SOLV  HW2     1072    2.173698922    1.501708247    3.505499345
  350 SOLV  OW      1073    1.524831540    0.101797973    1.718095035
  350 SOLV  HW1     1074    1.593764091    0.110005737    1.646105595
  350 SOLV  HW2     1075    1.439996057    0.066008157    1.679062663
  351 SOLV  OW      1076    1.570652282    1.212137783    0.151069890
  351 SOLV  HW1     1077    1.563707985    1.311037785    0.137955115
  351 SOLV  HW2     1078    1.552161769    1.165666196    0.064468043
  352 SOLV  OW      1079    0.976419379    1.238373520    2.191803519
  352 SOLV  HW1     1080    1.004669656    1.227025120    2.287065377
  352 SOLV  HW2     1081    1.008181846    1.160215224    2.138100058
  353 SOLV  OW      1082    0.679563840    0.942662970    0.140611092
  353 SOLV  HW1     1083    0.701581463    1.039260152    0.154235666
  353 SOLV  HW2     1084    0.756081987    0.897154951    0.095054856
  354 SOLV  OW      1085    1.728787553    0.575446303    0.129057117
  354 SOLV  HW1     1086    1.641931307    0.624773868    0.124137979
  354 SOLV  HW2     1087    1.711427877    0.477010726    0.125824479
  355 SOLV  OW      1088    1.507643455    0.375566898    2.076986274
  355 SOLV  HW1     1089    1.598009778    0.382602203    2.034723155
  355 SOLV  HW2     1090    1.452003106    0.309998347    2.025931369
  356 SOLV  OW      1091    2.435604707    1.700631134    2.577390498
  356 SOLV  HW1     1092    2.348368796    1.658710474    2.602572995
  356 SOLV  HW2     1093    2.429792888    1.799688880    2.589854113
  357 SOLV  OW      1094    3.371582770    0.503473280    1.757031503
  357 SOLV  HW1     1095    3.409031128    0.525663832    1.666992736
  357 SOLV  HW2     1096    3.274284838    0.526494281    1.759238666
  358 SOLV  OW      1097    2.051772274    1.805598406    1.236799205
  358 SOLV  HW1     1098    2.084457086    1.818197183    1.143125275
  358 SOLV  HW2     1099    2.019931031    1.893204215    1.273036388
  359 SOLV  OW      1100    0.687816744    1.884495734    1.940636193
  359 SOLV  HW1     1101    0.717715239    1.849144689    1.851999949
  359 SOLV  HW2     1102    0.767052736    1.918211250    1.991497857
  360 SOLV  OW      1103    1.398407094    2.517222879    1.936638144
  360 SOLV  HW1     1104    1.377102600    2.511447031    1.839094926
  360 SOLV  HW2     1105    1.497401438    2.524695337    1.948727202
  361 SOLV  OW      1106    2.611141278    2.279435154    0.585386510
  361 SOLV  HW1     1107    2.522598875    2.299453439    0.627353134
  361 SOLV  HW2     1108    2.682547848    2.332093757    0.631536372
  362 SOLV  OW      1109    2.513808314    0.064187626    0.666431707
  362 SOLV  HW1     1110    2.450901291    0.128026417    0.710806715
  362 SOLV  HW2     1111    2.484983391    0.049362100    0.571821465
  363 SOLV  OW      1112    2.979245897    1.965737488    0.609215819
  363 SOLV  HW1     1113    2.909722286    2.010199011    0.665705850
  363 SOLV  HW2     1114    2.999747075    2.023375074    0.530101674
  364 SOLV  OW      1115    0.449719393    3.099445600    0.237174806
  364 SOLV  HW1     1116    0.422586308    3.022028460    0.294377302
  364 SOLV  HW2     1117    0.371141519    3.159718863    0.223234134
  365 SOLV  OW      1118    0.036669724    1.288064222    2.364293626
  365 SOLV  HW1     1119    0.063381816    1.248863938    2.452334615
  365 SOLV  HW2     1120    0.040460099    1.217256861    2.293771847
  366 SOLV  OW      1121    1.547603739    1.091076264    3.405930376
  366 SOLV  HW1     1122    1.619344155    1.071985677    3.338919292
  366 SOLV  HW2     1123    1.472587713    1.026048808    3.393863942
  367 SOLV  OW      1124    0.805827828    3.083015440    2.446245140
  367 SOLV  HW1     1125    0.825507343    2.991744125    2.482075005
  367 SOLV  HW2     1126    0.742635516    3.130073716    2.507838321
  368 SOLV  OW      1127    1.858818618    0.501060405    0.576503287
  368 SOLV  HW1     1128    1.817496976    0.585045629    0.611702777
  368 SOLV  HW2     1129    1.786962023    0.434465896    0.556408911
  369 SOLV  OW      1130    2.713578879    0.066167173    2.011370235
  369 SOLV  HW1     1131    2.754971507    0.152915051    1.983748000
  369 SOLV  HW2     1132    2.752030080    0.037338789    2.099073796
  370 SOLV  OW      1133    1.055805920    1.875240659    0.835790081
  370 SOLV  HW1     1134    1.142712785    1.833407215    0.809350707
  370 SOLV  HW2     1135    1.013494592    1.821066350    0.908431107
  371 SOLV  OW      1136    2.051179796    1.448306292    1.075997330
  371 SOLV  HW1     1137    2.123261140    1.516979698    1.085482312
  371 SOLV  HW2     1138    2.059416078    1.380995401    1.149502954
  372 SOLV  OW      1139    2.144234268    0.188637829    0.302218260
  372 SOLV  HW1     1140    2.078592944    0.254083161    0.339768072
  372 SOLV  HW2     1141    2.226773533    0.188120138    0.358687808
  373 SOLV  OW      1142    2.513960518    0.234343433    2.721889786
  373 SOLV  HW1     1143    2.490310542    0.275418781    2.809954183
  373 SOLV  HW2     1144    2.439765378    0.250208329    2.656734787
  374 SOLV  OW      1145    2.634402891    1.896749620    2.562446413
  374 SOLV  HW1     1146    2.707733248    1.955236432    2.597116170
  374 SOLV  HW2     1147    2.632335778    1.901589506    2.462584996
  375 SOLV  OW      1148    2.279355418    3.396959324    3.483657379
  375 SOLV  HW1     1149    2.328784131    3.391473637    3.396892684
  375 SOLV  HW2     1150    2.338887523    3.366249979    3.557915205
  376 SOLV  OW      1151    1.681432138    1.824771552    2.018070710
  376 SOLV  HW1     1152    1.637416489    1.822693939    2.107847690
  376 SOLV  HW2     1153    1.687018827    1.919294042    1.985886254
  377 SOLV  OW      1154    1.698599655    2.553839920    1.156136864
  377 SOLV  HW1     1155    1.606589770    2.592922187    1.159033017
  377 SOLV  HW2     1156    1.696184372    2.466513380    1.107456039
  378 SOLV  OW      1157    2.289017611    0.184062423    1.306158877
  378 SOLV  HW1     1158    2.199641028    0.223267241    1.284333717
  378 SOLV  HW2     1159    2.357988319    0.256480882    1.306459565
  379 SOLV  OW      1160    0.790547305    0.099229046    3.366373959
  379 SOLV  HW1     1161    0.704306038    0.073427665    3.409942904
  379 SOLV  HW2     1162    0.866848620    0.073405736    3.425642332
  380 SOLV  OW      1163    3.379195606    0.923943821    0.614844518
  380 SOLV  HW1     1164    3.413560131    0.869260934    0.538486818
  380 SOLV  HW2     1165    3.364242369    1.018016964    0.584377621
  381 SOLV  OW      1166    2.946143072    1.615394183    2.143000315
  381 SOLV  HW1     1167    2.854961489    1.622701721    2.102573216
  381 SOLV  HW2     1168    2.985831803    1.526568748    2.119835207
  382 SOLV  OW      1169    0.835379622    3.444326733    0.965177888
  382 SOLV  HW1     1170    0.908960457    3.404261381    1.019789285
  382 SOLV  HW2     1171    0.831846687    3.542964279    0.981298553
  383 SOLV  OW      1172    2.036237812    1.506989046    2.888933577
  383 SOLV  HW1     1173    2.045135400    1.407888991    2.899020484
  383 SOLV  HW2     1174    2.096396554    1.538537789    2.815535459
  384 SOLV  OW      1175    1.378371857    2.017843680    0.051617084
  384 SOLV  HW1     1176    1.377243241    1.922426774    0.021687923
  384 SOLV  HW2     1177    1.471165468    2.054229206    0.043443330
  385 SOLV  OW      1178    1.659351586    1.702530893    1.195059133
  385 SOLV  HW1     1179    1.576229967    1.752475326    1.170638026
  385 SOLV  HW2     1180    1.646136508    1.656868110    1.283037949
  386 SOLV  OW      1181    1.691963258    1.925230421    2.375406505
  386 SOLV  HW1     1182    1.602923902    1.921778551    2.420815734
  386 SOLV  HW2     1183    1.722852922    2.020186168    2.369830098
  387 SOLV  OW      1184    1.757484243    0.262000880    3.432003187
  387 SOLV  HW1     1185    1.823327220    0.331097250    3.461871609
  387 SOLV  HW2     1186    1.667090119    0.303823509    3.422978484
  388 SOLV  OW      1187    3.013097948    1.886617469    2.873400007
  388 SOLV  HW1     1188    2.990083752    1.799230487    2.916242527
  388 SOLV  HW2     1189    2.993742060    1.881795840    2.775401684
  389 SOLV  OW      1190    0.664203516    2.204790283    3.293937792
  389 SOLV  HW1     1191    0.641123435    2.120432137    3.342443007
  389 SOLV  HW2     1192    0.748760833    2.191421070    3.242236591
  390 SOLV  OW      1193    0.257138654    2.414430722    3.030375178
  390 SOLV  HW1     1194    0.286238385    2.414293707    2.934702672
  390 SOLV  HW2     1195    0.263515746    2.507265850    3.066994460
  391 SOLV  OW      1196    2.147118201    3.425163563    2.412478373
  391 SOLV  HW1     1197    2.221798082    3.416057796    2.346588751
  391 SOLV  HW2     1198    2.134828199    3.521637483    2.435783666
  392 SOLV  OW      1199    2.048219312    1.967090320    0.273387243
  392 SOLV  HW1     1200    1.974807723    1.909962622    0.236682938
  392 SOLV  HW2     1201    2.027818974    2.063285188    0.255211059
  393 SOLV  OW      1202    2.793139039    2.110973597    0.830537132
  393 SOLV  HW1     1203    2.818179153    2.175014135    0.757918969
  393 SOLV  HW2     1204    2.780046508    2.161080549    0.916090775
  394 SOLV  OW      1205    0.230817510    1.442588055    3.053015964
  394 SOLV  HW1     1206    0.169122656    1.424879722    3.129707136
  394 SOLV  HW2     1207    0.206371731    1.529482634    3.009968667
  395 SOLV  OW      1208    2.159540664    2.963178296    0.045192338
  395 SOLV  HW1     1209    2.080709229    3.024684365    0.043564946
  395 SOLV  HW2     1210    2.142467791    2.888855209    0.109880789
  396 SOLV  OW      1211    2.555134967    1.092695264    2.228742921
  396 SOLV  HW1     1212    2.461734579    1.074022534    2.198253034
  396 SOLV  HW2     1213    2.614362743    1.016191124    2.203423664
  397 SOLV  OW      1214    0.299682335    0.708690519    3.500182551
  397 SOLV  HW1     1215    0.293115367    0.653602962    3.583392573
  397 SOLV  HW2     1216    0.358881124    0.662418624    3.434182275
  398 SOLV  OW      1217    3.455181675    2.341957553    1.112478590
  398 SOLV  HW1     1218    3.429691309    2.386692060    1.198215012
  398 SOLV  HW2     1219    3.448351107    2.242775786    1.123338570
  399 SOLV  OW      1220    1.636299959    1.156394844    1.072546162
  399 SOLV  HW1     1221    1.666627943    1.079546510    1.016185612
  399 SOLV  HW2     1222    1.713460744    1.191074071    1.125889102
  400 SOLV  OW      1223    2.069194145    2.027722841    2.537871479
  400 SOLV  HW1     1224    1.979198235    2.014905151    2.579542610
  400 SOLV  HW2     1225    2.058966748    2.037570296    2.438884469
  401 SOLV  OW      1226    1.610968481    0.871838330    1.709447980
  401 SOLV  HW1     1227    1.538943545    0.926086665    1.666193674
  401 SOLV  HW2     1228    1.583492174    0.848271439    1.802673614
  402 SOLV  OW      1229    2.664395975    2.311021959    2.798178186
  402 SOLV  HW1     1230    2.715655664    2.235146203    2.757967111
  402 SOLV  HW2     1231    2.703349471    2.333972964    2.887382692
  403 SOLV  OW      1232    0.630106263    0.979637790    2.702025207
  403 SOLV  HW1     1233    0.620338516    0.881722903    2.719889859
  403 SOLV  HW2     1234    0.559716943    1.029852600    2.752280933
  404 SOLV  OW      1235    0.142739824    1.231735682    1.590169426
  404 SOLV  HW1     1236    0.139775001    1.211815145    1.492208929
  404 SOLV  HW2     1237    0.110686982    1.152022266    1.641357387
  405 SOLV  OW      1238    1.266522103    1.748149554    0.511756584
  405 SOLV  HW1     1239    1.319171703    1.813460538    0.566199741
  405 SOLV  HW2     1240    1.325068024    1.709233687    0.440626811
  406 SOLV  OW      1241    1.042681121    0.627507549    1.783729471
  406 SOLV  HW1     1242    1.142343618    0.625150588    1.791705051
  406 SOLV  HW2     1243    1.001750562    0.616985226    1.874369937
  407 SOLV  OW      1244    2.621217258    1.052217260    2.702648145
  407 SOLV  HW1     1245    2.571780281    1.076034577    2.786257491
  407 SOLV  HW2     1246    2.669584787    0.965713439    2.716042898
  408 SOLV  OW      1247    3.500672416    1.848426052    2.428152310
  408 SOLV  HW1     1248    3.508484812    1.934966049    2.477664013
  408 SOLV  HW2     1249    3.521134316    1.863425202    2.331416070
  409 SOLV  OW      1250    0.569161291    0.609248621    0.741545466
  409 SOLV  HW1     1251    0.569337265    0.509958328    0.753513036
  409 SOLV  HW2     1252    0.663242001    0.643139214    0.742962400
  410 SOLV  OW      1253    2.705213325    0.772034845    0.365429598
  410 SOLV  HW1     1254    2.660260404    0.684782490    0.384609491
  410 SOLV  HW2     1255    2.700382860    0.830510677    0.446416026
  411 SOLV  OW      1256    0.173748144    1.162181562    0.516919443
  411 SOLV  HW1     1257    0.181317581    1.135236442    0.420906331
  411 SOLV  HW2     1258    0.129627560    1.251725310    0.523009462
  412 SOLV  OW      1259    0.695867170    0.499840303    2.953846710
  412 SOLV  HW1     1260    0.709241168    0.598549366    2.962736763
  412 SOLV  HW2     1261    0.657533157    0.479391654    2.863770683
  413 SOLV  OW      1262    0.502164930    0.808121648    2.153516690
  413 SOLV  HW1     1263    0.404271417    0.828523347    2.155058661
  413 SOLV  HW2     1264    0.515481892    0.709251037    2.146519911
  414 SOLV  OW      1265    2.023515555    1.769038854    0.470255652
  414 SOLV  HW1     1266    1.959393622    1.714225589    0.416537236
  414 SOLV  HW2     1267    2.062819076    1.840529633    0.412410763
  415 SOLV  OW      1268    3.244518487    1.641611392    2.195219706
  415 SOLV  HW1     1269    3.262812217    1.728314969    2.241564386
  415 SOLV  HW2     1270    3.283356569    1.566473444    2.248585257
  416 SOLV  OW      1271    2.369821790    2.734557635    1.968603899
  416 SOLV  HW1     1272    2.274456411    2.764644382    1.970023664
  416 SOLV  HW2     1273    2.396941635    2.705458254    2.060361564
  417 SOLV  OW      1274    3.455874595    1.335292290    0.528289103
  417 SOLV  HW1     1275    3.517392778    1.402022356    0.570291585
  417 SOLV  HW2     1276    3.368071000    1.378835982    0.508388739
  418 SOLV  OW      1277    2.610105612    3.206120517    2.337483028
  418 SOLV  HW1     1278    2.601980063    3.249809829    2.247888539
  418 SOLV  HW2     1279    2.686277555    3.141328654    2.336162723
  419 SOLV  OW      1280    1.362896552    0.502757311    3.034027153
  419 SOLV  HW1     1281    1.446467078    0.469065345    3.077413280
  419 SOLV  HW2     1282    1.283333666    0.469607639    3.084745369
  420 SOLV  OW      1283    3.461086711    1.602971725    0.625691257
  420 SOLV  HW1     1284    3.420483163    1.684069924    0.667837021
  420 SOLV  HW2     1285    3.476284415    1.620094432    0.528338201
  421 SOLV  OW      1286    2.217403778    0.268995944    3.097130387
  421 SOLV  HW1     1287    2.304002729    0.239697912    3.137672127
  421 SOLV  HW2     1288    2.196174758    0.361906277    3.127434549
  422 SOLV  OW      1289    2.897917566    0.337835298    1.685490745
  422 SOLV  HW1     1290    2.809561694    0.291117942    1.689007790
  422 SOLV  HW2     1291    2.926823713    0.347308668    1.590221228
  423 SOLV  OW      1292    0.635290221    1.250675707    1.361100393
  423 SOLV  HW1     1293    0.606599486    1.258811196    1.265641413
  423 SOLV  HW2     1294    0.604275528    1.162986870    1.397849059
  424 SOLV  OW      1295    2.149106175    3.306512681    2.789416549
  424 SOLV  HW1     1296    2.070844763    3.344763359    2.740287918
  424 SOLV  HW2     1297    2.232633616    3.353410165    2.760688004
  425 SOLV  OW      1298    2.486782735    1.379219949    1.795567622
  425 SOLV  HW1     1299    2.391556926    1.353458206    1.779131071
  425 SOLV  HW2     1300    2.527208983    1.413275629    1.710669700
  426 SOLV  OW      1301    0.732397826    3.418451257    2.362753044
  426 SOLV  HW1     1302    0.695745058    3.346384414    2.421600185
  426 SOLV  HW2     1303    0.777078856    3.377143863    2.283397485
  427 SOLV  OW      1304    1.944974656    2.966440114    3.367226914
  427 SOLV  HW1     1305    2.002052295    3.045061571    3.343512938
  427 SOLV  HW2     1306    1.853625116    2.998097639    3.392811268
  428 SOLV  OW      1307    1.629430784    1.001209116    2.562369029
  428 SOLV  HW1     1308    1.542419460    0.952228359    2.556727829
  428 SOLV  HW2     1309    1.622425390    1.087445373    2.512208460
  429 SOLV  OW      1310    3.214391827    2.010756203    0.379826723
  429 SOLV  HW1     1311    3.260395825    1.923777066    0.361947796
  429 SOLV  HW2     1312    3.281017802    2.077434219    0.413238897
  430 SOLV  OW      1313    2.079391007    1.812764997    0.731242175
  430 SOLV  HW1     1314    2.011873359    1.762496699    0.785242545
  430 SOLV  HW2     1315    2.067846414    1.790540632    0.634421065
  431 SOLV  OW      1316    2.545470941    0.643464824    1.883503128
  431 SOLV  HW1     1317    2.635230203    0.603556049    1.864728655
  431 SOLV  HW2     1318    2.553902147    0.711765173    1.956069208
  432 SOLV  OW      1319    0.436568550    3.466438518    0.985727265
  432 SOLV  HW1     1320    0.498286075    3.536501873    0.949921213
  432 SOLV  HW2     1321    0.341871429    3.493197678    0.967899517
  433 SOLV  OW      1322    1.457048045    3.415537021    2.686525146
  433 SOLV  HW1     1323    1.400545521    3.435001407    2.766713401
  433 SOLV  HW2     1324    1.521036891    3.341735262    2.707978236
  434 SOLV  OW      1325    0.289052009    0.231635431    2.557237141
  434 SOLV  HW1     1326    0.317803973    0.218195802    2.462398290
  434 SOLV  HW2     1327    0.205071122    0.285902826    2.559215784
  435 SOLV  OW      1328    2.061543229    3.418377027    0.989652517
  435 SOLV  HW1     1329    2.003670363    3.486598114    0.944948442
  435 SOLV  HW2     1330    2.004388172    3.344564738    1.025524920
  436 SOLV  OW      1331    2.500698298    1.000884929    0.475373502
  436 SOLV  HW1     1332    2.545337703    1.015908121    0.387149160
  436 SOLV  HW2     1333    2.468797911    0.906260002    0.480880234
  437 SOLV  OW      1334    1.863228342    3.228692804    1.087456120
  437 SOLV  HW1     1335    1.833520562    3.181980008    1.170745835
  437 SOLV  HW2     1336    1.801703383    3.205035770    1.012244532
  438 SOLV  OW      1337    2.629305835    0.045828671    3.429282362
  438 SOLV  HW1     1338    2.705536176    0.066389296    3.490667117
  438 SOLV  HW2     1339    2.584881709   -0.038859151    3.458545037
  439 SOLV  OW      1340    0.545215569    2.358634661    2.210274813
  439 SOLV  HW1     1341    0.625246165    2.400948126    2.252773697
  439 SOLV  HW2     1342    0.507405750    2.420546326    2.141435874
  440 SOLV  OW      1343    3.488500990    2.123869060    0.831534965
  440 SOLV  HW1     1344    3.525472602    2.187229291    0.763561256
  440 SOLV  HW2     1345    3.437423742    2.175141422    0.900557043
  441 SOLV  OW      1346    1.508971986    1.821168905    2.687866629
  441 SOLV  HW1     1347    1.574073171    1.789536689    2.756881754
  441 SOLV  HW2     1348    1.555051831    1.883543474    2.624717171
  442 SOLV  OW      1349    0.332021317    1.351496582    1.799708800
  442 SOLV  HW1     1350    0.311060412    1.380337999    1.893146762
  442 SOLV  HW2     1351    0.266794436    1.281294934    1.771091207
  443 SOLV  OW      1352    0.539753987    3.499914426    3.185021556
  443 SOLV  HW1     1353    0.547789472    3.400271006    3.187937311
  443 SOLV  HW2     1354    0.451694489    3.527377310    3.223662732
  444 SOLV  OW      1355    0.066860101    2.090480463    2.538357633
  444 SOLV  HW1     1356    0.127176573    2.061883951    2.612828782
  444 SOLV  HW2     1357    0.112859086    2.159949756    2.483041758
  445 SOLV  OW      1358    1.077647223    0.811322274    3.106836677
  445 SOLV  HW1     1359    1.082955482    0.777471901    3.012881011
  445 SOLV  HW2     1360    1.098614084    0.909097640    3.108254156
  446 SOLV  OW      1361    0.773091810    2.053687576    2.516982582
  446 SOLV  HW1     1362    0.705403284    2.005805445    2.461059877
  446 SOLV  HW2     1363    0.858031516    2.000931206    2.518916842
  447 SOLV  OW      1364    0.973406512    1.159960282    1.899061732
  447 SOLV  HW1     1365    0.934365126    1.072788305    1.928698858
  447 SOLV  HW2     1366    0.900588151    1.218885574    1.864036135
  448 SOLV  OW      1367    2.215862916    0.982538488    3.067153190
  448 SOLV  HW1     1368    2.210384005    0.888519142    3.033508879
  448 SOLV  HW2     1369    2.304090263    0.996770631    3.112041140
  449 SOLV  OW      1370    2.032925253    3.247370938    0.740713452
  449 SOLV  HW1     1371    2.126667130    3.274290272    0.718586809
  449 SOLV  HW2     1372    1.971400841    3.324529835    0.724496951
  450 SOLV  OW      1373    0.654768873    0.449240658    2.292731289
  450 SOLV  HW1     1374    0.554861191    0.453728651    2.292304909
  450 SOLV  HW2     1375    0.683909799    0.358539811    2.323161114
  451 SOLV  OW      1376    0.785821451    1.205632359    1.588455531
  451 SOLV  HW1     1377    0.733831637    1.258917439    1.655236398
  451 SOLV  HW2     1378    0.762620925    1.236214450    1.496106529
  452 SOLV  OW      1379    2.360390565    2.342128393    1.068125183
  452 SOLV  HW1     1380    2.277272154    2.397614835    1.071678302
  452 SOLV  HW2     1381    2.397792217    2.344065958    0.975403221
  453 SOLV  OW      1382    1.904476610    2.586057632    0.921729318
  453 SOLV  HW1     1383    1.828726332    2.639917317    0.958643268
  453 SOLV  HW2     1384    1.872381953    2.493820775    0.900191997
  454 SOLV  OW      1385    2.938875004    2.474944399    0.882551826
  454 SOLV  HW1     1386    3.008350453    2.430360988    0.939004528
  454 SOLV  HW2     1387    2.967317685    2.568719426    0.862585825
  455 SOLV  OW      1388    1.822516515    0.751831989    0.789489413
  455 SOLV  HW1     1389    1.809182546    0.792686309    0.699185038
  455 SOLV  HW2     1390    1.735935778    0.713699757    0.821914821
  456 SOLV  OW      1391    2.840889441    0.445073316    2.120612825
  456 SOLV  HW1     1392    2.740911402    0.442646775    2.120596383
  456 SOLV  HW2     1393    2.875515928    0.391990131    2.043252413
  457 SOLV  OW      1394    1.416758933    1.331860139    2.817141535
  457 SOLV  HW1     1395    1.324078943    1.352644148    2.848423183
  457 SOLV  HW2     1396    1.480468327    1.340405289    2.893745022
  458 SOLV  OW      1397    0.474931910    1.884528891    2.864502493
  458 SOLV  HW1     1398    0.567204650    1.908741783    2.834487483
  458 SOLV  HW2     1399    0.470199005    1.888683256    2.964310917
  459 SOLV  OW      1400    2.070405741    3.420011168    0.172904158
  459 SOLV  HW1     1401    2.120766125    3.477299248    0.237586675
  459 SOLV  HW2     1402    2.126513354    3.404315003    0.091618071
  460 SOLV  OW      1403    1.758444471    0.038935554    2.772823333
  460 SOLV  HW1     1404    1.703805831    0.013995741    2.692869441
  460 SOLV  HW2     1405    1.718519676    0.119482054    2.816644154
  461 SOLV  OW      1406    0.601075092    3.225235922    2.596773567
  461 SOLV  HW1     1407    0.517030524    3.244273221    2.546020945
  461 SOLV  HW2     1408    0.584422381    3.237553423    2.694613494
  462 SOLV  OW      1409    1.369574328    1.578953765    1.554946475
  462 SOLV  HW1     1410    1.441777085    1.613399544    1.614961069
  462 SOLV  HW2     1411    1.290698800    1.640294727    1.559116961
  463 SOLV  OW      1412    2.577972308    1.461537859    2.641447600
  463 SOLV  HW1     1413    2.641429795    1.456926953    2.564289659
  463 SOLV  HW2     1414    2.543910046    1.555076276    2.651025884
  464 SOLV  OW      1415    2.083595243    0.579466995    1.807366990
  464 SOLV  HW1     1416    2.084653104    0.647704726    1.734262278
  464 SOLV  HW2     1417    2.159779193    0.596448536    1.869892059
  465 SOLV  OW      1418    0.173204218    1.263110731    2.717588434
  465 SOLV  HW1     1419    0.225578799    1.188041087    2.677298016
  465 SOLV  HW2     1420    0.220490545    1.349585784    2.700621494
  466 SOLV  OW      1421    2.218738228    1.760113123    1.452720504
  466 SOLV  HW1     1422    2.268128939    1.845146102    1.470925068
  466 SOLV  HW2     1423    2.167575768    1.768946373    1.367246599
  467 SOLV  OW      1424    2.195714113    0.802530345    2.457006135
  467 SOLV  HW1     1425    2.205888650    0.753608199    2.370375419
  467 SOLV  HW2     1426    2.280114917    0.794304331    2.510020863
  468 SOLV  OW      1427    0.077790011    3.101663432    3.070953429
  468 SOLV  HW1     1428    0.074736414    3.201064536    3.081539837
  468 SOLV  HW2     1429   -0.004556768    3.061363772    3.110914175
  469 SOLV  OW      1430    3.322944864    1.666103290    2.565729939
  469 SOLV  HW1     1431    3.365748103    1.612293581    2.638353493
  469 SOLV  HW2     1432    3.315131875    1.761393083    2.595064929
  470 SOLV  OW      1433    2.544528172    2.232961671    1.848302412
  470 SOLV  HW1     1434    2.509168272    2.193651600    1.763415523
  470 SOLV  HW2     1435    2.489393220    2.200940736    1.925348779
  471 SOLV  OW      1436    2.786147138    1.191878876    3.080822479
  471 SOLV  HW1     1437    2.852989930    1.224746961    3.014090488
  471 SOLV  HW2     1438    2.833819201    1.146810893    3.156305171
  472 SOLV  OW      1439    3.061346627    1.959836847    0.987707158
  472 SOLV  HW1     1440    3.016271213    1.959568902    1.076980218
  472 SOLV  HW2     1441    3.019137548    1.890860511    0.928867069
  473 SOLV  OW      1442    1.430142000    3.164287909    3.262226619
  473 SOLV  HW1     1443    1.380460264    3.231409573    3.207195799
  473 SOLV  HW2     1444    1.415184090    3.183166351    3.359292517
  474 SOLV  OW      1445    2.968397481    1.277461966    2.888266158
  474 SOLV  HW1     1446    2.969488822    1.177879207    2.879113006
  474 SOLV  HW2     1447    2.905411603    1.316405440    2.821051344
  475 SOLV  OW      1448    1.287701200    1.014709563    2.736260222
  475 SOLV  HW1     1449    1.338448439    1.087332702    2.782649637
  475 SOLV  HW2     1450    1.208826213    1.054099979    2.689053546
  476 SOLV  OW      1451    2.945850936    1.982976705    0.283884547
  476 SOLV  HW1     1452    3.036590445    2.024774507    0.288438541
  476 SOLV  HW2     1453    2.940306549    1.908101740    0.349948219
  477 SOLV  OW      1454    1.838899362    1.747229400    0.237100316
  477 SOLV  HW1     1455    1.793089006    1.828247263    0.273692217
  477 SOLV  HW2     1456    1.801365560    1.725591468    0.146964753
  478 SOLV  OW      1457    0.289009979    1.972811722    3.369995679
  478 SOLV  HW1     1458    0.338915531    2.059445020    3.372379652
  478 SOLV  HW2     1459    0.234543342    1.968033971    3.286257471
  479 SOLV  OW      1460    2.496900014    0.457754405    2.425447808
  479 SOLV  HW1     1461    2.590684298    0.431020706    2.447620743
  479 SOLV  HW2     1462    2.442295058    0.460273299    2.509195764
  480 SOLV  OW      1463    2.101277570    2.223547904    0.843826192
  480 SOLV  HW1     1464    2.009992048    2.182727543    0.843018990
  480 SOLV  HW2     1465    2.150476533    2.196766003    0.760975853
  481 SOLV  OW      1466    2.718251409    0.487397334    1.292923501
  481 SOLV  HW1     1467    2.681657266    0.509651185    1.202549894
  481 SOLV  HW2     1468    2.720030811    0.388090350    1.304613591
  482 SOLV  OW      1469    0.585770779    3.148232610    3.507102524
  482 SOLV  HW1     1470    0.550959741    3.140721210    3.600546690
  482 SOLV  HW2     1471    0.537306055    3.083560935    3.448206470
  483 SOLV  OW      1472    2.587621348    0.698708499    2.995640666
  483 SOLV  HW1     1473    2.622492704    0.633570468    2.928238954
  483 SOLV  HW2     1474    2.487861599    0.702567659    2.989724049
  484 SOLV  OW      1475    3.404239401    2.373013835    1.829953739
  484 SOLV  HW1     1476    3.335079082    2.300893483    1.834070267
  484 SOLV  HW2     1477    3.360936068    2.461669985    1.846272583
  485 SOLV  OW      1478    0.243101332    2.311959676    1.218046249
  485 SOLV  HW1     1479    0.303686854    2.236534657    1.192701223
  485 SOLV  HW2     1480    0.151392426    2.294517946    1.182169877
  486 SOLV  OW      1481    1.981339568    0.349466026    2.910014831
  486 SOLV  HW1     1482    1.926916509    0.299217058    2.977205368
  486 SOLV  HW2     1483    2.045996223    0.409204290    2.957472290
  487 SOLV  OW      1484    2.269923222    1.207674147    1.214935970
  487 SOLV  HW1     1485    2.269206257    1.261887240    1.130898206
  487 SOLV  HW2     1486    2.325605698    1.125736053    1.201243932
  488 SOLV  OW      1487    1.922303452    2.977603558    1.412366471
  488 SOLV  HW1     1488    1.880752402    2.895375063    1.373459846
  488 SOLV  HW2     1489    1.875319284    3.001671304    1.497307149
  489 SOLV  OW      1490    0.719538578    2.422264443    0.322875563
  489 SOLV  HW1     1491    0.787422629    2.478183546    0.275269202
  489 SOLV  HW2     1492    0.689044354    2.469912187    0.405345577
  490 SOLV  OW      1493    2.765638481    0.654154245    0.882511516
  490 SOLV  HW1     1494    2.706789220    0.668510369    0.962085724
  490 SOLV  HW2     1495    2.717423720    0.598218070    0.815073942
  491 SOLV  OW      1496    2.891839368    1.798373075    3.174729295
  491 SOLV  HW1     1497    2.886410337    1.717383083    3.233146217
  491 SOLV  HW2     1498    2.858363662    1.775768973    3.083242796
  492 SOLV  OW      1499    2.607624837    3.348306353    0.807434951
  492 SOLV  HW1     1500    2.705225715    3.361485456    0.824817974
  492 SOLV  HW2     1501    2.568169392    3.433419616    0.772783324
  493 SOLV  OW      1502    0.579142238    1.408692269    0.595993472
  493 SOLV  HW1     1503    0.639646650    1.334818473    0.566267607
  493 SOLV  HW2     1504    0.502328080    1.416456888    0.532424685
  494 SOLV  OW      1505    3.073406177    0.378368948    0.620206478
  494 SOLV  HW1     1506    3.079430282    0.474914795    0.645589448
  494 SOLV  HW2     1507    2.979618135    0.346247957    0.633385196
  495 SOLV  OW      1508    0.758952056    0.368605094    1.608289277
  495 SOLV  HW1     1509    0.833449238    0.380655764    1.542663609
  495 SOLV  HW2     1510    0.787055084    0.404080527    1.697471318
  496 SOLV  OW      1511    0.014960623    0.985418279    1.137465363
  496 SOLV  HW1     1512   -0.058206998    1.023449156    1.080879570
  496 SOLV  HW2     1513    0.103425986    1.017147877    1.103276802
  497 SOLV  OW      1514    2.314019324    1.934068972    2.696418449
  497 SOLV  HW1     1515    2.220811307    1.918969036    2.663489776
  497 SOLV  HW2     1516    2.353596643    2.012938426    2.649373310
  498 SOLV  OW      1517    2.312891930    2.769863580    2.963917723
  498 SOLV  HW1     1518    2.328290384    2.672135635    2.949285720
  498 SOLV  HW2     1519    2.266630604    2.808603652    2.884161870
  499 SOLV  OW      1520    2.231126715    1.147276477    1.919810763
  499 SOLV  HW1     1521    2.176577631    1.218589157    1.963844157
  499 SOLV  HW2     1522    2.317576670    1.186277370    1.888103734
  500 SOLV  OW      1523    1.429616401    3.429537186    1.011628086
  500 SOLV  HW1     1524    1.467077774    3.340278020    0.986503853
  500 SOLV  HW2     1525    1.334152323    3.418953289    1.039490554
  501 SOLV  OW      1526    2.508651151    0.183696740    3.038811305
  501 SOLV  HW1     1527    2.576769211    0.111702330    3.025450266
  501 SOLV  HW2     1528    2.536586869    0.242282854    3.114896731
  502 SOLV  OW      1529    3.439969245    3.080711891    0.522047845
  502 SOLV  HW1     1530    3.416999497    3.006605317    0.585152901
  502 SOLV  HW2     1531    3.478011355    3.042251383    0.437933762
  503 SOLV  OW      1532    1.964687740    2.626903287    3.426174086
  503 SOLV  HW1     1533    2.062298623    2.632690386    3.447163482
  503 SOLV  HW2     1534    1.949710571    2.651359961    3.330364760
  504 SOLV  OW      1535    2.526499138    0.119884396    2.358605754
  504 SOLV  HW1     1536    2.512866348    0.110163638    2.260010170
  504 SOLV  HW2     1537    2.613299932    0.166481262    2.375803021
  505 SOLV  OW      1538    2.424590907    3.426544531    3.001621670
  505 SOLV  HW1     1539    2.469021219    3.497631930    3.056156733
  505 SOLV  HW2     1540    2.326081265    3.428068611    3.018797960
  506 SOLV  OW      1541    3.471176450    0.840093824    1.913361627
  506 SOLV  HW1     1542    3.503665134    0.793283578    1.831172790
  506 SOLV  HW2     1543    3.394217583    0.789474420    1.952306137
  507 SOLV  OW      1544    0.976803939    2.348895856    1.830574746
  507 SOLV  HW1     1545    0.953004512    2.419064434    1.763405296
  507 SOLV  HW2     1546    0.913216645    2.272127948    1.822508247
  508 SOLV  OW      1547    1.380604775    0.146996163    0.140055287
  508 SOLV  HW1     1548    1.299533823    0.170436660    0.086407503
  508 SOLV  HW2     1549    1.388340178    0.047537454    0.146992783
  509 SOLV  OW      1550    3.040372306    0.790203301    0.027089597
  509 SOLV  HW1     1551    3.112333301    0.799883125   -0.041683080
  509 SOLV  HW2     1552    2.968999112    0.858247088    0.010427591
  510 SOLV  OW      1553    0.493448535    1.076187609    0.447352076
  510 SOLV  HW1     1554    0.437426717    0.993591871    0.453771198
  510 SOLV  HW2     1555    0.513429568    1.095505203    0.351283134
  511 SOLV  OW      1556    3.190810936    3.280396949    0.759122296
  511 SOLV  HW1     1557    3.230128718    3.344288990    0.825255805
  511 SOLV  HW2     1558    3.102310057    3.314992270    0.727938510
  512 SOLV  OW      1559    3.061143827    1.888590212    2.150908513
  512 SOLV  HW1     1560    3.048460715    1.790506598    2.165761411
  512 SOLV  HW2     1561    3.013233129    1.916128366    2.067553710
  513 SOLV  OW      1562    1.977219580    2.014720204    1.408630910
  513 SOLV  HW1     1563    2.056816108    2.030905710    1.350285088
  513 SOLV  HW2     1564    1.956569224    2.097654921    1.460565045
  514 SOLV  OW      1565    3.145822901    2.986407283    0.738553508
  514 SOLV  HW1     1566    3.119779944    3.077342961    0.771020833
  514 SOLV  HW2     1567    3.097849097    2.966547877    0.653079954
  515 SOLV  OW      1568    2.381129992    0.773546192    0.759650495
  515 SOLV  HW1     1569    2.473938386    0.798756210    0.732217639
  515 SOLV  HW2     1570    2.322836940    0.854800075    0.758561553
  516 SOLV  OW      1571    3.473427146    1.587071150    3.384508720
  516 SOLV  HW1     1572    3.404916996    1.539701807    3.439863619
  516 SOLV  HW2     1573    3.558523932    1.595016924    3.436441480
  517 SOLV  OW      1574    1.561944630    0.990165894    3.004712655
  517 SOLV  HW1     1575    1.595925928    1.032804078    3.088550520
  517 SOLV  HW2     1576    1.463501678    1.005935836    2.996852759
  518 SOLV  OW      1577    1.512237687    1.118228754    1.816167213
  518 SOLV  HW1     1578    1.506957302    1.213420132    1.846374122
  518 SOLV  HW2     1579    1.441913464    1.064535845    1.862785461
  519 SOLV  OW      1580    1.833694602    3.325186255    1.738013246
  519 SOLV  HW1     1581    1.752059905    3.347881667    1.791139391
  519 SOLV  HW2     1582    1.806530550    3.293067499    1.647282102
  520 SOLV  OW      1583    0.169198906    0.062111332    1.192498621
  520 SOLV  HW1     1584    0.200284831    0.134044379    1.254633152
  520 SOLV  HW2     1585    0.237094577   -0.011268219    1.189857731
  521 SOLV  OW      1586    0.544448958    0.928709279    0.680421049
  521 SOLV  HW1     1587    0.552220117    0.832123118    0.705134685
  521 SOLV  HW2     1588    0.493840872    0.977345934    0.751648134
  522 SOLV  OW      1589    3.384511578    1.035910112    3.375337129
  522 SOLV  HW1     1590    3.455236433    0.969266922    3.398972277
  522 SOLV  HW2     1591    3.403285413    1.122363030    3.421977431
  523 SOLV  OW      1592    3.313979472    3.332700433    0.386702479
  523 SOLV  HW1     1593    3.286237229    3.255119841    0.443374002
  523 SOLV  HW2     1594    3.321637023    3.303297786    0.291429994
  524 SOLV  OW      1595    0.404582538    0.305705914    1.668260194
  524 SOLV  HW1     1596    0.431768798    0.399880329    1.688105669
  524 SOLV  HW2     1597    0.306821653    0.302956085    1.647356856
  525 SOLV  OW      1598    2.755326247    1.942675547    1.966295125
  525 SOLV  HW1     1599    2.771965169    1.990762800    2.052390701
  525 SOLV  HW2     1600    2.780303797    2.001910944    1.889686215
  526 SOLV  OW      1601    2.149322335    1.247277368    2.870559840
  526 SOLV  HW1     1602    2.203859536    1.164052643    2.880603919
  526 SOLV  HW2     1603    2.150880658    1.276801805    2.775022535
  527 SOLV  OW      1604    2.866224518    0.420161370    2.696576041
  527 SOLV  HW1     1605    2.901520524    0.513379144    2.704708014
  527 SOLV  HW2     1606    2.935412370    0.355429814    2.728580918
  528 SOLV  OW      1607    1.347538414    3.274625369    2.215746613
  528 SOLV  HW1     1608    1.447053712    3.276503993    2.206000611
  528 SOLV  HW2     1609    1.319062695    3.345364579    2.280452495
  529 SOLV  OW      1610    2.889649178    0.315359202    1.403011898
  529 SOLV  HW1     1611    2.983031595    0.347272746    1.386798046
  529 SOLV  HW2     1612    2.875726475    0.228000829    1.356361478
  530 SOLV  OW      1613    1.517919498    1.785376070    0.807583735
  530 SOLV  HW1     1614    1.431082910    1.736503195    0.816117138
  530 SOLV  HW2     1615    1.592198915    1.727418312    0.841130365
  531 SOLV  OW      1616    1.134330435    2.063061078    1.688316230
  531 SOLV  HW1     1617    1.094990445    2.052225473    1.597010658
  531 SOLV  HW2     1618    1.154954275    2.159578450    1.704464095
  532 SOLV  OW      1619    2.142512027    3.411256960    3.065370766
  532 SOLV  HW1     1620    2.169530769    3.358530867    2.984799322
  532 SOLV  HW2     1621    2.086395083    3.489027127    3.037008015
  533 SOLV  OW      1622    1.377044569    3.246738599    1.430137659
  533 SOLV  HW1     1623    1.437654036    3.228930790    1.352606306
  533 SOLV  HW2     1624    1.282145415    3.231760451    1.402361965
  534 SOLV  OW      1625    2.608012917    2.930630103    0.291691148
  534 SOLV  HW1     1626    2.557436575    2.847469340    0.314671708
  534 SOLV  HW2     1627    2.560687253    2.979152762    0.218155007
  535 SOLV  OW      1628    0.445651591    0.429121032    0.455039263
  535 SOLV  HW1     1629    0.386870381    0.493643294    0.503859739
  535 SOLV  HW2     1630    0.538341782    0.433730397    0.492308829
  536 SOLV  OW      1631    2.432995252    0.540012321    1.658836518
  536 SOLV  HW1     1632    2.503156884    0.554578665    1.589085478
  536 SOLV  HW2     1633    2.453687493    0.595972571    1.739087883
  537 SOLV  OW      1634    2.840446389    2.109644930    1.766720898
  537 SOLV  HW1     1635    2.785355047    2.173314079    1.712765144
  537 SOLV  HW2     1636    2.912551753    2.160029465    1.814283649
  538 SOLV  OW      1637    0.740001391    2.993238265    1.118200904
  538 SOLV  HW1     1638    0.732755373    3.092959253    1.120403726
  538 SOLV  HW2     1639    0.668299488    2.953355103    1.175382667
  539 SOLV  OW      1640    3.305662886    2.483885247    2.276484127
  539 SOLV  HW1     1641    3.227550173    2.536979914    2.309364145
  539 SOLV  HW2     1642    3.365938489    2.462246399    2.353297498
  540 SOLV  OW      1643    2.873349957    2.203165207    1.481128503
  540 SOLV  HW1     1644    2.925773580    2.152963789    1.412328277
  540 SOLV  HW2     1645    2.931928838    2.271969182    1.523981281
  541 SOLV  OW      1646    1.231523408    1.445414243    0.614033171
  541 SOLV  HW1     1647    1.234106102    1.535940977    0.656456099
  541 SOLV  HW2     1648    1.268877898    1.377785377    0.677534340
  542 SOLV  OW      1649    0.309496466    0.217096432    0.657355315
  542 SOLV  HW1     1650    0.374568879    0.245447212    0.586901601
  542 SOLV  HW2     1651    0.216323780    0.235343384    0.625926789
  543 SOLV  OW      1652    3.212710145    0.629970930    0.587863744
  543 SOLV  HW1     1653    3.148672134    0.705944587    0.576516223
  543 SOLV  HW2     1654    3.306468621    0.664264923    0.581960327
  544 SOLV  OW      1655    2.228972552    3.078826007    2.013007093
  544 SOLV  HW1     1656    2.224751760    3.001032479    1.950314574
  544 SOLV  HW2     1657    2.296319840    3.144832992    1.979699128
  545 SOLV  OW      1658    3.199568365    2.219843521    2.650822783
  545 SOLV  HW1     1659    3.271654362    2.222799705    2.720068080
  545 SOLV  HW2     1660    3.186551475    2.311233704    2.612372880
  546 SOLV  OW      1661    1.631793319    0.679198130    1.034691644
  546 SOLV  HW1     1662    1.546437794    0.683556013    1.086627845
  546 SOLV  HW2     1663    1.611947072    0.653566442    0.940081865
  547 SOLV  OW      1664    1.607062695    0.127739722    2.481324526
  547 SOLV  HW1     1665    1.512438545    0.127941497    2.448950104
  547 SOLV  HW2     1666    1.626638808    0.040672778    2.526468066
  548 SOLV  OW      1667    3.079496835    1.311776185    1.666282011
  548 SOLV  HW1     1668    3.135523749    1.259930501    1.730892503
  548 SOLV  HW2     1669    3.138936203    1.361308949    1.602918564
  549 SOLV  OW      1670    2.629207371    0.011268784    0.329878974
  549 SOLV  HW1     1671    2.704959911   -0.013044605    0.269281253
  549 SOLV  HW2     1672    2.611294503    0.109424613    0.323083162
  550 SOLV  OW      1673    3.414021950    0.598822276    2.814736260
  550 SOLV  HW1     1674    3.345916264    0.534359086    2.779984402
  550 SOLV  HW2     1675    3.389898291    0.625721142    2.907988776
  551 SOLV  OW      1676    0.938315500    3.156058149    0.981879208
  551 SOLV  HW1     1677    0.882124598    3.075729147    1.001666757
  551 SOLV  HW2     1678    0.895290279    3.237318519    1.021214227
  552 SOLV  OW      1679    1.556027542    0.084205496    0.446480225
  552 SOLV  HW1     1680    1.615171645    0.009487822    0.416130426
  552 SOLV  HW2     1681    1.506830315    0.056341689    0.528972950
  553 SOLV  OW      1682    2.437781342    2.729589835    2.680203912
  553 SOLV  HW1     1683    2.522141397    2.683244236    2.707356096
  553 SOLV  HW2     1684    2.396723677    2.681387272    2.602792665
  554 SOLV  OW      1685    0.487020979    2.232599964    1.833636160
  554 SOLV  HW1     1686    0.471889188    2.328111843    1.859130534
  554 SOLV  HW2     1687    0.443877405    2.172838813    1.901227919
  555 SOLV  OW      1688    1.466936355    0.937040456    1.250093303
  555 SOLV  HW1     1689    1.426258998    1.006146216    1.190332751
  555 SOLV  HW2     1690    1.414835298    0.931843690    1.335298946
  556 SOLV  OW      1691    1.745138457    2.833084984    1.220688808
  556 SOLV  HW1     1692    1.678214586    2.855971562    1.291390978
  556 SOLV  HW2     1693    1.735667458    2.736688410    1.195801957
  557 SOLV  OW      1694    1.635490225    0.013707683    0.155943040
  557 SOLV  HW1     1695    1.614242746    0.109080280    0.177251028
  557 SOLV  HW2     1696    1.663133011    0.006340288    0.060115211
  558 SOLV  OW      1697    3.301003636    1.309523692    1.483837349
  558 SOLV  HW1     1698    3.226484506    1.305829103    1.417241453
  558 SOLV  HW2     1699    3.371920223    1.243851259    1.458153102
  559 SOLV  OW      1700    3.052189229    0.423292417    0.333785301
  559 SOLV  HW1     1701    3.008167230    0.405535157    0.421808918
  559 SOLV  HW2     1702    3.114046831    0.501375318    0.342620930
  560 SOLV  OW      1703    3.414874644    1.972055707    3.442394023
  560 SOLV  HW1     1704    3.372608294    1.884526966    3.465931919
  560 SOLV  HW2     1705    3.501632217    1.955599320    3.395447087
  561 SOLV  OW      1706    0.094838187    1.795755291    2.174617998
  561 SOLV  HW1     1707    0.117466926    1.756977727    2.263983074
  561 SOLV  HW2     1708    0.024437366    1.739786570    2.130879622
  562 SOLV  OW      1709    2.941340237    3.295960273    1.084177441
  562 SOLV  HW1     1710    2.969159642    3.311441477    0.989373133
  562 SOLV  HW2     1711    2.983861327    3.212038052    1.118095250
  563 SOLV  OW      1712    1.831231201    2.132330575    2.269598520
  563 SOLV  HW1     1713    1.868308615    2.044435210    2.299593690
  563 SOLV  HW2     1714    1.803500454    2.125814575    2.173741609
  564 SOLV  OW      1715    1.097326508    2.495894886    2.454084274
  564 SOLV  HW1     1716    1.160621079    2.572357447    2.441946930
  564 SOLV  HW2     1717    1.074676028    2.456916475    2.364822640
  565 SOLV  OW      1718    2.599690260    1.719573096    3.167712494
  565 SOLV  HW1     1719    2.525704430    1.777707329    3.201597621
  565 SOLV  HW2     1720    2.582933870    1.624897479    3.195233287
  566 SOLV  OW      1721    0.619811426    1.589466170    1.443681081
  566 SOLV  HW1     1722    0.585103130    1.592850758    1.349949291
  566 SOLV  HW2     1723    0.594071193    1.502397429    1.485611861
  567 SOLV  OW      1724    3.045982476    0.985967344    1.445521996
  567 SOLV  HW1     1725    3.008031126    0.901841878    1.406993539
  567 SOLV  HW2     1726    3.131826339    1.008052594    1.399209379
  568 SOLV  OW      1727    2.396664847    2.211454904    0.387264243
  568 SOLV  HW1     1728    2.395469110    2.288834965    0.323921585
  568 SOLV  HW2     1729    2.480343917    2.214451710    0.441946846
  569 SOLV  OW      1730    0.722100935    1.627007790    3.485586792
  569 SOLV  HW1     1731    0.667618186    1.574644321    3.420090698
  569 SOLV  HW2     1732    0.772160170    1.564118831    3.545076723
  570 SOLV  OW      1733    0.356559768    2.021701759    1.608705718
  570 SOLV  HW1     1734    0.411665915    2.081186695    1.667239843
  570 SOLV  HW2     1735    0.313380692    2.076326767    1.536921158
  571 SOLV  OW      1736    2.491282120    0.325671990    1.082131034
  571 SOLV  HW1     1737    2.545502068    0.268583979    1.143798200
  571 SOLV  HW2     1738    2.412198783    0.273802170    1.049619814
  572 SOLV  OW      1739    2.111319246    0.117978280    1.602010055
  572 SOLV  HW1     1740    2.185613881    0.152033800    1.659646618
  572 SOLV  HW2     1741    2.108404190    0.170476211    1.516940259
  573 SOLV  OW      1742    3.477835189    0.650341334    2.229379332
  573 SOLV  HW1     1743    3.505795649    0.699741365    2.311718486
  573 SOLV  HW2     1744    3.455392697    0.555847086    2.253233079
  574 SOLV  OW      1745    3.422082949    3.457490703    2.543623703
  574 SOLV  HW1     1746    3.332997872    3.443117363    2.586739775
  574 SOLV  HW2     1747    3.485838270    3.495381863    2.610714733
  575 SOLV  OW      1748    0.016156222    1.330695942    3.245419217
  575 SOLV  HW1     1749   -0.051998775    1.377724149    3.189337383
  575 SOLV  HW2     1750    0.010735486    1.364190845    3.339496719
  576 SOLV  OW      1751    1.850885364    2.279851449    1.651829927
  576 SOLV  HW1     1752    1.834151103    2.221374632    1.572445654
  576 SOLV  HW2     1753    1.778927052    2.349026237    1.658013964
  577 SOLV  OW      1754    2.480530253    3.261797834    0.335248479
  577 SOLV  HW1     1755    2.505354641    3.229439560    0.243942765
  577 SOLV  HW2     1756    2.560584112    3.302789678    0.378964018
  578 SOLV  OW      1757    1.828795846    0.731814735    3.418285232
  578 SOLV  HW1     1758    1.856973045    0.763535048    3.327722662
  578 SOLV  HW2     1759    1.795966866    0.809480617    3.472061897
  579 SOLV  OW      1760    3.172228436    2.237119329    1.873978461
  579 SOLV  HW1     1761    3.144952408    2.239606694    1.970164717
  579 SOLV  HW2     1762    3.139202829    2.152484463    1.832167532
  580 SOLV  OW      1763    0.187742294    3.006780309    0.980220482
  580 SOLV  HW1     1764    0.132103528    2.941250681    1.031328900
  580 SOLV  HW2     1765    0.278781935    2.968340162    0.964859591
  581 SOLV  OW      1766    1.166299422    2.377484906    2.012623633
  581 SOLV  HW1     1767    1.152435943    2.292529293    2.063538716
  581 SOLV  HW2     1768    1.098868036    2.383588622    1.939018670
  582 SOLV  OW      1769    2.112572633    0.646258030    2.886384648
  582 SOLV  HW1     1770    2.027587054    0.636146773    2.938125432
  582 SOLV  HW2     1771    2.095476974    0.701343195    2.804682751
  583 SOLV  OW      1772    0.959165998    2.729272925    0.231643881
  583 SOLV  HW1     1773    0.934211414    2.741663985    0.327692469
  583 SOLV  HW2     1774    1.002511023    2.639935761    0.219742965
  584 SOLV  OW      1775    1.464530131    2.088742102    1.125859807
  584 SOLV  HW1     1776    1.377540661    2.111534854    1.169618794
  584 SOLV  HW2     1777    1.539856969    2.126097086    1.180007320
  585 SOLV  OW      1778    0.711033114    1.345974403    3.362885686
  585 SOLV  HW1     1779    0.632725106    1.293764433    3.329091972
  585 SOLV  HW2     1780    0.759694582    1.386781274    3.285640228
  586 SOLV  OW      1781    2.367585972    0.044801531    0.350377852
  586 SOLV  HW1     1782    2.333506968   -0.045919519    0.375072409
  586 SOLV  HW2     1783    2.465227670    0.039166056    0.329501967
  587 SOLV  OW      1784    2.577613601    2.537983608    1.009533788
  587 SOLV  HW1     1785    2.479478349    2.554278329    1.019814074
  587 SOLV  HW2     1786    2.621066568    2.538394908    1.099607916
  588 SOLV  OW      1787    3.216972094    0.997299006    2.379551086
  588 SOLV  HW1     1788    3.264351578    1.005833031    2.291893216
  588 SOLV  HW2     1789    3.268521951    0.936017279    2.439456533
  589 SOLV  OW      1790    0.498554317    2.372189658    1.018980842
  589 SOLV  HW1     1791    0.472572890    2.337183386    1.108986328
  589 SOLV  HW2     1792    0.420882102    2.420223885    0.978223559
  590 SOLV  OW      1793    2.271055064    0.933825870    2.169346180
  590 SOLV  HW1     1794    2.187341020    0.899475159    2.126778262
  590 SOLV  HW2     1795    2.279670415    0.895718987    2.261398564
  591 SOLV  OW      1796    1.761722317    3.276434974    2.998083268
  591 SOLV  HW1     1797    1.784389144    3.249914934    3.091808567
  591 SOLV  HW2     1798    1.782328128    3.200689830    2.936119116
  592 SOLV  OW      1799    1.053620447    0.739702156    0.357001350
  592 SOLV  HW1     1800    1.050290707    0.669018858    0.286328601
  592 SOLV  HW2     1801    0.976813965    0.802592115    0.344859938
  593 SOLV  OW      1802    3.357236645    0.438756817    0.324746103
  593 SOLV  HW1     1803    3.268306905    0.432273873    0.279455678
  593 SOLV  HW2     1804    3.418584130    0.495431050    0.269735066
  594 SOLV  OW      1805    2.125358055    0.182913944    2.444359507
  594 SOLV  HW1     1806    2.098321960    0.202463083    2.538637216
  594 SOLV  HW2     1807    2.158381541    0.266810984    2.401091739
  595 SOLV  OW      1808    0.748805430    0.111564185    0.427317945
  595 SOLV  HW1     1809    0.760283838    0.206793254    0.455627654
  595 SOLV  HW2     1810    0.822036998    0.086589969    0.363952787
  596 SOLV  OW      1811    2.968743291    3.457147443    1.745927066
  596 SOLV  HW1     1812    2.898567900    3.521813213    1.775851146
  596 SOLV  HW2     1813    3.022112060    3.426978932    1.824941505
  597 SOLV  OW      1814    2.294403536    2.020048471    3.511853736
  597 SOLV  HW1     1815    2.292730107    1.934493753    3.460093169
  597 SOLV  HW2     1816    2.389211230    2.045925995    3.530384080
  598 SOLV  OW      1817    0.460469741    2.563940950    2.789024582
  598 SOLV  HW1     1818    0.460457302    2.463974588    2.791927757
  598 SOLV  HW2     1819    0.424545110    2.594713720    2.700910410
  599 SOLV  OW      1820    3.329623261    0.157422678    1.717319939
  599 SOLV  HW1     1821    3.309026890    0.253484707    1.735972487
  599 SOLV  HW2     1822    3.387316071    0.150930517    1.635898863
  600 SOLV  OW      1823    2.051099268    2.486974029    0.680440767
  600 SOLV  HW1     1824    2.003276299    2.534216716    0.754484473
  600 SOLV  HW2     1825    2.105292823    2.411942048    0.718316834
  601 SOLV  OW      1826    2.691114544    1.251393185    2.426227660
  601 SOLV  HW1     1827    2.632404837    1.205394544    2.359604062
  601 SOLV  HW2     1828    2.785574191    1.220884833    2.414062888
  602 SOLV  OW      1829    0.361296929    1.095971283    2.606116779
  602 SOLV  HW1     1830    0.449679995    1.112010276    2.650062493
  602 SOLV  HW2     1831    0.372357273    1.099505379    2.506793171
  603 SOLV  OW      1832    0.433584518    1.077226200    2.063282510
  603 SOLV  HW1     1833    0.501258453    1.112695088    2.127811772
  603 SOLV  HW2     1834    0.444466160    0.978183776    2.054682390
  604 SOLV  OW      1835    0.108891030    0.952359069    3.207643260
  604 SOLV  HW1     1836    0.095085453    1.048584995    3.231132862
  604 SOLV  HW2     1837    0.206440356    0.935070395    3.193969909
  605 SOLV  OW      1838    2.337230949    0.259759212    1.981194017
  605 SOLV  HW1     1839    2.276779448    0.219787107    1.912277493
  605 SOLV  HW2     1840    2.321984788    0.214591259    2.069108753
  606 SOLV  OW      1841    1.962218144    2.698105367    0.501988349
  606 SOLV  HW1     1842    2.009477526    2.665009319    0.583675454
  606 SOLV  HW2     1843    1.957748607    2.624813054    0.434092892
  607 SOLV  OW      1844    2.863924904    0.150866175    3.074714728
  607 SOLV  HW1     1845    2.777394981    0.125673110    3.118049731
  607 SOLV  HW2     1846    2.932913447    0.167364862    3.145201424
  608 SOLV  OW      1847    2.703851275    0.378046135    0.410230969
  608 SOLV  HW1     1848    2.646899021    0.441713691    0.462236176
  608 SOLV  HW2     1849    2.652665540    0.344558816    0.331109362
  609 SOLV  OW      1850    2.327884926    2.001327283    1.302319073
  609 SOLV  HW1     1851    2.320160245    2.044844280    1.392030457
  609 SOLV  HW2     1852    2.415409976    2.026044547    1.260726906
  610 SOLV  OW      1853    1.883577490    3.306956318    2.063710658
  610 SOLV  HW1     1854    1.976137899    3.293183102    2.098988297
  610 SOLV  HW2     1855    1.866325530    3.242378586    1.989321946
  611 SOLV  OW      1856    3.323522526    1.603358513    0.906376173
  611 SOLV  HW1     1857    3.357275167    1.689094622    0.945253790
  611 SOLV  HW2     1858    3.310225550    1.614397341    0.807873975
  612 SOLV  OW      1859    3.235224612    1.788406522    0.654877332
  612 SOLV  HW1     1860    3.179445422    1.795261066    0.737603102
  612 SOLV  HW2     1861    3.204209838    1.856074533    0.588087184
  613 SOLV  OW      1862    2.395074238    2.150297061    1.562469240
  613 SOLV  HW1     1863    2.368212520    2.066589848    1.610150470
  613 SOLV  HW2     1864    2.313732577    2.205160415    1.543093049
  614 SOLV  OW      1865    0.322202049    2.720700473    1.078912008
  614 SOLV  HW1     1866    0.346175895    2.625749851    1.099186781
  614 SOLV  HW2     1867    0.339140362    2.739404249    0.982140880
  615 SOLV  OW      1868    2.087230300    1.893432704    0.984274645
  615 SOLV  HW1     1869    1.987952572    1.897709948    0.995564394
  615 SOLV  HW2     1870    2.109281213    1.882092797    0.887388476
  616 SOLV  OW      1871    0.347426484    0.177168664    3.321393830
  616 SOLV  HW1     1872    0.324603797    0.114685695    3.396060052
  616 SOLV  HW2     1873    0.398198277    0.255301925    3.357690091
  617 SOLV  OW      1874    0.118441287    3.118635077    1.401002919
  617 SOLV  HW1     1875    0.145528534    3.214491918    1.409918602
  617 SOLV  HW2     1876    0.094102854    3.099603816    1.305886457
  618 SOLV  OW      1877    2.330703885    3.262961105    1.538795843
  618 SOLV  HW1     1878    2.351285788    3.360662694    1.533121540
  618 SOLV  HW2     1879    2.238364174    3.246301217    1.504195333
  619 SOLV  OW      1880    0.290918578    1.668230852    3.300863278
  619 SOLV  HW1     1881    0.271401731    1.760474992    3.334202323
  619 SOLV  HW2     1882    0.291891096    1.668458720    3.200861574
  620 SOLV  OW      1883    0.030955000    2.566693232    0.795249023
  620 SOLV  HW1     1884   -0.055605951    2.522023670    0.817905686
  620 SOLV  HW2     1885    0.065144634    2.615701892    0.875440463
  621 SOLV  OW      1886    2.280772405    2.011137693    2.962401644
  621 SOLV  HW1     1887    2.232609132    1.926303731    2.984422137
  621 SOLV  HW2     1888    2.287177239    2.020998077    2.863088438
  622 SOLV  OW      1889    2.383919525    2.789485192    1.626358065
  622 SOLV  HW1     1890    2.355705881    2.867522848    1.570540682
  622 SOLV  HW2     1891    2.450853754    2.819581916    1.694294927
  623 SOLV  OW      1892    2.279417855    0.689616877    1.952821297
  623 SOLV  HW1     1893    2.350593254    0.676754372    2.021876482
  623 SOLV  HW2     1894    2.288499856    0.780534308    1.912157807
  624 SOLV  OW      1895    3.172836891    0.866577544    3.278369539
  624 SOLV  HW1     1896    3.118624541    0.944463476    3.246804074
  624 SOLV  HW2     1897    3.259808846    0.899314394    3.315324991
  625 SOLV  OW      1898    1.436512666    2.243303385    1.733432925
  625 SOLV  HW1     1899    1.374047533    2.294890934    1.674793698
  625 SOLV  HW2     1900    1.508194687    2.201808193    1.677383739
  626 SOLV  OW      1901    3.035322725    3.143679373    2.933012242
  626 SOLV  HW1     1902    2.936727386    3.142877542    2.949696283
  626 SOLV  HW2     1903    3.054320366    3.192809838    2.848010553
  627 SOLV  OW      1904    3.330810739    2.683632050    2.970606359
  627 SOLV  HW1     1905    3.297690784    2.604024123    3.021258981
  627 SOLV  HW2     1906    3.366544160    2.654203653    2.881966119
  628 SOLV  OW      1907    1.261953967    1.658177781    2.744688540
  628 SOLV  HW1     1908    1.286230025    1.754932614    2.751839933
  628 SOLV  HW2     1909    1.339751779    1.602126727    2.773108377
  629 SOLV  OW      1910    0.155768952    2.001707377    1.000505137
  629 SOLV  HW1     1911    0.057307165    1.993886094    0.984836594
  629 SOLV  HW2     1912    0.173546469    2.007047305    1.098774165
  630 SOLV  OW      1913    2.518838717    2.618050701    0.760010866
  630 SOLV  HW1     1914    2.478617619    2.708604662    0.746455952
  630 SOLV  HW2     1915    2.526205596    2.599189054    0.857946637
  631 SOLV  OW      1916    2.806771376    0.153408045    2.300923078
  631 SOLV  HW1     1917    2.862996405    0.233708146    2.281119371
  631 SOLV  HW2     1918    2.864403020    0.071677507    2.301384045
  632 SOLV  OW      1919    3.140829788    0.379748078    1.440626293
  632 SOLV  HW1     1920    3.177966518    0.472004917    1.451094284
  632 SOLV  HW2     1921    3.199512471    0.326993299    1.379199295
  633 SOLV  OW      1922    1.857848554    0.037715940    1.581222548
  633 SOLV  HW1     1923    1.923656928    0.079525059    1.643855147
  633 SOLV  HW2     1924    1.816595648    0.108632516    1.524033605
  634 SOLV  OW      1925    0.201115158    2.864277981    0.671287973
  634 SOLV  HW1     1926    0.176980154    2.960767957    0.681709497
  634 SOLV  HW2     1927    0.160722216    2.811567423    0.746063548
  635 SOLV  OW      1928    3.355313817    1.757943866    0.106313635
  635 SOLV  HW1     1929    3.255829059    1.768151795    0.105724779
  635 SOLV  HW2     1930    3.378919696    1.661140092    0.097740153
  636 SOLV  OW      1931    1.099410361    3.003959452    1.480066658
  636 SOLV  HW1     1932    1.152418663    2.954419689    1.548897563
  636 SOLV  HW2     1933    1.007363213    2.965229787    1.474677470
  637 SOLV  OW      1934    0.305000226    2.900041679    2.658220962
  637 SOLV  HW1     1935    0.284438265    2.932326477    2.750614911
  637 SOLV  HW2     1936    0.395001662    2.933657056    2.630446161
  638 SOLV  OW      1937    0.755935847    2.031453695    2.856716412
  638 SOLV  HW1     1938    0.805208250    2.115863891    2.877908044
  638 SOLV  HW2     1939    0.808675918    1.953004347    2.889367017
  639 SOLV  OW      1940    2.207142215    1.567212120    2.364041419
  639 SOLV  HW1     1941    2.265618539    1.648296075    2.366800954
  639 SOLV  HW2     1942    2.261726606    1.486048892    2.384891511
  640 SOLV  OW      1943    0.356126715    1.269984741    3.219330251
  640 SOLV  HW1     1944    0.299029865    1.333967633    3.167875451
  640 SOLV  HW2     1945    0.312063464    1.248736398    3.306556111
  641 SOLV  OW      1946    1.180196508    2.600971466    1.776950517
  641 SOLV  HW1     1947    1.102123292    2.556477726    1.820841856
  641 SOLV  HW2     1948    1.255551581    2.608104400    1.842313009
  642 SOLV  OW      1949    2.426866375    0.405225965    0.017753160
  642 SOLV  HW1     1950    2.373543529    0.453445720    0.087262363
  642 SOLV  HW2     1951    2.365061119    0.366163146   -0.050483193
  643 SOLV  OW      1952    3.221758536    1.926591626    1.340550031
  643 SOLV  HW1     1953    3.146890255    1.864270231    1.363189032
  643 SOLV  HW2     1954    3.293069379    1.919730716    1.410330967
  644 SOLV  OW      1955    3.501428292    1.218915575    0.083461569
  644 SOLV  HW1     1956    3.507902004    1.225696203    0.183029396
  644 SOLV  HW2     1957    3.438360961    1.288634285    0.049352903
  645 SOLV  OW      1958    3.023148088    3.234557692    3.237193748
  645 SOLV  HW1     1959    3.106969174    3.235540730    3.182654385
  645 SOLV  HW2     1960    2.944325815    3.249184757    3.177406326
  646 SOLV  OW      1961    1.015731503    0.004170891    0.435480747
  646 SOLV  HW1     1962    1.094647708   -0.055947782    0.448127757
  646 SOLV  HW2     1963    0.949952694   -0.011250442    0.509218383
  647 SOLV  OW      1964    2.506896045    2.883895441    2.235086707
  647 SOLV  HW1     1965    2.595011311    2.866045525    2.191301774
  647 SOLV  HW2     1966    2.474555407    2.974852271    2.208991913
  648 SOLV  OW      1967    0.194169359    0.516630896    1.991406439
  648 SOLV  HW1     1968    0.101828778    0.520945944    1.953243719
  648 SOLV  HW2     1969    0.205062071    0.431483849    2.042719886
  649 SOLV  OW      1970    0.685629822    0.829658358    1.222591986
  649 SOLV  HW1     1971    0.599343957    0.799175553    1.262910585
  649 SOLV  HW2     1972    0.687295679    0.805783051    1.125498244
  650 SOLV  OW      1973    2.723346915    1.509180538    1.908145492
  650 SOLV  HW1     1974    2.781324537    1.429258835    1.892243650
  650 SOLV  HW2     1975    2.628022594    1.485445634    1.889393779
  651 SOLV  OW      1976    2.167659670    2.763167331    1.093561118
  651 SOLV  HW1     1977    2.075796991    2.800205247    1.079739967
  651 SOLV  HW2     1978    2.220205933    2.771957191    1.008925642
  652 SOLV  OW      1979    0.391308357    0.918966554    3.219139003
  652 SOLV  HW1     1980    0.375508829    0.837419433    3.163444977
  652 SOLV  HW2     1981    0.480446647    0.911961262    3.263934448
  653 SOLV  OW      1982    0.483257934    1.740669695    2.268732424
  653 SOLV  HW1     1983    0.397237791    1.712681313    2.311379321
  653 SOLV  HW2     1984    0.495514759    1.839276588    2.280045033
  654 SOLV  OW      1985    1.122458131    1.789285215    1.296597335
  654 SOLV  HW1     1986    1.049941396    1.784794062    1.227873509
  654 SOLV  HW2     1987    1.120991596    1.879003773    1.340758243
  655 SOLV  OW      1988    3.246333157    2.534369008    3.180852958
  655 SOLV  HW1     1989    3.204712791    2.444595426    3.195356676
  655 SOLV  HW2     1990    3.184080320    2.591736518    3.127604451
  656 SOLV  OW      1991    2.680557165    3.146848392    0.993715190
  656 SOLV  HW1     1992    2.697362763    3.055674197    0.956208239
  656 SOLV  HW2     1993    2.720968508    3.215642208    0.933414201
  657 SOLV  OW      1994    2.376488748    2.534644391    1.718253335
  657 SOLV  HW1     1995    2.294061594    2.528894176    1.774596024
  657 SOLV  HW2     1996    2.398866193    2.630695362    1.701664013
  658 SOLV  OW      1997    2.099172902    0.703059752    3.508934004
  658 SOLV  HW1     1998    2.027431761    0.739120429    3.449314951
  658 SOLV  HW2     1999    2.057642147    0.663457491    3.590838857
  659 SOLV  OW      2000    1.598326234    0.517174483    1.730335066
  659 SOLV  HW1     2001    1.597716084    0.584158241    1.656073863
  659 SOLV  HW2     2002    1.524838986    0.450873188    1.715995370
  660 SOLV  OW      2003    3.003172253    0.714401598    2.181108235
  660 SOLV  HW1     2004    2.942095842    0.686840646    2.106866366
  660 SOLV  HW2     2005    3.069785857    0.780547757    2.146625659
  661 SOLV  OW      2006    3.368010278    1.447347401    1.161469861
  661 SOLV  HW1     2007    3.410073526    1.454293655    1.071003329
  661 SOLV  HW2     2008    3.332197780    1.354890962    1.174545768
  662 SOLV  OW      2009    1.166087918    0.330804636    2.134063962
  662 SOLV  HW1     2010    1.068407446    0.335326226    2.113094013
  662 SOLV  HW2     2011    1.185529752    0.386975563    2.214490636
  663 SOLV  OW      2012    2.521974643    2.817662842    3.191250409
  663 SOLV  HW1     2013    2.548107008    2.734751531    3.141806426
  663 SOLV  HW2     2014    2.478940576    2.882028715    3.127950027
  664 SOLV  OW      2015    1.922953927    1.025182902    1.470895070
  664 SOLV  HW1     2016    1.861284510    0.979305751    1.534864817
  664 SOLV  HW2     2017    1.932238944    1.121356842    1.496670288
  665 SOLV  OW      2018    2.890911257    1.369676992    2.633850668
  665 SOLV  HW1     2019    2.808964962    1.325854577    2.596893594
  665 SOLV  HW2     2020    2.948160692    1.402152500    2.558556413
  666 SOLV  OW      2021    2.649196174    1.978681335    1.590071736
  666 SOLV  HW1     2022    2.590157901    2.018568078    1.660252559
  666 SOLV  HW2     2023    2.736828997    2.026857796    1.588940328
  667 SOLV  OW      2024    0.670726606    0.155793220    2.219645999
  667 SOLV  HW1     2025    0.707306252    0.067685119    2.249656341
  667 SOLV  HW2     2026    0.745606780    0.213704071    2.187381955
  668 SOLV  OW      2027    0.038954765    2.863375556    1.192157308
  668 SOLV  HW1     2028    0.105997407    2.818385786    1.251175906
  668 SOLV  HW2     2029   -0.034325356    2.799052006    1.169921422
  669 SOLV  OW      2030    2.152241175    2.460625905    3.200718042
  669 SOLV  HW1     2031    2.179325204    2.492061873    3.109723621
  669 SOLV  HW2     2032    2.231850964    2.422764761    3.247946335
  670 SOLV  OW      2033    0.249973680    2.880051189    2.122714973
  670 SOLV  HW1     2034    0.241518394    2.979381671    2.114753848
  670 SOLV  HW2     2035    0.256437322    2.839740887    2.031420536
  671 SOLV  OW      2036    3.373408472    2.761468463    0.615093330
  671 SOLV  HW1     2037    3.457106995    2.786015706    0.566167452
  671 SOLV  HW2     2038    3.386255565    2.673591821    0.661075347
  672 SOLV  OW      2039    2.535433591    1.411956760    0.751576842
  672 SOLV  HW1     2040    2.463251889    1.481110058    0.748808462
  672 SOLV  HW2     2041    2.621037818    1.454331210    0.781179583
  673 SOLV  OW      2042    0.903382277    1.214974272    1.019918566
  673 SOLV  HW1     2043    0.915717294    1.314010298    1.013498552
  673 SOLV  HW2     2044    0.945450886    1.170949597    0.940586872
  674 SOLV  OW      2045    0.359947767    1.163454157    2.942728602
  674 SOLV  HW1     2046    0.330543652    1.238952054    2.884100537
  674 SOLV  HW2     2047    0.340800080    1.186047856    3.038251487
  675 SOLV  OW      2048    2.863583779    1.165490454    0.716451004
  675 SOLV  HW1     2049    2.870234275    1.242439263    0.779983334
  675 SOLV  HW2     2050    2.809303186    1.092527522    0.758064481
  676 SOLV  OW      2051    2.056204786    0.316035381    1.253203654
  676 SOLV  HW1     2052    2.011175982    0.403108188    1.273011275
  676 SOLV  HW2     2053    2.061698822    0.303138725    1.154183194
  677 SOLV  OW      2054    3.180042196    3.060461308    1.407894945
  677 SOLV  HW1     2055    3.111466942    3.122662920    1.370080622
  677 SOLV  HW2     2056    3.266967121    3.108870775    1.417997581
  678 SOLV  OW      2057    2.206415102    0.306768090    3.383610838
  678 SOLV  HW1     2058    2.118404513    0.331197900    3.342883246
  678 SOLV  HW2     2059    2.191475792    0.268730957    3.474887159
  679 SOLV  OW      2060    0.326443902    1.855799044    2.610943544
  679 SOLV  HW1     2061    0.403348254    1.847930022    2.674392473
  679 SOLV  HW2     2062    0.338788752    1.936740111    2.553514838
  680 SOLV  OW      2063    0.968776983    3.288873079    2.615070243
  680 SOLV  HW1     2064    0.931176661    3.196309662    2.610577707
  680 SOLV  HW2     2065    1.008316257    3.304407530    2.705608742
  681 SOLV  OW      2066    1.734822409    0.333284315    1.278934686
  681 SOLV  HW1     2067    1.807761397    0.361917293    1.341075657
  681 SOLV  HW2     2068    1.748323708    0.237482983    1.253612366
  682 SOLV  OW      2069    2.282246892    1.097724318    0.860126619
  682 SOLV  HW1     2070    2.285054982    1.166959024    0.788024533
  682 SOLV  HW2     2071    2.195604528    1.048033881    0.855231578
  683 SOLV  OW      2072    1.445456396    3.099034905    0.451681383
  683 SOLV  HW1     2073    1.417971455    3.057226162    0.365088890
  683 SOLV  HW2     2074    1.543552439    3.118393058    0.449673706
  684 SOLV  OW      2075    0.921507270    2.588154560    1.691394870
  684 SOLV  HW1     2076    0.935618916    2.686736301    1.682309544
  684 SOLV  HW2     2077    0.853737616    2.570652271    1.762815763
  685 SOLV  OW      2078    1.180353668    1.204984044    1.689235298
  685 SOLV  HW1     2079    1.252785838    1.208014635    1.620355425
  685 SOLV  HW2     2080    1.217236280    1.233699694    1.777638264
  686 SOLV  OW      2081    0.882583111    2.850727742    2.240869463
  686 SOLV  HW1     2082    0.878959924    2.789463550    2.319832434
  686 SOLV  HW2     2083    0.963327776    2.909321456    2.247841381
  687 SOLV  OW      2084    2.377404075    2.308732527    0.749219170
  687 SOLV  HW1     2085    2.322813965    2.333856453    0.669280526
  687 SOLV  HW2     2086    2.349343326    2.218394142    0.781669188
  688 SOLV  OW      2087    3.014486551    0.316304256    0.951333613
  688 SOLV  HW1     2088    2.927839356    0.288898223    0.909587032
  688 SOLV  HW2     2089    3.001841862    0.402173313    1.001014308
  689 SOLV  OW      2090    2.517608994    2.346276290    2.404181580
  689 SOLV  HW1     2091    2.444664246    2.391919657    2.455145444
  689 SOLV  HW2     2092    2.565177408    2.413136872    2.347011402
  690 SOLV  OW      2093    3.272204653    3.213047279    3.023257601
  690 SOLV  HW1     2094    3.359053000    3.173959035    2.992769672
  690 SOLV  HW2     2095    3.196896756    3.169179524    2.974223523
  691 SOLV  OW      2096    2.435497585    3.268327723    1.987698549
  691 SOLV  HW1     2097    2.354720251    3.323127338    1.965937653
  691 SOLV  HW2     2098    2.514487815    3.304210435    1.937954801
  692 SOLV  OW      2099    3.045558989    3.064085154    2.041560686
  692 SOLV  HW1     2100    3.006479546    3.121140562    2.113805331
  692 SOLV  HW2     2101    3.012175396    3.095414104    1.952646185
  693 SOLV  OW      2102    3.043820582    2.613677987    1.146221428
  693 SOLV  HW1     2103    3.019924052    2.687277959    1.082880753
  693 SOLV  HW2     2104    3.115847331    2.645054488    1.208089534
  694 SOLV  OW      2105    2.892747435    2.508747608    2.276555416
  694 SOLV  HW1     2106    2.869048276    2.421158142    2.318607478
  694 SOLV  HW2     2107    2.829531140    2.579289732    2.308639531
  695 SOLV  OW      2108    3.504742418    3.289322857    0.735169952
  695 SOLV  HW1     2109    3.495092473    3.215983624    0.802472821
  695 SOLV  HW2     2110    3.453022931    3.265985157    0.652818005
  696 SOLV  OW      2111    0.621848961    0.523234664    3.256084822
  696 SOLV  HW1     2112    0.531688460    0.496513290    3.222068739
  696 SOLV  HW2     2113    0.685755331    0.529805095    3.179450591
  697 SOLV  OW      2114    1.192075072    0.305937918    0.926979614
  697 SOLV  HW1     2115    1.189961441    0.387281875    0.985121742
  697 SOLV  HW2     2116    1.283748766    0.266011599    0.928872105
  698 SOLV  OW      2117    2.200019061    1.027854735    2.651096905
  698 SOLV  HW1     2118    2.298477767    1.018933692    2.666201752
  698 SOLV  HW2     2119    2.173720114    0.974696074    2.570571604
  699 SOLV  OW      2120    2.784689831    2.359853476    3.092384774
  699 SOLV  HW1     2121    2.882033456    2.358617747    3.069521424
  699 SOLV  HW2     2122    2.758018227    2.270832013    3.129314501
  700 SOLV  OW      2123    3.272273274    0.794990085    2.983978151
  700 SOLV  HW1     2124    3.284864156    0.819071677    3.080224874
  700 SOLV  HW2     2125    3.250099705    0.877295797    2.931672026
  701 SOLV  OW      2126    1.210991581    0.691438507    2.581827691
  701 SOLV  HW1     2127    1.175208503    0.621113607    2.643275841
  701 SOLV  HW2     2128    1.263831221    0.648115205    2.508800968
  702 SOLV  OW      2129    3.437823893    0.176913467    1.119539619
  702 SOLV  HW1     2130    3.504883789    0.129464935    1.176577214
  702 SOLV  HW2     2131    3.478922223    0.259946504    1.081882330
  703 SOLV  OW      2132    3.403989976    0.832481867    2.549260114
  703 SOLV  HW1     2133    3.356475822    0.745033927    2.539419136
  703 SOLV  HW2     2134    3.355591138    0.889397031    2.615741317
  704 SOLV  OW      2135    1.454966240    3.474078474    0.685889170
  704 SOLV  HW1     2136    1.367640736    3.521357194    0.697751065
  704 SOLV  HW2     2137    1.520607879    3.507937065    0.753316496
  705 SOLV  OW      2138    3.388945346    2.213635027    0.042865386
  705 SOLV  HW1     2139    3.368480853    2.142985229   -0.024893750
  705 SOLV  HW2     2140    3.435074461    2.172185825    0.121322461
  706 SOLV  OW      2141    0.133359563    0.635712610    2.500091783
  706 SOLV  HW1     2142    0.037851196    0.640273611    2.529405375
  706 SOLV  HW2     2143    0.174263504    0.726811633    2.505542916
  707 SOLV  OW      2144    0.238063781    1.133210764    1.336025754
  707 SOLV  HW1     2145    0.233495160    1.112581943    1.238273783
  707 SOLV  HW2     2146    0.296573386    1.213010661    1.350531406
  708 SOLV  OW      2147    2.780274234    2.539568156    1.684657375
  708 SOLV  HW1     2148    2.705133459    2.474085892    1.676431550
  708 SOLV  HW2     2149    2.828317162    2.546302490    1.597203384
  709 SOLV  OW      2150    2.720705356    1.263692984    1.280068701
  709 SOLV  HW1     2151    2.730705399    1.210992046    1.364473990
  709 SOLV  HW2     2152    2.649112192    1.332488772    1.292033270
  710 SOLV  OW      2153    2.412149617    1.378446671    0.365521707
  710 SOLV  HW1     2154    2.382852454    1.414816026    0.277085944
  710 SOLV  HW2     2155    2.377553741    1.437093802    0.438771405
  711 SOLV  OW      2156    0.198750264    3.381328418    1.436710456
  711 SOLV  HW1     2157    0.293056874    3.413303885    1.427477682
  711 SOLV  HW2     2158    0.155333419    3.427513083    1.514062394
  712 SOLV  OW      2159    2.112308246    2.350081557    2.202418262
  712 SOLV  HW1     2160    2.033770944    2.357206492    2.140914772
  712 SOLV  HW2     2161    2.130260298    2.253771676    2.222508932
  713 SOLV  OW      2162    3.476233237    2.922781508    3.414240369
  713 SOLV  HW1     2163    3.563520973    2.953276261    3.376129576
  713 SOLV  HW2     2164    3.472693042    2.822839004    3.413585853
  714 SOLV  OW      2165    0.150631436    2.314062087    1.906421374
  714 SOLV  HW1     2166    0.058524828    2.291899441    1.938466432
  714 SOLV  HW2     2167    0.166710701    2.269913493    1.818137721
  715 SOLV  OW      2168    2.056608399    1.386663596    0.268364145
  715 SOLV  HW1     2169    1.972747725    1.332451103    0.273869011
  715 SOLV  HW2     2170    2.122901660    1.339648178    0.210083731
  716 SOLV  OW      2171    0.396892573    2.626319937    2.525745132
  716 SOLV  HW1     2172    0.350441564    2.633528088    2.437472042
  716 SOLV  HW2     2173    0.493606061    2.649141443    2.514457195
  717 SOLV  OW      2174    1.260569699    0.486927407    2.347481174
  717 SOLV  HW1     2175    1.322774361    0.501600651    2.424403328
  717 SOLV  HW2     2176    1.289527185    0.406118371    2.296167906
  718 SOLV  OW      2177    1.674629170    2.572782976    1.879826443
  718 SOLV  HW1     2178    1.661787265    2.640165370    1.952602916
  718 SOLV  HW2     2179    1.756923106    2.595352304    1.827672836
  719 SOLV  OW      2180    0.057945751    1.432155243    0.871151171
  719 SOLV  HW1     2181   -0.001497344    1.373003925    0.816660452
  719 SOLV  HW2     2182    0.006280086    1.512070296    0.901904923
  720 SOLV  OW      2183    0.933317469    1.810533429    1.105445924
  720 SOLV  HW1     2184    0.898419834    1.838265569    1.015920755
  720 SOLV  HW2     2185    0.866516753    1.834166149    1.176020574
  721 SOLV  OW      2186    2.867960449    2.863772502    0.881216325
  721 SOLV  HW1     2187    2.788621067    2.893716267    0.828219397
  721 SOLV  HW2     2188    2.843550672    2.859319160    0.978089080
  722 SOLV  OW      2189    1.193594223    0.285344895    3.509017383
  722 SOLV  HW1     2190    1.164006945    0.282900804    3.604516702
  722 SOLV  HW2     2191    1.193615668    0.379937474    3.476556662
  723 SOLV  OW      2192    1.731903198    1.911336908    3.180338614
  723 SOLV  HW1     2193    1.676536943    1.833692990    3.150209425
  723 SOLV  HW2     2194    1.820740315    1.878453256    3.212406448
  724 SOLV  OW      2195    2.645375512    2.078233505    1.247177303
  724 SOLV  HW1     2196    2.609981134    2.026860346    1.325340209
  724 SOLV  HW2     2197    2.731021320    2.123063821    1.272797574
  725 SOLV  OW      2198    1.590291022    3.129191152    1.204623247
  725 SOLV  HW1     2199    1.686890921    3.104493378    1.212374075
  725 SOLV  HW2     2200    1.536229527    3.072009708    1.266341836
  726 SOLV  OW      2201    0.906885902    0.009609579    3.118683711
  726 SOLV  HW1     2202    0.941294770    0.103298996    3.125025185
  726 SOLV  HW2     2203    0.846569019   -0.009046034    3.196244495
  727 SOLV  OW      2204    1.429354115    1.223325045    1.569089140
  727 SOLV  HW1     2205    1.522435873    1.216637426    1.605042736
  727 SOLV  HW2     2206    1.413906281    1.150064047    1.502788755
  728 SOLV  OW      2207    2.497643172    2.474999280    2.004361699
  728 SOLV  HW1     2208    2.530404429    2.392028141    1.959147985
  728 SOLV  HW2     2209    2.455090333    2.535183700    1.936768598
  729 SOLV  OW      2210    3.202516318    2.394809446    0.190296845
  729 SOLV  HW1     2211    3.144722953    2.440065221    0.258222054
  729 SOLV  HW2     2212    3.189535721    2.438346461    0.101201592
  730 SOLV  OW      2213    1.497680826    1.472481590    0.924726382
  730 SOLV  HW1     2214    1.408743399    1.426849365    0.927839357
  730 SOLV  HW2     2215    1.568425234    1.409841928    0.957487671
  731 SOLV  OW      2216    1.900939195    0.538388043    1.113562317
  731 SOLV  HW1     2217    1.838600178    0.602035030    1.159002900
  731 SOLV  HW2     2218    1.978323557    0.589023335    1.075488607
  732 SOLV  OW      2219    1.916370001    2.755910555    3.168047663
  732 SOLV  HW1     2220    1.961141809    2.825072346    3.224738926
  732 SOLV  HW2     2221    1.829648672    2.792011142    3.133727521
  733 SOLV  OW      2222    2.187963513    2.646650194    2.255509094
  733 SOLV  HW1     2223    2.231912306    2.588872146    2.324298576
  733 SOLV  HW2     2224    2.213974855    2.742034384    2.270575765
  734 SOLV  OW      2225    1.403074650    0.397094245    1.568932293
  734 SOLV  HW1     2226    1.361848195    0.309695248    1.594694710
  734 SOLV  HW2     2227    1.330969520    0.462328280    1.545539558
  735 SOLV  OW      2228    1.833959591    3.329464939    3.498141934
  735 SOLV  HW1     2229    1.929444869    3.358155877    3.490324885
  735 SOLV  HW2     2230    1.776489738    3.389431354    3.442438183
  736 SOLV  OW      2231    1.276553530    3.483447051    2.884655024
  736 SOLV  HW1     2232    1.212993185    3.457765906    2.957470423
  736 SOLV  HW2     2233    1.370452242    3.468026304    2.915423624
  737 SOLV  OW      2234    2.664114135    1.695323717    1.450476119
  737 SOLV  HW1     2235    2.760456112    1.715380880    1.468251759
  737 SOLV  HW2     2236    2.623834480    1.651516573    1.530840811
  738 SOLV  OW      2237    2.284648553    1.203931333    0.603134730
  738 SOLV  HW1     2238    2.353507789    1.271098806    0.575779312
  738 SOLV  HW2     2239    2.210617022    1.202841647    0.535907611
  739 SOLV  OW      2240    1.549021251    1.970954617    2.959248268
  739 SOLV  HW1     2241    1.516635786    2.018373039    2.877368730
  739 SOLV  HW2     2242    1.471677658    1.927366740    3.005287392
  740 SOLV  OW      2243    0.951703882    3.192515776    0.649166640
  740 SOLV  HW1     2244    0.865869600    3.141193308    0.648655713
  740 SOLV  HW2     2245    0.940302894    3.275960092    0.703099838
  741 SOLV  OW      2246    1.427378234    1.508354132    3.197849616
  741 SOLV  HW1     2247    1.520364034    1.534278692    3.171742166
  741 SOLV  HW2     2248    1.417001485    1.409203401    3.190010241
  742 SOLV  OW      2249    1.758746286    3.224081292    1.482357159
  742 SOLV  HW1     2250    1.846257517    3.180320019    1.503062269
  742 SOLV  HW2     2251    1.771925497    3.292714258    1.410818841
  743 SOLV  OW      2252    1.609663390    2.198363824    0.155935969
  743 SOLV  HW1     2253    1.540791010    2.230237495    0.090804664
  743 SOLV  HW2     2254    1.660900788    2.276661459    0.191228867
  744 SOLV  OW      2255    2.193168083    2.566087754    1.491289532
  744 SOLV  HW1     2256    2.255508528    2.560856740    1.569314003
  744 SOLV  HW2     2257    2.229298099    2.630703930    1.424052352
  745 SOLV  OW      2258    2.253984538    0.542540668    1.003775791
  745 SOLV  HW1     2259    2.224644788    0.586512483    1.088671559
  745 SOLV  HW2     2260    2.227618243    0.599500440    0.925917034
  746 SOLV  OW      2261    2.406725922    1.597788681    2.882052818
  746 SOLV  HW1     2262    2.326325247    1.612541737    2.939669701
  746 SOLV  HW2     2263    2.488236416    1.631154401    2.929427342
  747 SOLV  OW      2264    2.236449323    1.315299356    1.655464205
  747 SOLV  HW1     2265    2.151656633    1.349432016    1.614882833
  747 SOLV  HW2     2266    2.215520649    1.240260842    1.718176618
  748 SOLV  OW      2267    3.089352145    0.284479023    2.392882171
  748 SOLV  HW1     2268    3.187471324    0.285854276    2.373582379
  748 SOLV  HW2     2269    3.074891906    0.272979076    2.491169232
  749 SOLV  OW      2270    0.003965401    2.627518281    1.762367333
  749 SOLV  HW1     2271   -0.052146225    2.549627157    1.734328101
  749 SOLV  HW2     2272    0.062452750    2.655559466    1.686244999
  750 SOLV  OW      2273    2.575219529    3.004843373    1.758939463
  750 SOLV  HW1     2274    2.664848320    2.981621104    1.721132215
  750 SOLV  HW2     2275    2.533169768    3.076543563    1.703326324
  751 SOLV  OW      2276    1.306353250    1.245049691    0.432565557
  751 SOLV  HW1     2277    1.288434072    1.331453418    0.479630097
  751 SOLV  HW2     2278    1.242901989    1.175243926    0.465774135
  752 SOLV  OW      2279    3.113083787    1.929427058    2.435943315
  752 SOLV  HW1     2280    3.095929528    1.837139903    2.470449897
  752 SOLV  HW2     2281    3.113014561    1.928147521    2.335942354
  753 SOLV  OW      2282    2.619348065    3.372996576    1.773117724
  753 SOLV  HW1     2283    2.676202745    3.327089720    1.841396302
  753 SOLV  HW2     2284    2.668902435    3.451444210    1.735806387
  754 SOLV  OW      2285    0.292509709    2.317430081    2.450484430
  754 SOLV  HW1     2286    0.230184355    2.328247324    2.373023682
  754 SOLV  HW2     2287    0.342745727    2.402681385    2.464980584
  755 SOLV  OW      2288    1.728052080    1.164812922    3.210634840
  755 SOLV  HW1     2289    1.789017078    1.242467062    3.226593359
  755 SOLV  HW2     2290    1.690363181    1.170498181    3.118175406
  756 SOLV  OW      2291    3.309934717    1.189935443    0.326544583
  756 SOLV  HW1     2292    3.377242576    1.233165174    0.386565975
  756 SOLV  HW2     2293    3.217948754    1.218003691    0.353975004
  757 SOLV  OW      2294    0.827353548    0.924161754    1.945989093
  757 SOLV  HW1     2295    0.907355331    0.944852913    2.002320344
  757 SOLV  HW2     2296    0.777373496    0.847353136    1.986039071
  758 SOLV  OW      2297    2.707707313    2.765468607    1.493056900
  758 SOLV  HW1     2298    2.703590026    2.736678679    1.588744143
  758 SOLV  HW2     2299    2.771725911    2.841760716    1.483949914
  759 SOLV  OW      2300    1.729220326    0.281201038    1.553312118
  759 SOLV  HW1     2301    1.815032634    0.330620740    1.567301519
  759 SOLV  HW2     2302    1.654986729    0.329551007    1.599716454
  760 SOLV  OW      2303    3.253984271    0.193028364    0.524077350
  760 SOLV  HW1     2304    3.199045678    0.274812222    0.541250481
  760 SOLV  HW2     2305    3.324852199    0.214043265    0.456713998
  761 SOLV  OW      2306    1.832694566    0.758467583    1.603253818
  761 SOLV  HW1     2307    1.777983596    0.818640977    1.661456059
  761 SOLV  HW2     2308    1.773172873    0.713231305    1.536827724
  762 SOLV  OW      2309    0.993868061    1.833922440    2.922928200
  762 SOLV  HW1     2310    1.017788818    1.929503908    2.940057131
  762 SOLV  HW2     2311    1.024793123    1.777591543    2.999556181
  763 SOLV  OW      2312    2.281155493    0.815841629    1.381492190
  763 SOLV  HW1     2313    2.327060584    0.728874731    1.399697914
  763 SOLV  HW2     2314    2.344912157    0.878378090    1.336479002
  764 SOLV  OW      2315    3.113978428    0.695971602    0.282407841
  764 SOLV  HW1     2316    3.019931555    0.707401687    0.314437942
  764 SOLV  HW2     2317    3.123831377    0.738143196    0.192264498
  765 SOLV  OW      2318    0.486894141    1.953738028    0.027963067
  765 SOLV  HW1     2319    0.402809537    1.970185296   -0.023621028
  765 SOLV  HW2     2320    0.496643267    1.855748290    0.045414951
  766 SOLV  OW      2321    2.433768452    0.198229169    3.310582827
  766 SOLV  HW1     2322    2.346000491    0.237237455    3.338457687
  766 SOLV  HW2     2323    2.482659622    0.165143626    3.391309608
  767 SOLV  OW      2324    1.119044628    0.796250968    0.862595042
  767 SOLV  HW1     2325    1.081316442    0.707788624    0.890033835
  767 SOLV  HW2     2326    1.145325981    0.792790656    0.766162945
  768 SOLV  OW      2327    1.034573586    2.029229819    1.426750562
  768 SOLV  HW1     2328    0.938660110    2.055508923    1.416171918
  768 SOLV  HW2     2329    1.091612690    2.087216927    1.368562313
  769 SOLV  OW      2330    1.370366881    1.015059775    0.279180400
  769 SOLV  HW1     2331    1.452371449    1.054295255    0.237494925
  769 SOLV  HW2     2332    1.315104983    1.088175530    0.319205440
  770 SOLV  OW      2333    2.921523650    2.837048016    2.431101676
  770 SOLV  HW1     2334    2.970208471    2.824440991    2.344657649
  770 SOLV  HW2     2335    2.975352533    2.895976436    2.491364099
  771 SOLV  OW      2336    3.512258309    2.633616640    3.296634996
  771 SOLV  HW1     2337    3.445802437    2.566439178    3.263882670
  771 SOLV  HW2     2338    3.495116308    2.721695660    3.252475183
  772 SOLV  OW      2339    1.386515945    2.057154392    0.854501520
  772 SOLV  HW1     2340    1.418257187    1.968675536    0.820357443
  772 SOLV  HW2     2341    1.409525465    2.065646801    0.951456240
  773 SOLV  OW      2342    2.270829767    0.882466783    0.104942622
  773 SOLV  HW1     2343    2.208873927    0.811929811    0.070478427
  773 SOLV  HW2     2344    2.253800718    0.897033836    0.202408151
  774 SOLV  OW      2345    1.903571752    0.474880905    1.619242313
  774 SOLV  HW1     2346    1.901821182    0.560277244    1.567222774
  774 SOLV  HW2     2347    1.955131404    0.488463570    1.703851395
  775 SOLV  OW      2348    2.851843213    2.112573299    2.930453111
  775 SOLV  HW1     2349    2.804441338    2.088436969    3.015140771
  775 SOLV  HW2     2350    2.913196652    2.038080994    2.904221335
  776 SOLV  OW      2351    1.341839827    0.238807461    1.898471540
  776 SOLV  HW1     2352    1.250553024    0.207636725    1.924873673
  776 SOLV  HW2     2353    1.394520258    0.161483150    1.863149715
  777 SOLV  OW      2354    0.173526961    1.509943156    0.050927099
  777 SOLV  HW1     2355    0.206406552    1.512161256   -0.043497313
  777 SOLV  HW2     2356    0.251608186    1.506252199    0.113309764
  778 SOLV  OW      2357    1.208628985    1.505754720    1.302503119
  778 SOLV  HW1     2358    1.143056337    1.430250379    1.301501787
  778 SOLV  HW2     2359    1.258122340    1.505744103    1.389405578
  779 SOLV  OW      2360    1.348343319    0.927351053    3.262189533
  779 SOLV  HW1     2361    1.404623998    0.847306258    3.241532723
  779 SOLV  HW2     2362    1.259383960    0.917967737    3.217473414
  780 SOLV  OW      2363    3.477398605    3.413178350    0.999127309
  780 SOLV  HW1     2364    3.471576178    3.454298470    0.908149855
  780 SOLV  HW2     2365    3.501312667    3.483561837    1.066029431
  781 SOLV  OW      2366    2.172406682    1.760445049    2.914199405
  781 SOLV  HW1     2367    2.089278857    1.705209405    2.907855792
  781 SOLV  HW2     2368    2.236508056    1.732506459    2.842702146
  782 SOLV  OW      2369    3.447545403    0.888888897    1.512448601
  782 SOLV  HW1     2370    3.411243748    0.982067311    1.511250656
  782 SOLV  HW2     2371    3.400657405    0.835771409    1.583028103
  783 SOLV  OW      2372    0.377987558    0.607810540    2.644760417
  783 SOLV  HW1     2373    0.435089316    0.635757178    2.567560980
  783 SOLV  HW2     2374    0.285944327    0.586347240    2.612069337
  784 SOLV  OW      2375    2.124128142    3.455898616    0.502924604
  784 SOLV  HW1     2376    2.093513465    3.368766294    0.464550489
  784 SOLV  HW2     2377    2.217042432    3.445810325    0.538519234
  785 SOLV  OW      2378    1.605516148    0.624988033    2.947020743
  785 SOLV  HW1     2379    1.529216140    0.567992362    2.977514060
  785 SOLV  HW2     2380    1.570272604    0.702749796    2.894953470
  786 SOLV  OW      2381    2.882565039    1.507965705    1.549145438
  786 SOLV  HW1     2382    2.824724095    1.431340113    1.521130475
  786 SOLV  HW2     2383    2.951946112    1.475552674    1.613468829
  787 SOLV  OW      2384    1.606706850    2.825302343    0.185051199
  787 SOLV  HW1     2385    1.669237813    2.756192357    0.148787063
  787 SOLV  HW2     2386    1.574792183    2.797149394    0.275551047
  788 SOLV  OW      2387    3.159689719    0.795017413    1.253429728
  788 SOLV  HW1     2388    3.221834067    0.734145698    1.204088336
  788 SOLV  HW2     2389    3.193105432    0.808206065    1.346763812
  789 SOLV  OW      2390    1.133515622    2.248657767    1.219187872
  789 SOLV  HW1     2391    1.164526209    2.255873866    1.124383138
  789 SOLV  HW2     2392    1.077923707    2.328535220    1.242225821
  790 SOLV  OW      2393    2.362324804    1.807172802    2.287294084
  790 SOLV  HW1     2394    2.341019892    1.860877509    2.368925328
  790 SOLV  HW2     2395    2.457782140    1.822182918    2.261520161
  791 SOLV  OW      2396    1.336409421    3.482312462    2.442608175
  791 SOLV  HW1     2397    1.344142432    3.446266473    2.535572939
  791 SOLV  HW2     2398    1.245555761    3.522083407    2.429747495
  792 SOLV  OW      2399    2.357181652    0.772077900    2.722082206
  792 SOLV  HW1     2400    2.384974735    0.824076645    2.802860000
  792 SOLV  HW2     2401    2.299684558    0.695200477    2.750105071
  793 SOLV  OW      2402    2.734489772    2.031985261    3.189221327
  793 SOLV  HW1     2403    2.639287658    2.016702734    3.215770600
  793 SOLV  HW2     2404    2.782289492    1.944258145    3.184644711
  794 SOLV  OW      2405    3.208902567    1.411038886    2.632460289
  794 SOLV  HW1     2406    3.279069446    1.461721804    2.582364669
  794 SOLV  HW2     2407    3.133400431    1.388836969    2.570749914
  795 SOLV  OW      2408    2.068142597    1.647043668    0.136302914
  795 SOLV  HW1     2409    2.097546828    1.694102353    0.219505202
  795 SOLV  HW2     2410    2.046090395    1.551909054    0.157862157
  796 SOLV  OW      2411    3.015118902    1.670059041    0.804099717
  796 SOLV  HW1     2412    3.070811119    1.613678805    0.743110815
  796 SOLV  HW2     2413    2.932341078    1.619975458    0.829426744
  797 SOLV  OW      2414    2.262910629    1.549904039    0.542284582
  797 SOLV  HW1     2415    2.183336021    1.610456013    0.540603780
  797 SOLV  HW2     2416    2.344702093    1.602983533    0.564514373
  798 SOLV  OW      2417    3.029537288    1.452745523    1.143680481
  798 SOLV  HW1     2418    2.939233179    1.487951259    1.168332172
  798 SOLV  HW2     2419    3.054450894    1.485779641    1.052631150
  799 SOLV  OW      2420    2.005064063    2.018329020    3.476185694
  799 SOLV  HW1     2421    2.041259318    2.102720486    3.515807915
  799 SOLV  HW2     2422    2.060232665    1.992419442    3.396895108
  800 SOLV  OW      2423    0.486449711    2.251241089    0.365879717
  800 SOLV  HW1     2424    0.421205180    2.323597862    0.388442843
  800 SOLV  HW2     2425    0.578156341    2.290344923    0.357993886
  801 SOLV  OW      2426    3.427125921    2.847500930    2.564557866
  801 SOLV  HW1     2427    3.417007102    2.891045643    2.654019049
  801 SOLV  HW2     2428    3.517023914    2.804085982    2.558618742
  802 SOLV  OW      2429    1.222821331    3.395622663    3.161133187
  802 SOLV  HW1     2430    1.173930023    3.362036073    3.241650609
  802 SOLV  HW2     2431    1.199307887    3.491559952    3.145494005
  803 SOLV  OW      2432    0.858575283    1.135636236    0.455549732
  803 SOLV  HW1     2433    0.839489564    1.063379132    0.521992837
  803 SOLV  HW2     2434    0.772509308    1.169496491    0.417521700
  804 SOLV  OW      2435    2.904444160    3.174168290    1.825948970
  804 SOLV  HW1     2436    2.980544157    3.216878882    1.777098185
  804 SOLV  HW2     2437    2.835223237    3.144327801    1.760224102
  805 SOLV  OW      2438    0.099010775    2.284758393    2.771921970
  805 SOLV  HW1     2439    0.074745667    2.190443284    2.749174021
  805 SOLV  HW2     2440    0.142792521    2.287140497    2.861805449
  806 SOLV  OW      2441    3.215045028    0.341280756    1.135388455
  806 SOLV  HW1     2442    3.140440970    0.362630181    1.072298731
  806 SOLV  HW2     2443    3.284626581    0.287536307    1.087725449
  807 SOLV  OW      2444    0.478033162    2.803086143    1.775382592
  807 SOLV  HW1     2445    0.506112870    2.887860318    1.730383587
  807 SOLV  HW2     2446    0.496854853    2.809581698    1.873380305
  808 SOLV  OW      2447    1.174382554    2.943056296    2.175060783
  808 SOLV  HW1     2448    1.260271531    2.900091279    2.147149818
  808 SOLV  HW2     2449    1.142002422    3.003276891    2.102075312
  809 SOLV  OW      2450    0.168737166    1.455694414    1.210081248
  809 SOLV  HW1     2451    0.132967174    1.446367339    1.303008315
  809 SOLV  HW2     2452    0.224181759    1.538698131    1.203904893
  810 SOLV  OW      2453    3.151107181    1.334351198    0.756504543
  810 SOLV  HW1     2454    3.215789388    1.272206054    0.800730938
  810 SOLV  HW2     2455    3.171728139    1.339891473    0.658801892
  811 SOLV  OW      2456    2.954930101    1.247215756    2.379526937
  811 SOLV  HW1     2457    2.923607600    1.236394701    2.285168580
  811 SOLV  HW2     2458    3.048521776    1.282460640    2.379725132
  812 SOLV  OW      2459    1.929830740    1.101300572    1.127671346
  812 SOLV  HW1     2460    1.999065243    1.169670182    1.150777294
  812 SOLV  HW2     2461    1.913567412    1.042307608    1.206772467
  813 SOLV  OW      2462    3.272388387    2.432631469    0.885828096
  813 SOLV  HW1     2463    3.282206334    2.426754493    0.985178536
  813 SOLV  HW2     2464    3.248562667    2.342625738    0.849321920
  814 SOLV  OW      2465    3.059050167    3.451066629    2.012196433
  814 SOLV  HW1     2466    3.155047844    3.423347553    2.007969349
  814 SOLV  HW2     2467    3.035341837    3.474780301    2.106415822
  815 SOLV  OW      2468    2.813525986    2.825597080    2.764328203
  815 SOLV  HW1     2469    2.819178948    2.752737434    2.832602940
  815 SOLV  HW2     2470    2.728709736    2.876958895    2.777367860
  816 SOLV  OW      2471    2.688079674    0.829043440    2.032011275
  816 SOLV  HW1     2472    2.782052163    0.849793384    2.004801203
  816 SOLV  HW2     2473    2.684077814    0.816636478    2.131166588
  817 SOLV  OW      2474    1.268037246    1.315654485    2.315301401
  817 SOLV  HW1     2475    1.348807337    1.282857648    2.364314131
  817 SOLV  HW2     2476    1.246771907    1.408840364    2.344726117
  818 SOLV  OW      2477    1.414562019    2.437964954    2.340683950
  818 SOLV  HW1     2478    1.497993967    2.402127030    2.298775016
  818 SOLV  HW2     2479    1.337119446    2.379809227    2.315741695
  819 SOLV  OW      2480    3.235818661    1.105398875    1.879466516
  819 SOLV  HW1     2481    3.259591960    1.065761623    1.790777855
  819 SOLV  HW2     2482    3.302253904    1.176303360    1.903147988
  820 SOLV  OW      2483    0.959848707    1.808625219    0.350909049
  820 SOLV  HW1     2484    1.022343640    1.752116722    0.404771963
  820 SOLV  HW2     2485    0.910300359    1.750901098    0.286002291
  821 SOLV  OW      2486    1.121388551    2.022826628    2.311043541
  821 SOLV  HW1     2487    1.127811735    2.058481643    2.217828209
  821 SOLV  HW2     2488    1.063745110    1.941104179    2.311554204
  822 SOLV  OW      2489    1.713081124    2.564608961    0.013796282
  822 SOLV  HW1     2490    1.670230857    2.504036422   -0.053261315
  822 SOLV  HW2     2491    1.775825758    2.626926944   -0.032909405
  823 SOLV  OW      2492    2.597612443    0.573876305    0.554255907
  823 SOLV  HW1     2493    2.522767427    0.577594309    0.620482687
  823 SOLV  HW2     2494    2.675395910    0.525640336    0.594561757
  824 SOLV  OW      2495    2.690746996    0.771565693    1.341240187
  824 SOLV  HW1     2496    2.755200362    0.811168437    1.275827104
  824 SOLV  HW2     2497    2.627176172    0.711266397    1.293030380
  825 SOLV  OW      2498    0.879862388    0.563881704    1.395969836
  825 SOLV  HW1     2499    0.972669592    0.573112372    1.359867175
  825 SOLV  HW2     2500    0.827288869    0.502235628    1.337339495
  826 SOLV  OW      2501    1.810008246    3.405696203    0.640381195
  826 SOLV  HW1     2502    1.803303383    3.443383667    0.547988823
  826 SOLV  HW2     2503    1.791071447    3.307532066    0.637773487
  827 SOLV  OW      2504    1.385940037    0.697749470    1.155075143
  827 SOLV  HW1     2505    1.288946260    0.676301056    1.166656489
  827 SOLV  HW2     2506    1.403537768    0.790819545    1.187171501
  828 SOLV  OW      2507    1.729838697    1.182720601    1.650125072
  828 SOLV  HW1     2508    1.645568746    1.164631720    1.700852867
  828 SOLV  HW2     2509    1.798727121    1.114459076    1.674551118
  829 SOLV  OW      2510    2.803941341    0.135532602    0.923296077
  829 SOLV  HW1     2511    2.760686321    0.095234033    1.003958741
  829 SOLV  HW2     2512    2.737629409    0.192739589    0.875010654
  830 SOLV  OW      2513    2.906153771    2.103275528    2.190144898
  830 SOLV  HW1     2514    2.952965486    2.015159939    2.196931259
  830 SOLV  HW2     2515    2.822709015    2.100996024    2.245221859
  831 SOLV  OW      2516    2.307891519    0.311923134    0.585634846
  831 SOLV  HW1     2517    2.268741112    0.220315961    0.594423857
  831 SOLV  HW2     2518    2.269016960    0.371636594    0.655812405
  832 SOLV  OW      2519    1.110549891    2.909494422    0.569887416
  832 SOLV  HW1     2520    1.117374305    2.836924486    0.501414650
  832 SOLV  HW2     2521    1.135642734    2.873117501    0.659600913
  833 SOLV  OW      2522    1.377369760    2.916832905    1.644184305
  833 SOLV  HW1     2523    1.395850401    3.010224123    1.613580583
  833 SOLV  HW2     2524    1.338973583    2.919016935    1.736493371
  834 SOLV  OW      2525    0.533186500    0.745958900    2.830812830
  834 SOLV  HW1     2526    0.458011380    0.751393604    2.896547501
  834 SOLV  HW2     2527    0.505300431    0.689823938    2.752883011
  835 SOLV  OW      2528    0.790411007    0.674928925    2.109079317
  835 SOLV  HW1     2529    0.785365254    0.763661634    2.154932109
  835 SOLV  HW2     2530    0.736194678    0.608021403    2.159925767
  836 SOLV  OW      2531    2.746616865    0.768538964    0.094981452
  836 SOLV  HW1     2532    2.758408651    0.749249198    0.192399513
  836 SOLV  HW2     2533    2.651210601    0.753109272    0.069272581
  837 SOLV  OW      2534    3.235037394    3.433104569    2.781524980
  837 SOLV  HW1     2535    3.245696395    3.518013411    2.833281245
  837 SOLV  HW2     2536    3.211746484    3.358649348    2.844100802
  838 SOLV  OW      2537    3.213218648    2.836195209    1.207597461
  838 SOLV  HW1     2538    3.294318552    2.809822109    1.155358890
  838 SOLV  HW2     2539    3.218859622    2.933227112    1.231146218
  839 SOLV  OW      2540    3.116193371    3.220244322    2.684498576
  839 SOLV  HW1     2541    3.175392517    3.296588060    2.710362317
  839 SOLV  HW2     2542    3.046811939    3.252264658    2.619979602
  840 SOLV  OW      2543    3.112602049    2.356359837    0.542659973
  840 SOLV  HW1     2544    3.113949888    2.456357825    0.543254668
  840 SOLV  HW2     2545    3.206401622    2.321797078    0.539698558
  841 SOLV  OW      2546    2.438466620    3.368757018    1.258289276
  841 SOLV  HW1     2547    2.371968093    3.340873211    1.188992913
  841 SOLV  HW2     2548    2.468337445    3.288528712    1.309986984
  842 SOLV  OW      2549    0.137264007    2.136909149    0.114091798
  842 SOLV  HW1     2550    0.067460435    2.160178027    0.046371339
  842 SOLV  HW2     2551    0.227999967    2.153254797    0.075364475
  843 SOLV  OW      2552    2.857210283    1.692319243    1.116344217
  843 SOLV  HW1     2553    2.791520256    1.744451639    1.170827923
  843 SOLV  HW2     2554    2.948418668    1.701573839    1.156303937
  844 SOLV  OW      2555    2.476238555    1.701600984    0.580328964
  844 SOLV  HW1     2556    2.503875359    1.690668542    0.675819388
  844 SOLV  HW2     2557    2.486853499    1.797307739    0.553324892
  845 SOLV  OW      2558    0.066250006    1.396165859    0.288462857
  845 SOLV  HW1     2559    0.108018356    1.454325334    0.358269171
  845 SOLV  HW2     2560    0.086672860    1.433062038    0.197789933
  846 SOLV  OW      2561    0.991548119    0.036244636    2.837488697
  846 SOLV  HW1     2562    0.990442407    0.044721945    2.737845685
  846 SOLV  HW2     2563    0.956727908   -0.053782552    2.863650139
  847 SOLV  OW      2564    0.372488671    1.392872907    2.078257840
  847 SOLV  HW1     2565    0.437594753    1.401490952    2.002834300
  847 SOLV  HW2     2566    0.372468281    1.477185894    2.132044912
  848 SOLV  OW      2567    2.429868312    0.495187958    0.764525766
  848 SOLV  HW1     2568    2.451915552    0.590188567    0.786673004
  848 SOLV  HW2     2569    2.331245462    0.481001910    0.773124307
  849 SOLV  OW      2570    2.513113395    0.815404286    2.499715010
  849 SOLV  HW1     2571    2.458303094    0.777754185    2.574403306
  849 SOLV  HW2     2572    2.586755272    0.871545941    2.537464031
  850 SOLV  OW      2573    2.353284377    3.311774403    0.568030894
  850 SOLV  HW1     2574    2.380064946    3.273857071    0.479448840
  850 SOLV  HW2     2575    2.420007143    3.284662144    0.637418568
  851 SOLV  OW      2576    0.590805708    2.040302348    0.803453835
  851 SOLV  HW1     2577    0.576526055    2.010252899    0.709150267
  851 SOLV  HW2     2578    0.688858012    2.044030382    0.822737185
  852 SOLV  OW      2579    0.458590998    1.527136541    1.203969719
  852 SOLV  HW1     2580    0.384439416    1.460044217    1.202641503
  852 SOLV  HW2     2581    0.541850831    1.485498360    1.167423659
  853 SOLV  OW      2582    0.042845743    0.489729560    0.706449711
  853 SOLV  HW1     2583    0.080388122    0.496957842    0.614038461
  853 SOLV  HW2     2584   -0.001213389    0.400650307    0.717636800
  854 SOLV  OW      2585    3.308415766    1.061108622    1.015186974
  854 SOLV  HW1     2586    3.264891782    1.143941496    1.050488343
  854 SOLV  HW2     2587    3.238158469    0.997987047    0.982303355
  855 SOLV  OW      2588    1.973902683    0.199742943    0.581002307
  855 SOLV  HW1     2589    1.913943189    0.275945090    0.556517511
  855 SOLV  HW2     2590    1.967719970    0.128643412    0.510945183
  856 SOLV  OW      2591    2.297829885    0.480561749    2.767445070
  856 SOLV  HW1     2592    2.242875445    0.397022162    2.765855218
  856 SOLV  HW2     2593    2.268637040    0.538197116    2.843781696
  857 SOLV  OW      2594    1.259033835    1.658165378    0.854896659
  857 SOLV  HW1     2595    1.181746201    1.645089995    0.917004728
  857 SOLV  HW2     2596    1.329678335    1.590252283    0.874868368
  858 SOLV  OW      2597    2.447616154    2.096843499    3.170114124
  858 SOLV  HW1     2598    2.419180270    2.028647854    3.102714395
  858 SOLV  HW2     2599    2.464962509    2.183931280    3.124106171
  859 SOLV  OW      2600    0.908687816    2.104876818    2.121310247
  859 SOLV  HW1     2601    0.878770613    2.183509807    2.175381461
  859 SOLV  HW2     2602    0.857777338    2.102306714    2.035267564
  860 SOLV  OW      2603    3.205598301    0.486607907    2.034520330
  860 SOLV  HW1     2604    3.250061539    0.484281284    2.124071615
  860 SOLV  HW2     2605    3.143748674    0.565071608    2.030065966
  861 SOLV  OW      2606    2.431654889    3.028058300    1.408531365
  861 SOLV  HW1     2607    2.439777870    3.116931061    1.453671146
  861 SOLV  HW2     2608    2.336701514    2.996981632    1.413002197
  862 SOLV  OW      2609    3.220636210    1.639122405    1.317401333
  862 SOLV  HW1     2610    3.246351589    1.544591500    1.297291077
  862 SOLV  HW2     2611    3.235620955    1.695693868    1.236303443
  863 SOLV  OW      2612    1.114731170    2.411964673    0.607764604
  863 SOLV  HW1     2613    1.029236578    2.447805746    0.645282594
  863 SOLV  HW2     2614    1.101285909    2.317168182    0.578880152
  864 SOLV  OW      2615    3.301505685    2.985398163    2.259232527
  864 SOLV  HW1     2616    3.374057642    3.052796686    2.273219287
  864 SOLV  HW2     2617    3.337725134    2.907657706    2.207788489
  865 SOLV  OW      2618    0.752580456    2.564987820    1.904656453
  865 SOLV  HW1     2619    0.736914310    2.638056710    1.971120176
  865 SOLV  HW2     2620    0.803640731    2.490795842    1.948133544
  866 SOLV  OW      2621    2.136660403    3.163627525    2.379935907
  866 SOLV  HW1     2622    2.148332169    3.261970962    2.393872176
  866 SOLV  HW2     2623    2.179010475    3.113985710    2.455724991
  867 SOLV  OW      2624    2.628936512    0.587134291    2.708944154
  867 SOLV  HW1     2625    2.724174415    0.559282347    2.721423165
  867 SOLV  HW2     2626    2.568435834    0.514441537    2.741457141
  868 SOLV  OW      2627    3.204152025    2.592109703    1.469590300
  868 SOLV  HW1     2628    3.222202217    2.602948640    1.567357137
  868 SOLV  HW2     2629    3.174957951    2.679715279    1.431190231
  869 SOLV  OW      2630    2.341560111    1.940778050    0.882425739
  869 SOLV  HW1     2631    2.358964595    1.972599792    0.975623630
  869 SOLV  HW2     2632    2.261480755    1.987963594    0.845518218
  870 SOLV  OW      2633    1.663102522    1.523581167    0.127201465
  870 SOLV  HW1     2634    1.576942943    1.547073465    0.172217270
  870 SOLV  HW2     2635    1.739665888    1.555282592    0.183190759
  871 SOLV  OW      2636    1.572394536    1.996605415    1.750526592
  871 SOLV  HW1     2637    1.669691321    1.977285903    1.737803359
  871 SOLV  HW2     2638    1.527134620    1.999805178    1.661402880
  872 SOLV  OW      2639    3.407415246    2.124255575    2.050956226
  872 SOLV  HW1     2640    3.492953079    2.112034337    2.101310104
  872 SOLV  HW2     2641    3.331180887    2.129212872    2.115495300
  873 SOLV  OW      2642    1.523196918    1.280520683    2.511504748
  873 SOLV  HW1     2643    1.480027123    1.197245384    2.546190922
  873 SOLV  HW2     2644    1.512154044    1.354092286    2.578338609
  874 SOLV  OW      2645    0.045136107    2.030781269    1.825164796
  874 SOLV  HW1     2646   -0.002475914    2.080470640    1.897730903
  874 SOLV  HW2     2647    0.024262105    1.933239619    1.832349952
  875 SOLV  OW      2648    0.579225380    2.852336574    0.016859290
  875 SOLV  HW1     2649    0.563308186    2.802521856   -0.068384670
  875 SOLV  HW2     2650    0.676340277    2.848011105    0.040339929
  876 SOLV  OW      2651    0.861043682    2.395812634    2.109181372
  876 SOLV  HW1     2652    0.957473642    2.369312746    2.108360690
  876 SOLV  HW2     2653    0.840890840    2.445589294    2.193548145
  877 SOLV  OW      2654    1.717090901    2.275491711    2.473998616
  877 SOLV  HW1     2655    1.730099784    2.206399784    2.402873979
  877 SOLV  HW2     2656    1.720056967    2.366604867    2.432874595
  878 SOLV  OW      2657    2.773931712    2.818850199    2.146430206
  878 SOLV  HW1     2658    2.773635341    2.830916155    2.245708584
  878 SOLV  HW2     2659    2.853519818    2.764500021    2.119716793
  879 SOLV  OW      2660    0.479462140    2.530269146    1.992973595
  879 SOLV  HW1     2661    0.576151822    2.514099558    1.973233034
  879 SOLV  HW2     2662    0.451423299    2.617498549    1.952912958
  880 SOLV  OW      2663    0.904731769    3.167350079    1.671580972
  880 SOLV  HW1     2664    0.945709417    3.087074365    1.628241498
  880 SOLV  HW2     2665    0.935046847    3.172964261    1.766718208
  881 SOLV  OW      2666    1.332253022    1.081430273    2.447984610
  881 SOLV  HW1     2667    1.272481228    1.001251961    2.447529060
  881 SOLV  HW2     2668    1.277749042    1.163709693    2.431835136
  882 SOLV  OW      2669    1.907058418    2.616585266    1.676704957
  882 SOLV  HW1     2670    1.891674429    2.573276849    1.587881057
  882 SOLV  HW2     2671    1.988053725    2.576631251    1.719662479
  883 SOLV  OW      2672    2.865360664    0.219935825    3.496247478
  883 SOLV  HW1     2673    2.781271629    0.269839722    3.475269865
  883 SOLV  HW2     2674    2.941334561    0.259486517    3.444622963
  884 SOLV  OW      2675    1.617435722    0.267772997    2.874503305
  884 SOLV  HW1     2676    1.688387708    0.310660046    2.818574593
  884 SOLV  HW2     2677    1.572426271    0.337430807    2.930390671
  885 SOLV  OW      2678    0.904509085    1.483014056    2.507576133
  885 SOLV  HW1     2679    0.927165669    1.519153564    2.417118401
  885 SOLV  HW2     2680    0.969153566    1.518887412    2.574926859
  886 SOLV  OW      2681    0.827668645    2.441618195    0.016817339
  886 SOLV  HW1     2682    0.743650252    2.466173101   -0.031553537
  886 SOLV  HW2     2683    0.807378119    2.371814204    0.085500815
  887 SOLV  OW      2684    1.913764586    2.542074205    2.124329405
  887 SOLV  HW1     2685    1.975474693    2.599844638    2.177770319
  887 SOLV  HW2     2686    1.941512568    2.543629023    2.028261314
  888 SOLV  OW      2687    0.411684419    0.817298151    0.895098461
  888 SOLV  HW1     2688    0.475439573    0.774349816    0.831124929
  888 SOLV  HW2     2689    0.365097442    0.746540790    0.948248095
  889 SOLV  OW      2690    0.459112876    2.998680713    1.242495102
  889 SOLV  HW1     2691    0.412308935    3.079138303    1.279070269
  889 SOLV  HW2     2692    0.391932654    2.936506370    1.202209988
  890 SOLV  OW      2693    1.220100014    2.384630492    1.607547595
  890 SOLV  HW1     2694    1.204108550    2.450115735    1.681424155
  890 SOLV  HW2     2695    1.162532874    2.408081526    1.529203420
  891 SOLV  OW      2696    1.314680384    0.672185910    1.771147401
  891 SOLV  HW1     2697    1.308411928    0.676852962    1.870848508
  891 SOLV  HW2     2698    1.410817153    0.667545056    1.743989939
  892 SOLV  OW      2699    0.693981704    0.703866668    0.416526296
  892 SOLV  HW1     2700    0.614474623    0.760329149    0.438709976
  892 SOLV  HW2     2701    0.765570213    0.718868193    0.484728182
  893 SOLV  OW      2702    1.987188640    2.212994022    1.955359318
  893 SOLV  HW1     2703    2.023898172    2.121820913    1.936877419
  893 SOLV  HW2     2704    1.887273614    2.208982502    1.956956049
  894 SOLV  OW      2705    1.154454756    0.096985673    0.753861365
  894 SOLV  HW1     2706    1.221634391    0.079794591    0.825922669
  894 SOLV  HW2     2707    1.138217630    0.012639831    0.702640692
  895 SOLV  OW      2708    0.975787806    3.247171018    1.372944122
  895 SOLV  HW1     2709    0.968700812    3.190321151    1.454917823
  895 SOLV  HW2     2710    0.924187506    3.331759796    1.386505549
  896 SOLV  OW      2711    1.656467819    2.923731740    1.869945435
  896 SOLV  HW1     2712    1.736649581    2.917553032    1.810508503
  896 SOLV  HW2     2713    1.677761265    2.981567221    1.948695968
  897 SOLV  OW      2714    0.180514305    2.836002782    2.422821695
  897 SOLV  HW1     2715    0.261534703    2.777418969    2.420565446
  897 SOLV  HW2     2716    0.188866247    2.901534889    2.497903001
  898 SOLV  OW      2717    0.013925531    3.491821136    0.543905969
  898 SOLV  HW1     2718   -0.033776356    3.459273014    0.462255790
  898 SOLV  HW2     2719   -0.000757904    3.427392621    0.618972049
  899 SOLV  OW      2720    1.089282221    2.017215181    0.195506054
  899 SOLV  HW1     2721    1.157443053    2.076551087    0.152671405
  899 SOLV  HW2     2722    1.113940576    1.921544021    0.180001015
  900 SOLV  OW      2723    1.705406421    3.121690441    3.314266676
  900 SOLV  HW1     2724    1.711946025    3.193325306    3.383734075
  900 SOLV  HW2     2725    1.609265651    3.105643593    3.291918272
  901 SOLV  OW      2726    0.934397614    0.402876021    3.083699061
  901 SOLV  HW1     2727    0.913752241    0.340680191    3.008154994
  901 SOLV  HW2     2728    0.864500060    0.393519870    3.154608928
  902 SOLV  OW      2729    2.078220897    0.018157736    3.351942466
  902 SOLV  HW1     2730    2.137374646   -0.053593417    3.388740586
  902 SOLV  HW2     2731    2.132411059    0.100420667    3.334688866
  903 SOLV  OW      2732    0.050951185    3.163456538    2.775739570
  903 SOLV  HW1     2733    0.062650370    3.103567641    2.696504749
  903 SOLV  HW2     2734   -0.034333814    3.140411765    2.822612411
  904 SOLV  OW      2735    2.632278860    1.803981844    2.841177378
  904 SOLV  HW1     2736    2.679517729    1.855301457    2.769509163
  904 SOLV  HW2     2737    2.542530255    1.775096535    2.807825821
  905 SOLV  OW      2738    1.100731368    2.084820009    3.153392304
  905 SOLV  HW1     2739    1.172750200    2.147430671    3.183303623
  905 SOLV  HW2     2740    1.035511381    2.134135050    3.095809071
  906 SOLV  OW      2741    1.734475860    2.259751783    0.986327776
  906 SOLV  HW1     2742    1.745199822    2.162829724    0.964133587
  906 SOLV  HW2     2743    1.734808441    2.313479884    0.901979647
  907 SOLV  OW      2744    0.834812652    1.371702044    3.101960954
  907 SOLV  HW1     2745    0.742936954    1.336476338    3.119835196
  907 SOLV  HW2     2746    0.862488409    1.346980327    3.009093698
  908 SOLV  OW      2747    2.670963708    1.359224955    0.494675462
  908 SOLV  HW1     2748    2.652336470    1.392867311    0.586993899
  908 SOLV  HW2     2749    2.605733153    1.399793299    0.430639413
  909 SOLV  OW      2750    3.077508125    1.353883151    3.133660110
  909 SOLV  HW1     2751    3.006947953    1.413543697    3.171917669
  909 SOLV  HW2     2752    3.074277815    1.358256942    3.033799501
  910 SOLV  OW      2753    0.400828480    0.609104362    1.304626154
  910 SOLV  HW1     2754    0.429091794    0.525040212    1.350847226
  910 SOLV  HW2     2755    0.430781326    0.688171969    1.358040240
  911 SOLV  OW      2756    3.029053216    2.981437917    2.618010979
  911 SOLV  HW1     2757    2.938851150    2.940373413    2.631381399
  911 SOLV  HW2     2758    3.052799047    3.036478540    2.698061567
  912 SOLV  OW      2759    2.192800815    2.997601116    1.587156467
  912 SOLV  HW1     2760    2.163407344    2.910549675    1.626652203
  912 SOLV  HW2     2761    2.142287266    3.014526392    1.502517806
  913 SOLV  OW      2762    1.302539303    3.448227107    0.337823990
  913 SOLV  HW1     2763    1.275419196    3.354468739    0.359627858
  913 SOLV  HW2     2764    1.402084022    3.453033867    0.329503100
  914 SOLV  OW      2765    2.282766914    0.327180003    2.249077661
  914 SOLV  HW1     2766    2.305772243    0.387030968    2.325825369
  914 SOLV  HW2     2767    2.341613982    0.246343056    2.251066790
  915 SOLV  OW      2768    0.350993597    0.462603662    2.982573007
  915 SOLV  HW1     2769    0.447412845    0.463855900    3.009098634
  915 SOLV  HW2     2770    0.340564877    0.411395561    2.897304232
  916 SOLV  OW      2771    1.599352635    1.128915102    0.782288047
  916 SOLV  HW1     2772    1.567836798    1.124669944    0.877097183
  916 SOLV  HW2     2773    1.607717677    1.036191213    0.745787270
  917 SOLV  OW      2774    2.707764909    0.809120147    2.297852598
  917 SOLV  HW1     2775    2.797454811    0.852968071    2.303750910
  917 SOLV  HW2     2776    2.675306488    0.787155502    2.389861635
  918 SOLV  OW      2777    0.721521705    1.455161230    2.780670938
  918 SOLV  HW1     2778    0.815840782    1.424315944    2.793087684
  918 SOLV  HW2     2779    0.719097146    1.555127803    2.779105909
  919 SOLV  OW      2780    0.649764460    3.259503504    2.152064138
  919 SOLV  HW1     2781    0.629580790    3.255252511    2.054206434
  919 SOLV  HW2     2782    0.745437236    3.234775592    2.167451935
  920 SOLV  OW      2783    1.476665718    1.780443188    2.297567700
  920 SOLV  HW1     2784    1.504149675    1.695803643    2.343199351
  920 SOLV  HW2     2785    1.453653659    1.760931144    2.202220187
  921 SOLV  OW      2786    3.010686210    3.305950663    1.385553006
  921 SOLV  HW1     2787    3.032500922    3.267969635    1.475460151
  921 SOLV  HW2     2788    3.005005376    3.405591273    1.391968573
  922 SOLV  OW      2789    2.883522454    2.303658987    0.666336853
  922 SOLV  HW1     2790    2.882716854    2.371964981    0.739380503
  922 SOLV  HW2     2791    2.969173488    2.310603400    0.615176757
  923 SOLV  OW      2792    3.426084350    1.766633983    0.396151584
  923 SOLV  HW1     2793    3.365984054    1.750126995    0.317939232
  923 SOLV  HW2     2794    3.512701446    1.804993284    0.364093982
  924 SOLV  OW      2795    0.277369236    3.270669847    1.171741991
  924 SOLV  HW1     2796    0.340395154    3.292114222    1.097123546
  924 SOLV  HW2     2797    0.194895531    3.326504282    1.162764028
  925 SOLV  OW      2798    3.306883270    1.041053629    1.353463397
  925 SOLV  HW1     2799    3.326443784    1.081850661    1.264275322
  925 SOLV  HW2     2800    3.375159517    0.970829363    1.373671905
  926 SOLV  OW      2801    2.865839702    0.077017043    1.273349217
  926 SOLV  HW1     2802    2.880267489    0.067805006    1.174817978
  926 SOLV  HW2     2803    2.892026020   -0.008047872    1.318952087
  927 SOLV  OW      2804    2.240097699    2.702899223    0.678129597
  927 SOLV  HW1     2805    2.232414975    2.795819880    0.641955250
  927 SOLV  HW2     2806    2.236400841    2.637365850    0.602674246
  928 SOLV  OW      2807    3.179675055    0.879073285    1.699321821
  928 SOLV  HW1     2808    3.167589255    0.920097535    1.608919207
  928 SOLV  HW2     2809    3.090423434    0.853532326    1.736516514
  929 SOLV  OW      2810    0.980246322    0.025632330    0.056705085
  929 SOLV  HW1     2811    0.997633441   -0.072229351    0.067776867
  929 SOLV  HW2     2812    0.974007301    0.068751410    0.146724915
  930 SOLV  OW      2813    3.488422241    0.872434434    0.314542757
  930 SOLV  HW1     2814    3.480598394    0.925896258    0.230384816
  930 SOLV  HW2     2815    3.432360899    0.789964143    0.306949611
  931 SOLV  OW      2816    1.960477508    2.473216954    0.347254585
  931 SOLV  HW1     2817    1.970640523    2.413045274    0.268023884
  931 SOLV  HW2     2818    1.943823040    2.418104453    0.429026341
  932 SOLV  OW      2819    1.053059882    3.484874562    1.234301383
  932 SOLV  HW1     2820    1.061655585    3.418682459    1.308774174
  932 SOLV  HW2     2821    1.143904660    3.507288103    1.198998524
  933 SOLV  OW      2822    3.078737983    0.065321885    3.394561981
  933 SOLV  HW1     2823    3.042693520   -0.026943329    3.408272145
  933 SOLV  HW2     2824    3.012731905    0.132269766    3.428638058
  934 SOLV  OW      2825    2.327011479    0.718262917    3.019245009
  934 SOLV  HW1     2826    2.241817262    0.721148147    2.966943579
  934 SOLV  HW2     2827    2.323128193    0.643117902    3.085123007
  935 SOLV  OW      2828    2.875963332    1.196640824    1.521864837
  935 SOLV  HW1     2829    2.936571196    1.238371607    1.589591856
  935 SOLV  HW2     2830    2.918347406    1.113462168    1.485996057
  936 SOLV  OW      2831    2.543599350    1.009689449    0.075784106
  936 SOLV  HW1     2832    2.615205349    1.079201028    0.069262308
  936 SOLV  HW2     2833    2.582655000    0.919703436    0.056317934
  937 SOLV  OW      2834    3.235044929    0.357750658    0.003584531
  937 SOLV  HW1     2835    3.149433028    0.409402601    0.001443377
  937 SOLV  HW2     2836    3.215271443    0.260113589   -0.005239277
  938 SOLV  OW      2837    2.207190371    0.596699940    2.224989833
  938 SOLV  HW1     2838    2.187754120    0.634611058    2.134511128
  938 SOLV  HW2     2839    2.257333073    0.510747270    2.215028797
  939 SOLV  OW      2840    2.077925868    2.854674138    2.016357300
  939 SOLV  HW1     2841    1.987551502    2.826282215    2.048420302
  939 SOLV  HW2     2842    2.134620398    2.880063847    2.094732716
  940 SOLV  OW      2843    0.043742788    3.219377952    2.456825318
  940 SOLV  HW1     2844    0.127062315    3.274524917    2.461124205
  940 SOLV  HW2     2845   -0.030485958    3.267477986    2.503496910
  941 SOLV  OW      2846    0.050641907    1.897524232    3.217336836
  941 SOLV  HW1     2847   -0.017117845    1.943832826    3.160188854
  941 SOLV  HW2     2848    0.110736529    1.842248073    3.159588324
  942 SOLV  OW      2849    2.381117593    1.214059535    3.213360541
  942 SOLV  HW1     2850    2.330996587    1.143259959    3.163591443
  942 SOLV  HW2     2851    2.371188563    1.198997851    3.311728056
  943 SOLV  OW      2852    0.655292066    1.295411136    1.814437015
  943 SOLV  HW1     2853    0.587136510    1.288804313    1.887324532
  943 SOLV  HW2     2854    0.678734033    1.203646409    1.782326489
  944 SOLV  OW      2855    1.795337197    3.442990660    2.322017641
  944 SOLV  HW1     2856    1.845206560    3.366635854    2.280969960
  944 SOLV  HW2     2857    1.782419908    3.514899113    2.253722823
  945 SOLV  OW      2858    1.089825655    1.267984449    1.425310850
  945 SOLV  HW1     2859    1.044698814    1.334349433    1.484984136
  945 SOLV  HW2     2860    1.029818358    1.189129489    1.411797364
  946 SOLV  OW      2861    2.615652785    3.078442131    2.037517219
  946 SOLV  HW1     2862    2.546479332    3.150040502    2.028096592
  946 SOLV  HW2     2863    2.621170424    3.026069637    1.952507352
  947 SOLV  OW      2864    2.656251006    1.855225344    0.398447161
  947 SOLV  HW1     2865    2.580975394    1.906480016    0.439757942
  947 SOLV  HW2     2866    2.710777354    1.916461218    0.341201679
  948 SOLV  OW      2867    0.009035310    0.074730079    2.301016680
  948 SOLV  HW1     2868   -0.001743962   -0.009901964    2.248837780
  948 SOLV  HW2     2869   -0.079074198    0.101109208    2.340287865
  949 SOLV  OW      2870    2.067800371    0.944208906    0.791059622
  949 SOLV  HW1     2871    2.087160053    0.854014430    0.752434355
  949 SOLV  HW2     2872    2.027725680    1.002735974    0.720559263
  950 SOLV  OW      2873    1.767677751    2.388692319    0.755354196
  950 SOLV  HW1     2874    1.789455937    2.350728879    0.665431614
  950 SOLV  HW2     2875    1.707441665    2.467773404    0.744430361
  951 SOLV  OW      2876    2.919895865    2.253402908    0.364302585
  951 SOLV  HW1     2877    2.978459299    2.244970061    0.444931394
  951 SOLV  HW2     2878    2.958267047    2.321822395    0.302269010
  952 SOLV  OW      2879    0.924443860    2.292962426    2.557672261
  952 SOLV  HW1     2880    1.021425478    2.269151948    2.563112066
  952 SOLV  HW2     2881    0.872993869    2.215100998    2.521722256
  953 SOLV  OW      2882    0.135955826    0.399935436    0.090229751
  953 SOLV  HW1     2883    0.055070672    0.458469968    0.084509251
  953 SOLV  HW2     2884    0.180598418    0.395965484    0.000828081
  954 SOLV  OW      2885    0.196347737    2.021053239    1.266268140
  954 SOLV  HW1     2886    0.180632020    2.093077473    1.333851371
  954 SOLV  HW2     2887    0.201700143    1.932552099    1.312536999
  955 SOLV  OW      2888    3.482957308    2.442345848    2.522153045
  955 SOLV  HW1     2889    3.536890637    2.465059381    2.441054596
  955 SOLV  HW2     2890    3.502994172    2.348487209    2.550272370
  956 SOLV  OW      2891    2.977794000    1.952473463    1.585606308
  956 SOLV  HW1     2892    2.914426788    2.003679909    1.643605300
  956 SOLV  HW2     2893    3.051101179    1.914327431    1.641929333
  957 SOLV  OW      2894    1.117348501    2.395047025    3.125859176
  957 SOLV  HW1     2895    1.181484818    2.468582389    3.147791551
  957 SOLV  HW2     2896    1.052469752    2.426941060    3.056754874
  958 SOLV  OW      2897    0.130808873    2.654949502    0.049621343
  958 SOLV  HW1     2898    0.120304311    2.618667804   -0.042980158
  958 SOLV  HW2     2899    0.146509510    2.579512483    0.113374286
  959 SOLV  OW      2900    0.020324848    2.775472940    0.394721509
  959 SOLV  HW1     2901   -0.012813868    2.692371279    0.350027209
  959 SOLV  HW2     2902    0.104159719    2.806317187    0.349755539
  960 SOLV  OW      2903    0.291040853    3.205055269    0.604791662
  960 SOLV  HW1     2904    0.200094171    3.168860616    0.584287023
  960 SOLV  HW2     2905    0.282529944    3.297701969    0.641478046
  961 SOLV  OW      2906    0.023792679    1.807415139    0.809795242
  961 SOLV  HW1     2907   -0.010088171    1.885478435    0.862328381
  961 SOLV  HW2     2908    0.083631576    1.839976614    0.736579595
  962 SOLV  OW      2909    0.401172105    2.237958693    0.091492417
  962 SOLV  HW1     2910    0.452978159    2.256338644    0.175038092
  962 SOLV  HW2     2911    0.395823445    2.139202440    0.076656121
  963 SOLV  OW      2912    2.273675714    1.932607864    1.671521000
  963 SOLV  HW1     2913    2.209119494    1.879968234    1.726866742
  963 SOLV  HW2     2914    2.365205671    1.893390792    1.680785250
  964 SOLV  OW      2915    1.875550300    3.029716637    2.508976801
  964 SOLV  HW1     2916    1.894864448    3.124805730    2.533201819
  964 SOLV  HW2     2917    1.961636056    2.980602169    2.495605952
  965 SOLV  OW      2918    2.241762450    2.433479083    0.058967343
  965 SOLV  HW1     2919    2.202792278    2.353723409    0.105036091
  965 SOLV  HW2     2920    2.317322500    2.404411946    0.000250288
  966 SOLV  OW      2921    0.097623828    0.415859522    2.865060360
  966 SOLV  HW1     2922    0.054239752    0.503445302    2.886235231
  966 SOLV  HW2     2923    0.183787940    0.408363043    2.915273047
  967 SOLV  OW      2924    3.304213942    1.709509098    3.173671778
  967 SOLV  HW1     2925    3.218817929    1.707457592    3.225681697
  967 SOLV  HW2     2926    3.380482893    1.685934155    3.233912434
  968 SOLV  OW      2927    0.762894872    0.702181255    1.754975400
  968 SOLV  HW1     2928    0.856323610    0.724014975    1.726766287
  968 SOLV  HW2     2929    0.758717843    0.696325216    1.854723136
  969 SOLV  OW      2930    3.068248467    2.839034457    2.204369815
  969 SOLV  HW1     2931    3.026542814    2.903550267    2.140337240
  969 SOLV  HW2     2932    3.153921713    2.877216991    2.239067877
  970 SOLV  OW      2933    2.692223336    3.075629403    2.578887193
  970 SOLV  HW1     2934    2.715560817    3.127045854    2.496342475
  970 SOLV  HW2     2935    2.729852489    2.983202760    2.572312707
  971 SOLV  OW      2936    0.381245818    3.272874247    3.188913113
  971 SOLV  HW1     2937    0.370567439    3.208769662    3.112909069
  971 SOLV  HW2     2938    0.316023948    3.250008330    3.261185221
  972 SOLV  OW      2939    3.394155445    1.023224878    2.154668935
  972 SOLV  HW1     2940    3.336675414    1.050559040    2.077528346
  972 SOLV  HW2     2941    3.440118141    0.937067793    2.133079252
  973 SOLV  OW      2942    2.888327853    2.721050824    3.327813458
  973 SOLV  HW1     2943    2.876792726    2.753117605    3.233789180
  973 SOLV  HW2     2944    2.840011877    2.634281214    3.339579752
  974 SOLV  OW      2945    2.107125474    2.622398339    1.906054152
  974 SOLV  HW1     2946    2.113487167    2.540517607    1.848984411
  974 SOLV  HW2     2947    2.143559405    2.602499529    1.997040028
  975 SOLV  OW      2948    0.342745422    3.507080285    0.392901860
  975 SOLV  HW1     2949    0.425906881    3.499253063    0.447884270
  975 SOLV  HW2     2950    0.286415296    3.581804380    0.428161301
  976 SOLV  OW      2951    1.127126370    0.462484844    2.693541919
  976 SOLV  HW1     2952    1.051816817    0.409964189    2.733190997
  976 SOLV  HW2     2953    1.213659489    0.415977717    2.712278063
  977 SOLV  OW      2954    2.564125070    1.123535637    0.759682410
  977 SOLV  HW1     2955    2.475406838    1.100600735    0.719622643
  977 SOLV  HW2     2956    2.571681384    1.222794608    0.769285837
  978 SOLV  OW      2957    3.465190827    1.670686278    1.436863734
  978 SOLV  HW1     2958    3.541725798    1.617901449    1.400015244
  978 SOLV  HW2     2959    3.382087110    1.649106715    1.385583177
  979 SOLV  OW      2960    0.162262804    1.524714821    1.485577142
  979 SOLV  HW1     2961    0.121733964    1.506239347    1.575117972
  979 SOLV  HW2     2962    0.250647501    1.478412384    1.478818834
  980 SOLV  OW      2963    2.922784633    2.298800883    2.494124875
  980 SOLV  HW1     2964    3.009262087    2.327379227    2.452811511
  980 SOLV  HW2     2965    2.875986816    2.235166051    2.432786621
  981 SOLV  OW      2966    2.012907714    0.051553397    1.941171347
  981 SOLV  HW1     2967    2.032782700   -0.045178102    1.956982634
  981 SOLV  HW2     2968    1.915063313    0.067952696    1.953799487
  982 SOLV  OW      2969    0.370658196    2.572034649    0.211106513
  982 SOLV  HW1     2970    0.371469609    2.526089342    0.122280092
  982 SOLV  HW2     2971    0.435346318    2.648293033    0.209759163
  983 SOLV  OW      2972    2.572375131    0.409856838    2.069938060
  983 SOLV  HW1     2973    2.487979534    0.359098523    2.052538106
  983 SOLV  HW2     2974    2.561291773    0.504415990    2.039320204
  984 SOLV  OW      2975    3.464905547    2.455536606    1.399980442
  984 SOLV  HW1     2976    3.378842406    2.506341198    1.403661538
  984 SOLV  HW2     2977    3.451796397    2.364846578    1.440042185
  985 SOLV  OW      2978    1.040470611    1.509092605    2.925446881
  985 SOLV  HW1     2979    0.999582243    1.599712296    2.914588524
  985 SOLV  HW2     2980    1.105145089    1.510647851    3.001712425
  986 SOLV  OW      2981    0.904293116    2.884685148    0.814996162
  986 SOLV  HW1     2982    0.957958276    2.869896088    0.731910682
  986 SOLV  HW2     2983    0.902934667    2.982268753    0.836845664
  987 SOLV  OW      2984    1.578321564    2.728295859    0.895707023
  987 SOLV  HW1     2985    1.538101593    2.819203069    0.884759508
  987 SOLV  HW2     2986    1.510894892    2.658802302    0.870689919
  988 SOLV  OW      2987    1.796488975    2.870589579    0.681810509
  988 SOLV  HW1     2988    1.790555949    2.775249549    0.652199164
  988 SOLV  HW2     2989    1.892503782    2.898250361    0.686022283
  989 SOLV  OW      2990    2.980439995    0.259194167    1.962024010
  989 SOLV  HW1     2991    3.053303786    0.272604513    2.029201123
  989 SOLV  HW2     2992    2.994058318    0.321728368    1.885175483
  990 SOLV  OW      2993    0.771146947    2.052884839    1.593006995
  990 SOLV  HW1     2994    0.860785842    2.010651008    1.579491164
  990 SOLV  HW2     2995    0.765143242    2.089284047    1.685961357
  991 SOLV  OW      2996    1.877659014    3.512814613    0.394025617
  991 SOLV  HW1     2997    1.909879182    3.507340987    0.299509303
  991 SOLV  HW2     2998    1.947075658    3.474772251    0.455144335
  992 SOLV  OW      2999    1.591894944    3.448838142    1.435578815
  992 SOLV  HW1     3000    1.500775139    3.408949474    1.445965040
  992 SOLV  HW2     3001    1.660677546    3.383446349    1.467116276
  993 SOLV  OW      3002    1.769886076    3.150781643    0.722517453
  993 SOLV  HW1     3003    1.770371953    3.051762874    0.736540544
  993 SOLV  HW2     3004    1.859072913    3.188422370    0.747625913
  994 SOLV  OW      3005    0.019059424    0.190577013    1.456190808
  994 SOLV  HW1     3006   -0.051753118    0.120031044    1.459403596
  994 SOLV  HW2     3007    0.109160450    0.147251767    1.453709770
  995 SOLV  OW      3008    2.300821957    1.164123470    0.140904696
  995 SOLV  HW1     3009    2.400126600    1.152354653    0.139479438
  995 SOLV  HW2     3010    2.257252124    1.084676805    0.098575197
  996 SOLV  OW      3011    0.204358297    1.233094937    3.430669903
  996 SOLV  HW1     3012    0.233750149    1.149666457    3.477335233
  996 SOLV  HW2     3013    0.133268578    1.278182344    3.484662190
  997 SOLV  OW      3014    2.676418566    2.734507350    1.827680298
  997 SOLV  HW1     3015    2.722890511    2.669351362    1.767708701
  997 SOLV  HW2     3016    2.627558642    2.684789511    1.899390371
  998 SOLV  OW      3017    1.347168588    0.155717322    2.247457734
  998 SOLV  HW1     3018    1.358111748    0.203746490    2.160423576
  998 SOLV  HW2     3019    1.433955719    0.156608589    2.297143267
  999 SOLV  OW      3020    0.396416584    3.285635071    2.898646144
  999 SOLV  HW1     3021    0.428128397    3.312555588    2.989591928
  999 SOLV  HW2     3022    0.410385120    3.361286942    2.834746860
 1000 SOLV  OW      3023    0.455849454    1.989862158    2.079887397
 1000 SOLV  HW1     3024    0.379609786    1.946788075    2.031575947
 1000 SOLV  HW2     3025    0.541312268    1.944684594    2.054257360
 1001 SOLV  OW      3026    0.228782860    1.745144454    3.028265389
 1001 SOLV  HW1     3027    0.159091581    1.791590448    2.973608492
 1001 SOLV  HW2     3028    0.319493795    1.776663656    3.000345812
 1002 SOLV  OW      3029    2.786891619    2.649786947    3.009172375
 1002 SOLV  HW1     3030    2.819399402    2.571471691    3.062197325
 1002 SOLV  HW2     3031    2.746326827    2.617569359    2.923626161
 1003 SOLV  OW      3032    0.488761033    0.387364606    3.448750928
 1003 SOLV  HW1     3033    0.532956191    0.431646003    3.370729157
 1003 SOLV  HW2     3034    0.558514842    0.347882134    3.508558520
 1004 SOLV  OW      3035    3.242152170    1.307096544    2.906658324
 1004 SOLV  HW1     3036    3.276364910    1.368648503    2.835648948
 1004 SOLV  HW2     3037    3.146678592    1.284151796    2.887690556
 1005 SOLV  OW      3038    1.754947474    1.910097457    0.708663586
 1005 SOLV  HW1     3039    1.681960608    1.893570920    0.774994506
 1005 SOLV  HW2     3040    1.731134733    1.867147100    0.621541798
 1006 SOLV  OW      3041    0.666114471    0.807628844    3.390151972
 1006 SOLV  HW1     3042    0.663119867    0.711113151    3.364122197
 1006 SOLV  HW2     3043    0.708998609    0.816569432    3.480056133
 1007 SOLV  OW      3044    1.360681888    0.800106197    2.380260156
 1007 SOLV  HW1     3045    1.359092856    0.765867195    2.286308955
 1007 SOLV  HW2     3046    1.426301647    0.747061025    2.433943200
 1008 SOLV  OW      3047    1.384774615    0.061378298    1.263398053
 1008 SOLV  HW1     3048    1.447886774    0.065842310    1.185957948
 1008 SOLV  HW2     3049    1.435050170    0.035547408    1.345891288
 1009 SOLV  OW      3050    2.748800056    2.471438695    0.390331203
 1009 SOLV  HW1     3051    2.663425948    2.447404409    0.436540865
 1009 SOLV  HW2     3052    2.817366674    2.400864242    0.408206622
 1010 SOLV  OW      3053    1.944500668    2.074069411    0.583473387
 1010 SOLV  HW1     3054    1.937867920    1.995679153    0.645221260
 1010 SOLV  HW2     3055    1.918263883    2.046045975    0.491125741
 1011 SOLV  OW      3056    1.885002511    0.044786873    0.837129405
 1011 SOLV  HW1     3057    1.888229212    0.133366688    0.790818651
 1011 SOLV  HW2     3058    1.841590165   -0.022542603    0.777266681
 1012 SOLV  OW      3059    0.962572368    0.839771563    0.024889877
 1012 SOLV  HW1     3060    1.018669961    0.918695141   -0.000125367
 1012 SOLV  HW2     3061    0.936357623    0.789985337   -0.057788432
 1013 SOLV  OW      3062    0.220933866    0.876204173    1.607672671
 1013 SOLV  HW1     3063    0.228559046    0.845008398    1.512961100
 1013 SOLV  HW2     3064    0.286492524    0.949978134    1.623828725
 1014 SOLV  OW      3065    0.995032551    1.692799615    2.672894082
 1014 SOLV  HW1     3066    0.967629796    1.746698427    2.752555645
 1014 SOLV  HW2     3067    1.089045277    1.660907249    2.684992943
 1015 SOLV  OW      3068    2.597716590    2.552106424    2.239583808
 1015 SOLV  HW1     3069    2.580819247    2.512390747    2.149369578
 1015 SOLV  HW2     3070    2.590026156    2.651667909    2.234126104
 1016 SOLV  OW      3071    0.377999900    0.360220079    0.890224097
 1016 SOLV  HW1     3072    0.350820036    0.290169728    0.824226993
 1016 SOLV  HW2     3073    0.477321482    0.371630402    0.887694357
 1017 SOLV  OW      3074    1.244590495    1.762663972    0.094660005
 1017 SOLV  HW1     3075    1.196789300    1.734681631    0.177929112
 1017 SOLV  HW2     3076    1.195698355    1.727566789    0.014788827
 1018 SOLV  OW      3077    2.705213495    0.987721972    0.990951334
 1018 SOLV  HW1     3078    2.708341033    1.087662325    0.992853266
 1018 SOLV  HW2     3079    2.789617463    0.950998343    1.030050870
 1019 SOLV  OW      3080    1.728555089    1.982395357    0.295238940
 1019 SOLV  HW1     3081    1.768620172    2.041709129    0.225394453
 1019 SOLV  HW2     3082    1.629508237    1.996007196    0.297683916
 1020 SOLV  OW      3083    1.352830520    2.767110207    2.051111095
 1020 SOLV  HW1     3084    1.380712564    2.683557453    2.003747419
 1020 SOLV  HW2     3085    1.326491361    2.744963773    2.145012733
 1021 SOLV  OW      3086    1.714114203    2.038141284    3.438931295
 1021 SOLV  HW1     3087    1.684963277    1.955130006    3.391383138
 1021 SOLV  HW2     3088    1.808230210    2.026949139    3.470842806
 1022 SOLV  OW      3089    1.382106950    2.318490638    3.293618342
 1022 SOLV  HW1     3090    1.429576473    2.332701060    3.380489663
 1022 SOLV  HW2     3091    1.422297699    2.240196000    3.246115568
 1023 SOLV  OW      3092    0.782619082    0.920244844    3.154841347
 1023 SOLV  HW1     3093    0.857496857    0.857903395    3.132294681
 1023 SOLV  HW2     3094    0.744726007    0.895884574    3.244128170
 1024 SOLV  OW      3095    1.599140333    0.389903527    3.119835760
 1024 SOLV  HW1     3096    1.679935885    0.349069524    3.077337463
 1024 SOLV  HW2     3097    1.622219038    0.421309002    3.211936077
 1025 SOLV  OW      3098    2.971521048    1.131649607    3.280115408
 1025 SOLV  HW1     3099    3.019268499    1.203229741    3.229143016
 1025 SOLV  HW2     3100    2.992418652    1.140523199    3.377512619
 1026 SOLV  OW      3101    3.389393869    1.483029309    3.054453025
 1026 SOLV  HW1     3102    3.355151008    1.560334825    3.107867428
 1026 SOLV  HW2     3103    3.312393316    1.427251194    3.023445330
 1027 SOLV  OW      3104    0.557736189    0.704619403    2.481521446
 1027 SOLV  HW1     3105    0.575517566    0.764547170    2.403456947
 1027 SOLV  HW2     3106    0.541720160    0.760120308    2.563158863
 1028 SOLV  OW      3107    0.557700586    1.678255361    2.568547823
 1028 SOLV  HW1     3108    0.484078948    1.683417503    2.501059714
 1028 SOLV  HW2     3109    0.531679651    1.614946609    2.641460830
 1029 SOLV  OW      3110    2.352164734    3.465715537    2.669602069
 1029 SOLV  HW1     3111    2.369581032    3.437455146    2.575264219
 1029 SOLV  HW2     3112    2.410257054    3.543916543    2.692217184
 1030 SOLV  OW      3113    3.356716794    1.836350739    1.652627791
 1030 SOLV  HW1     3114    3.397094290    1.926100078    1.634836451
 1030 SOLV  HW2     3115    3.259065914    1.846897270    1.671464945
 1031 SOLV  OW      3116    0.570342435    1.182393696    0.991581929
 1031 SOLV  HW1     3117    0.654284567    1.160208501    0.941978007
 1031 SOLV  HW2     3118    0.506741885    1.229200982    0.930240959
 1032 SOLV  OW      3119    0.968684475    1.029948275    1.291321579
 1032 SOLV  HW1     3120    0.869530873    1.042444847    1.295094217
 1032 SOLV  HW2     3121    1.006422248    1.085221001    1.217007624
 1033 SOLV  OW      3122    1.127262676    0.855990079    1.612739417
 1033 SOLV  HW1     3123    1.227269756    0.856591470    1.612669280
 1033 SOLV  HW2     3124    1.094401789    0.788534137    1.678857396
 1034 SOLV  OW      3125    3.134485558    2.856034112    3.373070090
 1034 SOLV  HW1     3126    3.150370803    2.809754957    3.460292463
 1034 SOLV  HW2     3127    3.036262380    2.869456635    3.359885584
 1035 SOLV  OW      3128    0.273183179    1.636709568    0.770638959
 1035 SOLV  HW1     3129    0.173188031    1.637926355    0.769653015
 1035 SOLV  HW2     3130    0.305365628    1.542033734    0.769151208
 1036 SOLV  OW      3131    1.082272052    0.905235865    2.401023439
 1036 SOLV  HW1     3132    1.048774650    0.862798901    2.485158372
 1036 SOLV  HW2     3133    1.175488741    0.873952406    2.382758654
 1037 SOLV  OW      3134    0.504882578    0.124960161    0.080959152
 1037 SOLV  HW1     3135    0.536169440    0.155474542    0.170913169
 1037 SOLV  HW2     3136    0.530782883    0.029326614    0.067355219
 1038 SOLV  OW      3137    1.463330537    0.378982771    0.665217195
 1038 SOLV  HW1     3138    1.462202243    0.354046498    0.762059464
 1038 SOLV  HW2     3139    1.544699130    0.340307580    0.621802309
 1039 SOLV  OW      3140    0.253734829    0.892541557    2.859565559
 1039 SOLV  HW1     3141    0.261262025    0.933982094    2.768858592
 1039 SOLV  HW2     3142    0.269108932    0.962381539    2.929477587
 1040 SOLV  OW      3143    3.293552588    3.020482743    1.768920408
 1040 SOLV  HW1     3144    3.211235238    2.968751136    1.745516659
 1040 SOLV  HW2     3145    3.325054112    2.993565618    1.859932069
 1041 SOLV  OW      3146    1.659850914    2.499983997    0.278712684
 1041 SOLV  HW1     3147    1.602929100    2.461657548    0.351452153
 1041 SOLV  HW2     3148    1.756314078    2.485842575    0.300958547
 1042 SOLV  OW      3149    1.121479613    1.248417068    2.682650132
 1042 SOLV  HW1     3150    1.025765032    1.222379868    2.669906978
 1042 SOLV  HW2     3151    1.135341026    1.341704167    2.649379511
 1043 SOLV  OW      3152    2.212762949    2.923641358    2.246454719
 1043 SOLV  HW1     3153    2.197103732    2.986356737    2.322765199
 1043 SOLV  HW2     3154    2.242439696    2.975506251    2.166261265
 1044 SOLV  OW      3155    2.880843779    1.494002370    3.263310661
 1044 SOLV  HW1     3156    2.811895402    1.552829320    3.305585670
 1044 SOLV  HW2     3157    2.835532702    1.420122540    3.213407840
 1045 SOLV  OW      3158    0.171504531    2.068374724    2.148645093
 1045 SOLV  HW1     3159    0.143995729    1.982473693    2.105449086
 1045 SOLV  HW2     3160    0.251819888    2.052550284    2.206095925
 1046 SOLV  OW      3161    0.683748055    3.350927802    2.987635549
 1046 SOLV  HW1     3162    0.774835790    3.389698007    2.973445949
 1046 SOLV  HW2     3163    0.624376708    3.419746507    3.029354052
 1047 SOLV  OW      3164    3.097507845    1.716496645    0.165912862
 1047 SOLV  HW1     3165    3.035080240    1.638987681    0.156084462
 1047 SOLV  HW2     3166    3.048690692    1.801379486    0.145585843
 1048 SOLV  OW      3167    1.495094426    1.392727335    1.881358248
 1048 SOLV  HW1     3168    1.517320324    1.389876198    1.783901177
 1048 SOLV  HW2     3169    1.490910467    1.487900060    1.911799084
 1049 SOLV  OW      3170    0.309788078    0.617463922    0.593374325
 1049 SOLV  HW1     3171    0.263633489    0.631777651    0.505813800
 1049 SOLV  HW2     3172    0.282934647    0.689491324    0.657349807
 1050 SOLV  OW      3173    1.149971701    0.526762363    1.520104989
 1050 SOLV  HW1     3174    1.056070624    0.504424590    1.493923327
 1050 SOLV  HW2     3175    1.149754535    0.572684776    1.608946959
 1051 SOLV  OW      3176    1.308520314    0.309053675    3.254317220
 1051 SOLV  HW1     3177    1.227813567    0.305242457    3.313255103
 1051 SOLV  HW2     3178    1.285258196    0.273817450    3.163658487
 1052 SOLV  OW      3179    3.028637847    3.493824937    2.299760236
 1052 SOLV  HW1     3180    3.122400075    3.459943287    2.291861268
 1052 SOLV  HW2     3181    2.997828830    3.484814328    2.394477057
 1053 SOLV  OW      3182    2.650966518    2.134563879    0.213907947
 1053 SOLV  HW1     3183    2.624166660    2.229575938    0.229914512
 1053 SOLV  HW2     3184    2.750503459    2.128902083    0.206032472
 1054 SOLV  OW      3185    2.711464715    2.680398386    2.455487276
 1054 SOLV  HW1     3186    2.648551519    2.735018517    2.510808223
 1054 SOLV  HW2     3187    2.805448869    2.697936520    2.484833028
 1055 SOLV  OW      3188    1.930062671    0.459792801    2.326734174
 1055 SOLV  HW1     3189    1.899682666    0.553247655    2.308168372
 1055 SOLV  HW2     3190    2.006902532    0.461829024    2.390709865
 1056 SOLV  OW      3191    1.095338741    2.971059160    3.146198726
 1056 SOLV  HW1     3192    1.092257253    3.014213682    3.056034119
 1056 SOLV  HW2     3193    1.033357109    3.019098599    3.208262482
 1057 SOLV  OW      3194    3.056640743    1.166521016    0.422211633
 1057 SOLV  HW1     3195    3.004974646    1.106769533    0.483547596
 1057 SOLV  HW2     3196    3.128447190    1.113676894    0.376901531
 1058 SOLV  OW      3197    0.994995769    1.240575793    0.216739137
 1058 SOLV  HW1     3198    0.949176129    1.234794100    0.305447151
 1058 SOLV  HW2     3199    1.001421853    1.149222176    0.176550316
 1059 SOLV  OW      3200    1.824026629    1.867115939    1.018673212
 1059 SOLV  HW1     3201    1.763006663    1.789002770    1.031899611
 1059 SOLV  HW2     3202    1.880825844    1.879170348    1.100089061
 1060 SOLV  OW      3203    1.323397519    3.367314242    0.039789925
 1060 SOLV  HW1     3204    1.287414220    3.358029952    0.132638800
 1060 SOLV  HW2     3205    1.275460651    3.304000308   -0.020998675
 1061 SOLV  OW      3206    1.936415035    0.613980337    1.390179321
 1061 SOLV  HW1     3207    1.847341010    0.571581628    1.373757259
 1061 SOLV  HW2     3208    1.923291496    0.708288189    1.420761552
 1062 SOLV  OW      3209    2.992497390    2.606705636    2.012205229
 1062 SOLV  HW1     3210    2.911090935    2.579152787    2.063350070
 1062 SOLV  HW2     3211    3.074384915    2.580429732    2.063253400
 1063 SOLV  OW      3212    3.437893850    0.711148260    0.861540970
 1063 SOLV  HW1     3213    3.428915440    0.625098377    0.811392714
 1063 SOLV  HW2     3214    3.505685239    0.769123288    0.816338936
 1064 SOLV  OW      3215    1.108507472    3.063324380    1.923814723
 1064 SOLV  HW1     3216    1.100124031    3.139240719    1.988373291
 1064 SOLV  HW2     3217    1.163200654    3.092280685    1.845255652
 1065 SOLV  OW      3218    2.558191831    1.719211410    0.845385232
 1065 SOLV  HW1     3219    2.497820862    1.743554739    0.921310839
 1065 SOLV  HW2     3220    2.651975677    1.746005592    0.867488444
 1066 SOLV  OW      3221    0.940704169    0.374086712    0.091212459
 1066 SOLV  HW1     3222    0.963371949    0.330003305    0.178072658
 1066 SOLV  HW2     3223    0.871343178    0.444455937    0.106673328
 1067 SOLV  OW      3224    0.902137012    2.452409588    1.197052962
 1067 SOLV  HW1     3225    0.826993903    2.441822978    1.131915110
 1067 SOLV  HW2     3226    0.953957473    2.535049740    1.174991629
 1068 SOLV  OW      3227    0.632046696    0.277681833    0.608955753
 1068 SOLV  HW1     3228    0.552687484    0.239889590    0.656657831
 1068 SOLV  HW2     3229    0.675351194    0.205965745    0.554337986
 1069 SOLV  OW      3230    1.035666048    3.279243040    2.895330267
 1069 SOLV  HW1     3231    1.083241487    3.191796272    2.904800272
 1069 SOLV  HW2     3232    1.101816741    3.353985241    2.901469432
 1070 SOLV  OW      3233    1.371568248    2.312179630    0.345210017
 1070 SOLV  HW1     3234    1.470351763    2.299318148    0.336386971
 1070 SOLV  HW2     3235    1.345247933    2.303183295    0.441270983
 1071 SOLV  OW      3236    1.213198642    1.548892034    2.489769168
 1071 SOLV  HW1     3237    1.254562533    1.587228986    2.572356783
 1071 SOLV  HW2     3238    1.251246490    1.594391131    2.409248625
 1072 SOLV  OW      3239    1.772092858    1.816050264    2.867600177
 1072 SOLV  HW1     3240    1.779718887    1.849307924    2.961609218
 1072 SOLV  HW2     3241    1.861223221    1.822402479    2.822685842
 1073 SOLV  OW      3242    2.234699837    3.229937122    1.107775663
 1073 SOLV  HW1     3243    2.174673046    3.270865921    1.039048307
 1073 SOLV  HW2     3244    2.187935327    3.152968037    1.151256884
 1074 SOLV  OW      3245    1.607976923    1.599304863    2.479063247
 1074 SOLV  HW1     3246    1.689317384    1.582618197    2.534802200
 1074 SOLV  HW2     3247    1.597763553    1.697582718    2.463614990
 1075 SOLV  OW      3248    0.599289879    0.207665315    2.545595187
 1075 SOLV  HW1     3249    0.578736898    0.163475487    2.458264705
 1075 SOLV  HW2     3250    0.691646912    0.182636870    2.574672324
 1076 SOLV  OW      3251    1.150169808    2.197147384    0.904132734
 1076 SOLV  HW1     3252    1.096419964    2.119494675    0.871229418
 1076 SOLV  HW2     3253    1.247564406    2.175368457    0.897687726
 1077 SOLV  OW      3254    0.760898539    2.852059761    1.591521443
 1077 SOLV  HW1     3255    0.703815642    2.796583134    1.530975171
 1077 SOLV  HW2     3256    0.703868617    2.919349351    1.638655331
 1078 SOLV  OW      3257    3.024484192    0.059961485    1.502986085
 1078 SOLV  HW1     3258    3.046108158    0.001202611    1.580970386
 1078 SOLV  HW2     3259    2.993385631    0.149080580    1.536037045
 1079 SOLV  OW      3260    1.172505603    0.821379072    0.599871321
 1079 SOLV  HW1     3261    1.146346419    0.917627569    0.592531771
 1079 SOLV  HW2     3262    1.148121752    0.773698902    0.515408812
 1080 SOLV  OW      3263    1.068412480    2.072522402    2.770791832
 1080 SOLV  HW1     3264    1.100823750    2.068049511    2.676288083
 1080 SOLV  HW2     3265    1.099224896    1.991371746    2.820456484
 1081 SOLV  OW      3266    0.857171596    2.453439328    0.731674110
 1081 SOLV  HW1     3267    0.784923214    2.504130654    0.684640277
 1081 SOLV  HW2     3268    0.816269772    2.381387295    0.787684078
 1082 SOLV  OW      3269    1.495193252    2.084525832    0.570347135
 1082 SOLV  HW1     3270    1.418976105    2.065490658    0.508455490
 1082 SOLV  HW2     3271    1.463364140    2.079200221    0.665006804
 1083 SOLV  OW      3272    0.770656470    2.570255707    2.609366893
 1083 SOLV  HW1     3273    0.696214100    2.559546474    2.675287484
 1083 SOLV  HW2     3274    0.855413930    2.534676955    2.648764193
 1084 SOLV  OW      3275    3.001669362    2.846447018    1.854448251
 1084 SOLV  HW1     3276    2.934103818    2.786556898    1.897459978
 1084 SOLV  HW2     3277    3.011778082    2.929746491    1.908862312
 1085 SOLV  OW      3278    1.387832673    0.819824434    1.528591110
 1085 SOLV  HW1     3279    1.478389355    0.800141105    1.490991944
 1085 SOLV  HW2     3280    1.317783804    0.793701192    1.462165773
 1086 SOLV  OW      3281    0.020171852    3.207364090    1.898480590
 1086 SOLV  HW1     3282   -0.041916882    3.167392153    1.831034251
 1086 SOLV  HW2     3283    0.111332772    3.216695087    1.858426365
 1087 SOLV  OW      3284    0.901097495    0.260352110    0.769370299
 1087 SOLV  HW1     3285    0.962693123    0.328459394    0.808984932
 1087 SOLV  HW2     3286    0.951423866    0.175515897    0.752879187
 1088 SOLV  OW      3287    1.469574229    0.396818706    1.301270239
 1088 SOLV  HW1     3288    1.440145173    0.384561662    1.396060118
 1088 SOLV  HW2     3289    1.562746018    0.362096578    1.290556960
 1089 SOLV  OW      3290    0.544570707    1.541787372    1.876427302
 1089 SOLV  HW1     3291    0.550485057    1.606824903    1.800696330
 1089 SOLV  HW2     3292    0.579278730    1.452831938    1.846724037
 1090 SOLV  OW      3293    1.882990136    0.178288561    1.072986807
 1090 SOLV  HW1     3294    1.862985436    0.080352073    1.076172837
 1090 SOLV  HW2     3295    1.961326600    0.198219273    1.131876540
 1091 SOLV  OW      3296    0.482590170    1.842373905    3.138169487
 1091 SOLV  HW1     3297    0.553299168    1.786455427    3.094868986
 1091 SOLV  HW2     3298    0.519399139    1.884186133    3.221225865
 1092 SOLV  OW      3299    0.641055127    0.343913205    0.877913483
 1092 SOLV  HW1     3300    0.644071280    0.321005274    0.780611272
 1092 SOLV  HW2     3301    0.723230046    0.308953950    0.922932104
 1093 SOLV  OW      3302    2.842920848    2.957758606    3.135854068
 1093 SOLV  HW1     3303    2.814094474    2.936041890    3.042593869
 1093 SOLV  HW2     3304    2.940631249    2.938924774    3.145751766
 1094 SOLV  OW      3305    1.603484675    1.216743340    1.350316734
 1094 SOLV  HW1     3306    1.649178873    1.188718399    1.265888387
 1094 SOLV  HW2     3307    1.542430526    1.143711052    1.380978321
 1095 SOLV  OW      3308    1.967461349    2.862227423    1.764616085
 1095 SOLV  HW1     3309    1.939414193    2.771607123    1.732948540
 1095 SOLV  HW2     3310    2.034981191    2.852539251    1.837750750
 1096 SOLV  OW      3311    1.198630191    3.090626366    2.400499961
 1096 SOLV  HW1     3312    1.275963268    3.153434570    2.391743134
 1096 SOLV  HW2     3313    1.204905355    3.020023296    2.329946946
 1097 SOLV  OW      3314    2.680931472    1.705495949    2.093765449
 1097 SOLV  HW1     3315    2.679360995    1.767333698    2.015192760
 1097 SOLV  HW2     3316    2.624170255    1.625494044    2.074326841
 1098 SOLV  OW      3317    2.657428538    3.067720440    3.333434944
 1098 SOLV  HW1     3318    2.607119971    3.011480732    3.267802433
 1098 SOLV  HW2     3319    2.755582829    3.052079976    3.322364736
 1099 SOLV  OW      3320    2.984071009    2.401747256    1.782634808
 1099 SOLV  HW1     3321    2.896536817    2.446138374    1.763435079
 1099 SOLV  HW2     3322    3.056372540    2.470754173    1.786088290
 1100 SOLV  OW      3323    1.649009980    0.381567254    1.003957065
 1100 SOLV  HW1     3324    1.691463920    0.472100921    1.002143833
 1100 SOLV  HW2     3325    1.669012550    0.337139970    1.091295622
 1101 SOLV  OW      3326    1.887720579    0.217179271    2.584313865
 1101 SOLV  HW1     3327    1.795577200    0.182414321    2.566914212
 1101 SOLV  HW2     3328    1.923052123    0.260792222    2.501541339
 1102 SOLV  OW      3329    0.453439579    2.951006266    0.924838614
 1102 SOLV  HW1     3330    0.492835116    2.859084012    0.925059286
 1102 SOLV  HW2     3331    0.491551424    3.003765454    1.000770555
 1103 SOLV  OW      3332    3.337124828    1.521015399    1.731898673
 1103 SOLV  HW1     3333    3.316332616    1.543828320    1.636774226
 1103 SOLV  HW2     3334    3.429250575    1.552761416    1.754402020
 1104 SOLV  OW      3335    1.436551258    0.671816047    0.229333455
 1104 SOLV  HW1     3336    1.360320999    0.646071417    0.169937924
 1104 SOLV  HW2     3337    1.422364121    0.764790452    0.263334957
 1105 SOLV  OW      3338    1.549192041    0.760712803    3.474260034
 1105 SOLV  HW1     3339    1.475013415    0.791738912    3.533729729
 1105 SOLV  HW2     3340    1.630741005    0.742790702    3.529307691
 1106 SOLV  OW      3341    0.481624900    0.561227888    2.073730831
 1106 SOLV  HW1     3342    0.489933339    0.461664361    2.078170218
 1106 SOLV  HW2     3343    0.390221813    0.585616832    2.041292580
 1107 SOLV  OW      3344    1.916541592    0.869932297    1.010570975
 1107 SOLV  HW1     3345    1.951428089    0.884670192    0.918011532
 1107 SOLV  HW2     3346    1.921908472    0.955413501    1.062200783
 1108 SOLV  OW      3347    2.432270725    0.989904292    1.108282548
 1108 SOLV  HW1     3348    2.518800090    1.038576180    1.096229577
 1108 SOLV  HW2     3349    2.407365340    0.944536654    1.022707961
 1109 SOLV  OW      3350    2.439024747    2.789603418    1.073578557
 1109 SOLV  HW1     3351    2.341076720    2.779052484    1.090805992
 1109 SOLV  HW2     3352    2.475069996    2.863561922    1.130435786
 1110 SOLV  OW      3353    0.012105243    2.133549920    0.399189581
 1110 SOLV  HW1     3354    0.094941608    2.125592828    0.343723904
 1110 SOLV  HW2     3355   -0.035575714    2.218314719    0.375886670
 1111 SOLV  OW      3356    1.099637754    3.350588506    2.352701042
 1111 SOLV  HW1     3357    1.042953362    3.355385104    2.434954226
 1111 SOLV  HW2     3358    1.146534505    3.262309798    2.349663558
 1112 SOLV  OW      3359    1.310633335    0.012318652    1.559859990
 1112 SOLV  HW1     3360    1.239681214   -0.044017660    1.602211392
 1112 SOLV  HW2     3361    1.272060233    0.061213284    1.481610350
 1113 SOLV  OW      3362    1.077016631    1.069758075    0.621841028
 1113 SOLV  HW1     3363    1.026502229    1.145359699    0.580197209
 1113 SOLV  HW2     3364    1.015745168    1.017328699    0.680988639
 1114 SOLV  OW      3365    2.431630604    2.544219575    0.508557768
 1114 SOLV  HW1     3366    2.477024012    2.571147433    0.423609773
 1114 SOLV  HW2     3367    2.338123925    2.514943289    0.488528369
 1115 SOLV  OW      3368    1.636414425    1.480060089    3.351092850
 1115 SOLV  HW1     3369    1.701887136    1.461838935    3.424462518
 1115 SOLV  HW2     3370    1.556768889    1.527548217    3.388552235
 1116 SOLV  OW      3371    0.392352870    2.016069262    2.400446143
 1116 SOLV  HW1     3372    0.428625275    2.038183252    2.309908480
 1116 SOLV  HW2     3373    0.373530637    2.100660412    2.450363986
 1117 SOLV  OW      3374    1.673634181    2.729555640    2.141166209
 1117 SOLV  HW1     3375    1.643504843    2.683844542    2.224858223
 1117 SOLV  HW2     3376    1.661675397    2.828356270    2.151015450
 1118 SOLV  OW      3377    0.276378487    1.635952447    2.428263699
 1118 SOLV  HW1     3378    0.205689786    1.567425596    2.410688195
 1118 SOLV  HW2     3379    0.243303629    1.701197014    2.496460978
 1119 SOLV  OW      3380    1.305995931    0.580762679    2.056434710
 1119 SOLV  HW1     3381    1.244308740    0.541065622    2.124397013
 1119 SOLV  HW2     3382    1.393292232    0.532015618    2.058189722
 1120 SOLV  OW      3383    2.201941651    0.510920074    0.396100988
 1120 SOLV  HW1     3384    2.143758456    0.576820011    0.443781775
 1120 SOLV  HW2     3385    2.255602284    0.459385629    0.462930875
 1121 SOLV  OW      3386    1.458193935    3.004056503    2.063548757
 1121 SOLV  HW1     3387    1.523546156    3.004933993    1.987850562
 1121 SOLV  HW2     3388    1.420068280    2.912145136    2.073577577
 1122 SOLV  OW      3389    2.336515157    0.069537380    1.036551060
 1122 SOLV  HW1     3390    2.361267729   -0.023526901    1.063537127
 1122 SOLV  HW2     3391    2.270473963    0.066015404    0.961531090
 1123 SOLV  OW      3392    2.593325719    0.614734152    1.095454334
 1123 SOLV  HW1     3393    2.518017641    0.629089512    1.159673445
 1123 SOLV  HW2     3394    2.561883050    0.557911000    1.019402247
 1124 SOLV  OW      3395    0.896406701    1.839367682    0.078416363
 1124 SOLV  HW1     3396    0.960581733    1.898620606    0.127125428
 1124 SOLV  HW2     3397    0.887280422    1.870732661   -0.016107753
 1125 SOLV  OW      3398    0.739646054    2.513244550    2.321584682
 1125 SOLV  HW1     3399    0.716319860    2.568518442    2.401599984
 1125 SOLV  HW2     3400    0.802565126    2.440366410    2.348634196
 1126 SOLV  OW      3401    0.249453460    2.704791957    3.072984679
 1126 SOLV  HW1     3402    0.314102861    2.760330719    3.125307326
 1126 SOLV  HW2     3403    0.187196142    2.764712099    3.022632832
 1127 SOLV  OW      3404    1.854147301    1.805199781    1.645403909
 1127 SOLV  HW1     3405    1.793751067    1.837955935    1.572731813
 1127 SOLV  HW2     3406    1.949153379    1.824911199    1.621172709
 1128 SOLV  OW      3407    2.131325150    2.950853225    0.797716832
 1128 SOLV  HW1     3408    2.112946667    3.019842513    0.727683463
 1128 SOLV  HW2     3409    2.221508983    2.967210698    0.837731996
 1129 SOLV  OW      3410    2.922961172    2.841148898    0.348127855
 1129 SOLV  HW1     3411    2.863171990    2.782800464    0.403104922
 1129 SOLV  HW2     3412    2.913805558    2.936056866    0.378300069
 1130 SOLV  OW      3413    0.517615560    2.287755636    2.960135002
 1130 SOLV  HW1     3414    0.572694670    2.209085520    2.932220516
 1130 SOLV  HW2     3415    0.426181819    2.256807272    2.986286983
 1131 SOLV  OW      3416    0.462460888    0.618154814    1.742895410
 1131 SOLV  HW1     3417    0.541307255    0.665601582    1.703732568
 1131 SOLV  HW2     3418    0.475675149    0.607309564    1.841431628
 1132 SOLV  OW      3419    2.909428003    1.298324496    1.892701118
 1132 SOLV  HW1     3420    2.981426468    1.231557827    1.873720811
 1132 SOLV  HW2     3421    2.950741351    1.383948790    1.923740627
 1133 SOLV  OW      3422    0.698538681    1.937370661    0.281941045
 1133 SOLV  HW1     3423    0.768077760    1.995518130    0.324188123
 1133 SOLV  HW2     3424    0.739706333    1.885074283    0.207295940
 1134 SOLV  OW      3425    2.925155974    0.177130647    2.810420552
 1134 SOLV  HW1     3426    2.843537399    0.161201174    2.754863820
 1134 SOLV  HW2     3427    2.901662042    0.168840518    2.907276845
 1135 SOLV  OW      3428    1.341391607    2.121722209    2.796578439
 1135 SOLV  HW1     3429    1.260738393    2.177379929    2.776610223
 1135 SOLV  HW2     3430    1.399459764    2.169625944    2.862417104
 1136 SOLV  OW      3431    2.328564927    0.046700697    2.149728909
 1136 SOLV  HW1     3432    2.363424397   -0.018814177    2.216768851
 1136 SOLV  HW2     3433    2.345976282    0.012366414    2.057426773
 1137 SOLV  OW      3434    1.177015888    2.468476480    0.913685452
 1137 SOLV  HW1     3435    1.095217685    2.481163600    0.857564624
 1137 SOLV  HW2     3436    1.185471756    2.372080271    0.938937800
 1138 SOLV  OW      3437    1.574722176    1.759832489    0.004494233
 1138 SOLV  HW1     3438    1.520545398    1.782816365   -0.076366275
 1138 SOLV  HW2     3439    1.655779760    1.708254295   -0.023274570
 1139 SOLV  OW      3440    0.332289399    0.831449046    0.355004449
 1139 SOLV  HW1     3441    0.362694009    0.782329896    0.273368345
 1139 SOLV  HW2     3442    0.236433021    0.857850030    0.344230437
 1140 SOLV  OW      3443    3.411726576    1.171791641    0.766272054
 1140 SOLV  HW1     3444    3.504914697    1.167188185    0.802280425
 1140 SOLV  HW2     3445    3.379135920    1.079379652    0.746281099
 1141 SOLV  OW      3446    2.787465298    1.617868801    0.115032092
 1141 SOLV  HW1     3447    2.860928717    1.595576283    0.179122891
 1141 SOLV  HW2     3448    2.700226804    1.620250618    0.163870480
 1142 SOLV  OW      3449    0.238703340    2.093933253    0.633579005
 1142 SOLV  HW1     3450    0.275797828    2.032172427    0.564215409
 1142 SOLV  HW2     3451    0.240814862    2.048890685    0.722844712
 1143 SOLV  OW      3452    0.064266354    1.634834815    1.902405852
 1143 SOLV  HW1     3453    0.117706499    1.550548704    1.908853652
 1143 SOLV  HW2     3454    0.125660540    1.712022540    1.885842842
 1144 SOLV  OW      3455    0.892184556    3.270154248    0.211091316
 1144 SOLV  HW1     3456    0.807730494    3.260114500    0.263706643
 1144 SOLV  HW2     3457    0.949638032    3.189416127    0.224584339
 1145 SOLV  OW      3458    2.900472044    2.216376009    0.064710613
 1145 SOLV  HW1     3459    2.993633526    2.214440321    0.028398101
 1145 SOLV  HW2     3460    2.903347204    2.207747865    0.164303049
 1146 SOLV  OW      3461    1.188156651    3.149487077    3.438886580
 1146 SOLV  HW1     3462    1.110216597    3.170442633    3.379829761
 1146 SOLV  HW2     3463    1.182939633    3.054053360    3.468325304
 1147 SOLV  OW      3464    1.071373856    2.865013112    1.718934746
 1147 SOLV  HW1     3465    1.093090866    2.767404097    1.720481345
 1147 SOLV  HW2     3466    1.096347452    2.906092763    1.806628963
 1148 SOLV  OW      3467    1.220472026    0.588008303    0.049132892
 1148 SOLV  HW1     3468    1.281262855    0.612047398   -0.026552100
 1148 SOLV  HW2     3469    1.136926707    0.642680471    0.043413999
 1149 SOLV  OW      3470    3.331414503    1.437996565    0.047129054
 1149 SOLV  HW1     3471    3.252339129    1.453765952   -0.012030752
 1149 SOLV  HW2     3472    3.301267604    1.395180152    0.132330850
 1150 SOLV  OW      3473    2.589510140    1.163626570    1.574544291
 1150 SOLV  HW1     3474    2.624051116    1.073073498    1.599214213
 1150 SOLV  HW2     3475    2.629075683    1.232168712    1.635683796
 1151 SOLV  OW      3476    2.163949656    3.024975192    1.299059134
 1151 SOLV  HW1     3477    2.106409145    2.971055415    1.237549057
 1151 SOLV  HW2     3478    2.107298283    3.091096657    1.348255305
 1152 SOLV  OW      3479    1.769867834    2.207754642    1.252625293
 1152 SOLV  HW1     3480    1.759150092    2.108354601    1.255187374
 1152 SOLV  HW2     3481    1.859667526    2.230618616    1.215008773
 1153 SOLV  OW      3482    1.261780788    2.438951502    2.764469459
 1153 SOLV  HW1     3483    1.318245390    2.404371856    2.689516254
 1153 SOLV  HW2     3484    1.183005239    2.487866427    2.727003881
 1154 SOLV  OW      3485    1.850633346    2.992795832    2.893868206
 1154 SOLV  HW1     3486    1.904215130    2.941248931    2.960751798
 1154 SOLV  HW2     3487    1.818836652    2.931032611    2.821925626
 1155 SOLV  OW      3488    0.384884965    1.372246089    1.480348236
 1155 SOLV  HW1     3489    0.317643826    1.346052752    1.549587717
 1155 SOLV  HW2     3490    0.455314206    1.301539851    1.473877534
 1156 SOLV  OW      3491    0.249322906    3.224628030    1.695069037
 1156 SOLV  HW1     3492    0.303357424    3.140693600    1.688996194
 1156 SOLV  HW2     3493    0.213925522    3.248085525    1.604524465
 1157 SOLV  OW      3494    0.228786465    0.820596183    2.088332917
 1157 SOLV  HW1     3495    0.193983539    0.731772847    2.118349330
 1157 SOLV  HW2     3496    0.193684401    0.840968648    1.996929598
 1158 SOLV  OW      3497    1.276244792    0.290114570    0.440828535
 1158 SOLV  HW1     3498    1.339651869    0.264384312    0.513762209
 1158 SOLV  HW2     3499    1.294318365    0.234385499    0.359776792
 1159 SOLV  OW      3500    1.405420915    1.821940317    1.243582949
 1159 SOLV  HW1     3501    1.409445846    1.832989962    1.342898363
 1159 SOLV  HW2     3502    1.310854760    1.805082878    1.215746657
 1160 SOLV  OW      3503    0.843931794    0.905801704    0.636944217
 1160 SOLV  HW1     3504    0.916842397    0.837549408    0.642175079
 1160 SOLV  HW2     3505    0.783299378    0.895892102    0.715856529
 1161 SOLV  OW      3506    2.037060346    3.227047718    1.545147531
 1161 SOLV  HW1     3507    1.981860504    3.297937866    1.589071877
 1161 SOLV  HW2     3508    2.113408752    3.202484342    1.604891077
 1162 SOLV  OW      3509    1.350661043    3.465593867    1.962808824
 1162 SOLV  HW1     3510    1.401057091    3.398916662    1.907891680
 1162 SOLV  HW2     3511    1.402505177    3.486435034    2.045750308
 1163 SOLV  OW      3512    2.036095947    1.184217438    3.126431567
 1163 SOLV  HW1     3513    2.044678349    1.213506394    3.031193799
 1163 SOLV  HW2     3514    2.101877184    1.111182129    3.144880219
 1164 SOLV  OW      3515    0.843717038    0.515392503    1.077159819
 1164 SOLV  HW1     3516    0.876437267    0.424516952    1.103092906
 1164 SOLV  HW2     3517    0.744856204    0.520513957    1.091364197
 1165 SOLV  OW      3518    2.100436814    2.646502547    2.804822047
 1165 SOLV  HW1     3519    2.023613123    2.635806113    2.867953385
 1165 SOLV  HW2     3520    2.067217786    2.640808228    2.710663283
 1166 SOLV  OW      3521    1.139046216    2.993694077    2.656858468
 1166 SOLV  HW1     3522    1.234836865    3.017474274    2.672994584
 1166 SOLV  HW2     3523    1.125952453    2.971982629    2.560117399
 1167 SOLV  OW      3524    3.137424242    3.495229978    0.941610390
 1167 SOLV  HW1     3525    3.202153679    3.469863303    1.013501387
 1167 SOLV  HW2     3526    3.109346384    3.590396053    0.954127772
 1168 SOLV  OW      3527    0.692441417    3.231742930    1.885373952
 1168 SOLV  HW1     3528    0.772262927    3.183809789    1.848891319
 1168 SOLV  HW2     3529    0.618626867    3.229628892    1.817942927
 1169 SOLV  OW      3530    3.402949505    2.416336931    0.556507270
 1169 SOLV  HW1     3531    3.436939506    2.415474154    0.462464856
 1169 SOLV  HW2     3532    3.480211880    2.421234240    0.619804521
 1170 SOLV  OW      3533    0.951371840    0.700745037    2.749222829
 1170 SOLV  HW1     3534    0.876589092    0.648638424    2.708063849
 1170 SOLV  HW2     3535    1.031420662    0.641684093    2.759497166
 1171 SOLV  OW      3536    1.091692580    2.294350382    2.256802656
 1171 SOLV  HW1     3537    1.185766635    2.274100568    2.229569653
 1171 SOLV  HW2     3538    1.046869392    2.210168594    2.286900466
 1172 SOLV  OW      3539    2.891547601    3.159747924    0.734196630
 1172 SOLV  HW1     3540    2.842010317    3.240909499    0.765185032
 1172 SOLV  HW2     3541    2.887496018    3.154318663    0.634419432
 1173 SOLV  OW      3542    3.364065885    2.455869163    2.798844407
 1173 SOLV  HW1     3543    3.440264909    2.412207637    2.846671401
 1173 SOLV  HW2     3544    3.393822229    2.484223810    2.707682057
 1174 SOLV  OW      3545    0.174212334    0.351590424    3.168081619
 1174 SOLV  HW1     3546    0.181504911    0.288640925    3.245451609
 1174 SOLV  HW2     3547    0.260281864    0.351886177    3.117151985
 1175 SOLV  OW      3548    0.975630602    0.543029163    2.338337437
 1175 SOLV  HW1     3549    0.887771806    0.588185667    2.353942435
 1175 SOLV  HW2     3550    1.048832946    0.597556368    2.379202349
 1176 SOLV  OW      3551    3.099631126    2.692418862    0.785350708
 1176 SOLV  HW1     3552    3.044158053    2.720884637    0.863544331
 1176 SOLV  HW2     3553    3.114246590    2.770557876    0.724667658
 1177 SOLV  OW      3554    0.312719627    2.959922129    3.398941375
 1177 SOLV  HW1     3555    0.399070215    2.922805162    3.433087333
 1177 SOLV  HW2     3556    0.306090212    2.943667975    3.300494164
 1178 SOLV  OW      3557    1.012158478    0.155906428    1.940729236
 1178 SOLV  HW1     3558    1.013560383    0.056748680    1.953661853
 1178 SOLV  HW2     3559    1.038502439    0.201003544    2.026015096
 1179 SOLV  OW      3560    2.610139330    0.290757807    0.827298051
 1179 SOLV  HW1     3561    2.544631498    0.334638027    0.765775679
 1179 SOLV  HW2     3562    2.574171426    0.291962255    0.920606990
 1180 SOLV  OW      3563    1.864752944    2.205409264    3.146605389
 1180 SOLV  HW1     3564    1.819013127    2.140862860    3.207786170
 1180 SOLV  HW2     3565    1.798410130    2.272367228    3.113188700
 1181 SOLV  OW      3566    2.714214319    2.137183437    2.365270757
 1181 SOLV  HW1     3567    2.674930562    2.135146848    2.457218801
 1181 SOLV  HW2     3568    2.664669790    2.203660630    2.309343373
 1182 SOLV  OW      3569    1.707664438    1.999811928    1.441960250
 1182 SOLV  HW1     3570    1.694701964    1.918625974    1.385019847
 1182 SOLV  HW2     3571    1.637919365    2.067831642    1.419370521
 1183 SOLV  OW      3572    1.842406433    1.327708182    1.919328516
 1183 SOLV  HW1     3573    1.821596933    1.257677908    1.851033181
 1183 SOLV  HW2     3574    1.779822558    1.318357529    1.996770784
 1184 SOLV  OW      3575    1.020712002    0.111336174    2.347178804
 1184 SOLV  HW1     3576    1.079678480    0.179258276    2.303459753
 1184 SOLV  HW2     3577    1.051534940    0.019508754    2.322290456
 1185 SOLV  OW      3578    0.889097524    0.325807449    2.158159470
 1185 SOLV  HW1     3579    0.802414007    0.371869996    2.139075187
 1185 SOLV  HW2     3580    0.936297492    0.373137520    2.232550509
 1186 SOLV  OW      3581    1.650931694    1.637462621    1.775316362
 1186 SOLV  HW1     3582    1.641100934    1.689901622    1.859906131
 1186 SOLV  HW2     3583    1.687120797    1.696765422    1.703376184
 1187 SOLV  OW      3584    3.432035448    0.064156992    2.958559865
 1187 SOLV  HW1     3585    3.531854451    0.060340790    2.963384574
 1187 SOLV  HW2     3586    3.394262222   -0.026403488    2.977888791
 1188 SOLV  OW      3587    0.367797563    1.829985360    0.267843285
 1188 SOLV  HW1     3588    0.438211161    1.762985186    0.291396636
 1188 SOLV  HW2     3589    0.402068142    1.922146414    0.286109912
 1189 SOLV  OW      3590    0.324746007    2.562889181    1.705563033
 1189 SOLV  HW1     3591    0.268135997    2.634775821    1.665201771
 1189 SOLV  HW2     3592    0.408514932    2.603203960    1.742425704
 1190 SOLV  OW      3593    2.757393633    1.077356420    1.863621628
 1190 SOLV  HW1     3594    2.802156053    1.164246270    1.842455496
 1190 SOLV  HW2     3595    2.799487606    1.037133794    1.944934088
 1191 SOLV  OW      3596    0.959671014    2.786074443    2.533136330
 1191 SOLV  HW1     3597    0.998686471    2.840250608    2.607595332
 1191 SOLV  HW2     3598    0.904493796    2.711895804    2.571272500
 1192 SOLV  OW      3599    1.963578806    3.120235912    0.152044813
 1192 SOLV  HW1     3600    1.865838502    3.125636263    0.172520432
 1192 SOLV  HW2     3601    1.998177710    3.211538590    0.130405255
 1193 SOLV  OW      3602    2.900311732    1.898796240    1.309258429
 1193 SOLV  HW1     3603    2.951289640    1.820288032    1.344465017
 1193 SOLV  HW2     3604    2.875350460    1.959030039    1.385090875
 1194 SOLV  OW      3605    3.006129733    0.338292615    3.271223768
 1194 SOLV  HW1     3606    2.962470513    0.412748379    3.220705676
 1194 SOLV  HW2     3607    3.099850257    0.364299274    3.294503060
 1195 SOLV  OW      3608    1.359075335    2.971030096    0.201819491
 1195 SOLV  HW1     3609    1.457230806    2.962332591    0.184744836
 1195 SOLV  HW2     3610    1.308830535    2.913129808    0.137596035
 1196 SOLV  OW      3611    1.426837103    2.618462284    1.626319376
 1196 SOLV  HW1     3612    1.410493470    2.714026790    1.601784369
 1196 SOLV  HW2     3613    1.343376707    2.565460034    1.611261866
 1197 SOLV  OW      3614    2.781306524    3.205114605    2.892273332
 1197 SOLV  HW1     3615    2.777066219    3.258477888    2.807796541
 1197 SOLV  HW2     3616    2.688603125    3.188852572    2.926089231
 1198 SOLV  OW      3617    2.934243654    2.525353826    2.652137090
 1198 SOLV  HW1     3618    3.033421075    2.535837198    2.659484096
 1198 SOLV  HW2     3619    2.913247853    2.449534787    2.590406629
 1199 SOLV  OW      3620    1.013467271    2.706086843    3.469148465
 1199 SOLV  HW1     3621    0.967661029    2.620811903    3.444021533
 1199 SOLV  HW2     3622    1.011441088    2.716960842    3.568541618
 1200 SOLV  OW      3623    1.503875031    0.940302805    0.574973650
 1200 SOLV  HW1     3624    1.518826240    1.038544197    0.586159874
 1200 SOLV  HW2     3625    1.449663721    0.924037889    0.492532237
 1201 SOLV  OW      3626    1.919109457    1.051485500    2.510040263
 1201 SOLV  HW1     3627    1.831862709    1.021049638    2.548292138
 1201 SOLV  HW2     3628    1.904630546    1.134205558    2.455733273
 1202 SOLV  OW      3629    0.087054674    3.423644766    2.087085838
 1202 SOLV  HW1     3630    0.008531379    3.366258426    2.110385635
 1202 SOLV  HW2     3631    0.171550377    3.372653524    2.103281210
 1203 SOLV  OW      3632    3.445385817    3.137762674    0.998900839
 1203 SOLV  HW1     3633    3.448621574    3.230201804    0.960870396
 1203 SOLV  HW2     3634    3.538285833    3.106873402    1.019325420
 1204 SOLV  OW      3635    0.559735600    1.226976510    2.287476071
 1204 SOLV  HW1     3636    0.598018124    1.279498050    2.363486485
 1204 SOLV  HW2     3637    0.539497844    1.288535123    2.211301492
 1205 SOLV  OW      3638    2.544062304    2.641925776    1.297520903
 1205 SOLV  HW1     3639    2.548800407    2.676334698    1.391295195
 1205 SOLV  HW2     3640    2.636668629    2.628746454    1.262160272
 1206 SOLV  OW      3641    2.515867174    2.965611646    0.031332036
 1206 SOLV  HW1     3642    2.563146833    2.991590105   -0.052877910
 1206 SOLV  HW2     3643    2.426377793    2.927088185    0.008768627
 1207 SOLV  OW      3644    3.205502971    3.260626549    2.368735308
 1207 SOLV  HW1     3645    3.295488276    3.296526353    2.393542964
 1207 SOLV  HW2     3646    3.214635906    3.165666449    2.338723773
 1208 SOLV  OW      3647    0.455936610    0.301175338    2.021283160
 1208 SOLV  HW1     3648    0.535716754    0.244431589    2.000867686
 1208 SOLV  HW2     3649    0.375499033    0.263261873    1.975524717
 1209 SOLV  OW      3650    1.036385261    0.955009026    2.117324212
 1209 SOLV  HW1     3651    1.024404673    0.935304676    2.214637389
 1209 SOLV  HW2     3652    1.130684800    0.935057136    2.090657403
 1210 SOLV  OW      3653    2.834838276    3.012213536    1.584740412
 1210 SOLV  HW1     3654    2.750906296    3.011562585    1.530363965
 1210 SOLV  HW2     3655    2.896384321    3.083052233    1.550161399
 1211 SOLV  OW      3656    0.937710223    1.920954926    3.339998341
 1211 SOLV  HW1     3657    0.949118706    1.935662239    3.241737277
 1211 SOLV  HW2     3658    0.964277999    2.003761719    3.389382868
 1212 SOLV  OW      3659    1.774878005    1.014024503    2.121696938
 1212 SOLV  HW1     3660    1.761776910    1.018938942    2.022671959
 1212 SOLV  HW2     3661    1.860823627    0.966933203    2.141632940
 1213 SOLV  OW      3662    2.891933153    3.155610915    2.298460966
 1213 SOLV  HW1     3663    2.979192977    3.108849704    2.284296410
 1213 SOLV  HW2     3664    2.906678828    3.237631046    2.353748752
 1214 SOLV  OW      3665    1.784818278    2.964618335    0.969060627
 1214 SOLV  HW1     3666    1.756533072    2.891536779    0.906926691
 1214 SOLV  HW2     3667    1.771861615    2.934810942    1.063639633
 1215 SOLV  OW      3668    1.977202452    0.286818118    2.118586738
 1215 SOLV  HW1     3669    2.076238689    0.298678487    2.125854310
 1215 SOLV  HW2     3670    1.933283413    0.321979828    2.201269165
 1216 SOLV  OW      3671    1.921557661    2.728068967    2.539948463
 1216 SOLV  HW1     3672    1.973358472    2.809126683    2.512596364
 1216 SOLV  HW2     3673    1.911649394    2.726879189    2.639458113
 1217 SOLV  OW      3674    3.204817274    3.505959640    3.146550381
 1217 SOLV  HW1     3675    3.173776307    3.583890649    3.092114564
 1217 SOLV  HW2     3676    3.155520198    3.504349617    3.233540071
 1218 SOLV  OW      3677    0.531740560    0.323875119    1.408255274
 1218 SOLV  HW1     3678    0.623277501    0.341653718    1.444399719
 1218 SOLV  HW2     3679    0.466759615    0.317103431    1.483972418
 1219 SOLV  OW      3680    0.984703912    2.134077331    0.538198481
 1219 SOLV  HW1     3681    0.988688578    2.121348389    0.637314849
 1219 SOLV  HW2     3682    0.980892165    2.044805884    0.493276574
 1220 SOLV  OW      3683    0.280886788    2.469611782    0.899476612
 1220 SOLV  HW1     3684    0.353174879    2.428664984    0.843803266
 1220 SOLV  HW2     3685    0.195775542    2.472043249    0.847018609
 1221 SOLV  OW      3686    0.760557241    2.697765915    0.537823301
 1221 SOLV  HW1     3687    0.680682646    2.695819492    0.597971461
 1221 SOLV  HW2     3688    0.752897393    2.775003224    0.474758107
 1222 SOLV  OW      3689    0.182451787    2.137124468    3.037872126
 1222 SOLV  HW1     3690    0.088396073    2.105850503    3.051171574
 1222 SOLV  HW2     3691    0.196349526    2.222910695    3.087358961
 1223 SOLV  OW      3692    1.124851697    2.719139520    1.096096169
 1223 SOLV  HW1     3693    1.178179461    2.766040514    1.025681052
 1223 SOLV  HW2     3694    1.054621103    2.780969213    1.131402526
 1224 SOLV  OW      3695    1.254534853    1.357128488    0.912848075
 1224 SOLV  HW1     3696    1.242103683    1.300408956    0.994272566
 1224 SOLV  HW2     3697    1.239662192    1.301625001    0.830996345
 1225 SOLV  OW      3698    0.706512185    2.501545687    3.198439948
 1225 SOLV  HW1     3699    0.762254094    2.578775643    3.167947277
 1225 SOLV  HW2     3700    0.765172493    2.421918100    3.213265682
 1226 SOLV  OW      3701    0.925611760    3.203893675    3.290686037
 1226 SOLV  HW1     3702    0.924251159    3.286734789    3.346696962
 1226 SOLV  HW2     3703    0.861401230    3.137131184    3.328388171
 1227 SOLV  OW      3704    2.021452323    0.830985740    2.074199590
 1227 SOLV  HW1     3705    2.055209294    0.762261403    2.009863060
 1227 SOLV  HW2     3706    1.938471692    0.797144832    2.118592277
 1228 SOLV  OW      3707    3.159168123    3.052221746    0.388680671
 1228 SOLV  HW1     3708    3.097353551    2.983844196    0.349905545
 1228 SOLV  HW2     3709    3.248146104    3.010284036    0.406684763
 1229 SOLV  OW      3710    0.238243214    0.847993596    1.112646229
 1229 SOLV  HW1     3711    0.303902485    0.830375996    1.039297794
 1229 SOLV  HW2     3712    0.147185587    0.861072132    1.073417066
 1230 SOLV  OW      3713    1.184039636    2.436189352    3.451176889
 1230 SOLV  HW1     3714    1.170305709    2.506422631    3.381319172
 1230 SOLV  HW2     3715    1.210612118    2.350327518    3.407324412
 1231 SOLV  OW      3716    0.919845453    0.648083786    3.343276870
 1231 SOLV  HW1     3717    0.987002523    0.642232526    3.269403885
 1231 SOLV  HW2     3718    0.897864270    0.556061676    3.375684270
 1232 SOLV  OW      3719    2.099124324    1.401563137    0.809425066
 1232 SOLV  HW1     3720    2.104041838    1.397322231    0.909222170
 1232 SOLV  HW2     3721    2.003330405    1.400556968    0.780718055
 1233 SOLV  OW      3722    1.627728004    3.471456550    3.381660830
 1233 SOLV  HW1     3723    1.635431862    3.410232645    3.302959938
 1233 SOLV  HW2     3724    1.557739782    3.540523453    3.363414963
 1234 SOLV  OW      3725    1.136207400    0.469308820    0.291197628
 1234 SOLV  HW1     3726    1.171191507    0.549315069    0.242447942
 1234 SOLV  HW2     3727    1.204188035    0.438495974    0.357760219
 1235 SOLV  OW      3728    0.158555705    0.096443381    1.679782250
 1235 SOLV  HW1     3729    0.249204901    0.138517410    1.683323407
 1235 SOLV  HW2     3730    0.115269776    0.102973855    1.769691545
 1236 SOLV  OW      3731    0.916311627    1.498590843    0.126374604
 1236 SOLV  HW1     3732    0.992016037    1.537188280    0.179105551
 1236 SOLV  HW2     3733    0.892380720    1.408778348    0.163286047
 1237 SOLV  OW      3734    1.258633021    2.073483660    0.436741055
 1237 SOLV  HW1     3735    1.187082735    2.034902935    0.378483896
 1237 SOLV  HW2     3736    1.303281700    2.149158353    0.388975029
 1238 SOLV  OW      3737    2.985677943    0.463272351    0.065773648
 1238 SOLV  HW1     3738    3.018860253    0.557076131    0.075849112
 1238 SOLV  HW2     3739    2.981160120    0.419697578    0.155676406
 1239 SOLV  OW      3740    1.871219337    0.541879740    1.978078175
 1239 SOLV  HW1     3741    1.910150603    0.499014861    1.896539730
 1239 SOLV  HW2     3742    1.921423693    0.511300624    2.058985233
 1240 SOLV  OW      3743    1.782323778    1.499142850    1.055779496
 1240 SOLV  HW1     3744    1.881967759    1.491581683    1.052045014
 1240 SOLV  HW2     3745    1.755710504    1.547830267    1.138973661
 1241 SOLV  OW      3746    2.973666068    0.889899627    0.473617558
 1241 SOLV  HW1     3747    2.877281661    0.883759032    0.447652815
 1241 SOLV  HW2     3748    3.003297854    0.802678512    0.512556069
 1242 SOLV  OW      3749    0.982982391    0.545341065    0.850824565
 1242 SOLV  HW1     3750    0.948850518    0.475103083    0.788361126
 1242 SOLV  HW2     3751    0.941633503    0.532670048    0.940989496
 1243 SOLV  OW      3752    2.363872812    3.041256144    3.019786509
 1243 SOLV  HW1     3753    2.283775237    3.028926215    2.961188480
 1243 SOLV  HW2     3754    2.347656705    2.997190859    3.108085004
 1244 SOLV  OW      3755    1.938550348    1.482864731    2.384664775
 1244 SOLV  HW1     3756    1.929605149    1.393561592    2.340544730
 1244 SOLV  HW2     3757    2.031938100    1.516645830    2.372868116
 1245 SOLV  OW      3758    0.538880565    0.273464754    3.103767670
 1245 SOLV  HW1     3759    0.516410257    0.180420428    3.074794894
 1245 SOLV  HW2     3760    0.562919486    0.273239272    3.200842970
 1246 SOLV  OW      3761    0.976576034    0.274215013    0.419353891
 1246 SOLV  HW1     3762    1.067205694    0.311001469    0.398508964
 1246 SOLV  HW2     3763    0.985370780    0.179540644    0.450351631
 1247 SOLV  OW      3764    1.583105060    1.341906877    2.151872237
 1247 SOLV  HW1     3765    1.494040768    1.329354435    2.195592492
 1247 SOLV  HW2     3766    1.570212732    1.380232307    2.060404335
 1248 SOLV  OW      3767    0.666903589    0.995420050    1.700831068
 1248 SOLV  HW1     3768    0.733015165    0.957844170    1.765783935
 1248 SOLV  HW2     3769    0.715110384    1.048823803    1.631364111
 1249 SOLV  OW      3770    0.395450288    0.499848647    0.169395228
 1249 SOLV  HW1     3771    0.410514918    0.464224632    0.077169353
 1249 SOLV  HW2     3772    0.425403282    0.432097828    0.236583182
 1250 SOLV  OW      3773    0.608357434    2.806279180    2.655151194
 1250 SOLV  HW1     3774    0.675321289    2.771005045    2.720522775
 1250 SOLV  HW2     3775    0.517923985    2.769612297    2.677040444
 1251 SOLV  OW      3776    1.071145899    2.158907617    3.452228462
 1251 SOLV  HW1     3777    1.059799029    2.254506438    3.425144829
 1251 SOLV  HW2     3778    1.035254141    2.145984905    3.544673859
 1252 SOLV  OW      3779    2.596368032    3.206052498    1.552647354
 1252 SOLV  HW1     3780    2.627741455    3.266776487    1.625653905
 1252 SOLV  HW2     3781    2.507688389    3.237617713    1.518866308
 1253 SOLV  OW      3782    1.568499633    2.560645890    0.572029661
 1253 SOLV  HW1     3783    1.507742598    2.589688305    0.498092335
 1253 SOLV  HW2     3784    1.601112791    2.640993326    0.621851641
 1254 SOLV  OW      3785    0.196027899    1.821794675    1.479929373
 1254 SOLV  HW1     3786    0.213178299    1.851925432    1.573735051
 1254 SOLV  HW2     3787    0.149942948    1.733049876    1.481342107
 1255 SOLV  OW      3788    3.113830024    1.964335870    1.837120312
 1255 SOLV  HW1     3789    3.210092216    1.945918128    1.817226396
 1255 SOLV  HW2     3790    3.094135893    1.939778838    1.932043659
 1256 SOLV  OW      3791    2.556345320    3.270118715    0.062596601
 1256 SOLV  HW1     3792    2.511166923    3.187852532    0.028054954
 1256 SOLV  HW2     3793    2.655471343    3.259529763    0.054610045
 1257 SOLV  OW      3794    2.405281129    1.363851347    2.412670222
 1257 SOLV  HW1     3795    2.416616232    1.265189160    2.400871692
 1257 SOLV  HW2     3796    2.485707346    1.401340463    2.458800999
 1258 SOLV  OW      3797    3.471941686    2.830030131    1.552688217
 1258 SOLV  HW1     3798    3.380394552    2.845425433    1.589883478
 1258 SOLV  HW2     3799    3.465375935    2.811437249    1.454644684
 1259 SOLV  OW      3800    1.211797488    3.066041986    2.912174185
 1259 SOLV  HW1     3801    1.265320674    3.027907788    2.987547199
 1259 SOLV  HW2     3802    1.258337275    3.047601829    2.825606241
 1260 SOLV  OW      3803    0.128699365    3.385269286    2.964707739
 1260 SOLV  HW1     3804    0.099198448    3.420253325    2.875784708
 1260 SOLV  HW2     3805    0.218612074    3.342461874    2.955505720
 1261 SOLV  OW      3806    2.235860339    2.333883415    1.323100261
 1261 SOLV  HW1     3807    2.303703318    2.340184265    1.249904430
 1261 SOLV  HW2     3808    2.179147189    2.416258265    1.323133852
 1262 SOLV  OW      3809    1.109383362    1.569211125    0.324645585
 1262 SOLV  HW1     3810    1.161029130    1.636742406    0.377312482
 1262 SOLV  HW2     3811    1.120076709    1.479029844    0.366532375
 1263 SOLV  OW      3812    0.771599356    2.390715494    1.555414041
 1263 SOLV  HW1     3813    0.765762157    2.475914930    1.607457371
 1263 SOLV  HW2     3814    0.792495368    2.411426766    1.459832251
 1264 SOLV  OW      3815    1.175119811    3.356605314    0.678047322
 1264 SOLV  HW1     3816    1.255939201    3.297709562    0.676908958
 1264 SOLV  HW2     3817    1.096077460    3.305355424    0.644469346
 1265 SOLV  OW      3818    3.504888211    3.105844256    0.126130482
 1265 SOLV  HW1     3819    3.524057808    3.054194969    0.042664278
 1265 SOLV  HW2     3820    3.433859183    3.059022012    0.178706446
 1266 SOLV  OW      3821    1.310019143    1.212903572    1.169908960
 1266 SOLV  HW1     3822    1.369357078    1.203964716    1.249912678
 1266 SOLV  HW2     3823    1.320182107    1.304449517    1.130953900
 1267 SOLV  OW      3824    1.076533796    1.637709482    3.397100053
 1267 SOLV  HW1     3825    1.000555633    1.574585472    3.412679470
 1267 SOLV  HW2     3826    1.043677700    1.731862487    3.404562536
 1268 SOLV  OW      3827    1.877148110    0.013608323    3.064038047
 1268 SOLV  HW1     3828    1.952719763   -0.038444607    3.103798107
 1268 SOLV  HW2     3829    1.809412371   -0.049550053    3.026298275
 1269 SOLV  OW      3830    1.989748189    1.884515281    2.313998337
 1269 SOLV  HW1     3831    1.999307429    1.826724134    2.395055915
 1269 SOLV  HW2     3832    1.948690860    1.831404198    2.239870143
 1270 SOLV  OW      3833    1.705425423    1.709771622    0.496812314
 1270 SOLV  HW1     3834    1.714482982    1.611620638    0.513676071
 1270 SOLV  HW2     3835    1.796305786    1.751056149    0.490783427
 1271 SOLV  OW      3836    2.806853882    1.471165696    0.825329412
 1271 SOLV  HW1     3837    2.758138746    1.395273053    0.782097250
 1271 SOLV  HW2     3838    2.823962698    1.449343819    0.921417470
 1272 SOLV  OW      3839    2.150612056    1.051101602    3.406166711
 1272 SOLV  HW1     3840    2.051476265    1.062616991    3.399752614
 1272 SOLV  HW2     3841    2.173152771    1.003042100    3.490924014
 1273 SOLV  OW      3842    1.541041782    3.249592856    0.182668965
 1273 SOLV  HW1     3843    1.457761152    3.262185679    0.128745884
 1273 SOLV  HW2     3844    1.600503234    3.329183835    0.171201850
 1274 SOLV  OW      3845    0.719232110    0.140793584    1.863735600
 1274 SOLV  HW1     3846    0.755844198    0.137314947    1.956737029
 1274 SOLV  HW2     3847    0.729321859    0.233422584    1.827406246
 1275 SOLV  OW      3848    0.282550156    1.816771693    1.841980505
 1275 SOLV  HW1     3849    0.348394356    1.749680977    1.807846992
 1275 SOLV  HW2     3850    0.298915544    1.904977800    1.797781810
 1276 SOLV  OW      3851    3.269330349    1.905691866    2.713740459
 1276 SOLV  HW1     3852    3.194298765    1.869064966    2.768789412
 1276 SOLV  HW2     3853    3.232381798    1.965727078    2.642802578
 1277 SOLV  OW      3854    2.018216292    2.714173333    1.325602536
 1277 SOLV  HW1     3855    2.083451108    2.696461307    1.251899725
 1277 SOLV  HW2     3856    2.037537797    2.803378564    1.366473857
 1278 SOLV  OW      3857    0.648680615    2.168973566    1.344303220
 1278 SOLV  HW1     3858    0.578042173    2.099335370    1.331554667
 1278 SOLV  HW2     3859    0.693901803    2.154820217    1.432374019
 1279 SOLV  OW      3860    1.523111796    2.935848709    0.698738926
 1279 SOLV  HW1     3861    1.623070448    2.933878406    0.696272579
 1279 SOLV  HW2     3862    1.487744798    2.948518786    0.606055111
 1280 SOLV  OW      3863    3.069343963    2.145178637    1.253748024
 1280 SOLV  HW1     3864    3.150731986    2.203212101    1.250610020
 1280 SOLV  HW2     3865    3.096458230    2.050758566    1.272492494
 1281 SOLV  OW      3866    1.750497409    0.830820774    1.236204875
 1281 SOLV  HW1     3867    1.742838706    0.818719836    1.137226625
 1281 SOLV  HW2     3868    1.659029249    0.835224937    1.276403205
 1282 SOLV  OW      3869    0.131200554    2.367109829    3.291098792
 1282 SOLV  HW1     3870    0.053797502    2.428543231    3.275732229
 1282 SOLV  HW2     3871    0.201299439    2.383852595    3.221764744
 1283 SOLV  OW      3872    0.567275817    2.948998995    2.009250496
 1283 SOLV  HW1     3873    0.592181466    3.027919463    2.065400465
 1283 SOLV  HW2     3874    0.585318237    2.864848048    2.060187640
 1284 SOLV  OW      3875    1.512580977    2.263763749    2.938248895
 1284 SOLV  HW1     3876    1.462593474    2.330313716    2.993690715
 1284 SOLV  HW2     3877    1.605511126    2.296982592    2.922065688
 1285 SOLV  OW      3878    2.952398489    3.436232706    0.365022347
 1285 SOLV  HW1     3879    3.040251435    3.389289962    0.356075340
 1285 SOLV  HW2     3880    2.957258773    3.501961927    0.440240715
 1286 SOLV  OW      3881    2.982755790    0.091612436    0.611140552
 1286 SOLV  HW1     3882    2.969882471    0.157824356    0.684978384
 1286 SOLV  HW2     3883    3.069825611    0.109385354    0.565263741
 1287 SOLV  OW      3884    2.521714729    3.202053631    2.900295039
 1287 SOLV  HW1     3885    2.466908990    3.140075701    2.956482456
 1287 SOLV  HW2     3886    2.490533260    3.296044950    2.914268111
 1288 SOLV  OW      3887    3.129111425    2.019564528    0.017839632
 1288 SOLV  HW1     3888    3.111679645    1.921555684    0.027349637
 1288 SOLV  HW2     3889    3.222443755    2.039824107    0.047481255
 1289 SOLV  OW      3890    2.149888466    0.247395374    2.715400048
 1289 SOLV  HW1     3891    2.094447913    0.173482711    2.677146898
 1289 SOLV  HW2     3892    2.104744726    0.284265563    2.796656628
 1290 SOLV  OW      3893    1.720546398    2.288190747    0.453398921
 1290 SOLV  HW1     3894    1.745802386    2.210976554    0.395073994
 1290 SOLV  HW2     3895    1.672983989    2.254419805    0.534633045
 1291 SOLV  OW      3896    0.964732299    1.356315228    0.621531976
 1291 SOLV  HW1     3897    0.894002536    1.425620535    0.635464496
 1291 SOLV  HW2     3898    1.054892398    1.399305032    0.626331280
 1292 SOLV  OW      3899    1.958407157    1.524096766    1.372068089
 1292 SOLV  HW1     3900    1.887369164    1.491942565    1.434689395
 1292 SOLV  HW2     3901    1.984201151    1.617666682    1.396172168
 1293 SOLV  OW      3902    2.533422176    2.156682976    2.617935378
 1293 SOLV  HW1     3903    2.570974017    2.216785576    2.688486747
 1293 SOLV  HW2     3904    2.541146341    2.061504286    2.647622992
 1294 SOLV  OW      3905    3.374281574    0.366636157    3.071203525
 1294 SOLV  HW1     3906    3.445948515    0.415178518    3.021128692
 1294 SOLV  HW2     3907    3.390700389    0.268134793    3.065736234
 1295 SOLV  OW      3908    1.020284931    1.555121647    1.040666740
 1295 SOLV  HW1     3909    0.987715117    1.493996958    1.112811840
 1295 SOLV  HW2     3910    1.024415804    1.648719517    1.075656045
 1296 SOLV  OW      3911    0.449308101    2.091723278    1.145781479
 1296 SOLV  HW1     3912    0.455304034    2.004760599    1.096758157
 1296 SOLV  HW2     3913    0.376535148    2.086458960    1.214177935
 1297 SOLV  OW      3914    1.854555693    1.007448151    3.468587104
 1297 SOLV  HW1     3915    1.801808969    1.023929594    3.385232910
 1297 SOLV  HW2     3916    1.897566583    1.092740021    3.498202678
 1298 SOLV  OW      3917    1.470117866    2.402895868    0.015134630
 1298 SOLV  HW1     3918    1.377421667    2.394385934   -0.021428559
 1298 SOLV  HW2     3919    1.484598541    2.496305287    0.047796632
 1299 SOLV  OW      3920    3.220362655    1.506573888    0.512932326
 1299 SOLV  HW1     3921    3.277476635    1.573442321    0.560557333
 1299 SOLV  HW2     3922    3.127833864    1.543101004    0.502652157
 1300 SOLV  OW      3923    0.570508494    1.744037657    1.683446973
 1300 SOLV  HW1     3924    0.613535813    1.679297546    1.620526652
 1300 SOLV  HW2     3925    0.538165640    1.823680633    1.632334481
 1301 SOLV  OW      3926    0.069280193    0.284499179    0.461292470
 1301 SOLV  HW1     3927    0.145852909    0.342622685    0.433728845
 1301 SOLV  HW2     3928   -0.005699943    0.294968143    0.395948673
 1302 SOLV  OW      3929    2.448915114    1.071517608    2.926544097
 1302 SOLV  HW1     3930    2.460570260    1.047952973    3.023035163
 1302 SOLV  HW2     3931    2.491982348    1.159936367    2.908407226
 1303 SOLV  OW      3932    3.296850894    0.601222219    1.468664093
 1303 SOLV  HW1     3933    3.371712562    0.640263288    1.522268890
 1303 SOLV  HW2     3934    3.333619949    0.559552254    1.385516392
 1304 SOLV  OW      3935    0.966318876    0.317127599    3.336550457
 1304 SOLV  HW1     3936    0.890407489    0.257959355    3.363726859
 1304 SOLV  HW2     3937    1.033998004    0.320385625    3.410108846
 1305 SOLV  OW      3938    2.828881069    2.488027597    0.117483407
 1305 SOLV  HW1     3939    2.822894210    2.461269409    0.213658468
 1305 SOLV  HW2     3940    2.791267712    2.579988115    0.106084321
 1306 SOLV  OW      3941    0.494393252    0.000761214    0.672901492
 1306 SOLV  HW1     3942    0.467873598   -0.047696968    0.756268495
 1306 SOLV  HW2     3943    0.508547618   -0.065215410    0.599089323
 1307 SOLV  OW      3944    3.436432771    0.305967104    2.082601436
 1307 SOLV  HW1     3945    3.354296981    0.342438616    2.038742776
 1307 SOLV  HW2     3946    3.434913921    0.206070554    2.078315112
 1308 SOLV  OW      3947    0.104112311    1.877435694    0.211271982
 1308 SOLV  HW1     3948    0.199102560    1.848064956    0.222044655
 1308 SOLV  HW2     3949    0.101594669    1.965074072    0.163157968
 1309 SOLV  OW      3950    2.155767159    2.088376293    2.232566826
 1309 SOLV  HW1     3951    2.108065925    2.014860268    2.280749063
 1309 SOLV  HW2     3952    2.198365351    2.051812695    2.149802145
 1310 SOLV  OW      3953    1.542149965    1.697638555    3.028132985
 1310 SOLV  HW1     3954    1.589307077    1.764180700    2.970255211
 1310 SOLV  HW2     3955    1.570992814    1.605244891    3.002974628
 1311 SOLV  OW      3956    2.004534756    2.279643648    3.394423635
 1311 SOLV  HW1     3957    1.939807707    2.274340294    3.318369697
 1311 SOLV  HW2     3958    2.078515814    2.342681705    3.370868047
 1312 SOLV  OW      3959    1.693284909    1.500858461    1.448995273
 1312 SOLV  HW1     3960    1.599641168    1.465780578    1.447622473
 1312 SOLV  HW2     3961    1.755610425    1.430820091    1.414187176
 1313 SOLV  OW      3962    2.117796616    1.401811770    1.958129751
 1313 SOLV  HW1     3963    2.085870092    1.458607505    2.034002557
 1313 SOLV  HW2     3964    2.039088834    1.366475727    1.907551723
 1314 SOLV  OW      3965    2.702542340    1.273038812    1.004761685
 1314 SOLV  HW1     3966    2.733901418    1.265235605    1.099396558
 1314 SOLV  HW2     3967    2.603237461    1.284734479    1.003437883
 1315 SOLV  OW      3968    2.536108848    1.467718306    1.522496010
 1315 SOLV  HW1     3969    2.584517944    1.535264911    1.466859538
 1315 SOLV  HW2     3970    2.449911423    1.443479691    1.477955547
 1316 SOLV  OW      3971    1.339713539    1.873953886    1.563187412
 1316 SOLV  HW1     3972    1.247863964    1.913266077    1.567643166
 1316 SOLV  HW2     3973    1.395774124    1.911838770    1.636832119
 1317 SOLV  OW      3974    1.850606269    0.688461791    3.035362632
 1317 SOLV  HW1     3975    1.795538064    0.736234415    2.966902862
 1317 SOLV  HW2     3976    1.790662961    0.651001989    3.106108575
 1318 SOLV  OW      3977    2.581660486    2.927525310    2.877554843
 1318 SOLV  HW1     3978    2.604441865    3.021672805    2.852676481
 1318 SOLV  HW2     3979    2.483893405    2.921092285    2.897600766
 1319 SOLV  OW      3980    2.989055421    0.750987457    1.900784223
 1319 SOLV  HW1     3981    2.910077313    0.722878730    1.846247807
 1319 SOLV  HW2     3982    3.064858269    0.687771012    1.884677844
 1320 SOLV  OW      3983    1.817199150    1.392245712    0.782898491
 1320 SOLV  HW1     3984    1.724198622    1.415123959    0.754103280
 1320 SOLV  HW2     3985    1.817222878    1.369204552    0.880216164
 1321 SOLV  OW      3986    1.283244022    2.870304262    0.926628019
 1321 SOLV  HW1     3987    1.246285310    2.959691553    0.952039972
 1321 SOLV  HW2     3988    1.333426571    2.878271207    0.840488675
 1322 SOLV  OW      3989    2.419615308    2.592535372    3.454312841
 1322 SOLV  HW1     3990    2.401673136    2.517952367    3.390147512
 1322 SOLV  HW2     3991    2.518267211    2.601832798    3.467842163
 1323 SOLV  OW      3992    0.596787729    3.081295232    2.848029587
 1323 SOLV  HW1     3993    0.527510727    3.152721853    2.838010598
 1323 SOLV  HW2     3994    0.624358819    3.074843173    2.943944171
 1324 SOLV  OW      3995    1.729832091    1.458086960    2.865546098
 1324 SOLV  HW1     3996    1.738080768    1.492946373    2.958918233
 1324 SOLV  HW2     3997    1.821013807    1.441028728    2.828177142
 1325 SOLV  OW      3998    0.131866979    3.182739900    3.351629020
 1325 SOLV  HW1     3999    0.122980278    3.180251147    3.451209382
 1325 SOLV  HW2     4000    0.040912338    3.182718750    3.310052279
 1326 SOLV  OW      4001    2.179568761    0.444176935    0.119173132
 1326 SOLV  HW1     4002    2.202753601    0.449036018    0.216334509
 1326 SOLV  HW2     4003    2.086870964    0.479032713    0.105258065
 1327 SOLV  OW      4004    0.811464444    2.199021298    1.098659348
 1327 SOLV  HW1     4005    0.864882106    2.274822156    1.136086941
 1327 SOLV  HW2     4006    0.723622523    2.193544300    1.146133547
 1328 SOLV  OW      4007    0.470106890    2.695090312    1.489678447
 1328 SOLV  HW1     4008    0.383755243    2.675143999    1.443342870
 1328 SOLV  HW2     4009    0.543843012    2.643079599    1.446559145
 1329 SOLV  OW      4010    2.965589517    1.414388026    0.482158783
 1329 SOLV  HW1     4011    2.975357059    1.320245209    0.449857359
 1329 SOLV  HW2     4012    2.973798264    1.416438199    0.581808268
 1330 SOLV  OW      4013    0.714750535    0.528426807    2.654730931
 1330 SOLV  HW1     4014    0.641645559    0.590857549    2.627197227
 1330 SOLV  HW2     4015    0.728796018    0.459974714    2.583197474
 1331 SOLV  OW      4016    1.873406555    0.988472685    1.794727512
 1331 SOLV  HW1     4017    1.891479568    0.897451296    1.831990268
 1331 SOLV  HW2     4018    1.950961301    1.017518308    1.738677415
 1332 SOLV  OW      4019    0.733702934    2.866106044    3.024152206
 1332 SOLV  HW1     4020    0.685807486    2.846046568    2.938690610
 1332 SOLV  HW2     4021    0.786969564    2.950073577    3.013563549
 1333 SOLV  OW      4022    3.277643374    2.707862469    2.101253238
 1333 SOLV  HW1     4023    3.196551549    2.757556986    2.132180406
 1333 SOLV  HW2     4024    3.304646512    2.641477416    2.171007927
 1334 SOLV  OW      4025    3.454866376    0.592955223    0.107665515
 1334 SOLV  HW1     4026    3.373568277    0.561214326    0.058833644
 1334 SOLV  HW2     4027    3.495552655    0.669777696    0.058225568
 1335 SOLV  OW      4028    1.688415855    3.332410807    2.569688938
 1335 SOLV  HW1     4029    1.780479309    3.361829657    2.595391469
 1335 SOLV  HW2     4030    1.668323726    3.363276642    2.476708718
 1336 SOLV  OW      4031    1.746138233    1.534024185    3.111158408
 1336 SOLV  HW1     4032    1.844528450    1.516250734    3.113442679
 1336 SOLV  HW2     4033    1.707851880    1.521285225    3.202665618
 1337 SOLV  OW      4034    1.187450597    1.359003688    1.922655843
 1337 SOLV  HW1     4035    1.140679543    1.291282710    1.979471041
 1337 SOLV  HW2     4036    1.138700258    1.369102550    1.835920636
 1338 SOLV  OW      4037    2.837131931    3.508670104    0.127364928
 1338 SOLV  HW1     4038    2.916128080    3.547936524    0.080271427
 1338 SOLV  HW2     4039    2.866594699    3.468650868    0.214142841
 1339 SOLV  OW      4040    3.452190856    1.718638533    2.886697721
 1339 SOLV  HW1     4041    3.485631682    1.652547289    2.819501289
 1339 SOLV  HW2     4042    3.404015588    1.670327306    2.959819670
 1340 SOLV  OW      4043    2.418008419    0.594661011    1.312586452
 1340 SOLV  HW1     4044    2.364528510    0.543886637    1.380142812
 1340 SOLV  HW2     4045    2.506672221    0.550138154    1.300001387
 1341 SOLV  OW      4046    3.442733861    2.900973212    1.973567651
 1341 SOLV  HW1     4047    3.459779131    2.825421225    2.036835776
 1341 SOLV  HW2     4048    3.453090048    2.868636602    1.879500938
 1342 SOLV  OW      4049    3.093151630    2.253513916    3.320313835
 1342 SOLV  HW1     4050    3.007841802    2.249761376    3.372367833
 1342 SOLV  HW2     4051    3.124003961    2.160542561    3.300167283
 1343 SOLV  OW      4052    2.808070260    0.366675043    0.666737884
 1343 SOLV  HW1     4053    2.742325885    0.330243926    0.732710833
 1343 SOLV  HW2     4054    2.782934722    0.336762782    0.574676056
 1344 SOLV  OW      4055    0.897327028    2.203769243    0.188347204
 1344 SOLV  HW1     4056    0.959245013    2.127310747    0.206290964
 1344 SOLV  HW2     4057    0.901684716    2.268694843    0.264290218
 1345 SOLV  OW      4058    1.529058617    2.930024094    1.382074605
 1345 SOLV  HW1     4059    1.444125896    2.934828782    1.434656911
 1345 SOLV  HW2     4060    1.601908692    2.893054242    1.439759961
 1346 SOLV  OW      4061    1.854923390    1.153587039    0.227203814
 1346 SOLV  HW1     4062    1.769902567    1.205246214    0.217063342
 1346 SOLV  HW2     4063    1.849301274    1.069341258    0.173621726
 1347 SOLV  OW      4064    0.430025621    1.465717431    0.267535910
 1347 SOLV  HW1     4065    0.345074967    1.504360567    0.303478478
 1347 SOLV  HW2     4066    0.506688318    1.524950654    0.292354776
 1348 SOLV  OW      4067    2.647573861    0.834738753    0.658779209
 1348 SOLV  HW1     4068    2.604715457    0.921000992    0.631878692
 1348 SOLV  HW2     4069    2.732138030    0.853695749    0.708690513
 1349 SOLV  OW      4070    1.764180647    0.481849469    2.710464591
 1349 SOLV  HW1     4071    1.845500158    0.423674217    2.708798074
 1349 SOLV  HW2     4072    1.791181996    0.577230607    2.697222089
 1350 SOLV  OW      4073    1.533385917    3.301169231    1.838406092
 1350 SOLV  HW1     4074    1.618121088    3.256949270    1.867835772
 1350 SOLV  HW2     4075    1.473341513    3.233299375    1.796099304
 1351 SOLV  OW      4076    3.206372667    2.581145819    2.521252402
 1351 SOLV  HW1     4077    3.282895891    2.641370328    2.498509391
 1351 SOLV  HW2     4078    3.151914238    2.622575936    2.594175821
 1352 SOLV  OW      4079    1.857201373    1.606391907    2.069402458
 1352 SOLV  HW1     4080    1.782376377    1.671142268    2.054957654
 1352 SOLV  HW2     4081    1.830566125    1.516445897    2.034757415
 1353 SOLV  OW      4082    1.832096851    2.499854315    2.631052545
 1353 SOLV  HW1     4083    1.791771167    2.413687269    2.661888351
 1353 SOLV  HW2     4084    1.908835024    2.480701880    2.569846735
 1354 SOLV  OW      4085    0.900437223    0.557724956    0.562397751
 1354 SOLV  HW1     4086    0.949421734    0.484833420    0.610238971
 1354 SOLV  HW2     4087    0.953396647    0.586692031    0.482663161
 1355 SOLV  OW      4088    2.346166667    3.175808733    0.816738968
 1355 SOLV  HW1     4089    2.380294280    3.268293830    0.833583489
 1355 SOLV  HW2     4090    2.422281185    3.111038352    0.820378246
 1356 SOLV  OW      4091    2.848284318    0.671488987    3.210873858
 1356 SOLV  HW1     4092    2.848256120    0.758413045    3.260330346
 1356 SOLV  HW2     4093    2.937291011    0.627143383    3.221502162
 1357 SOLV  OW      4094    0.748443257    0.552972720    0.174627361
 1357 SOLV  HW1     4095    0.781594729    0.582705929    0.264164816
 1357 SOLV  HW2     4096    0.654863479    0.585587924    0.161245519
 1358 SOLV  OW      4097    0.723127468    3.491262815    1.393710637
 1358 SOLV  HW1     4098    0.693582991    3.441756344    1.311993109
 1358 SOLV  HW2     4099    0.697960982    3.439053544    1.475211036
 1359 SOLV  OW      4100    0.373406284    1.880839317    0.829819449
 1359 SOLV  HW1     4101    0.333680258    1.791621475    0.808324807
 1359 SOLV  HW2     4102    0.314348442    1.928839354    0.894705202
 1360 SOLV  OW      4103    2.111748394    0.687280587    0.662261015
 1360 SOLV  HW1     4104    2.067344045    0.702359132    0.750592345
 1360 SOLV  HW2     4105    2.068493397    0.609876368    0.616010841
 1361 SOLV  OW      4106    0.344290080    0.189836803    2.293258359
 1361 SOLV  HW1     4107    0.348007954    0.092147156    2.272211937
 1361 SOLV  HW2     4108    0.340883426    0.242147553    2.208099799
 1362 SOLV  OW      4109    3.205635278    2.581772513    1.781587383
 1362 SOLV  HW1     4110    3.127368716    2.575739278    1.843550980
 1362 SOLV  HW2     4111    3.271127676    2.648520629    1.817040602
 1363 SOLV  OW      4112    0.859347088    2.052990811    0.808624778
 1363 SOLV  HW1     4113    0.876600634    2.088889903    0.900358196
 1363 SOLV  HW2     4114    0.923464807    1.978711834    0.789312682
 1364 SOLV  OW      4115    2.949870346    1.123019156    1.215612206
 1364 SOLV  HW1     4116    2.961643417    1.050937368    1.283929851
 1364 SOLV  HW2     4117    2.864689024    1.172274018    1.233493486
 1365 SOLV  OW      4118    0.721954797    2.615234118    2.888281815
 1365 SOLV  HW1     4119    0.723653000    2.540352778    2.954550690
 1365 SOLV  HW2     4120    0.627991880    2.647535117    2.876913971
 1366 SOLV  OW      4121    1.704757780    0.759150777    0.550426045
 1366 SOLV  HW1     4122    1.782465378    0.794795751    0.498534304
 1366 SOLV  HW2     4123    1.628319747    0.823345098    0.544257635
 1367 SOLV  OW      4124    3.378767609    2.108858467    1.587104995
 1367 SOLV  HW1     4125    3.466810773    2.130980903    1.629064816
 1367 SOLV  HW2     4126    3.318769010    2.188749914    1.591475701
 1368 SOLV  OW      4127    1.719854803    2.821765212    1.552239351
 1368 SOLV  HW1     4128    1.679605027    2.808768128    1.642864956
 1368 SOLV  HW2     4129    1.791434206    2.753497635    1.537480084
 1369 SOLV  OW      4130    2.575198669    0.268461228    1.753494290
 1369 SOLV  HW1     4131    2.485224054    0.224849289    1.751376607
 1369 SOLV  HW2     4132    2.594718404    0.300069074    1.846347841
 1370 SOLV  OW      4133    0.539279888    3.464730951    1.778445636
 1370 SOLV  HW1     4134    0.590882895    3.547861269    1.799137226
 1370 SOLV  HW2     4135    0.585393260    3.385889874    1.819179559
 1371 SOLV  OW      4136    2.324195567    2.546545082    2.510092707
 1371 SOLV  HW1     4137    2.339052022    2.501644102    2.598211807
 1371 SOLV  HW2     4138    2.232822978    2.524050536    2.476228588
 1372 SOLV  OW      4139    2.504459741    2.532095066    0.247678129
 1372 SOLV  HW1     4140    2.458790688    2.484196673    0.172700801
 1372 SOLV  HW2     4141    2.550166830    2.613652991    0.212172642
 1373 SOLV  OW      4142    1.490371320    0.465958874    2.519441549
 1373 SOLV  HW1     4143    1.510970546    0.369802119    2.501286879
 1373 SOLV  HW2     4144    1.566387016    0.507438425    2.569452157
 1374 SOLV  OW      4145    3.503028099    1.514878566    2.697788201
 1374 SOLV  HW1     4146    3.599141631    1.490499880    2.684761705
 1374 SOLV  HW2     4147    3.448992970    1.431693624    2.710525390
 1375 SOLV  OW      4148    1.337642690    0.935242571    0.959733165
 1375 SOLV  HW1     4149    1.340097807    0.873799760    1.038602367
 1375 SOLV  HW2     4150    1.275423043    0.898341058    0.890678525
 1376 SOLV  OW      4151    0.018224792    1.137071457    1.828682652
 1376 SOLV  HW1     4152    0.075453345    1.191807471    1.889761887
 1376 SOLV  HW2     4153   -0.007061417    1.051740298    1.874300161
 1377 SOLV  OW      4154    0.783263340    2.143229911    1.870129690
 1377 SOLV  HW1     4155    0.729555130    2.058956962    1.866450196
 1377 SOLV  HW2     4156    0.722453768    2.220762513    1.887185239
 1378 SOLV  OW      4157    3.011817874    1.461386581    0.211414604
 1378 SOLV  HW1     4158    3.082845794    1.531390027    0.218897279
 1378 SOLV  HW2     4159    2.992381405    1.423824940    0.302038785
 1379 SOLV  OW      4160    0.131164180    1.259948794    2.047941517
 1379 SOLV  HW1     4161    0.223251239    1.297183780    2.036316767
 1379 SOLV  HW2     4162    0.117327911    1.234580726    2.143683754
 1380 SOLV  OW      4163    1.305916674    1.915660350    3.075989123
 1380 SOLV  HW1     4164    1.339695629    1.866197220    3.156066726
 1380 SOLV  HW2     4165    1.239461647    1.984534887    3.104972353
 1381 SOLV  OW      4166    1.923408176    3.105135886    1.860164872
 1381 SOLV  HW1     4167    1.953142586    3.014101249    1.888979487
 1381 SOLV  HW2     4168    1.957137178    3.123523074    1.767828873
 1382 SOLV  OW      4169    0.572386096    0.756459550    1.473324036
 1382 SOLV  HW1     4170    0.621258641    0.793018492    1.552547339
 1382 SOLV  HW2     4171    0.636352734    0.706592525    1.414818314
 1383 SOLV  OW      4172    2.355154819    1.357138141    0.977610097
 1383 SOLV  HW1     4173    2.416057005    1.356940370    0.898284503
 1383 SOLV  HW2     4174    2.286427840    1.428960375    0.966665510
 1384 SOLV  OW      4175    2.384909110    2.242318966    2.106283904
 1384 SOLV  HW1     4176    2.285121512    2.239842094    2.112461840
 1384 SOLV  HW2     4177    2.414470387    2.334591515    2.081510589
 1385 SOLV  OW      4178    0.947456164    2.235479165    2.946379235
 1385 SOLV  HW1     4179    1.020188773    2.303934286    2.951458475
 1385 SOLV  HW2     4180    0.949260277    2.191562632    2.856546285
 1386 SOLV  OW      4181    0.317856596    3.020900687    2.939244497
 1386 SOLV  HW1     4182    0.220250197    3.025917495    2.960441893
 1386 SOLV  HW2     4183    0.351842045    3.112271134    2.916930993
 1387 SOLV  OW      4184    1.739698978    2.299253156    2.783065796
 1387 SOLV  HW1     4185    1.749105667    2.208887092    2.741265674
 1387 SOLV  HW2     4186    1.646064356    2.332117484    2.770648025
 1388 SOLV  OW      4187    1.499082226    3.154480416    0.910406535
 1388 SOLV  HW1     4188    1.593744505    3.186343461    0.905357111
 1388 SOLV  HW2     4189    1.482517678    3.087639075    0.837884146
 1389 SOLV  OW      4190    1.677053434    0.373602906    2.296359478
 1389 SOLV  HW1     4191    1.701231363    0.413729269    2.208002901
 1389 SOLV  HW2     4192    1.744104388    0.401536866    2.365101000
 1390 SOLV  OW      4193    2.145398456    0.280115572    0.994338167
 1390 SOLV  HW1     4194    2.197639529    0.349541761    1.043861188
 1390 SOLV  HW2     4195    2.203682147    0.200753219    0.976838653
 1391 SOLV  OW      4196    3.124263545    2.773425874    0.514328555
 1391 SOLV  HW1     4197    3.111148579    2.730696531    0.603791924
 1391 SOLV  HW2     4198    3.221766712    2.775032984    0.492147527
 1392 SOLV  OW      4199    1.483980859    2.483350389    3.105801835
 1392 SOLV  HW1     4200    1.504497949    2.571258652    3.148844870
 1392 SOLV  HW2     4201    1.475181239    2.412978555    3.176313121
 1393 SOLV  OW      4202    2.094131100    2.115348310    1.185389621
 1393 SOLV  HW1     4203    2.119948461    2.196261048    1.132583266
 1393 SOLV  HW2     4204    2.176573150    2.069917111    1.219170899
 1394 SOLV  OW      4205    1.306943887    1.332521750    3.373244172
 1394 SOLV  HW1     4206    1.389403924    1.381458939    3.344862946
 1394 SOLV  HW2     4207    1.226130786    1.383479642    3.343679614
 1395 SOLV  OW      4208    2.654389064    2.985768101    1.269793561
 1395 SOLV  HW1     4209    2.654484611    2.886151080    1.260950832
 1395 SOLV  HW2     4210    2.569794296    3.015180355    1.314294627
 1396 SOLV  OW      4211    0.224892233    2.636171677    1.341137406
 1396 SOLV  HW1     4212    0.184360272    2.544875852    1.336269639
 1396 SOLV  HW2     4213    0.260913230    2.661462771    1.251336144
 1397 SOLV  OW      4214    2.613157786    1.286243131    2.860954036
 1397 SOLV  HW1     4215    2.630844548    1.222347270    2.786081000
 1397 SOLV  HW2     4216    2.586860510    1.375120476    2.823394748
 1398 SOLV  OW      4217    1.955988783    1.333223225    1.609259718
 1398 SOLV  HW1     4218    1.927674679    1.393091500    1.684199375
 1398 SOLV  HW2     4219    1.878421070    1.277122676    1.580315411
 1399 SOLV  OW      4220    0.324318330    1.716231013    1.070456545
 1399 SOLV  HW1     4221    0.381644138    1.645601018    1.112014744
 1399 SOLV  HW2     4222    0.301879173    1.689962965    0.976603770
 1400 SOLV  OW      4223    2.865512294    1.877822485    0.048906480
 1400 SOLV  HW1     4224    2.896677031    1.920201340    0.133952547
 1400 SOLV  HW2     4225    2.779544478    1.920072665    0.020193120
 1401 SOLV  OW      4226    2.465135995    1.393843872    0.062081283
 1401 SOLV  HW1     4227    2.450255970    1.312872551    0.118846331
 1401 SOLV  HW2     4228    2.545794163    1.443083872    0.094787281
 1402 SOLV  OW      4229    1.977724503    1.900332366    1.899738289
 1402 SOLV  HW1     4230    1.958143322    1.869100726    1.806770869
 1402 SOLV  HW2     4231    1.966481550    1.824141823    1.963537367
 1403 SOLV  OW      4232    0.917146292    0.320724899    2.813500787
 1403 SOLV  HW1     4233    0.856864662    0.394710178    2.843405080
 1403 SOLV  HW2     4234    0.863239323    0.237830021    2.798521410
 1404 SOLV  OW      4235    1.248195871    2.051884829    2.074067607
 1404 SOLV  HW1     4236    1.318160816    2.021379745    2.138677106
 1404 SOLV  HW2     4237    1.278495826    2.136104363    2.029469593
 1405 SOLV  OW      4238    0.940944779    0.983176906    2.803227266
 1405 SOLV  HW1     4239    0.859850632    0.927879909    2.784047493
 1405 SOLV  HW2     4240    1.022557029    0.925631990    2.797763877
 1406 SOLV  OW      4241    2.122166792    2.906088414    2.522156171
 1406 SOLV  HW1     4242    2.205530813    2.958365679    2.504292723
 1406 SOLV  HW2     4243    2.143682770    2.828164469    2.581032728
 1407 SOLV  OW      4244    3.430369215    0.447783420    1.250517039
 1407 SOLV  HW1     4245    3.386355346    0.374966128    1.197962506
 1407 SOLV  HW2     4246    3.430761795    0.532106701    1.196749566
 1408 SOLV  OW      4247    0.190123186    0.898917282    0.670411204
 1408 SOLV  HW1     4248    0.280784664    0.904211646    0.628526467
 1408 SOLV  HW2     4249    0.130873018    0.968933875    0.630550161
 1409 SOLV  OW      4250    1.194088132    0.490135863    0.639058362
 1409 SOLV  HW1     4251    1.196071541    0.417795122    0.570032130
 1409 SOLV  HW2     4252    1.274690393    0.482394513    0.697752758
 1410 SOLV  OW      4253    3.138869496    1.968860552    3.177565787
 1410 SOLV  HW1     4254    3.095643266    1.919058492    3.102391005
 1410 SOLV  HW2     4255    3.213689146    1.914137212    3.215107394
 1411 SOLV  OW      4256    0.107899483    0.709301496    3.034056398
 1411 SOLV  HW1     4257    0.066400622    0.776476952    3.095429783
 1411 SOLV  HW2     4258    0.145510356    0.756039623    2.954041914
 1412 SOLV  OW      4259    3.345013853    1.807044762    1.947957292
 1412 SOLV  HW1     4260    3.295926206    1.735438014    1.898310273
 1412 SOLV  HW2     4261    3.439085465    1.777494709    1.964667075
 1413 SOLV  OW      4262    2.799340571    0.832172900    2.709868018
 1413 SOLV  HW1     4263    2.854489293    0.831962653    2.793294917
 1413 SOLV  HW2     4264    2.751390205    0.744819486    2.701407974
 1414 SOLV  OW      4265    2.300868447    2.157095789    2.468701531
 1414 SOLV  HW1     4266    2.209792682    2.185135394    2.438362574
 1414 SOLV  HW2     4267    2.369557178    2.192990447    2.405496671
 1415 SOLV  OW      4268    2.137615531    0.486360320    2.509614727
 1415 SOLV  HW1     4269    2.160036480    0.477181630    2.606643316
 1415 SOLV  HW2     4270    2.151151488    0.581263559    2.481126095
 1416 SOLV  OW      4271    1.442816779    2.236734732    2.018078342
 1416 SOLV  HW1     4272    1.433305208    2.198595965    1.926118293
 1416 SOLV  HW2     4273    1.413418817    2.332323720    2.017704224
 1417 SOLV  OW      4274    0.151526782    0.388724631    1.606496292
 1417 SOLV  HW1     4275    0.111833701    0.297403081    1.597198149
 1417 SOLV  HW2     4276    0.108003231    0.450768993    1.541244700
 1418 SOLV  OW      4277    0.920662797    1.854173510    2.245592557
 1418 SOLV  HW1     4278    0.952474714    1.792672033    2.173442641
 1418 SOLV  HW2     4279    0.850517717    1.808177680    2.300035661
 1419 SOLV  OW      4280    3.361468435    0.242799312    2.488594246
 1419 SOLV  HW1     4281    3.414105043    0.163384082    2.518993724
 1419 SOLV  HW2     4282    3.417247874    0.325283597    2.497893173
 1420 SOLV  OW      4283    1.196609067    3.191709699    0.310604996
 1420 SOLV  HW1     4284    1.291229176    3.163367871    0.326274823
 1420 SOLV  HW2     4285    1.136482061    3.112049421    0.316984451
 1421 SOLV  OW      4286    1.676401135    2.983140212    2.298300733
 1421 SOLV  HW1     4287    1.738411930    3.060318841    2.312438082
 1421 SOLV  HW2     4288    1.703118840    2.907554514    2.358089173
 1422 SOLV  OW      4289    0.199997339    2.391958908    0.305109526
 1422 SOLV  HW1     4290    0.203154960    2.319102049    0.236670631
 1422 SOLV  HW2     4291    0.255017580    2.469411421    0.273871777
 1423 SOLV  OW      4292    2.083719083    1.226594424    2.264904165
 1423 SOLV  HW1     4293    2.143876134    1.215914009    2.185726833
 1423 SOLV  HW2     4294    2.020365784    1.149333400    2.269265925
 1424 SOLV  OW      4295    2.366717620    3.095435382    2.511608474
 1424 SOLV  HW1     4296    2.357704399    3.065261240    2.606520450
 1424 SOLV  HW2     4297    2.463344544    3.109991062    2.490316147
 1425 SOLV  OW      4298    1.075730848    2.460338143    0.251505624
 1425 SOLV  HW1     4299    1.077596313    2.407891673    0.166372749
 1425 SOLV  HW2     4300    1.165252439    2.455167399    0.295786710
 1426 SOLV  OW      4301    2.979202550    1.115146552    2.117873548
 1426 SOLV  HW1     4302    2.999696641    1.050950040    2.191770004
 1426 SOLV  HW2     4303    3.018082468    1.080958941    2.032308438
END
LATTICESHIFTS
         0         0         0
         0         0         0
         0         0         0
         0         0         0
         0         0         0
         0         0         0
         0         0         0
         0         0         0
         0         0         0
         0         0         0
         0         0         0
         0         0         0
         0         0         0
         0         0         0
         0         0         0
         0         0         0
         0         0         0
         0         0         0
         0         0         0
         0         0         0
         0         0         0
         0         0         0
         0         0         0
         0         0         0
         0         0         0
         0         0         0
         0         0         0
         0         0         0
         0         0         0
         0         0         0
         0         0         0
         0         0         0
         0         0         0
         0         0         0
         0         0         0
         0         0         0
         0         0         0
         0         0         0
         0         0         0
         0         0         0
         0         0         0
         0         0         0
         0         0         0
         0         0         0
         0         0         0
         0         0         0
         0         0         0
         0         0         0
         0         0         0
         0         0         0
         0         0         0
         0         0         0
         0         0         0
         0         0         0
         0         0         0
         0         0         0
         0         0         0
         0         0         0
         0         0         0
         0         0         0
         0         0         0
         0         0         0
         0         0         0
         0         0         0
         0         0         0
         0         0         0
         0         0         0
         0         0         0
         0         0         0
         0         0         0
         0         0         0
         0         0         0
         0         0         0
         0         0         0
         0         0         0
         0         0         0
         0         0         0
         0         0         0
         0         0         0
         0         0         0
         0         0         0
         0         0         0
         0         0         0
         0         0         0
         0         0         0
         0         1         0
         0         1         0
         0         1         0
         0         0         0
         0         0         0
         0         0         0
         0         0         0
         0         0         0
         0         0         0
         0         0         0
         0         0         0
         0         0         0
         0         0         0
         0         0         0
         0         0         0
         0         0         0
         0         0         0
         0         0         0
         0         0         0
         0         0         0
         0         0         0
         0         0         0
         0         0         0
         0         0         0
         0         0         0
         0         0         0
         0         0         0
         0         1         0
         0         1         0
         0         1         0
         0         0         0
         0         0         0
         0         0         0
         0         0         0
         0         0         0
         0         0         0
         0         0         0
         0         0         0
         0         0         0
         0         0         0
         0         0         0
         0         0         0
         0         0         0
         0         0         0
         0         0         0
         0         0         0
         0         0         0
         0         0         0
         0         0         0
         0         0         0
         0         0         0
         0         0         0
         0         0         0
         0         0         0
         0         0         0
         0         0         0
         0         0         0
         0         0         0
         0         0         0
         0         0         0
         0         0         0
         0         0         0
         0         0         0
         0         0         0
         0         0         0
         0         0         0
         0         0         0
         0         0         0
         0         0         0
         1         0         0
         1         0         0
         1         0         0
         0         0         0
         0         0         0
         0         0         0
         0         0         0
         0         0         0
         0         0         0
         0         0         0
         0         0         0
         0         0         0
         0         0         0
         0         0         0
         0         0         0
         0         0         0
         0         0         0
         0         0         0
         0         0         0
         0         0         0
         0         0         0
         0         0         0
         0         0         0
         0         0         0
         0         0         0
         0         0         0
         0         0         0
         0         0         0
         0         0         0
         0         0         0
         0         0         0
         0         0         0
         0         0         0
         0         0         0
         0         0         0
         0         0         0
         0         0         0
         0         0         0
         0         0         0
         0         0         0
         0         0         0
         0         0         0
         0         0         0
         0         0         0
         0         0         0
         0         0         0
         0         0         0
         0         0         0
         0         0         0
         0         0         0
         0         0         0
         0         0         0
         0         0         0
         0         0         0
         0         0         0
         0         0         0
         0         0         0
         0         1         0
         0         1         0
         0         1         0
         0         0         0
         0         0         0
         0         0         0
         0         0         0
         0         0         0
         0         0         0
         0         0         0
         0         0         0
         0         0         0
         0        -1         0
         0        -1         0
         0        -1         0
         0         0         0
         0         0         0
         0         0         0
         1         0         0
         1         0         0
         1         0         0
         0         0         0
         0         0         0
         0         0         0
         0         0         0
         0         0         0
         0         0         0
         0         0        -1
         0         0        -1
         0         0        -1
         0         0         0
         0         0         0
         0         0         0
         0        -1         0
         0        -1         0
         0        -1         0
         0         0         0
         0         0         0
         0         0         0
         0         0         0
         0         0         0
         0         0         0
         0         0         0
         0         0         0
         0         0         0
         0         0         0
         0         0         0
         0         0         0
         0         0         0
         0         0         0
         0         0         0
         0         0         0
         0         0         0
         0         0         0
         0         0         1
         0         0         1
         0         0         1
         0         0         0
         0         0         0
         0         0         0
         0         0         0
         0         0         0
         0         0         0
         0         0         0
         0         0         0
         0         0         0
         0         0         1
         0         0         1
         0         0         1
         1         0         0
         1         0         0
         1         0         0
         0         0         0
         0         0         0
         0         0         0
         0         0         0
         0         0         0
         0         0         0
         0         0         0
         0         0         0
         0         0         0
         0         0         0
         0         0         0
         0         0         0
         0         0         0
         0         0         0
         0         0         0
         0         0         0
         0         0         0
         0         0         0
         0         0         0
         0         0         0
         0         0         0
         0         0         0
         0         0         0
         0         0         0
         0         1         0
         0         1         0
         0         1         0
        -1         0         0
        -1         0         0
        -1         0         0
         0         0         0
         0         0         0
         0         0         0
         0         0         0
         0         0         0
         0         0         0
         0         0         0
         0         0         0
         0         0         0
         0         0         0
         0         0         0
         0         0         0
         0         0         0
         0         0         0
         0         0         0
         0         0        -1
         0         0        -1
         0         0        -1
         0         0         0
         0         0         0
         0         0         0
         0         0         1
         0         0         1
         0         0         1
         0         0         0
         0         0         0
         0         0         0
         0         0         0
         0         0         0
         0         0         0
         0         0         0
         0         0         0
         0         0         0
         0         0         0
         0         0         0
         0         0         0
         0         0         0
         0         0         0
         0         0         0
         0         1         0
         0         1         0
         0         1         0
         0         0         0
         0         0         0
         0         0         0
         0         0         0
         0         0         0
         0         0         0
         0         0         0
         0         0         0
         0         0         0
         0         0         0
         0         0         0
         0         0         0
         0         0         0
         0         0         0
         0         0         0
         0         0         0
         0         0         0
         0         0         0
         0         0         0
         0         0         0
         0         0         0
         0         0         0
         0         0         0
         0         0         0
         0         0         0
         0         0         0
         0         0         0
         0         0         0
         0         0         0
         0         0         0
         0         0         0
         0         0         0
         0         0         0
         0         0        -1
         0         0        -1
         0         0        -1
         0         0         0
         0         0         0
         0         0         0
         0         0         0
         0         0         0
         0         0         0
         0         0        -1
         0         0        -1
         0         0        -1
         0         0         0
         0         0         0
         0         0         0
         0         0         0
         0         0         0
         0         0         0
         0         0         0
         0         0         0
         0         0         0
         0         0         0
         0         0         0
         0         0         0
         0         0         0
         0         0         0
         0         0         0
         0         0         0
         0         0         0
         0         0         0
         0         1         0
         0         1         0
         0         1         0
         0         0         0
         0         0         0
         0         0         0
         0         0         0
         0         0         0
         0         0         0
         0         0         0
         0         0         0
         0         0         0
         0         0         0
         0         0         0
         0         0         0
         0         0         0
         0         0         0
         0         0         0
         0         0         0
         0         0         0
         0         0         0
         0         0         0
         0         0         0
         0         0         0
         0         0         0
         0         0         0
         0         0         0
         0         0         0
         0         0         0
         0         0         0
         0         0         0
         0         0         0
         0         0         0
         0         0         0
         0         0         0
         0         0         0
         0         0         0
         0         0         0
         0         0         0
         0         0         0
         0         0         0
         0         0         0
         0         0         0
         0         0         0
         0         0         0
         0         0         0
         0         0         0
         0         0         0
         0         0         0
         0         0         0
         0         0         0
         0         0         0
         0         0         0
         0         0         0
         0         0         0
         0         0         0
         0         0         0
         0         0         0
         0         0         0
         0         0         0
         0         0         0
         0         0         0
         0         0         0
         0         0         0
         0         0         0
         0         0         0
         0         0         0
         0         0         0
         0         0         0
         0         0         0
         0         0         0
         0         0         0
         0         0         0
         0         0         0
         0         0         0
         0         0         0
         0         0         0
         0         0         0
         0         0        -1
         0         0        -1
         0         0        -1
         0         0         0
         0         0         0
         0         0         0
         0         0         0
         0         0         0
         0         0         0
         0         0         0
         0         0         0
         0         0         0
         0         0         0
         0         0         0
         0         0         0
         0         0         0
         0         0         0
         0         0         0
         0         0         0
         0         0         0
         0         0         0
         0         0        -1
         0         0        -1
         0         0        -1
         0         0         0
         0         0         0
         0         0         0
         0         0         0
         0         0         0
         0         0         0
         0         0         0
         0         0         0
         0         0         0
         0         0         0
         0         0         0
         0         0         0
         0         0         0
         0         0         0
         0         0         0
         0         0         0
         0         0         0
         0         0         0
         0         0         0
         0         0         0
         0         0         0
         0         0         0
         0         0         0
         0         0         0
         0         0         0
         0         0         0
         0         0         0
         0         0         0
         0         0         0
         0         0         0
        -1         0         0
        -1         0         0
        -1         0         0
         0         0         0
         0         0         0
         0         0         0
         0         0         0
         0         0         0
         0         0         0
         0         0         1
         0         0         1
         0         0         1
         0         0         0
         0         0         0
         0         0         0
         0         0         0
         0         0         0
         0         0         0
         0         0         0
         0         0         0
         0         0         0
         0         0         0
         0         0         0
         0         0         0
         0         0         0
         0         0         0
         0         0         0
         0         0         0
         0         0         0
         0         0         0
         0         0         0
         0         0         0
         0         0         0
         0         0         1
         0         0         1
         0         0         1
         0         0         0
         0         0         0
         0         0         0
         0         0         0
         0         0         0
         0         0         0
         0         0         0
         0         0         0
         0         0         0
         0         0         0
         0         0         0
         0         0         0
         0         0         0
         0         0         0
         0         0         0
         0         0         0
         0         0         0
         0         0         0
         0         0         0
         0         0         0
         0         0         0
         0         0         0
         0         0         0
         0         0         0
         0         0         0
         0         0         0
         0         0         0
         0         0         0
         0         0         0
         0         0         0
         0         0         0
         0         0         0
         0         0         0
         0         0         0
         0         0         0
         0         0         0
         0         0         0
         0         0         0
         0         0         0
         0         0         0
         0         0         0
         0         0         0
         0         0         0
         0         0         0
         0         0         0
         0         0         0
         0         0         0
         0         0         0
         0         0         0
         0         0         0
         0         0         0
         0         0         0
         0         0         0
         0         0         0
         0         0         0
         0         0         0
         0         0         0
         0         0         0
         0         0         0
         0         0         0
         0         0         0
         0         0         0
         0         0         0
         0         0         0
         0         0         0
         0         0         0
         0         0         0
         0         0         0
         0         0         0
         0         0         1
         0         0         1
         0         0         1
         0         0         0
         0         0         0
         0         0         0
         0         0         0
         0         0         0
         0         0         0
         0         0         0
         0         0         0
         0         0         0
         0         0         0
         0         0         0
         0         0         0
         0         0         0
         0         0         0
         0         0         0
         0         0         0
         0         0         0
         0         0         0
         0         0         0
         0         0         0
         0         0         0
         0         0         0
         0         0         0
         0         0         0
         0         0         0
         0         0         0
         0         0         0
         0         0         0
         0         0         0
         0         0         0
         0         1         0
         0         1         0
         0         1         0
         0         0         0
         0         0         0
         0         0         0
         0         0         0
         0         0         0
         0         0         0
         0         0         0
         0         0         0
         0         0         0
         0         0         0
         0         0         0
         0         0         0
         0         0         0
         0         0         0
         0         0         0
         0         0         0
         0         0         0
         0         0         0
         0         0         0
         0         0         0
         0         0         0
         0         0         0
         0         0         0
         0         0         0
         0         0         0
         0         0         0
         0         0         0
         0         0         0
         0         0         0
         0         0         0
         0         0        -1
         0         0        -1
         0         0        -1
         0         0         0
         0         0         0
         0         0         0
         0         0         0
         0         0         0
         0         0         0
         0         0         0
         0         0         0
         0         0         0
         0         0         0
         0         0         0
         0         0         0
         0         0         0
         0         0         0
         0         0         0
         0         0         0
         0         0         0
         0         0         0
         0         0         0
         0         0         0
         0         0         0
         0         0         0
         0         0         0
         0         0         0
         0         0         0
         0         0         0
         0         0         0
         0         0         0
         0         0         0
         0         0         0
         0         0         0
         0         0         0
         0         0         0
         0         0         0
         0         0         0
         0         0         0
         0         0         0
         0         0         0
         0         0         0
        -1         0         0
        -1         0         0
        -1         0         0
         0         0         0
         0         0         0
         0         0         0
        -1         0         0
        -1         0         0
        -1         0         0
         1         0         0
         1         0         0
         1         0         0
         0         0         0
         0         0         0
         0         0         0
         0         0         0
         0         0         0
         0         0         0
         0         0         0
         0         0         0
         0         0         0
         0         0         0
         0         0         0
         0         0         0
        -1         0         0
        -1         0         0
        -1         0         0
         0         0         0
         0         0         0
         0         0         0
         0         0         0
         0         0         0
         0         0         0
         0         1         0
         0         1         0
         0         1         0
         0         0         0
         0         0         0
         0         0         0
         0         0         0
         0         0         0
         0         0         0
         0         0         0
         0         0         0
         0         0         0
         0         0         0
         0         0         0
         0         0         0
         0         0         0
         0         0         0
         0         0         0
         0         0         0
         0         0         0
         0         0         0
         0         0         0
         0         0         0
         0         0         0
         0         0         0
         0         0         0
         0         0         0
         0         0         0
         0         0         0
         0         0         0
         0         0         0
         0         0         0
         0         0         0
         0         0         0
         0         0         0
         0         0         0
         0         0         0
         0         0         0
         0         0         0
         0         0         0
         0         0         0
         0         0         0
         0         0         0
         0         0         0
         0         0         0
         0         0         0
         0         0         0
         0         0         0
         0         0         0
         0         0         0
         0         0         0
         0         0         0
         0         0         0
         0         0         0
         0         0         0
         0         0         0
         0         0         0
         0         0         0
         0         0         0
         0         0         0
         0         0         0
         0         0         0
         0         0         0
         0        -1         0
         0        -1         0
         0        -1         0
         0         0         0
         0         0         0
         0         0         0
         0         0         0
         0         0         0
         0         0         0
         0         0         0
         0         0         0
         0         0         0
         0         0         0
         0         0         0
         0         0         0
         0         0         0
         0         0         0
         0         0         0
         0         0         0
         0         0         0
         0         0         0
         0         0         0
         0         0         0
         0         0         0
         1         0         0
         1         0         0
         1         0         0
         0         0         0
         0         0         0
         0         0         0
         0         0         0
         0         0         0
         0         0         0
         0         0         0
         0         0         0
         0         0         0
         0         0         0
         0         0         0
         0         0         0
         0         0         0
         0         0         0
         0         0         0
         0         0         0
         0         0         0
         0         0         0
         0         0         0
         0         0         0
         0         0         0
         0         0         0
         0         0         0
         0         0         0
         0         0         0
         0         0         0
         0         0         0
         0         1         0
         0         1         0
         0         1         0
         0         0         0
         0         0         0
         0         0         0
         0         0         0
         0         0         0
         0         0         0
         0         0         0
         0         0         0
         0         0         0
         0         0         0
         0         0         0
         0         0         0
         0         0         0
         0         0         0
         0         0         0
         0         0         0
         0         0         0
         0         0         0
         0         0         0
         0         0         0
         0         0         0
         0         0         0
         0         0         0
         0         0         0
         0         0         0
         0         0         0
         0         0         0
         0         0         0
         0         0         0
         0         0         0
         0         0         1
         0         0         1
         0         0         1
         0         0         0
         0         0         0
         0         0         0
         0         0         0
         0         0         0
         0         0         0
         0         0         0
         0         0         0
         0         0         0
         0         0         0
         0         0         0
         0         0         0
         0         0         0
         0         0         0
         0         0         0
         0         0         0
         0         0         0
         0         0         0
         0         0         0
         0         0         0
         0         0         0
         0         0         0
         0         0         0
         0         0         0
         0         0         0
         0         0         0
         0         0         0
         0         0         0
         0         0         0
         0         0         0
         0         0         0
         0         0         0
         0         0         0
         0         0         0
         0         0         0
         0         0         0
         0         0         0
         0         0         0
         0         0         0
         0         0         0
         0         0         0
         0         0         0
         0         0         0
         0         0         0
         0         0         0
         0         0         0
         0         0         0
         0         0         0
         0         0         0
         0         0         0
         0         0         0
         0         0         0
         0         0         0
         0         0         0
         0         0         0
         0         0         0
         0         0         0
         0         0         1
         0         0         1
         0         0         1
         0         0         0
         0         0         0
         0         0         0
         0         0         0
         0         0         0
         0         0         0
         0         0         0
         0         0         0
         0         0         0
         0         0         0
         0         0         0
         0         0         0
         0        -1         0
         0        -1         0
         0        -1         0
         0         0         0
         0         0         0
         0         0         0
         0         0         0
         0         0         0
         0         0         0
         0         0         0
         0         0         0
         0         0         0
         0         0         0
         0         0         0
         0         0         0
         0         0         0
         0         0         0
         0         0         0
         0         0         0
         0         0         0
         0         0         0
         0         0         0
         0         0         0
         0         0         0
         0         0         0
         0         0         0
         0         0         0
         0         0         0
         0         0         0
         0         0         0
         0         0         0
         0         0         0
         0         0         0
         0         0         0
         0         0         0
         0         0         0
         0         0         0
         0         0         0
         0         0         0
         0         0         0
         0         0         0
         0         0         0
         0         0         0
         0         0         0
         0         0         0
         0         0         0
         0         0         0
         0         0         0
         0         0         0
         0         0         0
         0         0         0
         0         0         0
         0         0         0
         0         0         0
         0         0         0
         0         0         0
         0         0         0
         0         0         0
         0         0         0
         0         0         0
         0         0         0
         0         0         0
         0         0         0
         0         0         0
         0         0         0
         0         0         0
         0         0         0
         0         0         0
         0         0         0
         0         1         0
         0         1         0
         0         1         0
         0         0         0
         0         0         0
         0         0         0
         0         0         0
         0         0         0
         0         0         0
         0         0         0
         0         0         0
         0         0         0
         0         0        -1
         0         0        -1
         0         0        -1
         0         0         0
         0         0         0
         0         0         0
         0         0         0
         0         0         0
         0         0         0
         0         0         0
         0         0         0
         0         0         0
         0         0         0
         0         0         0
         0         0         0
         0         0         0
         0         0         0
         0         0         0
         0         0         0
         0         0         0
         0         0         0
         0         0         0
         0         0         0
         0         0         0
        -1         0         0
        -1         0         0
        -1         0         0
         0         0         0
         0         0         0
         0         0         0
         0        -1         0
         0        -1         0
         0        -1         0
         0         0         0
         0         0         0
         0         0         0
         0         0         0
         0         0         0
         0         0         0
         0         0         0
         0         0         0
         0         0         0
         0         0         0
         0         0         0
         0         0         0
         0         0         0
         0         0         0
         0         0         0
         0         0         0
         0         0         0
         0         0         0
         0         0         0
         0         0         0
         0         0         0
         0         0         0
         0         0         0
         0         0         0
         0         0         0
         0         0         0
         0         0         0
         0         0         0
         0         0         0
         0         0         0
         0         0         0
         0         0         0
         0         0         0
         0         0         0
         0         0         0
         0         0         0
         0         0         0
         0         0         0
         0         0         0
         0         0         0
         0         0         0
         0         0         0
         0         0         0
         0         0         0
         0         0         0
         0         0         0
         0         0         0
         0         0         0
         0         0         0
         0         0         0
         0         0         0
         0        -1         0
         0        -1         0
         0        -1         0
         0         0         0
         0         0         0
         0         0         0
         0         0         0
         0         0         0
         0         0         0
         0         0         0
         0         0         0
         0         0         0
         0         0         0
         0         0         0
         0         0         0
         0         0         0
         0         0         0
         0         0         0
         0         0         0
         0         0         0
         0         0         0
         0         0         0
         0         0         0
         0         0         0
         0         0         0
         0         0         0
         0         0         0
         0         0         0
         0         0         0
         0         0         0
         0         0         0
         0         0         0
         0         0         0
         1         0         0
         1         0         0
         1         0         0
         0         0         0
         0         0         0
         0         0         0
         0         0         1
         0         0         1
         0         0         1
         0         0         0
         0         0         0
         0         0         0
         0         0         0
         0         0         0
         0         0         0
         0         0         0
         0         0         0
         0         0         0
         0         1         0
         0         1         0
         0         1         0
         0         0         0
         0         0         0
         0         0         0
         0         0         0
         0         0         0
         0         0         0
         0         0         0
         0         0         0
         0         0         0
         0         0         0
         0         0         0
         0         0         0
         0         0         0
         0         0         0
         0         0         0
         0         0         0
         0         0         0
         0         0         0
         0         0         0
         0         0         0
         0         0         0
         0         0         0
         0         0         0
         0         0         0
         0         0         0
         0         0         0
         0         0         0
         0         0         0
         0         0         0
         0         0         0
         0         0         0
         0         0         0
         0         0         0
         0         0         0
         0         0         0
         0         0         0
         0         0         0
         0         0         0
         0         0         0
         0         0         0
         0         0         0
         0         0         0
         0         1         0
         0         1         0
         0         1         0
         0         0         0
         0         0         0
         0         0         0
         0         0         0
         0         0         0
         0         0         0
         0         0         0
         0         0         0
         0         0         0
         0         0         0
         0         0         0
         0         0         0
         0         0        -1
         0         0        -1
         0         0        -1
         0         0         0
         0         0         0
         0         0         0
         0         0         0
         0         0         0
         0         0         0
         0         0         0
         0         0         0
         0         0         0
         0         0         0
         0         0         0
         0         0         0
         0        -1         0
         0        -1         0
         0        -1         0
         0         0         0
         0         0         0
         0         0         0
         0         0         0
         0         0         0
         0         0         0
         0         0         0
         0         0         0
         0         0         0
         0         0         0
         0         0         0
         0         0         0
         0         0         0
         0         0         0
         0         0         0
         0         0         0
         0         0         0
         0         0         0
        -1         0         0
        -1         0         0
        -1         0         0
         0         0         0
         0         0         0
         0         0         0
         0         0         0
         0         0         0
         0         0         0
         0         0         0
         0         0         0
         0         0         0
         0         0         0
         0         0         0
         0         0         0
         0         0         0
         0         0         0
         0         0         0
         0         0         0
         0         0         0
         0         0         0
         0         0         0
         0         0         0
         0         0         0
         0         0         0
         0         0         0
         0         0         0
         0         0         0
         0         0         0
         0         0         0
         0         0         0
         0         0         0
         0         0         0
         0         0         0
         0         0         0
         0         0         0
         0         0         0
         0         0         0
         0         0         0
         0         0         0
         0         0         0
         0         0         0
         0         0         0
         0         0         0
         0         0         0
         0         0         0
         0         0         0
         0         0         0
        -1         0         0
        -1         0         0
        -1         0         0
         0         0         0
         0         0         0
         0         0         0
        -1         0         0
        -1         0         0
        -1         0         0
         0         0         0
         0         0         0
         0         0         0
         0         0         0
         0         0         0
         0         0         0
         0         0         0
         0         0         0
         0         0         0
         0         0         0
         0         0         0
         0         0         0
        -1         0         0
        -1         0         0
        -1         0         0
         0         0         0
         0         0         0
         0         0         0
         0         1         0
         0         1         0
         0         1         0
         0         0         0
         0         0         0
         0         0         0
         0         0        -1
         0         0        -1
         0         0        -1
         0         0         0
         0         0         0
         0         0         0
         0         0         0
         0         0         0
         0         0         0
         0         0         0
         0         0         0
         0         0         0
         0         0         0
         0         0         0
         0         0         0
         0         0         0
         0         0         0
         0         0         0
         0         0         0
         0         0         0
         0         0         0
         0         0         0
         0         0         0
         0         0         0
         0        -1         0
         0        -1         0
         0        -1         0
         0         0         0
         0         0         0
         0         0         0
         0         0         0
         0         0         0
         0         0         0
         0         0         0
         0         0         0
         0         0         0
         0         0         0
         0         0         0
         0         0         0
        -1         1         0
        -1         1         0
        -1         1         0
         0         0         0
         0         0         0
         0         0         0
         0         0         0
         0         0         0
         0         0         0
         0         0         0
         0         0         0
         0         0         0
         0         0         0
         0         0         0
         0         0         0
         0         0         0
         0         0         0
         0         0         0
         0         0         0
         0         0         0
         0         0         0
         0         0         0
         0         0         0
         0         0         0
         0         0         0
         0         0         0
         0         0         0
         0         0         0
         0         0         0
         0         0         0
         0         0         0
         0         0         0
         0         0         0
         0         0         0
         0         0         0
         0         0         0
         0         0         0
         0         0         0
         0         0         0
         0         0         0
         0         0         0
         0         0         0
         0        -1         0
         0        -1         0
         0        -1         0
         0         0         0
         0         0         0
         0         0         0
         0         0         0
         0         0         0
         0         0         0
         0         0         0
         0         0         0
         0         0         0
         0         0         0
         0         0         0
         0         0         0
         0         0         0
         0         0         0
         0         0         0
         0         0         0
         0         0         0
         0         0         0
         0         0         0
         0         0         0
         0         0         0
         0         0         0
         0         0         0
         0         0         0
         0         0         0
         0         0         0
         0         0         0
         0         0         0
         0         0         0
         0         0         0
         0         0         0
         0         0         0
         0         0         0
         0         0         0
         0         0         0
         0         0         0
         0         0         0
         0         0         0
         0         0         0
         0         0         0
         0         0         0
         0         0         0
         0         0        -1
         0         0        -1
         0         0        -1
         0         0        -1
         0         0        -1
         0         0        -1
         0         0         0
         0         0         0
         0         0         0
         0         0         0
         0         0         0
         0         0         0
         0         0         0
         0         0         0
         0         0         0
         0         0         0
         0         0         0
         0         0         0
         0         0         0
         0         0         0
         0         0         0
         0         0         0
         0         0         0
         0         0         0
         0         0         0
         0         0         0
         0         0         0
         0         0         0
         0         0         0
         0         0         0
         0         0         0
         0         0         0
         0         0         0
         0         0         0
         0         0         0
         0         0         0
         0         0         0
         0         0         0
         0         0         0
        -1         0         0
        -1         0         0
        -1         0         0
         0         0         0
         0         0         0
         0         0         0
         0         0         0
         0         0         0
         0         0         0
         0         0         0
         0         0         0
         0         0         0
         0         0         0
         0         0         0
         0         0         0
         0         0         0
         0         0         0
         0         0         0
         0         0         0
         0         0         0
         0         0         0
         0         0         0
         0         0         0
         0         0         0
         0         0         0
         0         0         0
         0         0         0
         0         0         0
         0         0         0
         0         0         0
         0         0         0
         0         0         0
         0         0         0
         0        -1         0
         0        -1         0
         0        -1         0
         0         0         0
         0         0         0
         0         0         0
         0         0         0
         0         0         0
         0         0         0
         0         0         0
         0         0         0
         0         0         0
         0         0         0
         0         0         0
         0         0         0
         0         0         0
         0         0         0
         0         0         0
         0         0         0
         0         0         0
         0         0         0
         0         0         0
         0         0         0
         0         0         0
         0         0         0
         0         0         0
         0         0         0
         0         0         0
         0         0         0
         0         0         0
         0         0         0
         0         0         0
         0         0         0
         0         0         0
         0         0         0
         0         0         0
         0         0         0
         0         0         0
         0         0         0
         0         0         0
         0         0         0
         0         0         0
         0         0         0
         0         0         0
         0         0         0
         0         0         0
         0         0         0
         0         0         0
         0         0         0
         0         0         0
         0         0         0
         0         0         0
         0         0         0
         0         0         0
         0         0         0
         0         0         0
         0         0         0
         0         0         0
         0         0         0
         0         0         0
         0         0         0
         0         0         0
         0         0         0
         0         0         0
         0         0         0
         0         0         0
         0         0         0
         0         0         0
         0         0         0
         0         0         0
         0         0         0
         0         0         0
         0         0         0
         0         0         0
         0         0         0
         0         0         0
         0         0         0
         0         0         0
         0         0         0
         0         0         0
         0         0         0
         0         0         0
         0         0         0
         0         0         0
         0         0         0
         0         0         0
         0         0         0
         0         0         0
         0         0         0
         0         0         0
         0         0         0
         0         0         0
         0         0         0
         0        -1         0
         0        -1         0
         0        -1         0
         0         0         0
         0         0         0
         0         0         0
         0         0         0
         0         0         0
         0         0         0
         0         0         0
         0         0         0
         0         0         0
         0         0         0
         0         0         0
         0         0         0
         0         0         0
         0         0         0
         0         0         0
         0         0         0
         0         0         0
         0         0         0
         0         0         0
         0         0         0
         0         0         0
         0         0         0
         0         0         0
         0         0         0
         0         0         0
         0         0         0
         0         0         0
         0         0         0
         0         0         0
         0         0         0
         0         0         0
         0         0         0
         0         0         0
         0         0         0
         0         0         0
         0         0         0
         0         0         0
         0         0         0
         0         0         0
         0         0         0
         0         0         0
         0         0         0
        -1         0         0
        -1         0         0
        -1         0         0
         0         0         0
         0         0         0
         0         0         0
         0         0         0
         0         0         0
         0         0         0
         0         0         0
         0         0         0
         0         0         0
         0         0         0
         0         0         0
         0         0         0
         0         0         0
         0         0         0
         0         0         0
         0         0         0
         0         0         0
         0         0         0
         0         0         0
         0         0         0
         0         0         0
         0         0         0
         0         0         0
         0         0         0
         0         0         0
         0         0         0
         0         0         0
         0         0         0
         0         0         0
         0         0         0
         0         0         0
         0         0         0
         0         0         0
         0         0         0
         0         0         0
         0         0         0
         0         0         0
         0         0         0
         0         0         0
         0         0         0
         0         0         0
         0         0         0
         0         0         0
         0         0         0
         0         0         0
         0         0         0
         0         0         0
         0         0         0
         0         0         0
         0         0         0
         0         0         0
         0         0         0
         0         0         0
         0         0         0
         0         0         0
         0         0         0
         0         0         0
         0         0         1
         0         0         1
         0         0         1
         0         0         0
         0         0         0
         0         0         0
         0         0         0
         0         0         0
         0         0         0
         0         0         0
         0         0         0
         0         0         0
         0         0         0
         0         0         0
         0         0         0
         0         0         0
         0         0         0
         0         0         0
         0         0         0
         0         0         0
         0         0         0
         0         0         0
         0         0         0
         0         0         0
         0         0         0
         0         0         0
         0         0         0
         0         0         0
         0         0         0
         0         0         0
         0         0         0
         0         0         0
         0         0         0
         0         0         0
         0         0         0
         0         0         0
         0         0         0
         0         0         0
         0         0         0
         0         0         0
         0         0         0
         0         0         0
         0         0         0
         0         0         0
         0         0         0
         0         1         0
         0         1         0
         0         1         0
         0         0         0
         0         0         0
         0         0         0
         0         0         0
         0         0         0
         0         0         0
         0         0         0
         0         0         0
         0         0         0
         0         0         0
         0         0         0
         0         0         0
         0         0         0
         0         0         0
         0         0         0
         0         0         0
         0         0         0
         0         0         0
         0         0         0
         0         0         0
         0         0         0
         0         1         0
         0         1         0
         0         1         0
         0         0         0
         0         0         0
         0         0         0
         0         0         0
         0         0         0
         0         0         0
         0         0         0
         0         0         0
         0         0         0
         0         0         0
         0         0         0
         0         0         0
         0         0         0
         0         0         0
         0         0         0
         0         0         0
         0         0         0
         0         0         0
         0         0         0
         0         0         0
         0         0         0
         0         0         0
         0         0         0
         0         0         0
         0         1         0
         0         1         0
         0         1         0
         0         0         0
         0         0         0
         0         0         0
         0         0         0
         0         0         0
         0         0         0
         0         0         0
         0         0         0
         0         0         0
         0         0         0
         0         0         0
         0         0         0
         0         0         0
         0         0         0
         0         0         0
         0         0         0
         0         0         0
         0         0         0
         0         0         0
         0         0         0
         0         0         0
         0         0         0
         0         0         0
         0         0         0
         0         0         0
         0         0         0
         0         0         0
         0         0         0
         0         0         0
         0         0         0
         0         0         0
         0         0         0
         0         0         0
         0         0         0
         0         0         0
         0         0         0
         0         0         0
         0         0         0
         0         0         0
         0         0         0
         0         0         0
         0         0         0
         0        -1         0
         0        -1         0
         0        -1         0
         0         0         0
         0         0         0
         0         0         0
         0         0         0
         0         0         0
         0         0         0
         0         0         0
         0         0         0
         0         0         0
         0         0         0
         0         0         0
         0         0         0
         0         0         0
         0         0         0
         0         0         0
         0         0         0
         0         0         0
         0         0         0
         0         0        -1
         0         0        -1
         0         0        -1
         0         0         0
         0         0         0
         0         0         0
         0         0         0
         0         0         0
         0         0         0
         0         1         0
         0         1         0
         0         1         0
         0         0         0
         0         0         0
         0         0         0
         0         0         0
         0         0         0
         0         0         0
         0         0         0
         0         0         0
         0         0         0
         0         0         1
         0         0         1
         0         0         1
         0         0         0
         0         0         0
         0         0         0
         0         0         0
         0         0         0
         0         0         0
         0         0         0
         0         0         0
         0         0         0
         0         0         0
         0         0         0
         0         0         0
         0         0         0
         0         0         0
         0         0         0
         0         0         0
         0         0         0
         0         0         0
         0         0         0
         0         0         0
         0         0         0
         0         0         0
         0         0         0
         0         0         0
         0         0         0
         0         0         0
         0         0         0
         0         0         0
         0         0         0
         0         0         0
         0         0         0
         0         0         0
         0         0         0
         0         0         0
         0         0         0
         0         0         0
         0         0         0
         0         0         0
         0         0         0
         0         0         0
         0         0         0
         0         0         0
         0         0         0
         0         0         0
         0         0         0
         0         0         0
         0         0         0
         0         0         0
         0         0         0
         0         0         0
         0         0         0
         0         0         0
         0         0         0
         0         0         0
         0         0         0
         0         0         0
         0         0         0
         0         0         0
         0         0         0
         0         0         0
         0         0         0
         0         0         0
         0         0         0
         0         0         0
         0         0         0
         0         0         0
         0         0         0
         0         0         0
         0         0         0
         1         0         0
         1         0         0
         1         0         0
         0         0         0
         0         0         0
         0         0         0
         0         0         0
         0         0         0
         0         0         0
         0         0         1
         0         0         1
         0         0         1
         0         0         0
         0         0         0
         0         0         0
         0         0         0
         0         0         0
         0         0         0
         0         0         0
         0         0         0
         0         0         0
         0         0         0
         0         0         0
         0         0         0
         0         0         0
         0         0         0
         0         0         0
         0         0         0
         0         0         0
         0         0         0
         0         0         0
         0         0         0
         0         0         0
         0         0         0
         0         0         0
         0         0         0
         0         0         0
         0         0         0
         0         0         0
         0         0         0
         0         0         0
         0         0         0
         0         0         0
         0         0         0
         0         0         0
         0         0         0
         0         0         0
         0         0         0
         0         0         0
         0         0         0
         0         0         0
         0         0         0
         0         0         0
         0         0         0
         0         0         0
         0         0         0
         0         0         0
         0         0         0
         0         0         0
         0         0         0
         0         0         0
         0         0         0
         0         0         0
         0         0         0
         0         0         0
         0         0         0
         0         0         0
         0         0         0
         0         0         0
         0         0         0
         0         0         0
         0         0         0
         0         0         0
         0         0         0
         0         0         0
         0         0         0
         0         0         0
         0         0         0
         0         0         0
         0         0         0
         0         0         0
         0         0         0
         0         0         0
         0         0         0
         0         0         0
         0         0         0
         0         0         0
         0         0         0
         0         0         0
         0         0         0
         0         0         0
         0         0         0
         0         0         0
         0         0         0
         0         0         0
         0         0         0
         0         0         0
         0         0         0
         0         0         0
         0         0         0
         0         0         0
         0         0         0
         0         0         0
         0         0         0
         0         0         0
         0         0         0
         0         0         0
         0         0         0
         0         0         0
         0         0         0
         0         0         0
         1         0         0
         1         0         0
         1         0         0
         0         0         0
         0         0         0
         0         0         0
         0         0         0
         0         0         0
         0         0         0
         0         0         0
         0         0         0
         0         0         0
         0         0         0
         0         0         0
         0         0         0
         0        -1         0
         0        -1         0
         0        -1         0
         0         0         0
         0         0         0
         0         0         0
         0         0         0
         0         0         0
         0         0         0
         0         0         0
         0         0         0
         0         0         0
         0         0         0
         0         0         0
         0         0         0
         0         0        -1
         0         0        -1
         0         0        -1
         0         0         0
         0         0         0
         0         0         0
         0         0         0
         0         0         0
         0         0         0
         0         0         0
         0         0         0
         0         0         0
         0         0         0
         0         0         0
         0         0         0
         0         0         0
         0         0         0
         0         0         0
         0         0         0
         0         0         0
         0         0         0
         0         0         0
         0         0         0
         0         0         0
         0         0         0
         0         0         0
         0         0         0
         0         0         0
         0         0         0
         0         0         0
         0         0         0
         0         0         0
         0         0         0
         0         0         0
         0         0         0
         0         0         0
         0         0         0
         0         0         0
         0         0         0
         0         0         0
         0         0         0
         0         0         0
         0         0         0
         0         0         0
         0         0         0
         0         0         0
         0         0         0
         0         0         0
         0         0         0
         0         0         0
         0         0         0
         0         0         0
         0         0         0
         0         0         0
         0         0         0
         0         0         0
         0         0         0
         0         0         0
         0         0         0
         0         0         0
         0         0         0
         0         0         0
         0         0         0
         0         0        -1
         0         0        -1
         0         0        -1
         0         0        -1
         0         0        -1
         0         0        -1
         0         0         0
         0         0         0
         0         0         0
         0        -1         0
         0        -1         0
         0        -1         0
         0         0         0
         0         0         0
         0         0         0
         0         0         0
         0         0         0
         0         0         0
         1         0         0
         1         0         0
         1         0         0
         0         0         0
         0         0         0
         0         0         0
         0         0         0
         0         0         0
         0         0         0
         0         0         0
         0         0         0
         0         0         0
         1         0         0
         1         0         0
         1         0         0
         0         0         0
         0         0         0
         0         0         0
        -1         0         0
        -1         0         0
        -1         0         0
         0         0         0
         0         0         0
         0         0         0
         0         0         0
         0         0         0
         0         0         0
         0         0         0
         0         0         0
         0         0         0
         0         0         0
         0         0         0
         0         0         0
         0         0         0
         0         0         0
         0         0         0
         0         0         0
         0         0         0
         0         0         0
         0         0         0
         0         0         0
         0         0         0
         0         0         0
         0         0         0
         0         0         0
         0         0         0
         0         0         0
         0         0         0
         0         0         0
         0         0         0
         0         0         0
         0         0         0
         0         0         0
         0         0         0
         0         0         0
         0         0         0
         0         0         0
         0         0         0
         0         0         0
         0         0         0
         0         0         0
         0         0         0
         0         0         0
         0         0         0
         0         0         0
         0         0         0
         0         0         0
         0         0         0
         0         0         0
         0         0         0
         0         0         0
         0         0         0
         0         0         0
         0         0         0
         0         0         0
         0         0         0
         0         0         0
         0         0         0
         0        -1         0
         0        -1         0
         0        -1         0
         0         0         0
         0         0         0
         0         0         0
         0         0         0
         0         0         0
         0         0         0
         0         0         0
         0         0         0
         0         0         0
         0         0         0
         0         0         0
         0         0         0
         0         0         0
         0         0         0
         0         0         0
         0         0         0
         0         0         0
         0         0         0
         0         0         0
         0         0         0
         0         0         0
         0         0         0
         0         0         0
         0         0         0
         0         0         0
         0         0         0
         0         0         0
         0         0         0
         0         0         0
         0         0         0
         0         0         0
         0         0         0
         0         0         0
         0         0         0
         0         0         0
         0         0         0
         0         0         0
         0         0         0
         0         0         0
         0         0         0
         0         0         0
         0         0         0
         0         0         0
         0         0         0
         0         0         0
         0         0         0
         0         0         0
         0         0         0
         0         0         0
         0         0         0
         0         0         0
         0         0         0
         0         0         0
         0         0         0
         0         0         0
         0         0         0
         0         0         0
         0         0         0
         0         0         0
         0         0         0
         0         0         0
         0         0         0
         0         0         0
         0         0         0
         0         0         0
         0         0         0
         0         0        -1
         0         0        -1
         0         0        -1
         0         0         0
         0         0         0
         0         0         0
         0         0         0
         0         0         0
         0         0         0
         0         0         0
         0         0         0
         0         0         0
         0         0         0
         0         0         0
         0         0         0
         0         0         0
         0         0         0
         0         0         0
         0         0         0
         0         0         0
         0         0         0
         0         0         0
         0         0         0
         0         0         0
         0         0         0
         0         0         0
         0         0         0
         0         0         0
         0         0         0
         0         0         0
         0         0         0
         0         0         0
         0         0         0
         0         0         0
         0         0         0
         0         0         0
         0         0         0
         0         0         0
         0         0         0
         0         0         0
         0         0         0
         0         0         0
         0         0         0
         0         0         0
         0         0         0
         0         0         0
         0         0         0
         0         0         0
         0        -1         0
         0        -1         0
         0        -1         0
         0         0         0
         0         0         0
         0         0         0
         0         0         0
         0         0         0
         0         0         0
         0         0         0
         0         0         0
         0         0         0
         0         0         0
         0         0         0
         0         0         0
         0         0         0
         0         0         0
         0         0         0
         0         0         0
         0         0         0
         0         0         0
         0         0         0
         0         0         0
         0         0         0
         0         0         0
         0         0         0
         0         0         0
         0         0         0
         0         0         0
         0         0         0
         0         0         0
         0         0         0
         0         0         0
         0         0         0
         0         0         0
         0         0         0
         0         0         0
         0         0         0
         0         0         0
         0         0         0
         0         0         0
         0         0         0
         0         0         0
         0         0         0
         0         0         0
         0         0         0
         0         0         0
         0         0         0
         0         0         0
         0         0         0
         0         0         0
         0         0         0
         0         0         0
         0         0         0
         0         0         0
         0         0         0
         0         0         0
         0         0         0
         0         0         0
         0         0         0
         0         0         0
         0         0         0
         0         0         0
         0         0         0
         0         0         0
         0         0         0
         0         0         0
         0         0         0
         0         0         0
         0         0         0
         0         0         0
         0         0         0
         0         1         0
         0         1         0
         0         1         0
         0         0         0
         0         0         0
         0         0         0
         0         0         0
         0         0         0
         0         0         0
         0         0         0
         0         0         0
         0         0         0
         0         0         0
         0         0         0
         0         0         0
         0         0         0
         0         0         0
         0         0         0
         0         0         0
         0         0         0
         0         0         0
         0         0         0
         0         0         0
         0         0         0
         0         0         0
         0         0         0
         0         0         0
         0         0         0
         0         0         0
         0         0         0
         0         0         0
         0         0         0
         0         0         0
         0         0         0
         0         0         0
         0         0         0
         0         0         0
         0         0         0
         0         0         0
         0         0         0
         0         0         0
         0         0         0
         0         0         0
         0         0         0
         0         0         0
         0         0         0
         0         0         0
         0         0         0
         0         0         0
         0         0         0
         0         0         0
         0         0         0
         0         0         0
         0         0         0
         0         0         0
         0         0         0
         0         0         0
         0         0         0
         0         0         0
         0         0         0
         0         0         0
         0         0         0
         0         0         0
         0         0         0
         0         0         0
         0         0         0
         0         0         0
         0         0         0
         0         0         0
         0         0         0
         0         0         0
         0         0         0
         0         0         0
         0         0         0
         0         0         0
         0         0         0
         0         0         0
         0         0         0
         0         0         0
         0         0         0
         0         0         0
         0         0         0
         0         0         0
         0         0         0
         0         0         0
         0         0         0
         0         0         0
         0         0         0
         0         0         0
         0         0         0
         0         0         0
         0         0         0
         0         0         0
         0         0         0
         0         0         0
         0         0         0
         0         0         0
         0         0         0
         0         0         0
         1         0         0
         1         0         0
         1         0         0
         0         0         0
         0         0         0
         0         0         0
         0         0         0
         0         0         0
         0         0         0
         0         0         1
         0         0         1
         0         0         1
         0         0         0
         0         0         0
         0         0         0
         0         0         0
         0         0         0
         0         0         0
         0         0         0
         0         0         0
         0         0         0
         0         0         0
         0         0         0
         0         0         0
         0         0         0
         0         0         0
         0         0         0
         0         0         0
         0         0         0
         0         0         0
         0         0         0
         0         0         0
         0         0         0
         0         0         0
         0         0         0
         0         0         0
         0         0         0
         0         0         0
         0         0         0
         0         0         0
         0         0         0
         0         0         0
         0         0         0
         0         0         0
         0         0         0
         0         0         0
         0         0         0
         0         0         0
         0         0         0
         0         0         0
         0         0         0
         0         0         0
         0         0         0
         0         0         0
         0         0         0
         0         0         0
         0         0         0
         1         0         0
         1         0         0
         1         0         0
         0         0         0
         0         0         0
         0         0         0
         0         0         0
         0         0         0
         0         0         0
         0         0         0
         0         0         0
         0         0         0
         0         0         0
         0         0         0
         0         0         0
         0         0         0
         0         0         0
         0         0         0
         0         0         0
         0         0         0
         0         0         0
         0         0         0
         0         0         0
         0         0         0
         0         0         0
         0         0         0
         0         0         0
         0         0         0
         0         0         0
         0         0         0
         0         0         0
         0         0         0
         0         0         0
         0         0         0
         0         0         0
         0         0         0
         0         0         0
         0         0         0
         0         0         0
         0         0         0
         0         0         0
         0         0         0
         0         0         0
         0         0         0
         0         0         0
         0         0         0
         0         0         0
         0         0         0
         0         0         0
         0         0         0
         0         0         0
         0         0         0
         0         0         0
         0         0         0
         0         0         0
         0         0         0
         0         0         0
         0         0         0
         0         0         0
         0         0         0
         0         0         0
         0         0         0
         0         0         0
         0         0         0
         0         0         0
         0         0         0
         0         0         0
         0         0         0
         0         0         0
         0         0         0
         0         0         0
         0         0         0
         0        -1         0
         0        -1         0
         0        -1         0
         0         0         0
         0         0         0
         0         0         0
         0         0         0
         0         0         0
         0         0         0
         0        -1         0
         0        -1         0
         0        -1         0
         0         0         0
         0         0         0
         0         0         0
         0         0         0
         0         0         0
         0         0         0
         0         0         0
         0         0         0
         0         0         0
         0         0         0
         0         0         0
         0         0         0
         0         0         0
         0         0         0
         0         0         0
         0         0         0
         0         0         0
         0         0         0
         0         0         0
         0         0         0
         0         0         0
         0         0         0
         0         0         0
         0         0         0
         0         0         0
         0         0         0
         0         0         0
         0         0         0
         0         0         0
         0         0         0
         0         0         0
         0         0         0
         0         0         0
         0         0         0
         0         0         0
         0         0         0
         0         0         0
         0         0         0
         0         0         0
         0         0         0
         0         0         0
         0         0         0
         0         0         0
         0         0         0
         0         0         0
         0         0         0
         0         0         0
         0         0         0
         0         0         0
         0         0         0
         0         0         0
         0         0         0
         0         0         0
         0         0         0
         0         0         0
         0         0         0
         0         0         0
         0         0         0
         0         0         0
         0         0         0
         0         0         0
         0         0         0
         0         0         0
         0         0         0
         0         0         0
         0         0         0
         0         0         0
         0         0         0
         0         0         0
         0         0         0
         0         0         0
         0         0         0
         0         0         0
         0         0         0
         0         0         0
         0         0         0
         0         0         0
         0         0         0
        -1         0         0
        -1         0         0
        -1         0         0
         0         0         0
         0         0         0
         0         0         0
         0         0         0
         0         0         0
         0         0         0
         0         0         0
         0         0         0
         0         0         0
         0         0         0
         0         0         0
         0         0         0
         0         0         0
         0         0         0
         0         0         0
         0         0         1
         0         0         1
         0         0         1
         0         0         0
         0         0         0
         0         0         0
         0         0         0
         0         0         0
         0         0         0
         0         0         0
         0         0         0
         0         0         0
         0         0         0
         0         0         0
         0         0         0
         0         0         0
         0         0         0
         0         0         0
         0         0         0
         0         0         0
         0         0         0
         0         0         1
         0         0         1
         0         0         1
         0         0         0
         0         0         0
         0         0         0
         0         0         0
         0         0         0
         0         0         0
         0         0         0
         0         0         0
         0         0         0
         0         0         0
         0         0         0
         0         0         0
         0         0         1
         0         0         1
         0         0         1
         0         0         0
         0         0         0
         0         0         0
         0         0         0
         0         0         0
         0         0         0
         0         0         0
         0         0         0
         0         0         0
         0         0         0
         0         0         0
         0         0         0
         0         0         0
         0         0         0
         0         0         0
         0         0         0
         0         0         0
         0         0         0
         0         0         0
         0         0         0
         0         0         0
         0         0         0
         0         0         0
         0         0         0
         0         0         0
         0         0         0
         0         0         0
         0         0         0
         0         0         0
         0         0         0
         0         0         0
         0         0         0
         0         0         0
         0         0         0
         0         0         0
         0         0         0
        -1         0         0
        -1         0         0
        -1         0         0
         0         0         0
         0         0         0
         0         0         0
         0         0         0
         0         0         0
         0         0         0
         0         0         0
         0         0         0
         0         0         0
         0         0         0
         0         0         0
         0         0         0
         0         0         0
         0         0         0
         0         0         0
         0         0         0
         0         0         0
         0         0         0
         0         0         0
         0         0         0
         0         0         0
         0         0         0
         0         0         0
         0         0         0
         0         0         0
         0         0         0
         0         0         0
         0         0         0
         0         0         0
         0         0         0
         0         0         0
         0         0         0
         0         0         0
         0         0         0
         0         0         0
         0         0         0
         0         0         0
         0         0         0
         0         0         0
         0         0         0
         0         0         0
         0         0         0
         0         0         0
         0         0         0
         0         0         0
         0         0        -1
         0         0        -1
         0         0        -1
         0         0         0
         0         0         0
         0         0         0
         0         0         0
         0         0         0
         0         0         0
         0         0         0
         0         0         0
         0         0         0
         0         1         0
         0         1         0
         0         1         0
         0         0         0
         0         0         0
         0         0         0
         0         0         0
         0         0         0
         0         0         0
         0         0         0
         0         0         0
         0         0         0
         0        -1         0
         0        -1         0
         0        -1         0
         0         0         0
         0         0         0
         0         0         0
         0         0         0
         0         0         0
         0         0         0
         0         0         0
         0         0         0
         0         0         0
         0         0         0
         0         0         0
         0         0         0
         0         0         0
         0         0         0
         0         0         0
         0         0         0
         0         0         0
         0         0         0
         0         0         0
         0         0         0
         0         0         0
         0         0         0
         0         0         0
         0         0         0
         0         0         0
         0         0         0
         0         0         0
         0         0         0
         0         0         0
         0         0         0
         0         0         0
         0         0         0
         0         0         0
         0        -1         0
         0        -1         0
         0        -1         0
         0         0         0
         0         0         0
         0         0         0
         0         0         0
         0         0         0
         0         0         0
         0         0         0
         0         0         0
         0         0         0
         1         0         0
         1         0         0
         1         0         0
         0         0         0
         0         0         0
         0         0         0
         0         0         0
         0         0         0
         0         0         0
         1         0         0
         1         0         0
         1         0         0
         0         0         0
         0         0         0
         0         0         0
         0         0         0
         0         0         0
         0         0         0
         0         0         0
         0         0         0
         0         0         0
         0         0         0
         0         0         0
         0         0         0
         0         0         0
         0         0         0
         0         0         0
         0         0         0
         0         0         0
         0         0         0
         0         0         0
         0         0         0
         0         0         0
         0         0         0
         0         0         0
         0         0         0
         0         0         1
         0         0         1
         0         0         1
         0         0         0
         0         0         0
         0         0         0
         0         0         0
         0         0         0
         0         0         0
         0         0         0
         0         0         0
         0         0         0
         0         0         0
         0         0         0
         0         0         0
         0         0         0
         0         0         0
         0         0         0
         0         0         0
         0         0         0
         0         0         0
         0         0         0
         0         0         0
         0         0         0
         0         0         0
         0         0         0
         0         0         0
         0         0         0
         0         0         0
         0         0         0
         0         0         0
         0         0         0
         0         0         0
         0         0         0
         0         0         0
         0         0         0
         0         0         0
         0         0         0
         0         0         0
         0         0         0
         0         0         0
         0         0         0
         0         1         0
         0         1         0
         0         1         0
         0         0        -1
         0         0        -1
         0         0        -1
         0         0         0
         0         0         0
         0         0         0
         0         0         0
         0         0         0
         0         0         0
         0         0         0
         0         0         0
         0         0         0
         0         0         0
         0         0         0
         0         0         0
         0         0         0
[truncated: 336,183 more chars]
