# Supplementary material for: Accelerated Enveloping Distribution Sampling (AEDS) Allows for Efficient Sampling of Orthogonal Degrees of Freedom
Source: J Chem Inf Model. 2022 Dec 13;63(1):197–207. doi: 10.1021/acs.jcim.2c01272 (PMC9832482; doi:10.1021/acs.jcim.2c01272)
Supplement: Supplementary file 2 — ci2c01272_si_002.zip [file ci2c01272_si_002.zip › Accelerated_Enveloping_Distribution_Sampling_AEDS_allows_for_efficient_sampling_of_orthogonal_degrees_of_freedom/solvation/PXY_protein/PXY_prot_solv.rpr]

TITLE
Box dimensions (rectangular) were calculated from maximum
solute atom-atom distances (x, y, z) (after rotation):
	5.82159 between atoms 1:966 and 1:1428
	3.70024 between atoms 1:831 and 1:1681
	3.26978 between atoms 1:535 and 1:1253
Added 10241 solvent molecules
END
REFPOSITION
    1 MET   H1         1   -1.098498554   -1.315553059   -0.296488127
    1 MET   H2         2   -1.018780931   -1.318144288   -0.153089849
    1 MET   N          3   -1.009324958   -1.328868193   -0.254048505
    1 MET   H3         4   -0.972724413   -1.420401873   -0.269260731
    1 MET   CA         5   -0.913261076   -1.226702993   -0.297384179
    1 MET   CB         6   -0.830977184   -1.277385404   -0.416454446
    1 MET   CG         7   -0.704200019   -1.193724254   -0.437230420
    1 MET   SD         8   -0.617899338   -1.149388038   -0.282046695
    1 MET   CE         9   -0.543069439   -1.306297024   -0.242128766
    1 MET   C         10   -0.983870350   -1.092345415   -0.320054111
    1 MET   O         11   -1.092241056   -1.090256898   -0.378300325
    2 ASN   N         12   -0.921083376   -0.986876746   -0.268405910
    2 ASN   H         13   -0.828167544   -0.997235101   -0.231167335
    2 ASN   CA        14   -0.968579232   -0.846300257   -0.259469850
    2 ASN   CB        15   -1.096187586   -0.833321106   -0.173888594
    2 ASN   CG        16   -1.082017097   -0.902498229   -0.038037363
    2 ASN   OD1       17   -0.993601116   -0.874706021    0.041722376
    2 ASN   ND2       18   -1.175966851   -0.988034437   -0.007281724
    2 ASN   HD21      19   -1.153648063   -1.052793829    0.066464759
    2 ASN   HD22      20   -1.264557846   -0.989765032   -0.051739436
    2 ASN   C         21   -0.855460223   -0.761652842   -0.197634658
    2 ASN   O         22   -0.755346901   -0.818833878   -0.154288523
    3 ILE   N         23   -0.877890236   -0.631391997   -0.179929995
    3 ILE   H         24   -0.962153750   -0.587494197   -0.210417767
    3 ILE   CA        25   -0.775482555   -0.540081221   -0.123919269
    3 ILE   CB        26   -0.820223416   -0.392841695   -0.135579255
    3 ILE   CG1       27   -0.708057046   -0.296412367   -0.095396287
    3 ILE   CG2       28   -0.948134701   -0.362501345   -0.056794110
    3 ILE   CD        29   -0.584469255   -0.311125641   -0.184744851
    3 ILE   C         30   -0.722464261   -0.578153052    0.016363905
    3 ILE   O         31   -0.602027315   -0.599503617    0.030305376
    4 PHE   N         32   -0.813547187   -0.615125267    0.106535293
    4 PHE   H         33   -0.910362167   -0.595055262    0.094057648
    4 PHE   CA        34   -0.778871294   -0.665206716    0.241338119
    4 PHE   CB        35   -0.904900862   -0.688090556    0.325614725
    4 PHE   CG        36   -0.979903943   -0.557540106    0.353672718
    4 PHE   CD1       37   -0.937990552   -0.474348913    0.456881975
    4 PHE   HD1       38   -0.848885067   -0.498482659    0.514800538
    4 PHE   CD2       39   -1.091652802   -0.523499455    0.278129886
    4 PHE   HD2       40   -1.130371904   -0.592703475    0.203462590
    4 PHE   CE1       41   -1.007473988   -0.357419935    0.484419555
    4 PHE   HE1       42   -0.976266771   -0.293769188    0.567183115
    4 PHE   CE2       43   -1.160246350   -0.405592274    0.305137496
    4 PHE   HE2       44   -1.247692057   -0.378045235    0.246302927
    4 PHE   CZ        45   -1.118365518   -0.322651716    0.408487052
    4 PHE   HZ        46   -1.173753473   -0.231611749    0.432247851
    4 PHE   C         47   -0.693136832   -0.792837538    0.238518944
    4 PHE   O         48   -0.579906511   -0.790173209    0.286354905
    5 GLU   N         49   -0.736881038   -0.893144595    0.162037916
    5 GLU   H         50   -0.827669496   -0.889523379    0.118381343
    5 GLU   CA        51   -0.659152455   -1.017594710    0.139935217
    5 GLU   CB        52   -0.741424388   -1.119037905    0.060039823
    5 GLU   CG        53   -0.848394457   -1.191023548    0.142985786
    5 GLU   CD        54   -0.932992036   -1.282100965    0.052696069
    5 GLU   OE1       55   -0.877014960   -1.377641855   -0.004667151
    5 GLU   OE2       56   -1.046563485   -1.243400554    0.017886759
    5 GLU   C         57   -0.522257898   -0.995490506    0.071724320
    5 GLU   O         58   -0.420276861   -1.040035743    0.124370789
    6 MET   N         59   -0.519748107   -0.908365144   -0.029457002
    6 MET   H         60   -0.605328343   -0.872054744   -0.067846779
    6 MET   CA        61   -0.397493607   -0.866851416   -0.102498221
    6 MET   CB        62   -0.439502505   -0.769621412   -0.213326510
    6 MET   CG        63   -0.327233878   -0.730951409   -0.309540187
    6 MET   SD        64   -0.371939412   -0.584369502   -0.409699630
    6 MET   CE        65   -0.248501307   -0.596386370   -0.537520157
    6 MET   C         66   -0.293572718   -0.800750668   -0.009545650
    6 MET   O         67   -0.185556325   -0.856191907    0.010786641
    7 LEU   N         68   -0.335815274   -0.695592676    0.060915104
    7 LEU   H         69   -0.427352530   -0.655745270    0.047394727
    7 LEU   CA        70   -0.250253413   -0.626642399    0.160051476
    7 LEU   CB        71   -0.315267580   -0.496831956    0.208014837
    7 LEU   CG        72   -0.306729507   -0.383631376    0.105475831
    7 LEU   CD1       73   -0.394499892   -0.266939167    0.150604931
    7 LEU   CD2       74   -0.162281379   -0.335764595    0.090275314
    7 LEU   C         75   -0.210287503   -0.713977685    0.280246089
    7 LEU   O         76   -0.092978333   -0.717066195    0.317007393
    8 ARG   N         77   -0.301361011   -0.800702959    0.324913539
    8 ARG   H         78   -0.398693454   -0.791712808    0.300615672
    8 ARG   CA        79   -0.271208382   -0.902843494    0.427750843
    8 ARG   CB        80   -0.400816570   -0.975910470    0.466382875
    8 ARG   CG        81   -0.386542694   -1.078304620    0.579453119
    8 ARG   CD        82   -0.331121675   -1.014113831    0.707091469
    8 ARG   NE        83   -0.291585341   -1.115193265    0.806814981
    8 ARG   HE        84   -0.341841338   -1.105705541    0.892939511
    8 ARG   CZ        85   -0.190482487   -1.204001866    0.795272737
    8 ARG   NH1       86   -0.107980075   -1.204141351    0.689895487
    8 ARG   HH11      87   -0.035851627   -1.271770268    0.677154071
    8 ARG   HH12      88   -0.111552666   -1.128263464    0.622696623
    8 ARG   NH2       89   -0.162473019   -1.287563815    0.895449142
    8 ARG   HH21      90   -0.089470753   -1.355164211    0.885864650
    8 ARG   HH22      91   -0.208727946   -1.279415830    0.983723337
    8 ARG   C         92   -0.159736304   -1.000880324    0.385173614
    8 ARG   O         93   -0.079512137   -1.040998569    0.469807755
    9 ILE   N         94   -0.155990276   -1.040256217    0.257745776
    9 ILE   H         95   -0.234111749   -1.026808871    0.195635062
    9 ILE   CA        96   -0.040911606   -1.115072787    0.201398031
    9 ILE   CB        97   -0.076452378   -1.178529362    0.065402424
    9 ILE   CG1       98   -0.188468254   -1.281548272    0.084242527
    9 ILE   CG2       99    0.045433315   -1.243245205   -0.002232706
    9 ILE   CD       100   -0.242753670   -1.334543053   -0.048658555
    9 ILE   C        101    0.085643469   -1.026885148    0.194024266
    9 ILE   O        102    0.183668901   -1.057769209    0.261673478
   10 ASP   N        103    0.074378739   -0.909763382    0.131015897
   10 ASP   H        104   -0.010589536   -0.883934635    0.083252569
   10 ASP   CA       105    0.188193288   -0.816220219    0.112115902
   10 ASP   CB       106    0.147006991   -0.695335659    0.027172485
   10 ASP   CG       107    0.119540644   -0.732433136   -0.119496118
   10 ASP   OD1      108    0.197206887   -0.809201992   -0.179198907
   10 ASP   OD2      109    0.017353083   -0.687862819   -0.174176850
   10 ASP   C        110    0.258448955   -0.766026066    0.239697462
   10 ASP   O        111    0.380999183   -0.774792918    0.246382999
   11 GLU   N        112    0.180417357   -0.729455211    0.341605146
   11 GLU   H        113    0.080968728   -0.718784141    0.328757798
   11 GLU   CA       114    0.232943174   -0.676421836    0.470082041
   11 GLU   CB       115    0.139274954   -0.569415071    0.527898820
   11 GLU   CG       116    0.083628964   -0.463528579    0.431717874
   11 GLU   CD       117    0.182723006   -0.361808566    0.374127195
   11 GLU   OE1      118    0.305426382   -0.377133048    0.390169057
   11 GLU   OE2      119    0.133560536   -0.272958021    0.302231365
   11 GLU   C        120    0.254375486   -0.779205892    0.583012339
   11 GLU   O        121    0.329783277   -0.755902220    0.677645992
   12 GLY   N        122    0.181912495   -0.890795598    0.577212290
   12 GLY   H        123    0.131534978   -0.915221246    0.494273273
   12 GLY   CA       124    0.176141607   -0.988517730    0.688167008
   12 GLY   C        125    0.086544213   -0.941892266    0.804609977
   12 GLY   O        126   -0.031520510   -0.914758096    0.784539931
   13 LEU   N        127    0.138616395   -0.961573601    0.925805982
   13 LEU   H        128    0.234810702   -0.987080875    0.933112645
   13 LEU   CA       129    0.072705063   -0.931226559    1.055582889
   13 LEU   CB       130   -0.050770403   -1.020458941    1.079157997
   13 LEU   CG       131   -0.124402929   -1.004423226    1.213333185
   13 LEU   CD1      132   -0.178756299   -0.862949151    1.234497705
   13 LEU   CD2      133   -0.237903388   -1.106473774    1.221956806
   13 LEU   C        134    0.171372126   -0.948263915    1.172302396
   13 LEU   O        135    0.222274517   -1.057973820    1.195633442
   14 ARG   N        136    0.208027536   -0.836068151    1.233985967
   14 ARG   H        137    0.181003684   -0.746109400    1.196196957
   14 ARG   CA       138    0.297542633   -0.835091753    1.352211690
   14 ARG   CB       139    0.440807825   -0.795109337    1.313531450
   14 ARG   CG       140    0.503887185   -0.888093414    1.209084903
   14 ARG   CD       141    0.641402331   -0.841512938    1.160857326
   14 ARG   NE       142    0.742164847   -0.860923825    1.266522551
   14 ARG   HE       143    0.703985156   -0.891986384    1.353394801
   14 ARG   CZ       144    0.873999537   -0.837327255    1.254505406
   14 ARG   NH1      145    0.924925404   -0.786940755    1.141345209
   14 ARG   HH11     146    1.022852010   -0.770505770    1.128940657
   14 ARG   HH12     147    0.863649809   -0.760644314    1.066329067
   14 ARG   NH2      148    0.956877591   -0.863765020    1.356068132
   14 ARG   HH21     149    1.055123240   -0.846898621    1.346951127
   14 ARG   HH22     150    0.923882070   -0.901180681    1.442804217
   14 ARG   C        151    0.246082986   -0.745282662    1.466365492
   14 ARG   O        152    0.265206272   -0.623721598    1.467290225
   15 LEU   N        153    0.197135563   -0.812166969    1.570607706
   15 LEU   H        154    0.184944108   -0.911186037    1.565004532
   15 LEU   CA       155    0.138810529   -0.751796288    1.693510946
   15 LEU   CB       156    0.064734365   -0.860946891    1.771936688
   15 LEU   CG       157   -0.046513293   -0.930746724    1.692566629
   15 LEU   CD1      158   -0.117620822   -1.032614134    1.781670983
   15 LEU   CD2      159   -0.146728727   -0.830202077    1.635571126
   15 LEU   C        160    0.233005303   -0.676412660    1.790357318
   15 LEU   O        161    0.191729832   -0.625030978    1.894353068
   16 LYSH  N        162    0.353420088   -0.649502249    1.741617010
   16 LYSH  H        163    0.365379393   -0.644382526    1.642157609
   16 LYSH  CA       164    0.465694400   -0.592814113    1.818923849
   16 LYSH  CB       165    0.560540013   -0.708256967    1.855428023
   16 LYSH  CG       166    0.675714588   -0.667657491    1.948116495
   16 LYSH  CD       167    0.622386202   -0.627508785    2.085536317
   16 LYSH  CE       168    0.726738422   -0.552719015    2.168409832
   16 LYSH  NZ       169    0.658614175   -0.484083457    2.278887036
   16 LYSH  HZ1      170    0.620386824   -0.551188897    2.342239697
   16 LYSH  HZ2      171    0.582566367   -0.430495002    2.239781494
   16 LYSH  HZ3      172    0.721485845   -0.422856141    2.326433699
   16 LYSH  C        173    0.537465728   -0.493050925    1.726784663
   16 LYSH  O        174    0.555393395   -0.524241575    1.609112937
   17 ILE   N        175    0.575599866   -0.376839732    1.780594959
   17 ILE   H        176    0.538997676   -0.346245136    1.868184207
   17 ILE   CA       177    0.648913136   -0.273078373    1.703601125
   17 ILE   CB       178    0.688052971   -0.150742354    1.789146729
   17 ILE   CG1      179    0.565374776   -0.089071977    1.857544702
   17 ILE   CG2      180    0.756343707   -0.044249692    1.701850076
   17 ILE   CD       181    0.600236914    0.029180054    1.948779423
   17 ILE   C        182    0.773454512   -0.332109885    1.635118737
   17 ILE   O        183    0.860984851   -0.389833635    1.699771996
   18 TYR   N        184    0.769027884   -0.325103024    1.502767039
   18 TYR   H        185    0.694854194   -0.276033680    1.454865128
   18 TYR   CA       186    0.875948336   -0.375194266    1.414709675
   18 TYR   CB       187    0.825543888   -0.496375727    1.334421264
   18 TYR   CG       188    0.715077757   -0.470671815    1.230657239
   18 TYR   CD1      189    0.581272132   -0.480216226    1.266363552
   18 TYR   HD1      190    0.552058460   -0.478768054    1.371239133
   18 TYR   CD2      191    0.747496721   -0.457308217    1.096088203
   18 TYR   HD2      192    0.851182760   -0.444805596    1.066185730
   18 TYR   CE1      193    0.482435921   -0.479482962    1.168849079
   18 TYR   HE1      194    0.377863078   -0.489557224    1.198208622
   18 TYR   CE2      195    0.648997982   -0.454506295    0.998192432
   18 TYR   HE2      196    0.677868380   -0.434564044    0.894688355
   18 TYR   CZ       197    0.515545607   -0.466608884    1.034884424
   18 TYR   OH       198    0.416437539   -0.471361618    0.942409994
   18 TYR   HH       199    0.453960549   -0.453215348    0.850901473
   18 TYR   C        200    0.927331046   -0.264097360    1.321937494
   18 TYR   O        201    0.879554577   -0.150702406    1.326669673
   19 LYSH  N        202    1.037060565   -0.296113651    1.254640085
   19 LYSH  H        203    1.087497645   -0.380193036    1.271047132
   19 LYSH  CA       204    1.091624026   -0.211483962    1.147322765
   19 LYSH  CB       205    1.242673805   -0.193771141    1.162328183
   19 LYSH  CG       206    1.273477246   -0.103438393    1.281615131
   19 LYSH  CD       207    1.415550162   -0.049412426    1.270417729
   19 LYSH  CE       208    1.433156006    0.068847403    1.365157523
   19 LYSH  NZ       209    1.539668694    0.156575958    1.315801242
   19 LYSH  HZ1      210    1.513528093    0.189921460    1.224666512
   19 LYSH  HZ2      211    1.625127600    0.105156230    1.310216664
   19 LYSH  HZ3      212    1.550076709    0.233679400    1.378416852
   19 LYSH  C        213    1.058007366   -0.265011275    1.007864028
   19 LYSH  O        214    1.062978675   -0.386129406    0.985560521
   20 ASP   N        215    1.000195069   -0.175785080    0.928412406
   20 ASP   H        216    0.983865090   -0.080718428    0.958391621
   20 ASP   CA       217    0.968641938   -0.198420153    0.785235314
   20 ASP   CB       218    0.876458164   -0.086378758    0.734486627
   20 ASP   CG       219    0.931444388    0.050769433    0.775168774
   20 ASP   OD1      220    1.037052620    0.090165374    0.720832086
   20 ASP   OD2      221    0.881451239    0.101333528    0.877476323
   20 ASP   C        222    1.094942217   -0.205915891    0.696951222
   20 ASP   O        223    1.207056895   -0.190746691    0.745395722
   21 THR   N        224    1.074460076   -0.215872750    0.565554797
   21 THR   H        225    0.983237707   -0.206412686    0.525510595
   21 THR   CA       226    1.183256042   -0.225818004    0.464843459
   21 THR   CB       227    1.127934916   -0.251971705    0.324266579
   21 THR   OG1      228    1.029066043   -0.153129312    0.292930743
   21 THR   HG1      229    1.074386548   -0.075735945    0.247018216
   21 THR   CG2      230    1.070951143   -0.393536720    0.312398032
   21 THR   C        231    1.277633244   -0.104719982    0.455430674
   21 THR   O        232    1.388695082   -0.118646256    0.404837553
   22 GLU   N        233    1.230120304    0.012173856    0.498403916
   22 GLU   H        234    1.140676597    0.019832185    0.543736521
   22 GLU   CA       235    1.309727232    0.137096799    0.500851538
   22 GLU   CB       236    1.218520847    0.255206092    0.466602875
   22 GLU   CG       237    1.152231386    0.248195175    0.328447057
   22 GLU   CD       238    1.244482680    0.291682217    0.213786438
   22 GLU   OE1      239    1.259876843    0.414259059    0.194542411
   22 GLU   OE2      240    1.294166551    0.204003824    0.140112891
   22 GLU   C        241    1.376851314    0.162581793    0.637663627
   22 GLU   O        242    1.461797756    0.250564910    0.651597166
   23 GLY   N        243    1.326466383    0.094698238    0.740586909
   23 GLY   H        244    1.237775448    0.047948306    0.731415275
   23 GLY   CA       245    1.381862981    0.096937239    0.877421287
   23 GLY   C        246    1.310915078    0.190665435    0.976768928
   23 GLY   O        247    1.368681561    0.219677921    1.082510793
   24 TYR   N        248    1.187093655    0.229476260    0.945442440
   24 TYR   H        249    1.134909432    0.188375862    0.868984406
   24 TYR   CA       250    1.104178538    0.314908526    1.033466317
   24 TYR   CB       251    1.005879026    0.397898267    0.949586089
   24 TYR   CG       252    1.065210737    0.470173065    0.827977432
   24 TYR   CD1      253    1.150620533    0.578988580    0.842122911
   24 TYR   HD1      254    1.198952766    0.598350653    0.937986393
   24 TYR   CD2      255    1.011943660    0.441472384    0.703099962
   24 TYR   HD2      256    0.958252205    0.347282463    0.688698734
   24 TYR   CE1      257    1.178378369    0.661244119    0.733666588
   24 TYR   HE1      258    1.251461365    0.741344381    0.746252505
   24 TYR   CE2      259    1.039054589    0.523305362    0.594286246
   24 TYR   HE2      260    1.009976638    0.488751003    0.494920698
   24 TYR   CZ       261    1.120288883    0.634810703    0.610084857
   24 TYR   OH       262    1.123451057    0.727902363    0.510761819
   24 TYR   HH       263    1.196116372    0.695631366    0.447885954
   24 TYR   C        264    1.025345431    0.226063482    1.132126294
   24 TYR   O        265    1.050062861    0.105723314    1.140571478
   25 TYR   N        266    0.944409040    0.285988928    1.219340649
   25 TYR   H        267    0.924862015    0.384318067    1.215411378
   25 TYR   CA       268    0.862779907    0.204423284    1.311896635
   25 TYR   CB       269    0.860676080    0.256605672    1.455495159
   25 TYR   CG       270    0.999758858    0.253457539    1.518584487
   25 TYR   CD1      271    1.059742928    0.135136168    1.560530068
   25 TYR   HD1      272    1.008765304    0.039963814    1.545442798
   25 TYR   CD2      273    1.066633460    0.373442084    1.533436714
   25 TYR   HD2      274    1.021700368    0.466344065    1.498252253
   25 TYR   CE1      275    1.187303185    0.137291807    1.615783966
   25 TYR   HE1      276    1.228855230    0.045239199    1.656925878
   25 TYR   CE2      277    1.193137150    0.375408905    1.588481559
   25 TYR   HE2      278    1.237867152    0.472401136    1.605635902
   25 TYR   CZ       279    1.255544553    0.257932233    1.627546845
   25 TYR   OH       280    1.389673877    0.260039402    1.649114241
   25 TYR   HH       281    1.415297591    0.355053506    1.674168719
   25 TYR   C        282    0.720044180    0.182012314    1.262066373
   25 TYR   O        283    0.638973725    0.274941883    1.261376358
   26 THR   N        284    0.688626716    0.053139089    1.257362687
   26 THR   H        285    0.756866764   -0.016605517    1.281831133
   26 THR   CA       286    0.563477787    0.000786024    1.198068950
   26 THR   CB       287    0.594827492   -0.038346277    1.051955692
   26 THR   OG1      288    0.626641668    0.081978844    0.981005009
   26 THR   HG1      289    0.722659852    0.083357932    0.942448978
   26 THR   CG2      290    0.480208153   -0.109389808    0.979487768
   26 THR   C        291    0.505253853   -0.114789558    1.281927337
   26 THR   O        292    0.579585871   -0.185233377    1.350881428
   27 ILE   N        293    0.372090921   -0.123902193    1.286435161
   27 ILE   H        294    0.313323060   -0.058547317    1.236716371
   27 ILE   CA       295    0.299911202   -0.230443412    1.360431673
   27 ILE   CB       296    0.262937555   -0.179907423    1.501372170
   27 ILE   CG1      297    0.249023250   -0.298911657    1.597133571
   27 ILE   CG2      298    0.137587906   -0.091327460    1.499727280
   27 ILE   CD       299    0.237268795   -0.260201673    1.744255296
   27 ILE   C        300    0.179297380   -0.288377048    1.282481272
   27 ILE   O        301    0.146418473   -0.242905910    1.173136003
   28 GLY   N        302    0.125924596   -0.400117687    1.331967792
   28 GLY   H        303    0.172429460   -0.451827165    1.404038117
   28 GLY   CA       304    0.003265154   -0.463506483    1.279635427
   28 GLY   C        305    0.024952250   -0.517958000    1.138238621
   28 GLY   O        306    0.109254214   -0.605615980    1.118792917
   29 ILE   N        307   -0.061221420   -0.472219175    1.048281832
   29 ILE   H        308   -0.134985917   -0.409819787    1.073939740
   29 ILE   CA       309   -0.052766612   -0.500082056    0.903387460
   29 ILE   CB       310   -0.188937171   -0.550373774    0.851507688
   29 ILE   CG1      311   -0.239270734   -0.669871115    0.932891982
   29 ILE   CG2      312   -0.179933928   -0.589706172    0.703615651
   29 ILE   CD       313   -0.385148865   -0.704426322    0.903079740
   29 ILE   C        314   -0.015550525   -0.367678951    0.834082397
   29 ILE   O        315   -0.099225909   -0.277777417    0.830168344
   30 GLY   N        316    0.115228509   -0.345273128    0.822371048
   30 GLY   H        317    0.182915731   -0.408393512    0.860389501
   30 GLY   CA       318    0.173944947   -0.228307417    0.752350511
   30 GLY   C        319    0.153630084   -0.087498578    0.812498158
   30 GLY   O        320    0.211786230    0.009779716    0.764936150
   31 HISH  N        321    0.077880999   -0.077782500    0.921572409
   31 HISH  H        322    0.023300974   -0.155989987    0.950995143
   31 HISH  CA       323    0.049327490    0.049226653    0.991457515
   31 HISH  CB       324   -0.057739759    0.027450197    1.099761805
   31 HISH  CG       325   -0.109762548    0.160386161    1.155997006
   31 HISH  ND1      326   -0.208816527    0.231343416    1.103803477
   31 HISH  HD1      327   -0.281637145    0.196797506    1.039193746
   31 HISH  CD2      328   -0.043406376    0.241441000    1.238132897
   31 HISH  HD2      329    0.044388982    0.214278678    1.296648006
   31 HISH  CE1      330   -0.200224303    0.355987065    1.147790957
   31 HISH  HE1      331   -0.265436405    0.437200731    1.115713739
   31 HISH  NE2      332   -0.095809309    0.363391358    1.229855466
   31 HISH  HE2      333   -0.046847604    0.447208614    1.254104891
   31 HISH  C        334    0.175619894    0.115271141    1.050100852
   31 HISH  O        335    0.222757766    0.080550745    1.158869261
   32 LEU   N        336    0.228717229    0.208193439    0.971356401
   32 LEU   H        337    0.217676442    0.198618687    0.871975961
   32 LEU   CA       338    0.334880778    0.302419268    1.012945932
   32 LEU   CB       339    0.367665369    0.392707567    0.892935839
   32 LEU   CG       340    0.486045107    0.488727575    0.912407064
   32 LEU   CD1      341    0.617959695    0.413518507    0.931821335
   32 LEU   CD2      342    0.495980200    0.584520639    0.793667581
   32 LEU   C        343    0.295163001    0.385359510    1.136702713
   32 LEU   O        344    0.181598648    0.431527292    1.149967027
   33 LEU   N        345    0.384730226    0.382968904    1.234944561
   33 LEU   H        346    0.465504951    0.323091835    1.229170495
   33 LEU   CA       347    0.372527463    0.464921189    1.357642845
   33 LEU   CB       348    0.422604882    0.388976374    1.481017143
   33 LEU   CG       349    0.346603191    0.258961717    1.507122239
   33 LEU   CD1      350    0.411513132    0.185276913    1.624114927
   33 LEU   CD2      351    0.198480763    0.286021158    1.534368943
   33 LEU   C        352    0.450365817    0.596716120    1.346299234
   33 LEU   O        353    0.391722718    0.704112968    1.353539505
   34 THR   N        354    0.579285443    0.586286605    1.313426196
   34 THR   H        355    0.619798398    0.497105854    1.291268759
   34 THR   CA       356    0.667346538    0.704554046    1.297484350
   34 THR   CB       357    0.705125597    0.771953643    1.431313330
   34 THR   OG1      358    0.773284631    0.895688124    1.405239511
   34 THR   HG1      359    0.711162780    0.969582235    1.435224328
   34 THR   CG2      360    0.790338945    0.682958724    1.522323812
   34 THR   C        361    0.796080510    0.675539016    1.219761764
   34 THR   O        362    0.855333535    0.567881958    1.227723276
   35 LYSH  N        363    0.834996529    0.778986146    1.146359304
   35 LYSH  H        364    0.772647182    0.855517243    1.131548659
   35 LYSH  CA       365    0.966499130    0.790020361    1.080471560
   35 LYSH  CB       366    0.959373548    0.889828080    0.964585810
   35 LYSH  CG       367    0.865545748    0.837476967    0.855557710
   35 LYSH  CD       368    0.891819584    0.907145474    0.722307519
   35 LYSH  CE       369    0.814133866    0.837948892    0.610292066
   35 LYSH  NZ       370    0.881737166    0.859940184    0.481819810
   35 LYSH  HZ1      371    0.889198835    0.957910293    0.464009915
   35 LYSH  HZ2      372    0.830096323    0.815926852    0.408518271
   35 LYSH  HZ3      373    0.973997989    0.819045094    0.486637486
   35 LYSH  C        374    1.084669094    0.822240846    1.174236072
   35 LYSH  O        375    1.200168230    0.808178091    1.134628843
   36 SER   N        376    1.054896397    0.864873556    1.297257029
   36 SER   H        377    0.959321339    0.871079403    1.328035441
   36 SER   CA       378    1.157580765    0.895396583    1.400030238
   36 SER   CB       379    1.093412601    0.952069095    1.527516639
   36 SER   OG       380    1.191879137    0.973397438    1.630127822
   36 SER   HG       381    1.180946747    1.068087489    1.662724372
   36 SER   C        382    1.238048188    0.770867520    1.441245311
   36 SER   O        383    1.177323518    0.668827458    1.473925053
   37 PRO   N        384    1.369908911    0.786604616    1.461144181
   37 PRO   CA       385    1.456284306    0.684380500    1.524345604
   37 PRO   CB       386    1.595734724    0.746757673    1.524761541
   37 PRO   CG       387    1.594237905    0.832742433    1.398665973
   37 PRO   CD       388    1.452811201    0.891102213    1.397938294
   37 PRO   C        389    1.415303579    0.644762444    1.667601525
   37 PRO   O        390    1.443768175    0.532407126    1.709951119
   38 SER   N        391    1.337827737    0.729775708    1.735515956
   38 SER   H        392    1.297996976    0.811118422    1.691385030
   38 SER   CA       393    1.290547972    0.704880419    1.873812466
   38 SER   CB       394    1.245637128    0.835610062    1.940373880
   38 SER   OG       395    1.193403699    0.813169652    2.072162018
   38 SER   HG       396    1.198658271    0.900344509    2.122336303
   38 SER   C        397    1.177646813    0.601072222    1.884601652
   38 SER   O        398    1.062106651    0.626397287    1.850181748
   39 LEU   N        399    1.212654171    0.488544228    1.946561454
   39 LEU   H        400    1.308462073    0.460590365    1.949222211
   39 LEU   CA       401    1.115530087    0.384991258    1.989324442
   39 LEU   CB       402    1.193242849    0.266502001    2.048582679
   39 LEU   CG       403    1.107607134    0.143214371    2.081135768
   39 LEU   CD1      404    1.045515074    0.082358724    1.955070043
   39 LEU   CD2      405    1.191376347    0.039598841    2.156055448
   39 LEU   C        406    1.009917356    0.438497170    2.088856995
   39 LEU   O        407    0.892543989    0.402114244    2.082358933
   40 ASN   N        408    1.049893260    0.536224107    2.169994098
   40 ASN   H        409    1.146278655    0.560902879    2.177871930
   40 ASN   CA       410    0.960208516    0.607092820    2.264032188
   40 ASN   CB       411    1.042742503    0.690013738    2.363263483
   40 ASN   CG       412    1.144290022    0.604766731    2.440971049
   40 ASN   OD1      413    1.136872428    0.483263347    2.452200265
   40 ASN   ND2      414    1.250046123    0.666351545    2.487745872
   40 ASN   HD21     415    1.315203877    0.608910683    2.536577048
   40 ASN   HD22     416    1.260076891    0.765208401    2.482959892
   40 ASN   C        417    0.853481045    0.692633336    2.192912014
   40 ASN   O        418    0.735451503    0.683992855    2.226620546
   41 ALA   N        419    0.892926596    0.755987041    2.082181995
   41 ALA   H        420    0.990181932    0.764774542    2.059067186
   41 ALA   CA       421    0.798739395    0.823939823    1.990061679
   41 ALA   CB       422    0.874993392    0.902482974    1.883197190
   41 ALA   C        423    0.701050785    0.725750895    1.922401640
   41 ALA   O        424    0.580213183    0.747547373    1.926707635
   42 ALA   N        425    0.752663415    0.610117719    1.879872755
   42 ALA   H        426    0.851745351    0.599496881    1.868477685
   42 ALA   CA       427    0.670445338    0.498158514    1.827691259
   42 ALA   CB       428    0.761254787    0.384033157    1.782198663
   42 ALA   C        429    0.567561910    0.443712894    1.928287387
   42 ALA   O        430    0.450115079    0.429584409    1.894620676
   43 LYSH  N        431    0.612064663    0.425906346    2.052820989
   43 LYSH  H        432    0.710882111    0.425842343    2.071750453
   43 LYSH  CA       433    0.524579672    0.392756294    2.167688789
   43 LYSH  CB       434    0.607017846    0.381779640    2.295920235
   43 LYSH  CG       435    0.687304599    0.252283672    2.306085799
   43 LYSH  CD       436    0.792702486    0.270067339    2.415546810
   43 LYSH  CE       437    0.831127752    0.138701999    2.483357674
   43 LYSH  NZ       438    0.715744459    0.086943838    2.557767371
   43 LYSH  HZ1      439    0.671299089    0.160532303    2.608525775
   43 LYSH  HZ2      440    0.742907742    0.016292706    2.623652682
   43 LYSH  HZ3      441    0.649952870    0.044197008    2.495325482
   43 LYSH  C        442    0.414130904    0.497586749    2.189274876
   43 LYSH  O        443    0.297263665    0.463688880    2.174569808
   44 SER   N        444    0.453333185    0.625230727    2.195364369
   44 SER   H        445    0.550869526    0.649289595    2.199934523
   44 SER   CA       446    0.358493401    0.739029853    2.207875910
   44 SER   CB       447    0.432002462    0.873501300    2.213115881
   44 SER   OG       448    0.339036634    0.981175175    2.227837629
   44 SER   HG       449    0.388271406    1.067973575    2.235781616
   44 SER   C        450    0.254993529    0.742845731    2.094060191
   44 SER   O        451    0.136331877    0.724806466    2.121193301
   45 GLU   N        452    0.303169904    0.731944264    1.969815475
   45 GLU   H        453    0.401441806    0.742709734    1.950947859
   45 GLU   CA       454    0.216771081    0.722436997    1.849807443
   45 GLU   CB       455    0.299399942    0.716031796    1.720659952
   45 GLU   CG       456    0.362419898    0.850229410    1.681142012
   45 GLU   CD       457    0.257496155    0.958864934    1.653685447
   45 GLU   OE1      458    0.163434843    0.933756875    1.575618165
   45 GLU   OE2      459    0.260782507    1.062005959    1.723692116
   45 GLU   C        460    0.117100203    0.605359580    1.852500391
   45 GLU   O        461   -0.003351706    0.628817639    1.843171932
   46 LEU   N        462    0.165816177    0.486120272    1.886978497
   46 LEU   H        463    0.264681506    0.471356999    1.898046231
   46 LEU   CA       464    0.081776861    0.365327627    1.903022707
   46 LEU   CB       465    0.171995865    0.242589402    1.918864567
   46 LEU   CG       466    0.094378552    0.110956968    1.928566697
   46 LEU   CD1      467    0.018650216    0.078331058    1.799700878
   46 LEU   CD2      468    0.190662210   -0.000554346    1.966554977
   46 LEU   C        469   -0.018337399    0.373637091    2.019708477
   46 LEU   O        470   -0.139006627    0.363026310    1.997071987
   47 ASP   N        471    0.031992989    0.404433238    2.139206652
   47 ASP   H        472    0.131599310    0.408157813    2.155554799
   47 ASP   CA       473   -0.050714653    0.416905670    2.261398172
   47 ASP   CB       474    0.036667231    0.432904864    2.387801986
   47 ASP   CG       475    0.120815208    0.308753272    2.428904718
   47 ASP   OD1      476    0.164132685    0.229242262    2.343213178
   47 ASP   OD2      477    0.138448096    0.282888484    2.550027884
   47 ASP   C        478   -0.159900072    0.525631748    2.248183596
   47 ASP   O        479   -0.275985214    0.500120982    2.280601952
   48 LYSH  N        480   -0.127418489    0.632346544    2.174138522
   48 LYSH  H        481   -0.030840071    0.655146599    2.156610249
   48 LYSH  CA       482   -0.224254048    0.732578658    2.123200678
   48 LYSH  CB       483   -0.145197352    0.854540935    2.072878212
   48 LYSH  CG       484   -0.223888879    0.961374409    1.995690176
   48 LYSH  CD       485   -0.142458075    1.089934503    1.975327444
   48 LYSH  CE       486   -0.009401653    1.072070064    1.900883756
   48 LYSH  NZ       487   -0.025026620    1.040349103    1.758323087
   48 LYSH  HZ1      488   -0.074131215    0.954781657    1.744613052
   48 LYSH  HZ2      489    0.067890952    1.027649306    1.718111422
   48 LYSH  HZ3      490   -0.068150589    1.115103340    1.708834364
   48 LYSH  C        491   -0.322315943    0.677319152    2.017178859
   48 LYSH  O        492   -0.442661020    0.677605093    2.041367927
   49 ALA   N        493   -0.271419391    0.618050731    1.908847251
   49 ALA   H        494   -0.171836466    0.610064341    1.895330577
   49 ALA   CA       495   -0.353549549    0.564499929    1.797172977
   49 ALA   CB       496   -0.262085948    0.511770925    1.686287482
   49 ALA   C        497   -0.454696946    0.454352643    1.834784857
   49 ALA   O        498   -0.553830808    0.435757288    1.764304629
   50 ILE   N        499   -0.419003760    0.372747688    1.933863429
   50 ILE   H        500   -0.322841252    0.365357447    1.962514584
   50 ILE   CA       501   -0.511449933    0.273876355    1.994382678
   50 ILE   CB       502   -0.430005221    0.155732723    2.050818326
   50 ILE   CG1      503   -0.345438867    0.087595578    1.942153147
   50 ILE   CG2      504   -0.517414236    0.051734750    2.121630021
   50 ILE   CD       505   -0.426864344    0.023915212    1.828920704
   50 ILE   C        506   -0.607206799    0.334757838    2.099640740
   50 ILE   O        507   -0.725342884    0.300517830    2.102350879
   51 GLY   N        508   -0.560990021    0.438859672    2.168972465
   51 GLY   H        509   -0.483049058    0.492170009    2.135838887
   51 GLY   CA       510   -0.634431492    0.502461512    2.280660588
   51 GLY   C        511   -0.622176707    0.434504283    2.418411701
   51 GLY   O        512   -0.712009211    0.447845095    2.501266545
   52 ARG   N        513   -0.504714640    0.377938392    2.446176183
   52 ARG   H        514   -0.427186576    0.387384527    2.383105662
   52 ARG   CA       515   -0.472262737    0.310045151    2.574033897
   52 ARG   CB       516   -0.548094233    0.176811871    2.591613343
   52 ARG   CG       517   -0.509870746    0.068596034    2.489748252
   52 ARG   CD       518   -0.547856787   -0.071898793    2.536990748
   52 ARG   NE       519   -0.489876831   -0.170885285    2.444633674
   52 ARG   HE       520   -0.543050924   -0.188120202    2.358467853
   52 ARG   CZ       521   -0.378208243   -0.242935447    2.462714482
   52 ARG   NH1      522   -0.304290661   -0.234495834    2.573407587
   52 ARG   HH11     523   -0.224968908   -0.293559753    2.585828311
   52 ARG   HH12     524   -0.319529091   -0.160852136    2.639812691
   52 ARG   NH2      525   -0.334087387   -0.317236139    2.361222142
   52 ARG   HH21     526   -0.248900644   -0.369332591    2.362667244
   52 ARG   HH22     527   -0.392375526   -0.326725603    2.277177321
   52 ARG   C        528   -0.321573072    0.281278680    2.584115620
   52 ARG   O        529   -0.253252802    0.271532004    2.482378733
   53 ASN   N        530   -0.271959713    0.263776256    2.706362755
   53 ASN   H        531   -0.319366289    0.296693079    2.787820150
   53 ASN   CA       532   -0.134939817    0.212866503    2.728034284
   53 ASN   CB       533   -0.093670849    0.219859027    2.875142360
   53 ASN   CG       534    0.007290509    0.331874773    2.902844969
   53 ASN   OD1      535   -0.010197188    0.414094966    2.991126383
   53 ASN   ND2      536    0.111463643    0.345938612    2.824071009
   53 ASN   HD21     537    0.175750833    0.415436517    2.853613279
   53 ASN   HD22     538    0.114289331    0.313998879    2.727376340
   53 ASN   C        539   -0.114188323    0.070500109    2.674072942
   53 ASN   O        540   -0.166020912   -0.027926814    2.727051146
   54 THR   N        541   -0.045882865    0.065132693    2.560451135
   54 THR   H        542   -0.010242614    0.150272603    2.518981788
   54 THR   CA       543   -0.008679101   -0.062162719    2.494471365
   54 THR   CB       544   -0.018490960   -0.061459796    2.340404151
   54 THR   OG1      545    0.102068871   -0.012386984    2.279446217
   54 THR   HG1      546    0.112200255    0.090429299    2.298002667
   54 THR   CG2      547   -0.141961521    0.012945835    2.289373347
   54 THR   C        548    0.133154285   -0.107702825    2.531509559
   54 THR   O        549    0.166148526   -0.225198965    2.513852928
   55 ASN   N        550    0.221590780   -0.010191654    2.557653493
   55 ASN   H        551    0.194111153    0.087204953    2.548766279
   55 ASN   CA       552    0.366800477   -0.032614956    2.580109450
   55 ASN   CB       553    0.383270829   -0.117028703    2.708316287
   55 ASN   CG       554    0.523364173   -0.157341412    2.756424165
   55 ASN   OD1      555    0.626477114   -0.096495853    2.730882806
   55 ASN   ND2      556    0.527774987   -0.264062055    2.832507326
   55 ASN   HD21     557    0.616503196   -0.292633126    2.867358158
   55 ASN   HD22     558    0.443396517   -0.308935443    2.861329299
   55 ASN   C        559    0.436646065   -0.092080055    2.455006123
   55 ASN   O        560    0.557238915   -0.118953251    2.455770505
   56 GLY   N        561    0.369359559   -0.081121591    2.340656283
   56 GLY   H        562    0.281523778   -0.030999091    2.335160548
   56 GLY   CA       563    0.412432347   -0.140164384    2.212873237
   56 GLY   C        564    0.369912443   -0.285781467    2.188013777
   56 GLY   O        565    0.455775500   -0.363097773    2.144849233
   57 VAL   N        566    0.253248263   -0.326512022    2.238566318
   57 VAL   H        567    0.196157578   -0.266022258    2.295295446
   57 VAL   CA       568    0.193208663   -0.460042120    2.212655433
   57 VAL   CB       569    0.212729928   -0.560231370    2.328719267
   57 VAL   CG1      570    0.180384418   -0.702486797    2.281930262
   57 VAL   CG2      571    0.351517734   -0.557214338    2.393186169
   57 VAL   C        572    0.041115571   -0.443238030    2.192780651
   57 VAL   O        573   -0.027523811   -0.397117203    2.284206740
   58 ILE   N        574   -0.008757967   -0.489373878    2.078379507
   58 ILE   H        575    0.044418350   -0.546564319    2.015333641
   58 ILE   CA       576   -0.152399051   -0.477107739    2.043647624
   58 ILE   CB       577   -0.176134290   -0.376125917    1.929839976
   58 ILE   CG1      578   -0.100041365   -0.411395833    1.801404909
   58 ILE   CG2      579   -0.146648749   -0.234383529    1.979610015
   58 ILE   CD       580   -0.136142070   -0.318589908    1.685127618
   58 ILE   C        581   -0.217805743   -0.612152557    2.009647985
   58 ILE   O        582   -0.147103128   -0.707229016    1.975752329
   59 THR   N        583   -0.349847759   -0.619451221    2.024245818
   59 THR   H        584   -0.404517829   -0.538459927    2.052950240
   59 THR   CA       585   -0.428109739   -0.741318594    1.990981154
   59 THR   CB       586   -0.569560889   -0.742073205    2.052380822
   59 THR   OG1      587   -0.654169156   -0.655312607    1.976535600
   59 THR   HG1      588   -0.754530052   -0.682490074    1.993248624
   59 THR   CG2      589   -0.570230832   -0.705014411    2.200965042
   59 THR   C        590   -0.441474542   -0.760475643    1.838400194
   59 THR   O        591   -0.416629407   -0.669198224    1.758843345
   60 LYSH  N        592   -0.495466071   -0.876317874    1.800118358
   60 LYSH  H        593   -0.539740611   -0.935425331    1.867530456
   60 LYSH  CA       594   -0.523581770   -0.910143020    1.658551168
   60 LYSH  CB       595   -0.568559984   -1.056628248    1.651766066
   60 LYSH  CG       596   -0.614180210   -1.097924734    1.511673161
   60 LYSH  CD       597   -0.671373994   -1.239608888    1.512226671
   60 LYSH  CE       598   -0.765638688   -1.262478221    1.393756200
   60 LYSH  NZ       599   -0.700407159   -1.241913854    1.264017540
   60 LYSH  HZ1      600   -0.677019171   -1.143363827    1.252476045
   60 LYSH  HZ2      601   -0.763520110   -1.261205043    1.189385194
   60 LYSH  HZ3      602   -0.616291095   -1.294158360    1.255568829
   60 LYSH  C        603   -0.629865579   -0.815107062    1.599674773
   60 LYSH  O        604   -0.604757049   -0.743109998    1.503173334
   61 ASP   N        605   -0.738623387   -0.803122788    1.674390273
   61 ASP   H        606   -0.751177518   -0.855601104    1.760612395
   61 ASP   CA       607   -0.854284265   -0.714525247    1.652041909
   61 ASP   CB       608   -0.966513923   -0.753004109    1.750264820
   61 ASP   CG       609   -0.912934117   -0.789671645    1.889839914
   61 ASP   OD1      610   -0.850882146   -0.897896041    1.902834512
   61 ASP   OD2      611   -0.909871663   -0.698865436    1.974685180
   61 ASP   C        612   -0.820664649   -0.564500035    1.655356395
   61 ASP   O        613   -0.858256392   -0.496221466    1.560287260
   62 GLU   N        614   -0.731507032   -0.519321758    1.744275651
   62 GLU   H        615   -0.709770793   -0.570961100    1.828908056
   62 GLU   CA       616   -0.675661587   -0.381607250    1.737929487
   62 GLU   CB       617   -0.588158622   -0.349243937    1.859362889
   62 GLU   CG       618   -0.667274625   -0.334334028    1.989712223
   62 GLU   CD       619   -0.573808206   -0.316220117    2.110303641
   62 GLU   OE1      620   -0.465732054   -0.378867448    2.114324668
   62 GLU   OE2      621   -0.610501029   -0.240221304    2.201879180
   62 GLU   C        622   -0.592970367   -0.355336109    1.610482148
   62 GLU   O        623   -0.622948153   -0.262347453    1.535140612
   63 ALA   N        624   -0.503487708   -0.448742819    1.577378517
   63 ALA   H        625   -0.482320885   -0.524621769    1.640229501
   63 ALA   CA       626   -0.422613785   -0.443217763    1.453181229
   63 ALA   CB       627   -0.322772332   -0.558976220    1.451575594
   63 ALA   C        628   -0.506847445   -0.446968374    1.324394700
   63 ALA   O        629   -0.491749557   -0.362157565    1.236389207
   64 GLU   N        630   -0.600723768   -0.541069538    1.319640577
   64 GLU   H        631   -0.604040291   -0.615023959    1.388502272
   64 GLU   CA       632   -0.697496633   -0.553277029    1.208696522
   64 GLU   CB       633   -0.750969948   -0.697135050    1.203271642
   64 GLU   CG       634   -0.637483947   -0.789217207    1.154838164
   64 GLU   CD       635   -0.659943249   -0.941162383    1.164193853
   64 GLU   OE1      636   -0.775802393   -0.985159359    1.178459952
   64 GLU   OE2      637   -0.559832748   -1.016829863    1.161980430
   64 GLU   C        638   -0.804492136   -0.441916547    1.203096445
   64 GLU   O        639   -0.853863907   -0.409202884    1.095140235
   65 LYSH  N        640   -0.833772972   -0.376925612    1.316106637
   65 LYSH  H        641   -0.826587819   -0.421659655    1.406333357
   65 LYSH  CA       642   -0.909033110   -0.249184007    1.316739744
   65 LYSH  CB       643   -0.954154435   -0.210517543    1.457810609
   65 LYSH  CG       644   -1.059611208   -0.100042789    1.451349889
   65 LYSH  CD       645   -1.069413565   -0.024397468    1.583308647
   65 LYSH  CE       646   -1.172003796    0.087680105    1.568804253
   65 LYSH  NZ       647   -1.165221996    0.177742368    1.684252968
   65 LYSH  HZ1      648   -1.175140065    0.124496638    1.768292497
   65 LYSH  HZ2      649   -1.238955767    0.244786019    1.677763355
   65 LYSH  HZ3      650   -1.076996850    0.224859506    1.683608654
   65 LYSH  C        651   -0.828515220   -0.132201908    1.256585070
   65 LYSH  O        652   -0.882816285   -0.060823722    1.172402610
   66 LEU   N        653   -0.700463570   -0.118588809    1.293587623
   66 LEU   H        654   -0.662169693   -0.171193809    1.370392546
   66 LEU   CA       655   -0.609780750   -0.017564107    1.232803847
   66 LEU   CB       656   -0.465496738   -0.029696702    1.283608093
   66 LEU   CG       657   -0.442121270    0.026768035    1.423960357
   66 LEU   CD1      658   -0.300115798   -0.008255858    1.468816239
   66 LEU   CD2      659   -0.460686795    0.178755435    1.426510396
   66 LEU   C        660   -0.607428291   -0.026573057    1.079234042
   66 LEU   O        661   -0.665097730    0.061216190    1.015279338
   67 PHE   N        662   -0.589913684   -0.150894037    1.034046554
   67 PHE   H        663   -0.558602106   -0.222506561    1.096839375
   67 PHE   CA       664   -0.590026676   -0.189481390    0.891366326
   67 PHE   CB       665   -0.573641987   -0.341671445    0.886603790
   67 PHE   CG       666   -0.557922728   -0.402702019    0.747120776
   67 PHE   CD1      667   -0.472216493   -0.347317044    0.652526560
   67 PHE   HD1      668   -0.412831154   -0.258549245    0.675071066
   67 PHE   CD2      669   -0.625461794   -0.520837801    0.718987573
   67 PHE   HD2      670   -0.693803288   -0.563141706    0.792695034
   67 PHE   CE1      671   -0.455137960   -0.409913219    0.530069295
   67 PHE   HE1      672   -0.391742339   -0.362613202    0.454958740
   67 PHE   CE2      673   -0.606474490   -0.584596138    0.597136257
   67 PHE   HE2      674   -0.656953577   -0.678836830    0.576153679
   67 PHE   CZ       675   -0.521908477   -0.528564131    0.502394163
   67 PHE   HZ       676   -0.512251791   -0.574722380    0.404312512
   67 PHE   C        677   -0.714943073   -0.143897470    0.813003868
   67 PHE   O        678   -0.701421481   -0.072793466    0.713460151
   68 ASN   N        679   -0.833025057   -0.164656118    0.871929198
   68 ASN   H        680   -0.838876510   -0.217858943    0.956238626
   68 ASN   CA       681   -0.962064929   -0.115933415    0.817155487
   68 ASN   CB       682   -1.079114111   -0.155699102    0.907864433
   68 ASN   CG       683   -1.132546481   -0.296567504    0.881019648
   68 ASN   OD1      684   -1.203250241   -0.322648140    0.785270993
   68 ASN   ND2      685   -1.097000606   -0.393544644    0.961494159
   68 ASN   HD21     686   -1.140595821   -0.480904938    0.942719937
   68 ASN   HD22     687   -1.018616212   -0.387097676    1.024027435
   68 ASN   C        688   -0.966273375    0.036628812    0.795952162
   68 ASN   O        689   -0.979304547    0.083132754    0.682510603
   69 GLN   N        690   -0.926603583    0.109290755    0.900662582
   69 GLN   H        691   -0.884796475    0.064852355    0.980374782
   69 GLN   CA       692   -0.921263561    0.257463958    0.901251860
   69 GLN   CB       693   -0.881324039    0.309578724    1.040194512
   69 GLN   CG       694   -0.970809349    0.261537117    1.155790565
   69 GLN   CD       695   -0.916269686    0.295395779    1.295844681
   69 GLN   OE1      696   -0.986574241    0.296926518    1.396429841
   69 GLN   NE2      697   -0.786227090    0.310702310    1.308613642
   69 GLN   HE21     698   -0.750998262    0.334260262    1.398452956
   69 GLN   HE22     699   -0.726023701    0.295139778    1.230217408
   69 GLN   C        700   -0.819146324    0.309554132    0.797874672
   69 GLN   O        701   -0.853038638    0.393689160    0.714558555
   70 ASP   N        702   -0.701520330    0.246572053    0.795230298
   70 ASP   H        703   -0.673543251    0.185640969    0.870592127
   70 ASP   CA       704   -0.591566560    0.279330506    0.701325947
   70 ASP   CB       705   -0.463523200    0.203543479    0.739122900
   70 ASP   CG       706   -0.423643583    0.214746115    0.887532882
   70 ASP   OD1      707   -0.437474461    0.322054300    0.950194051
   70 ASP   OD2      708   -0.381088979    0.111657787    0.943068306
   70 ASP   C        709   -0.625449579    0.252647649    0.553180649
   70 ASP   O        710   -0.612612327    0.343628993    0.471052483
   71 VAL   N        711   -0.685346691    0.136962121    0.522162700
   71 VAL   H        712   -0.693068279    0.062030445    0.589335276
   71 VAL   CA       713   -0.733169678    0.105363825    0.384666590
   71 VAL   CB       714   -0.778555533   -0.041583775    0.371763961
   71 VAL   CG1      715   -0.831369503   -0.074928909    0.231734408
   71 VAL   CG2      716   -0.663152952   -0.137126695    0.402545615
   71 VAL   C        717   -0.844049527    0.202346944    0.337963635
   71 VAL   O        718   -0.832006523    0.263260695    0.231524500
   72 ASP   N        719   -0.941008878    0.227627944    0.425960485
   72 ASP   H        720   -0.948130591    0.174827634    0.511386668
   72 ASP   CA       721   -1.049101469    0.326855756    0.403589264
   72 ASP   CB       722   -1.146609714    0.316634800    0.521889736
   72 ASP   CG       723   -1.251940236    0.427305229    0.533276325
   72 ASP   OD1      724   -1.294119351    0.481358727    0.429334374
   72 ASP   OD2      725   -1.275369366    0.471168625    0.647518353
   72 ASP   C        726   -0.995942433    0.470430129    0.381819791
   72 ASP   O        727   -1.023083477    0.533053230    0.278937280
   73 ALA   N        728   -0.898452902    0.509658355    0.464231322
   73 ALA   H        729   -0.877573964    0.458262365    0.548430059
   73 ALA   CA       730   -0.823945027    0.636631442    0.447639020
   73 ALA   CB       731   -0.727860177    0.657437731    0.564825537
   73 ALA   C        732   -0.746285333    0.646562240    0.314894836
   73 ALA   O        733   -0.755666211    0.749439941    0.248052868
   74 ALA   N        734   -0.681683370    0.537610194    0.272684695
   74 ALA   H        735   -0.664066257    0.460498363    0.335152837
   74 ALA   CA       736   -0.614022042    0.528619242    0.140980642
   74 ALA   CB       737   -0.536724762    0.396880187    0.130618807
   74 ALA   C        738   -0.708826335    0.543125614    0.020152822
   74 ALA   O        739   -0.684743365    0.627373688   -0.066507627
   75 VAL   N        740   -0.824407909    0.476136957    0.025240375
   75 VAL   H        741   -0.840531961    0.406335356    0.096032235
   75 VAL   CA       742   -0.930360704    0.490195078   -0.078234214
   75 VAL   CB       743   -1.044829158    0.388803932   -0.058355261
   75 VAL   CG1      744   -1.145895608    0.395246702   -0.173386407
   75 VAL   CG2      745   -0.992633160    0.245472727   -0.046269104
   75 VAL   C        746   -0.985984446    0.634372379   -0.082374272
   75 VAL   O        747   -0.988686248    0.698033964   -0.188023148
   76 ARG   N        748   -1.017915781    0.689029585    0.035037400
   76 ARG   H        749   -1.022577501    0.633506530    0.119204459
   76 ARG   CA       750   -1.057175985    0.831324567    0.048707597
   76 ARG   CB       751   -1.122066620    0.857770055    0.184560665
   76 ARG   CG       752   -1.263483943    0.799067320    0.188785004
   76 ARG   CD       753   -1.335270841    0.832236601    0.319844806
   76 ARG   NE       754   -1.273256946    0.759926618    0.431961464
   76 ARG   HE       755   -1.285101731    0.657775619    0.428761293
   76 ARG   CZ       756   -1.206912066    0.813056863    0.535643024
   76 ARG   NH1      757   -1.188898194    0.944556509    0.548470836
   76 ARG   HH11     758   -1.138205771    0.982088042    0.625733881
   76 ARG   HH12     759   -1.230107234    1.006075884    0.481346237
   76 ARG   NH2      760   -1.170233468    0.732119485    0.634574859
   76 ARG   HH21     761   -1.116603384    0.760078706    0.713448204
   76 ARG   HH22     762   -1.206847421    0.635959722    0.634299967
   76 ARG   C        763   -0.946392615    0.934735484    0.020011974
   76 ARG   O        764   -0.974483134    1.054591364    0.016766585
   77 GLY   N        765   -0.821002853    0.889979945    0.024177237
   77 GLY   H        766   -0.796173423    0.814319743    0.085878514
   77 GLY   CA       767   -0.704054061    0.961668103   -0.031128983
   77 GLY   C        768   -0.714909481    0.983097741   -0.182555591
   77 GLY   O        769   -0.755606165    1.090800759   -0.226671102
   78 ILE   N        770   -0.721178706    0.869139993   -0.251319847
   78 ILE   H        771   -0.709288364    0.781097817   -0.204164848
   78 ILE   CA       772   -0.734754738    0.861802488   -0.398831960
   78 ILE   CB       773   -0.746600451    0.715333615   -0.444279698
   78 ILE   CG1      774   -0.626896152    0.632480682   -0.397386864
   78 ILE   CG2      775   -0.757732783    0.707397371   -0.596709615
   78 ILE   CD       776   -0.649407594    0.482761912   -0.419458629
   78 ILE   C        777   -0.855757167    0.942074989   -0.451220411
   78 ILE   O        778   -0.838847165    1.030380773   -0.535056345
   79 LEU   N        779   -0.971387545    0.922661381   -0.387656814
   79 LEU   H        780   -0.981155249    0.848749405   -0.320213429
   79 LEU   CA       781   -1.096097163    0.993916850   -0.424001218
   79 LEU   CB       782   -1.216941715    0.930767236   -0.354085302
   79 LEU   CG       783   -1.247337053    0.789928457   -0.407101551
   79 LEU   CD1      784   -1.357091598    0.725424618   -0.322521374
   79 LEU   CD2      785   -1.288563327    0.792382478   -0.554666685
   79 LEU   C        786   -1.096764150    1.147363303   -0.408200053
   79 LEU   O        787   -1.175866777    1.214501823   -0.474104583
   80 ARG   N        788   -1.012981249    1.200386861   -0.318959208
   80 ARG   H        789   -0.956800147    1.142782993   -0.259227752
   80 ARG   CA       790   -0.987068580    1.346085110   -0.308846942
   80 ARG   CB       791   -0.926478517    1.382038840   -0.173063117
   80 ARG   CG       792   -1.021873056    1.381279887   -0.053669236
   80 ARG   CD       793   -0.942732341    1.412938629    0.073891019
   80 ARG   NE       794   -0.868409486    1.294323845    0.120472500
   80 ARG   HE       795   -0.926006631    1.212528686    0.128763024
   80 ARG   CZ       796   -0.736531419    1.271920687    0.107990010
   80 ARG   NH1      797   -0.657443891    1.341966468    0.026566100
   80 ARG   HH11     798   -0.561041519    1.310567435    0.013185369
   80 ARG   HH12     799   -0.689260142    1.417368867   -0.030068425
   80 ARG   NH2      800   -0.672940026    1.190822257    0.192532255
   80 ARG   HH21     801   -0.575464397    1.171667744    0.172106872
   80 ARG   HH22     802   -0.714819452    1.150369576    0.273496483
   80 ARG   C        803   -0.886838474    1.397693773   -0.413909988
   80 ARG   O        804   -0.892894823    1.512910941   -0.456525649
   81 ASN   N        805   -0.784185988    1.316825332   -0.438957385
   81 ASN   H        806   -0.780220001    1.223827222   -0.401760418
   81 ASN   CA       807   -0.666942145    1.356018658   -0.519085336
   81 ASN   CB       808   -0.556903552    1.252433708   -0.495857507
   81 ASN   CG       809   -0.420190327    1.309159962   -0.533307548
   81 ASN   OD1      810   -0.391384303    1.339164384   -0.648657540
   81 ASN   ND2      811   -0.340270551    1.336063135   -0.432770224
   81 ASN   HD21     812   -0.250359850    1.372823640   -0.452614899
   81 ASN   HD22     813   -0.369141275    1.318199278   -0.336070853
   81 ASN   C        814   -0.694514814    1.376410368   -0.669270132
   81 ASN   O        815   -0.706456936    1.281594764   -0.747168652
   82 ALA   N        816   -0.680953358    1.503236218   -0.707411672
   82 ALA   H        817   -0.684379429    1.574069873   -0.637010604
   82 ALA   CA       818   -0.689429064    1.554753336   -0.846377381
   82 ALA   CB       819   -0.692059729    1.707714718   -0.839135979
   82 ALA   C        820   -0.583853253    1.507256245   -0.949618908
   82 ALA   O        821   -0.561708373    1.571715602   -1.052611890
   83 LYSH  N        822   -0.497996928    1.414427607   -0.908416104
   83 LYSH  H        823   -0.477893426    1.401014625   -0.810785629
   83 LYSH  CA       824   -0.417276249    1.333439546   -1.002393263
   83 LYSH  CB       825   -0.268549894    1.333905314   -0.964326298
   83 LYSH  CG       826   -0.189675963    1.444650264   -1.034652185
   83 LYSH  CD       827   -0.221422818    1.585198600   -0.982680700
   83 LYSH  CE       828   -0.173556694    1.691521193   -1.081609910
   83 LYSH  NZ       829   -0.248109752    1.682075115   -1.208073874
   83 LYSH  HZ1      830   -0.243407736    1.588143877   -1.242067725
   83 LYSH  HZ2      831   -0.207104216    1.743632809   -1.275293547
   83 LYSH  HZ3      832   -0.343887626    1.706827674   -1.192738327
   83 LYSH  C        833   -0.466754270    1.188154906   -1.010559184
   83 LYSH  O        834   -0.500767956    1.139345277   -1.118134075
   84 LEU   N        835   -0.485389549    1.128383372   -0.893247741
   84 LEU   H        836   -0.471970410    1.177491093   -0.807113843
   84 LEU   CA       837   -0.521572396    0.985901979   -0.879238651
   84 LEU   CB       838   -0.490126344    0.938964269   -0.736990130
   84 LEU   CG       839   -0.343182596    0.955966646   -0.696529449
   84 LEU   CD1      840   -0.327095404    0.912242326   -0.551150118
   84 LEU   CD2      841   -0.248011283    0.877829854   -0.787515448
   84 LEU   C        842   -0.666296720    0.948380544   -0.915962729
   84 LEU   O        843   -0.687258516    0.847986657   -0.984386065
   85 LYSH  N        844   -0.762559038    1.035100309   -0.883383951
   85 LYSH  H        845   -0.743591472    1.118533712   -0.830267206
   85 LYSH  CA       846   -0.905931374    1.006997688   -0.907906372
   85 LYSH  CB       847   -0.996750878    1.113790361   -0.845178612
   85 LYSH  CG       848   -1.141612422    1.064795306   -0.840497217
   85 LYSH  CD       849   -1.239451741    1.176459130   -0.804315861
   85 LYSH  CE       850   -1.383620407    1.124860421   -0.801715260
   85 LYSH  NZ       851   -1.429479016    1.080554389   -0.934059295
   85 LYSH  HZ1      852   -1.420869892    1.153543364   -1.001416840
   85 LYSH  HZ2      853   -1.523122651    1.046986478   -0.930649600
   85 LYSH  HZ3      854   -1.371659029    1.003958023   -0.968128896
   85 LYSH  C        855   -0.944704939    0.974636932   -1.054508326
   85 LYSH  O        856   -0.985594283    0.860086713   -1.073218418
   86 PRO   N        857   -0.907533482    1.053405787   -1.157832518
   86 PRO   CA       858   -0.939889067    1.021591140   -1.299162401
   86 PRO   CB       859   -0.873424118    1.132046612   -1.381345334
   86 PRO   CG       860   -0.876522031    1.251373722   -1.286414191
   86 PRO   CD       861   -0.846857050    1.187971366   -1.150514518
   86 PRO   C        862   -0.888033674    0.883979158   -1.344482275
   86 PRO   O        863   -0.964026309    0.802525492   -1.397527221
   87 VAL   N        864   -0.764683587    0.852429457   -1.304459757
   87 VAL   H        865   -0.705213436    0.919697095   -1.260349085
   87 VAL   CA       866   -0.701993140    0.720852733   -1.330458938
   87 VAL   CB       867   -0.552923313    0.721178852   -1.292015066
   87 VAL   CG1      868   -0.484346315    0.591904438   -1.337244829
   87 VAL   CG2      869   -0.479320783    0.841349265   -1.352109586
   87 VAL   C        870   -0.779226828    0.607502452   -1.259719871
   87 VAL   O        871   -0.836175205    0.522903731   -1.328747606
   88 TYR   N        872   -0.806296723    0.624876481   -1.130195566
   88 TYR   H        873   -0.771588888    0.705123600   -1.080112621
   88 TYR   CA       874   -0.886380980    0.530302861   -1.048636607
   88 TYR   CB       875   -0.888031274    0.580997910   -0.904302144
   88 TYR   CG       876   -0.952768377    0.485060464   -0.804111326
   88 TYR   CD1      877   -0.876781937    0.384605753   -0.745673563
   88 TYR   HD1      878   -0.771811261    0.372518937   -0.772370026
   88 TYR   CD2      879   -1.083826428    0.505699972   -0.762808040
   88 TYR   HD2      880   -1.142597124    0.586674746   -0.806416444
   88 TYR   CE1      881   -0.932211567    0.303887971   -0.647525505
   88 TYR   HE1      882   -0.871293636    0.225058156   -0.602964233
   88 TYR   CE2      883   -1.139199305    0.425700913   -0.663845140
   88 TYR   HE2      884   -1.240049652    0.447919195   -0.628839279
   88 TYR   CZ       885   -1.063672594    0.323530301   -0.607276454
   88 TYR   OH       886   -1.125346873    0.227732918   -0.533845340
   88 TYR   HH       887   -1.197448787    0.270308685   -0.479624187
   88 TYR   C        888   -1.030763377    0.511774320   -1.099647919
   88 TYR   O        889   -1.076945173    0.398054555   -1.112261630
   89 ASP   N        890   -1.095770238    0.621903771   -1.137901297
   89 ASP   H        891   -1.064134635    0.713738375   -1.109090855
   89 ASP   CA       892   -1.229133280    0.620658179   -1.202784033
   89 ASP   CB       893   -1.276888366    0.761922707   -1.239520326
   89 ASP   CG       894   -1.294750168    0.858298399   -1.121041343
   89 ASP   OD1      895   -1.345925494    0.817526675   -1.014593854
   89 ASP   OD2      896   -1.259690280    0.976982160   -1.137299873
   89 ASP   C        897   -1.229645619    0.536063706   -1.331225216
   89 ASP   O        898   -1.306785624    0.440577289   -1.339951191
   90 SER   N        899   -1.128754135    0.555981269   -1.416443726
   90 SER   H        900   -1.066522564    0.634339144   -1.404699760
   90 SER   CA       901   -1.111713798    0.477025632   -1.541269861
   90 SER   CB       902   -1.005748007    0.537761267   -1.634403367
   90 SER   OG       903   -0.872302173    0.502701101   -1.595133523
   90 SER   HG       904   -0.855600331    0.529923558   -1.498536662
   90 SER   C        905   -1.078114764    0.327671931   -1.522180438
   90 SER   O        906   -1.099795322    0.248225107   -1.613954702
   91 LEU   N        907   -1.003936704    0.294705515   -1.416373710
   91 LEU   H        908   -0.965942833    0.365022217   -1.355760478
   91 LEU   CA       909   -0.963897594    0.155596789   -1.384972532
   91 LEU   CB       910   -0.851778950    0.152580092   -1.280185964
   91 LEU   CG       911   -0.718231947    0.211704663   -1.327104212
   91 LEU   CD1      912   -0.619531511    0.213490330   -1.210321400
   91 LEU   CD2      913   -0.659357055    0.134917286   -1.445618384
   91 LEU   C        914   -1.078929402    0.065889527   -1.336302410
   91 LEU   O        915   -1.173242479    0.110912013   -1.271249249
   92 ASP   N        916   -1.066605852   -0.061470814   -1.371582196
   92 ASP   H        917   -0.988224511   -0.095304169   -1.425561282
   92 ASP   CA       918   -1.152495731   -0.173235920   -1.326256692
   92 ASP   CB       919   -1.127979373   -0.294152462   -1.417716334
   92 ASP   CG       920   -0.977630050   -0.320678966   -1.433220940
   92 ASP   OD1      921   -0.918502178   -0.256876926   -1.523325245
   92 ASP   OD2      922   -0.920844338   -0.386662529   -1.343703997
   92 ASP   C        923   -1.123985637   -0.212437354   -1.180124120
   92 ASP   O        924   -1.022840231   -0.172881319   -1.122095131
   93 ALA   N        925   -1.208397508   -0.300370201   -1.126359846
   93 ALA   H        926   -1.284718941   -0.337023846   -1.179169789
   93 ALA   CA       927   -1.202379027   -0.344618264   -0.985108722
   93 ALA   CB       928   -1.313046234   -0.447225498   -0.959887256
   93 ALA   C        929   -1.067170929   -0.402352719   -0.938346907
   93 ALA   O        930   -1.014150615   -0.358291833   -0.836276631
   94 VAL   N        931   -1.003138693   -0.481211165   -1.024626265
   94 VAL   H        932   -1.025714696   -0.482722064   -1.122222904
   94 VAL   CA       933   -0.876713599   -0.549684567   -0.989313818
   94 VAL   CB       934   -0.856559154   -0.675314124   -1.075812372
   94 VAL   CG1      935   -0.735364695   -0.755831116   -1.028545744
   94 VAL   CG2      936   -0.979545089   -0.766682898   -1.073091350
   94 VAL   C        937   -0.756510746   -0.452979068   -0.996072913
   94 VAL   O        938   -0.680952293   -0.440748994   -0.899459705
   95 ARG   N        939   -0.752320860   -0.370035318   -1.100476469
   95 ARG   H        940   -0.810215644   -0.382112840   -1.182907455
   95 ARG   CA       941   -0.652478727   -0.261120849   -1.110382678
   95 ARG   CB       942   -0.649308815   -0.206569859   -1.252744106
   95 ARG   CG       943   -0.591177112   -0.311385456   -1.347489030
   95 ARG   CD       944   -0.606690961   -0.264263414   -1.491523993
   95 ARG   NE       945   -0.547986789   -0.360888728   -1.585623990
   95 ARG   HE       946   -0.446875747   -0.358808375   -1.589877695
   95 ARG   CZ       947   -0.614938130   -0.455259842   -1.653163818
   95 ARG   NH1      948   -0.746142071   -0.473213003   -1.635678288
   95 ARG   HH11     949   -0.795501457   -0.547205658   -1.680581988
   95 ARG   HH12     950   -0.798433751   -0.410291861   -1.575132796
   95 ARG   NH2      951   -0.551068488   -0.529580469   -1.743557975
   95 ARG   HH21     952   -0.596342767   -0.605918572   -1.789761321
   95 ARG   HH22     953   -0.452243800   -0.517970877   -1.762203892
   95 ARG   C        954   -0.669694706   -0.147638159   -1.007460861
   95 ARG   O        955   -0.570569232   -0.093002399   -0.958783297
   96 ARG   N        956   -0.793984124   -0.121037543   -0.966388070
   96 ARG   H        957   -0.874117897   -0.150469204   -1.019943604
   96 ARG   CA       958   -0.822590693   -0.032567335   -0.850781893
   96 ARG   CB       959   -0.972650648   -0.011146893   -0.830238472
   96 ARG   CG       960   -1.031017821    0.088307897   -0.930496681
   96 ARG   CD       961   -1.179946797    0.107909361   -0.902844285
   96 ARG   NE       962   -1.237406935    0.202155045   -1.000122298
   96 ARG   HE       963   -1.169818610    0.252515805   -1.055970134
   96 ARG   CZ       964   -1.367397997    0.232878174   -1.012323947
   96 ARG   NH1      965   -1.458509020    0.184723670   -0.927302036
   96 ARG   HH11     966   -1.555372416    0.207501653   -0.936204411
   96 ARG   HH12     967   -1.429054326    0.126031441   -0.851779016
   96 ARG   NH2      968   -1.409210727    0.299134902   -1.120314404
   96 ARG   HH21     969   -1.504572279    0.325946536   -1.132236375
   96 ARG   HH22     970   -1.345304687    0.324044443   -1.194578824
   96 ARG   C        971   -0.761751170   -0.082311579   -0.718446896
   96 ARG   O        972   -0.700374850   -0.004137522   -0.646046381
   97 ALA   N        973   -0.766918230   -0.213600758   -0.695569301
   97 ALA   H        974   -0.824783655   -0.274073524   -0.750862588
   97 ALA   CA       975   -0.699571447   -0.277682287   -0.580316638
   97 ALA   CB       976   -0.737285713   -0.425495998   -0.574531244
   97 ALA   C        977   -0.546169063   -0.261826192   -0.581996570
   97 ALA   O        978   -0.488588416   -0.212423067   -0.485065286
   98 ALA   N        979   -0.486455818   -0.281346441   -0.699760128
   98 ALA   H        980   -0.534530921   -0.327404198   -0.774759207
   98 ALA   CA       981   -0.342622768   -0.254119011   -0.723509177
   98 ALA   CB       982   -0.306185835   -0.295445481   -0.866103167
   98 ALA   C        983   -0.301853291   -0.107264606   -0.698649389
   98 ALA   O        984   -0.204178704   -0.080053197   -0.628623763
   99 ALA   N        985   -0.389456203   -0.015575308   -0.739877976
   99 ALA   H        986   -0.457783654   -0.038729699   -0.809810243
   99 ALA   CA       987   -0.378513556    0.128570873   -0.708098697
   99 ALA   CB       988   -0.492048696    0.202889556   -0.778461399
   99 ALA   C        989   -0.379612880    0.159875973   -0.557236311
   99 ALA   O        990   -0.283115028    0.216612281   -0.505572185
  100 ILE   N        991   -0.477876776    0.104904447   -0.485276418
  100 ILE   H        992   -0.554251712    0.056801007   -0.529526953
  100 ILE   CA       993   -0.487626440    0.119754885   -0.337750893
  100 ILE   CB       994   -0.620084631    0.063449680   -0.282620913
  100 ILE   CG1      995   -0.740926899    0.123617855   -0.355034049
  100 ILE   CG2      996   -0.633318919    0.092584923   -0.132455774
  100 ILE   CD       997   -0.867743321    0.040065572   -0.335516622
  100 ILE   C        998   -0.366097855    0.058369865   -0.264457915
  100 ILE   O        999   -0.309461326    0.124308664   -0.177618271
  101 ASN   N       1000   -0.315476583   -0.054982481   -0.313772787
  101 ASN   H       1001   -0.367677450   -0.109335969   -0.380365594
  101 ASN   CA      1002   -0.192760427   -0.120182381   -0.261461857
  101 ASN   CB      1003   -0.165771096   -0.246354055   -0.343730455
  101 ASN   CG      1004   -0.065449496   -0.343046218   -0.280375178
  101 ASN   OD1     1005    0.051296473   -0.315341698   -0.255429356
  101 ASN   ND2     1006   -0.112976392   -0.463234397   -0.260617248
  101 ASN   HD21    1007   -0.052954655   -0.536326498   -0.221399898
  101 ASN   HD22    1008   -0.205782635   -0.486173165   -0.288806133
  101 ASN   C       1009   -0.068815506   -0.028426267   -0.265495404
  101 ASN   O       1010   -0.002426540   -0.009608750   -0.163504718
  102 MET   N       1011   -0.047802787    0.036754034   -0.380049098
  102 MET   H       1012   -0.102803690    0.016998607   -0.461758258
  102 MET   CA      1013    0.059064418    0.138003564   -0.396105123
  102 MET   CB      1014    0.075142904    0.178302066   -0.542841331
  102 MET   CG      1015    0.150432883    0.071432823   -0.621964658
  102 MET   SD      1016    0.189326146    0.120616138   -0.793918921
  102 MET   CE      1017    0.304286233    0.253893118   -0.766395726
  102 MET   C       1018    0.040420686    0.263683361   -0.308935138
  102 MET   O       1019    0.134378137    0.306710017   -0.241733046
  103 VAL   N       1020   -0.083107257    0.313707051   -0.302300109
  103 VAL   H       1021   -0.156383797    0.279574027   -0.362093137
  103 VAL   CA      1022   -0.119331415    0.428263824   -0.215126998
  103 VAL   CB      1023   -0.260737793    0.480084623   -0.247478559
  103 VAL   CG1     1024   -0.300191021    0.601521334   -0.162704488
  103 VAL   CG2     1025   -0.271109678    0.518507458   -0.395173721
  103 VAL   C       1026   -0.103170790    0.396147908   -0.064936649
  103 VAL   O       1027   -0.054386518    0.480885318    0.009412561
  104 PHE   N       1028   -0.136044179    0.273596348   -0.023873488
  104 PHE   H       1029   -0.192414357    0.212554562   -0.080982580
  104 PHE   CA      1030   -0.110144849    0.224220119    0.113417158
  104 PHE   CB      1031   -0.173887009    0.085219212    0.128110440
  104 PHE   CG      1032   -0.181115365    0.032362155    0.271910841
  104 PHE   CD1     1033   -0.075768700   -0.041294729    0.324850507
  104 PHE   HD1     1034    0.017828005   -0.052948111    0.269921041
  104 PHE   CD2     1035   -0.299239675    0.044219352    0.344552925
  104 PHE   HD2     1036   -0.381301814    0.104313836    0.305353542
  104 PHE   CE1     1037   -0.088223721   -0.102552869    0.448742694
  104 PHE   HE1     1038   -0.003928965   -0.159683870    0.487970444
  104 PHE   CE2     1039   -0.311888142   -0.018033894    0.468382423
  104 PHE   HE2     1040   -0.405203276   -0.010367395    0.523967627
  104 PHE   CZ      1041   -0.206104243   -0.091106320    0.521192608
  104 PHE   HZ      1042   -0.212390183   -0.133698503    0.621485827
  104 PHE   C       1043    0.041069463    0.221327969    0.145026471
  104 PHE   O       1044    0.086405414    0.300545998    0.227304677
  105 GLN   N       1045    0.118211758    0.157874468    0.056188098
  105 GLN   H       1046    0.077352858    0.106619971   -0.019795508
  105 GLN   CA      1047    0.265058068    0.142863836    0.071027405
  105 GLN   CB      1048    0.318503268    0.052064839   -0.040683399
  105 GLN   CG      1049    0.456037469   -0.006564947   -0.005972171
  105 GLN   CD      1050    0.524096335   -0.081580719   -0.121119172
  105 GLN   OE1     1051    0.466836313   -0.116873545   -0.223388591
  105 GLN   NE2     1052    0.652350283   -0.105940211   -0.105529317
  105 GLN   HE21    1053    0.703117206   -0.153913088   -0.177954168
  105 GLN   HE22    1054    0.697136966   -0.079163735   -0.020513815
  105 GLN   C       1055    0.345826774    0.274839374    0.072789209
  105 GLN   O       1056    0.445883197    0.284743046    0.143797812
  106 MET   N       1057    0.308404455    0.372083529   -0.010863622
  106 MET   H       1058    0.238037402    0.355486774   -0.080584828
  106 MET   CA      1059    0.386184255    0.498309474   -0.020700984
  106 MET   CB      1060    0.470276104    0.495986392   -0.149275865
  106 MET   CG      1061    0.386230637    0.508579067   -0.276549479
  106 MET   SD      1062    0.482863131    0.485650870   -0.430019476
  106 MET   CE      1063    0.480039090    0.307811228   -0.434176058
  106 MET   C       1064    0.313856894    0.633958362   -0.004871812
  106 MET   O       1065    0.376134420    0.739201333   -0.020722438
  107 GLY   N       1066    0.185820918    0.631825816    0.031574143
  107 GLY   H       1067    0.138473483    0.546773744    0.056410175
  107 GLY   CA      1068    0.101418067    0.753299847    0.038911836
  107 GLY   C       1069    0.066767357    0.813094060   -0.098737109
  107 GLY   O       1070    0.137549511    0.794180164   -0.198130327
  108 GLU   N       1071   -0.036862113    0.897058365   -0.098394360
  108 GLU   H       1072   -0.098229946    0.902689164   -0.019727054
  108 GLU   CA      1073   -0.083945727    0.966076084   -0.220856864
  108 GLU   CB      1074   -0.217917038    1.037954476   -0.198217435
  108 GLU   CG      1075   -0.215755049    1.153678987   -0.097864039
  108 GLU   CD      1076   -0.357423853    1.207984459   -0.076049186
  108 GLU   OE1     1077   -0.416986511    1.172449765    0.027725822
  108 GLU   OE2     1078   -0.404519873    1.286991019   -0.160867465
  108 GLU   C       1079    0.020060210    1.055295635   -0.292113945
  108 GLU   O       1080    0.033915321    1.048552038   -0.414107093
  109 THR   N       1081    0.109894641    1.113833158   -0.213044883
  109 THR   H       1082    0.109096183    1.101303660   -0.113876770
  109 THR   CA      1083    0.225472591    1.193441534   -0.260978744
  109 THR   CB      1084    0.294964496    1.265183301   -0.144882060
  109 THR   OG1     1085    0.306820993    1.174609820   -0.034250533
  109 THR   HG1     1086    0.357956124    1.220429588    0.039032746
  109 THR   CG2     1087    0.219131724    1.392049082   -0.105448819
  109 THR   C       1088    0.330903126    1.112073160   -0.337528223
  109 THR   O       1089    0.372225347    1.153506038   -0.445576847
  110 GLY   N       1090    0.362159293    0.992280364   -0.287614643
  110 GLY   H       1091    0.330084053    0.963771980   -0.197219291
  110 GLY   CA      1092    0.455106487    0.897654054   -0.353342803
  110 GLY   C       1093    0.406749605    0.854532330   -0.492877414
  110 GLY   O       1094    0.469726776    0.886394436   -0.593807978
  111 VAL   N       1095    0.283431168    0.804308299   -0.497218712
  111 VAL   H       1096    0.230952661    0.787320476   -0.413674056
  111 VAL   CA      1097    0.219150613    0.764437215   -0.624657131
  111 VAL   CB      1098    0.096028079    0.675061026   -0.606199289
  111 VAL   CG1     1099    0.137749005    0.538387084   -0.552925792
  111 VAL   CG2     1100   -0.007988979    0.737266199   -0.513637464
  111 VAL   C       1101    0.189810464    0.878604192   -0.723730637
  111 VAL   O       1102    0.209811722    0.860636871   -0.843776294
  112 ALA   N       1103    0.163353276    0.999100774   -0.672529158
  112 ALA   H       1104    0.136341510    1.010693221   -0.576484448
  112 ALA   CA      1105    0.149347862    1.121024619   -0.755817218
  112 ALA   CB      1106    0.116379357    1.241347875   -0.667355395
  112 ALA   C       1107    0.272073280    1.154009178   -0.843282242
  112 ALA   O       1108    0.256938089    1.212293310   -0.950524001
  113 GLY   N       1109    0.390176833    1.107664149   -0.801591549
  113 GLY   H       1110    0.401695117    1.069878082   -0.709295312
  113 GLY   CA      1111    0.514472872    1.115435180   -0.881672981
  113 GLY   C       1112    0.511171824    1.036551296   -1.014317184
  113 GLY   O       1113    0.554673395    1.087713668   -1.117761691
  114 PHE   N       1114    0.437676123    0.925160008   -1.015216915
  114 PHE   H       1115    0.376363672    0.903989071   -0.938358919
  114 PHE   CA      1116    0.426811984    0.829920310   -1.128516250
  114 PHE   CB      1117    0.377631674    0.694272398   -1.075535282
  114 PHE   CG      1118    0.482330725    0.615660908   -0.995520770
  114 PHE   CD1     1119    0.501856893    0.640732613   -0.860051178
  114 PHE   HD1     1120    0.461136338    0.730838191   -0.814197627
  114 PHE   CD2     1121    0.539945332    0.502653628   -1.052524218
  114 PHE   HD2     1122    0.527429790    0.483713733   -1.159182206
  114 PHE   CE1     1123    0.575504558    0.552511943   -0.781990995
  114 PHE   HE1     1124    0.588579313    0.572979129   -0.675633573
  114 PHE   CE2     1125    0.613249522    0.413869063   -0.974478179
  114 PHE   HE2     1126    0.654059970    0.323111518   -1.018989064
  114 PHE   CZ      1127    0.630715108    0.438361367   -0.838793735
  114 PHE   HZ      1128    0.682564772    0.365714136   -0.776122467
  114 PHE   C       1129    0.340440936    0.876777492   -1.248082994
  114 PHE   O       1130    0.277167333    0.796845804   -1.317208160
  115 THR   N       1131    0.354493765    1.004395733   -1.283987301
  115 THR   H       1132    0.408402770    1.064868808   -1.223989453
  115 THR   CA      1133    0.279373523    1.074486244   -1.391877340
  115 THR   CB      1134    0.335784347    1.216260215   -1.414089480
  115 THR   OG1     1135    0.342869384    1.285167771   -1.289028574
  115 THR   HG1     1136    0.437804175    1.293787708   -1.256941147
  115 THR   CG2     1137    0.249656641    1.299251614   -1.509983482
  115 THR   C       1138    0.276010191    0.999919071   -1.526951601
  115 THR   O       1139    0.170949417    0.989762141   -1.590568597
  116 ASN   N       1140    0.388358340    0.938606420   -1.564051996
  116 ASN   H       1141    0.465487696    0.931835346   -1.501021732
  116 ASN   CA      1142    0.399285205    0.859063363   -1.688489150
  116 ASN   CB      1143    0.546077419    0.838224179   -1.726677515
  116 ASN   CG      1144    0.607451725    0.964148743   -1.788468982
  116 ASN   OD1     1145    0.560076579    1.018458417   -1.887387869
  116 ASN   ND2     1146    0.719214895    1.008379088   -1.735768018
  116 ASN   HD21    1147    0.758867311    1.090706028   -1.775913594
  116 ASN   HD22    1148    0.764792498    0.960658734   -1.660907535
  116 ASN   C       1149    0.320034237    0.726810815   -1.685676802
  116 ASN   O       1150    0.231459703    0.708538342   -1.769543518
  117 SER   N       1151    0.340145773    0.647707601   -1.580015601
  117 SER   H       1152    0.430038926    0.640786990   -1.535658363
  117 SER   CA      1153    0.255590771    0.530252791   -1.547010237
  117 SER   CB      1154    0.296760350    0.468179152   -1.413369991
  117 SER   OG      1155    0.439085862    0.456269488   -1.407243597
  117 SER   HG      1156    0.462810625    0.368820074   -1.364237017
  117 SER   C       1157    0.106122703    0.562774820   -1.535216325
  117 SER   O       1158    0.027203643    0.503277394   -1.608223030
  118 LEU   N       1159    0.071730983    0.670869301   -1.464342947
  118 LEU   H       1160    0.139227889    0.718804284   -1.406611535
  118 LEU   CA      1161   -0.068497237    0.718583414   -1.452381022
  118 LEU   CB      1162   -0.077722933    0.844989512   -1.365639452
  118 LEU   CG      1163   -0.049859070    0.821940829   -1.216532719
  118 LEU   CD1     1164   -0.042421228    0.956293481   -1.143809763
  118 LEU   CD2     1165   -0.157857339    0.735066968   -1.152159686
  118 LEU   C       1166   -0.135333324    0.745994957   -1.588646639
  118 LEU   O       1167   -0.235390156    0.682417455   -1.622220875
  119 ARG   N       1168   -0.062802256    0.817194787   -1.675362903
  119 ARG   H       1169    0.020327773    0.865062318   -1.645516614
  119 ARG   CA      1170   -0.105847675    0.843803709   -1.814619638
  119 ARG   CB      1171   -0.006770304    0.940149664   -1.881078070
  119 ARG   CG      1172   -0.061704072    1.001962387   -2.010285908
  119 ARG   CD      1173    0.037879990    1.098203543   -2.075992796
  119 ARG   NE      1174    0.147345784    1.025613675   -2.143277714
  119 ARG   HE      1175    0.122321648    0.988762154   -2.232816394
  119 ARG   CZ      1176    0.274500462    1.017340622   -2.100043556
  119 ARG   NH1     1177    0.313371845    1.077798570   -1.987509113
  119 ARG   HH11    1178    0.408252058    1.067900902   -1.953167684
  119 ARG   HH12    1179    0.249512968    1.133535832   -1.934501561
  119 ARG   NH2     1180    0.367335298    0.950372361   -2.168962211
  119 ARG   HH21    1181    0.461102039    0.946667770   -2.133582581
  119 ARG   HH22    1182    0.348011644    0.905150073   -2.256203983
  119 ARG   C       1183   -0.120960207    0.715297284   -1.899007843
  119 ARG   O       1184   -0.213530662    0.705082952   -1.979486680
  120 MET   N       1185   -0.028168033    0.620492096   -1.885805553
  120 MET   H       1186    0.053557234    0.633579614   -1.828491874
  120 MET   CA      1187   -0.038577887    0.489075095   -1.953889845
  120 MET   CB      1188    0.094779143    0.414696612   -1.947152606
  120 MET   CG      1189    0.200815755    0.478748641   -2.036671768
  120 MET   SD      1190    0.370510502    0.433093044   -1.986325039
  120 MET   CE      1191    0.453543816    0.582200999   -2.035370364
  120 MET   C       1192   -0.152833890    0.399457206   -1.901791744
  120 MET   O       1193   -0.233021540    0.351050927   -1.981739795
  121 LEU   N       1194   -0.170028633    0.394906725   -1.769472056
  121 LEU   H       1195   -0.101461680    0.433588942   -1.706433491
  121 LEU   CA      1196   -0.281969627    0.323526059   -1.703278042
  121 LEU   CB      1197   -0.263227813    0.321963732   -1.551050493
  121 LEU   CG      1198   -0.154692164    0.223378898   -1.506676435
  121 LEU   CD1     1199   -0.109361017    0.254062145   -1.364168055
  121 LEU   CD2     1200   -0.205123438    0.079170950   -1.514759868
  121 LEU   C       1201   -0.421605294    0.378730164   -1.737101014
  121 LEU   O       1202   -0.509826658    0.301579825   -1.774904531
  122 GLN   N       1203   -0.435242361    0.511578241   -1.739871722
  122 GLN   H       1204   -0.366166047    0.572086603   -1.698555267
  122 GLN   CA      1205   -0.561939029    0.577354315   -1.779831330
  122 GLN   CB      1206   -0.553538765    0.728145118   -1.753973156
  122 GLN   CG      1207   -0.693462425    0.790574352   -1.750825131
  122 GLN   CD      1208   -0.693028024    0.939348193   -1.714502694
  122 GLN   OE1     1209   -0.611170008    0.991647027   -1.640402018
  122 GLN   NE2     1210   -0.791158599    1.011197041   -1.763336442
  122 GLN   HE21    1211   -0.790675805    1.107853513   -1.739901656
  122 GLN   HE22    1212   -0.863714080    0.969714691   -1.817389950
  122 GLN   C       1213   -0.602235300    0.547682189   -1.925906869
  122 GLN   O       1214   -0.710534225    0.494576037   -1.950073657
  123 GLN   N       1215   -0.504998589    0.558251491   -2.016808388
  123 GLN   H       1216   -0.416054211    0.597410114   -1.992963562
  123 GLN   CA      1217   -0.519811066    0.518849662   -2.159219211
  123 GLN   CB      1218   -0.400169939    0.567102689   -2.240728721
  123 GLN   CG      1219   -0.382660217    0.717175515   -2.263085910
  123 GLN   CD      1220   -0.247071461    0.732734673   -2.332276062
  123 GLN   OE1     1221   -0.230680408    0.725252358   -2.453162429
  123 GLN   NE2     1222   -0.142706496    0.729575117   -2.253239467
  123 GLN   HE21    1223   -0.053714058    0.730818304   -2.297052208
  123 GLN   HE22    1224   -0.157158471    0.713878629   -2.154872570
  123 GLN   C       1225   -0.530975894    0.366912688   -2.186267569
  123 GLN   O       1226   -0.537851647    0.325680274   -2.301856983
  124 LYSH  N       1227   -0.520086767    0.285752632   -2.080838951
  124 LYSH  H       1228   -0.513650194    0.323995370   -1.988571223
  124 LYSH  CA      1229   -0.527981446    0.137469370   -2.082334070
  124 LYSH  CB      1230   -0.667341909    0.090145375   -2.126227810
  124 LYSH  CG      1231   -0.769739777    0.149958062   -2.029846193
  124 LYSH  CD      1232   -0.909513847    0.089587982   -2.039854506
  124 LYSH  CE      1233   -0.999207200    0.154372914   -1.934042487
  124 LYSH  NZ      1234   -0.942134327    0.140626846   -1.799119375
  124 LYSH  HZ1     1235   -0.853152916    0.186286136   -1.795561529
  124 LYSH  HZ2     1236   -0.932069203    0.043990422   -1.776032120
  124 LYSH  HZ3     1237   -1.003848339    0.184114697   -1.732129818
  124 LYSH  C       1238   -0.414361428    0.060733567   -2.152794784
  124 LYSH  O       1239   -0.426745080   -0.056935926   -2.186554639
  125 ARG   N       1240   -0.295931889    0.120761708   -2.146281507
  125 ARG   H       1241   -0.283989176    0.205671256   -2.094086716
  125 ARG   CA      1242   -0.172833390    0.068851391   -2.210078675
  125 ARG   CB      1243   -0.091660386    0.187301504   -2.263946685
  125 ARG   CG      1244   -0.178381521    0.279111726   -2.350235895
  125 ARG   CD      1245   -0.106564314    0.408309860   -2.387692028
  125 ARG   NE      1246   -0.032909155    0.386658817   -2.512115658
  125 ARG   HE      1247    0.054710430    0.334131895   -2.500466274
  125 ARG   CZ      1248   -0.065527980    0.433070792   -2.633120260
  125 ARG   NH1     1249   -0.168180327    0.517083550   -2.651200105
  125 ARG   HH11    1250   -0.197778742    0.545475108   -2.742055319
  125 ARG   HH12    1251   -0.210159632    0.562081424   -2.571362048
  125 ARG   NH2     1252    0.005530069    0.386888456   -2.735901888
  125 ARG   HH21    1253   -0.010197188    0.414094966   -2.830468423
  125 ARG   HH22    1254    0.078408347    0.319501963   -2.714813419
  125 ARG   C       1255   -0.091712626   -0.013568536   -2.108358536
  125 ARG   O       1256    0.015585614    0.025724529   -2.061878129
  126 TRP   N       1257   -0.147049879   -0.129884115   -2.075991060
  126 TRP   H       1258   -0.234002405   -0.158206260   -2.117384885
  126 TRP   CA      1259   -0.102836604   -0.215736958   -1.963856376
  126 TRP   CB      1260   -0.191139720   -0.340826162   -1.958929710
  126 TRP   CG      1261   -0.342677959   -0.314257116   -1.956463154
  126 TRP   CD1     1262   -0.427736924   -0.375215830   -2.038776115
  126 TRP   HD1     1263   -0.400147767   -0.451377752   -2.111845028
  126 TRP   CD2     1264   -0.416385795   -0.224756674   -1.881018179
  126 TRP   NE1     1265   -0.550616032   -0.328646258   -2.019936451
  126 TRP   HE1     1266   -0.628348585   -0.348169577   -2.079521710
  126 TRP   CE2     1267   -0.548498914   -0.237568274   -1.921815851
  126 TRP   CE3     1268   -0.384592487   -0.130182973   -1.782902329
  126 TRP   HE3     1269   -0.283208699   -0.125664155   -1.742975850
  126 TRP   CZ2     1270   -0.648065132   -0.161300951   -1.864205172
  126 TRP   HZ2     1271   -0.752621341   -0.181252968   -1.887472915
  126 TRP   CZ3     1272   -0.483296289   -0.049672914   -1.729393221
  126 TRP   HZ3     1273   -0.456432591    0.029975311   -1.659687159
  126 TRP   CH2     1274   -0.615770978   -0.065980228   -1.767593665
  126 TRP   HH2     1275   -0.693885626   -0.015476508   -1.711896255
  126 TRP   C       1276    0.046269332   -0.253924830   -1.959613167
  126 TRP   O       1277    0.116927966   -0.215606374   -1.866161105
  127 ASP   N       1278    0.094416230   -0.323147908   -2.062442069
  127 ASP   H       1279    0.037956345   -0.394291688   -2.107090816
  127 ASP   CA      1280    0.238643542   -0.354237554   -2.076747716
  127 ASP   CB      1281    0.258145944   -0.454150481   -2.191369448
  127 ASP   CG      1282    0.185901333   -0.585091918   -2.155686956
  127 ASP   OD1     1283    0.060868878   -0.586311733   -2.159540278
  127 ASP   OD2     1284    0.254691482   -0.677589583   -2.108464203
  127 ASP   C       1285    0.335215863   -0.234666959   -2.084483782
  127 ASP   O       1286    0.433311269   -0.232805258   -2.009935214
  128 GLU   N       1287    0.293646146   -0.125974173   -2.150475061
  128 GLU   H       1288    0.214262408   -0.129543988   -2.211041980
  128 GLU   CA      1289    0.365684829    0.004143795   -2.145781162
  128 GLU   CB      1290    0.295175414    0.112463410   -2.228154140
  128 GLU   CG      1291    0.307580270    0.102791832   -2.380557581
  128 GLU   CD      1292    0.235577992    0.220872659   -2.448329686
  128 GLU   OE1     1293    0.225384178    0.329880609   -2.387534319
  128 GLU   OE2     1294    0.181975983    0.201327421   -2.559306428
  128 GLU   C       1295    0.376703116    0.058844765   -2.001833276
  128 GLU   O       1296    0.486618213    0.082092687   -1.950853623
  129 ALA   N       1297    0.262898760    0.058056274   -1.932186733
  129 ALA   H       1298    0.175047079    0.038615066   -1.977725103
  129 ALA   CA      1299    0.252062883    0.096575389   -1.789804106
  129 ALA   CB      1300    0.105555662    0.091988352   -1.747273053
  129 ALA   C       1301    0.335218118    0.008972790   -1.695113496
  129 ALA   O       1302    0.407793916    0.062426938   -1.611558020
  130 ALA   N       1303    0.334543913   -0.122209582   -1.718051487
  130 ALA   H       1304    0.264136488   -0.163647818   -1.777419926
  130 ALA   CA      1305    0.420305561   -0.217657206   -1.644329905
  130 ALA   CB      1306    0.388614222   -0.359846315   -1.690183822
  130 ALA   C       1307    0.571001117   -0.189841223   -1.660736188
  130 ALA   O       1308    0.641084602   -0.168786210   -1.561410034
  131 VAL   N       1309    0.613622101   -0.169385507   -1.785628727
  131 VAL   H       1310    0.553589245   -0.188103485   -1.864499831
  131 VAL   CA      1311    0.752589991   -0.129126038   -1.819193761
  131 VAL   CB      1312    0.775934165   -0.141236099   -1.971404390
  131 VAL   CG1     1313    0.917060963   -0.100265538   -2.014872865
  131 VAL   CG2     1314    0.752348644   -0.285285774   -2.017843232
  131 VAL   C       1315    0.789241902    0.010693629   -1.763475747
  131 VAL   O       1316    0.906851612    0.038939723   -1.739348936
  132 ASN   N       1317    0.690935952    0.100230059   -1.751294753
  132 ASN   H       1318    0.605494747    0.091204372   -1.804071547
  132 ASN   CA      1319    0.709523304    0.228421586   -1.679347609
  132 ASN   CB      1320    0.600656504    0.329031862   -1.717266699
  132 ASN   CG      1321    0.658354892    0.470766239   -1.716202033
  132 ASN   OD1     1322    0.636933766    0.553817615   -1.629417248
  132 ASN   ND2     1323    0.727170904    0.505193932   -1.822186165
  132 ASN   HD21    1324    0.769315291    0.594959893   -1.819344161
  132 ASN   HD22    1325    0.727840750    0.444961557   -1.901316365
  132 ASN   C       1326    0.719200060    0.212786341   -1.526106669
  132 ASN   O       1327    0.825613793    0.240274361   -1.470937442
  133 LEU   N       1328    0.623064098    0.142719896   -1.464947104
  133 LEU   H       1329    0.542974495    0.109350295   -1.516823988
  133 LEU   CA      1330    0.621222694    0.112543017   -1.319156629
  133 LEU   CB      1331    0.500146232    0.025321557   -1.283600012
  133 LEU   CG      1332    0.367359604    0.100909287   -1.273511167
  133 LEU   CD1     1333    0.251215346    0.001430057   -1.272439857
  133 LEU   CD2     1334    0.362955337    0.185807655   -1.146328568
  133 LEU   C       1335    0.747430615    0.040900018   -1.267018167
  133 LEU   O       1336    0.794891582    0.068677206   -1.156380068
  134 ALA   N       1337    0.802041683   -0.047562952   -1.350661201
  134 ALA   H       1338    0.748876538   -0.083620470   -1.428261835
  134 ALA   CA      1339    0.931236399   -0.115571282   -1.326311586
  134 ALA   CB      1340    0.957148332   -0.216613679   -1.438152616
  134 ALA   C       1341    1.053777726   -0.023025082   -1.311716751
  134 ALA   O       1342    1.144139310   -0.051500186   -1.233302277
  135 LYSH  N       1343    1.051137155    0.092947137   -1.377097771
  135 LYSH  H       1344    0.967449662    0.126256923   -1.422125953
  135 LYSH  CA      1345    1.162395162    0.190792754   -1.374020620
  135 LYSH  CB      1346    1.164278332    0.268456646   -1.506124849
  135 LYSH  CG      1347    1.199917538    0.175403963   -1.621988614
  135 LYSH  CD      1348    1.185074166    0.245723534   -1.756574456
  135 LYSH  CE      1349    1.216999559    0.147177362   -1.868837073
  135 LYSH  NZ      1350    1.197678024    0.210314349   -1.999868711
  135 LYSH  HZ1     1351    1.251509727    0.294442294   -2.004190405
  135 LYSH  HZ2     1352    1.100691688    0.231009752   -2.012385772
  135 LYSH  HZ3     1353    1.228039370    0.147663594   -2.071592144
  135 LYSH  C       1354    1.156697661    0.284515504   -1.251692424
  135 LYSH  O       1355    1.161112091    0.406973770   -1.263012293
  136 SER   N       1356    1.151089383    0.223412333   -1.133710717
  136 SER   H       1357    1.163098553    0.123878490   -1.126084272
  136 SER   CA      1358    1.129520278    0.296344706   -1.006726072
  136 SER   CB      1359    0.980886471    0.293629098   -0.967759949
  136 SER   OG      1360    0.935650908    0.160340291   -0.939260768
  136 SER   HG      1361    0.885552683    0.125497258   -1.021482239
  136 SER   C       1362    1.210712873    0.240943208   -0.889036260
  136 SER   O       1363    1.230179593    0.120033095   -0.876069156
  137 ARG   N       1364    1.241899189    0.330475817   -0.794958684
  137 ARG   H       1365    1.241980084    0.428325063   -0.815085972
  137 ARG   CA      1366    1.303136224    0.291734632   -0.665522203
  137 ARG   CB      1367    1.334183363    0.414804864   -0.579043445
  137 ARG   CG      1368    1.423847209    0.375440444   -0.460992366
  137 ARG   CD      1369    1.435425974    0.482609922   -0.352474710
  137 ARG   NE      1370    1.498162138    0.422085517   -0.233489165
  137 ARG   HE      1371    1.581039792    0.368119813   -0.251153732
  137 ARG   CZ      1372    1.439268229    0.406851296   -0.113823753
  137 ARG   NH1     1373    1.311444495    0.435381465   -0.090273335
  137 ARG   HH11    1374    1.278173867    0.419611828    0.005204565
  137 ARG   HH12    1375    1.246831616    0.462576427   -0.160678090
  137 ARG   NH2     1376    1.504700325    0.353147434   -0.011128870
  137 ARG   HH21    1377    1.452170082    0.338433043    0.074834693
  137 ARG   HH22    1378    1.595281919    0.311909722   -0.018833215
  137 ARG   C       1379    1.214493693    0.192705013   -0.586532818
  137 ARG   O       1380    1.265226891    0.096335661   -0.529875462
  138 TRP   N       1381    1.082660552    0.206948950   -0.600476694
  138 TRP   H       1382    1.044585256    0.282410959   -0.653410374
  138 TRP   CA      1383    0.981213771    0.115001321   -0.544461858
  138 TRP   CB      1384    0.843994777    0.170226721   -0.584758985
  138 TRP   CG      1385    0.728064520    0.074159637   -0.557880069
  138 TRP   CD1     1386    0.686476476    0.030891553   -0.439235639
  138 TRP   HD1     1387    0.729725468    0.057364280   -0.342757246
  138 TRP   CD2     1388    0.645566438    0.017786639   -0.653916115
  138 TRP   NE1     1389    0.580763301   -0.048398286   -0.455586223
  138 TRP   HE1     1390    0.526202648   -0.085801591   -0.378654131
  138 TRP   CE2     1391    0.553034495   -0.059176543   -0.585299010
  138 TRP   CE3     1392    0.640803450    0.027476364   -0.792309521
  138 TRP   HE3     1393    0.711580894    0.090668590   -0.845871019
  138 TRP   CZ2     1394    0.454187354   -0.126762144   -0.655815966
  138 TRP   HZ2     1395    0.379143702   -0.185060649   -0.602451387
  138 TRP   CZ3     1396    0.542056563   -0.040193284   -0.862662065
  138 TRP   HZ3     1397    0.534848576   -0.028724875   -0.970754046
  138 TRP   CH2     1398    0.448475990   -0.116909691   -0.794339963
  138 TRP   HH2     1399    0.364286964   -0.160126651   -0.848330601
  138 TRP   C       1400    0.999664593   -0.030864405   -0.591439585
  138 TRP   O       1401    1.010832279   -0.121596901   -0.508054540
  139 TYR   N       1402    1.016967708   -0.047861851   -0.722826958
  139 TYR   H       1403    0.997415446    0.025762660   -0.788618968
  139 TYR   CA      1404    1.052752929   -0.177929916   -0.783245552
  139 TYR   CB      1405    1.047382665   -0.169076290   -0.936353012
  139 TYR   CG      1406    1.088295844   -0.298553581   -1.008156910
  139 TYR   CD1     1407    0.995660713   -0.399440099   -1.031237044
  139 TYR   HD1     1408    0.892204079   -0.385928929   -0.999852201
  139 TYR   CD2     1409    1.218598150   -0.313625662   -1.053958153
  139 TYR   HD2     1410    1.289157490   -0.230854711   -1.043815263
  139 TYR   CE1     1411    1.032900502   -0.514788946   -1.099038063
  139 TYR   HE1     1412    0.954315062   -0.581526219   -1.134399527
  139 TYR   CE2     1413    1.257069596   -0.429512753   -1.119857534
  139 TYR   HE2     1414    1.360086730   -0.437134953   -1.154906324
  139 TYR   CZ      1415    1.164310114   -0.530811226   -1.141589147
  139 TYR   OH      1416    1.206812713   -0.650637611   -1.190540979
  139 TYR   HH      1417    1.276399814   -0.626897502   -1.259638869
  139 TYR   C       1418    1.188794148   -0.230711945   -0.734875179
  139 TYR   O       1419    1.196079333   -0.344836911   -0.690505446
  140 ASN   N       1420    1.291804323   -0.146559889   -0.735569717
  140 ASN   H       1421    1.288895015   -0.059971893   -0.786736056
  140 ASN   CA      1422    1.425020608   -0.186479101   -0.684834368
  140 ASN   CB      1423    1.529357653   -0.081785364   -0.724503567
  140 ASN   CG      1424    1.555607600   -0.088430681   -0.875308783
  140 ASN   OD1     1425    1.479714454   -0.041774064   -0.958734790
  140 ASN   ND2     1426    1.657859954   -0.160380829   -0.914558956
  140 ASN   HD21    1427    1.674060591   -0.162462100   -1.012631703
  140 ASN   HD22    1428    1.714404333   -0.209524150   -0.849054727
  140 ASN   C       1429    1.432430024   -0.221775340   -0.534803389
  140 ASN   O       1430    1.485496398   -0.327312188   -0.501004393
  141 GLN   N       1431    1.368804920   -0.141838048   -0.448823174
  141 GLN   H       1432    1.333602302   -0.051912951   -0.478104080
  141 GLN   CA      1433    1.361214932   -0.169183578   -0.302983560
  141 GLN   CB      1434    1.314751067   -0.047045479   -0.222567747
  141 GLN   CG      1435    1.401429017    0.078349548   -0.237583215
  141 GLN   CD      1436    1.542289867    0.077129209   -0.176753157
  141 GLN   OE1     1437    1.628014555    0.154846109   -0.216946735
  141 GLN   NE2     1438    1.559797133    0.017717079   -0.060845478
  141 GLN   HE21    1439    1.652963698    0.009157098   -0.026754931
  141 GLN   HE22    1440    1.482058940   -0.002568298   -0.001078734
  141 GLN   C       1441    1.268323111   -0.285652052   -0.263945653
  141 GLN   O       1442    1.304035201   -0.368112627   -0.180172171
  142 THR   N       1443    1.148969026   -0.291298527   -0.323780859
  142 THR   H       1444    1.123959565   -0.225540833   -0.395569709
  142 THR   CA      1445    1.047135276   -0.394046344   -0.288627971
  142 THR   CB      1446    0.923877001   -0.334943768   -0.216757233
  142 THR   OG1     1447    0.853169277   -0.236289160   -0.293938078
  142 THR   HG1     1448    0.913211092   -0.194113621   -0.364099738
  142 THR   CG2     1449    0.962043275   -0.280759144   -0.078829343
  142 THR   C       1450    1.005586429   -0.488280484   -0.403825438
  142 THR   O       1451    0.886859039   -0.520395556   -0.418724366
  143 PRO   N       1452    1.103624715   -0.558209625   -0.463819432
  143 PRO   CA      1453    1.086696508   -0.625282814   -0.594213913
  143 PRO   CB      1454    1.223993718   -0.684903875   -0.626143376
  143 PRO   CG      1455    1.282581680   -0.715651602   -0.488528024
  143 PRO   CD      1456    1.230121521   -0.601648417   -0.400978708
  143 PRO   C       1457    0.973223155   -0.727647180   -0.604201557
  143 PRO   O       1458    0.887484420   -0.713896470   -0.690979683
  144 ASN   N       1459    0.966770373   -0.821032783   -0.509812364
  144 ASN   H       1460    1.047247087   -0.842434710   -0.454442806
  144 ASN   CA      1461    0.863097131   -0.926713988   -0.508349865
  144 ASN   CB      1462    0.897993590   -1.031325582   -0.401294549
  144 ASN   CG      1463    1.036937748   -1.093979242   -0.423361923
  144 ASN   OD1     1464    1.108549254   -1.066895112   -0.518676078
  144 ASN   ND2     1465    1.087145611   -1.166800791   -0.326656937
  144 ASN   HD21    1466    1.177366207   -1.205454605   -0.345036646
  144 ASN   HD22    1467    1.039503064   -1.184988366   -0.241309112
  144 ASN   C       1468    0.718177809   -0.875264601   -0.496393919
  144 ASN   O       1469    0.636399431   -0.905687009   -0.583193816
  145 ARG   N       1470    0.697468062   -0.776262585   -0.409255446
  145 ARG   H       1471    0.771789062   -0.737250778   -0.355119483
  145 ARG   CA      1472    0.566991649   -0.707457374   -0.395167643
  145 ARG   CB      1473    0.567319231   -0.617281234   -0.271537534
  145 ARG   CG      1474    0.428282561   -0.559031773   -0.244735134
  145 ARG   CD      1475    0.441456459   -0.430998227   -0.163124393
  145 ARG   NE      1476    0.309656997   -0.375989473   -0.127869302
  145 ARG   HE      1477    0.243147839   -0.363855068   -0.202387621
  145 ARG   CZ      1478    0.272071358   -0.343477643   -0.003749965
  145 ARG   NH1     1479    0.351298821   -0.359533179    0.102383837
  145 ARG   HH11    1480    0.315572968   -0.339099599    0.196400075
  145 ARG   HH12    1481    0.445971246   -0.388964715    0.096009270
  145 ARG   NH2     1482    0.157984304   -0.278695613    0.015824479
  145 ARG   HH21    1483    0.132901756   -0.258082353    0.112566181
  145 ARG   HH22    1484    0.097483231   -0.251050027   -0.059158538
  145 ARG   C       1485    0.534450753   -0.622495511   -0.519673588
  145 ARG   O       1486    0.429208926   -0.639494526   -0.581086492
  146 ALA   N       1487    0.633828243   -0.546350093   -0.565864352
  146 ALA   H       1488    0.716423970   -0.528468618   -0.511489134
  146 ALA   CA      1489    0.622104338   -0.465515860   -0.688985487
  146 ALA   CB      1490    0.751742754   -0.388522545   -0.712425524
  146 ALA   C       1491    0.586106237   -0.547922937   -0.813783425
  146 ALA   O       1492    0.482349522   -0.522017379   -0.874113306
  147 LYSH  N       1493    0.653762311   -0.661434847   -0.833377158
  147 LYSH  H       1494    0.733504917   -0.684298719   -0.776160162
  147 LYSH  CA      1495    0.623154665   -0.756211925   -0.943587815
  147 LYSH  CB      1496    0.725490523   -0.870063587   -0.951116838
  147 LYSH  CG      1497    0.864118212   -0.817048720   -0.988481616
  147 LYSH  CD      1498    0.970322887   -0.927040806   -0.987668311
  147 LYSH  CE      1499    1.103957863   -0.871286695   -0.937899049
  147 LYSH  NZ      1500    1.211767641   -0.878991908   -1.037326110
  147 LYSH  HZ1     1501    1.219887830   -0.972431666   -1.071723404
  147 LYSH  HZ2     1502    1.297704262   -0.852215709   -0.993931661
  147 LYSH  HZ3     1503    1.193593135   -0.814268461   -1.112428648
  147 LYSH  C       1504    0.480626536   -0.814579269   -0.938377608
  147 LYSH  O       1505    0.416403556   -0.828006817   -1.042761993
  148 ARG   N       1506    0.429155836   -0.836007493   -0.817162114
  148 ARG   H       1507    0.485049350   -0.832822247   -0.733964643
  148 ARG   CA      1508    0.287514277   -0.872314082   -0.795041179
  148 ARG   CB      1509    0.261506907   -0.911717365   -0.649596530
  148 ARG   CG      1510    0.320788927   -1.047926623   -0.614521456
  148 ARG   CD      1511    0.260071034   -1.102654858   -0.485088196
  148 ARG   NE      1512    0.301221278   -1.026805603   -0.365689341
  148 ARG   HE      1513    0.243904744   -0.946374203   -0.342644174
  148 ARG   CZ      1514    0.394367721   -1.068086509   -0.278094416
  148 ARG   NH1     1515    0.460447647   -1.182726736   -0.296505012
  148 ARG   HH11    1516    0.529825703   -1.214598258   -0.232456839
  148 ARG   HH12    1517    0.434854980   -1.240838415   -0.374149127
  148 ARG   NH2     1518    0.406356591   -1.002739934   -0.162615518
  148 ARG   HH21    1519    0.471392138   -1.025591478   -0.090669298
  148 ARG   HH22    1520    0.339227467   -0.927688500   -0.145499881
  148 ARG   C       1521    0.188248839   -0.762144445   -0.836423492
  148 ARG   O       1522    0.115671743   -0.780439471   -0.934099447
  149 VAL   N       1523    0.205851055   -0.642344242   -0.780329786
  149 VAL   H       1524    0.269075011   -0.631024581   -0.702775475
  149 VAL   CA      1525    0.123147944   -0.523254058   -0.812862925
  149 VAL   CB      1526    0.161175907   -0.405370174   -0.721102151
  149 VAL   CG1     1527    0.074921498   -0.281648979   -0.747522831
  149 VAL   CG2     1528    0.148948497   -0.443477916   -0.573233765
  149 VAL   C       1529    0.130179177   -0.484250273   -0.962560042
  149 VAL   O       1530    0.026576344   -0.464527295   -1.026178972
  150 ILE   N       1531    0.249882741   -0.491983350   -1.021243257
  150 ILE   H       1532    0.333573872   -0.501425695   -0.965785640
  150 ILE   CA      1533    0.271600532   -0.473092836   -1.166893234
  150 ILE   CB      1534    0.422792576   -0.465462035   -1.196415904
  150 ILE   CG1     1535    0.478226289   -0.334380613   -1.139287745
  150 ILE   CG2     1536    0.457788348   -0.479123882   -1.345119578
  150 ILE   CD      1537    0.631251320   -0.330348846   -1.136648210
  150 ILE   C       1538    0.197443353   -0.577903718   -1.252701515
  150 ILE   O       1539    0.126336523   -0.539819914   -1.345355001
  151 THR   N       1540    0.202527648   -0.705558839   -1.213951781
  151 THR   H       1541    0.260745533   -0.735421848   -1.137938028
  151 THR   CA      1542    0.127194039   -0.813290250   -1.283597397
  151 THR   CB      1543    0.167420349   -0.954639602   -1.238130970
  151 THR   OG1     1544    0.308790570   -0.968221817   -1.255905261
  151 THR   HG1     1545    0.355844164   -0.934513151   -1.172602153
  151 THR   CG2     1546    0.095209672   -1.065617447   -1.315452308
  151 THR   C       1547   -0.025039995   -0.794042998   -1.272541149
  151 THR   O       1548   -0.090150807   -0.789662130   -1.376858285
  152 THR   N       1549   -0.073595309   -0.757668837   -1.153448755
  152 THR   H       1550   -0.020419746   -0.768759440   -1.068586600
  152 THR   CA      1551   -0.215957458   -0.721305307   -1.130984202
  152 THR   CB      1552   -0.243697903   -0.691499007   -0.982606987
  152 THR   OG1     1553   -0.192982817   -0.798296447   -0.901962387
  152 THR   HG1     1554   -0.222098753   -0.783452810   -0.807373829
  152 THR   CG2     1555   -0.392592479   -0.672319160   -0.952994946
  152 THR   C       1556   -0.259079162   -0.600999072   -1.217219436
  152 THR   O       1557   -0.355815604   -0.612986041   -1.292391341
  153 PHE   N       1558   -0.178260890   -0.494514270   -1.220906463
  153 PHE   H       1559   -0.102586818   -0.482499003   -1.155428521
  153 PHE   CA      1560   -0.201343223   -0.380260399   -1.312801086
  153 PHE   CB      1561   -0.100989947   -0.266714575   -1.291722876
  153 PHE   CG      1562   -0.142123318   -0.168376350   -1.182322022
  153 PHE   CD1     1563   -0.258654234   -0.093062949   -1.194696466
  153 PHE   HD1     1564   -0.331253300   -0.115932600   -1.272757161
  153 PHE   CD2     1565   -0.049134579   -0.136178218   -1.084519733
  153 PHE   HD2     1566    0.041440384   -0.195882290   -1.073256523
  153 PHE   CE1     1567   -0.280885675    0.015253411   -1.110759831
  153 PHE   HE1     1568   -0.374877659    0.070067273   -1.115922844
  153 PHE   CE2     1569   -0.070911323   -0.027160702   -1.001644549
  153 PHE   HE2     1570    0.002790105   -0.001212355   -0.925929176
  153 PHE   CZ      1571   -0.185987011    0.049088560   -1.015329396
  153 PHE   HZ      1572   -0.199065228    0.138316671   -0.954110346
  153 PHE   C       1573   -0.198941942   -0.415297709   -1.462299862
  153 PHE   O       1574   -0.282585882   -0.367064828   -1.538751752
  154 ARG   N       1575   -0.102653614   -0.498441863   -1.500417113
  154 ARG   H       1576   -0.025339454   -0.519010220   -1.439269496
  154 ARG   CA      1577   -0.087278848   -0.546601765   -1.638827052
  154 ARG   CB      1578    0.049167387   -0.614398327   -1.649368168
  154 ARG   CG      1579    0.099402365   -0.621070921   -1.793277960
  154 ARG   CD      1580    0.239817766   -0.682053587   -1.798079636
  154 ARG   NE      1581    0.236861312   -0.823712810   -1.757884827
  154 ARG   HE      1582    0.279318040   -0.840969913   -1.669368530
  154 ARG   CZ      1583    0.192320845   -0.925688769   -1.833221561
  154 ARG   NH1     1584    0.157641422   -0.906223924   -1.961153294
  154 ARG   HH11    1585    0.119507601   -0.976633054   -2.020324622
  154 ARG   HH12    1586    0.179129322   -0.816798899   -2.006987316
  154 ARG   NH2     1587    0.169838362   -1.044841650   -1.777305276
  154 ARG   HH21    1588    0.139184500   -1.121305774   -1.833899035
  154 ARG   HH22    1589    0.177134917   -1.058353138   -1.678478502
  154 ARG   C       1590   -0.202281055   -0.638513272   -1.684665074
  154 ARG   O       1591   -0.284829197   -0.595794817   -1.765082913
  155 THR   N       1592   -0.221964240   -0.751889613   -1.617049677
  155 THR   H       1593   -0.173642285   -0.772002932   -1.530638436
  155 THR   CA      1594   -0.324796262   -0.851112825   -1.658374157
  155 THR   CB      1595   -0.301547075   -0.993203199   -1.604503334
  155 THR   OG1     1596   -0.322580379   -0.996571803   -1.462814217
  155 THR   HG1     1597   -0.365567184   -1.087495968   -1.437977383
  155 THR   CG2     1598   -0.162394631   -1.045639711   -1.640641537
  155 THR   C       1599   -0.469520381   -0.813001882   -1.623022962
  155 THR   O       1600   -0.557936843   -0.821626409   -1.708192706
  156 GLY   N       1601   -0.487434647   -0.749008526   -1.507434899
  156 GLY   H       1602   -0.410783708   -0.712742218   -1.453580095
  156 GLY   CA      1603   -0.620173450   -0.727339454   -1.445878231
  156 GLY   C       1604   -0.680170708   -0.853418299   -1.381662392
  156 GLY   O       1605   -0.801609652   -0.863737409   -1.365114819
  157 THR   N       1606   -0.592792314   -0.947073024   -1.346075163
  157 THR   H       1607   -0.495422891   -0.940750252   -1.370638819
  157 THR   CA      1608   -0.629894154   -1.072390328   -1.277146294
  157 THR   CB      1609   -0.609516668   -1.195621439   -1.366599858
  157 THR   OG1     1610   -0.471358954   -1.206998237   -1.403512385
  157 THR   HG1     1611   -0.451548329   -1.310168896   -1.411947082
  157 THR   CG2     1612   -0.700226183   -1.193584483   -1.489842778
  157 THR   C       1613   -0.544437368   -1.091596050   -1.151345204
  157 THR   O       1614   -0.426168705   -1.058170413   -1.146593064
  158 TRP   N       1615   -0.605325865   -1.155185955   -1.052205543
  158 TRP   H       1616   -0.704717525   -1.162206610   -1.049964367
  158 TRP   CA      1617   -0.539675233   -1.191217191   -0.924576734
  158 TRP   CB      1618   -0.648503762   -1.226992067   -0.822680862
  158 TRP   CG      1619   -0.746697481   -1.111782439   -0.798120320
  158 TRP   CD1     1620   -0.877365696   -1.114446025   -0.823603671
  158 TRP   HD1     1621   -0.929106468   -1.191693250   -0.880428617
  158 TRP   CD2     1622   -0.721881687   -0.997527871   -0.723269155
  158 TRP   NE1     1623   -0.936181160   -1.008940885   -0.767199288
  158 TRP   HE1     1624   -1.033739147   -0.987568758   -0.773103958
  158 TRP   CE2     1625   -0.844559076   -0.935898746   -0.704092455
  158 TRP   CE3     1626   -0.607556805   -0.946548174   -0.662737764
  158 TRP   HE3     1627   -0.510737064   -0.994495756   -0.677598132
  158 TRP   CZ2     1628   -0.853437401   -0.823776476   -0.622478487
  158 TRP   HZ2     1629   -0.948429456   -0.771859648   -0.610127491
  158 TRP   CZ3     1630   -0.616639528   -0.835237135   -0.580530194
  158 TRP   HZ3     1631   -0.527124804   -0.795225043   -0.532813243
  158 TRP   CH2     1632   -0.739694362   -0.774742470   -0.559515860
  158 TRP   HH2     1633   -0.747259041   -0.692930129   -0.488036404
  158 TRP   C       1634   -0.432341614   -1.302257033   -0.929268529
  158 TRP   O       1635   -0.389046351   -1.351802032   -0.825318310
  159 ASP   N       1636   -0.380385759   -1.332719718   -1.048025926
  159 ASP   H       1637   -0.411023927   -1.286157693   -1.131341889
  159 ASP   CA      1638   -0.286746347   -1.445853251   -1.071170803
  159 ASP   CB      1639   -0.273215302   -1.479522781   -1.220203626
  159 ASP   CG      1640   -0.409649932   -1.503313162   -1.287117559
  159 ASP   OD1     1641   -0.505755099   -1.545916098   -1.219041858
  159 ASP   OD2     1642   -0.422359061   -1.461356384   -1.403288917
  159 ASP   C       1643   -0.147677076   -1.434534221   -1.007088261
  159 ASP   O       1644   -0.067579761   -1.526894285   -1.013985159
  160 ALA   N       1645   -0.115870301   -1.313722042   -0.962200436
  160 ALA   H       1646   -0.167358657   -1.233599005   -0.991873581
  160 ALA   CA      1647    0.001242028   -1.284797453   -0.877203762
  160 ALA   CB      1648    0.033660205   -1.136653687   -0.895043520
  160 ALA   C       1649   -0.015642159   -1.316932380   -0.726861520
  160 ALA   O       1650    0.080593646   -1.305168499   -0.651259720
  161 TYR   N       1651   -0.138832554   -1.346042721   -0.684529214
  161 TYR   H       1652   -0.213288387   -1.364465609   -0.749080078
  161 TYR   CA      1653   -0.177556879   -1.361016803   -0.542203198
  161 TYR   CB      1654   -0.258354921   -1.237134924   -0.499850647
  161 TYR   CG      1655   -0.174919282   -1.109812472   -0.483267532
  161 TYR   CD1     1656   -0.154887798   -1.024192346   -0.590849323
  161 TYR   HD1     1657   -0.194630754   -1.049569017   -0.688989217
  161 TYR   CD2     1658   -0.124380839   -1.076669972   -0.358158789
  161 TYR   HD2     1659   -0.139817199   -1.143673136   -0.273725709
  161 TYR   CE1     1660   -0.083097499   -0.906809283   -0.573689851
  161 TYR   HE1     1661   -0.059956749   -0.844980286   -0.660451107
  161 TYR   CE2     1662   -0.054348873   -0.958316132   -0.339955509
  161 TYR   HE2     1663   -0.023087032   -0.929313051   -0.239291822
  161 TYR   CZ      1664   -0.033260743   -0.873913272   -0.448194771
  161 TYR   OH      1665    0.042102479   -0.762356944   -0.433460307
  161 TYR   HH      1666    0.051344950   -0.743207998   -0.331701259
  161 TYR   C       1667   -0.257384504   -1.489595223   -0.509925407
  161 TYR   O       1668   -0.350119998   -1.487460265   -0.428616352
  162 LYSH  N       1669   -0.219633950   -1.600347543   -0.572769239
  162 LYSH  H       1670   -0.127737696   -1.616461780   -0.610955813
  162 LYSH  CA      1671   -0.284971497   -1.731886973   -0.559697917
  162 LYSH  CB      1672   -0.392085838   -1.755085526   -0.666855366
  162 LYSH  CG      1673   -0.517363485   -1.667085906   -0.662014383
  162 LYSH  CD      1674   -0.609345322   -1.702144090   -0.779523978
  162 LYSH  CE      1675   -0.538547220   -1.674813892   -0.912467736
  162 LYSH  NZ      1676   -0.613830412   -1.717787971   -1.030638109
  162 LYSH  HZ1     1677   -0.708483541   -1.687514764   -1.024579132
  162 LYSH  HZ2     1678   -0.606917100   -1.816396622   -1.043526710
  162 LYSH  HZ3     1679   -0.572204807   -1.670375236   -1.110520199
  162 LYSH  C       1680   -0.175447051   -1.835920702   -0.589214529
  162 LYSH  O1      1681   -0.207104216   -1.956606930   -0.581715093
  162 LYSH  O2      1682   -0.066195586   -1.791490153   -0.632246061
  163 PXY   C1      1683   -0.377522917    0.517111687   -0.876925343
  163 PXY   Me1     1684   -0.513204701    0.571437316   -0.833083128
  163 PXY   C2      1685   -0.363611852    0.461745270   -1.003386176
  163 PXY   H2      1686   -0.449236408    0.457095602   -1.070487361
  163 PXY   F1      1687   -0.241162244    0.409809224   -1.042939755
  163 PXY   H3      1688   -0.231032719    0.364259111   -1.141098716
  163 PXY   F2      1689   -0.132578231    0.413338865   -0.956338034
  163 PXY   Me2     1690    0.006194769    0.371775638   -1.005454183
  163 PXY   C5      1691   -0.147634464    0.466183777   -0.828855765
  163 PXY   H5      1692   -0.065348576    0.460012985   -0.757885992
  163 PXY   C6      1693   -0.269773286    0.519152522   -0.789344660
  163 PXY   H6      1694   -0.279881085    0.565656796   -0.691321452
    1 SOLV  OW      1695   -1.083418591   -0.561318665   -3.762656303
    1 SOLV  HW1     1696   -1.140736819   -0.638825978   -3.789250948
    1 SOLV  HW2     1697   -1.022152178   -0.589048607   -3.688646322
    2 SOLV  OW      1698   -0.026643981   -0.843427000   -1.871606595
    2 SOLV  HW1     1699    0.058774504   -0.795483211   -1.851438367
    2 SOLV  HW2     1700   -0.104118544   -0.784111546   -1.849676507
    3 SOLV  OW      1701   -1.652790748   -2.786288013   -3.353206807
    3 SOLV  HW1     1702   -1.638078064   -2.850518715   -3.277976930
    3 SOLV  HW2     1703   -1.694091265   -2.834432737   -3.430523075
    4 SOLV  OW      1704   -2.887659359   -2.608330963   -0.130127593
    4 SOLV  HW1     1705   -2.908588990   -2.659337670   -0.046688571
    4 SOLV  HW2     1706   -2.964557209   -2.548542713   -0.152795120
    5 SOLV  OW      1707   -2.167573353   -2.673993658   -1.352117895
    5 SOLV  HW1     1708   -2.176476977   -2.762422588   -1.306261394
    5 SOLV  HW2     1709   -2.256026463   -2.627328526   -1.351956444
    6 SOLV  OW      1710   -2.329105938   -0.837424985   -4.263937618
    6 SOLV  HW1     1711   -2.425427629   -0.825890278   -4.288236889
    6 SOLV  HW2     1712   -2.273998192   -0.770159808   -4.313332782
    7 SOLV  OW      1713   -0.887712294   -2.973301644   -3.128548417
    7 SOLV  HW1     1714   -0.945349666   -2.906720312   -3.175946491
    7 SOLV  HW2     1715   -0.822459907   -3.012868385   -3.193187647
    8 SOLV  OW      1716   -1.098472830   -2.841544963   -3.256750205
    8 SOLV  HW1     1717   -1.154293606   -2.876869989   -3.331836241
    8 SOLV  HW2     1718   -1.149609669   -2.771108185   -3.207501751
    9 SOLV  OW      1719   -1.748735473   -3.037402460   -1.733288561
    9 SOLV  HW1     1720   -1.702292567   -2.985410979   -1.804993046
    9 SOLV  HW2     1721   -1.826934899   -3.085809126   -1.772572914
   10 SOLV  OW      1722   -2.308096109   -2.414578151   -1.289483667
   10 SOLV  HW1     1723   -2.390410545   -2.407036774   -1.233188912
   10 SOLV  HW2     1724   -2.228333747   -2.426782902   -1.230402210
   11 SOLV  OW      1725   -2.461519623   -0.625952047   -3.128663927
   11 SOLV  HW1     1726   -2.479445385   -0.533156456   -3.095989082
   11 SOLV  HW2     1727   -2.381865114   -0.663229258   -3.081046608
   12 SOLV  OW      1728   -0.162230798   -2.628836004   -3.280860726
   12 SOLV  HW1     1729   -0.142932487   -2.602136129   -3.186434272
   12 SOLV  HW2     1730   -0.153187929   -2.728019303   -3.289946668
   13 SOLV  OW      1731   -1.481136328   -2.494644710   -2.943812251
   13 SOLV  HW1     1732   -1.572681741   -2.468034113   -2.974031645
   13 SOLV  HW2     1733   -1.488580640   -2.563323861   -2.871496613
   14 SOLV  OW      1734   -0.711470456   -2.000788037   -1.521056927
   14 SOLV  HW1     1735   -0.671976256   -1.988211796   -1.430041914
   14 SOLV  HW2     1736   -0.733994506   -2.097288091   -1.534553455
   15 SOLV  OW      1737   -2.728153122   -1.518050869   -1.751814662
   15 SOLV  HW1     1738   -2.826759540   -1.503123405   -1.759273826
   15 SOLV  HW2     1739   -2.699629621   -1.586398401   -1.819021816
   16 SOLV  OW      1740   -1.567820517   -0.252341818   -0.976546994
   16 SOLV  HW1     1741   -1.488137504   -0.191936098   -0.974737242
   16 SOLV  HW2     1742   -1.542333189   -0.339889421   -1.017623205
   17 SOLV  OW      1743   -1.513876098   -1.784885285   -2.167874287
   17 SOLV  HW1     1744   -1.462956582   -1.721118998   -2.225676561
   17 SOLV  HW2     1745   -1.594657573   -1.817260546   -2.217130718
   18 SOLV  OW      1746   -1.255162312   -2.831081502   -1.797962920
   18 SOLV  HW1     1747   -1.289836228   -2.742987873   -1.830194434
   18 SOLV  HW2     1748   -1.319555877   -2.870180223   -1.732187229
   19 SOLV  OW      1749   -2.188565595   -0.984151849   -2.609778830
   19 SOLV  HW1     1750   -2.208703123   -1.039688689   -2.529083172
   19 SOLV  HW2     1751   -2.192278976   -0.887255427   -2.585305161
   20 SOLV  OW      1752   -1.989575144   -1.263129240   -2.326060204
   20 SOLV  HW1     1753   -1.896637171   -1.298844016   -2.316731281
   20 SOLV  HW2     1754   -2.041112631   -1.320590657   -2.389637504
   21 SOLV  OW      1755   -1.909371121   -3.156769221   -1.504708992
   21 SOLV  HW1     1756   -1.978210658   -3.103153384   -1.553579120
   21 SOLV  HW2     1757   -1.848876223   -3.095196259   -1.454201798
   22 SOLV  OW      1758   -1.003414352   -1.783741535   -3.489707345
   22 SOLV  HW1     1759   -0.912298031   -1.801570190   -3.526879763
   22 SOLV  HW2     1760   -1.014459888   -1.833151239   -3.403461142
   23 SOLV  OW      1761   -1.648911886   -0.348766531   -2.202903001
   23 SOLV  HW1     1762   -1.630715610   -0.403582009   -2.121258721
   23 SOLV  HW2     1763   -1.572091083   -0.286861137   -2.219268754
   24 SOLV  OW      1764   -2.781597702   -0.755154057   -4.178938287
   24 SOLV  HW1     1765   -2.825999147   -0.722087703   -4.095652655
   24 SOLV  HW2     1766   -2.835092464   -0.830264695   -4.217642875
   25 SOLV  OW      1767   -2.181928017   -2.154804332   -4.108336554
   25 SOLV  HW1     1768   -2.281785402   -2.156110506   -4.113693855
   25 SOLV  HW2     1769   -2.153828937   -2.121173096   -4.018441115
   26 SOLV  OW      1770   -2.304090519   -3.043517029   -2.796554183
   26 SOLV  HW1     1771   -2.352582932   -3.129456355   -2.780297930
   26 SOLV  HW2     1772   -2.337625496   -3.001804266   -2.881034134
   27 SOLV  OW      1773   -2.241726505   -3.205452265   -2.423477696
   27 SOLV  HW1     1774   -2.277926391   -3.260157137   -2.498967086
   27 SOLV  HW2     1775   -2.317441227   -3.171365941   -2.367737269
   28 SOLV  OW      1776   -1.623591943   -0.657339092   -1.706920915
   28 SOLV  HW1     1777   -1.696165724   -0.658728578   -1.775717901
   28 SOLV  HW2     1778   -1.574195940   -0.744277264   -1.708849687
   29 SOLV  OW      1779   -1.870666718   -0.706914571   -0.058419684
   29 SOLV  HW1     1780   -1.953152293   -0.745655279   -0.099613089
   29 SOLV  HW2     1781   -1.849789994   -0.619250896   -0.101788188
   30 SOLV  OW      1782   -0.964711843   -3.125604717   -0.245720601
   30 SOLV  HW1     1783   -1.041576176   -3.118115363   -0.182178579
   30 SOLV  HW2     1784   -0.884302658   -3.159532120   -0.196884242
   31 SOLV  OW      1785   -1.722904942   -1.085190824   -2.778804133
   31 SOLV  HW1     1786   -1.689833528   -1.011152146   -2.720268172
   31 SOLV  HW2     1787   -1.821072823   -1.097731485   -2.764391061
   32 SOLV  OW      1788   -1.666709343   -1.915134782   -3.624886365
   32 SOLV  HW1     1789   -1.707323019   -1.968507457   -3.550698259
   32 SOLV  HW2     1790   -1.598217069   -1.970577965   -3.672181461
   33 SOLV  OW      1791   -2.451215480   -1.220760925   -0.681778596
   33 SOLV  HW1     1792   -2.378916958   -1.206334635   -0.749356647
   33 SOLV  HW2     1793   -2.410195080   -1.243560728   -0.593464181
   34 SOLV  OW      1794   -2.005351331   -1.132175299   -1.282391129
   34 SOLV  HW1     1795   -1.962153462   -1.043079222   -1.268335918
   34 SOLV  HW2     1796   -2.098591538   -1.119045177   -1.316089337
   35 SOLV  OW      1797   -1.767350008   -2.186728087   -0.610248923
   35 SOLV  HW1     1798   -1.746744421   -2.189821533   -0.708062226
   35 SOLV  HW2     1799   -1.748353951   -2.095053756   -0.575084628
   36 SOLV  OW      1800   -2.562563357   -1.977955707   -1.060535486
   36 SOLV  HW1     1801   -2.559403563   -2.047313557   -0.988555780
   36 SOLV  HW2     1802   -2.593535894   -1.891117647   -1.021788075
   37 SOLV  OW      1803   -1.611640709   -3.028338621   -4.059934731
   37 SOLV  HW1     1804   -1.515385424   -3.033889316   -4.033372803
   37 SOLV  HW2     1805   -1.649469735   -3.120599478   -4.067567965
   38 SOLV  OW      1806   -1.980253863   -0.234769470   -0.220903335
   38 SOLV  HW1     1807   -2.057858288   -0.275328286   -0.269200101
   38 SOLV  HW2     1808   -2.007402660   -0.212079896   -0.127371917
   39 SOLV  OW      1809   -2.192737150   -0.232714665   -2.472449231
   39 SOLV  HW1     1810   -2.131792035   -0.284004577   -2.411979604
   39 SOLV  HW2     1811   -2.192828647   -0.274813576   -2.563163668
   40 SOLV  OW      1812   -1.718807484   -1.381606489   -0.843992410
   40 SOLV  HW1     1813   -1.783297417   -1.305901024   -0.854552934
   40 SOLV  HW2     1814   -1.765083234   -1.458998949   -0.800739990
   41 SOLV  OW      1815   -0.904570273   -1.630967919   -2.528105304
   41 SOLV  HW1     1816   -0.946654509   -1.618919465   -2.618022771
   41 SOLV  HW2     1817   -0.841544935   -1.708563628   -2.530945419
   42 SOLV  OW      1818   -1.530657104   -1.382940722   -1.042557671
   42 SOLV  HW1     1819   -1.477724906   -1.464143996   -1.017944402
   42 SOLV  HW2     1820   -1.591388585   -1.358576043   -0.966929314
   43 SOLV  OW      1821   -1.657631566   -2.410807665   -0.493404238
   43 SOLV  HW1     1822   -1.703154678   -2.342155842   -0.550116545
   43 SOLV  HW2     1823   -1.592583051   -2.365707436   -0.432278514
   44 SOLV  OW      1824   -2.368420002   -1.701276697   -1.953231658
   44 SOLV  HW1     1825   -2.291542961   -1.643391558   -1.980456291
   44 SOLV  HW2     1826   -2.338110400   -1.796413118   -1.947555839
   45 SOLV  OW      1827   -1.584855257   -3.093305777   -0.739722469
   45 SOLV  HW1     1828   -1.549786512   -3.157150981   -0.671198190
   45 SOLV  HW2     1829   -1.513379915   -3.027594245   -0.763697789
   46 SOLV  OW      1830   -0.873126229   -0.701352205   -2.199892736
   46 SOLV  HW1     1831   -0.786657991   -0.737928859   -2.234350513
   46 SOLV  HW2     1832   -0.905233605   -0.757814736   -2.123847393
   47 SOLV  OW      1833   -0.787213003   -2.247092980   -0.426168310
   47 SOLV  HW1     1834   -0.869613634   -2.269170382   -0.373972026
   47 SOLV  HW2     1835   -0.794508307   -2.154075859   -0.462170690
   48 SOLV  OW      1836   -2.081182461   -2.813808417   -0.560059373
   48 SOLV  HW1     1837   -2.048523764   -2.719296927   -0.558492364
   48 SOLV  HW2     1838   -2.038074675   -2.865187205   -0.485874136
   49 SOLV  OW      1839   -1.811401903   -2.652312457   -1.804180671
   49 SOLV  HW1     1840   -1.787175727   -2.558437762   -1.828688512
   49 SOLV  HW2     1841   -1.771557425   -2.674865642   -1.715277264
   50 SOLV  OW      1842   -0.245816585   -1.744892269   -1.597545056
   50 SOLV  HW1     1843   -0.203272612   -1.830946366   -1.569531787
   50 SOLV  HW2     1844   -0.341192628   -1.743565039   -1.567517584
   51 SOLV  OW      1845    0.002952203   -2.888879029   -3.817039529
   51 SOLV  HW1     1846    0.007743580   -2.843679174   -3.727955951
   51 SOLV  HW2     1847   -0.070680528   -2.956549669   -3.816140273
   52 SOLV  OW      1848   -0.143139313   -2.828925690   -1.603861415
   52 SOLV  HW1     1849   -0.113781584   -2.864306565   -1.692666579
   52 SOLV  HW2     1850   -0.240430559   -2.806113829   -1.607607433
   53 SOLV  OW      1851   -3.050517651   -1.322802058   -0.486056095
   53 SOLV  HW1     1852   -3.072755797   -1.234374620   -0.527118175
   53 SOLV  HW2     1853   -2.951258004   -1.334870694   -0.484688429
   54 SOLV  OW      1854   -2.199522275   -1.151879183   -3.691087769
   54 SOLV  HW1     1855   -2.272942088   -1.125642267   -3.628468639
   54 SOLV  HW2     1856   -2.118167385   -1.176714579   -3.638489732
   55 SOLV  OW      1857   -2.116928439   -1.092138357   -2.181509912
   55 SOLV  HW1     1858   -2.086514011   -1.092975483   -2.086242036
   55 SOLV  HW2     1859   -2.063771579   -1.158599079   -2.234035437
   56 SOLV  OW      1860   -0.843348280   -0.426093832   -4.323069020
   56 SOLV  HW1     1861   -0.746179527   -0.418590063   -4.300624880
   56 SOLV  HW2     1862   -0.874549206   -0.519419867   -4.305222691
   57 SOLV  OW      1863    0.005339051   -2.746435842   -2.504871413
   57 SOLV  HW1     1864    0.050217746   -2.800592591   -2.575969274
   57 SOLV  HW2     1865    0.002362240   -2.650501131   -2.532969643
   58 SOLV  OW      1866   -0.684748285   -1.725298778   -3.269611113
   58 SOLV  HW1     1867   -0.587513916   -1.705035136   -3.281301227
   58 SOLV  HW2     1868   -0.695078319   -1.811778798   -3.220455079
   59 SOLV  OW      1869   -1.268919915   -0.284451403   -2.846306194
   59 SOLV  HW1     1870   -1.176730003   -0.246431219   -2.853857121
   59 SOLV  HW2     1871   -1.302060419   -0.309778030   -2.937199980
   60 SOLV  OW      1872   -2.015227072   -0.784965613   -0.401715489
   60 SOLV  HW1     1873   -1.993858307   -0.689356450   -0.421816161
   60 SOLV  HW2     1874   -2.013423497   -0.838031409   -0.486465396
   61 SOLV  OW      1875   -2.329518456   -2.006632179   -2.889993767
   61 SOLV  HW1     1876   -2.274240773   -2.014091107   -2.972992214
   61 SOLV  HW2     1877   -2.315542746   -2.087796069   -2.833257431
   62 SOLV  OW      1878   -2.702461991   -2.101933964   -0.860221025
   62 SOLV  HW1     1879   -2.749151282   -2.170465830   -0.804332439
   62 SOLV  HW2     1880   -2.733823879   -2.109178824   -0.954899132
   63 SOLV  OW      1881   -1.819853115   -1.312942960   -3.205425935
   63 SOLV  HW1     1882   -1.836755557   -1.281837477   -3.298958680
   63 SOLV  HW2     1883   -1.786723798   -1.236345644   -3.150318578
   64 SOLV  OW      1884   -2.371661548   -1.016821201   -1.642165461
   64 SOLV  HW1     1885   -2.376665990   -1.106623997   -1.685896546
   64 SOLV  HW2     1886   -2.397813956   -0.946214315   -1.707988656
   65 SOLV  OW      1887   -1.001223009   -1.362004842   -2.438017475
   65 SOLV  HW1     1888   -0.918473045   -1.309242521   -2.457262081
   65 SOLV  HW2     1889   -0.991746120   -1.453943325   -2.476217229
   66 SOLV  OW      1890   -1.213859873   -3.255002652   -2.959808897
   66 SOLV  HW1     1891   -1.215341234   -3.155206417   -2.953602682
   66 SOLV  HW2     1892   -1.125281943   -3.284855762   -2.995369785
   67 SOLV  OW      1893   -2.797061852   -1.843410906   -1.771590439
   67 SOLV  HW1     1894   -2.793547259   -1.786782042   -1.689232850
   67 SOLV  HW2     1895   -2.736723736   -1.804626368   -1.841282944
   68 SOLV  OW      1896   -0.382231707   -1.914275854   -0.189354374
   68 SOLV  HW1     1897   -0.458739819   -1.978672391   -0.190403700
   68 SOLV  HW2     1898   -0.381454567   -1.862070246   -0.274650323
   69 SOLV  OW      1899   -2.908915336   -2.814948301   -0.674527464
   69 SOLV  HW1     1900   -2.946919829   -2.772878827   -0.592142749
   69 SOLV  HW2     1901   -2.809921933   -2.824783697   -0.664281674
   70 SOLV  OW      1902   -1.639186456   -1.526514616   -3.125043032
   70 SOLV  HW1     1903   -1.605517301   -1.509368354   -3.032445366
   70 SOLV  HW2     1904   -1.707477339   -1.457480643   -3.148971672
   71 SOLV  OW      1905   -0.968107127   -2.124555487   -2.542823756
   71 SOLV  HW1     1906   -0.959521824   -2.030920746   -2.508759361
   71 SOLV  HW2     1907   -0.982493388   -2.186808068   -2.465887299
   72 SOLV  OW      1908   -2.103130640   -0.060583710   -1.774857332
   72 SOLV  HW1     1909   -2.031059404   -0.020317431   -1.831302982
   72 SOLV  HW2     1910   -2.157554987    0.012316110   -1.733320926
   73 SOLV  OW      1911   -1.062582691   -1.512331853   -0.604143170
   73 SOLV  HW1     1912   -1.116441224   -1.438482518   -0.644732919
   73 SOLV  HW2     1913   -1.080030963   -1.516081109   -0.505738979
   74 SOLV  OW      1914   -1.377376918   -2.421712820   -1.316973395
   74 SOLV  HW1     1915   -1.427828208   -2.390747646   -1.236367405
   74 SOLV  HW2     1916   -1.322655776   -2.501981175   -1.293221826
   75 SOLV  OW      1917   -2.103266167   -2.654140304   -3.659717253
   75 SOLV  HW1     1918   -2.098025325   -2.747825466   -3.625110713
   75 SOLV  HW2     1919   -2.066565470   -2.650872643   -3.752692026
   76 SOLV  OW      1920   -2.161837296   -1.161179293   -0.181398491
   76 SOLV  HW1     1921   -2.062917191   -1.175727038   -0.183567896
   76 SOLV  HW2     1922   -2.203453535   -1.224818420   -0.116440137
   77 SOLV  OW      1923   -0.066196335   -1.567290454   -2.475994275
   77 SOLV  HW1     1924   -0.147620372   -1.607756058   -2.517620027
   77 SOLV  HW2     1925   -0.053916035   -1.474228236   -2.510470614
   78 SOLV  OW      1926   -0.950607634   -2.996957509   -2.871485174
   78 SOLV  HW1     1927   -1.050008479   -3.002144995   -2.861788344
   78 SOLV  HW2     1928   -0.926848598   -2.991208055   -2.968458822
   79 SOLV  OW      1929   -0.892893823   -0.705946764   -3.612673741
   79 SOLV  HW1     1930   -0.850929770   -0.745554157   -3.530992676
   79 SOLV  HW2     1931   -0.966294535   -0.765805070   -3.644779473
   80 SOLV  OW      1932   -1.899225574   -1.815102236   -3.477689733
   80 SOLV  HW1     1933   -1.857373106   -1.766536463   -3.554445737
   80 SOLV  HW2     1934   -1.827703751   -1.847165147   -3.415574183
   81 SOLV  OW      1935   -2.464381675   -0.457128294   -1.980439859
   81 SOLV  HW1     1936   -2.535461673   -0.390368574   -1.958254014
   81 SOLV  HW2     1937   -2.387642734   -0.446339866   -1.917225491
   82 SOLV  OW      1938   -1.085032458   -1.931003588   -0.773683751
   82 SOLV  HW1     1939   -1.053161112   -1.839514016   -0.798461089
   82 SOLV  HW2     1940   -1.007526545   -1.985963459   -0.742502889
   83 SOLV  OW      1941   -1.991974258   -0.754045188   -3.521583285
   83 SOLV  HW1     1942   -2.049007389   -0.733176547   -3.601029902
   83 SOLV  HW2     1943   -2.037387427   -0.721708050   -3.438565493
   84 SOLV  OW      1944   -2.897662607   -0.816082572   -3.197244564
   84 SOLV  HW1     1945   -2.828173708   -0.772027506   -3.140393814
   84 SOLV  HW2     1946   -2.883290829   -0.790875162   -3.292950140
   85 SOLV  OW      1947   -2.517795931   -0.884512344   -1.360831104
   85 SOLV  HW1     1948   -2.494764542   -0.807990774   -1.420960286
   85 SOLV  HW2     1949   -2.545451533   -0.963147581   -1.416086096
   86 SOLV  OW      1950   -0.386632877   -2.775541209   -2.589471609
   86 SOLV  HW1     1951   -0.400216698   -2.873714485   -2.602864220
   86 SOLV  HW2     1952   -0.474740018   -2.731915531   -2.571148366
   87 SOLV  OW      1953   -1.247222019   -0.824030075   -3.260829497
   87 SOLV  HW1     1954   -1.288273587   -0.903959728   -3.216924580
   87 SOLV  HW2     1955   -1.179120815   -0.854024557   -3.327643661
   88 SOLV  OW      1956   -0.638164508   -0.427537919   -2.408622587
   88 SOLV  HW1     1957   -0.735304918   -0.443500708   -2.426254949
   88 SOLV  HW2     1958   -0.606369191   -0.350804042   -2.464326859
   89 SOLV  OW      1959   -0.625952632   -2.780394261   -1.808947323
   89 SOLV  HW1     1960   -0.646089750   -2.877899821   -1.799528795
   89 SOLV  HW2     1961   -0.534621133   -2.768861068   -1.848024789
   90 SOLV  OW      1962   -0.584636523   -0.184281612   -4.279306080
   90 SOLV  HW1     1963   -0.630754715   -0.112159250   -4.227605700
   90 SOLV  HW2     1964   -0.566948081   -0.262242292   -4.219217747
   91 SOLV  OW      1965   -1.802802196   -2.861976445   -0.679281545
   91 SOLV  HW1     1966   -1.849837644   -2.833880910   -0.762947658
   91 SOLV  HW2     1967   -1.765883836   -2.781302355   -0.633125405
   92 SOLV  OW      1968   -1.034628711   -2.591762056   -1.134079498
   92 SOLV  HW1     1969   -1.020690390   -2.493900602   -1.149208854
   92 SOLV  HW2     1970   -1.121067032   -2.619925244   -1.175735850
   93 SOLV  OW      1971   -2.444376808   -1.208127867   -2.113363425
   93 SOLV  HW1     1972   -2.385551726   -1.282951984   -2.144067901
   93 SOLV  HW2     1973   -2.520590447   -1.245283400   -2.060329107
   94 SOLV  OW      1974   -1.339228786   -0.372817700   -1.860457952
   94 SOLV  HW1     1975   -1.242571138   -0.348605735   -1.868982991
   94 SOLV  HW2     1976   -1.386146650   -0.303742668   -1.805422459
   95 SOLV  OW      1977   -0.332948785   -1.128540858   -2.110960497
   95 SOLV  HW1     1978   -0.354363564   -1.199880526   -2.044236745
   95 SOLV  HW2     1979   -0.256793473   -1.073167862   -2.077306712
   96 SOLV  OW      1980   -1.053972698   -2.243949198   -0.367645121
   96 SOLV  HW1     1981   -1.072333522   -2.210837489   -0.275079336
   96 SOLV  HW2     1982   -1.065254344   -2.168861242   -0.432732258
   97 SOLV  OW      1983   -0.611788395   -2.380492366   -1.071255725
   97 SOLV  HW1     1984   -0.602564049   -2.341327541   -0.979699379
   97 SOLV  HW2     1985   -0.527704265   -2.364469816   -1.122971888
   98 SOLV  OW      1986   -0.138865403   -0.668605343   -3.889977561
   98 SOLV  HW1     1987   -0.170172470   -0.581701510   -3.928308763
   98 SOLV  HW2     1988   -0.148751586   -0.666617530   -3.790479234
   99 SOLV  OW      1989   -2.598387433   -1.155249567   -3.363000697
   99 SOLV  HW1     1990   -2.616475236   -1.057265789   -3.371598152
   99 SOLV  HW2     1991   -2.684448374   -1.203774437   -3.347485239
  100 SOLV  OW      1992   -0.515489484   -3.090195455   -3.562261696
  100 SOLV  HW1     1993   -0.455722001   -3.014838452   -3.534858978
  100 SOLV  HW2     1994   -0.574948162   -3.060126931   -3.636842506
  101 SOLV  OW      1995   -2.382801912   -2.954356775   -1.119059774
  101 SOLV  HW1     1996   -2.382987145   -2.861511053   -1.081898190
  101 SOLV  HW2     1997   -2.419822282   -3.017567518   -1.050977064
  102 SOLV  OW      1998   -1.888062724   -0.091168108   -3.185682424
  102 SOLV  HW1     1999   -1.882412658   -0.191016543   -3.186054482
  102 SOLV  HW2     2000   -1.798086232   -0.052788296   -3.164875028
  103 SOLV  OW      2001   -0.680544916   -1.631535643   -0.434390663
  103 SOLV  HW1     2002   -0.718479469   -1.555393961   -0.486958849
  103 SOLV  HW2     2003   -0.711635187   -1.625289267   -0.339541691
  104 SOLV  OW      2004   -2.384022133   -2.314907110   -0.813935310
  104 SOLV  HW1     2005   -2.382970340   -2.353645412   -0.721741536
  104 SOLV  HW2     2006   -2.459502438   -2.354835244   -0.865991271
  105 SOLV  OW      2007   -1.768610538   -1.452000102   -4.134862467
  105 SOLV  HW1     2008   -1.799990980   -1.491868121   -4.221035831
  105 SOLV  HW2     2009   -1.710567991   -1.517808861   -4.086901336
  106 SOLV  OW      2010   -1.827518084   -3.256219001   -3.011666585
  106 SOLV  HW1     2011   -1.842111385   -3.232639703   -2.915578407
  106 SOLV  HW2     2012   -1.806235284   -3.173344401   -3.063441642
  107 SOLV  OW      2013   -2.167804824   -1.795469486   -2.751785328
  107 SOLV  HW1     2014   -2.070328862   -1.789501384   -2.730240104
  107 SOLV  HW2     2015   -2.188765782   -1.886979314   -2.786251825
  108 SOLV  OW      2016   -1.469751130   -1.155966829   -2.624115504
  108 SOLV  HW1     2017   -1.446700491   -1.082368826   -2.687771164
  108 SOLV  HW2     2018   -1.546720687   -1.127633467   -2.566906169
  109 SOLV  OW      2019   -1.975389376   -1.855276941   -1.204028590
  109 SOLV  HW1     2020   -1.934073097   -1.944060082   -1.224338726
  109 SOLV  HW2     2021   -1.912561304   -1.782325230   -1.231094773
  110 SOLV  OW      2022   -1.599814824   -1.177636076   -0.291440084
  110 SOLV  HW1     2023   -1.580319950   -1.098174849   -0.233926062
  110 SOLV  HW2     2024   -1.516215399   -1.206099827   -0.338373989
  111 SOLV  OW      2025   -2.913722554   -3.024185451   -1.085403774
  111 SOLV  HW1     2026   -2.951918714   -3.017379494   -0.993229163
  111 SOLV  HW2     2027   -2.821934301   -3.063596881   -1.080605184
  112 SOLV  OW      2028   -2.352850297   -1.285781810   -0.012473388
  112 SOLV  HW1     2029   -2.277677173   -1.278474579    0.053078931
  112 SOLV  HW2     2030   -2.429198015   -1.334703759    0.029706349
  113 SOLV  OW      2031   -1.027406822   -0.424735871   -3.992833712
  113 SOLV  HW1     2032   -0.999016290   -0.481871110   -4.069849750
  113 SOLV  HW2     2033   -1.055452294   -0.483100983   -3.916617806
  114 SOLV  OW      2034   -1.036751926   -3.087533444   -3.545335271
  114 SOLV  HW1     2035   -0.985605859   -3.103202521   -3.460836721
  114 SOLV  HW2     2036   -1.050861817   -2.989342323   -3.558017372
  115 SOLV  OW      2037   -1.481151923   -0.219013454   -0.398854499
  115 SOLV  HW1     2038   -1.510705917   -0.308709724   -0.365943400
  115 SOLV  HW2     2039   -1.496734371   -0.150593040   -0.327596638
  116 SOLV  OW      2040   -0.829921332   -2.130786397   -0.774494109
  116 SOLV  HW1     2041   -0.742196371   -2.178798919   -0.773512444
  116 SOLV  HW2     2042   -0.850027396   -2.100036843   -0.867510152
  117 SOLV  OW      2043   -1.869347262   -1.810006019   -1.481742474
  117 SOLV  HW1     2044   -1.950279061   -1.862291655   -1.508536940
  117 SOLV  HW2     2045   -1.866518418   -1.724296511   -1.533195788
  118 SOLV  OW      2046   -0.141837148   -0.317285774   -3.567890613
  118 SOLV  HW1     2047   -0.202051085   -0.237467975   -3.570151706
  118 SOLV  HW2     2048   -0.066270491   -0.303835214   -3.632003008
  119 SOLV  OW      2049   -1.495228752   -2.759015677   -1.104142526
  119 SOLV  HW1     2050   -1.451873449   -2.761397907   -1.014051871
  119 SOLV  HW2     2051   -1.576712742   -2.701156147   -1.100380575
  120 SOLV  OW      2052   -1.607084242   -0.345476059   -3.556007423
  120 SOLV  HW1     2053   -1.630255221   -0.317244242   -3.462906380
  120 SOLV  HW2     2054   -1.579941975   -0.441730305   -3.555849165
  121 SOLV  OW      2055   -2.191154627   -1.175929264   -3.125775217
  121 SOLV  HW1     2056   -2.286021931   -1.156589732   -3.100723751
  121 SOLV  HW2     2057   -2.183282457   -1.271090334   -3.155503094
  122 SOLV  OW      2058   -0.398082810   -3.096198206   -1.012560076
  122 SOLV  HW1     2059   -0.465198784   -3.022443825   -1.020116591
  122 SOLV  HW2     2060   -0.374404937   -3.109972898   -0.916377966
  123 SOLV  OW      2061   -0.015811366   -2.324836298   -0.337923639
  123 SOLV  HW1     2062    0.073343511   -2.346927592   -0.298365832
  123 SOLV  HW2     2063   -0.076005317   -2.289073759   -0.266515790
  124 SOLV  OW      2064   -1.906859097   -2.924219256   -2.179442710
  124 SOLV  HW1     2065   -1.928715134   -2.987851283   -2.105451274
  124 SOLV  HW2     2066   -1.854014820   -2.847561888   -2.142938770
  125 SOLV  OW      2067   -1.471203976   -1.763807810   -0.223655871
  125 SOLV  HW1     2068   -1.565739832   -1.735947794   -0.206667442
  125 SOLV  HW2     2069   -1.414663105   -1.739620848   -0.144789375
  126 SOLV  OW      2070   -2.872026426   -0.085684685   -1.910672200
  126 SOLV  HW1     2071   -2.958471005   -0.071244512   -1.958826710
  126 SOLV  HW2     2072   -2.870252722   -0.029626667   -1.827881182
  127 SOLV  OW      2073   -1.556807802   -3.073410089   -2.946170858
  127 SOLV  HW1     2074   -1.552168578   -2.999335315   -2.879138365
  127 SOLV  HW2     2075   -1.652336025   -3.090585584   -2.970278009
  128 SOLV  OW      2076   -2.820173035   -1.708600468   -3.986893098
  128 SOLV  HW1     2077   -2.839237323   -1.803828985   -4.010764670
  128 SOLV  HW2     2078   -2.724431202   -1.699672825   -3.959406978
  129 SOLV  OW      2079   -1.519187456   -2.455954530   -1.539243478
  129 SOLV  HW1     2080   -1.479669561   -2.406203188   -1.616474562
  129 SOLV  HW2     2081   -1.475607277   -2.425854355   -1.454413175
  130 SOLV  OW      2082   -0.972415434   -1.687750453   -0.272874711
  130 SOLV  HW1     2083   -0.915522190   -1.735759912   -0.206092977
  130 SOLV  HW2     2084   -1.032086386   -1.753359964   -0.319095589
  131 SOLV  OW      2085   -0.647988504   -0.733718637   -2.988140551
  131 SOLV  HW1     2086   -0.577154378   -0.773696335   -2.929965725
  131 SOLV  HW2     2087   -0.726240048   -0.795823395   -2.992797184
  132 SOLV  OW      2088   -2.860155426   -0.745387129   -3.470786440
  132 SOLV  HW1     2089   -2.844007039   -0.647590113   -3.484015594
  132 SOLV  HW2     2090   -2.933966535   -0.775427985   -3.531197261
  133 SOLV  OW      2091   -2.377017492   -1.995124504   -1.490398256
  133 SOLV  HW1     2092   -2.424663741   -1.941979372   -1.560437031
  133 SOLV  HW2     2093   -2.278243452   -1.986473567   -1.503469071
  134 SOLV  OW      2094   -2.625603679   -2.163486121   -0.506412809
  134 SOLV  HW1     2095   -2.679909207   -2.187222510   -0.586958037
  134 SOLV  HW2     2096   -2.657059701   -2.217073031   -0.428061282
  135 SOLV  OW      2097   -1.130376190   -3.120520559   -4.206891842
  135 SOLV  HW1     2098   -1.141490422   -3.034417697   -4.256518157
  135 SOLV  HW2     2099   -1.188508418   -3.190577257   -4.248299907
  136 SOLV  OW      2100   -1.217511674   -2.471368362   -2.380411158
  136 SOLV  HW1     2101   -1.208803416   -2.467954511   -2.479981218
  136 SOLV  HW2     2102   -1.232037942   -2.565987892   -2.351465940
  137 SOLV  OW      2103   -1.006226761   -2.300430635   -2.342013768
  137 SOLV  HW1     2104   -1.017745730   -2.289248805   -2.243303200
  137 SOLV  HW2     2105   -1.069051960   -2.370845834   -2.375121861
  138 SOLV  OW      2106   -1.803296387   -0.650730820   -1.914832578
  138 SOLV  HW1     2107   -1.819942817   -0.721761805   -1.983237581
  138 SOLV  HW2     2108   -1.874931971   -0.581208484   -1.920887597
  139 SOLV  OW      2109   -0.745815521   -0.439903618   -3.247902828
  139 SOLV  HW1     2110   -0.766249514   -0.413803941   -3.342257490
  139 SOLV  HW2     2111   -0.820143211   -0.496452515   -3.212137368
  140 SOLV  OW      2112   -0.447978234   -2.381771485   -0.143136032
  140 SOLV  HW1     2113   -0.443858286   -2.330965975   -0.057090602
  140 SOLV  HW2     2114   -0.537068422   -2.426495535   -0.151178527
  141 SOLV  OW      2115   -0.768464092   -3.193715134   -2.861409354
  141 SOLV  HW1     2116   -0.786508698   -3.263438738   -2.792022354
  141 SOLV  HW2     2117   -0.827174998   -3.114430230   -2.845024999
  142 SOLV  OW      2118   -0.085451003   -1.856152103   -3.582656094
  142 SOLV  HW1     2119   -0.077322555   -1.774756023   -3.640176943
  142 SOLV  HW2     2120   -0.020116342   -1.925329459   -3.613411184
  143 SOLV  OW      2121   -2.732739116   -0.829923115   -0.411000473
  143 SOLV  HW1     2122   -2.780601403   -0.914423227   -0.387116441
  143 SOLV  HW2     2123   -2.753256590   -0.805675579   -0.505829432
  144 SOLV  OW      2124   -0.891052995   -2.753356831   -2.248844807
  144 SOLV  HW1     2125   -0.901346687   -2.727113198   -2.344789122
  144 SOLV  HW2     2126   -0.981244040   -2.770260211   -2.209073136
  145 SOLV  OW      2127   -2.073680659   -2.886476495   -3.938272507
  145 SOLV  HW1     2128   -2.006301098   -2.957319891   -3.917223779
  145 SOLV  HW2     2129   -2.149151028   -2.891798373   -3.872868486
  146 SOLV  OW      2130   -0.181261394   -0.873764765   -4.118550592
  146 SOLV  HW1     2131   -0.087417747   -0.886903303   -4.150530373
  146 SOLV  HW2     2132   -0.181762542   -0.808744243   -4.042563781
  147 SOLV  OW      2133   -2.891389477   -3.154611579   -1.916781960
  147 SOLV  HW1     2134   -2.892490084   -3.227948886   -1.984769448
  147 SOLV  HW2     2135   -2.804470694   -3.105444901   -1.922224068
  148 SOLV  OW      2136   -1.538526814   -1.832990889   -1.067847234
  148 SOLV  HW1     2137   -1.508156815   -1.922756692   -1.035886876
  148 SOLV  HW2     2138   -1.594902533   -1.789865491   -0.997394373
  149 SOLV  OW      2139   -2.475887047   -1.579491721   -0.772537140
  149 SOLV  HW1     2140   -2.455562818   -1.643774310   -0.846393186
  149 SOLV  HW2     2141   -2.393086355   -1.528637294   -0.748917811
  150 SOLV  OW      2142   -1.319159159   -2.538499339   -3.297382285
  150 SOLV  HW1     2143   -1.314652540   -2.443743090   -3.265717923
  150 SOLV  HW2     2144   -1.373603708   -2.592517548   -3.233198940
  151 SOLV  OW      2145   -0.652689020   -0.828497355   -2.028315709
  151 SOLV  HW1     2146   -0.656238511   -0.928284817   -2.022705255
  151 SOLV  HW2     2147   -0.618853607   -0.801379421   -2.118433793
  152 SOLV  OW      2148   -2.087643677   -0.561033878   -0.694433527
  152 SOLV  HW1     2149   -2.130809458   -0.531173117   -0.779559502
  152 SOLV  HW2     2150   -2.023265444   -0.635046311   -0.713899711
  153 SOLV  OW      2151   -1.684759947   -1.195582916   -4.111760046
  153 SOLV  HW1     2152   -1.741778658   -1.119699464   -4.143256141
  153 SOLV  HW2     2153   -1.723819760   -1.282007781   -4.143484438
  154 SOLV  OW      2154   -2.583620400   -0.817882523   -3.876886955
  154 SOLV  HW1     2155   -2.661498143   -0.762099498   -3.848168062
  154 SOLV  HW2     2156   -2.616040289   -0.893823921   -3.933308086
  155 SOLV  OW      2157   -2.703266937   -1.489785284   -3.774670017
  155 SOLV  HW1     2158   -2.664048154   -1.503259841   -3.683665376
  155 SOLV  HW2     2159   -2.664049010   -1.556462674   -3.838054567
  156 SOLV  OW      2160   -2.650174353   -2.485648707   -1.998375913
  156 SOLV  HW1     2161   -2.722447431   -2.548602396   -2.026922827
  156 SOLV  HW2     2162   -2.611281856   -2.440862188   -2.078892301
  157 SOLV  OW      2163   -1.236364467   -1.247430852   -1.310887194
  157 SOLV  HW1     2164   -1.302885110   -1.307954481   -1.267146116
  157 SOLV  HW2     2165   -1.166249543   -1.302332373   -1.356396760
  158 SOLV  OW      2166   -2.216327755   -0.417706686   -0.276740213
  158 SOLV  HW1     2167   -2.270525056   -0.449115885   -0.198781457
  158 SOLV  HW2     2168   -2.274936540   -0.366619009   -0.339640848
  159 SOLV  OW      2169   -2.853877998   -0.439403898   -2.888226488
  159 SOLV  HW1     2170   -2.873720094   -0.487630915   -2.973562008
  159 SOLV  HW2     2171   -2.896009314   -0.348734844   -2.890630494
  160 SOLV  OW      2172   -2.430705050   -2.279362892   -1.624129582
  160 SOLV  HW1     2173   -2.494432285   -2.266045407   -1.700046355
  160 SOLV  HW2     2174   -2.428462340   -2.196855402   -1.567655746
  161 SOLV  OW      2175   -1.862118423   -1.146018979   -0.208682148
  161 SOLV  HW1     2176   -1.768198606   -1.144381187   -0.243005801
  161 SOLV  HW2     2177   -1.870301816   -1.083531345   -0.131029039
  162 SOLV  OW      2178   -1.640316285   -0.910049887   -0.925765992
  162 SOLV  HW1     2179   -1.652282548   -0.885270329   -1.021914693
  162 SOLV  HW2     2180   -1.665371033   -1.005987331   -0.912723756
  163 SOLV  OW      2181   -0.205531067   -1.146502699   -3.540571421
  163 SOLV  HW1     2182   -0.229351028   -1.193370192   -3.455497185
  163 SOLV  HW2     2183   -0.282312539   -1.089490063   -3.569823739
  164 SOLV  OW      2184   -1.908569113   -2.219440016   -1.642707169
  164 SOLV  HW1     2185   -1.838930779   -2.253416471   -1.579478945
  164 SOLV  HW2     2186   -1.979279459   -2.289095076   -1.654949794
  165 SOLV  OW      2187   -0.373751986   -3.059492543   -0.034827979
  165 SOLV  HW1     2188   -0.370871224   -3.109402714   -0.121444552
  165 SOLV  HW2     2189   -0.446007160   -2.990449425   -0.038551428
  166 SOLV  OW      2190   -0.741218545   -1.458503745   -3.122820435
  166 SOLV  HW1     2191   -0.723558839   -1.534668344   -3.185179258
  166 SOLV  HW2     2192   -0.784769403   -1.492954686   -3.039646440
  167 SOLV  OW      2193   -1.372447222   -0.230974322   -2.275849064
  167 SOLV  HW1     2194   -1.283831941   -0.234362846   -2.229612724
  167 SOLV  HW2     2195   -1.368991773   -0.286988594   -2.358627830
  168 SOLV  OW      2196   -1.027893618   -2.091131597   -0.135408024
  168 SOLV  HW1     2197   -0.953662133   -2.102924873   -0.069435569
  168 SOLV  HW2     2198   -1.099905166   -2.034842247   -0.094818536
  169 SOLV  OW      2199   -0.163156583   -1.405140611   -2.272165258
  169 SOLV  HW1     2200   -0.126012562   -1.475988155   -2.332185225
  169 SOLV  HW2     2201   -0.256872477   -1.383824156   -2.299811721
  170 SOLV  OW      2202   -2.088283899   -2.308035772   -2.207752714
  170 SOLV  HW1     2203   -2.125019271   -2.216322205   -2.223271115
  170 SOLV  HW2     2204   -2.082437690   -2.325384634   -2.109434569
  171 SOLV  OW      2205   -0.126931789   -1.544364944   -3.607477478
  171 SOLV  HW1     2206   -0.185574414   -1.576021460   -3.532906830
  171 SOLV  HW2     2207   -0.142301042   -1.446737954   -3.622794283
  172 SOLV  OW      2208   -2.090441215   -2.821796077   -1.056540819
  172 SOLV  HW1     2209   -2.126987436   -2.841230052   -0.965501047
  172 SOLV  HW2     2210   -2.091207369   -2.905471729   -1.111306937
  173 SOLV  OW      2211   -0.357035919   -2.251382517   -1.485499427
  173 SOLV  HW1     2212   -0.384127416   -2.227305863   -1.392289911
  173 SOLV  HW2     2213   -0.373836105   -2.348746655   -1.500976555
  174 SOLV  OW      2214   -0.067455281   -2.472297371   -2.200162725
  174 SOLV  HW1     2215   -0.140331912   -2.540780080   -2.200822591
  174 SOLV  HW2     2216   -0.080283981   -2.410741441   -2.122395797
  175 SOLV  OW      2217   -2.415764679   -2.485711617   -3.574163467
  175 SOLV  HW1     2218   -2.401840198   -2.492440787   -3.672969606
  175 SOLV  HW2     2219   -2.375204609   -2.400713020   -3.540519140
  176 SOLV  OW      2220   -0.146861879   -1.188414771   -4.270537921
  176 SOLV  HW1     2221   -0.171915152   -1.250311057   -4.196089566
  176 SOLV  HW2     2222   -0.060318273   -1.143318812   -4.248676256
  177 SOLV  OW      2223   -2.377537686   -0.280357401   -1.171044205
  177 SOLV  HW1     2224   -2.357202813   -0.186180251   -1.144229467
  177 SOLV  HW2     2225   -2.468707286   -0.284398674   -1.211952859
  178 SOLV  OW      2226   -1.951799068   -2.991928054   -0.383515544
  178 SOLV  HW1     2227   -1.859131851   -2.994099273   -0.421063210
  178 SOLV  HW2     2228   -1.979177830   -3.084392334   -0.357010966
  179 SOLV  OW      2229   -2.496559607   -0.476123808   -3.491385549
  179 SOLV  HW1     2230   -2.442978523   -0.556805983   -3.466461439
  179 SOLV  HW2     2231   -2.444588862   -0.420301877   -3.556075052
  180 SOLV  OW      2232   -2.764549049   -2.136837038   -3.533052284
  180 SOLV  HW1     2233   -2.807475822   -2.050323508   -3.558988772
  180 SOLV  HW2     2234   -2.827511462   -2.189433995   -3.475857149
  181 SOLV  OW      2235   -0.343849793   -1.726896186   -3.729913129
  181 SOLV  HW1     2236   -0.424225336   -1.671155227   -3.750748651
  181 SOLV  HW2     2237   -0.297040044   -1.750959811   -3.814949068
  182 SOLV  OW      2238   -1.174766214   -1.786192614   -4.073078951
  182 SOLV  HW1     2239   -1.106786065   -1.855925685   -4.050323331
  182 SOLV  HW2     2240   -1.214473193   -1.749649956   -3.988878105
  183 SOLV  OW      2241   -0.520884991   -2.917251691   -3.829938695
  183 SOLV  HW1     2242   -0.567403996   -2.926067425   -3.918028778
  183 SOLV  HW2     2243   -0.422398857   -2.928744294   -3.842976078
  184 SOLV  OW      2244   -2.249391301   -1.771885678   -0.002700437
  184 SOLV  HW1     2245   -2.347871163   -1.773849943   -0.020005960
  184 SOLV  HW2     2246   -2.205909516   -1.706851214   -0.065001792
  185 SOLV  OW      2247   -2.818702863   -0.086989415   -0.406263955
  185 SOLV  HW1     2248   -2.811210519   -0.099064512   -0.505257486
  185 SOLV  HW2     2249   -2.727213492   -0.079197351   -0.366634403
  186 SOLV  OW      2250   -2.918859862   -0.519418353   -3.149195005
  186 SOLV  HW1     2251   -3.000972716   -0.575950726   -3.141234560
  186 SOLV  HW2     2252   -2.938579102   -0.439927464   -3.206589537
  187 SOLV  OW      2253   -0.811323397   -2.605586572   -3.955829995
  187 SOLV  HW1     2254   -0.853100588   -2.551099251   -4.028543174
  187 SOLV  HW2     2255   -0.735421422   -2.658739321   -3.993446266
  188 SOLV  OW      2256   -0.257002566   -3.024525273   -3.784735652
  188 SOLV  HW1     2257   -0.273251384   -3.122372509   -3.771948533
  188 SOLV  HW2     2258   -0.286564828   -2.974897291   -3.703098146
  189 SOLV  OW      2259   -0.016632909   -2.938241870   -0.038174722
  189 SOLV  HW1     2260    0.006203021   -2.903929142   -0.129292918
  189 SOLV  HW2     2261   -0.052466880   -2.863370221    0.017606301
  190 SOLV  OW      2262   -0.415527956   -1.120056417   -3.807725238
  190 SOLV  HW1     2263   -0.412988402   -1.068036021   -3.893102144
  190 SOLV  HW2     2264   -0.460009852   -1.065426976   -3.736741216
  191 SOLV  OW      2265   -0.440934593   -1.167069247   -2.524864013
  191 SOLV  HW1     2266   -0.470152370   -1.261171810   -2.507759904
  191 SOLV  HW2     2267   -0.461699556   -1.110685653   -2.444918593
  192 SOLV  OW      2268   -0.635754797   -2.456184996   -2.729620071
  192 SOLV  HW1     2269   -0.650281204   -2.547064069   -2.690504620
  192 SOLV  HW2     2270   -0.549128209   -2.454877534   -2.779561287
  193 SOLV  OW      2271   -2.425968108   -0.475174707   -2.674786016
  193 SOLV  HW1     2272   -2.390118931   -0.412543193   -2.744011527
  193 SOLV  HW2     2273   -2.350409428   -0.510959438   -2.619919459
  194 SOLV  OW      2274   -2.254618026   -3.085466119   -4.083273749
  194 SOLV  HW1     2275   -2.167653251   -3.036835954   -4.091864303
  194 SOLV  HW2     2276   -2.238001598   -3.184061449   -4.085358336
  195 SOLV  OW      2277   -3.014331762   -1.937851451   -3.167233572
  195 SOLV  HW1     2278   -3.043929061   -1.842874702   -3.156994586
  195 SOLV  HW2     2279   -2.958814456   -1.946715678   -3.249941448
  196 SOLV  OW      2280   -2.613858469   -0.831325876   -3.512077861
  196 SOLV  HW1     2281   -2.705980290   -0.801954777   -3.486528587
  196 SOLV  HW2     2282   -2.608538270   -0.841658705   -3.611409389
  197 SOLV  OW      2283   -2.310272810   -1.426439896   -2.190906944
  197 SOLV  HW1     2284   -2.393233634   -1.481621421   -2.199424106
  197 SOLV  HW2     2285   -2.267642918   -1.416298581   -2.280794908
  198 SOLV  OW      2286   -2.013881010   -1.118561821   -1.929284557
  198 SOLV  HW1     2287   -2.030532723   -1.027001393   -1.892661708
  198 SOLV  HW2     2288   -2.027522725   -1.186334357   -1.857017490
  199 SOLV  OW      2289   -0.198742570   -1.724154834   -3.369648448
  199 SOLV  HW1     2290   -0.248517053   -1.790244446   -3.313466035
  199 SOLV  HW2     2291   -0.150891040   -1.772247766   -3.443126533
  200 SOLV  OW      2292   -1.528127834   -0.119746799   -1.230059218
  200 SOLV  HW1     2293   -1.620184414   -0.095346498   -1.199535816
  200 SOLV  HW2     2294   -1.469786632   -0.038541937   -1.228176921
  201 SOLV  OW      2295   -0.501142220   -3.164292877   -0.526533509
  201 SOLV  HW1     2296   -0.568714656   -3.221985565   -0.572438738
  201 SOLV  HW2     2297   -0.517177625   -3.068571111   -0.550655640
  202 SOLV  OW      2298   -0.268078181   -1.178403222   -2.714341115
  202 SOLV  HW1     2299   -0.321635522   -1.171409693   -2.630172445
  202 SOLV  HW2     2300   -0.222854134   -1.091053281   -2.732405748
  203 SOLV  OW      2301   -0.239337239   -3.185811649   -1.672662037
  203 SOLV  HW1     2302   -0.300735980   -3.191132886   -1.593899409
  203 SOLV  HW2     2303   -0.283172648   -3.228087702   -1.751989366
  204 SOLV  OW      2304   -2.181850247   -1.521379903   -2.705297074
  204 SOLV  HW1     2305   -2.170425051   -1.619621619   -2.720119725
  204 SOLV  HW2     2306   -2.137521070   -1.471112900   -2.779525552
  205 SOLV  OW      2307   -2.185453767   -0.312559007   -1.443777117
  205 SOLV  HW1     2308   -2.149428186   -0.235183986   -1.391651123
  205 SOLV  HW2     2309   -2.226788965   -0.378606867   -1.381079890
  206 SOLV  OW      2310   -2.242325705   -1.001592171   -3.355895324
  206 SOLV  HW1     2311   -2.229298712   -1.036956621   -3.263277425
  206 SOLV  HW2     2312   -2.302264854   -0.921611358   -3.352932186
  207 SOLV  OW      2313   -0.239756280   -2.038971202   -2.783312930
  207 SOLV  HW1     2314   -0.151772105   -1.991647966   -2.787710403
  207 SOLV  HW2     2315   -0.227671859   -2.134370330   -2.810753289
  208 SOLV  OW      2316   -0.610305931   -1.642945540   -3.740494600
  208 SOLV  HW1     2317   -0.619721456   -1.547709730   -3.769534824
  208 SOLV  HW2     2318   -0.657119193   -1.702473056   -3.805815485
  209 SOLV  OW      2319   -1.709914950   -0.893856638   -4.002874456
  209 SOLV  HW1     2320   -1.796504353   -0.907756781   -4.050943301
  209 SOLV  HW2     2321   -1.665248844   -0.982170501   -3.988484087
  210 SOLV  OW      2322   -1.073882489   -1.894218921   -3.256983742
  210 SOLV  HW1     2323   -1.118007405   -1.982724503   -3.271859346
  210 SOLV  HW2     2324   -1.133959379   -1.835796446   -3.202402565
  211 SOLV  OW      2325   -2.281401729   -3.224700768   -1.858224469
  211 SOLV  HW1     2326   -2.302322261   -3.245626970   -1.762695209
  211 SOLV  HW2     2327   -2.198823617   -3.273914317   -1.885798500
  212 SOLV  OW      2328   -1.540944811   -2.056028165   -0.061447761
  212 SOLV  HW1     2329   -1.598500972   -2.013264817    0.008266128
  212 SOLV  HW2     2330   -1.587243130   -2.136830984   -0.097899907
  213 SOLV  OW      2331   -1.137525385   -2.140892295   -4.154017164
  213 SOLV  HW1     2332   -1.172362535   -2.180441949   -4.239009408
  213 SOLV  HW2     2333   -1.209482590   -2.142478989   -4.084583118
  214 SOLV  OW      2334   -0.322028473   -2.350288817   -0.651187956
  214 SOLV  HW1     2335   -0.228795015   -2.383134633   -0.636009888
  214 SOLV  HW2     2336   -0.360096097   -2.317036104   -0.564893265
  215 SOLV  OW      2337   -0.491001790   -1.407872135   -4.014953759
  215 SOLV  HW1     2338   -0.392836536   -1.388941562   -4.012661340
  215 SOLV  HW2     2339   -0.525249074   -1.417542664   -3.921500003
  216 SOLV  OW      2340   -2.515641577   -3.128920111   -0.953640001
  216 SOLV  HW1     2341   -2.561796661   -3.193071914   -1.014927229
  216 SOLV  HW2     2342   -2.565953080   -3.042506494   -0.951845198
  217 SOLV  OW      2343   -0.547834127   -3.145504301   -2.045416286
  217 SOLV  HW1     2344   -0.618321369   -3.197151808   -2.094055114
  217 SOLV  HW2     2345   -0.504341648   -3.081087680   -2.108348643
  218 SOLV  OW      2346   -2.045689897   -1.432166700   -3.513279894
  218 SOLV  HW1     2347   -2.080517443   -1.343030434   -3.484241441
  218 SOLV  HW2     2348   -2.008369598   -1.480720751   -3.434215161
  219 SOLV  OW      2349   -2.069501058   -0.015319397   -2.160473576
  219 SOLV  HW1     2350   -2.044310319   -0.022317881   -2.063951618
  219 SOLV  HW2     2351   -1.999549569    0.036706300   -2.209464556
  220 SOLV  OW      2352   -0.752389787   -1.814021164   -3.885878028
  220 SOLV  HW1     2353   -0.843998334   -1.828328938   -3.923356032
  220 SOLV  HW2     2354   -0.692686717   -1.889063252   -3.914262007
  221 SOLV  OW      2355   -0.091575147   -1.919763714   -2.299656805
  221 SOLV  HW1     2356   -0.180206144   -1.965010512   -2.309594469
  221 SOLV  HW2     2357   -0.029983232   -1.950877874   -2.372043720
  222 SOLV  OW      2358   -2.252345713   -1.828582074   -3.199696732
  222 SOLV  HW1     2359   -2.243957795   -1.915118130   -3.150274589
  222 SOLV  HW2     2360   -2.266182894   -1.847000310   -3.297014397
  223 SOLV  OW      2361   -0.510146184   -2.441767048   -3.693989571
  223 SOLV  HW1     2362   -0.509061055   -2.540236477   -3.676555339
  223 SOLV  HW2     2363   -0.492729011   -2.392628018   -3.608646791
  224 SOLV  OW      2364   -1.148884103   -2.266055123   -1.434403401
  224 SOLV  HW1     2365   -1.231592810   -2.294075427   -1.385658698
  224 SOLV  HW2     2366   -1.082907334   -2.341213482   -1.434003262
  225 SOLV  OW      2367   -1.413831831   -2.062707097   -2.089620845
  225 SOLV  HW1     2368   -1.464438114   -1.977811885   -2.104903063
  225 SOLV  HW2     2369   -1.478161122   -2.136856678   -2.070508341
  226 SOLV  OW      2370   -0.260997964   -1.946654689   -3.171675218
  226 SOLV  HW1     2371   -0.240190415   -2.025735294   -3.229252636
  226 SOLV  HW2     2372   -0.184096599   -1.929045611   -3.110209984
  227 SOLV  OW      2373   -2.557024840   -1.851088994   -2.965863712
  227 SOLV  HW1     2374   -2.523844224   -1.759730336   -2.989403404
  227 SOLV  HW2     2375   -2.482865384   -1.903793695   -2.924341533
  228 SOLV  OW      2376   -2.827932802   -1.828332568   -0.773889835
  228 SOLV  HW1     2377   -2.819896776   -1.925452692   -0.751422134
  228 SOLV  HW2     2378   -2.924356057   -1.804879414   -0.786306328
  229 SOLV  OW      2379   -0.912688096   -1.991444599   -0.524565160
  229 SOLV  HW1     2380   -0.975091824   -1.913318835   -0.525389547
  229 SOLV  HW2     2381   -0.854896989   -1.988827936   -0.606124553
  230 SOLV  OW      2382   -0.775440097   -0.955001284   -2.731535623
  230 SOLV  HW1     2383   -0.780637461   -0.948701327   -2.831210802
  230 SOLV  HW2     2384   -0.823481724   -1.037153985   -2.700799682
  231 SOLV  OW      2385   -1.508996374   -1.748303017   -0.706073311
  231 SOLV  HW1     2386   -1.506869403   -1.663391340   -0.653280851
  231 SOLV  HW2     2387   -1.569296051   -1.736932010   -0.785042937
  232 SOLV  OW      2388   -2.432347298   -1.071398956   -3.054130499
  232 SOLV  HW1     2389   -2.399354931   -0.986606985   -3.095625862
  232 SOLV  HW2     2390   -2.519550958   -1.054304584   -3.008268703
  233 SOLV  OW      2391   -0.769096274   -2.906190097   -3.433511900
  233 SOLV  HW1     2392   -0.857786507   -2.882628836   -3.473265861
  233 SOLV  HW2     2393   -0.745466392   -2.839461910   -3.362869431
  234 SOLV  OW      2394   -2.161490849   -2.776053620   -1.608764155
  234 SOLV  HW1     2395   -2.250799015   -2.746080311   -1.642339922
  234 SOLV  HW2     2396   -2.144699440   -2.736175162   -1.518600955
  235 SOLV  OW      2397   -0.206539444   -2.961331531   -2.698963868
  235 SOLV  HW1     2398   -0.151925760   -3.020438826   -2.639586914
  235 SOLV  HW2     2399   -0.228578892   -2.876663043   -2.650513285
  236 SOLV  OW      2400   -1.328780606   -1.172994545   -3.305959819
  236 SOLV  HW1     2401   -1.353222358   -1.269571273   -3.297180102
  236 SOLV  HW2     2402   -1.406818229   -1.122044445   -3.342234307
  237 SOLV  OW      2403   -0.579629058   -1.912631975   -2.446149828
  237 SOLV  HW1     2404   -0.540681172   -1.948574788   -2.530959654
  237 SOLV  HW2     2405   -0.524111477   -1.835973546   -2.413857266
  238 SOLV  OW      2406   -1.513259904   -1.366060933   -2.863227800
  238 SOLV  HW1     2407   -1.485800701   -1.298272369   -2.931434825
  238 SOLV  HW2     2408   -1.486194545   -1.334616748   -2.772232141
  239 SOLV  OW      2409   -1.408934142   -1.413800447   -2.107612675
  239 SOLV  HW1     2410   -1.498649749   -1.447154421   -2.136605949
  239 SOLV  HW2     2411   -1.418873563   -1.359905995   -2.023955888
  240 SOLV  OW      2412   -2.548281686   -2.951979283   -4.227590842
  240 SOLV  HW1     2413   -2.614256030   -2.992865236   -4.164522317
  240 SOLV  HW2     2414   -2.461339823   -3.000996334   -4.221241652
  241 SOLV  OW      2415   -0.288956306   -0.290933792   -2.884404529
  241 SOLV  HW1     2416   -0.243322731   -0.224618661   -2.943746522
  241 SOLV  HW2     2417   -0.363941305   -0.334300471   -2.934385747
  242 SOLV  OW      2418   -0.012247037   -0.912896280   -3.843260606
  242 SOLV  HW1     2419   -0.078943258   -0.840647119   -3.861513055
  242 SOLV  HW2     2420    0.000524292   -0.922276385   -3.744516751
  243 SOLV  OW      2421   -2.834402970   -1.728250469   -3.370549658
  243 SOLV  HW1     2422   -2.753014115   -1.767894086   -3.328056064
  243 SOLV  HW2     2423   -2.900258533   -1.703297593   -3.299543992
  244 SOLV  OW      2424   -1.173565612   -0.023017172   -4.281927518
  244 SOLV  HW1     2425   -1.180555632   -0.035407766   -4.380918227
  244 SOLV  HW2     2426   -1.114980001   -0.094366359   -4.243476295
  245 SOLV  OW      2427   -0.011248541   -1.723696840   -0.836575649
  245 SOLV  HW1     2428   -0.076160090   -1.787080522   -0.878619359
  245 SOLV  HW2     2429    0.081323238   -1.745322378   -0.867582043
  246 SOLV  OW      2430   -1.996233765   -1.467141685   -3.971728233
  246 SOLV  HW1     2431   -2.059882536   -1.390002660   -3.971286472
  246 SOLV  HW2     2432   -1.921560672   -1.448350173   -4.035545274
  247 SOLV  OW      2433   -1.081872474   -2.595208126   -1.623627885
  247 SOLV  HW1     2434   -1.036965750   -2.538142292   -1.554864139
  247 SOLV  HW2     2435   -1.128820153   -2.671081688   -1.578453318
  248 SOLV  OW      2436   -1.012763456   -2.818951014   -3.572274440
  248 SOLV  HW1     2437   -1.001533561   -2.839222942   -3.669562011
  248 SOLV  HW2     2438   -1.080001418   -2.745775104   -3.561040764
  249 SOLV  OW      2439   -0.799412318   -0.118320977   -3.371440659
  249 SOLV  HW1     2440   -0.791685849   -0.194078847   -3.436269772
  249 SOLV  HW2     2441   -0.831740057   -0.152996272   -3.283382734
  250 SOLV  OW      2442   -2.062136543   -1.195181030   -3.413842271
  250 SOLV  HW1     2443   -1.972527222   -1.151187839   -3.407795768
  250 SOLV  HW2     2444   -2.133800693   -1.126893542   -3.399597083
  251 SOLV  OW      2445   -2.587405995   -2.238957264   -1.830338657
  251 SOLV  HW1     2446   -2.682522007   -2.208968266   -1.837778098
  251 SOLV  HW2     2447   -2.569315732   -2.309640868   -1.898736530
  252 SOLV  OW      2448   -0.504721218   -0.991316034   -2.288293725
  252 SOLV  HW1     2449   -0.602021645   -1.014161611   -2.291793112
  252 SOLV  HW2     2450   -0.461715480   -1.040261263   -2.212423395
  253 SOLV  OW      2451   -2.455719944   -2.822365467   -3.901356511
  253 SOLV  HW1     2452   -2.449109710   -2.902881821   -3.960292590
  253 SOLV  HW2     2453   -2.480517181   -2.742693689   -3.956470075
  254 SOLV  OW      2454   -1.984331202   -1.350611659   -0.588465715
  254 SOLV  HW1     2455   -2.074253365   -1.389387349   -0.608766490
  254 SOLV  HW2     2456   -1.991217043   -1.250929808   -0.584250325
  255 SOLV  OW      2457   -2.301804768   -2.354639482   -2.403617427
  255 SOLV  HW1     2458   -2.235098075   -2.334562714   -2.331863565
  255 SOLV  HW2     2459   -2.302948938   -2.453035822   -2.421456795
  256 SOLV  OW      2460   -0.030307889   -1.585512704   -1.277151332
  256 SOLV  HW1     2461    0.039050323   -1.623223575   -1.338541787
  256 SOLV  HW2     2462   -0.103662655   -1.544200479   -1.331130980
  257 SOLV  OW      2463   -1.766414505   -1.440106564   -2.739648197
  257 SOLV  HW1     2464   -1.737641401   -1.448733099   -2.644258753
  257 SOLV  HW2     2465   -1.691567423   -1.401629995   -2.793674448
  258 SOLV  OW      2466   -0.097663324   -1.853785549   -1.253223724
  258 SOLV  HW1     2467   -0.105264768   -1.766783830   -1.204496821
  258 SOLV  HW2     2468   -0.184607930   -1.874569604   -1.298056712
  259 SOLV  OW      2469   -1.288595025   -1.779573744   -3.551327674
  259 SOLV  HW1     2470   -1.295420467   -1.778872574   -3.651098727
  259 SOLV  HW2     2471   -1.192250445   -1.780575578   -3.524530130
  260 SOLV  OW      2472   -2.645508139   -0.243565520   -1.939867442
  260 SOLV  HW1     2473   -2.580405542   -0.178146853   -1.978387516
  260 SOLV  HW2     2474   -2.731164463   -0.196615390   -1.918410648
  261 SOLV  OW      2475   -2.761276148   -2.273678432   -0.296684532
  261 SOLV  HW1     2476   -2.711649944   -2.359452516   -0.310104223
  261 SOLV  HW2     2477   -2.855474603   -2.284370761   -0.328501591
  262 SOLV  OW      2478   -1.899526797   -0.998702440   -3.693392717
  262 SOLV  HW1     2479   -1.938876120   -0.924259841   -3.639435421
  262 SOLV  HW2     2480   -1.881471776   -0.966539479   -3.786349467
  263 SOLV  OW      2481   -0.193959050   -0.594601940   -4.316710718
  263 SOLV  HW1     2482   -0.163139324   -0.509785654   -4.273625428
  263 SOLV  HW2     2483   -0.151577914   -0.672641130   -4.270713893
  264 SOLV  OW      2484   -2.131058589   -0.470446231   -2.315826162
  264 SOLV  HW1     2485   -2.151675001   -0.528874268   -2.237322813
  264 SOLV  HW2     2486   -2.149094729   -0.520688375   -2.400396101
  265 SOLV  OW      2487   -2.551319507   -1.674682028   -0.380081234
  265 SOLV  HW1     2488   -2.609070134   -1.645724445   -0.456421235
  265 SOLV  HW2     2489   -2.456105579   -1.651046889   -0.399499534
  266 SOLV  OW      2490   -0.984266900   -1.224458312   -2.221907564
  266 SOLV  HW1     2491   -1.019852859   -1.304279645   -2.270526614
  266 SOLV  HW2     2492   -0.940805338   -1.253935279   -2.136797417
  267 SOLV  OW      2493   -1.238284326   -1.376433192   -3.966809259
  267 SOLV  HW1     2494   -1.273356231   -1.377671310   -4.060458097
  267 SOLV  HW2     2495   -1.311538700   -1.349797818   -3.904151567
  268 SOLV  OW      2496   -2.680194707   -0.339519130   -0.538633012
  268 SOLV  HW1     2497   -2.593667998   -0.369174078   -0.579069864
  268 SOLV  HW2     2498   -2.751505542   -0.339625854   -0.608747730
  269 SOLV  OW      2499   -2.388267480   -1.875780088   -4.149154662
  269 SOLV  HW1     2500   -2.304104642   -1.832559400   -4.116772092
  269 SOLV  HW2     2501   -2.366301085   -1.941805942   -4.220974326
  270 SOLV  OW      2502   -0.308536780   -0.100160149   -3.578966521
  270 SOLV  HW1     2503   -0.366021364   -0.042230790   -3.521160878
  270 SOLV  HW2     2504   -0.345448772   -0.101561962   -3.671902858
  271 SOLV  OW      2505   -2.926939056   -2.059683118   -1.866814432
  271 SOLV  HW1     2506   -2.894888910   -2.079376508   -1.959479703
  271 SOLV  HW2     2507   -2.881489579   -1.977418882   -1.832626778
  272 SOLV  OW      2508   -2.762328984   -0.796011420   -0.098896342
  272 SOLV  HW1     2509   -2.795476680   -0.757160765   -0.012919573
  272 SOLV  HW2     2510   -2.838821969   -0.806494365   -0.162448931
  273 SOLV  OW      2511   -0.855700289   -1.894275198   -2.835234758
  273 SOLV  HW1     2512   -0.761058083   -1.861989237   -2.833862005
  273 SOLV  HW2     2513   -0.860763899   -1.984456617   -2.792304156
  274 SOLV  OW      2514   -2.895075774   -0.321025857   -2.539052685
  274 SOLV  HW1     2515   -2.921485692   -0.405489606   -2.585634092
  274 SOLV  HW2     2516   -2.855445984   -0.343119928   -2.449930946
  275 SOLV  OW      2517   -0.877037116   -3.023486557   -1.323928130
  275 SOLV  HW1     2518   -0.907194288   -2.972968599   -1.404799287
  275 SOLV  HW2     2519   -0.841688311   -3.112817435   -1.351716016
  276 SOLV  OW      2520   -0.897978722   -0.698820975   -2.767668162
  276 SOLV  HW1     2521   -0.840341155   -0.778406937   -2.749120275
  276 SOLV  HW2     2522   -0.959160189   -0.719098331   -2.844125058
  277 SOLV  OW      2523   -1.039774511   -1.511307413   -3.425617891
  277 SOLV  HW1     2524   -0.997832712   -1.594718102   -3.461445048
  277 SOLV  HW2     2525   -1.132288608   -1.502079147   -3.462441538
  278 SOLV  OW      2526   -2.284822265   -0.568420115   -1.311868521
  278 SOLV  HW1     2527   -2.293142754   -0.563538504   -1.212327211
  278 SOLV  HW2     2528   -2.373585311   -0.591714741   -1.351617047
  279 SOLV  OW      2529   -2.620678398   -2.674354290   -2.280317028
  279 SOLV  HW1     2530   -2.646266095   -2.617312840   -2.358375832
  279 SOLV  HW2     2531   -2.521528141   -2.670994277   -2.267682337
  280 SOLV  OW      2532   -1.460307944   -0.016914681   -2.923847269
  280 SOLV  HW1     2533   -1.395555300    0.039090339   -2.975541341
  280 SOLV  HW2     2534   -1.432186746   -0.020387425   -2.827936813
  281 SOLV  OW      2535   -2.190308443   -0.580437483   -2.551288089
  281 SOLV  HW1     2536   -2.243077640   -0.659658955   -2.520617141
  281 SOLV  HW2     2537   -2.092805041   -0.598091045   -2.537766549
  282 SOLV  OW      2538   -1.437611549   -1.593767689   -2.703304217
  282 SOLV  HW1     2539   -1.368498919   -1.537416449   -2.658034544
  282 SOLV  HW2     2540   -1.470148795   -1.546973080   -2.785480758
  283 SOLV  OW      2541   -1.667542179   -0.541614099   -2.734624527
  283 SOLV  HW1     2542   -1.656414843   -0.559762464   -2.636908830
  283 SOLV  HW2     2543   -1.693885591   -0.625995920   -2.781392864
  284 SOLV  OW      2544   -1.499871460   -2.577262409   -2.578950486
  284 SOLV  HW1     2545   -1.531469132   -2.672139812   -2.577813947
  284 SOLV  HW2     2546   -1.572791376   -2.517460668   -2.545667437
  285 SOLV  OW      2547   -0.412286024   -0.573034361   -3.467112331
  285 SOLV  HW1     2548   -0.328605393   -0.623005034   -3.489525694
  285 SOLV  HW2     2549   -0.443910341   -0.600110507   -3.376180321
  286 SOLV  OW      2550   -2.395154361   -2.491476088   -3.843145489
  286 SOLV  HW1     2551   -2.479494514   -2.512350604   -3.892668441
  286 SOLV  HW2     2552   -2.321835183   -2.551288219   -3.875523142
  287 SOLV  OW      2553   -0.464991894   -2.277025011   -3.485335425
  287 SOLV  HW1     2554   -0.388261844   -2.305466471   -3.427845738
  287 SOLV  HW2     2555   -0.522431639   -2.212638489   -3.434773625
  288 SOLV  OW      2556   -1.668452650   -1.089142257   -1.347969804
  288 SOLV  HW1     2557   -1.720267905   -1.069820318   -1.431287765
  288 SOLV  HW2     2558   -1.646854302   -1.186703292   -1.344051135
  289 SOLV  OW      2559   -1.619592727   -2.600762507   -3.766862417
  289 SOLV  HW1     2560   -1.584896419   -2.587809458   -3.673963916
  289 SOLV  HW2     2561   -1.549704077   -2.645638073   -3.822570492
  290 SOLV  OW      2562   -2.861766887   -2.656051313   -2.150148819
  290 SOLV  HW1     2563   -2.917874260   -2.722986610   -2.198863856
  290 SOLV  HW2     2564   -2.784053026   -2.629785720   -2.207351196
  291 SOLV  OW      2565   -0.511368389   -1.983815773   -3.078386649
  291 SOLV  HW1     2566   -0.558175445   -2.015718384   -3.160808148
  291 SOLV  HW2     2567   -0.418433851   -1.955239602   -3.101806726
  292 SOLV  OW      2568   -1.512261201   -0.058823458   -1.963719739
  292 SOLV  HW1     2569   -1.440196357   -0.015091399   -2.017531567
  292 SOLV  HW2     2570   -1.599246191   -0.051765586   -2.012559847
  293 SOLV  OW      2571   -2.080239809   -0.584362843   -2.027185184
  293 SOLV  HW1     2572   -2.026870002   -0.505621686   -1.996310957
  293 SOLV  HW2     2573   -2.146004526   -0.609893436   -1.956299321
  294 SOLV  OW      2574   -2.787929552   -2.878963390   -1.712009250
  294 SOLV  HW1     2575   -2.763651450   -2.783017002   -1.697640121
  294 SOLV  HW2     2576   -2.731860361   -2.916847461   -1.785647500
  295 SOLV  OW      2577   -1.981754418   -2.874466014   -3.043316135
  295 SOLV  HW1     2578   -1.973929737   -2.912278559   -2.951062573
  295 SOLV  HW2     2579   -1.954975899   -2.778115458   -3.042208490
  296 SOLV  OW      2580   -1.078533610   -2.394181558   -3.011864697
  296 SOLV  HW1     2581   -1.078437816   -2.346322690   -2.924053003
  296 SOLV  HW2     2582   -0.988307634   -2.386201724   -3.054255832
  297 SOLV  OW      2583   -1.890281801   -2.614770438   -1.362168146
  297 SOLV  HW1     2584   -1.990185908   -2.619209016   -1.363238011
  297 SOLV  HW2     2585   -1.853992984   -2.661529260   -1.442780755
  298 SOLV  OW      2586   -1.321727343   -0.847929948   -4.033869999
  298 SOLV  HW1     2587   -1.292204915   -0.893541548   -4.117832433
  298 SOLV  HW2     2588   -1.334576512   -0.915994156   -3.961732811
  299 SOLV  OW      2589   -2.471141241   -3.051265702   -2.292182386
  299 SOLV  HW1     2590   -2.546677075   -2.999215936   -2.252346294
  299 SOLV  HW2     2591   -2.462414796   -3.028396045   -2.389148902
  300 SOLV  OW      2592   -2.824591991   -2.357249592   -3.096250775
  300 SOLV  HW1     2593   -2.826532816   -2.410034995   -3.011331058
  300 SOLV  HW2     2594   -2.743967426   -2.382884697   -3.149578594
  301 SOLV  OW      2595   -1.260132488   -2.687698507   -1.243979443
  301 SOLV  HW1     2596   -1.239503114   -2.754074917   -1.315882147
  301 SOLV  HW2     2597   -1.342852203   -2.715883608   -1.195354336
  302 SOLV  OW      2598   -1.215162102   -1.374968009   -2.836823426
  302 SOLV  HW1     2599   -1.170659908   -1.289274128   -2.810786146
  302 SOLV  HW2     2600   -1.211379456   -1.385617238   -2.936191439
  303 SOLV  OW      2601   -1.600169321   -1.655590548   -4.000380467
  303 SOLV  HW1     2602   -1.619468586   -1.662784239   -3.902515887
  303 SOLV  HW2     2603   -1.559168540   -1.740924151   -4.032610554
  304 SOLV  OW      2604   -1.904269001   -1.688438231   -2.736819488
  304 SOLV  HW1     2605   -1.901555919   -1.588826130   -2.728355835
  304 SOLV  HW2     2606   -1.870937953   -1.715108727   -2.827258868
  305 SOLV  OW      2607   -1.358381769   -2.361491481   -2.641411751
  305 SOLV  HW1     2608   -1.410486098   -2.279721029   -2.616909088
  305 SOLV  HW2     2609   -1.413524934   -2.442876359   -2.623046462
  306 SOLV  OW      2610   -2.682810314   -1.573060005   -0.595478238
  306 SOLV  HW1     2611   -2.756565226   -1.636652216   -0.618237791
  306 SOLV  HW2     2612   -2.604780471   -1.589577368   -0.655813193
  307 SOLV  OW      2613   -1.218720757   -0.568254791   -2.299799295
  307 SOLV  HW1     2614   -1.182973860   -0.657573348   -2.327082161
  307 SOLV  HW2     2615   -1.187246128   -0.546594607   -2.207376033
  308 SOLV  OW      2616   -0.269449929   -0.713712364   -2.426796737
  308 SOLV  HW1     2617   -0.298835835   -0.747234544   -2.337272869
  308 SOLV  HW2     2618   -0.173250926   -0.736984612   -2.441147474
  309 SOLV  OW      2619   -0.090615471   -1.986271871   -1.539298210
  309 SOLV  HW1     2620   -0.072024229   -2.076456039   -1.500273092
  309 SOLV  HW2     2621   -0.083242995   -1.990922848   -1.638926532
  310 SOLV  OW      2622   -2.542179948   -1.643628889   -3.919583554
  310 SOLV  HW1     2623   -2.453318313   -1.665979038   -3.879512546
  310 SOLV  HW2     2624   -2.529008380   -1.583480954   -3.998389135
  311 SOLV  OW      2625   -2.362603078   -1.326639944   -0.431895845
  311 SOLV  HW1     2626   -2.343483577   -1.423501634   -0.447825482
  311 SOLV  HW2     2627   -2.278439697   -1.280154363   -0.404381067
  312 SOLV  OW      2628   -0.265361476   -1.186062715   -3.058423396
  312 SOLV  HW1     2629   -0.278466375   -1.087085012   -3.052651515
  312 SOLV  HW2     2630   -0.328870387   -1.231764429   -2.996137219
  313 SOLV  OW      2631   -1.116786817   -1.828098205   -2.849566503
  313 SOLV  HW1     2632   -1.020383163   -1.851078875   -2.862979146
  313 SOLV  HW2     2633   -1.163162194   -1.904176290   -2.804145681
  314 SOLV  OW      2634   -0.750189835   -0.828973817   -3.931474773
  314 SOLV  HW1     2635   -0.781295543   -0.895330135   -3.863422335
  314 SOLV  HW2     2636   -0.743487069   -0.738577217   -3.889221674
  315 SOLV  OW      2637   -1.080290766   -2.286256941   -2.049130840
  315 SOLV  HW1     2638   -1.010299188   -2.215158565   -2.042208830
  315 SOLV  HW2     2639   -1.086497864   -2.335460568   -1.962285407
  316 SOLV  OW      2640   -2.187563493   -0.780198418   -2.192897661
  316 SOLV  HW1     2641   -2.128315100   -0.736362746   -2.125298470
  316 SOLV  HW2     2642   -2.146150816   -0.866210838   -2.222704445
  317 SOLV  OW      2643   -1.710915645   -0.681436960   -3.833829061
  317 SOLV  HW1     2644   -1.723713349   -0.754952498   -3.900411099
  317 SOLV  HW2     2645   -1.766483719   -0.602575472   -3.860180499
  318 SOLV  OW      2646   -1.618033484   -1.129966285   -1.631835369
  318 SOLV  HW1     2647   -1.582264336   -1.221682167   -1.614207252
  318 SOLV  HW2     2648   -1.713375904   -1.125099732   -1.602035396
  319 SOLV  OW      2649   -0.880417939   -3.038912113   -4.109257797
  319 SOLV  HW1     2650   -0.973237070   -3.060650625   -4.139482551
  319 SOLV  HW2     2651   -0.838102146   -3.120663080   -4.070174389
  320 SOLV  OW      2652   -2.200549704   -1.450366661   -0.740552491
  320 SOLV  HW1     2653   -2.230459381   -1.368147665   -0.789000316
  320 SOLV  HW2     2654   -2.165549793   -1.516974629   -0.806431439
  321 SOLV  OW      2655   -0.408282480   -1.407345622   -1.985652768
  321 SOLV  HW1     2656   -0.402241718   -1.492957747   -2.036991351
  321 SOLV  HW2     2657   -0.323355044   -1.392896092   -1.934858488
  322 SOLV  OW      2658   -0.459882785   -0.326206974   -3.405976262
  322 SOLV  HW1     2659   -0.452285921   -0.268955769   -3.487623206
  322 SOLV  HW2     2660   -0.433468861   -0.420001590   -3.428482342
  323 SOLV  OW      2661   -0.044912501   -1.009093832   -2.739288987
  323 SOLV  HW1     2662   -0.033353082   -0.920653698   -2.784524712
  323 SOLV  HW2     2663   -0.050102663   -1.081351814   -2.808234006
  324 SOLV  OW      2664   -0.606828398   -2.099567704   -0.249091371
  324 SOLV  HW1     2665   -0.641667611   -2.127048618   -0.159475158
  324 SOLV  HW2     2666   -0.649747465   -2.155424174   -0.320070301
  325 SOLV  OW      2667   -0.036089069   -2.749455678   -4.042387743
  325 SOLV  HW1     2668   -0.017551340   -2.651653572   -4.052019088
  325 SOLV  HW2     2669   -0.014864204   -2.778350537   -3.949027718
  326 SOLV  OW      2670   -1.965480078   -2.759894659   -2.588122825
  326 SOLV  HW1     2671   -2.054645040   -2.737332060   -2.548852522
  326 SOLV  HW2     2672   -1.911233323   -2.810244945   -2.520864051
  327 SOLV  OW      2673   -2.883934229   -1.757067240   -2.409967820
  327 SOLV  HW1     2674   -2.895545810   -1.828661538   -2.478811321
  327 SOLV  HW2     2675   -2.877937422   -1.668054180   -2.455163698
  328 SOLV  OW      2676   -1.675700329   -2.670346252   -1.577309926
  328 SOLV  HW1     2677   -1.608983520   -2.727233967   -1.529202881
  328 SOLV  HW2     2678   -1.650434025   -2.574056411   -1.567739302
  329 SOLV  OW      2679   -1.370450654   -1.011990272   -1.433683005
  329 SOLV  HW1     2680   -1.468895076   -1.014663724   -1.416266935
  329 SOLV  HW2     2681   -1.324410107   -1.078567055   -1.374950815
  330 SOLV  OW      2682   -0.494287577   -1.376742510   -3.736800813
  330 SOLV  HW1     2683   -0.466366796   -1.281005828   -3.744339044
  330 SOLV  HW2     2684   -0.460417959   -1.414636076   -3.650668707
  331 SOLV  OW      2685   -1.113743149   -2.310411848   -2.741654193
  331 SOLV  HW1     2686   -1.073863900   -2.230748145   -2.696214449
  331 SOLV  HW2     2687   -1.210829206   -2.316823672   -2.718531981
  332 SOLV  OW      2688   -0.850933293   -1.263056251   -1.958483302
  332 SOLV  HW1     2689   -0.787526947   -1.304898465   -1.893439951
  332 SOLV  HW2     2690   -0.944251881   -1.269989119   -1.923192200
  333 SOLV  OW      2691   -2.454917654   -0.332177879   -3.889038243
  333 SOLV  HW1     2692   -2.449601928   -0.320387745   -3.988207230
  333 SOLV  HW2     2693   -2.435804171   -0.427542123   -3.865756730
  334 SOLV  OW      2694   -2.791079416   -1.188071186   -3.121795144
  334 SOLV  HW1     2695   -2.833454927   -1.222255615   -3.037915559
  334 SOLV  HW2     2696   -2.853183681   -1.202627770   -3.198809209
  335 SOLV  OW      2697   -2.287386304    0.000587472   -3.203739979
  335 SOLV  HW1     2698   -2.387300215   -0.003603304   -3.204907662
  335 SOLV  HW2     2699   -2.254735266   -0.009076644   -3.109707134
  336 SOLV  OW      2700   -2.527297268   -0.286092299   -2.294257043
  336 SOLV  HW1     2701   -2.476958119   -0.264828927   -2.210496567
  336 SOLV  HW2     2702   -2.462993647   -0.295602261   -2.370260641
  337 SOLV  OW      2703   -2.304944465   -2.252726422   -2.662472963
  337 SOLV  HW1     2704   -2.314585407   -2.289281930   -2.569886748
  337 SOLV  HW2     2705   -2.263435501   -2.321982669   -2.721481314
  338 SOLV  OW      2706   -1.109647022   -3.233151883   -0.444591551
  338 SOLV  HW1     2707   -1.040738709   -3.200306468   -0.379982010
  338 SOLV  HW2     2708   -1.158989353   -3.310262685   -0.404333176
  339 SOLV  OW      2709   -0.305212124   -2.220565056   -0.882151777
  339 SOLV  HW1     2710   -0.213161304   -2.194030653   -0.910833002
  339 SOLV  HW2     2711   -0.299377836   -2.278287334   -0.800701793
  340 SOLV  OW      2712   -0.220022625   -2.076357633   -3.968004224
  340 SOLV  HW1     2713   -0.279913763   -2.126611200   -4.030339755
  340 SOLV  HW2     2714   -0.248148732   -2.093564685   -3.873605986
  341 SOLV  OW      2715   -0.405325744   -2.531965047   -1.272553799
  341 SOLV  HW1     2716   -0.379085409   -2.547555045   -1.367791782
  341 SOLV  HW2     2717   -0.336333771   -2.474980260   -1.227892668
  342 SOLV  OW      2718   -0.612784270   -0.404631743   -4.103789326
  342 SOLV  HW1     2719   -0.661738105   -0.422142713   -4.018367263
  342 SOLV  HW2     2720   -0.582345463   -0.491387439   -4.143120335
  343 SOLV  OW      2721   -0.153605790   -2.958654461   -0.922956381
  343 SOLV  HW1     2722   -0.136111342   -3.053135616   -0.895226705
  343 SOLV  HW2     2723   -0.236260367   -2.925369443   -0.877547862
  344 SOLV  OW      2724   -0.369950380   -3.023946515   -4.229413052
  344 SOLV  HW1     2725   -0.451045938   -2.973317707   -4.200083299
  344 SOLV  HW2     2726   -0.297346180   -3.012759433   -4.161549967
  345 SOLV  OW      2727   -0.175781936   -0.581595285   -3.627356606
  345 SOLV  HW1     2728   -0.094728570   -0.621184486   -3.584177368
  345 SOLV  HW2     2729   -0.184726708   -0.485838296   -3.599935151
  346 SOLV  OW      2730   -1.355709210   -1.818826152   -4.297093822
  346 SOLV  HW1     2731   -1.433874034   -1.757428559   -4.308152699
  346 SOLV  HW2     2732   -1.304359329   -1.792975622   -4.215260765
  347 SOLV  OW      2733   -0.580561300   -2.655022738   -4.148273430
  347 SOLV  HW1     2734   -0.530262939   -2.590254111   -4.091031983
  347 SOLV  HW2     2735   -0.616246622   -2.607609017   -4.228771509
  348 SOLV  OW      2736   -2.349132619   -1.825135612   -3.482957660
  348 SOLV  HW1     2737   -2.431522395   -1.881453556   -3.489451169
  348 SOLV  HW2     2738   -2.373829212   -1.733484802   -3.451460272
  349 SOLV  OW      2739   -2.715092930   -1.708774646   -1.239906245
  349 SOLV  HW1     2740   -2.710718072   -1.616982042   -1.279357304
  349 SOLV  HW2     2741   -2.806714127   -1.724940092   -1.203223339
  350 SOLV  OW      2742   -0.980964656   -0.189983560   -4.169367505
  350 SOLV  HW1     2743   -0.922247359   -0.244276178   -4.229421299
  350 SOLV  HW2     2744   -0.993962034   -0.238399488   -4.082829915
  351 SOLV  OW      2745   -1.578320984   -2.142453335   -4.278843207
  351 SOLV  HW1     2746   -1.518576045   -2.211439147   -4.237942146
  351 SOLV  HW2     2747   -1.673743941   -2.170317236   -4.267916741
  352 SOLV  OW      2748   -2.016375802   -2.374913988   -1.949306879
  352 SOLV  HW1     2749   -2.049256155   -2.469320846   -1.952080246
  352 SOLV  HW2     2750   -1.937709388   -2.368825217   -1.887857890
  353 SOLV  OW      2751   -2.553493404   -1.374365965   -2.471135579
  353 SOLV  HW1     2752   -2.503994655   -1.386910478   -2.557125502
  353 SOLV  HW2     2753   -2.560471419   -1.276726677   -2.450652646
  354 SOLV  OW      2754   -2.106898078   -2.018165052   -3.487086252
  354 SOLV  HW1     2755   -2.049454603   -1.942553738   -3.455707080
  354 SOLV  HW2     2756   -2.137777268   -2.000019554   -3.580460238
  355 SOLV  OW      2757   -0.222661134   -0.956729620   -1.202390411
  355 SOLV  HW1     2758   -0.125424039   -0.972493181   -1.185123561
  355 SOLV  HW2     2759   -0.276008882   -0.988645517   -1.124050894
  356 SOLV  OW      2760   -2.439157630   -2.184054375   -4.220972706
  356 SOLV  HW1     2761   -2.538276190   -2.170810818   -4.222311854
  356 SOLV  HW2     2762   -2.416490093   -2.270507535   -4.265846611
  357 SOLV  OW      2763   -0.179218315   -1.370082995   -1.869050597
  357 SOLV  HW1     2764   -0.151669117   -1.278261442   -1.840565828
  357 SOLV  HW2     2765   -0.099480636   -1.430442338   -1.868564061
  358 SOLV  OW      2766   -1.575017814   -0.401718209   -3.222861447
  358 SOLV  HW1     2767   -1.523995873   -0.369491363   -3.143111774
  358 SOLV  HW2     2768   -1.543511272   -0.493304032   -3.247783336
  359 SOLV  OW      2769   -2.829752347   -1.118221015   -2.213000585
  359 SOLV  HW1     2770   -2.743122944   -1.072149451   -2.193652536
  359 SOLV  HW2     2771   -2.872745758   -1.076144482   -2.292892295
  360 SOLV  OW      2772   -2.814317719   -2.284696018   -0.694262363
  360 SOLV  HW1     2773   -2.811689045   -2.349886816   -0.770059095
  360 SOLV  HW2     2774   -2.835412576   -2.333157021   -0.609361018
  361 SOLV  OW      2775   -2.659252912   -0.309972899   -0.046082297
  361 SOLV  HW1     2776   -2.655794132   -0.210116340   -0.050342894
  361 SOLV  HW2     2777   -2.696839764   -0.345686259   -0.131599382
  362 SOLV  OW      2778   -1.668886004   -1.014242801   -1.932980680
  362 SOLV  HW1     2779   -1.620022294   -0.946675610   -1.877763173
  362 SOLV  HW2     2780   -1.712595057   -0.968595074   -2.010489902
  363 SOLV  OW      2781   -2.350318089   -2.768973149   -0.579098315
  363 SOLV  HW1     2782   -2.399565617   -2.854937282   -0.565449305
  363 SOLV  HW2     2783   -2.252538115   -2.783886411   -0.564330802
  364 SOLV  OW      2784   -2.175857147   -0.686858982   -3.723510931
  364 SOLV  HW1     2785   -2.222634636   -0.772087413   -3.746952578
  364 SOLV  HW2     2786   -2.177266351   -0.625315306   -3.802326139
  365 SOLV  OW      2787   -1.272535696   -1.978390662   -0.053639791
  365 SOLV  HW1     2788   -1.257221560   -1.892477686   -0.004790239
  365 SOLV  HW2     2789   -1.370776774   -1.995925440   -0.060200885
  366 SOLV  OW      2790   -2.738077754   -2.531659547   -2.836160584
  366 SOLV  HW1     2791   -2.810513901   -2.598559826   -2.852863877
  366 SOLV  HW2     2792   -2.696534860   -2.549129980   -2.746882594
  367 SOLV  OW      2793   -1.327301039   -2.330287579   -3.103822606
  367 SOLV  HW1     2794   -1.238825501   -2.365691926   -3.073487826
  367 SOLV  HW2     2795   -1.400343875   -2.373130413   -3.050617597
  368 SOLV  OW      2796   -1.512038394   -0.965780463   -3.682945917
  368 SOLV  HW1     2797   -1.451042369   -1.031099462   -3.727831519
  368 SOLV  HW2     2798   -1.598621912   -0.961370386   -3.732801270
  369 SOLV  OW      2799   -0.994940960   -2.441025044   -0.019948213
  369 SOLV  HW1     2800   -1.078475521   -2.445561474   -0.074748929
  369 SOLV  HW2     2801   -0.923756521   -2.496475642   -0.063072360
  370 SOLV  OW      2802   -1.966870755   -0.772346734   -0.838195354
  370 SOLV  HW1     2803   -1.880537812   -0.723455519   -0.825626305
  370 SOLV  HW2     2804   -2.006685849   -0.747481458   -0.926502421
  371 SOLV  OW      2805   -0.907528466   -0.480514019   -2.427382112
  371 SOLV  HW1     2806   -0.960719598   -0.399441482   -2.451874479
  371 SOLV  HW2     2807   -0.941488692   -0.517795871   -2.341018831
  372 SOLV  OW      2808   -0.848771609   -2.732805491   -2.868689462
  372 SOLV  HW1     2809   -0.748978313   -2.726563336   -2.866614634
  372 SOLV  HW2     2810   -0.876416841   -2.828259669   -2.857458139
  373 SOLV  OW      2811   -1.414943704   -2.853096704   -0.669744284
  373 SOLV  HW1     2812   -1.344007021   -2.895392560   -0.613345967
  373 SOLV  HW2     2813   -1.474982542   -2.797874127   -0.611885833
  374 SOLV  OW      2814   -2.803780813   -0.836752295   -1.468653087
  374 SOLV  HW1     2815   -2.899991311   -0.832728363   -1.441647991
  374 SOLV  HW2     2816   -2.763555229   -0.922279503   -1.435960050
  375 SOLV  OW      2817   -2.372213907   -1.594321931   -1.435615206
  375 SOLV  HW1     2818   -2.434852157   -1.532638506   -1.483294861
  375 SOLV  HW2     2819   -2.415559022   -1.627610218   -1.351861560
  376 SOLV  OW      2820   -2.529932195   -2.666748883   -2.661624086
  376 SOLV  HW1     2821   -2.443501253   -2.622226128   -2.685061391
  376 SOLV  HW2     2822   -2.514960775   -2.765062478   -2.651033787
  377 SOLV  OW      2823   -1.931569133   -3.110160319   -3.843136783
  377 SOLV  HW1     2824   -1.989461970   -3.170872817   -3.788694928
  377 SOLV  HW2     2825   -1.838081534   -3.145651964   -3.844502059
  378 SOLV  OW      2826   -2.493010359   -1.963286482   -0.347499587
  378 SOLV  HW1     2827   -2.485692989   -1.864845216   -0.363549003
  378 SOLV  HW2     2828   -2.583122345   -1.995217595   -0.376857913
  379 SOLV  OW      2829   -1.300744513   -1.674367222   -3.820035491
  379 SOLV  HW1     2830   -1.396342207   -1.703721836   -3.820995323
  379 SOLV  HW2     2831   -1.293994577   -1.581642988   -3.856887955
  380 SOLV  OW      2832   -2.272871858   -1.649103006   -0.464504539
  380 SOLV  HW1     2833   -2.242517625   -1.730337395   -0.514314200
  380 SOLV  HW2     2834   -2.200808460   -1.619652922   -0.401727092
  381 SOLV  OW      2835   -2.360247598   -2.618615395   -1.882047703
  381 SOLV  HW1     2836   -2.268568027   -2.584747669   -1.903210759
  381 SOLV  HW2     2837   -2.428438466   -2.556829558   -1.921195065
  382 SOLV  OW      2838   -1.307032479   -2.972303200   -3.419890157
  382 SOLV  HW1     2839   -1.370671976   -2.978740841   -3.343013487
  382 SOLV  HW2     2840   -1.291903935   -3.063378262   -3.458333331
  383 SOLV  OW      2841   -2.652146469   -2.574644005   -3.893519564
  383 SOLV  HW1     2842   -2.738483052   -2.621822781   -3.911457627
  383 SOLV  HW2     2843   -2.649277288   -2.545651440   -3.797849431
  384 SOLV  OW      2844   -0.975437880   -2.836381736   -1.828659239
  384 SOLV  HW1     2845   -0.928834800   -2.748399221   -1.838104540
  384 SOLV  HW2     2846   -1.072675659   -2.820862196   -1.811169643
  385 SOLV  OW      2847   -1.911290063   -0.702037682   -2.501524227
  385 SOLV  HW1     2848   -1.835384669   -0.643465607   -2.473075445
  385 SOLV  HW2     2849   -1.920184057   -0.778438115   -2.437606449
  386 SOLV  OW      2850   -2.221176216   -0.736592268   -3.044809804
  386 SOLV  HW1     2851   -2.179461081   -0.820130280   -3.008991018
  386 SOLV  HW2     2852   -2.198069482   -0.726676166   -3.141605572
  387 SOLV  OW      2853   -1.090938379   -3.186714265   -1.673791906
  387 SOLV  HW1     2854   -1.142055115   -3.270209964   -1.653371506
  387 SOLV  HW2     2855   -1.102058859   -3.163644978   -1.770464490
  388 SOLV  OW      2856   -2.094215346   -2.086200901   -0.765902046
  388 SOLV  HW1     2857   -2.123942194   -2.034542146   -0.685593481
  388 SOLV  HW2     2858   -2.099779606   -2.184140530   -0.746446228
  389 SOLV  OW      2859   -0.113677243   -0.952918255   -2.097270292
  389 SOLV  HW1     2860   -0.077038483   -0.918705605   -2.010730742
  389 SOLV  HW2     2861   -0.044946482   -1.009901287   -2.142336269
  390 SOLV  OW      2862   -1.790911503   -0.866639602   -3.130114270
  390 SOLV  HW1     2863   -1.784640556   -0.790644098   -3.065404620
  390 SOLV  HW2     2864   -1.877253786   -0.915162757   -3.116242177
  391 SOLV  OW      2865   -0.286187744   -1.575609699   -3.066627085
  391 SOLV  HW1     2866   -0.193117188   -1.611334300   -3.058655854
  391 SOLV  HW2     2867   -0.282695417   -1.477390811   -3.085140690
  392 SOLV  OW      2868   -0.792316408   -1.426917865   -1.123839865
  392 SOLV  HW1     2869   -0.742669003   -1.460272312   -1.043687779
  392 SOLV  HW2     2870   -0.890526316   -1.439596898   -1.109848991
  393 SOLV  OW      2871   -2.510743013   -1.513816037   -4.337628368
  393 SOLV  HW1     2872   -2.477728318   -1.451071417   -4.267096497
  393 SOLV  HW2     2873   -2.570063085   -1.582651526   -4.295863308
  394 SOLV  OW      2874   -1.075105271   -0.941385123   -3.634127243
  394 SOLV  HW1     2875   -1.089071161   -0.943424902   -3.535118944
  394 SOLV  HW2     2876   -0.987773504   -0.984755964   -3.656350507
  395 SOLV  OW      2877   -2.370226891   -2.909025946   -3.059914799
  395 SOLV  HW1     2878   -2.311691493   -2.924038951   -3.139600110
  395 SOLV  HW2     2879   -2.465474924   -2.901574330   -3.089474659
  396 SOLV  OW      2880   -1.648135315   -1.762071446   -3.352090193
  396 SOLV  HW1     2881   -1.611612751   -1.739384863   -3.442385538
  396 SOLV  HW2     2882   -1.640587045   -1.682392845   -3.292122555
  397 SOLV  OW      2883   -1.295789678   -0.068247595   -0.192126126
  397 SOLV  HW1     2884   -1.286850992   -0.167754278   -0.187606937
  397 SOLV  HW2     2885   -1.210955646   -0.025714333   -0.160567810
  398 SOLV  OW      2886   -1.258811421   -0.616757305   -4.199033578
  398 SOLV  HW1     2887   -1.291961671   -0.522406646   -4.198264831
  398 SOLV  HW2     2888   -1.306433496   -0.669375176   -4.128569915
  399 SOLV  OW      2889   -0.333381506   -2.875951294   -3.559844475
  399 SOLV  HW1     2890   -0.302308727   -2.876240840   -3.464787585
  399 SOLV  HW2     2891   -0.385711690   -2.792585369   -3.577536294
  400 SOLV  OW      2892   -2.190694359   -2.625141841   -4.024598015
  400 SOLV  HW1     2893   -2.278220849   -2.627555326   -4.072917935
  400 SOLV  HW2     2894   -2.160107710   -2.718598530   -4.006382344
  401 SOLV  OW      2895   -2.154412354   -1.569087569   -1.291409152
  401 SOLV  HW1     2896   -2.159491711   -1.630292833   -1.212481531
  401 SOLV  HW2     2897   -2.233563772   -1.584396072   -1.350587942
  402 SOLV  OW      2898   -2.915219433   -2.871845222   -2.753935502
  402 SOLV  HW1     2899   -2.990233945   -2.920447348   -2.709075647
  402 SOLV  HW2     2900   -2.886536118   -2.922581323   -2.835205623
  403 SOLV  OW      2901   -0.919828469   -2.470205703   -1.420004922
  403 SOLV  HW1     2902   -0.847147889   -2.402333907   -1.430614299
  403 SOLV  HW2     2903   -0.901310489   -2.526535969   -1.339472519
  404 SOLV  OW      2904   -0.899569509   -1.655374453   -1.808080469
  404 SOLV  HW1     2905   -0.959118264   -1.634690725   -1.885720510
  404 SOLV  HW2     2906   -0.932859781   -1.737361327   -1.761479601
  405 SOLV  OW      2907   -0.550728354   -2.430134537   -3.074384725
  405 SOLV  HW1     2908   -0.626056899   -2.389655474   -3.126237198
  405 SOLV  HW2     2909   -0.555268737   -2.529796960   -3.081337714
  406 SOLV  OW      2910   -1.118526096   -1.942409723   -2.150984485
  406 SOLV  HW1     2911   -1.116834355   -1.883236850   -2.231592721
  406 SOLV  HW2     2912   -1.213343600   -1.959188444   -2.123964262
  407 SOLV  OW      2913   -1.397669507   -1.445100193   -3.247728240
  407 SOLV  HW1     2914   -1.477258810   -1.480949936   -3.198919429
  407 SOLV  HW2     2915   -1.320032984   -1.439092439   -3.184971190
  408 SOLV  OW      2916   -0.121732786   -2.745043880   -1.895991382
  408 SOLV  HW1     2917   -0.102572855   -2.667846956   -1.956614494
  408 SOLV  HW2     2918   -0.044784871   -2.758212632   -1.833483842
  409 SOLV  OW      2919   -1.208430606   -2.620787949   -3.529442384
  409 SOLV  HW1     2920   -1.274204825   -2.689225864   -3.560934406
  409 SOLV  HW2     2921   -1.239072896   -2.582831916   -3.442137775
  410 SOLV  OW      2922   -2.709585327   -3.116618095   -2.585269990
  410 SOLV  HW1     2923   -2.793143804   -3.087230297   -2.538839904
  410 SOLV  HW2     2924   -2.731553760   -3.144964734   -2.678625329
  411 SOLV  OW      2925   -2.325726746   -2.927583846   -3.652678112
  411 SOLV  HW1     2926   -2.370497883   -2.900360791   -3.737862821
  411 SOLV  HW2     2927   -2.332468498   -2.853138687   -3.586236957
  412 SOLV  OW      2928   -2.773068659   -1.333931389   -0.448435336
  412 SOLV  HW1     2929   -2.710807416   -1.291102673   -0.382930749
  412 SOLV  HW2     2930   -2.734872238   -1.421349412   -0.478446375
  413 SOLV  OW      2931   -2.165485750   -0.539950451   -3.939143327
  413 SOLV  HW1     2932   -2.160668369   -0.452548559   -3.890779013
  413 SOLV  HW2     2933   -2.137723897   -0.526928748   -4.034332843
  414 SOLV  OW      2934   -2.384583958   -1.419635897   -3.655122705
  414 SOLV  HW1     2935   -2.303653362   -1.427266370   -3.713376014
  414 SOLV  HW2     2936   -2.436528621   -1.338116748   -3.680771192
  415 SOLV  OW      2937   -2.683871710   -0.593710099   -0.927872147
  415 SOLV  HW1     2938   -2.661026035   -0.669283714   -0.989260443
  415 SOLV  HW2     2939   -2.781595122   -0.573590514   -0.934740074
  416 SOLV  OW      2940   -1.669902767   -0.256743833   -4.310453303
  416 SOLV  HW1     2941   -1.650026311   -0.233759190   -4.215181740
  416 SOLV  HW2     2942   -1.719212651   -0.181075195   -4.353381063
  417 SOLV  OW      2943   -1.332072048   -0.304150841   -3.118454114
  417 SOLV  HW1     2944   -1.264309301   -0.363410033   -3.162019659
  417 SOLV  HW2     2945   -1.309779010   -0.208515978   -3.137384295
  418 SOLV  OW      2946   -2.526522724   -0.609657864   -4.132413755
  418 SOLV  HW1     2947   -2.499353617   -0.683370589   -4.070540369
  418 SOLV  HW2     2948   -2.526103760   -0.643349745   -4.226566194
  419 SOLV  OW      2949   -2.877776901   -3.115641459   -3.069802778
  419 SOLV  HW1     2950   -2.826914232   -3.033303328   -3.044601654
  419 SOLV  HW2     2951   -2.975559853   -3.094848452   -3.072588095
  420 SOLV  OW      2952   -1.727158894   -2.172785179   -0.912423844
  420 SOLV  HW1     2953   -1.762723777   -2.253520367   -0.959524008
  420 SOLV  HW2     2954   -1.796116493   -2.100366340   -0.913749188
  421 SOLV  OW      2955   -2.945799057   -1.055014585   -3.532331616
  421 SOLV  HW1     2956   -2.910311681   -1.139227429   -3.491702847
  421 SOLV  HW2     2957   -3.001650174   -1.006517127   -3.465022901
  422 SOLV  OW      2958   -0.971754567   -0.346112733   -2.928766817
  422 SOLV  HW1     2959   -0.885703704   -0.391818970   -2.906235607
  422 SOLV  HW2     2960   -0.989476379   -0.354905829   -3.026797688
  423 SOLV  OW      2961   -2.595144702   -0.986361426   -2.143666482
  423 SOLV  HW1     2962   -2.525823174   -1.047455171   -2.105410360
  423 SOLV  HW2     2963   -2.564725208   -0.891539372   -2.134452728
  424 SOLV  OW      2964   -1.299766011   -2.752955937   -0.353726320
  424 SOLV  HW1     2965   -1.229001472   -2.803626530   -0.402987256
  424 SOLV  HW2     2966   -1.258810661   -2.673353461   -0.309142152
  425 SOLV  OW      2967   -2.789428590   -2.808399072   -3.048240327
  425 SOLV  HW1     2968   -2.866866858   -2.751060346   -3.021454201
  425 SOLV  HW2     2969   -2.737276747   -2.762468591   -3.120159921
  426 SOLV  OW      2970   -1.535010027   -2.795762813   -2.845784362
  426 SOLV  HW1     2971   -1.613890223   -2.738729317   -2.868741516
  426 SOLV  HW2     2972   -1.528109181   -2.804628354   -2.746407981
  427 SOLV  OW      2973   -0.705509674   -0.594594222   -3.827926745
  427 SOLV  HW1     2974   -0.758446136   -0.619816926   -3.746911796
  427 SOLV  HW2     2975   -0.619326039   -0.552485475   -3.799624586
  428 SOLV  OW      2976   -0.215011678   -1.489678385   -1.501829788
  428 SOLV  HW1     2977   -0.244548987   -1.446608454   -1.587109134
  428 SOLV  HW2     2978   -0.216859731   -1.589106329   -1.512349709
  429 SOLV  OW      2979   -2.758586247   -2.031216285   -0.149079867
  429 SOLV  HW1     2980   -2.804073837   -1.959932833   -0.202478915
  429 SOLV  HW2     2981   -2.735762237   -2.108122375   -0.208799408
  430 SOLV  OW      2982   -1.606959400   -1.485465888   -3.541834463
  430 SOLV  HW1     2983   -1.549349531   -1.413710679   -3.502671712
  430 SOLV  HW2     2984   -1.691982459   -1.445151284   -3.575705265
  431 SOLV  OW      2985   -0.204749303   -2.683261704   -0.695865252
  431 SOLV  HW1     2986   -0.224731869   -2.590626226   -0.727816658
  431 SOLV  HW2     2987   -0.276545623   -2.745485426   -0.727090774
  432 SOLV  OW      2988   -2.439998041   -0.456346043   -0.124276040
  432 SOLV  HW1     2989   -2.472690260   -0.550847614   -0.125784699
  432 SOLV  HW2     2990   -2.513811965   -0.396038496   -0.094008826
  433 SOLV  OW      2991   -1.337987720   -0.909408086   -2.173972749
  433 SOLV  HW1     2992   -1.275613102   -0.857907797   -2.232784005
  433 SOLV  HW2     2993   -1.302988895   -0.909506711   -2.080289146
  434 SOLV  OW      2994   -0.029646600   -3.099803930   -0.587221115
  434 SOLV  HW1     2995   -0.009972257   -3.141748025   -0.675841955
  434 SOLV  HW2     2996    0.030535126   -3.139084718   -0.517685658
  435 SOLV  OW      2997   -2.204066705   -1.406118073   -2.448483195
  435 SOLV  HW1     2998   -2.178088391   -1.424453985   -2.543300559
  435 SOLV  HW2     2999   -2.239652418   -1.312947372   -2.441110983
  436 SOLV  OW      3000   -1.826022601   -2.389893481   -1.043842346
  436 SOLV  HW1     3001   -1.783261669   -2.457164563   -1.104241435
  436 SOLV  HW2     3002   -1.852963536   -2.434252944   -0.958353563
  437 SOLV  OW      3003   -2.647475672   -1.690419957   -1.940838814
  437 SOLV  HW1     3004   -2.681687207   -1.711872460   -2.032331252
  437 SOLV  HW2     3005   -2.547709886   -1.697322825   -1.940108969
  438 SOLV  OW      3006   -1.449174304   -3.018993079   -1.666637367
  438 SOLV  HW1     3007   -1.411770748   -3.094975679   -1.613445329
  438 SOLV  HW2     3008   -1.532345452   -2.985223866   -1.622547212
  439 SOLV  OW      3009   -1.166128919   -0.333374866   -3.559770856
  439 SOLV  HW1     3010   -1.096928661   -0.298339806   -3.622901049
  439 SOLV  HW2     3011   -1.209666967   -0.414146267   -3.599545074
  440 SOLV  OW      3012   -1.486858627   -1.339769826   -0.650737995
  440 SOLV  HW1     3013   -1.482851159   -1.418441653   -0.589136625
  440 SOLV  HW2     3014   -1.582083070   -1.321356719   -0.675094986
  441 SOLV  OW      3015   -0.541485531   -2.652175079   -0.378145796
  441 SOLV  HW1     3016   -0.602790238   -2.593163925   -0.325615248
  441 SOLV  HW2     3017   -0.452621673   -2.656905573   -0.332529601
  442 SOLV  OW      3018   -2.379282160   -0.171776925   -0.129779145
  442 SOLV  HW1     3019   -2.340109339   -0.152523545   -0.039808052
  442 SOLV  HW2     3020   -2.387809515   -0.270679373   -0.141925319
  443 SOLV  OW      3021   -2.938192458   -2.140374681   -1.029377007
  443 SOLV  HW1     3022   -3.001858928   -2.194246403   -1.084553614
  443 SOLV  HW2     3023   -2.986075781   -2.103615514   -0.949652787
  444 SOLV  OW      3024   -1.590258265   -2.830526477   -2.573299448
  444 SOLV  HW1     3025   -1.671415004   -2.870126546   -2.530319901
  444 SOLV  HW2     3026   -1.508864654   -2.879837001   -2.542553242
  445 SOLV  OW      3027   -1.052573955   -2.786226920   -0.677658512
  445 SOLV  HW1     3028   -1.100198451   -2.709580341   -0.634544328
  445 SOLV  HW2     3029   -1.043605816   -2.768944338   -0.775752519
  446 SOLV  OW      3030   -1.798633401   -0.820809408   -2.113781589
  446 SOLV  HW1     3031   -1.863820956   -0.852385788   -2.182737608
  446 SOLV  HW2     3032   -1.709191848   -0.807004786   -2.156337470
  447 SOLV  OW      3033   -2.283297140   -2.102979710   -0.268810023
  447 SOLV  HW1     3034   -2.352060034   -2.044912612   -0.312415125
  447 SOLV  HW2     3035   -2.312153350   -2.124456508   -0.175496211
  448 SOLV  OW      3036   -0.942711045   -2.977353799   -2.540713893
  448 SOLV  HW1     3037   -0.930319463   -3.046086732   -2.469144118
  448 SOLV  HW2     3038   -0.951629891   -3.022798222   -2.629354987
  449 SOLV  OW      3039   -2.324804203   -1.806389102   -2.517980806
  449 SOLV  HW1     3040   -2.395348407   -1.867910685   -2.553198823
  449 SOLV  HW2     3041   -2.263287429   -1.780199180   -2.592354332
  450 SOLV  OW      3042   -1.413489644   -2.414858119   -0.928547967
  450 SOLV  HW1     3043   -1.349492307   -2.362823568   -0.871994780
  450 SOLV  HW2     3044   -1.391064290   -2.512177613   -0.923294910
  451 SOLV  OW      3045   -2.771408899   -1.459556210   -0.869085977
  451 SOLV  HW1     3046   -2.730399062   -1.382977590   -0.819533759
  451 SOLV  HW2     3047   -2.759095452   -1.543706192   -0.816468221
  452 SOLV  OW      3048   -2.785606278   -1.313727788   -2.606453444
  452 SOLV  HW1     3049   -2.867016204   -1.362607861   -2.575072672
  452 SOLV  HW2     3050   -2.707916578   -1.337527602   -2.548149573
  453 SOLV  OW      3051   -0.025490006   -0.195384855   -2.416327157
  453 SOLV  HW1     3052    0.014182139   -0.107523382   -2.442943374
  453 SOLV  HW2     3053   -0.108305978   -0.212117093   -2.469839117
  454 SOLV  OW      3054   -1.625847511   -0.642051861   -3.562751690
  454 SOLV  HW1     3055   -1.664581360   -0.668708889   -3.651015734
  454 SOLV  HW2     3056   -1.675413907   -0.688359468   -3.489265697
  455 SOLV  OW      3057   -1.923516160   -1.972556329   -0.947569588
  455 SOLV  HW1     3058   -1.978505275   -1.947922506   -1.027377934
  455 SOLV  HW2     3059   -1.981566739   -2.017611665   -0.879744879
  456 SOLV  OW      3060   -1.227299385   -1.730465834   -3.069002494
  456 SOLV  HW1     3061   -1.216424040   -1.762537729   -2.974901291
  456 SOLV  HW2     3062   -1.316730590   -1.758741682   -3.103706376
  457 SOLV  OW      3063   -1.379349477   -1.480775417   -4.294850634
  457 SOLV  HW1     3064   -1.395608363   -1.386246870   -4.266538930
  457 SOLV  HW2     3065   -1.466875170   -1.525690812   -4.312831401
  458 SOLV  OW      3066   -1.057840460   -3.036078186   -1.114267807
  458 SOLV  HW1     3067   -1.144512247   -3.035258622   -1.164155672
  458 SOLV  HW2     3068   -0.982624068   -3.018808120   -1.177872898
  459 SOLV  OW      3069   -0.334732353   -2.083081593   -2.294627736
  459 SOLV  HW1     3070   -0.321151432   -2.180578751   -2.312230655
  459 SOLV  HW2     3071   -0.432451750   -2.062001193   -2.297546870
  460 SOLV  OW      3072   -2.445499955   -2.718195134   -1.377718713
  460 SOLV  HW1     3073   -2.435226968   -2.701614633   -1.279630388
  460 SOLV  HW2     3074   -2.454150314   -2.816462073   -1.394166566
  461 SOLV  OW      3075   -2.256466597   -1.939804734   -1.834810987
  461 SOLV  HW1     3076   -2.211193784   -2.028731075   -1.828293446
  461 SOLV  HW2     3077   -2.336104876   -1.938457336   -1.774330859
  462 SOLV  OW      3078   -2.653881053   -1.647285340   -2.771056049
  462 SOLV  HW1     3079   -2.646035176   -1.742929946   -2.799204466
  462 SOLV  HW2     3080   -2.562598093   -1.607052465   -2.763960639
  463 SOLV  OW      3081   -0.572722141   -1.460205471   -2.671503348
  463 SOLV  HW1     3082   -0.598783599   -1.419363111   -2.584014348
  463 SOLV  HW2     3083   -0.491411370   -1.517034992   -2.658833944
  464 SOLV  OW      3084   -2.577818395   -2.327846860   -1.233080436
  464 SOLV  HW1     3085   -2.585216932   -2.228956197   -1.245962041
  464 SOLV  HW2     3086   -2.651728536   -2.373507534   -1.282602087
  465 SOLV  OW      3087   -2.075409854   -2.550066213   -0.026094532
  465 SOLV  HW1     3088   -2.148452055   -2.548273898    0.042194127
  465 SOLV  HW2     3089   -1.986677426   -2.550415703    0.020036826
  466 SOLV  OW      3090   -1.246477857   -2.843445045   -3.862468446
  466 SOLV  HW1     3091   -1.147276002   -2.833094101   -3.869671774
  466 SOLV  HW2     3092   -1.274869261   -2.827341123   -3.767945475
  467 SOLV  OW      3093   -0.191833321   -3.069585327   -2.049347982
  467 SOLV  HW1     3094   -0.102843289   -3.053709792   -2.092128481
  467 SOLV  HW2     3095   -0.211911765   -3.167555517   -2.049586945
  468 SOLV  OW      3096   -2.911219832   -0.996108657   -0.761207045
  468 SOLV  HW1     3097   -2.838176414   -1.058499768   -0.733386892
  468 SOLV  HW2     3098   -2.881273102   -0.901644843   -0.747731650
  469 SOLV  OW      3099   -1.250554443   -1.213056608   -1.855539075
  469 SOLV  HW1     3100   -1.341892776   -1.252667426   -1.846140556
  469 SOLV  HW2     3101   -1.181746975   -1.283723182   -1.839053691
  470 SOLV  OW      3102   -0.041152986   -2.749876708   -3.563187900
  470 SOLV  HW1     3103    0.041350075   -2.707931704   -3.525297614
  470 SOLV  HW2     3104   -0.118317504   -2.687157912   -3.552524029
  471 SOLV  OW      3105   -0.673879715   -1.856792601   -1.257675368
  471 SOLV  HW1     3106   -0.668384428   -1.840003887   -1.159247820
  471 SOLV  HW2     3107   -0.703287467   -1.773257981   -1.304120513
  472 SOLV  OW      3108   -2.335257577   -2.119080711   -2.112759429
  472 SOLV  HW1     3109   -2.420689587   -2.080060452   -2.147114343
  472 SOLV  HW2     3110   -2.329090314   -2.104080312   -2.014076065
  473 SOLV  OW      3111   -3.013000455   -0.277681344   -0.312856894
  473 SOLV  HW1     3112   -3.020973683   -0.307558070   -0.217750410
  473 SOLV  HW2     3113   -2.925983590   -0.230078534   -0.325640945
  474 SOLV  OW      3114   -1.180188835   -2.973446793   -0.506701661
  474 SOLV  HW1     3115   -1.136032652   -2.904041849   -0.563578609
  474 SOLV  HW2     3116   -1.141172928   -3.063187615   -0.527346489
  475 SOLV  OW      3117   -0.847731902   -0.414275840   -2.125497874
  475 SOLV  HW1     3118   -0.938848713   -0.398770396   -2.087304032
  475 SOLV  HW2     3119   -0.848359385   -0.497955689   -2.180258445
  476 SOLV  OW      3120   -2.370132569   -3.051145541   -1.599291532
  476 SOLV  HW1     3121   -2.383547026   -2.964095541   -1.646644989
  476 SOLV  HW2     3122   -2.458859249   -3.094534092   -1.583575075
  477 SOLV  OW      3123   -2.592775359   -0.788373936   -2.358606736
  477 SOLV  HW1     3124   -2.623436440   -0.731999576   -2.435310987
  477 SOLV  HW2     3125   -2.530476194   -0.735337501   -2.301095433
  478 SOLV  OW      3126   -1.531658727   -1.290730116   -1.862287745
  478 SOLV  HW1     3127   -1.570762228   -1.212519959   -1.813754177
  478 SOLV  HW2     3128   -1.497632486   -1.357446862   -1.796011652
  479 SOLV  OW      3129   -0.770130238   -0.818340769   -3.405576137
  479 SOLV  HW1     3130   -0.723632605   -0.906287661   -3.395342368
  479 SOLV  HW2     3131   -0.702420794   -0.744745421   -3.406329968
  480 SOLV  OW      3132   -2.361409673   -0.643195525   -0.676780321
  480 SOLV  HW1     3133   -2.413747781   -0.570271195   -0.720874719
  480 SOLV  HW2     3134   -2.270433161   -0.609181441   -0.652952144
  481 SOLV  OW      3135   -2.576157077   -2.385464136   -2.275512906
  481 SOLV  HW1     3136   -2.527630633   -2.390552467   -2.362801707
  481 SOLV  HW2     3137   -2.674033555   -2.373905687   -2.292442092
  482 SOLV  OW      3138   -3.013036618   -1.908053937   -2.197971454
  482 SOLV  HW1     3139   -3.096963066   -1.885454631   -2.247441297
  482 SOLV  HW2     3140   -2.934363550   -1.870366727   -2.246878932
  483 SOLV  OW      3141   -1.313255891   -2.041218739   -1.820043337
  483 SOLV  HW1     3142   -1.387895881   -2.011550590   -1.760460089
  483 SOLV  HW2     3143   -1.348798119   -2.058405517   -1.911928054
  484 SOLV  OW      3144   -1.372298833   -2.836391291   -3.631100687
  484 SOLV  HW1     3145   -1.460600825   -2.861098555   -3.671023090
  484 SOLV  HW2     3146   -1.354694992   -2.893742786   -3.551086138
  485 SOLV  OW      3147   -2.879180710   -1.331891304   -1.122903551
  485 SOLV  HW1     3148   -2.826387850   -1.359370359   -1.042534210
  485 SOLV  HW2     3149   -2.853946382   -1.238729222   -1.149083762
  486 SOLV  OW      3150   -0.664871814   -0.034670971   -2.553289879
  486 SOLV  HW1     3151   -0.711512994    0.028753210   -2.491617515
  486 SOLV  HW2     3152   -0.721367341   -0.116172452   -2.566223198
  487 SOLV  OW      3153   -2.927039358   -2.295742778   -3.373694160
  487 SOLV  HW1     3154   -2.938038121   -2.390719554   -3.403026412
  487 SOLV  HW2     3155   -2.906129698   -2.293283111   -3.275925837
  488 SOLV  OW      3156   -2.091878068   -3.026278273   -1.677048883
  488 SOLV  HW1     3157   -2.187543174   -3.055410658   -1.676033464
  488 SOLV  HW2     3158   -2.082676213   -2.940374533   -1.626675847
  489 SOLV  OW      3159   -1.139587214   -2.787206478   -2.117787265
  489 SOLV  HW1     3160   -1.095341398   -2.863062524   -2.069933233
  489 SOLV  HW2     3161   -1.193778777   -2.733899587   -2.052799000
  490 SOLV  OW      3162   -0.649164359   -2.133468422   -1.270945757
  490 SOLV  HW1     3163   -0.698148784   -2.046298017   -1.272855571
  490 SOLV  HW2     3164   -0.587271953   -2.135185827   -1.192407766
  491 SOLV  OW      3165   -1.450009941   -1.709264389   -1.308546683
  491 SOLV  HW1     3166   -1.474591983   -1.613441152   -1.323221215
  491 SOLV  HW2     3167   -1.499336486   -1.744506250   -1.229007556
  492 SOLV  OW      3168   -1.038478252   -2.570324444   -2.712816902
  492 SOLV  HW1     3169   -1.063671085   -2.473654845   -2.717479451
  492 SOLV  HW2     3170   -0.953513182   -2.585090916   -2.763455556
  493 SOLV  OW      3171   -2.975782286   -1.547827134   -1.509349168
  493 SOLV  HW1     3172   -3.051617232   -1.567010565   -1.571658857
  493 SOLV  HW2     3173   -2.892539299   -1.591222749   -1.543828205
  494 SOLV  OW      3174   -2.986814551   -1.573456915   -0.377953822
  494 SOLV  HW1     3175   -3.008948234   -1.479929408   -0.405602623
  494 SOLV  HW2     3176   -3.055406205   -1.636208873   -0.414819440
  495 SOLV  OW      3177   -2.694314823   -1.047578225   -3.980657132
  495 SOLV  HW1     3178   -2.719392441   -1.062569859   -3.885010517
  495 SOLV  HW2     3179   -2.748230444   -1.108210350   -4.039126964
  496 SOLV  OW      3180   -2.170885703   -0.296760472   -2.745631309
  496 SOLV  HW1     3181   -2.085499569   -0.244816435   -2.749187816
  496 SOLV  HW2     3182   -2.181088410   -0.349887479   -2.829744709
  497 SOLV  OW      3183   -1.210989690   -0.111094518   -3.292290191
  497 SOLV  HW1     3184   -1.238555109   -0.023587944   -3.332095222
  497 SOLV  HW2     3185   -1.216954822   -0.182692041   -3.361858925
  498 SOLV  OW      3186   -2.144524303   -1.359100045   -1.530401562
  498 SOLV  HW1     3187   -2.180828768   -1.411794083   -1.607257377
  498 SOLV  HW2     3188   -2.147410863   -1.414877126   -1.447444042
  499 SOLV  OW      3189   -0.448788468   -1.903160540   -1.927588367
  499 SOLV  HW1     3190   -0.537872881   -1.875567553   -1.963699114
  499 SOLV  HW2     3191   -0.455759029   -1.994795740   -1.888144376
  500 SOLV  OW      3192   -0.517199067   -0.654323490   -4.062470425
  500 SOLV  HW1     3193   -0.543416439   -0.672583569   -3.967711452
  500 SOLV  HW2     3194   -0.543965907   -0.731667598   -4.119928457
  501 SOLV  OW      3195   -1.121463246   -0.257227725   -2.148724600
  501 SOLV  HW1     3196   -1.145001185   -0.313233843   -2.069283668
  501 SOLV  HW2     3197   -1.069482395   -0.177189229   -2.118835047
  502 SOLV  OW      3198   -2.022754526   -1.332712562   -2.838543931
  502 SOLV  HW1     3199   -2.036516215   -1.372283163   -2.929352574
  502 SOLV  HW2     3200   -1.938250096   -1.368696673   -2.798978226
  503 SOLV  OW      3201   -2.007080937   -0.745191551   -1.094311279
  503 SOLV  HW1     3202   -1.920481972   -0.734861368   -1.143238845
  503 SOLV  HW2     3203   -2.072501600   -0.793780394   -1.152283994
  504 SOLV  OW      3204   -1.299748227   -0.553356150   -1.413030283
  504 SOLV  HW1     3205   -1.276477238   -0.630923765   -1.354350839
  504 SOLV  HW2     3206   -1.343794145   -0.482197231   -1.358277155
  505 SOLV  OW      3207   -2.841557048   -0.217093735   -3.239629792
  505 SOLV  HW1     3208   -2.756900770   -0.242891124   -3.286207046
  505 SOLV  HW2     3209   -2.919959527   -0.247622597   -3.293691613
  506 SOLV  OW      3210   -2.811690746   -2.122486429   -3.842469410
  506 SOLV  HW1     3211   -2.810099739   -2.043793063   -3.780774908
  506 SOLV  HW2     3212   -2.788848861   -2.205356984   -3.791360908
  507 SOLV  OW      3213   -2.911776141   -2.807966257   -3.441797753
  507 SOLV  HW1     3214   -2.985814640   -2.848721127   -3.388343238
  507 SOLV  HW2     3215   -2.829294300   -2.802301247   -3.385542499
  508 SOLV  OW      3216   -2.893274233   -1.264312926   -2.863844007
  508 SOLV  HW1     3217   -2.959281252   -1.194452361   -2.836199714
  508 SOLV  HW2     3218   -2.835427540   -1.288213043   -2.785843421
  509 SOLV  OW      3219   -1.730443272   -0.107811073   -3.703933765
  509 SOLV  HW1     3220   -1.689606373   -0.186455854   -3.657577000
  509 SOLV  HW2     3221   -1.807310076   -0.073523201   -3.649920777
  510 SOLV  OW      3222   -2.672213388   -3.078598505   -0.307996219
  510 SOLV  HW1     3223   -2.698235505   -2.990110891   -0.269339291
  510 SOLV  HW2     3224   -2.734486931   -3.101933818   -0.382688445
  511 SOLV  OW      3225   -0.555737744   -1.244947697   -3.145114964
  511 SOLV  HW1     3226   -0.593769675   -1.331148015   -3.178650009
  511 SOLV  HW2     3227   -0.515300402   -1.259282180   -3.054777337
  512 SOLV  OW      3228   -2.033340458   -1.474593107   -3.075324915
  512 SOLV  HW1     3229   -2.049569043   -1.558327261   -3.127542217
  512 SOLV  HW2     3230   -1.961809129   -1.420822840   -3.119972837
  513 SOLV  OW      3231   -3.045408475   -3.061605188   -0.077568057
  513 SOLV  HW1     3232   -2.953806880   -3.032017570   -0.050446359
  513 SOLV  HW2     3233   -3.063291537   -3.152772301   -0.040548448
  514 SOLV  OW      3234   -1.831275159   -0.433926805   -3.887273947
  514 SOLV  HW1     3235   -1.894566214   -0.435070908   -3.964698155
  514 SOLV  HW2     3236   -1.785098667   -0.345307663   -3.883298033
  515 SOLV  OW      3237   -2.819128228   -2.458290632   -0.886449468
  515 SOLV  HW1     3238   -2.827143212   -2.550240895   -0.847966395
  515 SOLV  HW2     3239   -2.836575455   -2.461731869   -0.984855526
  516 SOLV  OW      3240   -1.443531115   -0.657551551   -0.580048765
  516 SOLV  HW1     3241   -1.510165524   -0.696023087   -0.516160719
  516 SOLV  HW2     3242   -1.352597700   -0.693446906   -0.558966186
  517 SOLV  OW      3243   -2.811358966   -1.957333415   -4.071720752
  517 SOLV  HW1     3244   -2.821294962   -2.012047980   -4.154841295
  517 SOLV  HW2     3245   -2.797505837   -2.017947577   -3.993392120
  518 SOLV  OW      3246   -2.800285914   -0.750867195   -0.669889679
  518 SOLV  HW1     3247   -2.709558598   -0.736621830   -0.709481651
  518 SOLV  HW2     3248   -2.858818827   -0.672788195   -0.691783769
  519 SOLV  OW      3249   -1.865916463   -2.098801658   -2.427665494
  519 SOLV  HW1     3250   -1.847673226   -2.197109619   -2.425581171
  519 SOLV  HW2     3251   -1.938455311   -2.076987902   -2.362367645
  520 SOLV  OW      3252   -2.921823916   -2.323927006   -2.669856895
  520 SOLV  HW1     3253   -2.999595975   -2.360708050   -2.720847567
  520 SOLV  HW2     3254   -2.842853486   -2.315972163   -2.730699289
  521 SOLV  OW      3255   -0.124775520   -2.310163495   -1.978528079
  521 SOLV  HW1     3256   -0.182002260   -2.369000679   -1.921388872
  521 SOLV  HW2     3257   -0.091339950   -2.233208484   -1.924107186
  522 SOLV  OW      3258   -1.855353170   -2.600878148   -2.270885439
  522 SOLV  HW1     3259   -1.926699169   -2.609898688   -2.201399212
  522 SOLV  HW2     3260   -1.773783066   -2.650775664   -2.241618459
  523 SOLV  OW      3261   -0.423549420   -1.907762037   -3.530867186
  523 SOLV  HW1     3262   -0.407573704   -1.841410846   -3.603968504
  523 SOLV  HW2     3263   -0.521752900   -1.915160984   -3.513466613
  524 SOLV  OW      3264   -0.825624662   -3.146994595   -0.763011236
  524 SOLV  HW1     3265   -0.760759724   -3.218541668   -0.737031407
  524 SOLV  HW2     3266   -0.851285395   -3.094272049   -0.681997526
  525 SOLV  OW      3267   -1.685952012   -1.937251595   -0.525855568
  525 SOLV  HW1     3268   -1.643444947   -1.926929733   -0.435929995
  525 SOLV  HW2     3269   -1.632582529   -1.887006229   -0.593892520
  526 SOLV  OW      3270   -0.979525330   -0.549656092   -3.181691604
  526 SOLV  HW1     3271   -1.062045542   -0.527834330   -3.233804246
  526 SOLV  HW2     3272   -0.991422448   -0.637707183   -3.135789459
  527 SOLV  OW      3273   -2.888344354   -2.475335468   -1.158917854
  527 SOLV  HW1     3274   -2.928907700   -2.390142207   -1.192034666
  527 SOLV  HW2     3275   -2.825514432   -2.511335012   -1.227898611
  528 SOLV  OW      3276   -1.535595040   -0.134200906   -0.036630016
  528 SOLV  HW1     3277   -1.530102021   -0.228680937   -0.004299573
  528 SOLV  HW2     3278   -1.452402918   -0.111424173   -0.087246934
  529 SOLV  OW      3279   -2.099340869   -1.576892490   -3.729351096
  529 SOLV  HW1     3280   -2.095285275   -1.526226589   -3.643220395
  529 SOLV  HW2     3281   -2.053219109   -1.524535629   -3.800999172
  530 SOLV  OW      3282   -2.112609306   -1.780513850   -4.088839037
  530 SOLV  HW1     3283   -2.074962898   -1.705252630   -4.034802626
  530 SOLV  HW2     3284   -2.071038286   -1.866620532   -4.059532395
  531 SOLV  OW      3285   -2.422153325   -1.606636136   -3.025755382
  531 SOLV  HW1     3286   -2.452086557   -1.511926506   -3.037397512
  531 SOLV  HW2     3287   -2.338406178   -1.621802795   -3.078269703
  532 SOLV  OW      3288   -0.857233518   -2.201078452   -3.905010362
  532 SOLV  HW1     3289   -0.951318695   -2.227853134   -3.925819114
  532 SOLV  HW2     3290   -0.831737662   -2.236255258   -3.814930229
  533 SOLV  OW      3291   -2.397743821   -0.022793020   -0.512824107
  533 SOLV  HW1     3292   -2.465280671    0.040040446   -0.551459568
  533 SOLV  HW2     3293   -2.315889879    0.028316472   -0.486563469
  534 SOLV  OW      3294   -2.286095249   -2.567352831   -2.694701759
  534 SOLV  HW1     3295   -2.250807582   -2.622968394   -2.619445669
  534 SOLV  HW2     3296   -2.224168902   -2.490594468   -2.711282961
  535 SOLV  OW      3297   -0.327383550   -1.676252948   -1.092401250
  535 SOLV  HW1     3298   -0.365162114   -1.736204176   -1.162971231
  535 SOLV  HW2     3299   -0.286160477   -1.731733445   -1.020124048
  536 SOLV  OW      3300   -2.789705082   -2.989940249   -1.464653740
  536 SOLV  HW1     3301   -2.752028559   -2.916438638   -1.408279684
  536 SOLV  HW2     3302   -2.817068789   -2.953087150   -1.553496730
  537 SOLV  OW      3303   -2.914418379   -1.600651624   -2.890305264
  537 SOLV  HW1     3304   -2.936901547   -1.506165469   -2.866465746
  537 SOLV  HW2     3305   -2.820212068   -1.620353948   -2.863131037
  538 SOLV  OW      3306   -0.837984505   -2.633392078   -1.980095262
  538 SOLV  HW1     3307   -0.756658558   -2.609016846   -1.927240061
  538 SOLV  HW2     3308   -0.811131169   -2.657311083   -2.073414495
  539 SOLV  OW      3309   -1.534599595   -1.567904633   -0.475698362
  539 SOLV  HW1     3310   -1.603814461   -1.510828708   -0.431502136
  539 SOLV  HW2     3311   -1.505771377   -1.640065870   -0.412743843
  540 SOLV  OW      3312   -1.365879931   -0.796328394   -2.549570610
  540 SOLV  HW1     3313   -1.338756197   -0.752791687   -2.463716968
  540 SOLV  HW2     3314   -1.367047027   -0.728044711   -2.622631348
  541 SOLV  OW      3315   -2.672620351   -0.243524437   -1.536144808
  541 SOLV  HW1     3316   -2.765762727   -0.218795240   -1.509413738
  541 SOLV  HW2     3317   -2.629165451   -0.165651560   -1.581410248
  542 SOLV  OW      3318   -2.453584441   -3.046329249   -0.027304396
  542 SOLV  HW1     3319   -2.514959976   -3.106148618    0.024234403
  542 SOLV  HW2     3320   -2.462585631   -3.065592225   -0.125026009
  543 SOLV  OW      3321   -2.915503901   -2.227176564   -1.486339886
  543 SOLV  HW1     3322   -2.891661725   -2.139309425   -1.444976161
  543 SOLV  HW2     3323   -2.854893994   -2.245041016   -1.563846663
  544 SOLV  OW      3324   -2.372129118   -3.166278395   -3.518347842
  544 SOLV  HW1     3325   -2.457573153   -3.145657868   -3.470643051
  544 SOLV  HW2     3326   -2.339208426   -3.084041827   -3.564769662
  545 SOLV  OW      3327   -2.597971749   -1.329320657   -2.975095742
  545 SOLV  HW1     3328   -2.657794675   -1.267671820   -3.026301460
  545 SOLV  HW2     3329   -2.643532958   -1.357411670   -2.890618276
  546 SOLV  OW      3330   -0.237323350   -2.606865473   -2.785628926
  546 SOLV  HW1     3331   -0.278106924   -2.655217120   -2.708167213
  546 SOLV  HW2     3332   -0.203609947   -2.673292406   -2.852354758
  547 SOLV  OW      3333   -0.502319799   -0.210414726   -3.126043896
  547 SOLV  HW1     3334   -0.498142079   -0.249377209   -3.218056334
  547 SOLV  HW2     3335   -0.562606812   -0.266172766   -3.068963171
  548 SOLV  OW      3336   -0.920134851   -2.491533552   -4.198980872
  548 SOLV  HW1     3337   -0.866972174   -2.413312616   -4.231492021
  548 SOLV  HW2     3338   -0.937278152   -2.554106566   -4.275089003
  549 SOLV  OW      3339   -1.822972042   -2.699426648   -0.294335623
  549 SOLV  HW1     3340   -1.734773011   -2.654249744   -0.307825437
  549 SOLV  HW2     3341   -1.808926079   -2.798091461   -0.285974882
  550 SOLV  OW      3342   -0.742399235   -1.792980128   -3.532993266
  550 SOLV  HW1     3343   -0.723769812   -1.744695064   -3.447416277
  550 SOLV  HW2     3344   -0.695344247   -1.746823381   -3.608208134
  551 SOLV  OW      3345   -0.741374925   -2.307326969   -2.021959580
  551 SOLV  HW1     3346   -0.717226799   -2.312007663   -2.118894385
  551 SOLV  HW2     3347   -0.777399288   -2.216429863   -2.000950672
  552 SOLV  OW      3348   -0.238473419   -1.758917807   -1.865435810
  552 SOLV  HW1     3349   -0.323229238   -1.807693600   -1.886350286
  552 SOLV  HW2     3350   -0.229716274   -1.748322121   -1.766385096
  553 SOLV  OW      3351   -1.711581136   -2.788711350   -2.015826305
  553 SOLV  HW1     3352   -1.636353043   -2.851106296   -1.994623220
  553 SOLV  HW2     3353   -1.747434926   -2.749727994   -1.931004115
  554 SOLV  OW      3354   -2.780441405   -3.067871722   -0.817992324
  554 SOLV  HW1     3355   -2.706689845   -3.105057142   -0.761603361
  554 SOLV  HW2     3356   -2.860073083   -3.049031024   -0.760498744
  555 SOLV  OW      3357   -2.746546670   -2.401063088   -4.230598259
  555 SOLV  HW1     3358   -2.838482786   -2.438816240   -4.219459541
  555 SOLV  HW2     3359   -2.679020207   -2.468301761   -4.200253975
  556 SOLV  OW      3360   -1.751830749   -0.786864467   -3.380370898
  556 SOLV  HW1     3361   -1.767468078   -0.807515371   -3.283774760
  556 SOLV  HW2     3362   -1.839667732   -0.772788611   -3.426069616
  557 SOLV  OW      3363   -2.087037085   -2.012772050   -1.535228819
  557 SOLV  HW1     3364   -2.055391667   -2.037145326   -1.443542134
  557 SOLV  HW2     3365   -2.054260684   -2.080678342   -1.600927525
  558 SOLV  OW      3366   -2.145647294   -2.047124939   -3.094514036
  558 SOLV  HW1     3367   -2.167463970   -2.139866920   -3.124894881
  558 SOLV  HW2     3368   -2.060935263   -2.048540723   -3.041392783
  559 SOLV  OW      3369   -2.396215883   -0.524985224   -1.069974270
  559 SOLV  HW1     3370   -2.381430510   -0.427817090   -1.088457093
  559 SOLV  HW2     3371   -2.482997857   -0.536885632   -1.021713621
  560 SOLV  OW      3372   -0.476250519   -2.071232956   -1.043295480
  560 SOLV  HW1     3373   -0.426947268   -2.107362070   -0.964150571
  560 SOLV  HW2     3374   -0.530583433   -1.992055054   -1.015388594
  561 SOLV  OW      3375   -1.240455898   -2.232257303   -1.120238412
  561 SOLV  HW1     3376   -1.267651020   -2.136419262   -1.129018904
  561 SOLV  HW2     3377   -1.301325549   -2.278377834   -1.055668009
  562 SOLV  OW      3378   -2.996402200   -1.483629190   -1.838815376
  562 SOLV  HW1     3379   -2.984607729   -1.491826095   -1.937785481
  562 SOLV  HW2     3380   -3.050496965   -1.560737875   -1.805209695
  563 SOLV  OW      3381   -1.764172800   -2.295274025   -3.981547472
  563 SOLV  HW1     3382   -1.856067763   -2.327211722   -4.004684010
  563 SOLV  HW2     3383   -1.770533260   -2.220857248   -3.915036912
  564 SOLV  OW      3384   -0.632626712   -2.981614863   -1.479301728
  564 SOLV  HW1     3385   -0.722538424   -3.009924877   -1.512709948
  564 SOLV  HW2     3386   -0.641165393   -2.895050130   -1.429952555
  565 SOLV  OW      3387   -0.216590250   -3.147924527   -3.070047232
  565 SOLV  HW1     3388   -0.274756060   -3.066950215   -3.077888811
  565 SOLV  HW2     3389   -0.195596241   -3.164659655   -2.973710347
  566 SOLV  OW      3390   -0.593913966   -2.918086162   -4.115011065
  566 SOLV  HW1     3391   -0.685661470   -2.956214584   -4.126426414
  566 SOLV  HW2     3392   -0.592772023   -2.823626662   -4.147840368
  567 SOLV  OW      3393   -2.253667779   -0.389800706   -3.227713300
  567 SOLV  HW1     3394   -2.202957962   -0.401834258   -3.142358930
  567 SOLV  HW2     3395   -2.203386925   -0.327710195   -3.287864954
  568 SOLV  OW      3396   -0.882618585   -1.993071436   -1.005031233
  568 SOLV  HW1     3397   -0.960844959   -1.930908209   -1.000751733
  568 SOLV  HW2     3398   -0.875641366   -2.031544478   -1.097080612
  569 SOLV  OW      3399   -1.859018256   -2.624755149   -4.158033303
  569 SOLV  HW1     3400   -1.779441367   -2.685176040   -4.162141294
  569 SOLV  HW2     3401   -1.858512389   -2.563586557   -4.237141758
  570 SOLV  OW      3402   -1.345232577   -0.365997090   -0.591403736
  570 SOLV  HW1     3403   -1.389101673   -0.455819853   -0.594454445
  570 SOLV  HW2     3404   -1.402421547   -0.302753511   -0.539138627
  571 SOLV  OW      3405   -0.173610348   -2.089698664   -3.400673065
  571 SOLV  HW1     3406   -0.182644320   -2.183593306   -3.433898218
  571 SOLV  HW2     3407   -0.194074161   -2.025957377   -3.474969333
  572 SOLV  OW      3408   -2.941037407   -0.153213208   -1.440164673
  572 SOLV  HW1     3409   -2.982771162   -0.239151758   -1.469709509
  572 SOLV  HW2     3410   -2.948660147   -0.144915643   -1.340801479
  573 SOLV  OW      3411   -2.823029298   -1.223162094   -0.166168676
  573 SOLV  HW1     3412   -2.839220538   -1.128399647   -0.193724879
  573 SOLV  HW2     3413   -2.725689740   -1.244291510   -0.175113118
  574 SOLV  OW      3414   -1.647453871   -0.439433487   -1.241935166
  574 SOLV  HW1     3415   -1.554154902   -0.408171907   -1.259813015
  574 SOLV  HW2     3416   -1.691549604   -0.463809938   -1.328323372
  575 SOLV  OW      3417   -1.727277671   -1.487699028   -1.842992206
  575 SOLV  HW1     3418   -1.670599155   -1.410406101   -1.871537428
  575 SOLV  HW2     3419   -1.695912570   -1.570786238   -1.888973216
  576 SOLV  OW      3420   -2.452317048   -1.331157759   -3.212917594
  576 SOLV  HW1     3421   -2.484051469   -1.259595886   -3.275156040
  576 SOLV  HW2     3422   -2.469898017   -1.303366616   -3.118470473
  577 SOLV  OW      3423   -0.501457279   -2.103035258   -1.749862335
  577 SOLV  HW1     3424   -0.424567693   -2.136400459   -1.695303397
  577 SOLV  HW2     3425   -0.587367561   -2.129503678   -1.706036586
  578 SOLV  OW      3426   -1.616034318   -3.130905202   -3.411493293
  578 SOLV  HW1     3427   -1.596195609   -3.228923979   -3.411881333
  578 SOLV  HW2     3428   -1.569846563   -3.087871552   -3.333929397
  579 SOLV  OW      3429   -1.531689467   -0.666783398   -0.856634439
  579 SOLV  HW1     3430   -1.568244224   -0.759054402   -0.868934729
  579 SOLV  HW2     3431   -1.487683240   -0.660046651   -0.767082106
  580 SOLV  OW      3432   -0.397600295   -1.687392300   -2.110280659
  580 SOLV  HW1     3433   -0.405054371   -1.767816702   -2.051307636
  580 SOLV  HW2     3434   -0.302126273   -1.674481669   -2.137103568
  581 SOLV  OW      3435   -0.406357253   -0.918970051   -0.471745633
  581 SOLV  HW1     3436   -0.346301537   -0.842972226   -0.496631827
  581 SOLV  HW2     3437   -0.356171584   -1.005100375   -0.479791124
  582 SOLV  OW      3438   -1.578682522   -0.475078816   -1.978153048
  582 SOLV  HW1     3439   -1.623356949   -0.526295379   -1.904787047
  582 SOLV  HW2     3440   -1.507647002   -0.416363087   -1.939322001
  583 SOLV  OW      3441   -0.670931873   -2.909653317   -2.330946026
  583 SOLV  HW1     3442   -0.732825632   -2.838599286   -2.297447385
  583 SOLV  HW2     3443   -0.589751204   -2.913308696   -2.272652707
  584 SOLV  OW      3444   -1.366350058   -1.602774430   -1.005084887
  584 SOLV  HW1     3445   -1.300488469   -1.609172385   -1.080070836
  584 SOLV  HW2     3446   -1.342378774   -1.668865927   -0.933959759
  585 SOLV  OW      3447   -0.880542762   -2.064324968   -2.047949825
  585 SOLV  HW1     3448   -0.796818740   -2.009649967   -2.046393165
  585 SOLV  HW2     3449   -0.957707873   -2.006354340   -2.074149054
  586 SOLV  OW      3450   -2.191097708   -2.918677435   -0.825931105
  586 SOLV  HW1     3451   -2.238577289   -3.006282793   -0.817503257
  586 SOLV  HW2     3452   -2.147788191   -2.895744528   -0.738762488
  587 SOLV  OW      3453   -1.289390620   -1.417211096   -0.110793054
  587 SOLV  HW1     3454   -1.364610065   -1.360279076   -0.143971062
  587 SOLV  HW2     3455   -1.271469886   -1.396046262   -0.014705322
  588 SOLV  OW      3456   -1.144793691   -2.528523106   -0.292654000
  588 SOLV  HW1     3457   -1.118499468   -2.432287165   -0.299531338
  588 SOLV  HW2     3458   -1.065316481   -2.582925703   -0.265751756
  589 SOLV  OW      3459   -1.946059541   -0.032055237   -3.557430965
  589 SOLV  HW1     3460   -1.973772380    0.004678470   -3.646223692
  589 SOLV  HW2     3461   -1.993969631   -0.118210834   -3.540597683
  590 SOLV  OW      3462   -0.707980016   -1.824864234   -2.049818745
  590 SOLV  HW1     3463   -0.658373998   -1.830419894   -2.136478902
  590 SOLV  HW2     3464   -0.774896043   -1.750685758   -2.054432303
  591 SOLV  OW      3465   -2.359273829   -0.775951679   -2.546512074
  591 SOLV  HW1     3466   -2.407086509   -0.812350013   -2.466569389
  591 SOLV  HW2     3467   -2.405117618   -0.807064247   -2.629770945
  592 SOLV  OW      3468   -2.233836896   -2.280359157   -3.196836914
  592 SOLV  HW1     3469   -2.306638630   -2.323863097   -3.143834300
  592 SOLV  HW2     3470   -2.263788578   -2.269102169   -3.291589766
  593 SOLV  OW      3471   -1.366495728   -2.323064741   -1.719765373
  593 SOLV  HW1     3472   -1.394630308   -2.228455481   -1.735861573
  593 SOLV  HW2     3473   -1.307006017   -2.353265194   -1.794266049
  594 SOLV  OW      3474   -2.960608842   -0.621700412   -0.983630186
  594 SOLV  HW1     3475   -2.987459560   -0.650765164   -0.891782554
  594 SOLV  HW2     3476   -3.025284633   -0.658489088   -1.050452553
  595 SOLV  OW      3477   -1.332224832   -0.891050721   -1.015830641
  595 SOLV  HW1     3478   -1.427281621   -0.861832798   -1.005238398
  595 SOLV  HW2     3479   -1.289852449   -0.840076004   -1.090716046
  596 SOLV  OW      3480   -2.982341248   -1.660470491   -3.149673787
  596 SOLV  HW1     3481   -2.960054150   -1.614807345   -3.063536221
  596 SOLV  HW2     3482   -3.010801614   -1.592328153   -3.217113382
  597 SOLV  OW      3483   -1.595430307   -2.328571740   -3.666915942
  597 SOLV  HW1     3484   -1.671100631   -2.362051770   -3.610763207
  597 SOLV  HW2     3485   -1.597267020   -2.374172078   -3.755894791
  598 SOLV  OW      3486   -0.574547622   -2.697521278   -0.945525386
  598 SOLV  HW1     3487   -0.668316131   -2.662885612   -0.948617017
  598 SOLV  HW2     3488   -0.524986577   -2.666787240   -1.026770586
  599 SOLV  OW      3489   -0.525125755   -1.403783675   -0.617417580
  599 SOLV  HW1     3490   -0.610110758   -1.446540436   -0.648258751
  599 SOLV  HW2     3491   -0.541910824   -1.353797509   -0.532439571
  600 SOLV  OW      3492   -2.536723248   -2.502006534   -1.543830527
  600 SOLV  HW1     3493   -2.477139214   -2.541923807   -1.474132772
  600 SOLV  HW2     3494   -2.498003878   -2.415243601   -1.575045382
  601 SOLV  OW      3495   -2.023604099   -0.511543982   -0.439530850
  601 SOLV  HW1     3496   -2.095630766   -0.471673800   -0.382749345
  601 SOLV  HW2     3497   -2.058573619   -0.526570264   -0.532013239
  602 SOLV  OW      3498   -2.757061218   -0.256588347   -3.947326338
  602 SOLV  HW1     3499   -2.669890624   -0.277655038   -3.903062869
  602 SOLV  HW2     3500   -2.814390529   -0.338522876   -3.948685752
  603 SOLV  OW      3501   -1.303162186   -2.622872501   -1.961503265
  603 SOLV  HW1     3502   -1.377109556   -2.580663608   -2.013963496
  603 SOLV  HW2     3503   -1.233259320   -2.554255275   -1.941325534
  604 SOLV  OW      3504   -2.871717472   -1.910908718   -3.665342525
  604 SOLV  HW1     3505   -2.957084018   -1.962346574   -3.673597370
  604 SOLV  HW2     3506   -2.891712240   -1.812921176   -3.665526147
  605 SOLV  OW      3507   -2.567567720   -1.445062087   -1.535152699
  605 SOLV  HW1     3508   -2.636726552   -1.449047999   -1.607284397
  605 SOLV  HW2     3509   -2.557425361   -1.350601150   -1.503910789
  606 SOLV  OW      3510   -0.565715206   -2.502334059   -1.940728461
  606 SOLV  HW1     3511   -0.569095152   -2.525802144   -1.843570833
  606 SOLV  HW2     3512   -0.630853307   -2.428812756   -1.959525793
  607 SOLV  OW      3513   -0.631333249   -2.355115578   -1.407456565
  607 SOLV  HW1     3514   -0.578297954   -2.415756077   -1.348211418
  607 SOLV  HW2     3515   -0.635797974   -2.264014184   -1.366437328
  608 SOLV  OW      3516   -0.114063115   -0.519629243   -2.769811125
  608 SOLV  HW1     3517   -0.173673965   -0.471243269   -2.833897986
  608 SOLV  HW2     3518   -0.143408341   -0.500552170   -2.676127443
  609 SOLV  OW      3519   -0.437082171   -0.627451907   -2.679449566
  609 SOLV  HW1     3520   -0.431184309   -0.527637625   -2.680974181
  609 SOLV  HW2     3521   -0.387846649   -0.662516152   -2.599772988
  610 SOLV  OW      3522   -2.414473335   -0.762732497   -3.363528798
  610 SOLV  HW1     3523   -2.444940269   -0.703569946   -3.288875313
  610 SOLV  HW2     3524   -2.494056547   -0.797129120   -3.413377666
  611 SOLV  OW      3525   -0.117708099   -2.866744900   -2.303427451
  611 SOLV  HW1     3526   -0.063547331   -2.814765716   -2.369505476
  611 SOLV  HW2     3527   -0.182392896   -2.805557675   -2.257892272
  612 SOLV  OW      3528   -1.380970227   -1.249955780   -0.420189212
  612 SOLV  HW1     3529   -1.417099553   -1.292734484   -0.503042663
  612 SOLV  HW2     3530   -1.303458135   -1.191435031   -0.444005121
  613 SOLV  OW      3531   -2.393271923   -2.678878721   -1.097135184
  613 SOLV  HW1     3532   -2.307792179   -2.666011620   -1.046841405
  613 SOLV  HW2     3533   -2.466099059   -2.626422113   -1.053019326
  614 SOLV  OW      3534   -0.977148818   -0.082534182   -3.159886163
  614 SOLV  HW1     3535   -0.979797632   -0.035897109   -3.071459090
  614 SOLV  HW2     3536   -1.069753466   -0.088556616   -3.197163059
  615 SOLV  OW      3537   -1.137815974   -2.372051634   -3.878067525
  615 SOLV  HW1     3538   -1.114442885   -2.425697632   -3.796967354
  615 SOLV  HW2     3539   -1.203218019   -2.422996435   -3.934001083
  616 SOLV  OW      3540   -0.111441262   -0.391046262   -3.296574967
  616 SOLV  HW1     3541   -0.114774491   -0.354226195   -3.389499100
  616 SOLV  HW2     3542   -0.115351487   -0.315831516   -3.230778970
  617 SOLV  OW      3543   -2.908435128   -1.130042227   -1.956804970
  617 SOLV  HW1     3544   -2.873714397   -1.136539857   -2.050358672
  617 SOLV  HW2     3545   -2.915151029   -1.033831355   -1.930378378
  618 SOLV  OW      3546   -2.644238696   -1.754212325   -0.948269106
  618 SOLV  HW1     3547   -2.707129555   -1.798960265   -0.884677307
  618 SOLV  HW2     3548   -2.681744665   -1.665553512   -0.975368041
  619 SOLV  OW      3549   -1.589952783   -2.136201436   -2.646573619
  619 SOLV  HW1     3550   -1.547808300   -2.093133016   -2.566767894
  619 SOLV  HW2     3551   -1.576646862   -2.077954369   -2.726774179
  620 SOLV  OW      3552   -0.066310169   -3.209708246   -2.850564219
  620 SOLV  HW1     3553    0.007888481   -3.147369565   -2.825857433
  620 SOLV  HW2     3554   -0.079157756   -3.276803920   -2.777522516
  621 SOLV  OW      3555   -1.859652775   -2.579120815   -2.746001541
  621 SOLV  HW1     3556   -1.824675289   -2.499332513   -2.696889153
  621 SOLV  HW2     3557   -1.881475028   -2.651566181   -2.680602237
  622 SOLV  OW      3558   -1.174954527   -1.661717446   -1.213205381
  622 SOLV  HW1     3559   -1.082008990   -1.679886003   -1.245341942
  622 SOLV  HW2     3560   -1.240191213   -1.683840421   -1.285706663
  623 SOLV  OW      3561   -2.876820623   -0.139835011   -0.679547377
  623 SOLV  HW1     3562   -2.933621263   -0.203297786   -0.731967437
  623 SOLV  HW2     3563   -2.850565514   -0.062814379   -0.737687479
  624 SOLV  OW      3564   -1.287851224   -1.591044983   -1.902046958
  624 SOLV  HW1     3565   -1.378674836   -1.626563049   -1.924204673
  624 SOLV  HW2     3566   -1.221897483   -1.666218985   -1.901514764
  625 SOLV  OW      3567   -0.814018876   -2.591843312   -3.677827650
  625 SOLV  HW1     3568   -0.831617045   -2.576500199   -3.775073176
  625 SOLV  HW2     3569   -0.881862638   -2.542385334   -3.623487820
  626 SOLV  OW      3570   -1.174038240   -0.727682434   -0.789799273
  626 SOLV  HW1     3571   -1.114825100   -0.674054041   -0.849963319
  626 SOLV  HW2     3572   -1.251886908   -0.762474280   -0.842058501
  627 SOLV  OW      3573   -2.520780597   -0.986454061   -0.423279512
  627 SOLV  HW1     3574   -2.606045488   -0.934221261   -0.421423934
  627 SOLV  HW2     3575   -2.538519229   -1.080251586   -0.393461240
  628 SOLV  OW      3576   -0.959552931   -1.652461406   -0.798078875
  628 SOLV  HW1     3577   -0.872505321   -1.603594659   -0.804099819
  628 SOLV  HW2     3578   -1.020192326   -1.604782498   -0.734431309
  629 SOLV  OW      3579   -2.173398554   -0.653159231   -3.301813863
  629 SOLV  HW1     3580   -2.219125651   -0.572217605   -3.264969208
  629 SOLV  HW2     3581   -2.239224743   -0.708040344   -3.353340327
  630 SOLV  OW      3582   -1.561862718   -2.310639563   -1.134259207
  630 SOLV  HW1     3583   -1.537618117   -2.364076528   -1.053273530
  630 SOLV  HW2     3584   -1.556110039   -2.213133721   -1.112778839
  631 SOLV  OW      3585   -0.681902821   -3.072452878   -0.188801669
  631 SOLV  HW1     3586   -0.644907464   -3.029957904   -0.271427325
  631 SOLV  HW2     3587   -0.718272867   -3.001596867   -0.128319908
  632 SOLV  OW      3588   -1.389238041   -2.755706983   -3.103811584
  632 SOLV  HW1     3589   -1.460645416   -2.758380397   -3.033855600
  632 SOLV  HW2     3590   -1.302396622   -2.729409746   -3.061775085
  633 SOLV  OW      3591   -0.071300288   -2.046223910   -1.833531842
  633 SOLV  HW1     3592   -0.130134112   -1.970767945   -1.862600358
  633 SOLV  HW2     3593    0.024164812   -2.016448074   -1.834865527
  634 SOLV  OW      3594   -1.976986707   -3.069104346   -1.959916449
  634 SOLV  HW1     3595   -2.019019846   -3.157007845   -1.982456857
  634 SOLV  HW2     3596   -2.031064873   -3.023469437   -1.889242186
  635 SOLV  OW      3597   -1.156599664   -1.443334193   -3.096864852
  635 SOLV  HW1     3598   -1.063226905   -1.415323045   -3.119196296
  635 SOLV  HW2     3599   -1.161777665   -1.543183178   -3.094577236
  636 SOLV  OW      3600   -2.146119734   -0.521678888   -0.957294803
  636 SOLV  HW1     3601   -2.242847756   -0.543571828   -0.970192812
  636 SOLV  HW2     3602   -2.092641704   -0.562055055   -1.031536729
  637 SOLV  OW      3603   -2.983806255   -2.489985815   -3.680506283
  637 SOLV  HW1     3604   -2.885522477   -2.480552923   -3.664609714
  637 SOLV  HW2     3605   -3.025953249   -2.535885717   -3.602287616
  638 SOLV  OW      3606   -2.192254284   -0.911706284   -1.880181433
  638 SOLV  HW1     3607   -2.254960161   -0.835512701   -1.863979243
  638 SOLV  HW2     3608   -2.228012321   -0.969200862   -1.953786432
  639 SOLV  OW      3609   -1.694594257   -1.472906999   -2.141470676
  639 SOLV  HW1     3610   -1.734778165   -1.393068900   -2.096607351
  639 SOLV  HW2     3611   -1.761161577   -1.547533765   -2.142553895
  640 SOLV  OW      3612   -2.345793235   -0.176157286   -2.078295795
  640 SOLV  HW1     3613   -2.308722743   -0.214809396   -1.993845618
  640 SOLV  HW2     3614   -2.270573902   -0.147727964   -2.137741784
  641 SOLV  OW      3615   -1.555035623   -0.707583071   -2.220240486
  641 SOLV  HW1     3616   -1.560798545   -0.637929513   -2.148719798
  641 SOLV  HW2     3617   -1.459345951   -0.732934625   -2.234410365
  642 SOLV  OW      3618   -1.099012391   -0.911160168   -4.262145153
  642 SOLV  HW1     3619   -1.008414238   -0.894207516   -4.223338634
  642 SOLV  HW2     3620   -1.099699082   -1.000310390   -4.307456532
  643 SOLV  OW      3621   -3.011216708   -1.324809334   -2.281005024
  643 SOLV  HW1     3622   -2.932534884   -1.266390496   -2.261059826
  643 SOLV  HW2     3623   -3.094035436   -1.268901498   -2.285097929
  644 SOLV  OW      3624   -1.818818438   -1.884019637   -4.068548167
  644 SOLV  HW1     3625   -1.759204979   -1.807240662   -4.045035704
  644 SOLV  HW2     3626   -1.806867603   -1.957231833   -4.001475553
  645 SOLV  OW      3627   -1.209361440   -1.954940741   -1.193525798
  645 SOLV  HW1     3628   -1.202772975   -1.855350499   -1.187210809
  645 SOLV  HW2     3629   -1.266303101   -1.979656846   -1.271936359
  646 SOLV  OW      3630   -0.076180373   -2.098444500   -0.959705586
  646 SOLV  HW1     3631   -0.015963208   -2.120426193   -0.882945788
  646 SOLV  HW2     3632   -0.022692023   -2.095197134   -1.044143745
  647 SOLV  OW      3633   -1.192892548   -3.183087899   -0.102326232
  647 SOLV  HW1     3634   -1.265206809   -3.218427864   -0.161687024
  647 SOLV  HW2     3635   -1.160490114   -3.256134894   -0.042191594
  648 SOLV  OW      3636   -0.407957372   -2.837628890   -0.793981719
  648 SOLV  HW1     3637   -0.440243446   -2.842733621   -0.699466850
  648 SOLV  HW2     3638   -0.475528931   -2.789357851   -0.849708407
  649 SOLV  OW      3639   -1.766401503   -0.754600920   -2.872471960
  649 SOLV  HW1     3640   -1.863939420   -0.738830755   -2.856995255
  649 SOLV  HW2     3641   -1.731379360   -0.817429285   -2.802989096
  650 SOLV  OW      3642   -1.656079723   -2.195054236   -2.033470607
  650 SOLV  HW1     3643   -1.675743034   -2.269977152   -1.970211206
  650 SOLV  HW2     3644   -1.656062802   -2.229780325   -2.127257274
  651 SOLV  OW      3645   -2.504188919   -0.431327294   -0.801264403
  651 SOLV  HW1     3646   -2.506262192   -0.331975832   -0.812528944
  651 SOLV  HW2     3647   -2.583057910   -0.471758041   -0.847599095
  652 SOLV  OW      3648   -1.307269829   -1.405798945   -2.546676082
  652 SOLV  HW1     3649   -1.216907116   -1.386914540   -2.585142391
  652 SOLV  HW2     3650   -1.367167105   -1.327230511   -2.562200806
  653 SOLV  OW      3651   -1.257933847   -0.966952251   -1.668374205
  653 SOLV  HW1     3652   -1.236796027   -1.049404828   -1.720873850
  653 SOLV  HW2     3653   -1.282669670   -0.992414026   -1.574879942
  654 SOLV  OW      3654   -0.735428562   -2.498631336   -0.535168411
  654 SOLV  HW1     3655   -0.714783028   -2.412546937   -0.488673623
  654 SOLV  HW2     3656   -0.657749796   -2.560930759   -0.526036914
  655 SOLV  OW      3657   -2.856419069   -0.590206554   -2.639764877
  655 SOLV  HW1     3658   -2.860061210   -0.555972366   -2.733661965
  655 SOLV  HW2     3659   -2.916278663   -0.669842020   -2.630998126
  656 SOLV  OW      3660   -2.498680054   -0.054257581   -3.817453148
  656 SOLV  HW1     3661   -2.479317656    0.001128803   -3.898443198
  656 SOLV  HW2     3662   -2.455246728   -0.143816094   -3.827182189
  657 SOLV  OW      3663   -2.373592195   -1.163785919   -2.783580622
  657 SOLV  HW1     3664   -2.387995812   -1.147033060   -2.881109678
  657 SOLV  HW2     3665   -2.313313432   -1.093282028   -2.746221924
  658 SOLV  OW      3666   -1.638997185   -1.370649402   -1.309785980
  658 SOLV  HW1     3667   -1.732550402   -1.384225653   -1.277150772
  658 SOLV  HW2     3668   -1.574959334   -1.385221189   -1.234364934
  659 SOLV  OW      3669   -1.445825457   -1.888215589   -3.136569928
  659 SOLV  HW1     3670   -1.379186843   -1.947722827   -3.181513513
  659 SOLV  HW2     3671   -1.509729327   -1.852379625   -3.204641365
  660 SOLV  OW      3672   -2.660340693   -2.619505665   -1.741416498
  660 SOLV  HW1     3673   -2.690877740   -2.554852087   -1.811340141
  660 SOLV  HW2     3674   -2.605940436   -2.571155417   -1.672825089
  661 SOLV  OW      3675   -0.764177252   -1.058290377   -2.320512486
  661 SOLV  HW1     3676   -0.838029105   -1.109068189   -2.276139459
  661 SOLV  HW2     3677   -0.800674149   -0.973818967   -2.359678784
  662 SOLV  OW      3678   -0.068552282   -3.043377831   -3.482820731
  662 SOLV  HW1     3679   -0.069994241   -2.944061450   -3.494479707
  662 SOLV  HW2     3680   -0.159858751   -3.075259810   -3.457359309
  663 SOLV  OW      3681   -1.757297749   -3.146592263   -0.952846844
  663 SOLV  HW1     3682   -1.850585521   -3.123003559   -0.925589745
  663 SOLV  HW2     3683   -1.694970809   -3.129531063   -0.876518193
  664 SOLV  OW      3684   -2.459367479   -0.794136128   -1.781415871
  664 SOLV  HW1     3685   -2.453715074   -0.752077790   -1.690856699
  664 SOLV  HW2     3686   -2.534155287   -0.752292905   -1.832968942
  665 SOLV  OW      3687   -1.832588978   -0.454608694   -1.058460600
  665 SOLV  HW1     3688   -1.889353523   -0.373106462   -1.070086980
  665 SOLV  HW2     3689   -1.757572038   -0.452662229   -1.124571539
  666 SOLV  OW      3690   -2.985732020   -1.776798339   -1.162269676
  666 SOLV  HW1     3691   -3.013181948   -1.680648770   -1.164115953
  666 SOLV  HW2     3692   -3.044993119   -1.827160434   -1.099393890
  667 SOLV  OW      3693   -1.601584360   -0.847172700   -2.669797595
  667 SOLV  HW1     3694   -1.660027960   -0.776097945   -2.630626970
  667 SOLV  HW2     3695   -1.515923311   -0.851933719   -2.618406118
  668 SOLV  OW      3696   -1.802700711   -0.232064261   -0.623419290
  668 SOLV  HW1     3697   -1.853826505   -0.242590396   -0.538115340
  668 SOLV  HW2     3698   -1.708817931   -0.263859375   -0.610134142
  669 SOLV  OW      3699   -2.503582122   -2.059462168   -3.877917615
  669 SOLV  HW1     3700   -2.456260667   -1.994862270   -3.937828907
  669 SOLV  HW2     3701   -2.577161356   -2.104254831   -3.928726441
  670 SOLV  OW      3702   -1.409613429   -1.996388733   -3.442920125
  670 SOLV  HW1     3703   -1.498618396   -2.023062072   -3.479907527
  670 SOLV  HW2     3704   -1.370211411   -1.924145789   -3.499751388
  671 SOLV  OW      3705   -2.690376548   -0.681807182   -2.998119615
  671 SOLV  HW1     3706   -2.608734345   -0.678435857   -3.055781790
  671 SOLV  HW2     3707   -2.716200104   -0.588936993   -2.971475043
  672 SOLV  OW      3708   -0.039593093   -1.668269120   -3.017133499
  672 SOLV  HW1     3709   -0.023494997   -1.625548177   -3.106113342
  672 SOLV  HW2     3710   -0.017158660   -1.765588332   -3.022356733
  673 SOLV  OW      3711   -0.417542054   -2.485703568   -3.986260338
  673 SOLV  HW1     3712   -0.319420519   -2.466793627   -3.990325843
  673 SOLV  HW2     3713   -0.451666734   -2.465083183   -3.894541830
  674 SOLV  OW      3714   -2.412236024   -0.446591679   -1.677930484
  674 SOLV  HW1     3715   -2.511252372   -0.436500050   -1.687713930
  674 SOLV  HW2     3716   -2.370139151   -0.356203303   -1.670219501
  675 SOLV  OW      3717   -2.695308007   -0.699456119   -1.912487167
  675 SOLV  HW1     3718   -2.717859322   -0.676403473   -2.007154495
  675 SOLV  HW2     3719   -2.688050654   -0.615526539   -1.858587991
  676 SOLV  OW      3720   -2.080653532   -0.867224404   -0.149868767
  676 SOLV  HW1     3721   -2.056633651   -0.844982751   -0.244358952
  676 SOLV  HW2     3722   -2.099968740   -0.965068785   -0.142561227
  677 SOLV  OW      3723   -2.857026345   -1.984131489   -1.352658635
  677 SOLV  HW1     3724   -2.767421603   -2.019417202   -1.325715103
  677 SOLV  HW2     3725   -2.902387184   -1.944123374   -1.273023560
  678 SOLV  OW      3726   -2.981171453   -0.175232089   -1.171846437
  678 SOLV  HW1     3727   -3.057976621   -0.231227974   -1.140775748
  678 SOLV  HW2     3728   -2.967557673   -0.099134051   -1.108413372
  679 SOLV  OW      3729   -1.294776428   -0.341068484   -4.199587722
  679 SOLV  HW1     3730   -1.213362758   -0.352499623   -4.142640003
  679 SOLV  HW2     3731   -1.363970275   -0.289687569   -4.148851754
  680 SOLV  OW      3732   -0.612981464   -1.172018490   -4.064110996
  680 SOLV  HW1     3733   -0.547371692   -1.242454842   -4.091232894
  680 SOLV  HW2     3734   -0.705741319   -1.208981607   -4.069665153
  681 SOLV  OW      3735   -1.586909997   -2.917178386   -3.772401189
  681 SOLV  HW1     3736   -1.583069184   -3.008892915   -3.732706533
  681 SOLV  HW2     3737   -1.655436377   -2.915241343   -3.845218473
  682 SOLV  OW      3738   -2.939217092   -1.390368088   -3.801953434
  682 SOLV  HW1     3739   -2.847018527   -1.428350583   -3.794289398
  682 SOLV  HW2     3740   -2.987465271   -1.434993532   -3.877323740
  683 SOLV  OW      3741   -2.736350680   -1.226877322   -0.691167222
  683 SOLV  HW1     3742   -2.637240605   -1.230330392   -0.704078864
  683 SOLV  HW2     3743   -2.760006987   -1.268779471   -0.603497318
  684 SOLV  OW      3744   -0.762415597   -0.448422806   -2.749041797
  684 SOLV  HW1     3745   -0.791278236   -0.543381958   -2.736734314
  684 SOLV  HW2     3746   -0.667603427   -0.446271673   -2.780787670
  685 SOLV  OW      3747   -0.103329264   -2.502779748   -3.004909909
  685 SOLV  HW1     3748   -0.105338513   -2.404055646   -3.020763800
  685 SOLV  HW2     3749   -0.127741525   -2.521748265   -2.909799319
  686 SOLV  OW      3750   -1.724597696   -2.654234370   -2.979313667
  686 SOLV  HW1     3751   -1.779765590   -2.634300650   -2.898324817
  686 SOLV  HW2     3752   -1.750983179   -2.592666583   -3.053564688
  687 SOLV  OW      3753   -2.178563612   -1.744941427   -2.243272964
  687 SOLV  HW1     3754   -2.180825135   -1.832985959   -2.195892705
  687 SOLV  HW2     3755   -2.222317516   -1.754121396   -2.332733221
  688 SOLV  OW      3756   -0.060290812   -2.456886954   -0.854353024
  688 SOLV  HW1     3757   -0.014607891   -2.533646672   -0.899327167
  688 SOLV  HW2     3758   -0.065822354   -2.474377062   -0.756041593
  689 SOLV  OW      3759   -3.012700534   -2.501482287   -2.000147889
  689 SOLV  HW1     3760   -3.093709515   -2.453735880   -2.034203262
  689 SOLV  HW2     3761   -2.989044153   -2.575783588   -2.062770429
  690 SOLV  OW      3762   -0.565829623   -0.214110592   -3.686304222
  690 SOLV  HW1     3763   -0.512123606   -0.219932169   -3.770468078
  690 SOLV  HW2     3764   -0.575745057   -0.118222088   -3.659680289
  691 SOLV  OW      3765   -2.677295023   -2.840659465   -0.943716225
  691 SOLV  HW1     3766   -2.626888224   -2.798109805   -0.868548828
  691 SOLV  HW2     3767   -2.750629733   -2.897638599   -0.906609592
  692 SOLV  OW      3768   -2.412502661   -2.500762587   -0.587867763
  692 SOLV  HW1     3769   -2.357409348   -2.432333882   -0.540079809
  692 SOLV  HW2     3770   -2.375857315   -2.591938185   -0.569280884
  693 SOLV  OW      3771   -2.534797707   -1.206692140   -1.402110025
  693 SOLV  HW1     3772   -2.529647469   -1.218916832   -1.302993566
  693 SOLV  HW2     3773   -2.443734715   -1.186033915   -1.437897862
  694 SOLV  OW      3774   -1.607919119   -0.426504782   -0.275729678
  694 SOLV  HW1     3775   -1.626393390   -0.513567658   -0.321339543
  694 SOLV  HW2     3776   -1.678874685   -0.408933387   -0.207480214
  695 SOLV  OW      3777   -2.948949452   -1.542292359   -2.109350246
  695 SOLV  HW1     3778   -2.868119225   -1.593385413   -2.138632698
  695 SOLV  HW2     3779   -2.965733200   -1.467093514   -2.173106336
  696 SOLV  OW      3780   -0.651792502   -1.066300339   -3.347654858
  696 SOLV  HW1     3781   -0.685176943   -1.148629165   -3.393579590
  696 SOLV  HW2     3782   -0.596216411   -1.092403479   -3.268714624
  697 SOLV  OW      3783   -0.565668277   -2.716850816   -3.108138349
  697 SOLV  HW1     3784   -0.656154344   -2.757218450   -3.121726617
  697 SOLV  HW2     3785   -0.526885286   -2.691431713   -3.196747813
  698 SOLV  OW      3786   -0.946945217   -1.936614376   -4.103732173
  698 SOLV  HW1     3787   -0.982718038   -2.029920654   -4.099774698
  698 SOLV  HW2     3788   -0.884863648   -1.928011955   -4.181663030
  699 SOLV  OW      3789   -2.018194632   -2.317640255   -0.595266144
  699 SOLV  HW1     3790   -2.078951317   -2.329447198   -0.516712847
  699 SOLV  HW2     3791   -1.934052069   -2.272333749   -0.565792633
  700 SOLV  OW      3792   -2.999164445   -0.307592581   -3.454229319
  700 SOLV  HW1     3793   -3.098200021   -0.303102283   -3.467399574
  700 SOLV  HW2     3794   -2.955344006   -0.233841602   -3.505631510
  701 SOLV  OW      3795   -0.522872285   -2.283151633   -2.520742919
  701 SOLV  HW1     3796   -0.455710650   -2.340138879   -2.473374944
  701 SOLV  HW2     3797   -0.567684023   -2.336895953   -2.592194181
  702 SOLV  OW      3798   -2.774395022   -0.396506920   -2.314593374
  702 SOLV  HW1     3799   -2.698246761   -0.331696217   -2.313013943
  702 SOLV  HW2     3800   -2.745634604   -0.480588482   -2.360469706
  703 SOLV  OW      3801   -1.394718803   -1.323859602   -3.738667643
  703 SOLV  HW1     3802   -1.398547855   -1.395461729   -3.668952242
  703 SOLV  HW2     3803   -1.354376387   -1.241219612   -3.699363004
  704 SOLV  OW      3804   -0.093149881   -2.262666160   -1.426799657
  704 SOLV  HW1     3805   -0.039552640   -2.301449959   -1.501798254
  704 SOLV  HW2     3806   -0.188389321   -2.252646757   -1.455619756
  705 SOLV  OW      3807   -0.867123964   -2.725915010   -2.539286154
  705 SOLV  HW1     3808   -0.897701506   -2.820522029   -2.528498511
  705 SOLV  HW2     3809   -0.931927566   -2.676351704   -2.597128372
  706 SOLV  OW      3810   -1.686953145   -1.136842938   -2.439737881
  706 SOLV  HW1     3811   -1.648977314   -1.102186049   -2.353957099
  706 SOLV  HW2     3812   -1.687994854   -1.236825288   -2.437721475
  707 SOLV  OW      3813   -1.792220605   -2.341677045   -1.422031541
  707 SOLV  HW1     3814   -1.696562068   -2.343053467   -1.392894266
  707 SOLV  HW2     3815   -1.836932115   -2.426493960   -1.393599801
  708 SOLV  OW      3816   -1.190673100   -1.285698284   -0.708188133
  708 SOLV  HW1     3817   -1.290299562   -1.294354158   -0.707114362
  708 SOLV  HW2     3818   -1.162177049   -1.239158261   -0.791994268
  709 SOLV  OW      3819   -1.909695476   -2.339326373   -0.219912314
  709 SOLV  HW1     3820   -1.958192217   -2.409958396   -0.168327716
  709 SOLV  HW2     3821   -1.817765554   -2.327783663   -0.182264342
  710 SOLV  OW      3822   -1.884190261   -2.733657491   -0.913621411
  710 SOLV  HW1     3823   -1.907722404   -2.655465494   -0.855882648
  710 SOLV  HW2     3824   -1.961353375   -2.755320269   -0.973438195
  711 SOLV  OW      3825   -1.605363185   -1.901751967   -1.496680590
  711 SOLV  HW1     3826   -1.702162140   -1.888029502   -1.475619641
  711 SOLV  HW2     3827   -1.549474574   -1.851262726   -1.430884024
  712 SOLV  OW      3828   -1.819375966   -0.443642517   -0.125913814
  712 SOLV  HW1     3829   -1.862677713   -0.367333780   -0.173908693
  712 SOLV  HW2     3830   -1.822879483   -0.427277818   -0.027316138
  713 SOLV  OW      3831   -0.569762778   -2.934127854   -1.160675515
  713 SOLV  HW1     3832   -0.609914806   -3.014034022   -1.205428847
  713 SOLV  HW2     3833   -0.631492660   -2.856044205   -1.170286213
  714 SOLV  OW      3834   -0.328821141   -0.964707445   -4.324394041
  714 SOLV  HW1     3835   -0.284530163   -1.053499767   -4.311910764
  714 SOLV  HW2     3836   -0.285674121   -0.897241053   -4.264492733
  715 SOLV  OW      3837   -2.858379697   -0.880121297   -1.786749393
  715 SOLV  HW1     3838   -2.828549513   -0.906413031   -1.694985702
  715 SOLV  HW2     3839   -2.794656769   -0.812931757   -1.824519857
  716 SOLV  OW      3840   -2.666820120   -0.965855636   -2.943168831
  716 SOLV  HW1     3841   -2.696439116   -0.874616052   -2.914885991
  716 SOLV  HW2     3842   -2.729464940   -1.001159466   -3.012674656
  717 SOLV  OW      3843   -0.440113517   -2.908683417   -2.171546422
  717 SOLV  HW1     3844   -0.364641216   -2.924037277   -2.235341332
  717 SOLV  HW2     3845   -0.403463735   -2.882317682   -2.082309142
  718 SOLV  OW      3846   -1.353868626   -2.672330837   -0.881854312
  718 SOLV  HW1     3847   -1.384057424   -2.738473662   -0.813182978
  718 SOLV  HW2     3848   -1.263166761   -2.638002866   -0.857428098
  719 SOLV  OW      3849   -1.428472365   -3.105050112   -1.029931842
  719 SOLV  HW1     3850   -1.455694942   -3.025187655   -1.083622220
  719 SOLV  HW2     3851   -1.501412382   -3.128390905   -0.965615573
  720 SOLV  OW      3852   -1.346337934   -0.700630046   -1.891944961
  720 SOLV  HW1     3853   -1.425379519   -0.761822600   -1.889134421
  720 SOLV  HW2     3854   -1.305433115   -0.694847597   -1.800866411
  721 SOLV  OW      3855   -1.377611589   -0.981457564   -4.289492227
  721 SOLV  HW1     3856   -1.308333496   -0.923615906   -4.332582885
  721 SOLV  HW2     3857   -1.467534444   -0.938866857   -4.299582422
  722 SOLV  OW      3858   -2.465278421   -2.079530980   -3.620854033
  722 SOLV  HW1     3859   -2.562552149   -2.077781579   -3.597698262
  722 SOLV  HW2     3860   -2.453802706   -2.059101827   -3.718077618
  723 SOLV  OW      3861   -2.130904161   -2.004220730   -3.881563165
  723 SOLV  HW1     3862   -2.139817925   -1.918974811   -3.830032942
  723 SOLV  HW2     3863   -2.184178681   -2.075991348   -3.836703332
  724 SOLV  OW      3864   -1.874353098   -0.451413506   -2.955458142
  724 SOLV  HW1     3865   -1.808238446   -0.382775259   -2.925140097
  724 SOLV  HW2     3866   -1.875309568   -0.527630624   -2.890716975
  725 SOLV  OW      3867   -2.515549168   -0.866048741   -0.676587491
  725 SOLV  HW1     3868   -2.492145452   -0.910553263   -0.590141080
  725 SOLV  HW2     3869   -2.466812084   -0.778996058   -0.683508558
  726 SOLV  OW      3870   -0.917655076   -0.058404564   -2.850402068
  726 SOLV  HW1     3871   -0.906865759   -0.132777389   -2.916387468
  726 SOLV  HW2     3872   -0.878130374   -0.085702077   -2.762683998
  727 SOLV  OW      3873   -2.577345219   -0.333264042   -4.129561343
  727 SOLV  HW1     3874   -2.648702659   -0.293519603   -4.071856047
  727 SOLV  HW2     3875   -2.579796191   -0.432930592   -4.121686144
  728 SOLV  OW      3876   -1.349077000   -2.297714834   -0.591781304
  728 SOLV  HW1     3877   -1.355607549   -2.214691789   -0.647153725
  728 SOLV  HW2     3878   -1.374522111   -2.376891583   -0.647326239
  729 SOLV  OW      3879   -0.481939340   -0.879158219   -2.785934311
  729 SOLV  HW1     3880   -0.542324343   -0.935419574   -2.729456460
  729 SOLV  HW2     3881   -0.458924090   -0.795210619   -2.736695976
  730 SOLV  OW      3882   -0.998472217   -0.606380803   -1.258398041
  730 SOLV  HW1     3883   -0.916977789   -0.585055010   -1.312299393
  730 SOLV  HW2     3884   -1.009878238   -0.705593259   -1.253082834
  731 SOLV  OW      3885   -0.947530361   -1.726045107   -1.356667168
  731 SOLV  HW1     3886   -0.862184598   -1.674097875   -1.361064190
  731 SOLV  HW2     3887   -0.947594725   -1.796112972   -1.428026793
  732 SOLV  OW      3888   -0.748915466   -1.412606588   -1.730214267
  732 SOLV  HW1     3889   -0.783100957   -1.505459019   -1.744762647
  732 SOLV  HW2     3890   -0.774915240   -1.381478683   -1.638798341
  733 SOLV  OW      3891   -0.264680907   -0.822177202   -3.491294346
  733 SOLV  HW1     3892   -0.222459246   -0.771202809   -3.416324620
  733 SOLV  HW2     3893   -0.195406360   -0.843645240   -3.560153683
  734 SOLV  OW      3894   -2.017866889   -0.319726679   -4.091968811
  734 SOLV  HW1     3895   -2.108665997   -0.295380341   -4.057840195
  734 SOLV  HW2     3896   -1.955243831   -0.243075951   -4.077650641
  735 SOLV  OW      3897   -2.544507861   -1.102670898   -2.428800343
  735 SOLV  HW1     3898   -2.572776053   -1.033671436   -2.362166852
  735 SOLV  HW2     3899   -2.530664107   -1.059292179   -2.517832008
  736 SOLV  OW      3900   -1.798795547   -2.919933396   -3.548595515
  736 SOLV  HW1     3901   -1.744194412   -2.871077176   -3.616664809
  736 SOLV  HW2     3902   -1.810769729   -3.014938445   -3.577444582
  737 SOLV  OW      3903   -0.874497312   -0.847457621   -2.485771262
  737 SOLV  HW1     3904   -0.852157324   -0.872382990   -2.580012530
  737 SOLV  HW2     3905   -0.879540920   -0.747882231   -2.477952433
  738 SOLV  OW      3906   -2.284697317   -1.501318091   -1.732421525
  738 SOLV  HW1     3907   -2.361513145   -1.560130084   -1.707082826
  738 SOLV  HW2     3908   -2.246209650   -1.532386239   -1.819341218
  739 SOLV  OW      3909   -2.850655112   -2.336688668   -2.234730498
  739 SOLV  HW1     3910   -2.926042488   -2.308919689   -2.294288105
  739 SOLV  HW2     3911   -2.886919291   -2.387368485   -2.156513922
  740 SOLV  OW      3912   -2.098642914   -0.041734682   -3.805675253
  740 SOLV  HW1     3913   -2.174925291   -0.007385042   -3.750876810
  740 SOLV  HW2     3914   -2.113095234   -0.017684100   -3.901666522
  741 SOLV  OW      3915   -1.485697569   -1.362131075   -1.553387693
  741 SOLV  HW1     3916   -1.554233120   -1.375931940   -1.481874495
  741 SOLV  HW2     3917   -1.440454064   -1.449048422   -1.573388813
  742 SOLV  OW      3918   -2.977525781   -1.272531098   -1.660916108
  742 SOLV  HW1     3919   -2.999603778   -1.364424274   -1.693626291
  742 SOLV  HW2     3920   -2.968402931   -1.210682325   -1.738974766
  743 SOLV  OW      3921   -1.203483458   -0.457138332   -3.320812023
  743 SOLV  HW1     3922   -1.280530382   -0.509974445   -3.356502765
  743 SOLV  HW2     3923   -1.180509204   -0.384114268   -3.385165351
  744 SOLV  OW      3924   -2.210303433   -0.106289550   -3.444670996
  744 SOLV  HW1     3925   -2.233677463   -0.048815349   -3.366237248
  744 SOLV  HW2     3926   -2.138459822   -0.170751139   -3.418504139
  745 SOLV  OW      3927   -1.520864294   -0.138621570   -1.535756969
  745 SOLV  HW1     3928   -1.471083789   -0.151117433   -1.449942670
  745 SOLV  HW2     3929   -1.457036128   -0.111101255   -1.607638366
  746 SOLV  OW      3930   -0.350750769   -3.159846333   -2.375876720
  746 SOLV  HW1     3931   -0.278101888   -3.168377525   -2.444062929
  746 SOLV  HW2     3932   -0.314923897   -3.184378470   -2.285784521
  747 SOLV  OW      3933   -0.765719123   -1.547082622   -2.265617951
  747 SOLV  HW1     3934   -0.782237820   -1.527052753   -2.362196759
  747 SOLV  HW2     3935   -0.707818095   -1.475692215   -2.226217483
  748 SOLV  OW      3936   -1.182219585   -1.089527868   -2.415685653
  748 SOLV  HW1     3937   -1.276681449   -1.116328811   -2.396694869
  748 SOLV  HW2     3938   -1.121740300   -1.129627409   -2.346865647
  749 SOLV  OW      3939   -1.469042726   -0.634416336   -3.311498489
  749 SOLV  HW1     3940   -1.536180142   -0.695312562   -3.353761365
  749 SOLV  HW2     3941   -1.389532305   -0.687608829   -3.282335683
  750 SOLV  OW      3942   -1.313338755   -1.487258819   -3.495486624
  750 SOLV  HW1     3943   -1.306362957   -1.584268540   -3.518773037
  750 SOLV  HW2     3944   -1.344578210   -1.477856331   -3.400948592
  751 SOLV  OW      3945   -0.182256112   -1.386409784   -4.036967465
  751 SOLV  HW1     3946   -0.157987248   -1.315476228   -3.970776149
  751 SOLV  HW2     3947   -0.100614520   -1.438985997   -4.060888695
  752 SOLV  OW      3948   -0.729254899   -3.121775384   -3.308191576
  752 SOLV  HW1     3949   -0.713516223   -3.044712494   -3.369958830
  752 SOLV  HW2     3950   -0.673251883   -3.199486046   -3.336936201
  753 SOLV  OW      3951   -0.450755100   -1.430923400   -2.406875111
  753 SOLV  HW1     3952   -0.448498628   -1.530904488   -2.406513513
  753 SOLV  HW2     3953   -0.517693842   -1.398866964   -2.339845094
  754 SOLV  OW      3954   -1.789637948   -1.418735314   -0.371482219
  754 SOLV  HW1     3955   -1.785915562   -1.345288981   -0.303707186
  754 SOLV  HW2     3956   -1.833233202   -1.384917067   -0.454893229
  755 SOLV  OW      3957   -1.590928242   -1.684775656   -3.736816761
  755 SOLV  HW1     3958   -1.638361383   -1.760237987   -3.691458581
  755 SOLV  HW2     3959   -1.598307420   -1.602289896   -3.680751369
  756 SOLV  OW      3960   -1.027157708   -2.225834605   -3.390997715
  756 SOLV  HW1     3961   -0.955737028   -2.156526388   -3.400849391
  756 SOLV  HW2     3962   -1.107865857   -2.184712221   -3.348610116
  757 SOLV  OW      3963   -1.611546913   -1.171075708   -3.843800407
  757 SOLV  HW1     3964   -1.643376775   -1.208123765   -3.931068868
  757 SOLV  HW2     3965   -1.544955355   -1.233742727   -3.803305585
  758 SOLV  OW      3966   -2.221564527   -2.216709953   -1.831152277
  758 SOLV  HW1     3967   -2.136573007   -2.257528093   -1.864495915
  758 SOLV  HW2     3968   -2.246591071   -2.258530097   -1.743824521
  759 SOLV  OW      3969   -2.607193755   -3.177363271   -1.550344636
  759 SOLV  HW1     3970   -2.681703475   -3.119060145   -1.517934209
  759 SOLV  HW2     3971   -2.644012249   -3.247861084   -1.610973198
  760 SOLV  OW      3972   -0.207117307   -0.472269702   -2.523144081
  760 SOLV  HW1     3973   -0.286497508   -0.412269470   -2.533161866
  760 SOLV  HW2     3974   -0.227221250   -0.543094482   -2.455459194
  761 SOLV  OW      3975   -0.901431379   -3.018007627   -2.050861345
  761 SOLV  HW1     3976   -0.822004755   -2.977616131   -2.096264177
  761 SOLV  HW2     3977   -0.914063597   -2.975106802   -1.961410788
  762 SOLV  OW      3978   -2.034477313   -1.956780961   -2.041131132
  762 SOLV  HW1     3979   -2.104813098   -1.920840897   -1.979787461
  762 SOLV  HW2     3980   -1.954653518   -1.984533728   -1.987654316
  763 SOLV  OW      3981   -2.980327646   -0.207339626   -2.926234036
  763 SOLV  HW1     3982   -3.072858054   -0.200783177   -2.888861742
  763 SOLV  HW2     3983   -2.977813851   -0.164669821   -3.016646674
  764 SOLV  OW      3984   -2.654766405   -0.248540906   -2.824447309
  764 SOLV  HW1     3985   -2.731883023   -0.193613821   -2.856656384
  764 SOLV  HW2     3986   -2.685862136   -0.341647719   -2.805327965
  765 SOLV  OW      3987   -1.492182522   -2.924232638   -2.051377358
  765 SOLV  HW1     3988   -1.392271139   -2.926502207   -2.055145895
  765 SOLV  HW2     3989   -1.529490326   -2.990086189   -2.116745698
  766 SOLV  OW      3990   -1.763776627   -2.965355483   -1.200907796
  766 SOLV  HW1     3991   -1.715303252   -3.008236924   -1.124674249
  766 SOLV  HW2     3992   -1.773626169   -2.867421373   -1.183247198
  767 SOLV  OW      3993   -1.721228955   -1.666014403   -0.155421182
  767 SOLV  HW1     3994   -1.731293256   -1.622369520   -0.244829426
  767 SOLV  HW2     3995   -1.677353721   -1.602324380   -0.092013430
  768 SOLV  OW      3996   -2.884268663   -3.071074990   -2.227144853
  768 SOLV  HW1     3997   -2.919728740   -3.110262383   -2.312047226
  768 SOLV  HW2     3998   -2.849408301   -3.144321080   -2.168654044
  769 SOLV  OW      3999   -1.359074135   -0.598501135   -2.747982022
  769 SOLV  HW1     4000   -1.426935552   -0.541252318   -2.701966366
  769 SOLV  HW2     4001   -1.289705362   -0.540321348   -2.790444779
  770 SOLV  OW      4002   -1.254174091   -2.980607805   -2.883019840
  770 SOLV  HW1     4003   -1.269306701   -2.892095636   -2.838996920
  770 SOLV  HW2     4004   -1.341802493   -3.027304740   -2.894938156
  771 SOLV  OW      4005   -1.970339635   -2.323737469   -3.246964280
  771 SOLV  HW1     4006   -1.965798747   -2.327436356   -3.346792627
  771 SOLV  HW2     4007   -2.061475435   -2.293635232   -3.218856991
  772 SOLV  OW      4008   -0.381863626   -2.824080975   -1.911394086
  772 SOLV  HW1     4009   -0.294110033   -2.781959179   -1.888436879
  772 SOLV  HW2     4010   -0.369580631   -2.922711045   -1.922490733
  773 SOLV  OW      4011   -2.048381597   -1.664867955   -3.284805032
  773 SOLV  HW1     4012   -2.094437882   -1.729394124   -3.223840974
  773 SOLV  HW2     4013   -2.012996366   -1.713803236   -3.364520637
  774 SOLV  OW      4014   -2.208868485   -2.158380313   -1.307137135
  774 SOLV  HW1     4015   -2.272776022   -2.234499735   -1.318168863
  774 SOLV  HW2     4016   -2.182356201   -2.150813508   -1.211013036
  775 SOLV  OW      4017   -3.044154990   -2.061278354   -0.530042267
  775 SOLV  HW1     4018   -3.048816925   -2.085029958   -0.627078633
  775 SOLV  HW2     4019   -2.952500091   -2.027654323   -0.508345033
  776 SOLV  OW      4020   -1.313195729   -2.952053388   -2.525483216
  776 SOLV  HW1     4021   -1.320118691   -3.044283607   -2.563523004
  776 SOLV  HW2     4022   -1.274242914   -2.890565574   -2.594063847
  777 SOLV  OW      4023   -2.293567333   -2.229274293   -3.472137420
  777 SOLV  HW1     4024   -2.206479124   -2.181100600   -3.481957442
  777 SOLV  HW2     4025   -2.361859002   -2.187147503   -3.531828196
  778 SOLV  OW      4026   -0.496390828   -2.081477337   -0.567053875
  778 SOLV  HW1     4027   -0.423284840   -2.022856093   -0.601991891
  778 SOLV  HW2     4028   -0.457884621   -2.148536011   -0.503635513
  779 SOLV  OW      4029   -2.752198634   -0.106390433   -2.622177116
  779 SOLV  HW1     4030   -2.668790277   -0.142713264   -2.663714403
  779 SOLV  HW2     4031   -2.810126870   -0.182140947   -2.592048587
  780 SOLV  OW      4032   -0.473569955   -2.658470706   -3.354109164
  780 SOLV  HW1     4033   -0.512619110   -2.672269284   -3.445139505
  780 SOLV  HW2     4034   -0.406543422   -2.584324342   -3.357502758
  781 SOLV  OW      4035   -2.092859979   -1.606492978   -0.934836891
  781 SOLV  HW1     4036   -2.144493396   -1.690680667   -0.919091130
  781 SOLV  HW2     4037   -2.008851070   -1.627775838   -0.984747093
  782 SOLV  OW      4038   -1.122250279   -1.808694093   -1.899290836
  782 SOLV  HW1     4039   -1.128592225   -1.881751907   -1.831288593
  782 SOLV  HW2     4040   -1.085522001   -1.845715003   -1.984627633
  783 SOLV  OW      4041   -2.109502216   -0.314292481   -3.758587444
  783 SOLV  HW1     4042   -2.051791695   -0.347455323   -3.683945478
  783 SOLV  HW2     4043   -2.078586470   -0.223453537   -3.786766492
  784 SOLV  OW      4044   -1.996221547   -2.565512821   -0.443453383
  784 SOLV  HW1     4045   -1.930304719   -2.618462909   -0.390037632
  784 SOLV  HW2     4046   -1.950834873   -2.485328191   -0.482342689
  785 SOLV  OW      4047   -1.810374578   -1.102907623   -3.462569795
  785 SOLV  HW1     4048   -1.715080315   -1.076960425   -3.446848224
  785 SOLV  HW2     4049   -1.843445267   -1.059182981   -3.546211020
  786 SOLV  OW      4050   -0.370864234   -2.218646031   -3.059538372
  786 SOLV  HW1     4051   -0.422754595   -2.301105462   -3.082116497
  786 SOLV  HW2     4052   -0.434192712   -2.144131745   -3.038585064
  787 SOLV  OW      4053   -1.439698634   -0.778125087   -2.976617302
  787 SOLV  HW1     4054   -1.439985462   -0.723684010   -2.892727523
  787 SOLV  HW2     4055   -1.526790960   -0.766274519   -3.024323183
  788 SOLV  OW      4056   -0.262321761   -1.281636285   -3.313283577
  788 SOLV  HW1     4057   -0.294784426   -1.261590534   -3.220838009
  788 SOLV  HW2     4058   -0.162355225   -1.284546005   -3.313585607
  789 SOLV  OW      4059   -1.398764887   -0.423859646   -2.473972242
  789 SOLV  HW1     4060   -1.336343254   -0.484570839   -2.424786344
  789 SOLV  HW2     4061   -1.346846667   -0.348949378   -2.515136006
  790 SOLV  OW      4062   -2.623218494   -0.375990063   -1.302730718
  790 SOLV  HW1     4063   -2.654737921   -0.470867987   -1.300201913
  790 SOLV  HW2     4064   -2.632920930   -0.340126954   -1.395582021
  791 SOLV  OW      4065   -1.145985814   -1.105575410   -4.048184528
  791 SOLV  HW1     4066   -1.195569430   -1.192318026   -4.052535637
  791 SOLV  HW2     4067   -1.179524383   -1.044402118   -4.119840944
  792 SOLV  OW      4068   -2.815503553   -1.038723258   -2.627412267
  792 SOLV  HW1     4069   -2.864374280   -0.999151300   -2.549647378
  792 SOLV  HW2     4070   -2.801720633   -1.136541579   -2.611816468
  793 SOLV  OW      4071   -2.430000588   -2.827269389   -1.738776808
  793 SOLV  HW1     4072   -2.392989873   -2.786916198   -1.822453728
  793 SOLV  HW2     4073   -2.512049395   -2.777217684   -1.711121707
  794 SOLV  OW      4074   -2.613118512   -2.656613545   -0.754724982
  794 SOLV  HW1     4075   -2.570210618   -2.634454268   -0.667158333
  794 SOLV  HW2     4076   -2.584880657   -2.589753786   -0.823517396
  795 SOLV  OW      4077   -2.939470567   -0.997391655   -0.314247270
  795 SOLV  HW1     4078   -2.994103034   -1.003672815   -0.397769012
  795 SOLV  HW2     4079   -2.990869968   -0.947451992   -0.244503942
  796 SOLV  OW      4080   -0.319499210   -2.545818766   -1.524012413
  796 SOLV  HW1     4081   -0.219836213   -2.553878044   -1.526046542
  796 SOLV  HW2     4082   -0.360533001   -2.634013548   -1.547242737
  797 SOLV  OW      4083   -2.722414738   -1.724141181   -1.542116145
  797 SOLV  HW1     4084   -2.634592657   -1.676578003   -1.547285541
  797 SOLV  HW2     4085   -2.741742350   -1.748159389   -1.446977953
  798 SOLV  OW      4086   -1.351134141   -2.048027733   -0.728156725
  798 SOLV  HW1     4087   -1.382671196   -1.966601241   -0.679405710
  798 SOLV  HW2     4088   -1.263205009   -2.028792798   -0.771745323
  799 SOLV  OW      4089   -2.321639578   -0.902198721   -3.798984119
  799 SOLV  HW1     4090   -2.320838298   -0.998951121   -3.773690357
  799 SOLV  HW2     4091   -2.416185380   -0.871091313   -3.808724154
  800 SOLV  OW      4092   -0.855981829   -1.906724255   -2.408664481
  800 SOLV  HW1     4093   -0.756518670   -1.897916679   -2.403360288
  800 SOLV  HW2     4094   -0.898670361   -1.840025125   -2.347610595
  801 SOLV  OW      4095   -1.820107049   -2.943479482   -2.447121259
  801 SOLV  HW1     4096   -1.851652867   -3.036817362   -2.464288828
  801 SOLV  HW2     4097   -1.846732900   -2.915769986   -2.354790469
  802 SOLV  OW      4098   -2.886432600   -1.979961389   -2.636725943
  802 SOLV  HW1     4099   -2.887566505   -1.988764270   -2.736338892
  802 SOLV  HW2     4100   -2.942038370   -2.052552988   -2.596230437
  803 SOLV  OW      4101   -1.529374393   -2.808579877   -1.419277140
  803 SOLV  HW1     4102   -1.544548069   -2.828561222   -1.322465894
  803 SOLV  HW2     4103   -1.434300563   -2.780774496   -1.433048352
  804 SOLV  OW      4104   -2.099737412   -1.064469681   -0.677748944
  804 SOLV  HW1     4105   -2.092396523   -0.974724024   -0.721262005
  804 SOLV  HW2     4106   -2.156683569   -1.057230634   -0.595857066
  805 SOLV  OW      4107   -2.447745151   -2.947325865   -2.580864655
  805 SOLV  HW1     4108   -2.535449476   -2.992438720   -2.597432839
  805 SOLV  HW2     4109   -2.377466007   -2.988900642   -2.638606487
  806 SOLV  OW      4110   -1.213441267   -0.790917076   -0.504134353
  806 SOLV  HW1     4111   -1.195397454   -0.878859796   -0.460063291
  806 SOLV  HW2     4112   -1.165090304   -0.786938955   -0.591587431
  807 SOLV  OW      4113   -3.032869783   -1.496713860   -1.257188656
  807 SOLV  HW1     4114   -2.958597420   -1.441044772   -1.219957111
  807 SOLV  HW2     4115   -3.015559350   -1.514914831   -1.353991124
  808 SOLV  OW      4116   -2.698281339   -2.904840203   -3.705443949
  808 SOLV  HW1     4117   -2.638489652   -2.857848783   -3.770391995
  808 SOLV  HW2     4118   -2.750491607   -2.837302923   -3.653345025
  809 SOLV  OW      4119   -0.885887550   -1.201983548   -2.728843548
  809 SOLV  HW1     4120   -0.985704323   -1.196128923   -2.730777574
  809 SOLV  HW2     4121   -0.857202218   -1.292446697   -2.760386003
  810 SOLV  OW      4122   -1.915861268   -1.402114435   -1.276681202
  810 SOLV  HW1     4123   -1.945220138   -1.315166622   -1.316432073
  810 SOLV  HW2     4124   -1.986704725   -1.471130233   -1.291513303
  811 SOLV  OW      4125   -0.700720169   -2.186582357   -4.177727291
  811 SOLV  HW1     4126   -0.765070353   -2.185204842   -4.254272001
  811 SOLV  HW2     4127   -0.744004031   -2.229782039   -4.098593976
  812 SOLV  OW      4128   -2.874308883   -2.701422120   -3.965060629
  812 SOLV  HW1     4129   -2.838349586   -2.771906336   -4.026221339
  812 SOLV  HW2     4130   -2.970792200   -2.685317033   -3.985875208
  813 SOLV  OW      4131   -1.989776278   -2.144331405   -0.003670721
  813 SOLV  HW1     4132   -1.977952239   -2.214966593   -0.073472294
  813 SOLV  HW2     4133   -1.957306962   -2.056653085   -0.039162393
  814 SOLV  OW      4134   -0.413559678   -0.248824929   -2.392350375
  814 SOLV  HW1     4135   -0.347547079   -0.176026025   -2.373798611
  814 SOLV  HW2     4136   -0.413841772   -0.313725664   -2.316262651
  815 SOLV  OW      4137   -2.681440722   -2.173952266   -2.814658427
  815 SOLV  HW1     4138   -2.743958654   -2.111566114   -2.861574840
  815 SOLV  HW2     4139   -2.614345420   -2.209191374   -2.879912833
  816 SOLV  OW      4140   -0.300202047   -2.627764803   -2.204651241
  816 SOLV  HW1     4141   -0.362644569   -2.626319672   -2.282758154
  816 SOLV  HW2     4142   -0.352975440   -2.633916335   -2.119922769
  817 SOLV  OW      4143   -0.451693530   -1.626784300   -3.295396633
  817 SOLV  HW1     4144   -0.382167201   -1.667775850   -3.354452231
  817 SOLV  HW2     4145   -0.411330739   -1.605136142   -3.206491699
  818 SOLV  OW      4146   -0.002403314   -1.537724354   -3.272082218
  818 SOLV  HW1     4147    0.009405356   -1.442377857   -3.299851552
  818 SOLV  HW2     4148   -0.072121200   -1.580740461   -3.329445036
  819 SOLV  OW      4149   -2.657929879   -2.916736172   -2.168437738
  819 SOLV  HW1     4150   -2.747652835   -2.945805935   -2.201704512
  819 SOLV  HW2     4151   -2.641856372   -2.821605815   -2.194776111
  820 SOLV  OW      4152   -0.481325082   -1.804233191   -4.231888370
  820 SOLV  HW1     4153   -0.496680806   -1.861417829   -4.151293412
  820 SOLV  HW2     4154   -0.517308422   -1.712469442   -4.214975774
  821 SOLV  OW      4155   -1.902669436   -1.867974961   -0.017293989
  821 SOLV  HW1     4156   -1.977900026   -1.807475008    0.008813588
  821 SOLV  HW2     4157   -1.815769368   -1.826913877    0.010344616
  822 SOLV  OW      4158   -1.069670560   -0.263860630   -2.433130848
  822 SOLV  HW1     4159   -1.097060674   -0.263706120   -2.336947345
  822 SOLV  HW2     4160   -1.146119815   -0.232729197   -2.489591358
  823 SOLV  OW      4161   -0.480382911   -2.056452856   -2.662555125
  823 SOLV  HW1     4162   -0.493690672   -2.141901162   -2.612324760
  823 SOLV  HW2     4163   -0.385353878   -2.050206137   -2.693081959
  824 SOLV  OW      4164   -2.501391558   -2.174015858   -3.286916560
  824 SOLV  HW1     4165   -2.501765716   -2.087891333   -3.236079517
  824 SOLV  HW2     4166   -2.446473504   -2.163512610   -3.369835854
  825 SOLV  OW      4167   -1.393006129   -0.587210961   -0.122889745
  825 SOLV  HW1     4168   -1.331447024   -0.515044926   -0.154574920
  825 SOLV  HW2     4169   -1.464146225   -0.602789871   -0.191430185
  826 SOLV  OW      4170   -1.911855407   -0.480496011   -3.610297766
  826 SOLV  HW1     4171   -1.866940620   -0.472215918   -3.699268061
  826 SOLV  HW2     4172   -1.935493246   -0.576241979   -3.593694959
  827 SOLV  OW      4173   -2.928773463   -3.214362430   -4.143977115
  827 SOLV  HW1     4174   -2.907662288   -3.147984043   -4.215740427
  827 SOLV  HW2     4175   -2.859996933   -3.286965701   -4.144475592
  828 SOLV  OW      4176   -0.614103809   -2.272388395   -0.803644478
  828 SOLV  HW1     4177   -0.532294446   -2.218811107   -0.782713577
  828 SOLV  HW2     4178   -0.620357435   -2.349693168   -0.740507416
  829 SOLV  OW      4179   -2.591581460   -3.108614297   -3.208004498
  829 SOLV  HW1     4180   -2.586079981   -3.120745858   -3.307121344
  829 SOLV  HW2     4181   -2.684868105   -3.082936474   -3.182711051
  830 SOLV  OW      4182   -0.580078246   -0.959303560   -4.224935786
  830 SOLV  HW1     4183   -0.490483475   -0.976081529   -4.266082749
  830 SOLV  HW2     4184   -0.592841277   -1.020444685   -4.146829428
  831 SOLV  OW      4185   -2.338255434   -2.635852890   -2.208619633
  831 SOLV  HW1     4186   -2.290761072   -2.714565732   -2.169248195
  831 SOLV  HW2     4187   -2.314751892   -2.553506308   -2.156965436
  832 SOLV  OW      4188   -1.572747478   -2.541439836   -3.428998146
  832 SOLV  HW1     4189   -1.590677578   -2.633357593   -3.393909631
  832 SOLV  HW2     4190   -1.476483393   -2.518474433   -3.414600478
  833 SOLV  OW      4191   -2.814234815   -1.115193461   -1.503861280
  833 SOLV  HW1     4192   -2.728787969   -1.167120696   -1.501814285
  833 SOLV  HW2     4193   -2.886367253   -1.171330924   -1.544447690
  834 SOLV  OW      4194   -0.848249029   -2.704487815   -3.254078144
  834 SOLV  HW1     4195   -0.829293087   -2.607174992   -3.267219772
  834 SOLV  HW2     4196   -0.946356309   -2.720991470   -3.264291445
  835 SOLV  OW      4197   -2.454912927   -1.446738779   -1.035753591
  835 SOLV  HW1     4198   -2.522154895   -1.485844906   -0.972910703
  835 SOLV  HW2     4199   -2.428434535   -1.515597603   -1.103276566
  836 SOLV  OW      4200   -0.992891214   -2.806775819   -0.955329285
  836 SOLV  HW1     4201   -0.989924952   -2.899028900   -0.993825859
  836 SOLV  HW2     4202   -1.000222376   -2.739985013   -1.029400692
  837 SOLV  OW      4203   -1.683145744   -1.095819532   -3.068752177
  837 SOLV  HW1     4204   -1.721007063   -1.008447107   -3.099290966
  837 SOLV  HW2     4205   -1.693150353   -1.103604922   -2.969558953
  838 SOLV  OW      4206   -1.721527216   -3.194873784   -2.052849786
  838 SOLV  HW1     4207   -1.654794173   -3.211915204   -2.125363771
  838 SOLV  HW2     4208   -1.787468571   -3.126306579   -2.083707661
  839 SOLV  OW      4209   -0.041952512   -2.958533332   -1.198061550
  839 SOLV  HW1     4210   -0.113592258   -3.002162635   -1.252520402
  839 SOLV  HW2     4211   -0.077187146   -2.938404653   -1.106656933
  840 SOLV  OW      4212   -0.055815669   -0.762607314   -2.849147164
  840 SOLV  HW1     4213   -0.081053929   -0.670880188   -2.818314620
  840 SOLV  HW2     4214    0.027020644   -0.757386568   -2.904935037
  841 SOLV  OW      4215   -1.229117924   -3.052744696   -1.332414231
  841 SOLV  HW1     4216   -1.321635419   -3.067999700   -1.367190622
  841 SOLV  HW2     4217   -1.190498629   -3.139576443   -1.301262814
  842 SOLV  OW      4218   -1.288357253   -0.988507892   -2.847311235
  842 SOLV  HW1     4219   -1.346744294   -0.907323601   -2.847057312
  842 SOLV  HW2     4220   -1.332658634   -1.061236070   -2.899750947
  843 SOLV  OW      4221   -2.720234951   -2.799966492   -1.261900289
  843 SOLV  HW1     4222   -2.776172731   -2.797133597   -1.179047070
  843 SOLV  HW2     4223   -2.630675952   -2.838887124   -1.240316102
  844 SOLV  OW      4224   -2.433165594   -1.412761414   -2.702591278
  844 SOLV  HW1     4225   -2.373989829   -1.491762226   -2.718668868
  844 SOLV  HW2     4226   -2.397582052   -1.333766463   -2.752540828
  845 SOLV  OW      4227   -1.201964685   -2.525670039   -4.150052601
  845 SOLV  HW1     4228   -1.231535876   -2.535603905   -4.245070420
  845 SOLV  HW2     4229   -1.102141650   -2.520699058   -4.146574007
  846 SOLV  OW      4230   -1.659003582   -0.694904290   -0.385176622
  846 SOLV  HW1     4231   -1.722021235   -0.750839751   -0.331306686
  846 SOLV  HW2     4232   -1.709811780   -0.647153001   -0.456871613
  847 SOLV  OW      4233   -2.730584065   -2.846558513   -0.162037872
  847 SOLV  HW1     4234   -2.758049767   -2.751045293   -0.173198909
  847 SOLV  HW2     4235   -2.743447975   -2.874002149   -0.066733125
  848 SOLV  OW      4236   -0.401857430   -1.650606387   -2.812546089
  848 SOLV  HW1     4237   -0.480418860   -1.703943795   -2.843927723
  848 SOLV  HW2     4238   -0.355855807   -1.609566126   -2.891292955
  849 SOLV  OW      4239   -0.134778422   -0.033451359   -3.337451408
  849 SOLV  HW1     4240   -0.181353901   -0.057140857   -3.422723404
  849 SOLV  HW2     4241   -0.037015574   -0.052486799   -3.346491186
  850 SOLV  OW      4242   -0.179742184   -0.654203074   -3.263340528
  850 SOLV  HW1     4243   -0.152600597   -0.558679585   -3.275187286
  850 SOLV  HW2     4244   -0.236956327   -0.662705366   -3.181756501
  851 SOLV  OW      4245   -0.549387073   -2.007277358   -4.028035525
  851 SOLV  HW1     4246   -0.601855838   -2.081036502   -4.070540347
  851 SOLV  HW2     4247   -0.500569484   -2.042790090   -3.948312950
  852 SOLV  OW      4248   -1.768993317   -0.084284616   -2.125744319
  852 SOLV  HW1     4249   -1.787799924   -0.001704944   -2.178926473
  852 SOLV  HW2     4250   -1.774537722   -0.164334420   -2.185432720
  853 SOLV  OW      4251   -2.162114249   -2.667620727   -3.321781808
  853 SOLV  HW1     4252   -2.147239095   -2.608711927   -3.242346917
  853 SOLV  HW2     4253   -2.127242319   -2.622330475   -3.403843752
  854 SOLV  OW      4254   -0.249240606   -1.725039366   -2.595571654
  854 SOLV  HW1     4255   -0.236230376   -1.823235940   -2.609340884
  854 SOLV  HW2     4256   -0.291818133   -1.685346963   -2.676892309
  855 SOLV  OW      4257   -0.812461335   -1.038470813   -3.685393085
  855 SOLV  HW1     4258   -0.797983541   -1.132957840   -3.714786218
  855 SOLV  HW2     4259   -0.738632556   -1.011071542   -3.623749113
  856 SOLV  OW      4260   -0.635603693   -3.051017529   -1.798252910
  856 SOLV  HW1     4261   -0.689020921   -3.115256932   -1.743282921
  856 SOLV  HW2     4262   -0.583763245   -3.101400096   -1.867361015
  857 SOLV  OW      4263   -1.967683123   -2.363216190   -2.978457664
  857 SOLV  HW1     4264   -1.955471618   -2.341984403   -3.075420026
  857 SOLV  HW2     4265   -1.882420639   -2.345165718   -2.929406336
  858 SOLV  OW      4266   -1.083260225   -1.045762806   -1.992605759
  858 SOLV  HW1     4267   -1.155254357   -1.110386809   -1.967263390
  858 SOLV  HW2     4268   -1.059342065   -1.058599861   -2.088859065
  859 SOLV  OW      4269   -2.025411872   -2.111623318   -2.670797212
  859 SOLV  HW1     4270   -2.061502790   -2.204589477   -2.663398634
  859 SOLV  HW2     4271   -1.964501056   -2.093297702   -2.593621824
  860 SOLV  OW      4272   -1.569472421   -2.629425443   -0.075414357
  860 SOLV  HW1     4273   -1.559039892   -2.717890837   -0.029952732
  860 SOLV  HW2     4274   -1.479190288   -2.590219635   -0.093124474
  861 SOLV  OW      4275   -1.142518526   -0.531210944   -0.340165536
  861 SOLV  HW1     4276   -1.204016385   -0.467610202   -0.386796807
  861 SOLV  HW2     4277   -1.122864636   -0.608673890   -0.400287290
  862 SOLV  OW      4278   -1.319255981   -2.180138205   -3.944101437
  862 SOLV  HW1     4279   -1.392842951   -2.224691497   -3.995110281
  862 SOLV  HW2     4280   -1.246486629   -2.246305946   -3.925978476
  863 SOLV  OW      4281   -1.176299438   -2.837115077   -1.522568543
  863 SOLV  HW1     4282   -1.150709671   -2.839846639   -1.619200541
  863 SOLV  HW2     4283   -1.188533298   -2.930407521   -1.488703329
  864 SOLV  OW      4284   -0.764382667   -2.593734274   -1.165165903
  864 SOLV  HW1     4285   -0.709491014   -2.517864453   -1.130062597
  864 SOLV  HW2     4286   -0.858394886   -2.584868120   -1.132232652
  865 SOLV  OW      4287   -0.670207319   -2.545106154   -0.142297329
  865 SOLV  HW1     4288   -0.755833109   -2.585159065   -0.174943287
  865 SOLV  HW2     4289   -0.640576879   -2.592749247   -0.059509521
  866 SOLV  OW      4290   -1.792497603   -1.819649223   -2.974357349
  866 SOLV  HW1     4291   -1.773241489   -1.803723442   -3.071194737
  866 SOLV  HW2     4292   -1.846736328   -1.903088759   -2.964463268
  867 SOLV  OW      4293   -2.232811360   -1.897470339   -1.207699511
  867 SOLV  HW1     4294   -2.254716388   -1.954323099   -1.287006188
  867 SOLV  HW2     4295   -2.138415807   -1.865227792   -1.214875995
  868 SOLV  OW      4296   -1.342497239   -0.548206918   -3.568522591
  868 SOLV  HW1     4297   -1.430464354   -0.562846709   -3.523257202
  868 SOLV  HW2     4298   -1.342470609   -0.594642969   -3.657095396
  869 SOLV  OW      4299   -1.544608720   -1.033344507   -3.417306581
  869 SOLV  HW1     4300   -1.604044815   -0.968741717   -3.369412183
  869 SOLV  HW2     4301   -1.519122232   -0.995485697   -3.506284947
  870 SOLV  OW      4302   -2.371408702   -2.381107271   -2.108537602
  870 SOLV  HW1     4303   -2.443576892   -2.382035042   -2.177754173
  870 SOLV  HW2     4304   -2.323980054   -2.293106025   -2.111048392
  871 SOLV  OW      4305   -2.471246131   -2.679585813   -0.197495599
  871 SOLV  HW1     4306   -2.490640854   -2.769022253   -0.157164206
  871 SOLV  HW2     4307   -2.382423585   -2.682284543   -0.243374161
  872 SOLV  OW      4308   -1.294722529   -2.554059251   -0.009753710
  872 SOLV  HW1     4309   -1.364666534   -2.548828083    0.061537414
  872 SOLV  HW2     4310   -1.306717277   -2.478204991   -0.073817033
  873 SOLV  OW      4311   -2.221942063   -0.300732489   -1.861839396
  873 SOLV  HW1     4312   -2.196428512   -0.218206653   -1.811437976
  873 SOLV  HW2     4313   -2.146869010   -0.366691344   -1.857942988
  874 SOLV  OW      4314   -2.017279362   -1.630152837   -0.356943859
  874 SOLV  HW1     4315   -1.961084269   -1.556751242   -0.395100505
  874 SOLV  HW2     4316   -1.982142928   -1.718525772   -0.387882612
  875 SOLV  OW      4317   -0.283395119   -2.669661297   -0.278512340
  875 SOLV  HW1     4318   -0.241904682   -2.604438259   -0.215058373
  875 SOLV  HW2     4319   -0.213133405   -2.705766195   -0.339843897
  876 SOLV  OW      4320   -1.938519027   -2.060105714   -2.925616319
  876 SOLV  HW1     4321   -1.863635049   -2.123348369   -2.945483455
  876 SOLV  HW2     4322   -1.976900106   -2.081125819   -2.835688888
  877 SOLV  OW      4323   -2.207040938   -1.826435478   -3.702579655
  877 SOLV  HW1     4324   -2.161545922   -1.739180356   -3.720421926
  877 SOLV  HW2     4325   -2.267108509   -1.817061837   -3.623171841
  878 SOLV  OW      4326   -0.201761228   -2.406037518   -3.425649158
  878 SOLV  HW1     4327   -0.110623250   -2.396963852   -3.465811733
  878 SOLV  HW2     4328   -0.202938819   -2.483953485   -3.362966201
  879 SOLV  OW      4329   -2.491791818   -1.147843307   -3.641727821
  879 SOLV  HW1     4330   -2.585199875   -1.140097445   -3.676611281
  879 SOLV  HW2     4331   -2.494338069   -1.165305145   -3.543287360
  880 SOLV  OW      4332   -2.997463269   -2.669216769   -2.920435216
  880 SOLV  HW1     4333   -3.081070128   -2.691792551   -2.970454143
  880 SOLV  HW2     4334   -2.983332578   -2.735969326   -2.847318658
  881 SOLV  OW      4335   -1.811326645   -3.191146774   -0.088220593
  881 SOLV  HW1     4336   -1.779079565   -3.100564340   -0.060712801
  881 SOLV  HW2     4337   -1.759070344   -3.222442419   -0.167539431
  882 SOLV  OW      4338   -0.082043095   -0.170554571   -1.618412929
  882 SOLV  HW1     4339   -0.165679694   -0.127584799   -1.584348727
  882 SOLV  HW2     4340   -0.087622409   -0.180152768   -1.717803711
  883 SOLV  OW      4341   -2.155049912   -1.519895755   -1.968024116
  883 SOLV  HW1     4342   -2.055691929   -1.522644697   -1.979077226
  883 SOLV  HW2     4343   -2.196001853   -1.473122204   -2.046361785
  884 SOLV  OW      4344   -1.829538484   -1.562934060   -1.588303560
  884 SOLV  HW1     4345   -1.920647165   -1.528299806   -1.565906269
  884 SOLV  HW2     4346   -1.801349479   -1.527342126   -1.677412811
  885 SOLV  OW      4347   -1.874515321   -1.897759089   -0.294591833
  885 SOLV  HW1     4348   -1.878593917   -1.884764648   -0.195523419
  885 SOLV  HW2     4349   -1.926262423   -1.979590681   -0.319608390
  886 SOLV  OW      4350   -0.343812362   -2.242000958   -4.198160591
  886 SOLV  HW1     4351   -0.374838203   -2.318000820   -4.141038827
  886 SOLV  HW2     4352   -0.419786710   -2.209470082   -4.254472836
  887 SOLV  OW      4353   -1.511220931   -0.009425843   -2.352502604
  887 SOLV  HW1     4354   -1.600206056   -0.044329331   -2.381918780
  887 SOLV  HW2     4355   -1.457610554   -0.084005328   -2.312933984
  888 SOLV  OW      4356   -2.042896411   -0.283781118   -1.059047439
  888 SOLV  HW1     4357   -2.072507016   -0.216567413   -1.126922081
  888 SOLV  HW2     4358   -2.120260703   -0.341883565   -1.033744770
  889 SOLV  OW      4359   -2.670163832   -1.299877500   -1.937111431
  889 SOLV  HW1     4360   -2.748033688   -1.238079471   -1.948023567
  889 SOLV  HW2     4361   -2.701208762   -1.385676111   -1.896165857
  890 SOLV  OW      4362   -1.751915811   -0.614909566   -1.440137441
  890 SOLV  HW1     4363   -1.695545263   -0.631636132   -1.521032400
  890 SOLV  HW2     4364   -1.848421050   -0.614139521   -1.466356757
  891 SOLV  OW      4365   -1.486716021   -2.099172460   -3.745505829
  891 SOLV  HW1     4366   -1.518098576   -2.172873313   -3.685633480
  891 SOLV  HW2     4367   -1.425896440   -2.136695529   -3.815466056
  892 SOLV  OW      4368   -2.267294122   -2.756406549   -2.481327107
  892 SOLV  HW1     4369   -2.284760213   -2.730438936   -2.386341482
  892 SOLV  HW2     4370   -2.320499532   -2.838031553   -2.503870600
  893 SOLV  OW      4371   -0.371254168   -1.873878968   -1.308623643
  893 SOLV  HW1     4372   -0.416458606   -1.835231108   -1.389025728
  893 SOLV  HW2     4373   -0.438819498   -1.920811363   -1.251757472
  894 SOLV  OW      4374   -2.853227919   -0.905684802   -2.402583986
  894 SOLV  HW1     4375   -2.771951505   -0.863617641   -2.362259358
  894 SOLV  HW2     4376   -2.933772666   -0.850845836   -2.380073857
  895 SOLV  OW      4377   -0.557654359   -2.741368329   -2.843644826
  895 SOLV  HW1     4378   -0.524391491   -2.725423701   -2.936601301
  895 SOLV  HW2     4379   -0.517554041   -2.825733791   -2.807924580
  896 SOLV  OW      4380   -0.892657140   -1.220200346   -3.044666484
  896 SOLV  HW1     4381   -0.892272833   -1.278055496   -2.963092394
  896 SOLV  HW2     4382   -0.816152328   -1.245577551   -3.103866736
  897 SOLV  OW      4383   -1.069471838   -2.465511085   -1.854513916
  897 SOLV  HW1     4384   -1.070656169   -2.502284166   -1.761519459
  897 SOLV  HW2     4385   -0.994063079   -2.506715274   -1.905673639
  898 SOLV  OW      4386   -2.438497791   -1.550542951   -3.427460665
  898 SOLV  HW1     4387   -2.399310072   -1.514710228   -3.512207764
  898 SOLV  HW2     4388   -2.440573646   -1.478145136   -3.358497402
  899 SOLV  OW      4389   -2.437234881   -0.680019834   -2.143085241
  899 SOLV  HW1     4390   -2.466219571   -0.594964865   -2.099184893
  899 SOLV  HW2     4391   -2.344925703   -0.703477044   -2.112581464
  900 SOLV  OW      4392   -0.441286570   -1.708828445   -2.384944684
  900 SOLV  HW1     4393   -0.354090501   -1.742068110   -2.420912249
  900 SOLV  HW2     4394   -0.431957354   -1.689904792   -2.287187513
  901 SOLV  OW      4395   -0.485429128   -0.982151460   -3.565644513
  901 SOLV  HW1     4396   -0.543251535   -1.023482828   -3.495300142
  901 SOLV  HW2     4397   -0.423254110   -0.916323560   -3.523206854
  902 SOLV  OW      4398   -1.831138666   -1.339743143   -3.653378908
  902 SOLV  HW1     4399   -1.907966930   -1.384414232   -3.607516875
  902 SOLV  HW2     4400   -1.854947004   -1.244680457   -3.673319027
  903 SOLV  OW      4401   -0.874526047   -2.883736736   -0.358969511
  903 SOLV  HW1     4402   -0.806435756   -2.900428167   -0.430289758
  903 SOLV  HW2     4403   -0.965156618   -2.909008362   -0.392864741
  904 SOLV  OW      4404   -2.039862765   -2.603127080   -3.083458443
  904 SOLV  HW1     4405   -2.026779693   -2.506925987   -3.059466647
  904 SOLV  HW2     4406   -2.124420428   -2.636631572   -3.041879387
  905 SOLV  OW      4407   -1.215740251   -1.148879033   -1.010638822
  905 SOLV  HW1     4408   -1.169260924   -1.137399324   -1.098443440
  905 SOLV  HW2     4409   -1.283528755   -1.076264321   -0.999085814
  906 SOLV  OW      4410   -0.037368847   -2.234885064   -2.628649236
  906 SOLV  HW1     4411   -0.105587031   -2.218672906   -2.699959219
  906 SOLV  HW2     4412   -0.005469230   -2.147255349   -2.592523088
  907 SOLV  OW      4413   -1.571924771   -2.683188991   -0.490082551
  907 SOLV  HW1     4414   -1.487908112   -2.682322372   -0.435841828
  907 SOLV  HW2     4415   -1.609534938   -2.590639609   -0.494729431
  908 SOLV  OW      4416   -0.813244355   -2.200438834   -2.764975472
  908 SOLV  HW1     4417   -0.866183880   -2.175727970   -2.683807424
  908 SOLV  HW2     4418   -0.769858057   -2.289397770   -2.750643613
  909 SOLV  OW      4419   -2.147668934   -0.472267510   -2.969588514
  909 SOLV  HW1     4420   -2.176685828   -0.567049241   -2.982853861
  909 SOLV  HW2     4421   -2.047881064   -0.467087386   -2.973714726
  910 SOLV  OW      4422   -2.525138444   -1.949283346   -2.270258248
  910 SOLV  HW1     4423   -2.500475202   -1.969175938   -2.365105776
  910 SOLV  HW2     4424   -2.568793913   -1.859450373   -2.265335115
  911 SOLV  OW      4425   -1.712925186   -2.449634854   -3.151563164
  911 SOLV  HW1     4426   -1.808648608   -2.422896525   -3.162693418
  911 SOLV  HW2     4427   -1.671751357   -2.464275489   -3.241519098
  912 SOLV  OW      4428   -0.270844484   -0.930629780   -2.969569469
  912 SOLV  HW1     4429   -0.356219465   -0.932488674   -2.917533903
  912 SOLV  HW2     4430   -0.197454316   -0.894765320   -2.911883910
  913 SOLV  OW      4431   -0.570032143   -1.552225734   -4.204950823
  913 SOLV  HW1     4432   -0.653484323   -1.587389646   -4.162510687
  913 SOLV  HW2     4433   -0.523301430   -1.491184255   -4.140981610
  914 SOLV  OW      4434   -1.758498130   -3.042582689   -3.184858659
  914 SOLV  HW1     4435   -1.731264686   -3.081061954   -3.273050082
  914 SOLV  HW2     4436   -1.836521968   -2.981404597   -3.197878713
  915 SOLV  OW      4437   -0.326596073   -3.201669953   -0.297302466
  915 SOLV  HW1     4438   -0.364388186   -3.280823447   -0.249261120
  915 SOLV  HW2     4439   -0.378737020   -3.185545625   -0.381105010
  916 SOLV  OW      4440   -1.909361900   -1.689610752   -2.452501818
  916 SOLV  HW1     4441   -2.000459468   -1.699478146   -2.412430022
  916 SOLV  HW2     4442   -1.911451781   -1.719798686   -2.547823047
  917 SOLV  OW      4443   -0.221001246    0.007448276   -2.851420607
  917 SOLV  HW1     4444   -0.249132225   -0.080773283   -2.813639214
  917 SOLV  HW2     4445   -0.218456636    0.075689772   -2.778356292
  918 SOLV  OW      4446   -0.856382606   -0.221145273   -2.595935326
  918 SOLV  HW1     4447   -0.835645143   -0.297675899   -2.656884207
  918 SOLV  HW2     4448   -0.933499356   -0.245397666   -2.537058904
  919 SOLV  OW      4449   -1.511246864   -3.125743694   -2.629485926
  919 SOLV  HW1     4450   -1.506874778   -3.202426980   -2.565450000
  919 SOLV  HW2     4451   -1.549173892   -3.157151878   -2.716520785
  920 SOLV  OW      4452   -0.986517139   -2.083260913   -1.262492417
  920 SOLV  HW1     4453   -1.004915798   -2.145976327   -1.338189633
  920 SOLV  HW2     4454   -1.072989693   -2.054447463   -1.221335127
  921 SOLV  OW      4455   -2.340262313   -0.291163501   -0.491956772
  921 SOLV  HW1     4456   -2.354371507   -0.192184767   -0.494359581
  921 SOLV  HW2     4457   -2.293995374   -0.320261510   -0.575708422
  922 SOLV  OW      4458   -0.652336536   -2.476707765   -1.690378894
  922 SOLV  HW1     4459   -0.638924042   -2.418981492   -1.609832121
  922 SOLV  HW2     4460   -0.678138279   -2.568877980   -1.661381879
  923 SOLV  OW      4461   -2.749954155   -2.129789401   -2.075062985
  923 SOLV  HW1     4462   -2.767276716   -2.208129671   -2.134766107
  923 SOLV  HW2     4463   -2.659775587   -2.091662146   -2.095454701
  924 SOLV  OW      4464   -1.789781293   -0.077220502   -1.157352715
  924 SOLV  HW1     4465   -1.793407222   -0.108294714   -1.062362851
  924 SOLV  HW2     4466   -1.808557033    0.020941429   -1.161029290
  925 SOLV  OW      4467   -0.789480120   -2.243485213   -1.651264800
  925 SOLV  HW1     4468   -0.756486247   -2.326374433   -1.696455947
  925 SOLV  HW2     4469   -0.876807408   -2.216077249   -1.691565843
  926 SOLV  OW      4470   -1.776548280   -0.565950933   -0.837774702
  926 SOLV  HW1     4471   -1.680442135   -0.582351544   -0.860052510
  926 SOLV  HW2     4472   -1.816861859   -0.505591620   -0.906572792
  927 SOLV  OW      4473   -1.918375075   -2.376041393   -2.416663428
  927 SOLV  HW1     4474   -1.869346624   -2.457808833   -2.386461567
  927 SOLV  HW2     4475   -1.980069185   -2.345495814   -2.344119343
  928 SOLV  OW      4476   -2.951879819   -2.692712797   -2.540042194
  928 SOLV  HW1     4477   -2.878086332   -2.637189206   -2.501657248
  928 SOLV  HW2     4478   -2.914505223   -2.754646761   -2.609100028
  929 SOLV  OW      4479   -0.062033713   -2.436864650   -0.579780997
  929 SOLV  HW1     4480   -0.015682692   -2.525345331   -0.574861751
  929 SOLV  HW2     4481   -0.051103291   -2.388649313   -0.492848683
  930 SOLV  OW      4482   -2.168552144   -2.828337883   -2.154762986
  930 SOLV  HW1     4483   -2.235109894   -2.898460701   -2.129176549
  930 SOLV  HW2     4484   -2.080383631   -2.871493123   -2.173887814
  931 SOLV  OW      4485   -1.457927077   -2.998408677   -3.208910943
  931 SOLV  HW1     4486   -1.485858154   -3.037178159   -3.121055762
  931 SOLV  HW2     4487   -1.432695003   -2.902439682   -3.196459914
  932 SOLV  OW      4488   -0.677597951   -1.565672030   -0.155651371
  932 SOLV  HW1     4489   -0.603663427   -1.625744366   -0.125213168
  932 SOLV  HW2     4490   -0.727969796   -1.531909371   -0.076126671
  933 SOLV  OW      4491   -1.270667417   -1.079657594   -3.806411972
  933 SOLV  HW1     4492   -1.220294601   -1.039343766   -3.729997903
  933 SOLV  HW2     4493   -1.209718181   -1.089272445   -3.885116664
  934 SOLV  OW      4494   -0.751997692   -0.381739705   -3.534590181
  934 SOLV  HW1     4495   -0.652188078   -0.386660524   -3.538308614
  934 SOLV  HW2     4496   -0.789171444   -0.388872449   -3.627160325
  935 SOLV  OW      4497   -0.426038048   -2.868887483   -0.502796919
  935 SOLV  HW1     4498   -0.340100806   -2.910123814   -0.472532474
  935 SOLV  HW2     4499   -0.443734125   -2.786004281   -0.449706165
  936 SOLV  OW      4500   -2.056365112   -0.883695714   -1.644289070
  936 SOLV  HW1     4501   -2.097089428   -0.809626255   -1.590837430
  936 SOLV  HW2     4502   -2.062462812   -0.861752516   -1.741669835
  937 SOLV  OW      4503   -2.214211021   -0.906975172   -1.176313412
  937 SOLV  HW1     4504   -2.233939060   -0.983634841   -1.237432174
  937 SOLV  HW2     4505   -2.298498138   -0.856314305   -1.158134190
  938 SOLV  OW      4506   -1.883296369   -2.636658552   -3.879784254
  938 SOLV  HW1     4507   -1.879005137   -2.642546573   -3.979526902
  938 SOLV  HW2     4508   -1.796492014   -2.667465627   -3.840828708
  939 SOLV  OW      4509   -0.013537271   -1.594244806   -1.911840067
  939 SOLV  HW1     4510    0.034121002   -1.601335327   -1.999477349
  939 SOLV  HW2     4511   -0.100571958   -1.643215313   -1.917194682
  940 SOLV  OW      4512   -1.721333297   -1.890251755   -2.358549234
  940 SOLV  HW1     4513   -1.777123941   -1.808202579   -2.371075407
  940 SOLV  HW2     4514   -1.769723845   -1.969449134   -2.395800917
  941 SOLV  OW      4515   -0.690404805   -0.214102345   -2.204233599
  941 SOLV  HW1     4516   -0.636744776   -0.242914429   -2.283546307
  941 SOLV  HW2     4517   -0.740158358   -0.292626506   -2.167375218
  942 SOLV  OW      4518   -0.581097700   -2.722266494   -1.370393205
  942 SOLV  HW1     4519   -0.505855715   -2.666902243   -1.334684931
  942 SOLV  HW2     4520   -0.666522446   -2.694846987   -1.326208114
  943 SOLV  OW      4521   -1.878907086   -0.327119128   -2.357595946
  943 SOLV  HW1     4522   -1.962570534   -0.381901045   -2.356626223
  943 SOLV  HW2     4523   -1.804178661   -0.379707243   -2.316955507
  944 SOLV  OW      4524   -0.182944103   -0.110957257   -3.071504102
  944 SOLV  HW1     4525   -0.213926787   -0.069158108   -3.156911364
  944 SOLV  HW2     4526   -0.191565910   -0.044812132   -2.996993171
  945 SOLV  OW      4527   -1.372240446   -2.024418570   -1.406672312
  945 SOLV  HW1     4528   -1.378141904   -2.122966618   -1.390690514
  945 SOLV  HW2     4529   -1.464233563   -1.987034442   -1.418569423
  946 SOLV  OW      4530   -2.664646290   -3.223756838   -1.146957678
  946 SOLV  HW1     4531   -2.744510570   -3.256888832   -1.197212888
  946 SOLV  HW2     4532   -2.587782025   -3.212852694   -1.210001382
  947 SOLV  OW      4533   -1.535154633   -2.493840411   -2.059940811
  947 SOLV  HW1     4534   -1.496436583   -2.417655413   -2.111871512
  947 SOLV  HW2     4535   -1.584732217   -2.554635331   -2.121957268
  948 SOLV  OW      4536   -1.100737214   -0.247312902   -1.866459574
  948 SOLV  HW1     4537   -1.084168312   -0.149489741   -1.853963975
  948 SOLV  HW2     4538   -1.020742218   -0.298838460   -1.835703801
  949 SOLV  OW      4539   -1.732809318   -1.749698212   -0.867465524
  949 SOLV  HW1     4540   -1.780789142   -1.837366274   -0.871206508
  949 SOLV  HW2     4541   -1.781948595   -1.687400819   -0.806587767
  950 SOLV  OW      4542   -0.990931569   -2.339547165   -1.145309772
  950 SOLV  HW1     4543   -1.078373339   -2.298259192   -1.119791477
  950 SOLV  HW2     4544   -0.918695814   -2.270593601   -1.139897870
  951 SOLV  OW      4545   -0.232515062   -1.876548378   -0.905196694
  951 SOLV  HW1     4546   -0.288301150   -1.876668199   -0.822191719
  951 SOLV  HW2     4547   -0.202187494   -1.969750959   -0.925082933
  952 SOLV  OW      4548   -1.871682775   -1.571497432   -0.721152836
  952 SOLV  HW1     4549   -1.916343191   -1.490162618   -0.683850081
  952 SOLV  HW2     4550   -1.915329371   -1.653458381   -0.684021939
  953 SOLV  OW      4551   -2.124840443   -1.352673756   -1.046670238
  953 SOLV  HW1     4552   -2.147677104   -1.337603760   -1.142862013
  953 SOLV  HW2     4553   -2.125412480   -1.450779012   -1.027266976
  954 SOLV  OW      4554   -2.039827809   -0.981422016   -3.004619683
  954 SOLV  HW1     4555   -2.103872700   -1.051761025   -3.035479338
  954 SOLV  HW2     4556   -2.005004541   -1.005513224   -2.914018266
  955 SOLV  OW      4557   -0.332182431   -3.184255077   -0.771222881
  955 SOLV  HW1     4558   -0.391431284   -3.170982456   -0.691753665
  955 SOLV  HW2     4559   -0.285961345   -3.272641400   -0.763920936
  956 SOLV  OW      4560   -2.068058902   -2.635585536   -1.963446127
  956 SOLV  HW1     4561   -2.119863196   -2.710622386   -2.004522140
  956 SOLV  HW2     4562   -1.993945575   -2.672906713   -1.907626091
  957 SOLV  OW      4563   -2.078994944   -0.654443926   -1.482686061
  957 SOLV  HW1     4564   -2.035256376   -0.573791701   -1.522462391
  957 SOLV  HW2     4565   -2.148840307   -0.625565644   -1.417190494
  958 SOLV  OW      4566   -1.217433710   -1.793646358   -1.495736322
  958 SOLV  HW1     4567   -1.121554762   -1.821679321   -1.500517594
  958 SOLV  HW2     4568   -1.274374668   -1.873128269   -1.474717482
  959 SOLV  OW      4569   -0.832328248   -0.848768028   -4.196669692
  959 SOLV  HW1     4570   -0.830604607   -0.846113860   -4.096719577
  959 SOLV  HW2     4571   -0.748676503   -0.892038400   -4.230286064
  960 SOLV  OW      4572   -0.796783930   -2.880820317   -0.628609080
  960 SOLV  HW1     4573   -0.752180589   -2.880417562   -0.718118965
  960 SOLV  HW2     4574   -0.885163013   -2.834484343   -0.635219158
  961 SOLV  OW      4575   -2.822085811   -0.698019392   -3.761146347
  961 SOLV  HW1     4576   -2.835002045   -0.635860476   -3.683872097
  961 SOLV  HW2     4577   -2.910540910   -0.735590545   -3.788821404
  962 SOLV  OW      4578   -1.294095026   -3.062832556   -3.979308199
  962 SOLV  HW1     4579   -1.274845063   -2.973604196   -3.938449878
  962 SOLV  HW2     4580   -1.212901100   -3.095541317   -4.027673460
  963 SOLV  OW      4581   -0.060106863   -2.707394693   -1.391409189
  963 SOLV  HW1     4582   -0.034938859   -2.779300969   -1.326618516
  963 SOLV  HW2     4583   -0.092146572   -2.748977217   -1.476532863
  964 SOLV  OW      4584   -0.001510439   -1.246507977   -1.494166388
  964 SOLV  HW1     4585   -0.073925810   -1.285910945   -1.437567622
  964 SOLV  HW2     4586    0.087554688   -1.268291939   -1.454230702
  965 SOLV  OW      4587   -0.061558671   -3.018172969   -1.812606910
  965 SOLV  HW1     4588   -0.109160606   -3.016624939   -1.900546389
  965 SOLV  HW2     4589   -0.118109864   -3.065340994   -1.744940411
  966 SOLV  OW      4590   -2.768531201   -1.106912791   -1.216789198
  966 SOLV  HW1     4591   -2.775531398   -1.096796097   -1.316038987
  966 SOLV  HW2     4592   -2.676496240   -1.137884119   -1.192870908
  967 SOLV  OW      4593   -0.820168112   -1.462075806   -2.836288054
  967 SOLV  HW1     4594   -0.741992613   -1.493309106   -2.782302154
  967 SOLV  HW2     4595   -0.901293134   -1.514833002   -2.811053320
  968 SOLV  OW      4596   -1.515950622   -0.904127202   -1.730284420
  968 SOLV  HW1     4597   -1.566722812   -0.985811477   -1.702865227
  968 SOLV  HW2     4598   -1.421551219   -0.911190128   -1.698025107
  969 SOLV  OW      4599   -1.480322898   -1.845765983   -2.622931391
  969 SOLV  HW1     4600   -1.543508657   -1.884967570   -2.689809373
  969 SOLV  HW2     4601   -1.450805342   -1.755396398   -2.653976836
  970 SOLV  OW      4602   -0.178563481   -2.102505207   -0.219877465
  970 SOLV  HW1     4603   -0.244428188   -2.034710014   -0.187202895
  970 SOLV  HW2     4604   -0.099871091   -2.055764971   -0.260185761
  971 SOLV  OW      4605   -2.005069069   -0.289061396   -3.429425745
  971 SOLV  HW1     4606   -1.947039628   -0.295787805   -3.348251641
  971 SOLV  HW2     4607   -2.004188608   -0.376297469   -3.478323745
  972 SOLV  OW      4608   -1.924377923   -0.539771739   -4.246754423
  972 SOLV  HW1     4609   -1.932559265   -0.447623876   -4.208761036
  972 SOLV  HW2     4610   -1.843541127   -0.544553306   -4.305441027
  973 SOLV  OW      4611   -1.153630250   -2.538796485   -0.573871980
  973 SOLV  HW1     4612   -1.097200026   -2.463647868   -0.608075034
  973 SOLV  HW2     4613   -1.178870530   -2.520895217   -0.478772159
  974 SOLV  OW      4614   -0.139428026   -2.425256611   -4.031322385
  974 SOLV  HW1     4615   -0.053984387   -2.446548836   -3.983914741
  974 SOLV  HW2     4616   -0.122368141   -2.355676106   -4.101099949
  975 SOLV  OW      4617   -0.561059043   -2.719312878   -3.651106196
  975 SOLV  HW1     4618   -0.555670444   -2.803201781   -3.705285727
  975 SOLV  HW2     4619   -0.654781055   -2.684459285   -3.652903760
  976 SOLV  OW      4620   -1.240381823   -2.015300605   -2.648063912
  976 SOLV  HW1     4621   -1.322158704   -1.958620946   -2.637988053
  976 SOLV  HW2     4622   -1.204093917   -2.037803214   -2.557629865
  977 SOLV  OW      4623   -0.448950965   -0.484060722   -0.606929626
  977 SOLV  HW1     4624   -0.398230826   -0.523342923   -0.683649750
  977 SOLV  HW2     4625   -0.528907759   -0.540831861   -0.587294989
  978 SOLV  OW      4626   -1.627980419   -0.365624908   -1.643481980
  978 SOLV  HW1     4627   -1.614018654   -0.462651753   -1.663250002
  978 SOLV  HW2     4628   -1.542739915   -0.325937096   -1.609438851
  979 SOLV  OW      4629   -1.569670469   -3.159298305   -3.687889354
  979 SOLV  HW1     4630   -1.579317106   -3.160157763   -3.588352323
  979 SOLV  HW2     4631   -1.481705629   -3.199592617   -3.713186035
  980 SOLV  OW      4632   -0.619805700   -2.157154297   -3.278748567
  980 SOLV  HW1     4633   -0.684049701   -2.109455653   -3.338742341
  980 SOLV  HW2     4634   -0.659079173   -2.164594438   -3.187075763
  981 SOLV  OW      4635   -0.407824928   -3.142549974   -1.478432162
  981 SOLV  HW1     4636   -0.490112529   -3.098327478   -1.514138088
  981 SOLV  HW2     4637   -0.365031885   -3.083206132   -1.410249970
  982 SOLV  OW      4638   -1.745755850   -2.675334671   -1.144615973
  982 SOLV  HW1     4639   -1.791022620   -2.691618269   -1.056936206
  982 SOLV  HW2     4640   -1.814408166   -2.653606650   -1.214018341
  983 SOLV  OW      4641   -2.542502120   -0.948039797   -2.658436090
  983 SOLV  HW1     4642   -2.534932192   -1.014753905   -2.732543883
  983 SOLV  HW2     4643   -2.636366014   -0.947064103   -2.623959757
  984 SOLV  OW      4644   -2.512519501   -0.740976943   -0.167810641
  984 SOLV  HW1     4645   -2.603325616   -0.774778383   -0.143077826
  984 SOLV  HW2     4646   -2.501856401   -0.743809332   -0.267200378
  985 SOLV  OW      4647   -0.357719373   -2.261055437   -0.403385836
  985 SOLV  HW1     4648   -0.411487962   -2.303612741   -0.330587702
  985 SOLV  HW2     4649   -0.293319172   -2.195799378   -0.363435527
  986 SOLV  OW      4650   -0.549600417   -0.653778343   -3.252920616
  986 SOLV  HW1     4651   -0.569979083   -0.679326098   -3.158401652
  986 SOLV  HW2     4652   -0.569737143   -0.556732768   -3.266278345
  987 SOLV  OW      4653   -1.913285141   -1.703363806   -2.147490780
  987 SOLV  HW1     4654   -1.995744351   -1.685175871   -2.201077183
  987 SOLV  HW2     4655   -1.935009136   -1.767055340   -2.073509357
  988 SOLV  OW      4656   -2.793274221   -1.721583496   -0.236545637
  988 SOLV  HW1     4657   -2.860577151   -1.668870249   -0.288441640
  988 SOLV  HW2     4658   -2.703352359   -1.678728025   -0.245432889
  989 SOLV  OW      4659   -1.151457109   -1.162743914   -2.703010437
  989 SOLV  HW1     4660   -1.171535478   -1.147441780   -2.606240213
  989 SOLV  HW2     4661   -1.182043923   -1.083813430   -2.756265443
  990 SOLV  OW      4662   -0.195060678   -2.474488093   -0.096281821
  990 SOLV  HW1     4663   -0.287628349   -2.437141940   -0.102440579
  990 SOLV  HW2     4664   -0.134557925   -2.406818584   -0.054310518
  991 SOLV  OW      4665   -2.751475720   -1.126934017   -3.733790373
  991 SOLV  HW1     4666   -2.794601883   -1.214842358   -3.754132943
  991 SOLV  HW2     4667   -2.819248648   -1.064940925   -3.694227508
  992 SOLV  OW      4668   -2.903651474   -0.144264347   -3.643774343
  992 SOLV  HW1     4669   -2.985071997   -0.089348510   -3.662651689
  992 SOLV  HW2     4670   -2.879735032   -0.197413806   -3.725042228
  993 SOLV  OW      4671   -1.503581840   -2.357378059   -4.075064590
  993 SOLV  HW1     4672   -1.601008387   -2.349426075   -4.053930043
  993 SOLV  HW2     4673   -1.487049229   -2.442824636   -4.124333047
  994 SOLV  OW      4674   -0.918609614   -0.944070930   -1.588190452
  994 SOLV  HW1     4675   -0.997473208   -0.986162561   -1.633030789
  994 SOLV  HW2     4676   -0.834855470   -0.971464854   -1.635482814
  995 SOLV  OW      4677   -0.514174751   -3.101497461   -2.813578470
  995 SOLV  HW1     4678   -0.600834573   -3.144206823   -2.839415379
  995 SOLV  HW2     4679   -0.515420306   -3.080048043   -2.715905794
  996 SOLV  OW      4680   -2.518364827   -0.164346051   -0.824673493
  996 SOLV  HW1     4681   -2.486948217   -0.119297478   -0.908251579
  996 SOLV  HW2     4682   -2.561639055   -0.096970047   -0.764761759
  997 SOLV  OW      4683   -2.913079513   -0.071326748   -4.063313101
  997 SOLV  HW1     4684   -2.859460669   -0.139005377   -4.012850821
  997 SOLV  HW2     4685   -2.858488683   -0.035238842   -4.138938589
  998 SOLV  OW      4686   -1.139192398   -1.090574919   -3.104137668
  998 SOLV  HW1     4687   -1.147908454   -1.065025710   -3.200433441
  998 SOLV  HW2     4688   -1.076419545   -1.167975453   -3.095756558
  999 SOLV  OW      4689   -2.561002155   -1.956618564   -2.577525896
  999 SOLV  HW1     4690   -2.529796848   -2.036334167   -2.629227055
  999 SOLV  HW2     4691   -2.659561643   -1.945248078   -2.590099239
 1000 SOLV  OW      4692   -2.731082750   -1.701205667   -2.186999340
 1000 SOLV  HW1     4693   -2.671885402   -1.633705320   -2.231053507
 1000 SOLV  HW2     4694   -2.791838811   -1.741834069   -2.255259230
 1001 SOLV  OW      4695   -1.932891068   -3.201167259   -2.416289746
 1001 SOLV  HW1     4696   -2.032688111   -3.203986556   -2.410444088
 1001 SOLV  HW2     4697   -1.896310925   -3.293715960   -2.406386900
 1002 SOLV  OW      4698   -0.619894957   -0.460300098   -2.998619584
 1002 SOLV  HW1     4699   -0.669075099   -0.443011023   -3.083964582
 1002 SOLV  HW2     4700   -0.628200043   -0.556967715   -2.974375961
 1003 SOLV  OW      4701   -1.833680891   -3.195232038   -2.752038023
 1003 SOLV  HW1     4702   -1.901415324   -3.121722251   -2.755175045
 1003 SOLV  HW2     4703   -1.851206114   -3.253312188   -2.672533122
 1004 SOLV  OW      4704   -1.580659619   -1.969155078   -2.867756536
 1004 SOLV  HW1     4705   -1.504944916   -1.961184049   -2.932606994
 1004 SOLV  HW2     4706   -1.652820579   -1.904559260   -2.892694773
 1005 SOLV  OW      4707   -2.427570630   -1.696962780   -1.178159495
 1005 SOLV  HW1     4708   -2.520533760   -1.731160836   -1.164382056
 1005 SOLV  HW2     4709   -2.365160465   -1.774134939   -1.190438324
 1006 SOLV  OW      4710   -0.656074254   -1.101073917   -2.013449725
 1006 SOLV  HW1     4711   -0.747170160   -1.138690449   -1.996477292
 1006 SOLV  HW2     4712   -0.600391663   -1.110088551   -1.930868085
 1007 SOLV  OW      4713   -0.778171101   -2.257799707   -3.610369652
 1007 SOLV  HW1     4714   -0.814369244   -2.349802649   -3.595313769
 1007 SOLV  HW2     4715   -0.684714128   -2.264090664   -3.645409381
 1008 SOLV  OW      4716   -0.115796279   -1.184005738   -3.824331904
 1008 SOLV  HW1     4717   -0.207734906   -1.144840083   -3.820463340
 1008 SOLV  HW2     4718   -0.050305456   -1.112825359   -3.849747966
 1009 SOLV  OW      4719   -2.721337792   -2.140896878   -4.269988482
 1009 SOLV  HW1     4720   -2.738890544   -2.238065560   -4.254122486
 1009 SOLV  HW2     4721   -2.719722849   -2.122963437   -4.368361990
 1010 SOLV  OW      4722   -1.295549739   -2.728602609   -2.331446570
 1010 SOLV  HW1     4723   -1.244565363   -2.748616931   -2.247771695
 1010 SOLV  HW2     4724   -1.293167928   -2.808320884   -2.391784863
 1011 SOLV  OW      4725   -0.272123480   -2.929029836   -3.287284659
 1011 SOLV  HW1     4726   -0.184537106   -2.950582799   -3.244092031
 1011 SOLV  HW2     4727   -0.346794613   -2.961245336   -3.229079522
 1012 SOLV  OW      4728   -1.290193835   -0.190534224   -2.589171618
 1012 SOLV  HW1     4729   -1.276884806   -0.245840214   -2.671427306
 1012 SOLV  HW2     4730   -1.352696504   -0.115147484   -2.609471187
 1013 SOLV  OW      4731   -0.109719497   -0.412020807   -4.135851124
 1013 SOLV  HW1     4732   -0.080532717   -0.327053009   -4.179789604
 1013 SOLV  HW2     4733   -0.029762452   -0.459999069   -4.099700346
 1014 SOLV  OW      4734   -2.497639562   -3.012026099   -0.530299773
 1014 SOLV  HW1     4735   -2.546648005   -3.025703697   -0.444211815
 1014 SOLV  HW2     4736   -2.520475741   -3.085889254   -0.593724874
 1015 SOLV  OW      4737   -0.744756231   -1.290477945   -2.500434670
 1015 SOLV  HW1     4738   -0.780005565   -1.230868433   -2.572584626
 1015 SOLV  HW2     4739   -0.693845621   -1.235800285   -2.433953083
 1016 SOLV  OW      4740   -0.882461862   -1.283600486   -4.053211411
 1016 SOLV  HW1     4741   -0.890622487   -1.331376055   -4.140691044
 1016 SOLV  HW2     4742   -0.961248116   -1.223280804   -4.040721043
 1017 SOLV  OW      4743   -0.668758918   -0.545708201   -1.917564180
 1017 SOLV  HW1     4744   -0.657476292   -0.638472535   -1.953189051
 1017 SOLV  HW2     4745   -0.709662334   -0.487708839   -1.988024215
 1018 SOLV  OW      4746   -1.842260752   -2.050989132   -1.882858172
 1018 SOLV  HW1     4747   -1.776200038   -2.098417155   -1.941065271
 1018 SOLV  HW2     4748   -1.859433995   -2.105433317   -1.800746185
 1019 SOLV  OW      4749   -1.418727995   -3.135248623   -0.448273037
 1019 SOLV  HW1     4750   -1.352252927   -3.061823294   -0.434444828
 1019 SOLV  HW2     4751   -1.383235631   -3.200069336   -0.515652385
 1020 SOLV  OW      4752   -2.575254500   -0.043596082   -0.278932434
 1020 SOLV  HW1     4753   -2.528769205   -0.050860093   -0.367182015
 1020 SOLV  HW2     4754   -2.514554259   -0.076340810   -0.206510822
 1021 SOLV  OW      4755   -2.734898300   -0.626974493   -1.310521952
 1021 SOLV  HW1     4756   -2.759480884   -0.705030785   -1.368005773
 1021 SOLV  HW2     4757   -2.725878999   -0.657053541   -1.215573293
 1022 SOLV  OW      4758   -2.149489120   -2.372614967   -1.570972420
 1022 SOLV  HW1     4759   -2.104187146   -2.449353447   -1.525576894
 1022 SOLV  HW2     4760   -2.241922852   -2.362062487   -1.534279036
 1023 SOLV  OW      4761   -0.503030787   -3.027612802   -2.556146642
 1023 SOLV  HW1     4762   -0.428249156   -3.067132617   -2.502782123
 1023 SOLV  HW2     4763   -0.569671387   -2.985925191   -2.494316275
 1024 SOLV  OW      4764   -1.778768195   -0.099876349   -0.860082622
 1024 SOLV  HW1     4765   -1.825702940   -0.127581260   -0.776229647
 1024 SOLV  HW2     4766   -1.719392133   -0.174127385   -0.891112345
 1025 SOLV  OW      4767   -2.990989896   -2.584888671   -1.702041380
 1025 SOLV  HW1     4768   -2.897779605   -2.620152866   -1.693682606
 1025 SOLV  HW2     4769   -2.987877613   -2.488140881   -1.727175122
 1026 SOLV  OW      4770   -2.016036538   -3.055967502   -1.164079235
 1026 SOLV  HW1     4771   -1.923421044   -3.027904559   -1.189313189
 1026 SOLV  HW2     4772   -2.061535188   -3.096039003   -1.243615535
 1027 SOLV  OW      4773   -1.630463413   -0.595944135   -2.468454330
 1027 SOLV  HW1     4774   -1.602994974   -0.631306312   -2.379031754
 1027 SOLV  HW2     4775   -1.581646803   -0.510649823   -2.486980033
 1028 SOLV  OW      4776   -0.344219733   -0.183254625   -3.871497775
 1028 SOLV  HW1     4777   -0.257778988   -0.135240226   -3.886470748
 1028 SOLV  HW2     4778   -0.340013277   -0.273555905   -3.914271079
 1029 SOLV  OW      4779   -1.788683705   -2.388817991   -3.486928117
 1029 SOLV  HW1     4780   -1.876442384   -2.433619182   -3.504052274
 1029 SOLV  HW2     4781   -1.718987905   -2.458090293   -3.468333710
 1030 SOLV  OW      4782   -0.073468940   -3.115279450   -2.506274143
 1030 SOLV  HW1     4783    0.017022975   -3.118493402   -2.548731383
 1030 SOLV  HW2     4784   -0.063727644   -3.097064823   -2.408422021
 1031 SOLV  OW      4785   -3.005836566   -0.521932936   -1.263159493
 1031 SOLV  HW1     4786   -2.918028864   -0.567191795   -1.247572285
 1031 SOLV  HW2     4787   -3.041449523   -0.487490758   -1.176286595
 1032 SOLV  OW      4788   -2.434097122   -2.492797546   -3.080249238
 1032 SOLV  HW1     4789   -2.523090292   -2.501826251   -3.035521533
 1032 SOLV  HW2     4790   -2.373303140   -2.565567551   -3.048460612
 1033 SOLV  OW      4791   -0.194377431   -2.423742822   -1.118805050
 1033 SOLV  HW1     4792   -0.185351095   -2.412356366   -1.019857728
 1033 SOLV  HW2     4793   -0.115246582   -2.473802342   -1.153933502
 1034 SOLV  OW      4794   -1.812624006   -2.079138357   -3.813307925
 1034 SOLV  HW1     4795   -1.909271183   -2.085335535   -3.788357103
 1034 SOLV  HW2     4796   -1.774986520   -1.992827521   -3.779612940
 1035 SOLV  OW      4797   -0.836258941   -0.676888163   -1.634814786
 1035 SOLV  HW1     4798   -0.880641538   -0.625070953   -1.707937582
 1035 SOLV  HW2     4799   -0.885062748   -0.763027297   -1.620673249
 1036 SOLV  OW      4800   -2.408094207   -0.005568348   -1.099256851
 1036 SOLV  HW1     4801   -2.487517879    0.038093425   -1.141534531
 1036 SOLV  HW2     4802   -2.330213318    0.057110842   -1.102035456
 1037 SOLV  OW      4803   -1.602868111   -2.736699868   -4.104130544
 1037 SOLV  HW1     4804   -1.609950311   -2.836227807   -4.097353138
 1037 SOLV  HW2     4805   -1.521519692   -2.705665572   -4.054925645
 1038 SOLV  OW      4806   -1.052755447   -1.631147244   -4.281633970
 1038 SOLV  HW1     4807   -1.044114853   -1.686685835   -4.364352830
 1038 SOLV  HW2     4808   -1.112457884   -1.677733936   -4.216313452
 1039 SOLV  OW      4809   -1.386335849   -0.195840085   -3.682261777
 1039 SOLV  HW1     4810   -1.294968390   -0.230732254   -3.661378117
 1039 SOLV  HW2     4811   -1.454574920   -0.249008233   -3.632081223
 1040 SOLV  OW      4812   -1.379184909   -2.654947013   -4.004182787
 1040 SOLV  HW1     4813   -1.307169572   -2.610390996   -4.057381115
 1040 SOLV  HW2     4814   -1.339346320   -2.728211028   -3.948985263
 1041 SOLV  OW      4815   -2.042513219   -2.434315712   -3.978062217
 1041 SOLV  HW1     4816   -2.104600141   -2.510273852   -3.997479975
 1041 SOLV  HW2     4817   -1.966769025   -2.466839368   -3.921436615
 1042 SOLV  OW      4818   -2.623916247   -0.561904371   -2.521497052
 1042 SOLV  HW1     4819   -2.544635277   -0.510076706   -2.553594010
 1042 SOLV  HW2     4820   -2.701210683   -0.545993860   -2.582931089
 1043 SOLV  OW      4821   -1.684858068   -2.978872519   -0.439610155
 1043 SOLV  HW1     4822   -1.680395088   -2.930427812   -0.526978520
 1043 SOLV  HW2     4823   -1.601924686   -3.033419218   -0.427497685
 1044 SOLV  OW      4824   -0.513704915   -1.216741045   -1.816466953
 1044 SOLV  HW1     4825   -0.445761077   -1.207919639   -1.743614556
 1044 SOLV  HW2     4826   -0.492320670   -1.296805452   -1.872448093
 1045 SOLV  OW      4827   -0.025583601   -2.688566241   -0.974636010
 1045 SOLV  HW1     4828   -0.024161379   -2.688207153   -1.074625451
 1045 SOLV  HW2     4829   -0.079392581   -2.766435203   -0.942371191
 1046 SOLV  OW      4830   -2.657557905   -2.812043763   -3.317275096
 1046 SOLV  HW1     4831   -2.563153862   -2.793013904   -3.344215433
 1046 SOLV  HW2     4832   -2.679911971   -2.907042236   -3.339083026
 1047 SOLV  OW      4833   -0.182957876   -2.968211852   -4.046629219
 1047 SOLV  HW1     4834   -0.222745218   -2.975706678   -3.955182824
 1047 SOLV  HW2     4835   -0.125300818   -2.886629990   -4.051289517
 1048 SOLV  OW      4836   -0.959019931   -1.859255696   -1.583732484
 1048 SOLV  HW1     4837   -0.867576844   -1.898833645   -1.575173920
 1048 SOLV  HW2     4838   -1.025104034   -1.931869497   -1.602748919
 1049 SOLV  OW      4839   -0.808549227   -2.058909174   -3.440738894
 1049 SOLV  HW1     4840   -0.788173099   -1.974065432   -3.489604717
 1049 SOLV  HW2     4841   -0.802357792   -2.136108016   -3.504011635
 1050 SOLV  OW      4842   -1.431175372   -0.227614829   -3.986805681
 1050 SOLV  HW1     4843   -1.529703540   -0.227163532   -4.003947553
 1050 SOLV  HW2     4844   -1.413368774   -0.195031972   -3.893945967
 1051 SOLV  OW      4845   -1.785535385   -0.552382170   -0.573492576
 1051 SOLV  HW1     4846   -1.858462785   -0.497231099   -0.532971817
 1051 SOLV  HW2     4847   -1.792735480   -0.549059363   -0.673187067
 1052 SOLV  OW      4848   -3.064460513   -2.230061699   -3.056352019
 1052 SOLV  HW1     4849   -3.058980334   -2.136194006   -3.090393522
 1052 SOLV  HW2     4850   -2.972211166   -2.264833934   -3.039531785
 1053 SOLV  OW      4851   -2.216188875   -2.599337227   -0.279318026
 1053 SOLV  HW1     4852   -2.171203853   -2.606899978   -0.190317647
 1053 SOLV  HW2     4853   -2.148021875   -2.578344318   -0.349420552
 1054 SOLV  OW      4854   -0.782814677   -3.132517935   -2.383681865
 1054 SOLV  HW1     4855   -0.750225522   -3.201796369   -2.319340106
 1054 SOLV  HW2     4856   -0.740685564   -3.044452014   -2.361981715
 1055 SOLV  OW      4857   -0.734809906   -1.490551392   -0.860632552
 1055 SOLV  HW1     4858   -0.638849950   -1.479285565   -0.886451717
 1055 SOLV  HW2     4859   -0.778552506   -1.400791915   -0.855011195
 1056 SOLV  OW      4860   -1.348880658   -1.591991254   -2.307374310
 1056 SOLV  HW1     4861   -1.345751394   -1.518378292   -2.239749678
 1056 SOLV  HW2     4862   -1.360820804   -1.552893541   -2.398646420
 1057 SOLV  OW      4863   -2.178808190   -1.933380388   -0.537009791
 1057 SOLV  HW1     4864   -2.273856447   -1.962772628   -0.547178032
 1057 SOLV  HW2     4865   -2.142481204   -1.967492360   -0.450302683
 1058 SOLV  OW      4866   -1.042847188   -1.514727128   -3.769445670
 1058 SOLV  HW1     4867   -1.081085243   -1.606978877   -3.764036663
 1058 SOLV  HW2     4868   -1.067725804   -1.473439487   -3.857070637
 1059 SOLV  OW      4869   -2.651253222   -3.115714231   -4.023841773
 1059 SOLV  HW1     4870   -2.749453050   -3.116959204   -4.004946303
 1059 SOLV  HW2     4871   -2.607502598   -3.193011032   -3.977876898
 1060 SOLV  OW      4872   -2.615779947   -2.993744949   -1.902326118
 1060 SOLV  HW1     4873   -2.617714267   -2.959087388   -1.996118186
 1060 SOLV  HW2     4874   -2.531404529   -2.964071179   -1.857581711
 1061 SOLV  OW      4875   -2.173858893   -1.241376757   -3.969931406
 1061 SOLV  HW1     4876   -2.176604058   -1.190272654   -3.884019384
 1061 SOLV  HW2     4877   -2.181003521   -1.177770463   -4.046763650
 1062 SOLV  OW      4878   -0.484928577   -1.707462984   -0.031134830
 1062 SOLV  HW1     4879   -0.458265993   -1.790174275   -0.080629531
 1062 SOLV  HW2     4880   -0.505102824   -1.730638324    0.064036794
 1063 SOLV  OW      4881   -2.844805793   -3.106336810   -3.831685739
 1063 SOLV  HW1     4882   -2.776209778   -3.044380383   -3.793508166
 1063 SOLV  HW2     4883   -2.840254960   -3.194316976   -3.784354122
 1064 SOLV  OW      4884   -0.038599302   -1.340968436   -2.655805702
 1064 SOLV  HW1     4885   -0.003131167   -1.383857928   -2.738887006
 1064 SOLV  HW2     4886   -0.116218114   -1.282363380   -2.679102326
 1065 SOLV  OW      4887   -2.288112207   -1.806198445   -0.908709590
 1065 SOLV  HW1     4888   -2.321563693   -1.847838746   -0.993259863
 1065 SOLV  HW2     4889   -2.280574020   -1.876286363   -0.837769851
 1066 SOLV  OW      4890   -1.492920576   -1.901554464   -3.939991815
 1066 SOLV  HW1     4891   -1.492749234   -1.977305874   -3.874695257
 1066 SOLV  HW2     4892   -1.432702153   -1.923593572   -4.016737155
 1067 SOLV  OW      4893   -1.077381256   -3.188733588   -0.882245031
 1067 SOLV  HW1     4894   -1.074063966   -3.116701977   -0.951530551
 1067 SOLV  HW2     4895   -0.989483330   -3.193369577   -0.834784917
 1068 SOLV  OW      4896   -0.551352554   -2.500108117   -2.277253568
 1068 SOLV  HW1     4897   -0.574113627   -2.492939624   -2.180133951
 1068 SOLV  HW2     4898   -0.578970975   -2.416246133   -2.324221002
 1069 SOLV  OW      4899   -0.369128484   -2.232622800   -1.227885408
 1069 SOLV  HW1     4900   -0.294950193   -2.288943835   -1.191455386
 1069 SOLV  HW2     4901   -0.385000889   -2.154944046   -1.166930044
 1070 SOLV  OW      4902   -0.336316552   -0.649841707   -3.022005571
 1070 SOLV  HW1     4903   -0.360778019   -0.735228928   -3.067966739
 1070 SOLV  HW2     4904   -0.358075327   -0.656992079   -2.924655000
 1071 SOLV  OW      4905   -1.871715306   -1.109407317   -0.940751965
 1071 SOLV  HW1     4906   -1.900757703   -1.020707038   -0.904828854
 1071 SOLV  HW2     4907   -1.939821887   -1.142889598   -1.005883173
 1072 SOLV  OW      4908   -1.976912557   -2.475450497   -0.808486050
 1072 SOLV  HW1     4909   -1.968317846   -2.425360742   -0.722353206
 1072 SOLV  HW2     4910   -2.060283520   -2.530659454   -0.806739578
 1073 SOLV  OW      4911   -2.119115895   -2.365482687   -1.074139864
 1073 SOLV  HW1     4912   -2.019847860   -2.365787728   -1.086283881
 1073 SOLV  HW2     4913   -2.140871218   -2.348213406   -0.978066258
 1074 SOLV  OW      4914   -1.947443624   -2.811656489   -0.042586242
 1074 SOLV  HW1     4915   -1.998153340   -2.803488602   -0.128395867
 1074 SOLV  HW2     4916   -1.892057175   -2.729557270   -0.028674629
 1075 SOLV  OW      4917   -1.213942340   -0.706473770   -1.641183086
 1075 SOLV  HW1     4918   -1.237204445   -0.652086559   -1.560543090
 1075 SOLV  HW2     4919   -1.251931191   -0.798468564   -1.631409130
 1076 SOLV  OW      4920   -0.103156413   -0.054152256   -3.941191813
 1076 SOLV  HW1     4921   -0.167527013    0.019226323   -3.962960369
 1076 SOLV  HW2     4922   -0.053198902   -0.080237743   -4.023808924
 1077 SOLV  OW      4923   -0.971055192   -2.822816722   -3.862501431
 1077 SOLV  HW1     4924   -0.919639316   -2.906149418   -3.882842719
 1077 SOLV  HW2     4925   -0.914114211   -2.742946110   -3.881995958
 1078 SOLV  OW      4926   -2.742598830   -0.418863879   -0.284159134
 1078 SOLV  HW1     4927   -2.782740871   -0.510081671   -0.292401161
 1078 SOLV  HW2     4928   -2.720523645   -0.383835644   -0.375195923
 1079 SOLV  OW      4929   -2.389253312   -0.118389214   -2.781905484
 1079 SOLV  HW1     4930   -2.315185798   -0.183118339   -2.763853009
 1079 SOLV  HW2     4931   -2.477067943   -0.165968592   -2.776761189
 1080 SOLV  OW      4932   -2.480486559   -0.380731075   -3.014701023
 1080 SOLV  HW1     4933   -2.426113920   -0.324425769   -3.076947889
 1080 SOLV  HW2     4934   -2.544002975   -0.322481511   -2.963965792
 1081 SOLV  OW      4935   -1.552687306   -1.710458811   -1.917715057
 1081 SOLV  HW1     4936   -1.542758042   -1.792591813   -1.861524202
 1081 SOLV  HW2     4937   -1.548954927   -1.735617333   -2.014436174
 1082 SOLV  OW      4938   -1.414723881   -0.655613471   -3.845501207
 1082 SOLV  HW1     4939   -1.512998947   -0.657437073   -3.827096736
 1082 SOLV  HW2     4940   -1.396121476   -0.702591542   -3.931797276
 1083 SOLV  OW      4941   -2.016195164   -2.998587581   -2.768523172
 1083 SOLV  HW1     4942   -2.014235323   -2.930675282   -2.695134218
 1083 SOLV  HW2     4943   -2.110784227   -3.025865854   -2.786148655
 1084 SOLV  OW      4944   -2.535425721   -1.989007537   -1.747065758
 1084 SOLV  HW1     4945   -2.534185573   -2.082627356   -1.782216050
 1084 SOLV  HW2     4946   -2.628006649   -1.965884769   -1.717136577
 1085 SOLV  OW      4947   -1.367717623   -0.090871181   -1.739562863
 1085 SOLV  HW1     4948   -1.303526760   -0.020980183   -1.771132576
 1085 SOLV  HW2     4949   -1.445562256   -0.095330260   -1.802189748
 1086 SOLV  OW      4950   -0.781874271   -2.262434146   -3.049420977
 1086 SOLV  HW1     4951   -0.814253466   -2.172723714   -3.079504146
 1086 SOLV  HW2     4952   -0.765287797   -2.260522737   -2.950817478
 1087 SOLV  OW      4953   -1.718572272   -2.253170125   -2.911824398
 1087 SOLV  HW1     4954   -1.643306361   -2.192795987   -2.938093095
 1087 SOLV  HW2     4955   -1.695795248   -2.299458814   -2.826158976
 1088 SOLV  OW      4956   -1.142822122   -2.673402053   -2.996354936
 1088 SOLV  HW1     4957   -1.063989456   -2.713863636   -2.949988149
 1088 SOLV  HW2     4958   -1.131670395   -2.574105425   -3.000520286
 1089 SOLV  OW      4959   -1.462289334   -2.056443931   -2.423333138
 1089 SOLV  HW1     4960   -1.505825778   -1.968955577   -2.444596596
 1089 SOLV  HW2     4961   -1.405009541   -2.046250127   -2.341989565
 1090 SOLV  OW      4962   -2.563107317   -2.458067831   -0.987301432
 1090 SOLV  HW1     4963   -2.548690294   -2.411976795   -1.074875635
 1090 SOLV  HW2     4964   -2.659761372   -2.452496885   -0.962235050
 1091 SOLV  OW      4965   -1.785794457   -1.427378703   -2.409063040
 1091 SOLV  HW1     4966   -1.724460781   -1.429843186   -2.330108003
 1091 SOLV  HW2     4967   -1.823245780   -1.518727665   -2.425016576
 1092 SOLV  OW      4968   -1.541358991   -0.944883490   -0.188518149
 1092 SOLV  HW1     4969   -1.563447226   -0.893012870   -0.105913484
 1092 SOLV  HW2     4970   -1.497449860   -0.884475842   -0.255037696
 1093 SOLV  OW      4971   -1.699757752   -2.413314802   -1.837040225
 1093 SOLV  HW1     4972   -1.638712878   -2.447597323   -1.908455338
 1093 SOLV  HW2     4973   -1.649112742   -2.404706792   -1.751233173
 1094 SOLV  OW      4974   -1.583421445   -2.351299430   -0.161323233
 1094 SOLV  HW1     4975   -1.517876084   -2.343840834   -0.236487014
 1094 SOLV  HW2     4976   -1.557081634   -2.427019130   -0.101539396
 1095 SOLV  OW      4977   -0.597294433   -0.645429422   -2.233836448
 1095 SOLV  HW1     4978   -0.621158164   -0.564811870   -2.287996454
 1095 SOLV  HW2     4979   -0.499824110   -0.642946791   -2.211579536
 1096 SOLV  OW      4980   -2.962296611   -2.675862718   -0.396689449
 1096 SOLV  HW1     4981   -2.935230369   -2.616317215   -0.321036953
 1096 SOLV  HW2     4982   -2.976598742   -2.768750405   -0.362501926
 1097 SOLV  OW      4983   -2.114619947   -1.554831902   -0.113149001
 1097 SOLV  HW1     4984   -2.067552564   -1.486601578   -0.057194834
 1097 SOLV  HW2     4985   -2.052247743   -1.589046175   -0.183438371
 1098 SOLV  OW      4986   -2.270415907   -2.667387402   -2.963327722
 1098 SOLV  HW1     4987   -2.299722229   -2.760344994   -2.985729340
 1098 SOLV  HW2     4988   -2.300060501   -2.644553071   -2.870582998
 1099 SOLV  OW      4989   -1.567349683   -2.703420162   -2.271570901
 1099 SOLV  HW1     4990   -1.470719641   -2.708678439   -2.296804473
 1099 SOLV  HW2     4991   -1.582939921   -2.756413785   -2.188201943
 1100 SOLV  OW      4992   -1.718135570   -0.176575958   -3.969246248
 1100 SOLV  HW1     4993   -1.758196892   -0.109162164   -4.031313910
 1100 SOLV  HW2     4994   -1.720222567   -0.141147939   -3.875745839
 1101 SOLV  OW      4995   -2.392427960   -2.060555967   -0.630815644
 1101 SOLV  HW1     4996   -2.461077983   -2.100119160   -0.569807705
 1101 SOLV  HW2     4997   -2.383325678   -2.117810883   -0.712295845
 1102 SOLV  OW      4998   -0.162661554   -2.836157111   -2.945300304
 1102 SOLV  HW1     4999   -0.231917954   -2.859604897   -3.013532769
 1102 SOLV  HW2     5000   -0.161421034   -2.906003198   -2.873733106
 1103 SOLV  OW      5001   -1.806712721   -0.205243921   -1.430279667
 1103 SOLV  HW1     5002   -1.771282046   -0.208100379   -1.336801426
 1103 SOLV  HW2     5003   -1.730804563   -0.193561736   -1.494334803
 1104 SOLV  OW      5004   -1.424936755   -1.236415718   -4.168532706
 1104 SOLV  HW1     5005   -1.507026886   -1.218656725   -4.114238797
 1104 SOLV  HW2     5006   -1.398334744   -1.153042966   -4.216939416
 1105 SOLV  OW      5007   -1.872664622   -1.592495422   -1.074819202
 1105 SOLV  HW1     5008   -1.782695064   -1.603373401   -1.032527190
 1105 SOLV  HW2     5009   -1.867787166   -1.522352071   -1.145935488
 1106 SOLV  OW      5010   -2.073256863   -2.395781401   -2.723636078
 1106 SOLV  HW1     5011   -2.055425902   -2.389714424   -2.821853675
 1106 SOLV  HW2     5012   -2.026461490   -2.475827790   -2.686162427
 1107 SOLV  OW      5013   -0.300206949   -2.446142548   -1.812363006
 1107 SOLV  HW1     5014   -0.289104877   -2.451336031   -1.713107271
 1107 SOLV  HW2     5015   -0.394141334   -2.470360514   -1.836687106
 1108 SOLV  OW      5016   -0.933770676   -2.407636348   -0.699468055
 1108 SOLV  HW1     5017   -0.939253581   -2.308731669   -0.713173629
 1108 SOLV  HW2     5018   -0.847892363   -2.430175582   -0.653458291
 1109 SOLV  OW      5019   -0.270141323   -2.349128600   -2.413772639
 1109 SOLV  HW1     5020   -0.236488946   -2.408157526   -2.340393214
 1109 SOLV  HW2     5021   -0.198462509   -2.337246468   -2.482492390
 1110 SOLV  OW      5022   -1.938579431   -1.796912396   -0.577300472
 1110 SOLV  HW1     5023   -2.018284223   -1.857311373   -0.578342104
 1110 SOLV  HW2     5024   -1.860346042   -1.845665430   -0.538511624
 1111 SOLV  OW      5025   -2.508499409   -1.181807224   -1.129199407
 1111 SOLV  HW1     5026   -2.475572410   -1.103457691   -1.076484517
 1111 SOLV  HW2     5027   -2.492592967   -1.265864654   -1.077402598
 1112 SOLV  OW      5028   -2.974679334   -0.954633344   -4.261810229
 1112 SOLV  HW1     5029   -2.913869629   -1.013363483   -4.315239967
 1112 SOLV  HW2     5030   -3.005768218   -1.003997810   -4.180579292
 1113 SOLV  OW      5031   -1.232036170   -3.229807416   -3.419594361
 1113 SOLV  HW1     5032   -1.174546828   -3.231476154   -3.337779374
 1113 SOLV  HW2     5033   -1.175415625   -3.245947517   -3.500433573
 1114 SOLV  OW      5034   -2.414296841   -2.710025702   -3.409922402
 1114 SOLV  HW1     5035   -2.431773385   -2.634124353   -3.472656062
 1114 SOLV  HW2     5036   -2.334398682   -2.688954782   -3.353583163
 1115 SOLV  OW      5037   -0.951382817   -0.812477103   -1.963427514
 1115 SOLV  HW1     5038   -1.000830100   -0.899394486   -1.964759958
 1115 SOLV  HW2     5039   -0.853040780   -0.830154771   -1.959215348
 1116 SOLV  OW      5040   -0.007599726   -0.205221011   -4.272056587
 1116 SOLV  HW1     5041   -0.062378062   -0.194749108   -4.355069416
 1116 SOLV  HW2     5042    0.016486707   -0.114933950   -4.236425189
 1117 SOLV  OW      5043   -2.597432844   -0.214560532   -3.375112701
 1117 SOLV  HW1     5044   -2.577423609   -0.137195031   -3.435244622
 1117 SOLV  HW2     5045   -2.553265670   -0.296849006   -3.410881413
 1118 SOLV  OW      5046   -1.436082900   -1.163581865   -2.260623291
 1118 SOLV  HW1     5047   -1.436920686   -1.080823238   -2.204509629
 1118 SOLV  HW2     5048   -1.432126859   -1.244021442   -2.201358597
 1119 SOLV  OW      5049   -1.267929089   -2.281452344   -0.080947260
 1119 SOLV  HW1     5050   -1.212379896   -2.277410744    0.002106654
 1119 SOLV  HW2     5051   -1.337578643   -2.209744678   -0.077959777
 1120 SOLV  OW      5052   -1.540235928   -3.086355750   -2.254588753
 1120 SOLV  HW1     5053   -1.479602404   -3.155683707   -2.293559145
 1120 SOLV  HW2     5054   -1.582191332   -3.033502057   -2.328397629
 1121 SOLV  OW      5055   -1.334956410   -1.584892228   -1.608900330
 1121 SOLV  HW1     5056   -1.301599903   -1.664410985   -1.558249248
 1121 SOLV  HW2     5057   -1.298747017   -1.587163631   -1.702093855
 1122 SOLV  OW      5058   -1.688943418   -0.278061549   -2.808187982
 1122 SOLV  HW1     5059   -1.604147344   -0.225121687   -2.811137278
 1122 SOLV  HW2     5060   -1.672236796   -0.365179661   -2.762003232
 1123 SOLV  OW      5061   -2.498021308   -0.627184191   -1.499945050
 1123 SOLV  HW1     5062   -2.595587638   -0.605311051   -1.497907791
 1123 SOLV  HW2     5063   -2.448684011   -0.554915270   -1.548367213
 1124 SOLV  OW      5064   -2.241326377   -1.194290710   -0.857499112
 1124 SOLV  HW1     5065   -2.173599690   -1.144212315   -0.803580292
 1124 SOLV  HW2     5066   -2.197135756   -1.233907000   -0.937995622
 1125 SOLV  OW      5067   -1.985114632   -1.068197100   -2.758375161
 1125 SOLV  HW1     5068   -2.008924122   -1.164278367   -2.772633630
 1125 SOLV  HW2     5069   -2.047867120   -1.027857772   -2.691766900
 1126 SOLV  OW      5070   -1.006619668   -0.189590714   -3.745578212
 1126 SOLV  HW1     5071   -0.991351503   -0.255003865   -3.819672620
 1126 SOLV  HW2     5072   -0.933223085   -0.121658241   -3.745466182
 1127 SOLV  OW      5073   -0.322073591   -0.052385579   -4.280948428
 1127 SOLV  HW1     5074   -0.273633562   -0.122307791   -4.333542528
 1127 SOLV  HW2     5075   -0.413208795   -0.085888475   -4.256998739
 1128 SOLV  OW      5076   -2.726489146   -2.553527824   -2.497195820
 1128 SOLV  HW1     5077   -2.729683622   -2.458503159   -2.528203801
 1128 SOLV  HW2     5078   -2.663733430   -2.605424399   -2.555246081
 1129 SOLV  OW      5079   -0.763741757   -2.223931048   -0.041704739
 1129 SOLV  HW1     5080   -0.817624836   -2.307959640   -0.047851845
 1129 SOLV  HW2     5081   -0.674318439   -2.244537083   -0.001945201
 1130 SOLV  OW      5082   -0.443844050   -1.302861612   -2.884780588
 1130 SOLV  HW1     5083   -0.370173851   -1.283819803   -2.819883525
 1130 SOLV  HW2     5084   -0.527815183   -1.323788655   -2.834657325
 1131 SOLV  OW      5085   -1.275896686   -2.714054344   -2.687861054
 1131 SOLV  HW1     5086   -1.347965155   -2.654661507   -2.652076916
 1131 SOLV  HW2     5087   -1.192737549   -2.660449769   -2.702450025
 1132 SOLV  OW      5088   -0.259404095   -2.299701253   -2.779075453
 1132 SOLV  HW1     5089   -0.296211858   -2.371702091   -2.720244290
 1132 SOLV  HW2     5090   -0.308369556   -2.299653753   -2.866267089
 1133 SOLV  OW      5091   -0.322562939   -0.419561699   -3.979600602
 1133 SOLV  HW1     5092   -0.393669081   -0.470270667   -4.028324989
 1133 SOLV  HW2     5093   -0.247902500   -0.398049717   -4.042565838
 1134 SOLV  OW      5094   -2.104413345   -2.381774517   -4.253860098
 1134 SOLV  HW1     5095   -2.092609116   -2.407702526   -4.157995316
 1134 SOLV  HW2     5096   -2.163730002   -2.301460276   -4.259587479
 1135 SOLV  OW      5097   -0.586726314   -1.871855588   -2.850212464
 1135 SOLV  HW1     5098   -0.547094968   -1.915256588   -2.931118276
 1135 SOLV  HW2     5099   -0.550108026   -1.915187473   -2.767862911
 1136 SOLV  OW      5100   -1.119719516   -2.077709802   -1.621747399
 1136 SOLV  HW1     5101   -1.185223994   -2.091580526   -1.696034331
 1136 SOLV  HW2     5102   -1.136012651   -2.145348634   -1.549904942
 1137 SOLV  OW      5103   -2.209053867   -0.587173970   -1.765969244
 1137 SOLV  HW1     5104   -2.296017776   -0.544609484   -1.740928341
 1137 SOLV  HW2     5105   -2.160842852   -0.615690843   -1.683120520
 1138 SOLV  OW      5106   -2.965410082   -0.462640159   -3.978797626
 1138 SOLV  HW1     5107   -2.955790125   -0.549972964   -3.931043698
 1138 SOLV  HW2     5108   -3.029107483   -0.404086572   -3.928637429
 1139 SOLV  OW      5109   -2.348610532   -0.296553247   -3.605152454
 1139 SOLV  HW1     5110   -2.282439963   -0.302316292   -3.679917062
 1139 SOLV  HW2     5111   -2.316744649   -0.230148678   -3.537503623
 1140 SOLV  OW      5112   -1.785047774   -1.235319783   -2.043935706
 1140 SOLV  HW1     5113   -1.873043941   -1.207603813   -2.005335970
 1140 SOLV  HW2     5114   -1.714160872   -1.171084597   -2.014774238
 1141 SOLV  OW      5115   -2.018184021   -2.123260017   -0.328974158
 1141 SOLV  HW1     5116   -1.975816006   -2.208846068   -0.299285463
 1141 SOLV  HW2     5117   -2.117516102   -2.130304508   -0.319751775
 1142 SOLV  OW      5118   -1.351936273   -0.021234160   -0.620524787
 1142 SOLV  HW1     5119   -1.306810694   -0.016146429   -0.531421961
 1142 SOLV  HW2     5120   -1.451119156   -0.020613898   -0.607721851
 1143 SOLV  OW      5121   -0.944853804   -2.671050046   -0.188502581
 1143 SOLV  HW1     5122   -0.916760454   -2.746159188   -0.248260177
 1143 SOLV  HW2     5123   -0.980575076   -2.708230619   -0.102810249
 1144 SOLV  OW      5124   -2.974485238   -2.379940464   -0.488286196
 1144 SOLV  HW1     5125   -2.975524696   -2.479812321   -0.483143867
 1144 SOLV  HW2     5126   -3.064089921   -2.347196447   -0.518297741
 1145 SOLV  OW      5127   -0.448969715   -1.404072444   -3.464197996
 1145 SOLV  HW1     5128   -0.377026336   -1.346250404   -3.425691880
 1145 SOLV  HW2     5129   -0.461706212   -1.484502387   -3.406140108
 1146 SOLV  OW      5130   -2.613912947   -2.412358232   -3.253676664
 1146 SOLV  HW1     5131   -2.592990549   -2.321354090   -3.289482504
 1146 SOLV  HW2     5132   -2.534367750   -2.447954367   -3.204616132
 1147 SOLV  OW      5133   -1.877438490   -1.086839418   -1.539469044
 1147 SOLV  HW1     5134   -1.931421379   -1.113458434   -1.459602380
 1147 SOLV  HW2     5135   -1.926633520   -1.016699793   -1.591061140
 1148 SOLV  OW      5136   -2.139791105   -0.153528736   -0.825874242
 1148 SOLV  HW1     5137   -2.081322597   -0.181175105   -0.902155853
 1148 SOLV  HW2     5138   -2.226965905   -0.202234521   -0.831366788
 1149 SOLV  OW      5139   -2.236105868   -1.113364841   -1.440370992
 1149 SOLV  HW1     5140   -2.204652252   -1.199659149   -1.479918471
 1149 SOLV  HW2     5141   -2.279908775   -1.058203480   -1.511353593
 1150 SOLV  OW      5142   -2.979311062   -0.595801381   -1.678008837
 1150 SOLV  HW1     5143   -3.027495426   -0.608460761   -1.764724632
 1150 SOLV  HW2     5144   -2.977036968   -0.682491100   -1.628196185
 1151 SOLV  OW      5145   -2.563716638   -2.324987082   -2.572289267
 1151 SOLV  HW1     5146   -2.474650344   -2.322022995   -2.617678113
 1151 SOLV  HW2     5147   -2.632681666   -2.283269732   -2.631492950
 1152 SOLV  OW      5148   -2.584791490   -2.062622739   -1.320531915
 1152 SOLV  HW1     5149   -2.598497126   -2.017530764   -1.232324653
 1152 SOLV  HW2     5150   -2.494713791   -2.038476623   -1.356650250
 1153 SOLV  OW      5151   -1.741550850   -2.354451152   -2.624458728
 1153 SOLV  HW1     5152   -1.813251321   -2.353777316   -2.554745046
 1153 SOLV  HW2     5153   -1.701711348   -2.263046179   -2.632161186
 1154 SOLV  OW      5154   -1.135011198   -0.813645227   -2.334648239
 1154 SOLV  HW1     5155   -1.123500873   -0.867285257   -2.418266099
 1154 SOLV  HW2     5156   -1.045912684   -0.799899372   -2.291357552
 1155 SOLV  OW      5157   -0.345494506   -0.796676690   -2.161637276
 1155 SOLV  HW1     5158   -0.272185479   -0.843847743   -2.112640557
 1155 SOLV  HW2     5159   -0.394517954   -0.862092981   -2.219251527
 1156 SOLV  OW      5160   -2.331796518   -3.015563765   -2.054870372
 1156 SOLV  HW1     5161   -2.339324908   -3.085521403   -1.983799102
 1156 SOLV  HW2     5162   -2.395678466   -3.036338043   -2.128960521
 1157 SOLV  OW      5163   -2.979887577   -2.557472297   -4.248509553
 1157 SOLV  HW1     5164   -3.066096629   -2.506784598   -4.247641412
 1157 SOLV  HW2     5165   -2.995738253   -2.650711468   -4.215997790
 1158 SOLV  OW      5166   -2.575350931   -0.798727496   -1.072578045
 1158 SOLV  HW1     5167   -2.528864536   -0.865220502   -1.014104552
 1158 SOLV  HW2     5168   -2.568519304   -0.827781628   -1.168027889
 1159 SOLV  OW      5169   -2.202286271   -0.976389749   -4.058869028
 1159 SOLV  HW1     5170   -2.234800851   -0.920627690   -4.135256282
 1159 SOLV  HW2     5171   -2.233132261   -0.936080855   -3.972698664
 1160 SOLV  OW      5172   -2.359358578   -0.169744285   -1.588979791
 1160 SOLV  HW1     5173   -2.322264851   -0.078695044   -1.570701628
 1160 SOLV  HW2     5174   -2.302074243   -0.238598749   -1.544487470
 1161 SOLV  OW      5175   -1.104741653   -0.767722071   -2.982638109
 1161 SOLV  HW1     5176   -1.169211999   -0.712468831   -3.035464750
 1161 SOLV  HW2     5177   -1.149889306   -0.851625190   -2.952241545
 1162 SOLV  OW      5178   -1.033108415   -0.978750653   -3.348728114
 1162 SOLV  HW1     5179   -0.960734516   -0.930508146   -3.299370443
 1162 SOLV  HW2     5180   -1.011243414   -1.076245168   -3.353000057
 1163 SOLV  OW      5181   -1.089673275   -1.455661507   -1.423001418
 1163 SOLV  HW1     5182   -1.170163224   -1.493156196   -1.469013875
 1163 SOLV  HW2     5183   -1.011735215   -1.516701773   -1.437190373
 1164 SOLV  OW      5184   -0.275694895   -2.090912515   -3.694614914
 1164 SOLV  HW1     5185   -0.289625003   -2.171930557   -3.637676094
 1164 SOLV  HW2     5186   -0.323789801   -2.013108118   -3.654175637
 1165 SOLV  OW      5187   -0.192384520   -2.972199624   -0.407198077
 1165 SOLV  HW1     5188   -0.243923274   -3.035173771   -0.349061073
 1165 SOLV  HW2     5189   -0.140252797   -3.024341690   -0.474765735
 1166 SOLV  OW      5190   -0.954838576   -1.251195818   -3.349467573
 1166 SOLV  HW1     5191   -1.010011334   -1.333922482   -3.360140608
 1166 SOLV  HW2     5192   -0.859990228   -1.276623748   -3.330524962
 1167 SOLV  OW      5193   -0.422373847   -2.947255250   -3.019904827
 1167 SOLV  HW1     5194   -0.441976895   -3.017198042   -2.951175456
 1167 SOLV  HW2     5195   -0.498697702   -2.882795074   -3.024541800
 1168 SOLV  OW      5196   -2.076587903   -0.119121751   -1.290527869
 1168 SOLV  HW1     5197   -1.978204787   -0.102323965   -1.284167200
 1168 SOLV  HW2     5198   -2.126208597   -0.035056452   -1.268788066
 1169 SOLV  OW      5199   -1.651829812   -0.786962852   -4.256196146
 1169 SOLV  HW1     5200   -1.638439131   -0.814689058   -4.161046942
 1169 SOLV  HW2     5201   -1.638517069   -0.688177712   -4.264301176
 1170 SOLV  OW      5202   -1.240641943   -2.113273861   -3.256497174
 1170 SOLV  HW1     5203   -1.294841811   -2.099471614   -3.339405090
 1170 SOLV  HW2     5204   -1.288662649   -2.176228476   -3.195402430
 1171 SOLV  OW      5205   -0.987730510   -0.637167234   -4.230142689
 1171 SOLV  HW1     5206   -0.924945389   -0.712703994   -4.211327162
 1171 SOLV  HW2     5207   -1.079149630   -0.660850086   -4.197227937
 1172 SOLV  OW      5208   -1.068470537   -1.428202521   -1.853651188
 1172 SOLV  HW1     5209   -1.151781792   -1.479925422   -1.873284354
 1172 SOLV  HW2     5210   -0.998048505   -1.490293354   -1.819199731
 1173 SOLV  OW      5211   -1.398237884   -3.209534962   -1.878704169
 1173 SOLV  HW1     5212   -1.426488835   -3.142998040   -1.809590778
 1173 SOLV  HW2     5213   -1.338925183   -3.164843978   -1.945686060
 1174 SOLV  OW      5214   -2.116704404   -2.922124705   -3.273250170
 1174 SOLV  HW1     5215   -2.139222999   -2.829326100   -3.302963149
 1174 SOLV  HW2     5216   -2.077217156   -2.919043378   -3.181420362
 1175 SOLV  OW      5217   -0.715331017   -2.276987367   -2.333239704
 1175 SOLV  HW1     5218   -0.809145684   -2.251347768   -2.356540543
 1175 SOLV  HW2     5219   -0.651654770   -2.228270361   -2.393018059
 1176 SOLV  OW      5220   -2.731947855   -3.188332711   -2.835504879
 1176 SOLV  HW1     5221   -2.739426945   -3.285945941   -2.815072677
 1176 SOLV  HW2     5222   -2.775296432   -3.169321962   -2.923602818
 1177 SOLV  OW      5223   -2.497428215   -1.670612262   -0.117975100
 1177 SOLV  HW1     5224   -2.515049300   -1.766147465   -0.094226842
 1177 SOLV  HW2     5225   -2.504009575   -1.659165279   -0.217106864
 1178 SOLV  OW      5226   -0.451506329   -0.548741363   -3.744369624
 1178 SOLV  HW1     5227   -0.418958219   -0.551270717   -3.649838449
 1178 SOLV  HW2     5228   -0.385173377   -0.499974486   -3.801145571
 1179 SOLV  OW      5229   -2.552364563   -1.231830072   -0.269336381
 1179 SOLV  HW1     5230   -2.515528333   -1.238047168   -0.176568002
 1179 SOLV  HW2     5231   -2.498947270   -1.290323844   -0.330382115
 1180 SOLV  OW      5232   -0.867064191   -1.295616778   -3.767010602
 1180 SOLV  HW1     5233   -0.945079255   -1.337870005   -3.720855294
 1180 SOLV  HW2     5234   -0.861280158   -1.329890488   -3.860786000
 1181 SOLV  OW      5235   -2.242778327   -2.230297860   -3.779262063
 1181 SOLV  HW1     5236   -2.341399487   -2.245916105   -3.784737502
 1181 SOLV  HW2     5237   -2.194791963   -2.302668023   -3.828859123
 1182 SOLV  OW      5238   -2.124905418   -3.184454401   -3.375216908
 1182 SOLV  HW1     5239   -2.205927741   -3.165366039   -3.430647147
 1182 SOLV  HW2     5240   -2.113526422   -3.112312223   -3.306897995
 1183 SOLV  OW      5241   -1.388993420   -2.319462417   -0.326641298
 1183 SOLV  HW1     5242   -1.311689408   -2.301112775   -0.265905485
 1183 SOLV  HW2     5243   -1.362223760   -2.300870795   -0.421188402
 1184 SOLV  OW      5244   -2.830598806   -1.987197865   -2.953478536
 1184 SOLV  HW1     5245   -2.886730846   -1.961014711   -3.031987632
 1184 SOLV  HW2     5246   -2.755153221   -1.922346246   -2.943367585
 1185 SOLV  OW      5247   -0.809310690   -1.652959558   -4.124412629
 1185 SOLV  HW1     5248   -0.839403091   -1.650929585   -4.029060188
 1185 SOLV  HW2     5249   -0.889051297   -1.648558347   -4.184610812
 1186 SOLV  OW      5250   -0.854854278   -2.391902791   -3.273464063
 1186 SOLV  HW1     5251   -0.817588452   -2.346408358   -3.192573857
 1186 SOLV  HW2     5252   -0.930098756   -2.337483963   -3.310592289
 1187 SOLV  OW      5253   -0.953914989   -1.672318878   -2.121084291
 1187 SOLV  HW1     5254   -0.993105868   -1.726927551   -2.195136137
 1187 SOLV  HW2     5255   -0.886618609   -1.608611571   -2.158689513
 1188 SOLV  OW      5256   -1.909163404   -0.948505689   -2.369546561
 1188 SOLV  HW1     5257   -1.843526505   -0.997586826   -2.426842979
 1188 SOLV  HW2     5258   -1.971182832   -1.013995285   -2.326364349
 1189 SOLV  OW      5259   -0.504524672   -1.771982803   -1.541008884
 1189 SOLV  HW1     5260   -0.578614358   -1.827562091   -1.578738541
 1189 SOLV  HW2     5261   -0.537230264   -1.678685139   -1.525922123
 1190 SOLV  OW      5262   -1.946457504   -0.117667632   -2.793447935
 1190 SOLV  HW1     5263   -1.929172099   -0.040691492   -2.731988173
 1190 SOLV  HW2     5264   -1.866163757   -0.177245345   -2.795624308
 1191 SOLV  OW      5265   -1.932201221   -0.005149612   -1.560790543
 1191 SOLV  HW1     5266   -1.895130272   -0.077547505   -1.502615546
 1191 SOLV  HW2     5267   -1.979876168   -0.046071257   -1.638588476
 1192 SOLV  OW      5268   -0.611148583   -2.646016741   -2.516734980
 1192 SOLV  HW1     5269   -0.591886728   -2.596130838   -2.432224076
 1192 SOLV  HW2     5270   -0.706220677   -2.677042621   -2.516174033
 1193 SOLV  OW      5271   -2.864970386   -1.290471891   -3.412346444
 1193 SOLV  HW1     5272   -2.803043791   -1.354512035   -3.457795439
 1193 SOLV  HW2     5273   -2.924195680   -1.340533468   -3.349198095
 1194 SOLV  OW      5274   -0.073560267   -2.241978374   -3.099129974
 1194 SOLV  HW1     5275   -0.014744610   -2.273668994   -3.173546686
 1194 SOLV  HW2     5276   -0.167004347   -2.230811056   -3.132966723
 1195 SOLV  OW      5277   -0.108342370   -1.729740340   -0.274743720
 1195 SOLV  HW1     5278   -0.144405740   -1.728386384   -0.368012573
 1195 SOLV  HW2     5279   -0.182288295   -1.710726877   -0.210153086
 1196 SOLV  OW      5280   -0.841261192   -0.939018852   -3.016343000
 1196 SOLV  HW1     5281   -0.937894631   -0.915532773   -3.026936365
 1196 SOLV  HW2     5282   -0.827002087   -1.034300136   -3.043175857
 1197 SOLV  OW      5283   -1.034246995   -1.579955548   -2.752439021
 1197 SOLV  HW1     5284   -1.094763188   -1.500339209   -2.753380486
 1197 SOLV  HW2     5285   -1.060775447   -1.642828475   -2.825548390
 1198 SOLV  OW      5286   -0.857578505   -2.008761310   -3.118949451
 1198 SOLV  HW1     5287   -0.854918224   -1.964709512   -3.029203876
 1198 SOLV  HW2     5288   -0.942885925   -1.984781357   -3.165311806
 1199 SOLV  OW      5289   -0.150489905   -1.685552838   -2.196797939
 1199 SOLV  HW1     5290   -0.075295728   -1.627062277   -2.166363794
 1199 SOLV  HW2     5291   -0.113581583   -1.771301702   -2.232664211
 1200 SOLV  OW      5292   -2.252297100   -1.045030687   -0.419500914
 1200 SOLV  HW1     5293   -2.344446906   -1.006689952   -0.425833982
 1200 SOLV  HW2     5294   -2.235201534   -1.075350602   -0.325745383
 1201 SOLV  OW      5295   -2.270769732   -1.137885030   -2.396917957
 1201 SOLV  HW1     5296   -2.362733672   -1.104291766   -2.376519853
 1201 SOLV  HW2     5297   -2.212275248   -1.125608844   -2.316733493
 1202 SOLV  OW      5298   -1.734550676   -0.722667964   -1.161076736
 1202 SOLV  HW1     5299   -1.699917553   -0.708153640   -1.253767733
 1202 SOLV  HW2     5300   -1.758977356   -0.634598331   -1.120470621
 1203 SOLV  OW      5301   -1.480278014   -2.069965370   -0.970898321
 1203 SOLV  HW1     5302   -1.414174919   -2.068005395   -0.895888058
 1203 SOLV  HW2     5303   -1.568872550   -2.101017323   -0.936420825
 1204 SOLV  OW      5304   -1.912878155   -3.132499105   -0.656326785
 1204 SOLV  HW1     5305   -1.881846440   -3.063214362   -0.721427499
 1204 SOLV  HW2     5306   -1.919125272   -3.092051044   -0.565077577
 1205 SOLV  OW      5307   -1.579457533   -2.285112265   -2.296669011
 1205 SOLV  HW1     5308   -1.498642919   -2.317231195   -2.247284224
 1205 SOLV  HW2     5309   -1.560707764   -2.195264410   -2.336383169
 1206 SOLV  OW      5310   -2.096952877   -2.034194488   -2.291687193
 1206 SOLV  HW1     5311   -2.062390423   -2.004968178   -2.202506921
 1206 SOLV  HW2     5312   -2.191858224   -2.004396442   -2.302027399
 1207 SOLV  OW      5313   -2.875103969   -0.428865880   -2.031318834
 1207 SOLV  HW1     5314   -2.859622220   -0.395073701   -2.124164552
 1207 SOLV  HW2     5315   -2.794174347   -0.410859555   -1.975389733
 1208 SOLV  OW      5316   -2.230276780   -2.971094483   -1.354269027
 1208 SOLV  HW1     5317   -2.268792196   -3.019379162   -1.432924382
 1208 SOLV  HW2     5318   -2.288057604   -2.986561381   -1.274121356
 1209 SOLV  OW      5319   -1.149837676   -0.552008832   -2.054002684
 1209 SOLV  HW1     5320   -1.243466614   -0.570867028   -2.024346881
 1209 SOLV  HW2     5321   -1.085720578   -0.601749695   -1.995554299
 1210 SOLV  OW      5322   -2.434761507   -2.679484954   -4.137561897
 1210 SOLV  HW1     5323   -2.465238260   -2.765951362   -4.177517862
 1210 SOLV  HW2     5324   -2.441945721   -2.606836292   -4.205915323
 1211 SOLV  OW      5325   -1.083254508   -0.266419789   -0.526243083
 1211 SOLV  HW1     5326   -1.023756018   -0.249395131   -0.604804072
 1211 SOLV  HW2     5327   -1.169254126   -0.306635391   -0.557682771
 1212 SOLV  OW      5328   -2.893470425   -3.064988293   -0.490356406
 1212 SOLV  HW1     5329   -2.953252122   -3.127988085   -0.539944616
 1212 SOLV  HW2     5330   -2.948167576   -3.009681077   -0.427498348
 1213 SOLV  OW      5331   -1.119367528   -1.727764213   -2.341562663
 1213 SOLV  HW1     5332   -1.075311486   -1.684757640   -2.420373097
 1213 SOLV  HW2     5333   -1.194795238   -1.670167370   -2.310022198
 1214 SOLV  OW      5334   -1.094388433   -0.511380507   -2.704299725
 1214 SOLV  HW1     5335   -1.048045548   -0.580955470   -2.649420729
 1214 SOLV  HW2     5336   -1.026659707   -0.459696358   -2.756659715
 1215 SOLV  OW      5337   -1.864107605   -0.391785160   -3.211310579
 1215 SOLV  HW1     5338   -1.882863599   -0.416942547   -3.116353116
 1215 SOLV  HW2     5339   -1.766920601   -0.405149958   -3.230741576
 1216 SOLV  OW      5340   -0.313279264   -2.968260566   -1.286424810
 1216 SOLV  HW1     5341   -0.356291036   -2.996335998   -1.200613827
 1216 SOLV  HW2     5342   -0.368875210   -2.897429288   -1.329941570
 1217 SOLV  OW      5343   -0.423259068   -0.350675645   -2.644619870
 1217 SOLV  HW1     5344   -0.399753278   -0.293679227   -2.723364885
 1217 SOLV  HW2     5345   -0.432517186   -0.293078561   -2.563387607
 1218 SOLV  OW      5346   -2.035841474   -2.818077143   -4.326002684
 1218 SOLV  HW1     5347   -1.996673845   -2.749941962   -4.264156528
 1218 SOLV  HW2     5348   -2.021331017   -2.909555176   -4.288285549
 1219 SOLV  OW      5349   -0.708043768   -1.264749222   -3.498690872
 1219 SOLV  HW1     5350   -0.626160501   -1.322111112   -3.501245537
 1219 SOLV  HW2     5351   -0.762387369   -1.280573486   -3.581141908
 1220 SOLV  OW      5352   -1.969160107   -0.408501047   -1.578756407
 1220 SOLV  HW1     5353   -1.887820521   -0.352374426   -1.563408568
 1220 SOLV  HW2     5354   -2.047442767   -0.367120889   -1.532266243
 1221 SOLV  OW      5355   -1.022800766   -2.434862152   -3.589169426
 1221 SOLV  HW1     5356   -1.104812774   -2.478953867   -3.552678697
 1221 SOLV  HW2     5357   -1.011227850   -2.345287090   -3.546227459
 1222 SOLV  OW      5358   -2.703737398   -1.507051729   -3.499608309
 1222 SOLV  HW1     5359   -2.610400716   -1.504462075   -3.463783483
 1222 SOLV  HW2     5360   -2.748813107   -1.590951033   -3.469097055
 1223 SOLV  OW      5361   -1.572111263   -1.944552610   -1.769859102
 1223 SOLV  HW1     5362   -1.562949679   -1.919714117   -1.673420004
 1223 SOLV  HW2     5363   -1.666731587   -1.970938989   -1.788623701
 1224 SOLV  OW      5364   -2.639608199   -1.739079809   -4.241520045
 1224 SOLV  HW1     5365   -2.557059841   -1.784939773   -4.208588299
 1224 SOLV  HW2     5366   -2.716172944   -1.803408951   -4.240344778
 1225 SOLV  OW      5367    0.003243620   -0.753922586   -2.473989443
 1225 SOLV  HW1     5368   -0.012207552   -0.740034255   -2.571815317
 1225 SOLV  HW2     5369    0.046689388   -0.842813065   -2.459413224
 1226 SOLV  OW      5370   -2.551659334   -0.018752167   -3.129969637
 1226 SOLV  HW1     5371   -2.620710268   -0.019809817   -3.057633964
 1226 SOLV  HW2     5372   -2.572951576   -0.089483388   -3.197388265
 1227 SOLV  OW      5373   -2.699955428   -0.515796323   -1.671188991
 1227 SOLV  HW1     5374   -2.698801339   -0.421488050   -1.637928786
 1227 SOLV  HW2     5375   -2.794615441   -0.546725246   -1.680377185
 1228 SOLV  OW      5376   -2.397700219   -1.373512217   -4.108133971
 1228 SOLV  HW1     5377   -2.328846655   -1.337847392   -4.171292378
 1228 SOLV  HW2     5378   -2.383777472   -1.333427734   -4.017573037
 1229 SOLV  OW      5379   -1.889463108   -2.121889525   -1.255254705
 1229 SOLV  HW1     5380   -1.832042711   -2.126580673   -1.173506964
 1229 SOLV  HW2     5381   -1.889471793   -2.210769734   -1.301102679
 1230 SOLV  OW      5382   -2.665342926   -3.066843101   -3.481789309
 1230 SOLV  HW1     5383   -2.737526201   -3.135306235   -3.491985000
 1230 SOLV  HW2     5384   -2.667665326   -3.004133321   -3.559658395
 1231 SOLV  OW      5385   -1.126871157   -3.171099027   -1.990888133
 1231 SOLV  HW1     5386   -1.055283681   -3.104960604   -2.013310641
 1231 SOLV  HW2     5387   -1.171107367   -3.202120584   -2.075046982
 1232 SOLV  OW      5388   -2.780646111   -0.474752127   -3.540617560
 1232 SOLV  HW1     5389   -2.821937034   -0.391226613   -3.504305740
 1232 SOLV  HW2     5390   -2.681211326   -0.469544639   -3.531261446
 1233 SOLV  OW      5391   -0.037207075   -1.188912939   -2.930772497
 1233 SOLV  HW1     5392   -0.014494252   -1.282714738   -2.904561141
 1233 SOLV  HW2     5393   -0.121224708   -1.188897286   -2.985018951
 1234 SOLV  OW      5394   -1.763050269   -0.091839954   -2.413776303
 1234 SOLV  HW1     5395   -1.817630509   -0.172255473   -2.390190615
 1234 SOLV  HW2     5396   -1.822015925   -0.011099819   -2.416194217
 1235 SOLV  OW      5397   -0.600863363   -1.348540735   -2.161379227
 1235 SOLV  HW1     5398   -0.648024493   -1.267522213   -2.126544020
 1235 SOLV  HW2     5399   -0.512928577   -1.358503988   -2.114797789
 1236 SOLV  OW      5400   -1.425577531   -1.180876797   -3.044835272
 1236 SOLV  HW1     5401   -1.358743209   -1.150685345   -3.112832074
 1236 SOLV  HW2     5402   -1.514002769   -1.138176728   -3.063795685
 1237 SOLV  OW      5403   -0.019767454   -3.263605057   -1.497376853
 1237 SOLV  HW1     5404    0.033798488   -3.184747767   -1.467145973
 1237 SOLV  HW2     5405   -0.094790591   -3.232516304   -1.555743826
 1238 SOLV  OW      5406   -1.077600605   -1.415098942   -1.100306963
 1238 SOLV  HW1     5407   -1.135178899   -1.348019885   -1.053545247
 1238 SOLV  HW2     5408   -1.135009995   -1.487867724   -1.137860828
 1239 SOLV  OW      5409   -2.609555721   -2.481903106   -0.381418966
 1239 SOLV  HW1     5410   -2.580144582   -2.536860044   -0.303212049
 1239 SOLV  HW2     5411   -2.539979110   -2.486099575   -0.453134274
 1240 SOLV  OW      5412   -2.418636406   -1.250695899   -1.779465068
 1240 SOLV  HW1     5413   -2.380313798   -1.341138934   -1.760681711
 1240 SOLV  HW2     5414   -2.495939810   -1.259655983   -1.842276551
 1241 SOLV  OW      5415   -0.211970898   -1.787770728   -4.096397323
 1241 SOLV  HW1     5416   -0.283684839   -1.756083998   -4.158470663
 1241 SOLV  HW2     5417   -0.215434866   -1.887481859   -4.089637786
 1242 SOLV  OW      5418   -2.060367738   -2.430276218   -3.505791464
 1242 SOLV  HW1     5419   -2.123424032   -2.352714947   -3.502936096
 1242 SOLV  HW2     5420   -2.087403156   -2.492498136   -3.579272356
 1243 SOLV  OW      5421   -2.249600513   -2.336381952   -0.421992502
 1243 SOLV  HW1     5422   -2.277703089   -2.244281098   -0.394989449
 1243 SOLV  HW2     5423   -2.249955059   -2.396169910   -0.341825558
 1244 SOLV  OW      5424   -1.789469346   -2.073587635   -3.430678125
 1244 SOLV  HW1     5425   -1.889437470   -2.074668176   -3.432959944
 1244 SOLV  HW2     5426   -1.756067011   -2.160108268   -3.393256387
 1245 SOLV  OW      5427   -2.427181278   -0.982491905   -0.936172260
 1245 SOLV  HW1     5428   -2.452297575   -0.959483902   -0.842142103
 1245 SOLV  HW2     5429   -2.364519277   -1.060435419   -0.935792120
 1246 SOLV  OW      5430   -2.910348322   -2.339498169   -1.792934495
 1246 SOLV  HW1     5431   -2.915372252   -2.386721745   -1.880946810
 1246 SOLV  HW2     5432   -2.891187563   -2.242537542   -1.808196688
 1247 SOLV  OW      5433   -2.492555375   -1.625120651   -2.332865930
 1247 SOLV  HW1     5434   -2.450555246   -1.695292394   -2.390429489
 1247 SOLV  HW2     5435   -2.517701565   -1.546441669   -2.389247353
 1248 SOLV  OW      5436   -1.338601907   -2.344694646   -2.186492884
 1248 SOLV  HW1     5437   -1.304677452   -2.395330970   -2.265782364
 1248 SOLV  HW2     5438   -1.263447218   -2.293260031   -2.145166632
 1249 SOLV  OW      5439   -1.984714406   -0.647371562   -2.762308631
 1249 SOLV  HW1     5440   -2.073233690   -0.601927780   -2.752272520
 1249 SOLV  HW2     5441   -1.947861557   -0.668877973   -2.671860681
 1250 SOLV  OW      5442   -2.594318124   -1.823681910   -3.235173461
 1250 SOLV  HW1     5443   -2.601802524   -1.804503329   -3.137306586
 1250 SOLV  HW2     5444   -2.531261796   -1.758407243   -3.277184105
 1251 SOLV  OW      5445   -1.121481945   -2.513647899   -0.889071431
 1251 SOLV  HW1     5446   -1.046840621   -2.489449626   -0.827065813
 1251 SOLV  HW2     5447   -1.083861181   -2.538993889   -0.978199555
 1252 SOLV  OW      5448   -1.242764505   -0.812696210   -1.309662086
 1252 SOLV  HW1     5449   -1.144476258   -0.830021510   -1.316052653
 1252 SOLV  HW2     5450   -1.289537312   -0.857668216   -1.385762867
 1253 SOLV  OW      5451   -0.442557842   -2.776691654   -1.606221804
 1253 SOLV  HW1     5452   -0.504019759   -2.805286309   -1.532691710
 1253 SOLV  HW2     5453   -0.492500565   -2.775628825   -1.692861325
 1254 SOLV  OW      5454   -1.151561526   -1.908271547   -0.363997549
 1254 SOLV  HW1     5455   -1.143536114   -1.998547307   -0.321718314
 1254 SOLV  HW2     5456   -1.245841736   -1.875925728   -0.355836814
 1255 SOLV  OW      5457   -1.925730865   -0.418427108   -1.844978620
 1255 SOLV  HW1     5458   -1.930368836   -0.406450697   -1.745799077
 1255 SOLV  HW2     5459   -1.834293555   -0.393948709   -1.877251747
 1256 SOLV  OW      5460   -2.234045411   -2.615920555   -0.837176835
 1256 SOLV  HW1     5461   -2.309122809   -2.552970543   -0.817123969
 1256 SOLV  HW2     5462   -2.252087203   -2.704193115   -0.793773659
 1257 SOLV  OW      5463   -2.303289397   -0.300650348   -4.206703125
 1257 SOLV  HW1     5464   -2.258088718   -0.257443674   -4.284751982
 1257 SOLV  HW2     5465   -2.394190332   -0.260757671   -4.194574758
 1258 SOLV  OW      5466   -0.896771910   -3.014702317   -1.611331103
 1258 SOLV  HW1     5467   -0.869331247   -2.948213737   -1.680813387
 1258 SOLV  HW2     5468   -0.969488849   -3.072887281   -1.647775139
 1259 SOLV  OW      5469   -0.124176814   -2.124144311   -4.265336696
 1259 SOLV  HW1     5470   -0.205734998   -2.165760735   -4.225113703
 1259 SOLV  HW2     5471   -0.048032689   -2.188811796   -4.260683271
 1260 SOLV  OW      5472   -2.729267130   -2.539780617   -1.361018093
 1260 SOLV  HW1     5473   -2.707449502   -2.635675800   -1.342854089
 1260 SOLV  HW2     5474   -2.691264084   -2.513175251   -1.449616497
 1261 SOLV  OW      5475   -1.850793319   -0.019776830   -0.392485878
 1261 SOLV  HW1     5476   -1.876901485    0.065217698   -0.346722000
 1261 SOLV  HW2     5477   -1.870783351   -0.097339915   -0.332616298
 1262 SOLV  OW      5478   -1.891624856   -1.017600945   -4.142941340
 1262 SOLV  HW1     5479   -1.871167058   -0.999381921   -4.239123614
 1262 SOLV  HW2     5480   -1.990740813   -1.019973990   -4.129832042
 1263 SOLV  OW      5481   -2.738350666   -2.417253569   -3.601770854
 1263 SOLV  HW1     5482   -2.680155954   -2.424472244   -3.520759035
 1263 SOLV  HW2     5483   -2.765880224   -2.321972729   -3.614630024
 1264 SOLV  OW      5484   -0.623502095   -3.182978993   -1.273660271
 1264 SOLV  HW1     5485   -0.575878201   -3.200495473   -1.187490786
 1264 SOLV  HW2     5486   -0.560451288   -3.196981411   -1.350005068
 1265 SOLV  OW      5487   -1.029997006   -0.618494786   -1.816346558
 1265 SOLV  HW1     5488   -1.016070748   -0.700864146   -1.871313696
 1265 SOLV  HW2     5489   -1.107218399   -0.632475737   -1.754367613
 1266 SOLV  OW      5490   -3.069666253   -1.818312835   -4.188893895
 1266 SOLV  HW1     5491   -3.015814158   -1.827637417   -4.105149990
 1266 SOLV  HW2     5492   -3.010755830   -1.833567347   -4.268246664
 1267 SOLV  OW      5493   -0.239264279   -1.535742911    0.629508120
 1267 SOLV  HW1     5494   -0.289997511   -1.453482686    0.603792761
 1267 SOLV  HW2     5495   -0.225675372   -1.593114052    0.548726363
 1268 SOLV  OW      5496   -0.026643981   -0.843427000    3.622878805
 1268 SOLV  HW1     5497    0.058774504   -0.795483211    3.643047033
 1268 SOLV  HW2     5498   -0.104118544   -0.784111546    3.644808893
 1269 SOLV  OW      5499   -1.652790748   -2.786288013    2.141278593
 1269 SOLV  HW1     5500   -1.638078064   -2.850518715    2.216508470
 1269 SOLV  HW2     5501   -1.694091265   -2.834432737    2.063962325
 1270 SOLV  OW      5502   -2.175417428   -1.317768053    0.207221001
 1270 SOLV  HW1     5503   -2.227888739   -1.248594013    0.256852467
 1270 SOLV  HW2     5504   -2.201789401   -1.408813984    0.239105667
 1271 SOLV  OW      5505   -2.167573353   -2.673993658    4.142367505
 1271 SOLV  HW1     5506   -2.176476977   -2.762422588    4.188224006
 1271 SOLV  HW2     5507   -2.256026463   -2.627328526    4.142528956
 1272 SOLV  OW      5508   -2.329105938   -0.837424985    1.230547782
 1272 SOLV  HW1     5509   -2.425427629   -0.825890278    1.206248511
 1272 SOLV  HW2     5510   -2.273998192   -0.770159808    1.181152618
 1273 SOLV  OW      5511   -0.953974069   -3.107574195    0.937706037
 1273 SOLV  HW1     5512   -0.941370034   -3.046903020    0.859207757
 1273 SOLV  HW2     5513   -1.042164333   -3.154105936    0.930021655
 1274 SOLV  OW      5514   -0.887712294   -2.973301644    2.365936983
 1274 SOLV  HW1     5515   -0.945349666   -2.906720312    2.318538909
 1274 SOLV  HW2     5516   -0.822459907   -3.012868385    2.301297753
 1275 SOLV  OW      5517   -1.098472830   -2.841544963    2.237735195
 1275 SOLV  HW1     5518   -1.154293606   -2.876869989    2.162649159
 1275 SOLV  HW2     5519   -1.149609669   -2.771108185    2.286983649
 1276 SOLV  OW      5520   -1.748735473   -3.037402460    3.761196839
 1276 SOLV  HW1     5521   -1.702292567   -2.985410979    3.689492354
 1276 SOLV  HW2     5522   -1.826934899   -3.085809126    3.721912486
 1277 SOLV  OW      5523   -2.308096109   -2.414578151    4.205001733
 1277 SOLV  HW1     5524   -2.390410545   -2.407036774    4.261296488
 1277 SOLV  HW2     5525   -2.228333747   -2.426782902    4.264083190
 1278 SOLV  OW      5526   -2.461519623   -0.625952047    2.365821473
 1278 SOLV  HW1     5527   -2.479445385   -0.533156456    2.398496318
 1278 SOLV  HW2     5528   -2.381865114   -0.663229258    2.413438792
 1279 SOLV  OW      5529   -0.162230798   -2.628836004    2.213624674
 1279 SOLV  HW1     5530   -0.142932487   -2.602136129    2.308051128
 1279 SOLV  HW2     5531   -0.153187929   -2.728019303    2.204538732
 1280 SOLV  OW      5532   -1.481136328   -2.494644710    2.550673149
 1280 SOLV  HW1     5533   -1.572681741   -2.468034113    2.520453755
 1280 SOLV  HW2     5534   -1.488580640   -2.563323861    2.622988787
 1281 SOLV  OW      5535   -0.711470456   -2.000788037    3.973428473
 1281 SOLV  HW1     5536   -0.671976256   -1.988211796    4.064443486
 1281 SOLV  HW2     5537   -0.733994506   -2.097288091    3.959931945
 1282 SOLV  OW      5538   -2.728153122   -1.518050869    3.742670738
 1282 SOLV  HW1     5539   -2.826759540   -1.503123405    3.735211574
 1282 SOLV  HW2     5540   -2.699629621   -1.586398401    3.675463584
 1283 SOLV  OW      5541   -1.513876098   -1.784885285    3.326611113
 1283 SOLV  HW1     5542   -1.462956582   -1.721118998    3.268808839
 1283 SOLV  HW2     5543   -1.594657573   -1.817260546    3.277354682
 1284 SOLV  OW      5544   -1.255162312   -2.831081502    3.696522480
 1284 SOLV  HW1     5545   -1.289836228   -2.742987873    3.664290966
 1284 SOLV  HW2     5546   -1.319555877   -2.870180223    3.762298171
 1285 SOLV  OW      5547   -2.928068764   -1.343967939    0.719066822
 1285 SOLV  HW1     5548   -2.881162142   -1.418272809    0.671315701
 1285 SOLV  HW2     5549   -2.884538461   -1.256903792    0.696119020
 1286 SOLV  OW      5550   -2.567983776   -0.411940272    0.198903218
 1286 SOLV  HW1     5551   -2.618934345   -0.365104681    0.126710014
 1286 SOLV  HW2     5552   -2.574046170   -0.359115395    0.283604067
 1287 SOLV  OW      5553   -2.188565595   -0.984151849    2.884706570
 1287 SOLV  HW1     5554   -2.208703123   -1.039688689    2.965402228
 1287 SOLV  HW2     5555   -2.192278976   -0.887255427    2.909180239
 1288 SOLV  OW      5556   -1.989575144   -1.263129240    3.168425196
 1288 SOLV  HW1     5557   -1.896637171   -1.298844016    3.177754119
 1288 SOLV  HW2     5558   -2.041112631   -1.320590657    3.104847896
 1289 SOLV  OW      5559   -1.909371121   -3.156769221    3.989776408
 1289 SOLV  HW1     5560   -1.978210658   -3.103153384    3.940906280
 1289 SOLV  HW2     5561   -1.848876223   -3.095196259    4.040283602
 1290 SOLV  OW      5562   -1.003414352   -1.783741535    2.004778055
 1290 SOLV  HW1     5563   -0.912298031   -1.801570190    1.967605637
 1290 SOLV  HW2     5564   -1.014459888   -1.833151239    2.091024258
 1291 SOLV  OW      5565   -1.648911886   -0.348766531    3.291582399
 1291 SOLV  HW1     5566   -1.630715610   -0.403582009    3.373226679
 1291 SOLV  HW2     5567   -1.572091083   -0.286861137    3.275216646
 1292 SOLV  OW      5568   -2.781597702   -0.755154057    1.315547113
 1292 SOLV  HW1     5569   -2.825999147   -0.722087703    1.398832745
 1292 SOLV  HW2     5570   -2.835092464   -0.830264695    1.276842525
 1293 SOLV  OW      5571   -2.181928017   -2.154804332    1.386148846
 1293 SOLV  HW1     5572   -2.281785402   -2.156110506    1.380791545
 1293 SOLV  HW2     5573   -2.153828937   -2.121173096    1.476044285
 1294 SOLV  OW      5574   -0.754849092   -1.349324906    1.001657593
 1294 SOLV  HW1     5575   -0.715640858   -1.258141524    1.013837243
 1294 SOLV  HW2     5576   -0.807115240   -1.351995928    0.916445413
 1295 SOLV  OW      5577   -2.427513884   -2.326091222    0.472499549
 1295 SOLV  HW1     5578   -2.417301767   -2.230670668    0.500642314
 1295 SOLV  HW2     5579   -2.343718923   -2.356633405    0.427256228
 1296 SOLV  OW      5580   -2.304090519   -3.043517029    2.697931217
 1296 SOLV  HW1     5581   -2.352582932   -3.129456355    2.714187470
 1296 SOLV  HW2     5582   -2.337625496   -3.001804266    2.613451266
 1297 SOLV  OW      5583   -2.241726505   -3.205452265    3.071007704
 1297 SOLV  HW1     5584   -2.277926391   -3.260157137    2.995518314
 1297 SOLV  HW2     5585   -2.317441227   -3.171365941    3.126748131
 1298 SOLV  OW      5586   -1.467817915   -2.489204175    0.192953452
 1298 SOLV  HW1     5587   -1.503860332   -2.582489950    0.193351855
 1298 SOLV  HW2     5588   -1.540027734   -2.425473051    0.219888175
 1299 SOLV  OW      5589   -1.371354580   -3.190106222    0.633733371
 1299 SOLV  HW1     5590   -1.329050071   -3.278871797    0.651969724
 1299 SOLV  HW2     5591   -1.340804031   -3.156301929    0.544708195
 1300 SOLV  OW      5592   -1.623591943   -0.657339092    3.787564485
 1300 SOLV  HW1     5593   -1.696165724   -0.658728578    3.718767499
 1300 SOLV  HW2     5594   -1.574195940   -0.744277264    3.785635713
 1301 SOLV  OW      5595   -2.617050144   -2.528319266    0.020345981
 1301 SOLV  HW1     5596   -2.560514011   -2.585660071   -0.038959693
 1301 SOLV  HW2     5597   -2.708198721   -2.518701165   -0.019664745
 1302 SOLV  OW      5598   -2.834916136   -0.688505551    0.237076172
 1302 SOLV  HW1     5599   -2.775711106   -0.608230914    0.229854332
 1302 SOLV  HW2     5600   -2.802782967   -0.747010870    0.311547671
 1303 SOLV  OW      5601   -1.272976588   -1.909640481    0.388305204
 1303 SOLV  HW1     5602   -1.334268087   -1.876918014    0.316371297
 1303 SOLV  HW2     5603   -1.302896426   -1.873413122    0.476590205
 1304 SOLV  OW      5604   -1.722904942   -1.085190824    2.715681267
 1304 SOLV  HW1     5605   -1.689833528   -1.011152146    2.774217228
 1304 SOLV  HW2     5606   -1.821072823   -1.097731485    2.730094339
 1305 SOLV  OW      5607   -1.406907212   -0.582636459    0.617407317
 1305 SOLV  HW1     5608   -1.381954433   -0.569866636    0.713405811
 1305 SOLV  HW2     5609   -1.441759759   -0.675424555    0.604101591
 1306 SOLV  OW      5610   -1.666709343   -1.915134782    1.869599035
 1306 SOLV  HW1     5611   -1.707323019   -1.968507457    1.943787141
 1306 SOLV  HW2     5612   -1.598217069   -1.970577965    1.822303939
 1307 SOLV  OW      5613   -2.005351331   -1.132175299    4.212094271
 1307 SOLV  HW1     5614   -1.962153462   -1.043079222    4.226149482
 1307 SOLV  HW2     5615   -2.098591538   -1.119045177    4.178396063
 1308 SOLV  OW      5616   -1.611640709   -3.028338621    1.434550669
 1308 SOLV  HW1     5617   -1.515385424   -3.033889316    1.461112597
 1308 SOLV  HW2     5618   -1.649469735   -3.120599478    1.426917435
 1309 SOLV  OW      5619   -0.228064421   -2.595687597    0.326102886
 1309 SOLV  HW1     5620   -0.306815465   -2.593300666    0.387702284
 1309 SOLV  HW2     5621   -0.150612049   -2.638488252    0.372697658
 1310 SOLV  OW      5622   -2.192737150   -0.232714665    3.022036169
 1310 SOLV  HW1     5623   -2.131792035   -0.284004577    3.082505796
 1310 SOLV  HW2     5624   -2.192828647   -0.274813576    2.931321732
 1311 SOLV  OW      5625   -0.904570273   -1.630967919    2.966380096
 1311 SOLV  HW1     5626   -0.946654509   -1.618919465    2.876462629
 1311 SOLV  HW2     5627   -0.841544935   -1.708563628    2.963539981
 1312 SOLV  OW      5628   -0.859260650   -2.922508864    1.128014049
 1312 SOLV  HW1     5629   -0.896919044   -2.977695115    1.053595936
 1312 SOLV  HW2     5630   -0.856671978   -2.976964646    1.211855861
 1313 SOLV  OW      5631   -2.368420002   -1.701276697    3.541253742
 1313 SOLV  HW1     5632   -2.291542961   -1.643391558    3.514029109
 1313 SOLV  HW2     5633   -2.338110400   -1.796413118    3.546929561
 1314 SOLV  OW      5634   -1.694082585   -0.642613203    0.739232807
 1314 SOLV  HW1     5635   -1.622468714   -0.578291224    0.766328555
 1314 SOLV  HW2     5636   -1.783131126   -0.607377299    0.768021495
 1315 SOLV  OW      5637   -0.873126229   -0.701352205    3.294592664
 1315 SOLV  HW1     5638   -0.786657991   -0.737928859    3.260134887
 1315 SOLV  HW2     5639   -0.905233605   -0.757814736    3.370638007
 1316 SOLV  OW      5640   -1.802786161   -3.108945936    0.371946481
 1316 SOLV  HW1     5641   -1.853244169   -3.064973812    0.297634075
 1316 SOLV  HW2     5642   -1.845766459   -3.086296578    0.459362204
 1317 SOLV  OW      5643   -1.811401903   -2.652312457    3.690304729
 1317 SOLV  HW1     5644   -1.787175727   -2.558437762    3.665796888
 1317 SOLV  HW2     5645   -1.771557425   -2.674865642    3.779208136
 1318 SOLV  OW      5646   -3.038590288   -0.934542511    0.563858761
 1318 SOLV  HW1     5647   -3.003606312   -1.007305195    0.622877877
 1318 SOLV  HW2     5648   -2.965246718   -0.901835766    0.504255346
 1319 SOLV  OW      5649   -0.245816585   -1.744892269    3.896940344
 1319 SOLV  HW1     5650   -0.203272612   -1.830946366    3.924953613
 1319 SOLV  HW2     5651   -0.341192628   -1.743565039    3.926967816
 1320 SOLV  OW      5652    0.002952203   -2.888879029    1.677445871
 1320 SOLV  HW1     5653    0.007743580   -2.843679174    1.766529449
 1320 SOLV  HW2     5654   -0.070680528   -2.956549669    1.678345127
 1321 SOLV  OW      5655   -0.143139313   -2.828925690    3.890623985
 1321 SOLV  HW1     5656   -0.113781584   -2.864306565    3.801818821
 1321 SOLV  HW2     5657   -0.240430559   -2.806113829    3.886877967
 1322 SOLV  OW      5658   -2.199522275   -1.151879183    1.803397631
 1322 SOLV  HW1     5659   -2.272942088   -1.125642267    1.866016761
 1322 SOLV  HW2     5660   -2.118167385   -1.176714579    1.855995668
 1323 SOLV  OW      5661   -2.116928439   -1.092138357    3.312975488
 1323 SOLV  HW1     5662   -2.086514011   -1.092975483    3.408243364
 1323 SOLV  HW2     5663   -2.063771579   -1.158599079    3.260449963
 1324 SOLV  OW      5664    0.005339051   -2.746435842    2.989613987
 1324 SOLV  HW1     5665    0.050217746   -2.800592591    2.918516126
 1324 SOLV  HW2     5666    0.002362240   -2.650501131    2.961515757
 1325 SOLV  OW      5667   -0.684748285   -1.725298778    2.224874287
 1325 SOLV  HW1     5668   -0.587513916   -1.705035136    2.213184173
 1325 SOLV  HW2     5669   -0.695078319   -1.811778798    2.274030321
 1326 SOLV  OW      5670   -1.268919915   -0.284451403    2.648179206
 1326 SOLV  HW1     5671   -1.176730003   -0.246431219    2.640628279
 1326 SOLV  HW2     5672   -1.302060419   -0.309778030    2.557285420
 1327 SOLV  OW      5673   -2.329518456   -2.006632179    2.604491633
 1327 SOLV  HW1     5674   -2.274240773   -2.014091107    2.521493186
 1327 SOLV  HW2     5675   -2.315542746   -2.087796069    2.661227969
 1328 SOLV  OW      5676   -1.036245122   -1.024373806    0.885484001
 1328 SOLV  HW1     5677   -0.953621875   -0.971611095    0.905269611
 1328 SOLV  HW2     5678   -1.059966105   -1.080187519    0.965007614
 1329 SOLV  OW      5679   -1.819853115   -1.312942960    2.289059465
 1329 SOLV  HW1     5680   -1.836755557   -1.281837477    2.195526720
 1329 SOLV  HW2     5681   -1.786723798   -1.236345644    2.344166822
 1330 SOLV  OW      5682   -2.371661548   -1.016821201    3.852319939
 1330 SOLV  HW1     5683   -2.376665990   -1.106623997    3.808588854
 1330 SOLV  HW2     5684   -2.397813956   -0.946214315    3.786496744
 1331 SOLV  OW      5685   -1.001223009   -1.362004842    3.056467925
 1331 SOLV  HW1     5686   -0.918473045   -1.309242521    3.037223319
 1331 SOLV  HW2     5687   -0.991746120   -1.453943325    3.018268171
 1332 SOLV  OW      5688   -1.213859873   -3.255002652    2.534676503
 1332 SOLV  HW1     5689   -1.215341234   -3.155206417    2.540882718
 1332 SOLV  HW2     5690   -1.125281943   -3.284855762    2.499115615
 1333 SOLV  OW      5691   -1.685767290   -2.364039398    0.845606171
 1333 SOLV  HW1     5692   -1.741527323   -2.302978634    0.901841770
 1333 SOLV  HW2     5693   -1.743880945   -2.409473496    0.778089167
 1334 SOLV  OW      5694   -2.797061852   -1.843410906    3.722894961
 1334 SOLV  HW1     5695   -2.793547259   -1.786782042    3.805252550
 1334 SOLV  HW2     5696   -2.736723736   -1.804626368    3.653202456
 1335 SOLV  OW      5697   -1.117881881   -2.763684990    0.010708850
 1335 SOLV  HW1     5698   -1.175430094   -2.845466675    0.010705858
 1335 SOLV  HW2     5699   -1.175795447   -2.682205969    0.008027798
 1336 SOLV  OW      5700   -1.783270631   -2.751107762    1.020323218
 1336 SOLV  HW1     5701   -1.866012253   -2.800293073    1.047428075
 1336 SOLV  HW2     5702   -1.795376915   -2.653394135    1.037801350
 1337 SOLV  OW      5703   -1.639186456   -1.526514616    2.369442368
 1337 SOLV  HW1     5704   -1.605517301   -1.509368354    2.462040034
 1337 SOLV  HW2     5705   -1.707477339   -1.457480643    2.345513728
 1338 SOLV  OW      5706   -1.874048011   -2.167215374    0.267547433
 1338 SOLV  HW1     5707   -1.938576550   -2.153660390    0.342740514
 1338 SOLV  HW2     5708   -1.922241627   -2.158646439    0.180337086
 1339 SOLV  OW      5709   -0.968107127   -2.124555487    2.951661644
 1339 SOLV  HW1     5710   -0.959521824   -2.030920746    2.985726039
[truncated: 1,869,699 more chars]
