# Supplementary material for: Accelerated Enveloping Distribution Sampling (AEDS) Allows for Efficient Sampling of Orthogonal Degrees of Freedom
Source: J Chem Inf Model. 2022 Dec 13;63(1):197–207. doi: 10.1021/acs.jcim.2c01272 (PMC9832482; doi:10.1021/acs.jcim.2c01272)
Supplement: Supplementary file 2 — ci2c01272_si_002.zip [file ci2c01272_si_002.zip › Accelerated_Enveloping_Distribution_Sampling_AEDS_allows_for_efficient_sampling_of_orthogonal_degrees_of_freedom/solvation/ligand/EDSR_solv.cnf]

TITLE
Box dimensions (cubic) were calculated from maximum
solute atom-atom distance (after rotation):
	0.716294 between atoms 1:11 and 1:16
	0.598988 between atoms 1:11 and 1:25
	0.473756 between atoms 1:9 and 1:19
Added 1426 solvent molecules
END
POSITION
    1 EDSR  F2         1    0.063981886    0.024064970    0.036741458
    1 EDSR  dMe1       2    0.027355412   -0.084740862    0.136071294
    1 EDSR  CE1        3    0.077609646    0.008376434    0.180355816
    1 EDSR  dHE1       4    0.146164056   -0.046931242    0.227698755
    1 EDSR  dH4        5    0.092561436    0.006903814    0.140518642
    1 EDSR  F1         6   -0.046987959    0.101952477    0.008540039
    1 EDSR  dH3        7   -0.108130184    0.140911398    0.089933102
    1 EDSR  CD1        8   -0.027395119    0.088280989    0.242923552
    1 EDSR  HD1        9   -0.043712453    0.100117176    0.350103024
    1 EDSR  CG        10   -0.107652480    0.150255312    0.135505633
    1 EDSR  HG        11   -0.216523102    0.235445120    0.149975747
    1 EDSR  CE3       12   -0.079853374    0.129906719   -0.120107521
    1 EDSR  HE3       13   -0.164099651    0.195021668   -0.143315672
    1 EDSR  CZ2       14    0.139401386   -0.032525111   -0.065243501
    1 EDSR  HZ2       15    0.223680167   -0.097818136   -0.042718894
    1 EDSR  dMe2      16    0.257232565   -0.124840056   -0.033577120
    1 EDSR  CZ3       17   -0.004159478    0.074025867   -0.220713458
    1 EDSR  HZ3       18   -0.032212239    0.092770819   -0.324378878
    1 EDSR  d2Me      19   -0.043712453    0.100117176   -0.366191310
    1 EDSR  CH2       20    0.105278884   -0.004292270   -0.194871937
    1 EDSR  HH2       21    0.164897800   -0.043926248   -0.277082111
    1 EDSR  d3Me      22   -0.072994022   -0.163793771    0.049861850
    1 EDSR  d4Me      23   -0.123993263   -0.293709331    0.112911065
    1 EDSR  d5Me      24   -0.010214360   -0.192029664   -0.085755568
    1 EDSR  dC10      25   -0.216523102   -0.363543247    0.012815994
    1 SOLV  OW        26   -1.375019730   -0.116880247   -1.118649662
    1 SOLV  HW1       27   -1.349965361   -0.020069275   -1.119966747
    1 SOLV  HW2       28   -1.331102156   -0.161598224   -1.040718404
    2 SOLV  OW        29   -0.565561189   -0.964296242    0.136628186
    2 SOLV  HW1       30   -0.492417691   -0.932993644    0.197221944
    2 SOLV  HW2       31   -0.653618648   -0.931813912    0.171156190
    3 SOLV  OW        32    0.214188790   -0.578255772   -1.142736854
    3 SOLV  HW1       33    0.306627947   -0.593625599   -1.107801200
    3 SOLV  HW2       34    0.191786648   -0.648889268   -1.209899030
    4 SOLV  OW        35    1.336999586   -0.825916234   -0.843622718
    4 SOLV  HW1       36    1.324229574   -0.736915445   -0.887408677
    4 SOLV  HW2       37    1.325018494   -0.898434933   -0.911437749
    5 SOLV  OW        38   -0.612995235   -0.810873237    0.383939635
    5 SOLV  HW1       39   -0.703737439   -0.843529833    0.410414570
    5 SOLV  HW2       40   -0.621405842   -0.721959615    0.338939021
    6 SOLV  OW        41   -0.426513306   -0.337253457   -0.278658090
    6 SOLV  HW1       42   -0.461116381   -0.247826310   -0.250277654
    6 SOLV  HW2       43   -0.461039826   -0.358874697   -0.369984108
    7 SOLV  OW        44   -0.847524878    0.621772518   -1.381538884
    7 SOLV  HW1       45   -0.774732343    0.682919912   -1.412581094
    7 SOLV  HW2       46   -0.835028261    0.531499513   -1.422721545
    8 SOLV  OW        47    0.296425016   -0.821745069    0.021740916
    8 SOLV  HW1       48    0.370802428   -0.843456433   -0.041493375
    8 SOLV  HW2       49    0.247167614   -0.905545741    0.045258654
    9 SOLV  OW        50   -1.278693280   -0.379566881   -0.227162606
    9 SOLV  HW1       51   -1.278498512   -0.444255924   -0.150893649
    9 SOLV  HW2       52   -1.223145802   -0.416023925   -0.301908865
   10 SOLV  OW        53    1.094451952   -0.039045313   -0.605964107
   10 SOLV  HW1       54    1.109164636   -0.103276015   -0.530734230
   10 SOLV  HW2       55    1.053151435   -0.087190037   -0.683280375
   11 SOLV  OW        56    1.099739005   -0.681510335   -0.081082169
   11 SOLV  HW1       57    1.057797743   -0.685776422    0.009597107
   11 SOLV  HW2       58    1.064610888   -0.601861333   -0.130316579
   12 SOLV  OW        59   -0.613933876    1.739278175   -0.224017051
   12 SOLV  HW1       60   -0.646153874    1.655505853   -0.268129973
   12 SOLV  HW2       61   -0.520817166    1.759294238   -0.254519518
   13 SOLV  OW        62    0.579669347    0.073249042    1.395124805
   13 SOLV  HW1       63    0.570765723   -0.015179888    1.440981306
   13 SOLV  HW2       64    0.491216237    0.119914174    1.395286256
   14 SOLV  OW        65   -0.595733370   -1.439655956    1.002774238
   14 SOLV  HW1       66   -0.620090033   -1.486198574    1.087874174
   14 SOLV  HW2       67   -0.633788080   -1.347173214    1.003311320
   15 SOLV  OW        68   -0.899879513    0.986615514    1.696199154
   15 SOLV  HW1       69   -0.882997541    0.888736235    1.707864477
   15 SOLV  HW2       70   -0.837362338    1.038399697    1.754606752
   16 SOLV  OW        71   -0.943975581   -1.117432576    1.126966453
   16 SOLV  HW1       72   -0.860048056   -1.109636004    1.180775608
   16 SOLV  HW2       73   -0.985315895   -1.026987741    1.116444554
   17 SOLV  OW        74   -0.766855981   -0.715281696   -0.173031977
   17 SOLV  HW1       75   -0.729846938   -0.711038784   -0.265844020
   17 SOLV  HW2       76   -0.790611129   -0.623092964   -0.142394396
   18 SOLV  OW        77    1.648769870   -0.094302263   -0.509507505
   18 SOLV  HW1       78    1.592949094   -0.129627289   -0.584593541
   18 SOLV  HW2       79    1.597633031   -0.023865485   -0.460259051
   19 SOLV  OW        80    0.998507227   -0.290159760    1.013954139
   19 SOLV  HW1       81    1.044950133   -0.238168279    0.942249654
   19 SOLV  HW2       82    0.920307801   -0.338566426    0.974669786
   20 SOLV  OW        83    0.439146591    0.332664549    1.457759033
   20 SOLV  HW1       84    0.356832155    0.340205926    1.514053788
   20 SOLV  HW2       85    0.518908953    0.320459798    1.516840490
   21 SOLV  OW        86    1.490984758   -1.749854208    0.164560727
   21 SOLV  HW1       87    1.442788511   -1.710709235    0.086160507
   21 SOLV  HW2       88    1.589268933   -1.734455554    0.154323269
   22 SOLV  OW        89   -0.217266551   -1.406951348   -0.944704042
   22 SOLV  HW1       90   -0.172753537   -1.324450239   -0.909862949
   22 SOLV  HW2       91   -0.194558411   -1.484480887   -0.885752721
   23 SOLV  OW        92   -1.343407163    0.141083220   -1.206767489
   23 SOLV  HW1       93   -1.274303501    0.099169922   -1.265657230
   23 SOLV  HW2       94   -1.356902917    0.236387633   -1.233877147
   24 SOLV  OW        95    1.266106372    0.252597990   -0.196569551
   24 SOLV  HW1       96    1.174560959    0.279208587   -0.226788945
   24 SOLV  HW2       97    1.258662060    0.183918839   -0.124253913
   25 SOLV  OW        98   -0.822951730   -1.420327083   -0.244707791
   25 SOLV  HW1       99   -0.846325479   -1.404776034   -0.340695328
   25 SOLV  HW2      100   -0.764769168   -1.501330351   -0.237291285
   26 SOLV  OW       101    0.019089578    1.229191831    0.995428038
   26 SOLV  HW1      102   -0.079516840    1.244119295    0.987968874
   26 SOLV  HW2      103    0.047613079    1.160844299    0.928220884
   27 SOLV  OW       104    1.233366602    0.962357415    0.579368413
   27 SOLV  HW1      105    1.284286118    1.026123702    0.521566139
   27 SOLV  HW2      106    1.152585127    0.929982154    0.530111982
   28 SOLV  OW       107   -1.566539913   -0.520167861    0.455293511
   28 SOLV  HW1      108   -1.504259846   -0.520910859    0.533537109
   28 SOLV  HW2      109   -1.621015032   -0.604036311    0.455275053
   29 SOLV  OW       110    1.492080388   -0.083838802    0.949279780
   29 SOLV  HW1      111    1.457406472    0.004254827    0.917048266
   29 SOLV  HW2      112    1.427686823   -0.122937523    1.015055471
   30 SOLV  OW       113   -0.700232835   -1.511993531    0.443702061
   30 SOLV  HW1      114   -0.641471818   -1.442611619    0.485353032
   30 SOLV  HW2      115   -0.778328365   -1.467531088    0.399820177
   31 SOLV  OW       116    0.757667556    1.484113460    0.421182496
   31 SOLV  HW1      117    0.850605529    1.448398684    0.430511419
   31 SOLV  HW2      118    0.706130069    1.426652043    0.357605196
   32 SOLV  OW       119   -0.172296287   -0.937696886    0.025277032
   32 SOLV  HW1      120   -0.147691450   -0.938801149   -0.071650399
   32 SOLV  HW2      121   -0.214346424   -1.025009237    0.049971324
   33 SOLV  OW       122    0.837871579   -0.409526521    1.242533708
   33 SOLV  HW1      123    0.769032042   -0.355910684    1.193663580
   33 SOLV  HW2      124    0.898366477   -0.347953559    1.293040902
   34 SOLV  OW       125    0.978468841   -0.726540466    0.734964446
   34 SOLV  HW1      126    1.006721208   -0.630661865    0.738207073
   34 SOLV  HW2      127    1.058293266   -0.784225833    0.717591686
   35 SOLV  OW       128    0.565314683    0.592438368   -1.361093854
   35 SOLV  HW1      129    0.465457298    0.591132194   -1.366451155
   35 SOLV  HW2      130    0.593413763    0.626069604   -1.271198415
   36 SOLV  OW       131   -1.355028595   -1.484011149   -0.562774530
   36 SOLV  HW1      132   -1.381267254   -1.464415728   -0.468280238
   36 SOLV  HW2      133   -1.295459643   -1.564316060   -0.564838725
   37 SOLV  OW       134    1.396284391   -1.084687171    0.556117112
   37 SOLV  HW1      135    1.487509758   -1.043815216    0.553136756
   37 SOLV  HW2      136    1.401068348   -1.179234912    0.523880092
   38 SOLV  OW       137   -0.407873649   -0.584872510    0.828167226
   38 SOLV  HW1      138   -0.420403976   -0.485835378    0.834212285
   38 SOLV  HW2      139   -0.494127311   -0.627785009    0.801322527
   39 SOLV  OW       140    0.443152181   -0.296274329   -0.049311483
   39 SOLV  HW1      141    0.394659768   -0.382213655   -0.033055230
   39 SOLV  HW2      142    0.409617204   -0.254561566   -0.133791434
   40 SOLV  OW       143    0.505516195   -0.458209565    0.323765004
   40 SOLV  HW1      144    0.469316309   -0.512914437    0.248275614
   40 SOLV  HW2      145    0.429801473   -0.424123241    0.379505431
   41 SOLV  OW       146    0.257301495   -0.915726586    0.371474404
   41 SOLV  HW1      147    0.243292448   -1.011444132    0.346102671
   41 SOLV  HW2      148    0.189938391   -0.858621036    0.324538591
   42 SOLV  OW       149    1.010839522   -0.606215198    1.336394248
   42 SOLV  HW1      150    0.933461654   -0.570733214    1.283901111
   42 SOLV  HW2      151    0.993670192   -0.593088605    1.434040154
   43 SOLV  OW       152   -1.489234197   -0.784940713    0.882576879
   43 SOLV  HW1      153   -1.488605824   -0.828599733    0.792603017
   43 SOLV  HW2      154   -1.425361730   -0.707986278    0.882709304
   44 SOLV  OW       155   -1.743488345   -0.669288231    0.132700727
   44 SOLV  HW1      156   -1.672308406   -0.599232167    0.137760866
   44 SOLV  HW2      157   -1.701330046   -0.758485653    0.116375969
   45 SOLV  OW       158    1.024337758    1.662051876   -0.031561433
   45 SOLV  HW1      159    1.057409172    1.736090554    0.026974528
   45 SOLV  HW2      160    0.926169877    1.649511215   -0.017148361
   46 SOLV  OW       161   -1.601908714   -0.004549858    0.750973318
   46 SOLV  HW1      162   -1.656848621    0.004398669    0.667887518
   46 SOLV  HW2      163   -1.649681876   -0.063261040    0.816337393
   47 SOLV  OW       164    1.080533357    0.832107918   -0.877643665
   47 SOLV  HW1      165    1.039919681    0.778735243   -0.803455559
   47 SOLV  HW2      166    1.149025631    0.776664735   -0.924938761
   48 SOLV  OW       167   -1.624630062   -0.863379173    1.132491633
   48 SOLV  HW1      168   -1.530407600   -0.867405629    1.165771764
   48 SOLV  HW2      169   -1.624675071   -0.839323360    1.035419955
   49 SOLV  OW       170    0.741891369    1.615067401    1.464851571
   49 SOLV  HW1      171    0.785089238    1.704163478    1.478906782
   49 SOLV  HW2      172    0.648651162    1.628197523    1.431153363
   50 SOLV  OW       173    0.184679343    0.769286993    1.686707214
   50 SOLV  HW1      174    0.187839137    0.699929143    1.758686920
   50 SOLV  HW2      175    0.153706806    0.856125053    1.725454625
   51 SOLV  OW       176    0.153368572   -1.027759882    1.648085069
   51 SOLV  HW1      177    0.224418321   -0.990359014    1.707706543
   51 SOLV  HW2      178    0.093935422   -0.953746268    1.616600651
   52 SOLV  OW       179    1.135601991   -0.281095921   -1.312692031
   52 SOLV  HW1      180    1.231857276   -0.286646616   -1.286130103
   52 SOLV  HW2      181    1.097772965   -0.373356778   -1.320325265
   53 SOLV  OW       182   -1.128002069   -0.462180478   -0.452551114
   53 SOLV  HW1      183   -1.206373054   -0.519329929   -0.476908696
   53 SOLV  HW2      184   -1.093486769   -0.416308881   -0.534440547
   54 SOLV  OW       185   -1.345813780   -0.610211335   -0.011775677
   54 SOLV  HW1      186   -1.401049693   -0.564185838    0.057739757
   54 SOLV  HW2      187   -1.310405309   -0.696084140    0.025289833
   55 SOLV  OW       188   -0.152415393   -0.513092458    1.449230043
   55 SOLV  HW1      189   -0.181320797   -0.425395438    1.410816745
   55 SOLV  HW2      190   -0.231328840   -0.574164635    1.455910927
   56 SOLV  OW       191   -0.270777434   -1.129162060    0.213297257
   56 SOLV  HW1      192   -0.329445329   -1.210109091    0.215959083
   56 SOLV  HW2      193   -0.306884472   -1.059782275    0.275619957
   57 SOLV  OW       194    0.679517076   -1.552541509    0.090481050
   57 SOLV  HW1      195    0.760219369   -1.535879107    0.147149419
   57 SOLV  HW2      196    0.597410640   -1.525093739    0.140549609
   58 SOLV  OW       197    1.216585596    1.364301978    1.704685029
   58 SOLV  HW1      198    1.269517794    1.283098704    1.729298298
   58 SOLV  HW2      199    1.155854115    1.388666657    1.780313386
   59 SOLV  OW       200    0.378822698    1.045966003    0.794011042
   59 SOLV  HW1      201    0.455699739    1.103851142    0.766786409
   59 SOLV  HW2      202    0.409132300    0.950829582    0.799686861
   60 SOLV  OW       203   -0.506175395   -0.963971990    1.630140057
   60 SOLV  HW1      204   -0.506717207   -0.867654372    1.657053143
   60 SOLV  HW2      205   -0.574153809   -1.013947399    1.683834080
   61 SOLV  OW       206    0.935840797    0.094930243    0.943062029
   61 SOLV  HW1      207    0.960066973    0.188804938    0.918554188
   61 SOLV  HW2      208    0.975685275    0.072377058    1.031965436
   62 SOLV  OW       209    0.729552283   -1.324109756   -0.898297423
   62 SOLV  HW1      210    0.763952829   -1.236854837   -0.863609943
   62 SOLV  HW2      211    0.805140966   -1.389168037   -0.905630307
   63 SOLV  OW       212    1.283234342   -1.757506043   -1.564753022
   63 SOLV  HW1      213    1.339949161   -1.816669759   -1.622065879
   63 SOLV  HW2      214    1.252701528   -1.678686122   -1.618201938
   64 SOLV  OW       215    1.186150533   -0.732281250    1.202748660
   64 SOLV  HW1      216    1.128275313   -0.700811118    1.277992227
   64 SOLV  HW2      217    1.177255554   -0.669535197    1.125383851
   65 SOLV  OW       218    0.547720425    1.595363517   -0.943845069
   65 SOLV  HW1      219    0.474300612    1.621600433   -0.881225939
   65 SOLV  HW2      220    0.629075315    1.570528121   -0.891247032
   66 SOLV  OW       221   -1.449895293   -1.656747662    0.082219282
   66 SOLV  HW1      222   -1.502172849   -1.737915241    0.108302230
   66 SOLV  HW2      223   -1.499191668   -1.574667432    0.111100313
   67 SOLV  OW       224    0.630314261    1.655104343    0.565732788
   67 SOLV  HW1      225    0.660728689    1.654267217    0.661000664
   67 SOLV  HW2      226    0.683471121    1.588643621    0.513207263
   68 SOLV  OW       227    0.279855509   -0.838450393   -0.845108019
   68 SOLV  HW1      228    0.314960138   -0.764410781   -0.902442600
   68 SOLV  HW2      229    0.344676640   -0.914603585   -0.845648104
   69 SOLV  OW       230   -1.714750801   -1.093694511    1.256234712
   69 SOLV  HW1      231   -1.656760995   -1.031056253    1.204141806
   69 SOLV  HW2      232   -1.668226829   -1.181650218    1.266200339
   70 SOLV  OW       233    0.417724244    0.740610521   -0.142751067
   70 SOLV  HW1      234    0.473001927    0.733151593   -0.225749514
   70 SOLV  HW2      235    0.431699954    0.659446631   -0.086014731
   71 SOLV  OW       236   -1.782719498    1.109226363   -1.350802663
   71 SOLV  HW1      237   -1.771264833    1.154944628   -1.262596636
   71 SOLV  HW2      238   -1.693058988    1.094505636   -1.392587166
   72 SOLV  OW       239   -0.032309435   -1.182693167    1.740181254
   72 SOLV  HW1      240    0.037565901   -1.122068643    1.702184346
   72 SOLV  HW2      241    0.010022667   -1.245523831    1.805464309
   73 SOLV  OW       242    0.927389585    1.434299740   -0.458183235
   73 SOLV  HW1      243    0.910487143    1.465405223   -0.551715980
   73 SOLV  HW2      244    0.960518902    1.510897056   -0.403075878
   74 SOLV  OW       245    0.375581152    1.730421499    1.105077239
   74 SOLV  HW1      246    0.370576710    1.640618703    1.061346154
   74 SOLV  HW2      247    0.349428744    1.801028385    1.039254044
   75 SOLV  OW       248    0.572600100   -1.246013376    1.440210468
   75 SOLV  HW1      249    0.585014898   -1.345027812    1.433590584
   75 SOLV  HW2      250    0.492270628   -1.226194736    1.496389982
   76 SOLV  OW       251    1.524754287   -0.679342716    1.089276300
   76 SOLV  HW1      252    1.602334927   -0.737247591    1.114371208
   76 SOLV  HW2      253    1.481562758   -0.715486693    1.006634908
   77 SOLV  OW       254   -0.644762157   -0.954809296    1.061881786
   77 SOLV  HW1      255   -0.557759222   -0.947907850    1.013053060
   77 SOLV  HW2      256   -0.657600271   -1.048650933    1.093979939
   78 SOLV  OW       257    1.533382827   -0.507759952   -0.212566197
   78 SOLV  HW1      258    1.531901466   -0.407963717   -0.206359982
   78 SOLV  HW2      259    1.621960757   -0.537613062   -0.248127085
   79 SOLV  OW       260    0.838338456   -0.710481920   -0.445347327
   79 SOLV  HW1      261    0.738942438   -0.707230577   -0.455905630
   79 SOLV  HW2      262    0.866917898   -0.642415295   -0.377881117
   80 SOLV  OW       263   -1.324133058   -0.870575989    0.031110680
   80 SOLV  HW1      264   -1.288206997   -0.901701613   -0.056879382
   80 SOLV  HW2      265   -1.407116383   -0.921825829    0.053221198
   81 SOLV  OW       266   -1.446276187    0.493992901   -1.694286640
   81 SOLV  HW1      267   -1.449284322    0.438895509   -1.610877343
   81 SOLV  HW2      268   -1.364309253    0.551285640   -1.693425873
   82 SOLV  OW       269   -0.677401220    1.225176210    0.336857821
   82 SOLV  HW1      270   -0.704775516    1.289055483    0.408774711
   82 SOLV  HW2      271   -0.606555340    1.163910931    0.371920919
   83 SOLV  OW       272   -0.049819152    0.903831794    0.975652261
   83 SOLV  HW1      273   -0.046304559    0.960460658    1.058009850
   83 SOLV  HW2      274    0.010518964    0.942616332    0.905959756
   84 SOLV  OW       275   -1.367857058   -1.503834007   -0.282672777
   84 SOLV  HW1      276   -1.350255407   -1.443594443   -0.204805471
   84 SOLV  HW2      277   -1.462798056   -1.493171765   -0.312242918
   85 SOLV  OW       278    0.963972069   -0.003865062   -1.726919482
   85 SOLV  HW1      279    0.881230447   -0.053050373   -1.699814625
   85 SOLV  HW2      280    0.951865785    0.093848565   -1.709441350
   86 SOLV  OW       281   -1.606344600   -0.937749135   -0.362666025
   86 SOLV  HW1      282   -1.572286875   -0.879895679   -0.288540217
   86 SOLV  HW2      283   -1.530710257   -0.990804527   -0.400955412
   87 SOLV  OW       284    1.108056244    1.220728084   -0.377800332
   87 SOLV  HW1      285    1.141725399    1.237874346   -0.285202666
   87 SOLV  HW2      286    1.039765361    1.289762057   -0.401728972
   88 SOLV  OW       287   -1.094670836    0.152587669   -0.624584001
   88 SOLV  HW1      288   -1.142212336    0.234821394   -0.655878635
   88 SOLV  HW2      289   -1.087664242    0.154089100   -0.524831445
   89 SOLV  OW       290    0.321634113   -0.748014214    0.660318409
   89 SOLV  HW1      291    0.253909798   -0.779306745    0.593728364
   89 SOLV  HW2      292    0.282786763   -0.673837701    0.714987674
   90 SOLV  OW       293   -1.055755561    0.204711751    1.658127301
   90 SOLV  HW1      294   -1.092226829    0.239750350    1.744403103
   90 SOLV  HW2      295   -1.127566220    0.155113930    1.609294378
   91 SOLV  OW       296   -0.855516414    0.640405582    0.038481450
   91 SOLV  HW1      297   -0.771827973    0.591960283    0.063995135
   91 SOLV  HW2      298   -0.921735214    0.634115608    0.113161299
   92 SOLV  OW       299   -1.110174516    0.859487567    1.496910759
   92 SOLV  HW1      300   -1.038679510    0.909185597    1.546105724
   92 SOLV  HW2      301   -1.068354841    0.801533175    1.426955003
   93 SOLV  OW       302    1.369865782    0.325529880    1.430269305
   93 SOLV  HW1      303    1.319414492    0.356495054    1.510875295
   93 SOLV  HW2      304    1.424586924    0.245261525    1.454020874
   94 SOLV  OW       305    0.643976533    0.093102396   -0.912474553
   94 SOLV  HW1      306    0.649217375   -0.000582766   -0.877868013
   94 SOLV  HW2      307    0.680677230    0.096370057   -1.005449326
   95 SOLV  OW       308   -0.895750371   -1.659622208    0.629274436
   95 SOLV  HW1      309   -0.819300873   -1.617122379    0.580785920
   95 SOLV  HW2      310   -0.916205789   -1.607018447    0.711835192
   96 SOLV  OW       311    1.620643685   -0.796381662   -0.873857450
   96 SOLV  HW1      312    1.623789666   -0.700562590   -0.902326135
   96 SOLV  HW2      313    1.528434583   -0.818730378   -0.842239981
   97 SOLV  OW       314   -0.425331814    0.177652007    1.684278744
   97 SOLV  HW1      315   -0.344234394    0.200147977    1.630253604
   97 SOLV  HW2      316   -0.435698904    0.078296058    1.689015131
   98 SOLV  OW       317   -0.230141426   -1.083947361    1.263574734
   98 SOLV  HW1      318   -0.172587746   -1.149077910    1.313043434
   98 SOLV  HW2      319   -0.305319395   -1.054428828    1.322552611
   99 SOLV  OW       320   -1.558224546   -1.426107769   -0.801619536
   99 SOLV  HW1      321   -1.500789145   -1.478153718   -0.738422879
   99 SOLV  HW2      322   -1.505376747   -1.402954314   -0.883304097
  100 SOLV  OW       323    1.275037158   -1.329359077    0.891736095
  100 SOLV  HW1      324    1.309255183   -1.422094280    0.906927332
  100 SOLV  HW2      325    1.181689654   -1.333709200    0.856117126
  101 SOLV  OW       326   -0.758449614    1.382402378    0.528238885
  101 SOLV  HW1      327   -0.703388728    1.388637827    0.611493428
  101 SOLV  HW2      328   -0.828881255    1.453393322    0.529487845
  102 SOLV  OW       329   -1.285767450    0.050307229    1.551241720
  102 SOLV  HW1      330   -1.298746973    0.144767909    1.521072284
  102 SOLV  HW2      331   -1.303266416   -0.011777996    1.474817361
  103 SOLV  OW       332   -0.516602899    0.180642154    0.910755484
  103 SOLV  HW1      333   -0.419592727    0.178111638    0.934927207
  103 SOLV  HW2      334   -0.551390679    0.273693641    0.922280294
  104 SOLV  OW       335   -0.642599738   -0.583857910   -1.572775291
  104 SOLV  HW1      336   -0.671533236   -0.489849485   -1.554697295
  104 SOLV  HW2      337   -0.643468609   -0.635978424   -1.487427142
  105 SOLV  OW       338   -1.573582872   -1.421814166   -1.743356018
  105 SOLV  HW1      339   -1.621832849   -1.483957381   -1.681617812
  105 SOLV  HW2      340   -1.638044125   -1.354896477   -1.780344918
  106 SOLV  OW       341    0.848017126    0.932140464   -0.730447033
  106 SOLV  HW1      342    0.889869594    0.980706237   -0.807203037
  106 SOLV  HW2      343    0.919538949    0.900077553   -0.668331483
  107 SOLV  OW       344   -1.030880713    0.036784554    1.280450369
  107 SOLV  HW1      345   -0.944943961    0.015512122    1.326971887
  107 SOLV  HW2      346   -1.028909517   -0.001052630    1.187896517
  108 SOLV  OW       347   -0.268773067   -1.156464329   -1.473614614
  108 SOLV  HW1      348   -0.304356658   -1.135468932   -1.564691321
  108 SOLV  HW2      349   -0.206580376   -1.083729371   -1.444568964
  109 SOLV  OW       350   -0.373862376    1.495964990    1.334279133
  109 SOLV  HW1      351   -0.318135617    1.510051406    1.252440587
  109 SOLV  HW2      352   -0.417543305    1.406114401    1.329782518
  110 SOLV  OW       353    0.819349336   -1.697844466   -1.541800231
  110 SOLV  HW1      354    0.801089092   -1.680735548   -1.444971627
  110 SOLV  HW2      355    0.816707495   -1.611376094   -1.591981475
  111 SOLV  OW       356   -1.378563972   -0.991104073    1.317304440
  111 SOLV  HW1      357   -1.390775270   -0.892066905    1.310780300
  111 SOLV  HW2      358   -1.357734685   -1.028129584    1.226776807
  112 SOLV  OW       359   -0.418280285   -1.171178888   -0.798285976
  112 SOLV  HW1      360   -0.512857836   -1.178836794   -0.829853098
  112 SOLV  HW2      361   -0.359384837   -1.146454298   -0.875227648
  113 SOLV  OW       362   -0.939726558    1.463533533   -0.611422751
  113 SOLV  HW1      363   -0.973449937    1.549164991   -0.650561765
  113 SOLV  HW2      364   -0.901362243    1.406525500   -0.684086443
  114 SOLV  OW       365   -0.476597636   -1.026930589   -0.335185649
  114 SOLV  HW1      366   -0.571736522   -1.002770544   -0.354335571
  114 SOLV  HW2      367   -0.455016116   -1.114343308   -0.378716489
  115 SOLV  OW       368   -0.077141503   -0.945450636   -1.403666604
  115 SOLV  HW1      369   -0.067128344   -0.857738425   -1.356695285
  115 SOLV  HW2      370   -0.066498361   -0.931889079   -1.502169656
  116 SOLV  OW       371   -0.905757242   -1.326145111   -0.485545611
  116 SOLV  HW1      372   -0.981886840   -1.308804443   -0.548037271
  116 SOLV  HW2      373   -0.822972393   -1.345120987   -0.538348577
  117 SOLV  OW       374   -1.287783412   -1.548279644    0.403192270
  117 SOLV  HW1      375   -1.340466710   -1.622055969    0.360984165
  117 SOLV  HW2      376   -1.249312166   -1.580164487    0.489825168
  118 SOLV  OW       377   -0.276279618   -1.614409437   -0.724427656
  118 SOLV  HW1      378   -0.347786026   -1.588353143   -0.789308959
  118 SOLV  HW2      379   -0.310803885   -1.686065717   -0.663805421
  119 SOLV  OW       380   -0.666665859   -1.274378282   -0.885672359
  119 SOLV  HW1      381   -0.608078230   -1.300569139   -0.962373612
  119 SOLV  HW2      382   -0.701291118   -1.356657452   -0.840586822
  120 SOLV  OW       383    1.182116052   -1.647256763   -1.219858982
  120 SOLV  HW1      384    1.278343987   -1.671809383   -1.208071229
  120 SOLV  HW2      385    1.175649388   -1.554141176   -1.255763744
  121 SOLV  OW       386   -0.483931138   -0.769056208    1.284831727
  121 SOLV  HW1      387   -0.420351253   -0.714252130    1.230462512
  121 SOLV  HW2      388   -0.549335406   -0.814199042    1.224116873
  122 SOLV  OW       389    1.712613989    0.155480644    1.613163202
  122 SOLV  HW1      390    1.726552310    0.253342098    1.598033846
  122 SOLV  HW2      391    1.626175668    0.127317456    1.571506850
  123 SOLV  OW       392    0.590609223   -1.345654266    0.453311541
  123 SOLV  HW1      393    0.493451423   -1.326990310    0.467923537
  123 SOLV  HW2      394    0.639479812   -1.259410143    0.440081222
  124 SOLV  OW       395    0.302865892    1.539114833    0.633879275
  124 SOLV  HW1      396    0.361690974    1.464290716    0.603174799
  124 SOLV  HW2      397    0.226652253    1.501959300    0.686913593
  125 SOLV  OW       398    1.524222804   -1.373359452    1.738422828
  125 SOLV  HW1      399    1.445998769   -1.427115704    1.706910187
  125 SOLV  HW2      400    1.515271168   -1.279241787    1.705813318
  126 SOLV  OW       401    1.249387674   -0.638266011   -0.630786078
  126 SOLV  HW1      402    1.256762817   -0.731642685   -0.665828571
  126 SOLV  HW2      403    1.340003598   -0.595980089   -0.629315611
  127 SOLV  OW       404   -0.288126897    0.193599535   -0.671817029
  127 SOLV  HW1      405   -0.385055449    0.207587092   -0.651590936
  127 SOLV  HW2      406   -0.263158171    0.098916062   -0.651529019
  128 SOLV  OW       407    0.148855267    1.591993133   -0.615757997
  128 SOLV  HW1      408    0.130767464    1.689976911   -0.624355452
  128 SOLV  HW2      409    0.062794326    1.543468263   -0.600242539
  129 SOLV  OW       410   -0.963070198   -0.290860304    1.170182627
  129 SOLV  HW1      411   -1.044740850   -0.331210201    1.211457200
  129 SOLV  HW2      412   -0.908725684   -0.362711919    1.126757258
  130 SOLV  OW       413    0.364440788   -0.207114075    1.628182926
  130 SOLV  HW1      414    0.364255555   -0.114268353    1.665344510
  130 SOLV  HW2      415    0.327420418   -0.270324818    1.696265636
  131 SOLV  OW       416   -1.040244150   -1.672859902   -1.446043246
  131 SOLV  HW1      417   -0.958713502   -1.728864973   -1.431285989
  131 SOLV  HW2      418   -1.070575970   -1.634535959   -1.358791928
  132 SOLV  OW       419    0.687293581   -1.747578997   -0.867344849
  132 SOLV  HW1      420    0.638757660   -1.817818420   -0.919422308
  132 SOLV  HW2      421    0.759369175   -1.707831644   -0.924148358
  133 SOLV  OW       422    0.978632162    1.295242598   -1.387619767
  133 SOLV  HW1      423    0.947251720    1.255374579   -1.473793131
  133 SOLV  HW2      424    1.036674709    1.229433839   -1.339658636
  134 SOLV  OW       425   -0.373043069   -0.600272881   -0.228843274
  134 SOLV  HW1      426   -0.437569444   -0.625946939   -0.156880312
  134 SOLV  HW2      427   -0.374887239   -0.501074956   -0.241405413
  135 SOLV  OW       428   -1.498317072   -0.022909414    0.174715455
  135 SOLV  HW1      429   -1.540832645   -0.087796536    0.111597225
  135 SOLV  HW2      430   -1.430632006   -0.070532270    0.230863014
  136 SOLV  OW       431   -1.655956416    1.177527661    0.690921532
  136 SOLV  HW1      432   -1.691687484    1.166777515    0.783699359
  136 SOLV  HW2      433   -1.603554902    1.262507259    0.685045933
  137 SOLV  OW       434    0.919724616   -0.508976301   -0.264423885
  137 SOLV  HW1      435    0.905131315   -0.485397003   -0.168335707
  137 SOLV  HW2      436    0.941007416   -0.426101701   -0.316198942
  138 SOLV  OW       437   -1.016033003   -0.731490504    0.594515454
  138 SOLV  HW1      438   -1.009636466   -0.830825199    0.584861734
  138 SOLV  HW2      439   -1.100289771   -0.699185227    0.551403408
  139 SOLV  OW       440    0.579437876    0.951773214   -0.004542628
  139 SOLV  HW1      441    0.676913838    0.957741316    0.017002596
  139 SOLV  HW2      442    0.558476918    0.860263386   -0.039009125
  140 SOLV  OW       443    1.277491570    1.591275871    0.123127196
  140 SOLV  HW1      444    1.300542209    1.664873874    0.059471536
  140 SOLV  HW2      445    1.200522013    1.619609233    0.180336531
  141 SOLV  OW       446   -0.149846530   -0.229334718   -1.594029551
  141 SOLV  HW1      447   -0.088885707   -0.152222913   -1.612455939
  141 SOLV  HW2      448   -0.187719235   -0.263182031   -1.680180173
  142 SOLV  OW       449   -0.847070343    1.199677287   -0.257218427
  142 SOLV  HW1      450   -0.765829539    1.203203951   -0.315435705
  142 SOLV  HW2      451   -0.929117826    1.204598929   -0.314189482
  143 SOLV  OW       452    0.771853324    0.891965759    1.543214110
  143 SOLV  HW1      453    0.813169603    0.803182618    1.522903974
  143 SOLV  HW2      454    0.834681396    0.964917470    1.516147927
  144 SOLV  OW       455   -0.166479854   -0.276942751    1.661838926
  144 SOLV  HW1      456   -0.204676014   -0.270136794    1.754013537
  144 SOLV  HW2      457   -0.074691601   -0.316354181    1.666637516
  145 SOLV  OW       458   -0.724947555   -0.155295973    1.277781752
  145 SOLV  HW1      459   -0.804879512   -0.207042663    1.247208578
  145 SOLV  HW2      460   -0.641652731   -0.203426759    1.250450028
  146 SOLV  OW       461   -1.491389299    1.383742827   -0.942606771
  146 SOLV  HW1      462   -1.403158627    1.355017119   -0.905304084
  146 SOLV  HW2      463   -1.485878515    1.387061797   -1.042406683
  147 SOLV  OW       464    1.040521269   -0.548431254   -1.281878220
  147 SOLV  HW1      465    1.131902321   -0.583287671   -1.260992111
  147 SOLV  HW2      466    0.989758111   -0.617112807   -1.333912940
  148 SOLV  OW       467    1.710490774   -0.340290744   -0.798092571
  148 SOLV  HW1      468    1.761636841   -0.355959821   -0.713594021
  148 SOLV  HW2      469    1.696380883   -0.242099623   -0.810774672
  149 SOLV  OW       470   -1.628102496   -0.949008482    0.084784413
  149 SOLV  HW1      471   -1.668952606   -0.984676644    0.000766019
  149 SOLV  HW2      472   -1.661193097   -1.001869221    0.162955728
  150 SOLV  OW       473   -1.472423681    1.448225841    1.497409747
  150 SOLV  HW1      474   -1.456534166    1.392386053    1.578831129
  150 SOLV  HW2      475   -1.552914549    1.505832969    1.511714338
  151 SOLV  OW       476    0.877895438    0.937236681    1.265500226
  151 SOLV  HW1      477    0.796963639    0.884951045    1.238705760
  151 SOLV  HW2      478    0.880724282    1.022946189    1.214046912
  152 SOLV  OW       479   -1.406311886    1.037813161   -1.189595148
  152 SOLV  HW1      480   -1.424011934    0.954130513   -1.137773672
  152 SOLV  HW2      481   -1.443027454    1.028102755   -1.282110365
  153 SOLV  OW       482    1.252013948   -0.011772977    1.643100174
  153 SOLV  HW1      483    1.295369251   -0.014155207    1.733190829
  153 SOLV  HW2      484    1.170529958    0.046086553    1.646862125
  154 SOLV  OW       485    1.360290585   -1.528732246   -0.755873444
  154 SOLV  HW1      486    1.340283013   -1.493659821   -0.664377291
  154 SOLV  HW2      487    1.280793688   -1.578501481   -0.790589322
  155 SOLV  OW       488    0.556088073    1.571313436   -0.378532517
  155 SOLV  HW1      489    0.461220769    1.590652968   -0.353481051
  155 SOLV  HW2      490    0.563960243    1.476152366   -0.408260394
  156 SOLV  OW       491   -0.512415306    0.330000465   -0.933806842
  156 SOLV  HW1      492   -0.444850717    0.290347336   -0.995968361
  156 SOLV  HW2      493   -0.469716862    0.402910765   -0.880306297
  157 SOLV  OW       494    0.840383603   -0.176976556    0.567799990
  157 SOLV  HW1      495    0.818527566   -0.240608583    0.641791426
  157 SOLV  HW2      496    0.893227880   -0.100319188    0.604303930
  158 SOLV  OW       497   -0.792963065   -1.716233735    1.650195731
  158 SOLV  HW1      498   -0.757188318   -1.628752924    1.682890219
  158 SOLV  HW2      499   -0.717484273   -1.772698137    1.616784786
  159 SOLV  OW       500   -0.723493452    0.044227367    0.370758806
  159 SOLV  HW1      501   -0.746007613    0.135575387    0.336839139
  159 SOLV  HW2      502   -0.629098375    0.021960690    0.346352004
  160 SOLV  OW       503    1.248951964   -0.765406387    0.444551274
  160 SOLV  HW1      504    1.239756190   -0.847494484    0.388170382
  160 SOLV  HW2      505    1.223979254   -0.786882544    0.538981008
  161 SOLV  OW       506   -1.185985835    0.142279605    0.319107417
  161 SOLV  HW1      507   -1.270217165    0.161411120    0.369514886
  161 SOLV  HW2      508   -1.137819074    0.066085309    0.362422687
  162 SOLV  OW       509    1.322066356   -0.564517544   -1.273695314
  162 SOLV  HW1      510    1.319628784   -0.562808008   -1.373659155
  162 SOLV  HW2      511    1.367966102   -0.482268881   -1.240079529
  163 SOLV  OW       512   -0.930669149   -1.009664773    0.618831401
  163 SOLV  HW1      513   -0.848942611   -1.060413256    0.646132764
  163 SOLV  HW2      514   -0.986893681   -0.991200305    0.699453142
  164 SOLV  OW       515   -0.595730553    1.309523764    1.195027306
  164 SOLV  HW1      516   -0.679655467    1.260012651    1.217546344
  164 SOLV  HW2      517   -0.616401885    1.381897702    1.129174501
  165 SOLV  OW       518   -1.509784151    0.032356868    1.721016587
  165 SOLV  HW1      519   -1.429355454    0.058342109    1.667562242
  165 SOLV  HW2      520   -1.487524763   -0.046326703    1.778590775
  166 SOLV  OW       521   -1.067286807    1.434014664   -1.255642587
  166 SOLV  HW1      522   -1.056304785    1.515180838   -1.198255176
  166 SOLV  HW2      523   -1.020888967    1.356438333   -1.212853148
  167 SOLV  OW       524    1.601867493   -1.137256558   -1.538377014
  167 SOLV  HW1      525    1.557965462   -1.207992345   -1.593776113
  167 SOLV  HW2      526    1.614307532   -1.054729433   -1.593481150
  168 SOLV  OW       527    1.190434898   -0.326167389   -0.198928158
  168 SOLV  HW1      528    1.195074122   -0.252092615   -0.131895665
  168 SOLV  HW2      529    1.094906675   -0.343342884   -0.223035309
  169 SOLV  OW       530   -0.072930335    1.038642232   -1.239650398
  169 SOLV  HW1      531   -0.091994623    0.943413715   -1.263521970
  169 SOLV  HW2      532    0.022811498    1.047569875   -1.212164278
  170 SOLV  OW       533    1.228055244    0.291288170    1.207999222
  170 SOLV  HW1      534    1.267573139    0.341039512    1.130768138
  170 SOLV  HW2      535    1.271635423    0.321388345    1.292829525
  171 SOLV  OW       536   -0.609504538    1.643446182   -1.398063580
  171 SOLV  HW1      537   -0.637482883    1.569224372   -1.458974045
  171 SOLV  HW2      538   -0.618789556    1.730903635   -1.445672202
  172 SOLV  OW       539    0.370225208    0.752118196    1.256844444
  172 SOLV  HW1      540    0.322578959    0.805263328    1.186805669
  172 SOLV  HW2      541    0.468999248    0.760769133    1.243773629
  173 SOLV  OW       542    1.616866510   -0.373277859   -1.459649142
  173 SOLV  HW1      543    1.605752278   -0.287174997   -1.509275457
  173 SOLV  HW2      544    1.558734282   -0.443334557   -1.501057207
  174 SOLV  OW       545    1.529731026    0.275874338    0.366831542
  174 SOLV  HW1      546    1.538439284    0.279288189    0.267261482
  174 SOLV  HW2      547    1.515204758    0.181254808    0.395776760
  175 SOLV  OW       548   -1.382707086    1.272128658    0.707552582
  175 SOLV  HW1      549   -1.283039099    1.280267983    0.706320398
  175 SOLV  HW2      550   -1.409402004    1.183823278    0.668938598
  176 SOLV  OW       551    1.741015939    0.446812065    0.405228932
  176 SOLV  HW1      552    1.729496970    0.457993895    0.503939500
  176 SOLV  HW2      553    1.678190740    0.376396866    0.372120839
  177 SOLV  OW       554   -0.249746698   -1.428487890   -0.438101881
  177 SOLV  HW1      555   -0.206785397   -1.483660395   -0.509599979
  177 SOLV  HW2      556   -0.237650829   -1.473408369   -0.349572529
  178 SOLV  OW       557   -1.359514385    1.090184342    0.369666098
  178 SOLV  HW1      558   -1.393110186    1.184109640    0.362502615
  178 SOLV  HW2      559   -1.270719278    1.083010108    0.324215355
  179 SOLV  OW       560   -0.812684397    0.748394286   -1.723355764
  179 SOLV  HW1      561   -0.773456276    0.717525225   -1.636705351
  179 SOLV  HW2      562   -0.903568326    0.786760797   -1.706981319
  180 SOLV  OW       563    0.673562041   -0.139233795   -1.191029807
  180 SOLV  HW1      564    0.740941602   -0.210077191   -1.169981079
  180 SOLV  HW2      565    0.598091672   -0.144555673   -1.125625786
  181 SOLV  OW       566    0.666636594   -1.104791729   -0.230746785
  181 SOLV  HW1      567    0.688448784   -1.187119958   -0.178326038
  181 SOLV  HW2      568    0.751332968   -1.061925961   -0.262222440
  182 SOLV  OW       569   -1.155918718   -1.780120202    1.058414558
  182 SOLV  HW1      570   -1.227121316   -1.723419366    1.016979342
  182 SOLV  HW2      571   -1.066278310   -1.739806719    1.039947707
  183 SOLV  OW       572   -0.144146777   -0.407368879    0.830460740
  183 SOLV  HW1      573   -0.145247384   -0.480706186    0.762473252
  183 SOLV  HW2      574   -0.057227994   -0.358202201    0.825018632
  184 SOLV  OW       575   -0.960454641   -0.178369022   -0.440525214
  184 SOLV  HW1      576   -0.953681664   -0.172196939   -0.540111556
  184 SOLV  HW2      577   -1.054331153   -0.158671596   -0.412231499
  185 SOLV  OW       578   -0.433097683    0.566209498    1.191440220
  185 SOLV  HW1      579   -0.499389677    0.497962529    1.222257180
  185 SOLV  HW2      580   -0.340907155    0.536962406    1.216884665
  186 SOLV  OW       581    1.208715886    0.914251811    1.679395466
  186 SOLV  HW1      582    1.239085885    0.824486008    1.711355824
  186 SOLV  HW2      583    1.152340167    0.957377209    1.749848327
  187 SOLV  OW       584   -0.445136157   -0.398102168   -1.747687534
  187 SOLV  HW1      585   -0.496770894   -0.331982238   -1.693248924
  187 SOLV  HW2      586   -0.412549042   -0.471804761   -1.688462958
  188 SOLV  OW       587    1.428083541    0.208743361   -0.550139585
  188 SOLV  HW1      588    1.432590160    0.303499610   -0.518475223
  188 SOLV  HW2      589    1.373638992    0.154725152   -0.485956240
  189 SOLV  OW       590    1.062482753    1.551659784   -1.364517346
  189 SOLV  HW1      591    1.005464042    1.627543236   -1.396013441
  189 SOLV  HW2      592    1.023422940    1.465234919   -1.396241738
  190 SOLV  OW       593    0.043975763    1.257457416   -1.027427317
  190 SOLV  HW1      594    0.083194546    1.243982859   -0.936422676
  190 SOLV  HW2      595    0.083193690    1.190780026   -1.090811867
  191 SOLV  OW       596    0.097068347    0.261593993    0.748866787
  191 SOLV  HW1      597    0.024795269    0.198640304    0.720319873
  191 SOLV  HW2      598    0.135960844    0.306380512    0.668350399
  192 SOLV  OW       599   -1.485604515    0.535944297   -0.049420876
  192 SOLV  HW1      600   -1.509091782    0.476094166    0.027183250
  192 SOLV  HW2      601   -1.539343440    0.620090629   -0.043643439
  193 SOLV  OW       602    1.510878233    1.499811848    1.436355506
  193 SOLV  HW1      603    1.444357590    1.439288219    1.480096584
  193 SOLV  HW2      604    1.580993157    1.444910327    1.390845940
  194 SOLV  OW       605   -1.425034338   -1.076131065   -1.345652709
  194 SOLV  HW1      606   -1.415058213   -0.998727215   -1.408175998
  194 SOLV  HW2      607   -1.335136742   -1.115870067   -1.327234403
  195 SOLV  OW       608   -0.336564067    1.095708083   -1.188003071
  195 SOLV  HW1      609   -0.238727709    1.075000552   -1.187089457
  195 SOLV  HW2      610   -0.360015733    1.142031654   -1.273475859
  196 SOLV  OW       611    0.316537650    0.467879808    1.123113118
  196 SOLV  HW1      612    0.252810415    0.481197293    1.047196345
  196 SOLV  HW2      613    0.318780360    0.550387298    1.179586954
  197 SOLV  OW       614   -0.975466383   -1.285444959    0.898452329
  197 SOLV  HW1      615   -0.954417523   -1.281067368    0.996122768
  197 SOLV  HW2      616   -1.017110807   -1.199267080    0.869454585
  198 SOLV  OW       617    0.838673587    0.527802684    1.104535531
  198 SOLV  HW1      618    0.908311921    0.493826229    1.167763755
  198 SOLV  HW2      619    0.767963241    0.458147624    1.092292906
  199 SOLV  OW       620   -0.608163162    0.473165563    0.068590653
  199 SOLV  HW1      621   -0.540830488    0.466135528   -0.005020007
  199 SOLV  HW2      622   -0.563279715    0.505799766    0.151789891
  200 SOLV  OW       623   -1.313387809   -0.158576446   -0.602732210
  200 SOLV  HW1      624   -1.384650354   -0.093605909   -0.629199552
  200 SOLV  HW2      625   -1.269566887   -0.127426696   -0.518414833
  201 SOLV  OW       626    0.658958801    0.439206928    0.539489986
  201 SOLV  HW1      627    0.622223429    0.530920495    0.523971585
  201 SOLV  HW2      628    0.664805010    0.421858066    0.637808131
  202 SOLV  OW       629   -0.462876384   -1.007686299    1.373443682
  202 SOLV  HW1      630   -0.470006873   -0.993533880    1.472189760
  202 SOLV  HW2      631   -0.467807939   -0.919411137    1.326699047
  203 SOLV  OW       632   -1.718493517    0.941079962   -1.047174703
  203 SOLV  HW1      633   -1.800795949    0.938510685   -1.103917537
  203 SOLV  HW2      634   -1.682434925    1.034327238   -1.045001322
  204 SOLV  OW       635   -0.624061773   -1.119326336   -0.085522577
  204 SOLV  HW1      636   -0.556468418   -1.103494278   -0.157507652
  204 SOLV  HW2      637   -0.598960833   -1.066906798   -0.004137789
  205 SOLV  OW       638   -1.562052684    0.041026445   -0.477541336
  205 SOLV  HW1      639   -1.541614774    0.069930580   -0.571074978
  205 SOLV  HW2      640   -1.610439400   -0.046474755   -0.479535191
  206 SOLV  OW       641    0.656801485   -0.074553377    1.690701881
  206 SOLV  HW1      642    0.620255264   -0.093987352    1.781741653
  206 SOLV  HW2      643    0.656035331   -0.158229029    1.635935763
  207 SOLV  OW       644   -1.317805735    1.383081748   -0.523347572
  207 SOLV  HW1      645   -1.312563295    1.396129148   -0.622361984
  207 SOLV  HW2      646   -1.252233407    1.312904676   -0.495474020
  208 SOLV  OW       647    0.331478021    0.261531083   -0.826920767
  208 SOLV  HW1      648    0.345402502    0.254801913   -0.925726906
  208 SOLV  HW2      649    0.372038091    0.346529680   -0.793276440
  209 SOLV  OW       650   -0.717195540    0.160476374   -1.024123973
  209 SOLV  HW1      651   -0.743616140    0.143342835   -1.119046070
  209 SOLV  HW2      652   -0.643385876    0.227917321   -1.021744403
  210 SOLV  OW       653   -1.162586321    0.689753604   -0.108144469
  210 SOLV  HW1      654   -1.225259817    0.684656085   -0.030376234
  210 SOLV  HW2      655   -1.214847290    0.704430959   -0.192138706
  211 SOLV  OW       656    0.500268240   -1.066309732   -1.734523135
  211 SOLV  HW1      657    0.558624887   -1.003684251   -1.682811659
  211 SOLV  HW2      658    0.521076553   -1.160549363   -1.708307208
  212 SOLV  OW       659   -0.824695059    0.734260141   -0.198361712
  212 SOLV  HW1      660   -0.836354782    0.707272762   -0.102773230
  212 SOLV  HW2      661   -0.760407411    0.671975595   -0.242961213
  213 SOLV  OW       662   -1.136190139    1.037417720    0.240362316
  213 SOLV  HW1      663   -1.105930868    0.997678305    0.153719764
  213 SOLV  HW2      664   -1.088587829    0.992557030    0.316014420
  214 SOLV  OW       665   -1.050551413   -0.353863556   -1.112949398
  214 SOLV  HW1      666   -1.147223668   -0.378730641   -1.106937661
  214 SOLV  HW2      667   -0.997614906   -0.410431961   -1.049721700
  215 SOLV  OW       668    0.417455005   -1.427146004    0.951087132
  215 SOLV  HW1      669    0.397249113   -1.524961727    0.956151080
  215 SOLV  HW2      670    0.336755646   -1.374982261    0.978806415
  216 SOLV  OW       671   -0.017306349    0.610405662   -0.785809584
  216 SOLV  HW1      672   -0.060233122    0.696919192   -0.811746072
  216 SOLV  HW2      673   -0.080268762    0.557808705   -0.728614449
  217 SOLV  OW       674    1.572476486    0.961050086   -1.325836251
  217 SOLV  HW1      675    1.640456635    0.891317015   -1.303080631
  217 SOLV  HW2      676    1.532769507    0.997592744   -1.241635405
  218 SOLV  OW       677    0.376407127   -0.834846428    1.536510955
  218 SOLV  HW1      678    0.397747308   -0.908532399    1.472348746
  218 SOLV  HW2      679    0.386818121   -0.868211419    1.630213673
  219 SOLV  OW       680    0.636725671   -1.784774194    1.101368143
  219 SOLV  HW1      681    0.683684909   -1.700038613    1.076538580
  219 SOLV  HW2      682    0.541685380   -1.780454387    1.070538487
  220 SOLV  OW       683   -1.543627959    0.749143389    1.407411775
  220 SOLV  HW1      684   -1.478107331    0.815497300    1.371297985
  220 SOLV  HW2      685   -1.623936730    0.745852798    1.347900189
  221 SOLV  OW       686   -1.377909658   -1.164832997    0.240853865
  221 SOLV  HW1      687   -1.305939103   -1.234163113    0.244782380
  221 SOLV  HW2      688   -1.464646859   -1.205167425    0.270034359
  222 SOLV  OW       689   -0.836945934   -1.654338815    0.108028175
  222 SOLV  HW1      690   -0.792228049   -1.571489887    0.074289976
  222 SOLV  HW2      691   -0.785309666   -1.690874201    0.185492877
  223 SOLV  OW       692   -0.468292614    0.651779293    0.935953767
  223 SOLV  HW1      693   -0.373128939    0.666949129    0.909210532
  223 SOLV  HW2      694   -0.476797612    0.660491932    1.035217177
  224 SOLV  OW       695   -1.327236153    0.953348356    1.336380854
  224 SOLV  HW1      696   -1.326918530    1.052924374    1.345574107
  224 SOLV  HW2      697   -1.264970102    0.913480144    1.403726595
  225 SOLV  OW       698   -0.632248180   -0.348147050   -0.061001125
  225 SOLV  HW1      699   -0.693106878   -0.410383599   -0.011761454
  225 SOLV  HW2      700   -0.677479646   -0.316305075   -0.144319308
  226 SOLV  OW       701   -1.417710705   -1.212122092   -0.690686128
  226 SOLV  HW1      702   -1.335373232   -1.267167868   -0.676812837
  226 SOLV  HW2      703   -1.492625950   -1.271212713   -0.720651017
  227 SOLV  OW       704   -1.074739429    1.683860387   -0.680987891
  227 SOLV  HW1      705   -1.123590684    1.670041779   -0.594825291
  227 SOLV  HW2      706   -1.050679753    1.780461044   -0.690523492
  228 SOLV  OW       707   -0.788565338    1.316382945   -0.775861330
  228 SOLV  HW1      708   -0.782260565    1.222057306   -0.743235620
  228 SOLV  HW2      709   -0.869808985    1.326403500   -0.833311753
  229 SOLV  OW       710   -0.788047809   -0.317793238   -0.287745855
  229 SOLV  HW1      711   -0.867441674   -0.271537117   -0.327228182
  229 SOLV  HW2      712   -0.762080422   -0.394892142   -0.345912629
  230 SOLV  OW       713   -1.316477763    0.297251409    1.449365616
  230 SOLV  HW1      714   -1.339450287    0.311606666    1.545634748
  230 SOLV  HW2      715   -1.308217116    0.385752144    1.403530910
  231 SOLV  OW       716   -1.110304915   -1.016648874   -0.731257193
  231 SOLV  HW1      717   -1.076709462   -0.984189438   -0.819683882
  231 SOLV  HW2      718   -1.188106071   -0.960723716   -0.702608184
  232 SOLV  OW       719    0.492624674   -0.338223419   -1.336031049
  232 SOLV  HW1      720    0.579589449   -0.289593254   -1.344621603
  232 SOLV  HW2      721    0.509241102   -0.436818749   -1.338115636
  233 SOLV  OW       722   -0.804449600    0.328839881    1.598546038
  233 SOLV  HW1      723   -0.761293965    0.288279508    1.517970060
  233 SOLV  HW2      724   -0.899018369    0.297029847    1.605244537
  234 SOLV  OW       725   -1.228207532    1.271133915   -0.187680227
  234 SOLV  HW1      726   -1.194191197    1.180026445   -0.210968818
  234 SOLV  HW2      727   -1.317472326    1.263028352   -0.143339539
  235 SOLV  OW       728   -0.524435751   -0.942554315   -0.688519870
  235 SOLV  HW1      729   -0.488556331   -1.024676933   -0.732903862
  235 SOLV  HW2      730   -0.497691252   -0.942378194   -0.592155738
  236 SOLV  OW       731    1.315364227   -0.625216166   -0.321597507
  236 SOLV  HW1      732    1.409818797   -0.612049804   -0.291491306
  236 SOLV  HW2      733    1.269306697   -0.536583674   -0.326530952
  237 SOLV  OW       734   -0.267089062    0.809391249   -0.419990872
  237 SOLV  HW1      735   -0.296686361    0.904367998   -0.409751886
  237 SOLV  HW2      736   -0.211571756    0.800527022   -0.502698748
  238 SOLV  OW       737    0.436969890    1.320802804    0.556335756
  238 SOLV  HW1      738    0.354009066    1.265621279    0.547818594
  238 SOLV  HW2      739    0.479599782    1.330944119    0.466447792
  239 SOLV  OW       740    0.733361690    1.628680879    0.817958143
  239 SOLV  HW1      741    0.716709977    1.720241307    0.854580992
  239 SOLV  HW2      742    0.719719975    1.560908343    0.890225210
  240 SOLV  OW       743   -0.300407908    1.318282041   -0.536510086
  240 SOLV  HW1      744   -0.322203189    1.391559721   -0.472035260
  240 SOLV  HW2      745   -0.350572567    1.332921297   -0.621779300
  241 SOLV  OW       746    0.820437541   -0.738643284    0.416335328
  241 SOLV  HW1      747    0.859702697   -0.825400099    0.446885858
  241 SOLV  HW2      748    0.749675281   -0.709584288    0.480756631
  242 SOLV  OW       749    1.165463841   -0.923903911    0.986101542
  242 SOLV  HW1      750    1.097364969   -0.996362214    0.996632489
  242 SOLV  HW2      751    1.155140630   -0.857427438    1.060080614
  243 SOLV  OW       752    0.565392453    1.225862797    0.041945626
  243 SOLV  HW1      753    0.576817649    1.127621081    0.027122975
  243 SOLV  HW2      754    0.609721630    1.276129800   -0.032282852
  244 SOLV  OW       755   -0.548541840    0.314032608    1.257402401
  244 SOLV  HW1      756   -0.644205514    0.301279518    1.231185838
  244 SOLV  HW2      757   -0.498984033    0.227985329    1.245512275
  245 SOLV  OW       758   -0.027278686   -1.725576902   -0.952231098
  245 SOLV  HW1      759   -0.072843905   -1.801200710   -0.999205139
  245 SOLV  HW2      760    0.038421420   -1.682617966   -1.014195941
  246 SOLV  OW       761    1.679968303   -1.687554909   -0.482596452
  246 SOLV  HW1      762    1.631185303   -1.674847034   -0.568960614
  246 SOLV  HW2      763    1.772376482   -1.720971610   -0.501145109
  247 SOLV  OW       764    1.673360211    0.853023779   -0.509741042
  247 SOLV  HW1      765    1.629235295    0.764518197   -0.524616646
  247 SOLV  HW2      766    1.613283321    0.911446254   -0.455159865
  248 SOLV  OW       767    0.465840971   -0.477458068    0.889018231
  248 SOLV  HW1      768    0.444920439   -0.498384270    0.984547491
  248 SOLV  HW2      769    0.548419083   -0.526671617    0.861444200
  249 SOLV  OW       770    1.609717315    0.606350405   -1.406774464
  249 SOLV  HW1      771    1.574880165    0.566800751   -1.491766708
  249 SOLV  HW2      772    1.537760110    0.604763711   -1.337340418
  250 SOLV  OW       773   -1.708194289    0.627004012   -1.757827798
  250 SOLV  HW1      774   -1.637991793    0.568128290   -1.717739274
  250 SOLV  HW2      775   -1.669634302    0.717588235   -1.775419776
  251 SOLV  OW       776   -0.670070309   -1.557799543    1.249552533
  251 SOLV  HW1      777   -0.643613908   -1.653887633    1.241275253
  251 SOLV  HW2      778   -0.685744551   -1.535732888    1.345826813
  252 SOLV  OW       779    0.701552803    1.315076000   -0.766037194
  252 SOLV  HW1      780    0.666725257    1.404212266   -0.736998741
  252 SOLV  HW2      781    0.738873102    1.266521949   -0.686972461
  253 SOLV  OW       782   -0.777679378    1.401106467   -0.039178034
  253 SOLV  HW1      783   -0.799239590    1.342461063   -0.117265305
  253 SOLV  HW2      784   -0.861482178    1.444298459   -0.005813213
  254 SOLV  OW       785   -1.343990855    1.619926366   -0.024076724
  254 SOLV  HW1      786   -1.362154906    1.718264952   -0.023013378
  254 SOLV  HW2      787   -1.276590979    1.597733440    0.046395072
  255 SOLV  OW       788    1.727840703   -1.024071169   -0.758465058
  255 SOLV  HW1      789    1.696340223   -0.943483389   -0.808615690
  255 SOLV  HW2      790    1.655503504   -1.093123591   -0.757559482
  256 SOLV  OW       791    0.494896987    0.918660626   -0.452454032
  256 SOLV  HW1      792    0.503284905    0.832124570   -0.403031889
  256 SOLV  HW2      793    0.481059806    0.900242390   -0.549771697
  257 SOLV  OW       794    1.598358597    0.481187577    1.312839299
  257 SOLV  HW1      795    1.515649890    0.453167273    1.361584002
  257 SOLV  HW2      796    1.664335366    0.406029218    1.313239438
  258 SOLV  OW       797   -0.987392586   -1.604943708    1.397185958
  258 SOLV  HW1      798   -0.953585757   -1.680717768    1.453015600
  258 SOLV  HW2      799   -0.954070101   -1.518446717    1.434728037
  259 SOLV  OW       800    1.333410869    0.684535603    0.657621855
  259 SOLV  HW1      801    1.282804586    0.769430815    0.642339637
  259 SOLV  HW2      802    1.269081578    0.610386022    0.676734359
  260 SOLV  OW       803   -0.740085837    0.607388939    1.464383619
  260 SOLV  HW1      804   -0.719988791    0.514895452    1.432089464
  260 SOLV  HW2      805   -0.815394409    0.645720187    1.410894642
  261 SOLV  OW       806   -0.478703170   -0.358218907    0.348488386
  261 SOLV  HW1      807   -0.461412308   -0.269312715    0.306084163
  261 SOLV  HW2      808   -0.394435204   -0.412073049    0.348511963
  262 SOLV  OW       809    0.190217860    0.896153706   -0.218621012
  262 SOLV  HW1      810    0.223398476    0.987512364   -0.242160704
  262 SOLV  HW2      811    0.264377316    0.843449005   -0.177098833
  263 SOLV  OW       812   -0.319649207    1.645699747   -1.312981484
  263 SOLV  HW1      813   -0.416967234    1.636278457   -1.334005013
  263 SOLV  HW2      814   -0.306928510    1.646594453   -1.213790109
  264 SOLV  OW       815   -1.095949650   -1.271811723   -1.331982179
  264 SOLV  HW1      816   -1.122849704   -1.228873548   -1.418206534
  264 SOLV  HW2      817   -1.147373466   -1.230576250   -1.256768466
  265 SOLV  OW       818   -1.463953687    1.169717288   -0.083850753
  265 SOLV  HW1      819   -1.530120412    1.144596680   -0.154510689
  265 SOLV  HW2      820   -1.459112289    1.096984908   -0.015379350
  266 SOLV  OW       821    0.581206039   -0.706709235   -0.502363878
  266 SOLV  HW1      822    0.591145058   -0.630589228   -0.566464928
  266 SOLV  HW2      823    0.555553202   -0.789349988   -0.552507680
  267 SOLV  OW       824   -1.202441983    1.527246652   -1.476984576
  267 SOLV  HW1      825   -1.277304872    1.471769071   -1.513304916
  267 SOLV  HW2      826   -1.169497477    1.486944721   -1.391592842
  268 SOLV  OW       827   -0.673607409   -0.529464518    0.304527162
  268 SOLV  HW1      828   -0.707252084   -0.555037474    0.395166321
  268 SOLV  HW2      829   -0.590722840   -0.474327753    0.314089566
  269 SOLV  OW       830    0.082504447   -0.035012681   -1.626098086
  269 SOLV  HW1      831    0.121567491   -0.023927768   -1.717492046
  269 SOLV  HW2      832    0.132106629   -0.106739192   -1.577143344
  270 SOLV  OW       833    0.859462523   -0.869290730   -1.006346935
  270 SOLV  HW1      834    0.857955777   -0.948355823   -0.945138438
  270 SOLV  HW2      835    0.914089534   -0.796340904   -0.965186119
  271 SOLV  OW       836   -1.296647493    0.650904455    0.181278328
  271 SOLV  HW1      837   -1.347153446    0.728441405    0.219210163
  271 SOLV  HW2      838   -1.332563919    0.565795896    0.219594692
  272 SOLV  OW       839    0.314895402    1.675843744   -0.306887799
  272 SOLV  HW1      840    0.347887769    1.760635715   -0.348383162
  272 SOLV  HW2      841    0.227691742    1.692938116   -0.261026003
  273 SOLV  OW       842   -0.625306902   -1.222809034    1.256611945
  273 SOLV  HW1      843   -0.603820115   -1.312150098    1.296081596
  273 SOLV  HW2      844   -0.575031843   -1.151701545    1.305780088
  274 SOLV  OW       845   -0.798886833    0.535878130   -1.118410956
  274 SOLV  HW1      846   -0.873786169    0.520548753   -1.053935897
  274 SOLV  HW2      847   -0.836333089    0.552245544   -1.209689370
  275 SOLV  OW       848   -0.056602062   -1.611460910    1.526663833
  275 SOLV  HW1      849   -0.083033402   -1.544045556    1.595641905
  275 SOLV  HW2      850    0.039678288   -1.598724519    1.502805405
  276 SOLV  OW       851   -1.755420137   -1.256205843   -0.603893445
  276 SOLV  HW1      852   -1.776687582   -1.333651847   -0.544297044
  276 SOLV  HW2      853   -1.721816864   -1.290060338   -0.691794666
  277 SOLV  OW       854    0.585751851   -0.028810920    1.138478545
  277 SOLV  HW1      855    0.496443685    0.001162389    1.104902778
  277 SOLV  HW2      856    0.602543260    0.011067538    1.228641745
  278 SOLV  OW       857    0.376968064   -1.703821097    1.053816002
  278 SOLV  HW1      858    0.365093758   -1.655416713    1.140521718
  278 SOLV  HW2      859    0.290642675   -1.703379207    1.003324053
  279 SOLV  OW       860    1.418462094    1.574248155   -0.558717119
  279 SOLV  HW1      861    1.394020342    1.477671427   -0.549937402
  279 SOLV  HW2      862    1.340424471    1.625198255   -0.594991607
  280 SOLV  OW       863    0.927969153   -0.731707463    0.124967944
  280 SOLV  HW1      864    0.929075656   -0.831605507    0.120412446
  280 SOLV  HW2      865    0.897898452   -0.702834758    0.215872594
  281 SOLV  OW       866    0.232192277   -1.475161699    0.551029355
  281 SOLV  HW1      867    0.189770787   -1.491340963    0.461920262
  281 SOLV  HW2      868    0.258762158   -1.562603745    0.591644471
  282 SOLV  OW       869   -1.720581593   -0.740757504    0.534614621
  282 SOLV  HW1      870   -1.789094352   -0.738748758    0.607439623
  282 SOLV  HW2      871   -1.648281210   -0.805530157    0.558670088
  283 SOLV  OW       872    1.233982796    1.381181767   -0.115985100
  283 SOLV  HW1      873    1.261441999    1.448970331   -0.184192125
  283 SOLV  HW2      874    1.261048155    1.412625952   -0.024989441
  284 SOLV  OW       875    1.338308558    1.333442253    0.639630025
  284 SOLV  HW1      876    1.248592951    1.300088279    0.610636751
  284 SOLV  HW2      877    1.328369137    1.387336705    0.723286812
  285 SOLV  OW       878   -0.681353131    0.527872538   -0.298142938
  285 SOLV  HW1      879   -0.714759247    0.456140378   -0.236985722
  285 SOLV  HW2      880   -0.612725110    0.582911404   -0.250576361
  286 SOLV  OW       881    0.198961014   -0.204736583   -1.480348142
  286 SOLV  HW1      882    0.132986670   -0.245622536   -1.417279617
  286 SOLV  HW2      883    0.285902877   -0.253753634   -1.473998952
  287 SOLV  OW       884   -1.729442361   -0.921553229   -1.082475333
  287 SOLV  HW1      885   -1.713914180   -1.018409429   -1.062999875
  287 SOLV  HW2      886   -1.644055614   -0.870978867   -1.070111422
  288 SOLV  OW       887   -0.087160270    1.018992231   -0.623306958
  288 SOLV  HW1      888   -0.005771415    0.979348614   -0.580813364
  288 SOLV  HW2      889   -0.153015833    1.043945107   -0.552301292
  289 SOLV  OW       890   -0.272364301   -1.436235607   -0.064740208
  289 SOLV  HW1      891   -0.233348163   -1.526273610   -0.045435854
  289 SOLV  HW2      892   -0.371982648   -1.443482365   -0.069780323
  290 SOLV  OW       893    0.751008935    1.280101015   -1.224485533
  290 SOLV  HW1      894    0.687360164    1.357240040   -1.224043772
  290 SOLV  HW2      895    0.825682028    1.298892527   -1.288302574
  291 SOLV  OW       896    1.641511432   -0.542459249   -0.951166380
  291 SOLV  HW1      897    1.655786727   -0.465947985   -0.888367226
  291 SOLV  HW2      898    1.708733715   -0.537890496   -1.025069294
  292 SOLV  OW       899    1.665370226    0.152034574    1.123614815
  292 SOLV  HW1      900    1.710276950    0.209100408    1.192378561
  292 SOLV  HW2      901    1.618422547    0.076161012    1.168789382
  293 SOLV  OW       902    1.734479244   -0.071708314   -0.825031740
  293 SOLV  HW1      903    1.745709139   -0.091980242   -0.922319311
  293 SOLV  HW2      904    1.667241282    0.001467596   -0.813798064
  294 SOLV  OW       905   -1.459977087   -1.271364136   -0.132965418
  294 SOLV  HW1      906   -1.452601928   -1.200994933   -0.203632396
  294 SOLV  HW2      907   -1.371105999   -1.283654761   -0.088796760
  295 SOLV  OW       908    0.685106157    1.552061670   -0.666599571
  295 SOLV  HW1      909    0.774715478    1.596054861   -0.660553068
  295 SOLV  HW2      910    0.613442007    1.620349158   -0.652354383
  296 SOLV  OW       911    0.159836705    0.508285436    0.916904043
  296 SOLV  HW1      912    0.064720693    0.538274434    0.909464602
  296 SOLV  HW2      913    0.177926968    0.437601832    0.848506170
  297 SOLV  OW       914   -1.310847979   -1.591146503    0.939329564
  297 SOLV  HW1      915   -1.347763955   -1.570751696    0.848650444
  297 SOLV  HW2      916   -1.293880175   -1.505668102    0.988390301
  298 SOLV  OW       917    1.322782303   -0.929922039    1.334112187
  298 SOLV  HW1      918    1.270310313   -0.870096338    1.273551343
  298 SOLV  HW2      919    1.294478539   -0.914580547    1.428788138
  299 SOLV  OW       920   -0.284971342   -1.578633324    0.972570857
  299 SOLV  HW1      921   -0.285496919   -1.536376042    0.881929814
  299 SOLV  HW2      922   -0.367569979   -1.551953214    1.022243492
  300 SOLV  OW       923    0.291522756   -0.075122767   -1.154113811
  300 SOLV  HW1      924    0.298132990   -0.155639121   -1.213049890
  300 SOLV  HW2      925    0.266725519    0.004549011   -1.209227375
  301 SOLV  OW       926    0.718302353   -0.606581733    0.847588904
  301 SOLV  HW1      927    0.679168304   -0.662542358    0.920656351
  301 SOLV  HW2      928    0.808632588   -0.641958763    0.823281411
  302 SOLV  OW       929    0.882376802   -0.837176811    1.151651484
  302 SOLV  HW1      930    0.980693217   -0.825315847    1.165614268
  302 SOLV  HW2      931    0.866199963   -0.878416241    1.061988948
  303 SOLV  OW       932    0.445437932    0.392603218    0.343625273
  303 SOLV  HW1      933    0.512144625    0.412679986    0.415379135
  303 SOLV  HW2      934    0.444293762    0.294206878    0.325785905
  304 SOLV  OW       935    0.980828195    1.307136136    0.007594503
  304 SOLV  HW1      936    1.009601299    1.298509601    0.102983947
  304 SOLV  HW2      937    1.055675277    1.345612705   -0.046431748
  305 SOLV  OW       938   -0.488149702    0.300238483   -0.502272190
  305 SOLV  HW1      939   -0.530374764    0.347180542   -0.579830878
  305 SOLV  HW2      940   -0.436740703    0.366176319   -0.447398303
  306 SOLV  OW       941    1.458647675    0.967668956   -0.804084974
  306 SOLV  HW1      942    1.451822233    0.968370126   -0.903856027
  306 SOLV  HW2      943    1.554992255    0.966667122   -0.777287430
  307 SOLV  OW       944   -0.527490537    0.574932522   -1.104939317
  307 SOLV  HW1      945   -0.611869056    0.535305448   -1.068723182
  307 SOLV  HW2      946   -0.549459242    0.636953024   -1.180255012
  308 SOLV  OW       947   -1.030178439    0.905473100   -1.609182871
  308 SOLV  HW1      948   -1.073974012    0.991758133   -1.583910593
  308 SOLV  HW2      949   -0.995473037    0.860388766   -1.526934719
  309 SOLV  OW       950   -1.208598546   -0.525588266    0.279118424
  309 SOLV  HW1      951   -1.275178616   -0.473491050    0.225691341
  309 SOLV  HW2      952   -1.142559290   -0.568413773    0.217423636
  310 SOLV  OW       953   -0.163730456   -0.803227667   -0.560756946
  310 SOLV  HW1      954   -0.167113052   -0.821166466   -0.462429819
  310 SOLV  HW2      955   -0.171536978   -0.889542539   -0.610658376
  311 SOLV  OW       956   -0.587421648    1.203786338   -0.919655980
  311 SOLV  HW1      957   -0.671792562    1.246730263   -0.887447161
  311 SOLV  HW2      958   -0.582814420    1.210055253   -1.019352892
  312 SOLV  OW       959   -0.213329377   -1.178841516   -0.192578280
  312 SOLV  HW1      960   -0.293362299   -1.119431141   -0.200649159
  312 SOLV  HW2      961   -0.223851707   -1.238251709   -0.112834461
  313 SOLV  OW       962   -1.392806917    1.077674057   -0.421672821
  313 SOLV  HW1      963   -1.315854679    1.080168367   -0.357844178
  313 SOLV  HW2      964   -1.397393934    1.164142612   -0.471713578
  314 SOLV  OW       965    1.508958374    1.370809508   -1.219566559
  314 SOLV  HW1      966    1.473886469    1.369571390   -1.313215397
  314 SOLV  HW2      967    1.435704000    1.397444882   -1.156908867
  315 SOLV  OW       968   -0.459177066   -1.336137019   -1.062653029
  315 SOLV  HW1      969   -0.480320820   -1.372044835   -1.153557212
  315 SOLV  HW2      970   -0.360278719   -1.338689004   -1.048004685
  316 SOLV  OW       971    0.358975220    0.871462612   -1.401911962
  316 SOLV  HW1      972    0.443138058    0.914683300   -1.369529392
  316 SOLV  HW2      973    0.380941615    0.805436758   -1.473731626
  317 SOLV  OW       974   -0.179696356    0.687559582    0.880428268
  317 SOLV  HW1      975   -0.147646210    0.667866192    0.787762997
  317 SOLV  HW2      976   -0.134246879    0.769823818    0.914615922
  318 SOLV  OW       977    1.188220768   -1.494719059   -1.709882130
  318 SOLV  HW1      978    1.144547746   -1.544851917   -1.784587128
  318 SOLV  HW2      979    1.223452980   -1.407678170   -1.744289598
  319 SOLV  OW       980   -1.190965330   -0.950267265   -0.183146712
  319 SOLV  HW1      981   -1.116466092   -0.995730419   -0.134316621
  319 SOLV  HW2      982   -1.230183741   -1.013259584   -0.250194092
  320 SOLV  OW       983    1.172133792    1.104694052   -1.628273975
  320 SOLV  HW1      984    1.206629014    1.082496449   -1.719482190
  320 SOLV  HW2      985    1.080434569    1.143857578   -1.635957716
  321 SOLV  OW       986    1.707468189    1.235935287   -0.678375191
  321 SOLV  HW1      987    1.749409988    1.152524598   -0.714202348
  321 SOLV  HW2      988    1.614954092    1.245163553   -0.715198838
  322 SOLV  OW       989   -0.808306322   -0.501779347    1.048550385
  322 SOLV  HW1      990   -0.793748628   -0.600685404    1.045801170
  322 SOLV  HW2      991   -0.766671866   -0.459727690    0.967927325
  323 SOLV  OW       992   -1.757860494    0.826838909   -0.316771260
  323 SOLV  HW1      993   -1.695096773    0.901320977   -0.294081332
  323 SOLV  HW2      994   -1.800718817    0.845177073   -0.405249717
  324 SOLV  OW       995    0.126564302    0.072888410    0.466925672
  324 SOLV  HW1      996    0.100976605    0.129929860    0.388866868
  324 SOLV  HW2      997    0.225714559    0.076248423    0.479560363
  325 SOLV  OW       998   -0.998310944    0.390138503   -0.065433834
  325 SOLV  HW1      999   -1.066645797    0.343844504   -0.008961708
  325 SOLV  HW2     1000   -0.987506851    0.484470116   -0.034022198
  326 SOLV  OW      1001    1.309631151    1.153475011    0.043938483
  326 SOLV  HW1     1002    1.378743781    1.209826251    0.089208156
  326 SOLV  HW2     1003    1.277093905    1.200269620   -0.038238058
  327 SOLV  OW      1004   -0.947686903   -0.112108012   -1.195636152
  327 SOLV  HW1     1005   -1.021832573   -0.067395123   -1.245684646
  327 SOLV  HW2     1006   -0.974471948   -0.205783874   -1.173075498
  328 SOLV  OW      1007    0.864936546    0.267831814   -1.624269903
  328 SOLV  HW1     1008    0.769362661    0.289512022   -1.604332740
  328 SOLV  HW2     1009    0.908325925    0.346253363   -1.668645999
  329 SOLV  OW      1010    1.247371240    0.169980291    0.168292214
  329 SOLV  HW1     1011    1.215773568    0.075102888    0.169428753
  329 SOLV  HW2     1012    1.174451324    0.229782032    0.201575263
  330 SOLV  OW      1013    0.352088339    0.255766612   -1.095902789
  330 SOLV  HW1     1014    0.267748186    0.234892096   -1.145425741
  330 SOLV  HW2     1015    0.425407517    0.195954481   -1.128280442
  331 SOLV  OW      1016   -1.474041904    1.097327275   -0.871181351
  331 SOLV  HW1     1017   -1.382803337    1.074100288   -0.904907992
  331 SOLV  HW2     1018   -1.497393645    1.190322185   -0.899607480
  332 SOLV  OW      1019   -1.191448890   -1.672164176    0.622029913
  332 SOLV  HW1     1020   -1.210095846   -1.760624443    0.664774625
  332 SOLV  HW2     1021   -1.095589529   -1.647686281    0.636583801
  333 SOLV  OW      1022    1.078790050    1.658100443    1.399272896
  333 SOLV  HW1     1023    1.026974795    1.677422382    1.315954935
  333 SOLV  HW2     1024    1.100388398    1.560539408    1.403191565
  334 SOLV  OW      1025   -1.200480490   -1.014453657    1.525864902
  334 SOLV  HW1     1026   -1.260976419   -1.020834992    1.446485416
  334 SOLV  HW2     1027   -1.196122051   -0.919476712    1.556880044
  335 SOLV  OW      1028   -0.467040010    0.972948476    1.767719651
  335 SOLV  HW1     1029   -0.531376112    0.924668362    1.708321576
  335 SOLV  HW2     1030   -0.493865794    1.069010701    1.774840964
  336 SOLV  OW      1031   -1.075330436   -1.788352940    0.117704367
  336 SOLV  HW1     1032   -1.163299258   -1.743062853    0.103153834
  336 SOLV  HW2     1033   -1.001960550   -1.720476534    0.114389639
  337 SOLV  OW      1034    1.127649973    0.146480193   -1.019619717
  337 SOLV  HW1     1035    1.162346281    0.159433242   -0.926721216
  337 SOLV  HW2     1036    1.197538623    0.101604627   -1.075327792
  338 SOLV  OW      1037   -1.581814217   -1.375033567   -0.386246317
  338 SOLV  HW1     1038   -1.672144913   -1.349393900   -0.351823213
  338 SOLV  HW2     1039   -1.520689950   -1.296021256   -0.381476524
  339 SOLV  OW      1040   -0.114524187    0.091191387    0.597093881
  339 SOLV  HW1     1041   -0.170631560    0.024256090    0.548378844
  339 SOLV  HW2     1042   -0.036810326    0.117456980    0.539891504
  340 SOLV  OW      1043   -0.744967694   -1.638786301   -1.048568512
  340 SOLV  HW1     1044   -0.818272292   -1.686071411   -0.999660647
  340 SOLV  HW2     1045   -0.776221357   -1.547670136   -1.075445669
  341 SOLV  OW      1046   -0.040686852   -0.131720690    1.035233450
  341 SOLV  HW1     1047   -0.016408750   -0.035774302    1.049602579
  341 SOLV  HW2     1048    0.015382339   -0.169604761    0.961595200
  342 SOLV  OW      1049    0.765488282   -0.127223314   -0.296073435
  342 SOLV  HW1     1050    0.773312963   -0.165035859   -0.203819873
  342 SOLV  HW2     1051    0.792266801   -0.030872758   -0.294965790
  343 SOLV  OW      1052    1.668709090    0.353061142   -0.264621997
  343 SOLV  HW1     1053    1.668804884    0.400920010   -0.176810303
  343 SOLV  HW2     1054    1.758935066    0.361040976   -0.307013132
  344 SOLV  OW      1055    0.658402246   -1.310117188   -0.048986133
  344 SOLV  HW1     1056    0.632591847   -1.232196659    0.008146405
  344 SOLV  HW2     1057    0.684271785   -1.387097350    0.009380875
  345 SOLV  OW      1058   -1.576166567    0.307746858    0.986644513
  345 SOLV  HW1     1059   -1.552490844    0.216432836    1.019854730
  345 SOLV  HW2     1060   -1.613349723    0.361992854    1.061985974
  346 SOLV  OW      1061    0.856960899    0.132472262    1.385074554
  346 SOLV  HW1     1062    0.757056792    0.128033684    1.384004689
  346 SOLV  HW2     1063    0.893249716    0.085713440    1.304461945
  347 SOLV  OW      1064    0.276101459   -0.304023002    0.455060314
  347 SOLV  HW1     1065    0.200565625   -0.251973236    0.494896406
  347 SOLV  HW2     1066    0.284827904   -0.281153345    0.358093798
  348 SOLV  OW      1067   -0.077349291    0.389993108   -0.349008075
  348 SOLV  HW1     1068   -0.079290116    0.337207705   -0.264088358
  348 SOLV  HW2     1069    0.003275274    0.364358003   -0.402335894
  349 SOLV  OW      1070   -1.114938877    1.582937434    0.168724207
  349 SOLV  HW1     1071   -1.060131526    1.503664396    0.195407248
  349 SOLV  HW2     1072   -1.135753391    1.637814134    0.249689038
  350 SOLV  OW      1073    1.487110212    0.059544193    1.503263257
  350 SOLV  HW1     1074    1.507739586   -0.006832217    1.431360553
  350 SOLV  HW2     1075    1.404390497    0.031359092    1.551888364
  351 SOLV  OW      1076    1.532080598    1.372274691   -0.089580726
  351 SOLV  HW1     1077    1.576582792    1.457968572   -0.063543446
  351 SOLV  HW2     1078    1.535863244    1.361625462   -0.188948739
  352 SOLV  OW      1079    1.147073379    1.091652152   -1.253137767
  352 SOLV  HW1     1080    1.127774114    1.084458461   -1.155273187
  352 SOLV  HW2     1081    1.188074160    1.006318549   -1.285367854
  353 SOLV  OW      1082    0.842973699    1.058804469    0.010423212
  353 SOLV  HW1     1083    0.845686781    1.158416570    0.018886865
  353 SOLV  HW2     1084    0.876304747    1.032133973   -0.080016168
  354 SOLV  OW      1085    1.388860931    0.385751219    0.105830949
  354 SOLV  HW1     1086    1.336756602    0.467521671    0.130333612
  354 SOLV  HW2     1087    1.333717766    0.304366341    0.124196238
  355 SOLV  OW      1088    1.519711682    0.215486429   -1.666560266
  355 SOLV  HW1     1089    1.527644526    0.242270682   -1.762589497
  355 SOLV  HW2     1090    1.461160281    0.134740857   -1.659227290
  356 SOLV  OW      1091   -1.268836391   -1.618086968   -0.992950948
  356 SOLV  HW1     1092   -1.316901026   -1.696098843   -0.952879647
  356 SOLV  HW2     1093   -1.335507926   -1.551085828   -1.025622845
  357 SOLV  OW      1094   -0.310305533    0.465474059    1.504193235
  357 SOLV  HW1     1095   -0.268737774    0.489364335    1.416425291
  357 SOLV  HW2     1096   -0.409445355    0.458217721    1.493222614
  358 SOLV  OW      1097   -1.514679095   -1.575813741    1.130363995
  358 SOLV  HW1     1098   -1.449958420   -1.557360495    1.056386837
  358 SOLV  HW2     1099   -1.543595946   -1.489432654    1.171644748
  359 SOLV  OW      1100    0.852121061   -1.464968655   -1.714091193
  359 SOLV  HW1     1101    0.919395788   -1.461205781   -1.787992873
  359 SOLV  HW2     1102    0.865984858   -1.387455511   -1.652439438
  360 SOLV  OW      1103    1.455203068   -0.837631241    1.732630034
  360 SOLV  HW1     1104    1.370707347   -0.837168278    1.679133790
  360 SOLV  HW2     1105    1.485112401   -0.743527488    1.748483988
  361 SOLV  OW      1106   -1.083319199   -1.006431258    0.842667400
  361 SOLV  HW1     1107   -1.173387830   -1.047434081    0.828236444
  361 SOLV  HW2     1108   -1.092336970   -0.906927536    0.847084066
  362 SOLV  OW      1109   -1.113973563    0.100782122    0.622424076
  362 SOLV  HW1     1110   -1.200843346    0.119852274    0.668158614
  362 SOLV  HW2     1111   -1.128534613    0.033313669    0.550052387
  363 SOLV  OW      1112   -0.594291406   -1.287597075    0.542705057
  363 SOLV  HW1     1113   -0.651223840   -1.240290230    0.609954240
  363 SOLV  HW2     1114   -0.542305781   -1.220420449    0.489918362
  364 SOLV  OW      1115    0.188946683   -0.561538022    0.290388478
  364 SOLV  HW1     1116    0.123667512   -0.632216181    0.317651397
  364 SOLV  HW2     1117    0.139479657   -0.483403631    0.252335483
  365 SOLV  OW      1118    0.205062752    1.103613811   -1.172340854
  365 SOLV  HW1     1119    0.293924387    1.081263662   -1.132269846
  365 SOLV  HW2     1120    0.218234320    1.163761746   -1.251146435
  366 SOLV  OW      1121    1.630455883    0.919144495   -0.102323803
  366 SOLV  HW1     1122    1.726859537    0.896163825   -0.115736446
  366 SOLV  HW2     1123    1.584080506    0.843066410   -0.056902981
  367 SOLV  OW      1124    0.764434295   -0.490766294   -0.840380246
  367 SOLV  HW1     1125    0.811110986   -0.577082956   -0.821082935
  367 SOLV  HW2     1126    0.716197817   -0.459920942   -0.758384318
  368 SOLV  OW      1127    1.666951934    0.460985759    0.698111860
  368 SOLV  HW1     1128    1.736943512    0.532084135    0.705033870
  368 SOLV  HW2     1129    1.660744836    0.411782132    0.784957293
  369 SOLV  OW      1130   -0.534972776    0.226945087   -1.322501048
  369 SOLV  HW1     1131   -0.496805485    0.309645984   -1.363797687
  369 SOLV  HW2     1132   -0.511577508    0.224398548   -1.225301385
  370 SOLV  OW      1133    1.129209216    1.617276415    1.115407331
  370 SOLV  HW1     1134    1.164978364    1.525560533    1.133035448
  370 SOLV  HW2     1135    1.033866796    1.622142968    1.145207304
  371 SOLV  OW      1136   -1.239337981    1.339637314    1.127172691
  371 SOLV  HW1     1137   -1.213506927    1.397248566    1.049612246
  371 SOLV  HW2     1138   -1.188126165    1.253815886    1.123432618
  372 SOLV  OW      1139   -1.377419866    0.235146877    0.487035886
  372 SOLV  HW1     1140   -1.464624864    0.255522901    0.442517887
  372 SOLV  HW2     1141   -1.383278591    0.258591626    0.584080348
  373 SOLV  OW      1142   -1.216719103    0.368630322   -0.736112698
  373 SOLV  HW1     1143   -1.277989460    0.393100832   -0.660964952
  373 SOLV  HW2     1144   -1.261276630    0.388808614   -0.823333472
  374 SOLV  OW      1145   -0.848927425   -1.378721883   -1.077176281
  374 SOLV  HW1     1146   -0.807631545   -1.311792331   -1.015409571
  374 SOLV  HW2     1147   -0.899210704   -1.330968606   -1.149226378
  375 SOLV  OW      1148   -0.978357528   -0.304789474   -0.072549533
  375 SOLV  HW1     1149   -0.976133382   -0.315659672   -0.171932293
  375 SOLV  HW2     1150   -0.946087674   -0.388885472   -0.029115448
  376 SOLV  OW      1151    1.667882627   -1.492031778   -1.450783612
  376 SOLV  HW1     1152    1.693114051   -1.563570626   -1.385613194
  376 SOLV  HW2     1153    1.724748310   -1.411246199   -1.435242885
  377 SOLV  OW      1154    1.375284018   -1.078588947    0.962116335
  377 SOLV  HW1     1155    1.292243045   -1.024284274    0.974654122
  377 SOLV  HW2     1156    1.350770457   -1.169872340    0.929430003
  378 SOLV  OW      1157   -1.291943100    0.500685730    1.260545075
  378 SOLV  HW1     1158   -1.365782174    0.534155996    1.201999942
  378 SOLV  HW2     1159   -1.227087430    0.574785547    1.278006945
  379 SOLV  OW      1160    0.781762622   -0.012651959    0.159119875
  379 SOLV  HW1     1161    0.692597660    0.009910640    0.198390178
  379 SOLV  HW2     1162    0.836009377   -0.063002245    0.226378649
  380 SOLV  OW      1163   -0.136691529    0.990175460    0.337274880
  380 SOLV  HW1     1164   -0.148303110    0.918581162    0.268431379
  380 SOLV  HW2     1165   -0.130694722    1.079188520    0.292079002
  381 SOLV  OW      1166   -0.679340841    1.460711929   -1.574811713
  381 SOLV  HW1     1167   -0.738952721    1.410388987   -1.637386072
  381 SOLV  HW2     1168   -0.589710850    1.473547504   -1.617275637
  382 SOLV  OW      1169    1.071542371    0.076896448    1.169932774
  382 SOLV  HW1     1170    1.138259180    0.020008733    1.218039819
  382 SOLV  HW2     1171    1.096808675    0.173186289    1.179503398
  383 SOLV  OW      1172   -1.236218132    1.315350505   -0.769420938
  383 SOLV  HW1     1173   -1.243070164    1.228794773   -0.719792403
  383 SOLV  HW2     1174   -1.144292761    1.324609524   -0.807707829
  384 SOLV  OW      1175    1.645652229   -1.625499543   -0.123519898
  384 SOLV  HW1     1176    1.612436328   -1.710555762   -0.164289755
  384 SOLV  HW2     1177    1.726295030   -1.593881330   -0.173490162
  385 SOLV  OW      1178    1.376792046    1.735252428    1.313559695
  385 SOLV  HW1     1179    1.278347624    1.732578976    1.330975765
  385 SOLV  HW2     1180    1.422832593    1.668675645    1.372291885
  386 SOLV  OW      1181    1.630618326   -1.446241366   -0.970451157
  386 SOLV  HW1     1182    1.581935253   -1.397698895   -0.897819063
  386 SOLV  HW2     1183    1.660035062   -1.380936331   -1.040247993
  387 SOLV  OW      1184    1.633499551    0.436830852    0.005588507
  387 SOLV  HW1     1185    1.673378800    0.516494555    0.051028251
  387 SOLV  HW2     1186    1.536413494    0.430419028    0.028710719
  388 SOLV  OW      1187   -0.659441787    1.604424665   -0.810511335
  388 SOLV  HW1     1188   -0.683978960    1.509318213   -0.791684905
  388 SOLV  HW2     1189   -0.690329611    1.629246866   -0.902334583
  389 SOLV  OW      1190    0.805848792   -1.628602857   -0.163744677
  389 SOLV  HW1     1191    0.770008824   -1.619195397   -0.070853981
  389 SOLV  HW2     1192    0.892825819   -1.579775898   -0.170997142
  390 SOLV  OW      1193    0.238469831   -0.844589632   -0.583964260
  390 SOLV  HW1     1194    0.265365293   -0.817588166   -0.676424851
  390 SOLV  HW2     1195    0.251473890   -0.767477351   -0.521626599
  391 SOLV  OW      1196   -1.145220681    0.036981716   -1.353293764
  391 SOLV  HW1     1197   -1.094444615   -0.041080458   -1.389764072
  391 SOLV  HW2     1198   -1.137387111    0.114211871   -1.416349760
  392 SOLV  OW      1199   -1.612928720   -1.394022316    0.045351386
  392 SOLV  HW1     1200   -1.649977463   -1.461824774   -0.018147039
  392 SOLV  HW2     1201   -1.564317127   -1.323325138   -0.006034177
  393 SOLV  OW      1202   -0.517167361   -1.165589733    0.867520002
  393 SOLV  HW1     1203   -0.458007364   -1.109011010    0.810071259
  393 SOLV  HW2     1204   -0.472018603   -1.182775819    0.955085058
  394 SOLV  OW      1205   -0.043836716    1.559171514   -0.374552444
  394 SOLV  HW1     1206   -0.086212227    1.524987085   -0.290672859
  394 SOLV  HW2     1207   -0.105940981    1.544614930   -0.451566509
  395 SOLV  OW      1208   -1.495416709   -0.506048875    0.185938732
  395 SOLV  HW1     1209   -1.526788798   -0.426697432    0.133792972
  395 SOLV  HW2     1210   -1.521786691   -0.495443590    0.281814444
  396 SOLV  OW      1211   -1.032430858    0.841113989   -1.342153281
  396 SOLV  HW1     1212   -1.128106396    0.822220951   -1.319996259
  396 SOLV  HW2     1213   -0.982557178    0.754851744   -1.350710733
  397 SOLV  OW      1214    0.442298235    0.494516278    0.084769737
  397 SOLV  HW1     1215    0.432657293    0.457960770    0.177355952
  397 SOLV  HW2     1216    0.483807199    0.425260031    0.025761386
  398 SOLV  OW      1217   -0.002112792   -1.274309069    1.353769311
  398 SOLV  HW1     1218    0.068855021   -1.247259002    1.418837333
  398 SOLV  HW2     1219    0.033277898   -1.346114215    1.293823418
  399 SOLV  OW      1220   -1.583329429    1.099216345    1.158613066
  399 SOLV  HW1     1221   -1.509530198    1.116620973    1.093401183
  399 SOLV  HW2     1222   -1.559190479    1.138299218    1.247448170
  400 SOLV  OW      1223   -1.701241818   -1.538070733   -1.093502281
  400 SOLV  HW1     1224   -1.739004116   -1.544592493   -1.001128188
  400 SOLV  HW2     1225   -1.725180798   -1.620288140   -1.145161686
  401 SOLV  OW      1226    1.391533490    0.928416548   -1.549851122
  401 SOLV  HW1     1227    1.313368666    0.989814141   -1.560909999
  401 SOLV  HW2     1228    1.442883371    0.954267078   -1.468018065
  402 SOLV  OW      1229   -0.654264209   -1.418081775   -0.523102992
  402 SOLV  HW1     1230   -0.662917264   -1.515289881   -0.501252244
  402 SOLV  HW2     1231   -0.623031956   -1.368388149   -0.442128583
  403 SOLV  OW      1232    0.398110081    0.922107088   -0.735714960
  403 SOLV  HW1     1233    0.315720305    0.865789144   -0.742208469
  403 SOLV  HW2     1234    0.373413488    1.013757898   -0.704217572
  404 SOLV  OW      1235    0.032149770    1.038468054    1.507336455
  404 SOLV  HW1     1236    0.036524628    1.130260658    1.467885396
  404 SOLV  HW2     1237   -0.059471427    1.022302608    1.544019361
  405 SOLV  OW      1238    1.395982997   -1.662048464    0.421358182
  405 SOLV  HW1     1239    1.361940883   -1.574307618    0.455186480
  405 SOLV  HW2     1240    1.392718437   -1.662750068    0.321405917
  406 SOLV  OW      1241    1.168921716    0.604789365   -1.531600507
  406 SOLV  HW1     1242    1.228666655    0.535803553   -1.490699446
  406 SOLV  HW2     1243    1.073498759    0.576925464   -1.520674041
  407 SOLV  OW      1244   -0.961572591    1.013153596   -0.514740157
  407 SOLV  HW1     1245   -0.999563052    1.095020752   -0.471656127
  407 SOLV  HW2     1246   -0.988621101    0.932352849   -0.462382996
  408 SOLV  OW      1247    0.146057338   -1.525100898   -1.101105260
  408 SOLV  HW1     1248    0.196124736   -1.448152029   -1.061436139
  408 SOLV  HW2     1249    0.202562495   -1.569216209   -1.170837159
  409 SOLV  OW      1250    0.730866898    0.372328712    0.797935821
  409 SOLV  HW1     1251    0.697986545    0.277921854    0.795162454
  409 SOLV  HW2     1252    0.809533312    0.378417483    0.859384810
  410 SOLV  OW      1253   -0.914745547    0.729932223    0.599749755
  410 SOLV  HW1     1254   -0.951446162    0.691766204    0.684592646
  410 SOLV  HW2     1255   -0.899480766    0.828098611    0.611246642
  411 SOLV  OW      1256    0.193749296    1.372876735    0.276107121
  411 SOLV  HW1     1257    0.243248045    1.360332222    0.190117198
  411 SOLV  HW2     1258    0.186771281    1.470516023    0.296590054
  412 SOLV  OW      1259    0.640344622    0.729077648   -0.739843552
  412 SOLV  HW1     1260    0.697788097    0.804688962   -0.708464380
  412 SOLV  HW2     1261    0.609465432    0.747223146   -0.833217538
  413 SOLV  OW      1262    0.308085070    0.563188325   -1.473730006
  413 SOLV  HW1     1263    0.208966510    0.576431882   -1.475069154
  413 SOLV  HW2     1264    0.330752607    0.476735165   -1.518603911
  414 SOLV  OW      1265   -1.688398981   -1.610519196    0.237576577
  414 SOLV  HW1     1266   -1.772491479   -1.613464629    0.291629334
  414 SOLV  HW2     1267   -1.695173449   -1.537688941    0.169373328
  415 SOLV  OW      1268   -0.312991249    1.625844710   -1.037711613
  415 SOLV  HW1     1269   -0.292651869    1.665914109   -0.948376330
  415 SOLV  HW2     1270   -0.314844422    1.526170246   -1.029865140
  416 SOLV  OW      1271   -1.301840954   -0.765880762   -1.282870649
  416 SOLV  HW1     1272   -1.370429670   -0.703264045   -1.319970949
  416 SOLV  HW2     1273   -1.323459575   -0.786177320   -1.187359627
  417 SOLV  OW      1274   -0.082509647    1.629021685    0.534242115
  417 SOLV  HW1     1275    0.004119756    1.675093249    0.553590164
  417 SOLV  HW2     1276   -0.125503058    1.671098218    0.454350405
  418 SOLV  OW      1277   -0.692836992   -0.198516786   -1.226153622
  418 SOLV  HW1     1278   -0.765658481   -0.140409746   -1.262493722
  418 SOLV  HW2     1279   -0.631602450   -0.143551717   -1.169310341
  419 SOLV  OW      1280    1.419941661    0.416955121   -0.356579906
  419 SOLV  HW1     1281    1.508417199    0.381550774   -0.326245126
  419 SOLV  HW2     1282    1.346898825    0.374112287   -0.303374897
  420 SOLV  OW      1283   -0.037479736   -1.645559311    0.408580332
  420 SOLV  HW1     1284   -0.016208355   -1.596561987    0.324041639
  420 SOLV  HW2     1285   -0.048375758   -1.742981480    0.388776635
  421 SOLV  OW      1286   -1.223258639    0.416196539   -0.268706902
  421 SOLV  HW1     1287   -1.143571022    0.436240675   -0.211714280
  421 SOLV  HW2     1288   -1.272533750    0.501028534   -0.288084628
  422 SOLV  OW      1289   -0.712757109    0.089571440    1.375925926
  422 SOLV  HW1     1290   -0.729006513    0.001797100    1.330851942
  422 SOLV  HW2     1291   -0.642154351    0.139986542    1.326190948
  423 SOLV  OW      1292    0.375028793    1.152920769    1.311627494
  423 SOLV  HW1     1293    0.312390543    1.214604194    1.263947839
  423 SOLV  HW2     1294    0.331683678    1.119632482    1.395381140
  424 SOLV  OW      1295   -1.227072256    0.069539088   -0.934092464
  424 SOLV  HW1     1296   -1.246828100    0.100674724   -1.027052883
  424 SOLV  HW2     1297   -1.131015226    0.087340702   -0.912701906
  425 SOLV  OW      1298   -1.203830958    1.523019609    1.489626669
  425 SOLV  HW1     1299   -1.299839206    1.502695737    1.470368397
  425 SOLV  HW2     1300   -1.172063194    1.595182029    1.428105642
  426 SOLV  OW      1301    0.815673567   -0.362917619   -1.095894083
  426 SOLV  HW1     1302    0.757780730   -0.423630117   -1.041452228
  426 SOLV  HW2     1303    0.909161166   -0.398409264   -1.097259359
  427 SOLV  OW      1304   -1.511888267   -0.288617756   -0.174026654
  427 SOLV  HW1     1305   -1.421664243   -0.325483478   -0.196434166
  427 SOLV  HW2     1306   -1.506906064   -0.188839607   -0.169436975
  428 SOLV  OW      1307    1.446498187    1.072875478   -1.072792791
  428 SOLV  HW1     1308    1.350900493    1.043520864   -1.073752623
  428 SOLV  HW2     1309    1.453248123    1.165599712   -1.109645255
  429 SOLV  OW      1310   -0.010010441   -1.521305264    0.175352170
  429 SOLV  HW1     1311    0.013366082   -1.556818306    0.084831088
  429 SOLV  HW2     1312   -0.028025286   -1.423138474    0.168991773
  430 SOLV  OW      1313   -1.514443078    1.504631892    0.799090859
  430 SOLV  HW1     1314   -1.574675322    1.481062019    0.875366155
  430 SOLV  HW2     1315   -1.465556678    1.422838762    0.768737182
  431 SOLV  OW      1316   -0.644277070    0.769374308   -1.506268729
  431 SOLV  HW1     1317   -0.580734669    0.735032737   -1.575442240
  431 SOLV  HW2     1318   -0.594447725    0.825576009   -1.440237093
  432 SOLV  OW      1319    0.386995102    0.128627305    0.865194997
  432 SOLV  HW1     1320    0.478674673    0.162495031    0.844031941
  432 SOLV  HW2     1321    0.318804234    0.190413142    0.826047635
  433 SOLV  OW      1322    1.440210221   -0.225060500   -0.672647457
  433 SOLV  HW1     1323    1.376570724   -0.231498141   -0.595770787
  433 SOLV  HW2     1324    1.455338765   -0.316135562   -0.711090631
  434 SOLV  OW      1325    0.095096231    0.172598695   -1.146276864
  434 SOLV  HW1     1326    0.008759648    0.125419919   -1.164214927
  434 SOLV  HW2     1327    0.097965412    0.201591260   -1.050606731
  435 SOLV  OW      1328    1.771804820   -0.089139036    0.918583461
  435 SOLV  HW1     1329    1.818407900   -0.001156521    0.909138160
  435 SOLV  HW2     1330    1.674567041   -0.073619496    0.936073057
  436 SOLV  OW      1331   -0.977775299    0.856467693    0.371199208
  436 SOLV  HW1     1332   -0.974027946    0.791750802    0.295045554
  436 SOLV  HW2     1333   -0.978731882    0.806177547    0.457638008
  437 SOLV  OW      1334    1.656304321   -0.439471565    1.073450794
  437 SOLV  HW1     1335    1.605187585   -0.522967264    1.093871194
  437 SOLV  HW2     1336    1.645183841   -0.416402278    0.976778210
  438 SOLV  OW      1337   -0.891088375    0.064088064    0.056092006
  438 SOLV  HW1     1338   -0.882056602    0.136937935    0.124013442
  438 SOLV  HW2     1339   -0.982194518    0.023389493    0.062811211
  439 SOLV  OW      1340    0.648852454   -0.978591745   -1.399775486
  439 SOLV  HW1     1341    0.735604189   -0.970623685   -1.350660210
  439 SOLV  HW2     1342    0.649330307   -0.916872616   -1.478465545
  440 SOLV  OW      1343   -0.175070759   -1.228550354    0.847424643
  440 SOLV  HW1     1344   -0.203549300   -1.148319060    0.794950560
  440 SOLV  HW2     1345   -0.248654711   -1.255579901    0.909524456
  441 SOLV  OW      1346   -1.789274310   -1.559094441   -0.797360217
  441 SOLV  HW1     1347   -1.773755212   -1.619936660   -0.719519623
  441 SOLV  HW2     1348   -1.708802421   -1.501310536   -0.811037607
  442 SOLV  OW      1349    0.236499687    1.233426663   -1.590385668
  442 SOLV  HW1     1350    0.269514382    1.296171283   -1.519853797
  442 SOLV  HW2     1351    0.177179615    1.164591174   -1.548620608
  443 SOLV  OW      1352    0.377015809   -0.161783246   -0.312672099
  443 SOLV  HW1     1353    0.435551207   -0.176796251   -0.392357410
  443 SOLV  HW2     1354    0.281767776   -0.154331630   -0.342231959
  444 SOLV  OW      1355    0.330008093   -1.377626735   -0.958300364
  444 SOLV  HW1     1356    0.410640370   -1.434838943   -0.943229967
  444 SOLV  HW2     1357    0.350425360   -1.309020547   -1.028144322
  445 SOLV  OW      1358    1.099107385    0.985171254   -0.604847493
  445 SOLV  HW1     1359    1.135629949    1.007857837   -0.695142838
  445 SOLV  HW2     1360    1.106655655    1.064849855   -0.544879855
  446 SOLV  OW      1361    0.817901934   -1.676178363   -1.129321870
  446 SOLV  HW1     1362    0.743230635   -1.721320582   -1.178186528
  446 SOLV  HW2     1363    0.904741351   -1.719096751   -1.154188465
  447 SOLV  OW      1364    0.682546776    1.055674548   -1.615395912
  447 SOLV  HW1     1365    0.646881375    1.002429847   -1.538617896
  447 SOLV  HW2     1366    0.615597195    1.125154811   -1.641702556
  448 SOLV  OW      1367   -1.020827581    0.780717255   -0.384301639
  448 SOLV  HW1     1368   -1.020929289    0.706909883   -0.451785865
  448 SOLV  HW2     1369   -0.939625706    0.772855743   -0.326456560
  449 SOLV  OW      1370   -1.402843891   -0.181897202    0.569142394
  449 SOLV  HW1     1371   -1.381311375   -0.171610721    0.472022679
  449 SOLV  HW2     1372   -1.501914670   -0.177218999    0.581977016
  450 SOLV  OW      1373    0.556548341    0.122100859   -1.277355315
  450 SOLV  HW1     1374    0.469021851    0.119687374   -1.325675235
  450 SOLV  HW2     1375    0.587134990    0.028644170   -1.259139644
  451 SOLV  OW      1376    0.592830346    1.178155131    1.455833548
  451 SOLV  HW1     1377    0.587750989    1.116949867    1.534761169
  451 SOLV  HW2     1378    0.513678928    1.162846628    1.396654758
  452 SOLV  OW      1379   -1.311125364   -1.175142952    0.810134839
  452 SOLV  HW1     1380   -1.403737230   -1.212800831    0.812729664
  452 SOLV  HW2     1381   -1.256496610   -1.225630844    0.743287930
  453 SOLV  OW      1382    1.641034518   -1.039532144    0.960262499
  453 SOLV  HW1     1383    1.541259811   -1.045648788    0.957214822
  453 SOLV  HW2     1384    1.680015887   -1.093560782    0.885676329
  454 SOLV  OW      1385   -0.370698123   -0.909165123    1.000304416
  454 SOLV  HW1     1386   -0.291388128   -0.960083837    1.033752237
  454 SOLV  HW2     1387   -0.354879516   -0.811158353    1.012383854
  455 SOLV  OW      1388    1.628716604    0.804832977    0.596258215
  455 SOLV  HW1     1389    1.630408345    0.864005850    0.515649979
  455 SOLV  HW2     1390    1.533899100    0.788054256    0.623278438
  456 SOLV  OW      1391   -0.802154803    0.370692279   -1.524468009
  456 SOLV  HW1     1392   -0.897341744    0.370209185   -1.555137880
  456 SOLV  HW2     1393   -0.745631656    0.321202030   -1.590477825
  457 SOLV  OW      1394    1.349573193    1.302142507   -0.500485540
  457 SOLV  HW1     1395    1.269983890    1.266292764   -0.451676729
  457 SOLV  HW2     1396    1.427209716    1.308150261   -0.437728490
  458 SOLV  OW      1397    0.701218753   -1.619593129   -0.484050389
  458 SOLV  HW1     1398    0.773437054   -1.559772009   -0.518804192
  458 SOLV  HW2     1399    0.627587766   -1.563983494   -0.445477440
  459 SOLV  OW      1400   -1.114680733   -0.138261228    0.103834641
  459 SOLV  HW1     1401   -1.051494146   -0.141428619    0.181287390
  459 SOLV  HW2     1402   -1.092714077   -0.211943959    0.039883473
  460 SOLV  OW      1403    1.538812094    0.126454751   -0.782199684
  460 SOLV  HW1     1404    1.473037875    0.058016836   -0.813691706
  460 SOLV  HW2     1405    1.508169804    0.164410784   -0.694895075
  461 SOLV  OW      1406    0.421515954   -0.180341146   -0.905435412
  461 SOLV  HW1     1407    0.376744817   -0.153118091   -0.990620121
  461 SOLV  HW2     1408    0.414774202   -0.105895987   -0.838994257
  462 SOLV  OW      1409    1.397552766   -1.617805318    1.536314000
  462 SOLV  HW1     1410    1.494209770   -1.592151054    1.535293239
  462 SOLV  HW2     1411    1.341186233   -1.535637882    1.527768470
  463 SOLV  OW      1412   -0.717307990    1.702022800   -1.144033978
  463 SOLV  HW1     1413   -0.684641263    1.645914890   -1.220102458
  463 SOLV  HW2     1414   -0.642749986    1.759833791   -1.110858838
  464 SOLV  OW      1415   -1.198035180    0.763907135    1.739017147
  464 SOLV  HW1     1416   -1.164211756    0.792203029    1.649255892
  464 SOLV  HW2     1417   -1.135257808    0.796052641    1.809921424
  465 SOLV  OW      1418    0.362658742    1.327606803   -0.907880005
  465 SOLV  HW1     1419    0.443589338    1.319976330   -0.966133314
  465 SOLV  HW2     1420    0.310714079    1.409125952   -0.933528492
  466 SOLV  OW      1421   -1.246896443   -1.656697153    1.315632169
  466 SOLV  HW1     1422   -1.175956033   -1.651421592    1.385925135
  466 SOLV  HW2     1423   -1.215734810   -1.715799276    1.241219481
  467 SOLV  OW      1424   -1.168264514    0.561082007   -1.151722257
  467 SOLV  HW1     1425   -1.169803785    0.522045231   -1.243775510
  467 SOLV  HW2     1426   -1.150933239    0.488567801   -1.085079051
  468 SOLV  OW      1427   -0.130534201   -0.368398759   -0.322560078
  468 SOLV  HW1     1428   -0.079671532   -0.286060628   -0.297358954
  468 SOLV  HW2     1429   -0.228317153   -0.347605752   -0.325345395
  469 SOLV  OW      1430   -0.198556357    1.692228115   -0.785088916
  469 SOLV  HW1     1431   -0.163068981    1.608015271   -0.744460147
  469 SOLV  HW2     1432   -0.254407474    1.740725573   -0.717780201
  470 SOLV  OW      1433   -1.167321690   -1.531316788   -1.638196305
  470 SOLV  HW1     1434   -1.111093561   -1.597828202   -1.589057426
  470 SOLV  HW2     1435   -1.177604613   -1.448836931   -1.582579766
  471 SOLV  OW      1436   -0.586175781    1.190384524   -0.366304990
  471 SOLV  HW1     1437   -0.560694656    1.264354796   -0.428598705
  471 SOLV  HW2     1438   -0.565213626    1.217290334   -0.272294261
  472 SOLV  OW      1439   -0.577308795    1.720953529    1.131515660
  472 SOLV  HW1     1440   -0.568680305    1.718221480    1.231105244
  472 SOLV  HW2     1441   -0.599525614    1.629572952    1.097486325
  473 SOLV  OW      1442    1.212232673   -0.048520113   -0.098541662
  473 SOLV  HW1     1443    1.133352477    0.008513383   -0.121498816
  473 SOLV  HW2     1444    1.219133519   -0.057385654    0.000834719
  474 SOLV  OW      1445   -0.766511367    1.071861911   -0.688431757
  474 SOLV  HW1     1446   -0.685234241    1.026601086   -0.651725989
  474 SOLV  HW2     1447   -0.848481119    1.029970073   -0.649344693
  475 SOLV  OW      1448    1.140283300    1.261776812   -0.794591763
  475 SOLV  HW1     1449    1.197893169    1.333532021   -0.755429012
  475 SOLV  HW2     1450    1.055260241    1.302091416   -0.828462565
  476 SOLV  OW      1451   -0.353430841   -1.579073455    0.415150536
  476 SOLV  HW1     1452   -0.256672242   -1.557743386    0.401571439
  476 SOLV  HW2     1453   -0.361901802   -1.658714284    0.475043755
  477 SOLV  OW      1454    1.633847550   -1.499154255    0.121856672
  477 SOLV  HW1     1455    1.603237122   -1.405227666    0.106286800
  477 SOLV  HW2     1456    1.627105419   -1.550958933    0.036578365
  478 SOLV  OW      1457    0.466217375   -1.300779524   -0.298958080
  478 SOLV  HW1     1458    0.532143953   -1.273467850   -0.228891828
  478 SOLV  HW2     1459    0.497304691   -1.268475256   -0.388352994
  479 SOLV  OW      1460   -0.978302832    0.387389379   -0.883895075
  479 SOLV  HW1     1461   -0.888568730    0.386563876   -0.839748454
  479 SOLV  HW2     1462   -1.046936200    0.351684540   -0.820519823
  480 SOLV  OW      1463   -1.435528907   -1.489144630    0.704615556
  480 SOLV  HW1     1464   -1.489069654   -1.537313955    0.635225926
  480 SOLV  HW2     1465   -1.343711495   -1.471154571    0.669292115
  481 SOLV  OW      1466   -0.811894417    0.362086178    1.149596248
  481 SOLV  HW1     1467   -0.813473494    0.446167476    1.095474073
  481 SOLV  HW2     1468   -0.822065221    0.283225516    1.088942339
  482 SOLV  OW      1469    0.354773259   -0.551233944    0.073271283
  482 SOLV  HW1     1470    0.305575115   -0.563927348    0.159410120
  482 SOLV  HW2     1471    0.326766211   -0.621816854    0.008194029
  483 SOLV  OW      1472   -1.115570042    0.592816743   -0.611033924
  483 SOLV  HW1     1473   -1.086165538    0.500280861   -0.634992302
  483 SOLV  HW2     1474   -1.215294830    0.595294667   -0.603934833
  484 SOLV  OW      1475   -0.308231968   -1.096966824   -1.731495548
  484 SOLV  HW1     1476   -0.368697701   -1.122633543   -1.806906253
  484 SOLV  HW2     1477   -0.291363521   -0.998434000   -1.734377212
  485 SOLV  OW      1478    0.103158464   -1.543157537    1.179933631
  485 SOLV  HW1     1479    0.179391900   -1.598295386    1.213847254
  485 SOLV  HW2     1480    0.020127105   -1.598861354    1.177778311
  486 SOLV  OW      1481   -1.390777358    0.230328071   -0.358403527
  486 SOLV  HW1     1482   -1.358271284    0.146880429   -0.402920126
  486 SOLV  HW2     1483   -1.312684096    0.281713562   -0.322867652
  487 SOLV  OW      1484   -1.092482902    1.141541875    0.965114071
  487 SOLV  HW1     1485   -1.071527462    1.122275601    0.869242077
  487 SOLV  HW2     1486   -1.042414986    1.077737645    1.023629247
  488 SOLV  OW      1487   -1.679809793   -0.757529655    1.600322341
  488 SOLV  HW1     1488   -1.686474387   -0.854678616    1.577534765
  488 SOLV  HW2     1489   -1.712996016   -0.742816211    1.693508768
  489 SOLV  OW      1490    0.910128788   -0.988953603    0.447632218
  489 SOLV  HW1     1491    1.008360228   -0.982512922    0.429994318
  489 SOLV  HW2     1492    0.894503548   -1.044868779    0.529064835
  490 SOLV  OW      1493   -0.988067572    0.516725818    0.861025342
  490 SOLV  HW1     1494   -1.080818907    0.546444504    0.883729143
  490 SOLV  HW2     1495   -0.987476151    0.417835923    0.846132249
  491 SOLV  OW      1496   -0.840586249    1.548702990   -0.372074606
  491 SOLV  HW1     1497   -0.895634667    1.511316984   -0.297428785
  491 SOLV  HW2     1498   -0.895419431    1.551665917   -0.455648186
  492 SOLV  OW      1499   -0.793481605   -0.039304053    0.912653889
  492 SOLV  HW1     1500   -0.695471441   -0.030784039    0.930628446
  492 SOLV  HW2     1501   -0.837532429    0.049575079    0.925369982
  493 SOLV  OW      1502    0.543175995    1.341124627    0.298759505
  493 SOLV  HW1     1503    0.569154309    1.322788715    0.203942141
  493 SOLV  HW2     1504    0.507590282    1.434295328    0.306131717
  494 SOLV  OW      1505   -0.738887439    0.488939507    0.681330007
  494 SOLV  HW1     1506   -0.795707373    0.570089119    0.667610199
  494 SOLV  HW2     1507   -0.797505175    0.409740500    0.698459064
  495 SOLV  OW      1508    0.921220099    0.357349219    1.703400354
  495 SOLV  HW1     1509    0.963981031    0.290078137    1.643001265
  495 SOLV  HW2     1510    0.894279164    0.312989756    1.788889137
  496 SOLV  OW      1511    0.099767028    1.056822743    0.806403886
  496 SOLV  HW1     1512    0.065555493    1.035370240    0.714911448
  496 SOLV  HW2     1513    0.199532814    1.049919875    0.807133731
  497 SOLV  OW      1514   -1.429461989   -1.417087916   -1.045809809
  497 SOLV  HW1     1515   -1.524378555   -1.416415872   -1.077309564
  497 SOLV  HW2     1516   -1.378817045   -1.343693267   -1.091087565
  498 SOLV  OW      1517   -1.366228075   -0.868665633   -0.698588259
  498 SOLV  HW1     1518   -1.418406662   -0.946282083   -0.663164204
  498 SOLV  HW2     1519   -1.421693593   -0.818894231   -0.765282249
  499 SOLV  OW      1520   -1.376844232    1.345073224   -1.568800220
  499 SOLV  HW1     1521   -1.472968091    1.328018212   -1.547093907
  499 SOLV  HW2     1522   -1.352208994    1.295533000   -1.652110646
  500 SOLV  OW      1523    1.298068396   -0.271750379    1.080605333
  500 SOLV  HW1     1524    1.335471952   -0.347732979    1.133797371
  500 SOLV  HW2     1525    1.214897248   -0.237981166    1.124695488
  501 SOLV  OW      1526   -0.842565183    0.043935269   -0.370817772
  501 SOLV  HW1     1527   -0.883031774   -0.042738360   -0.399974887
  501 SOLV  HW2     1528   -0.794496327    0.030756609   -0.284113063
  502 SOLV  OW      1529    0.019612395   -0.760316048    0.463125734
  502 SOLV  HW1     1530   -0.021255097   -0.844038026    0.499464634
  502 SOLV  HW2     1531    0.008931502   -0.758468973    0.363714935
  503 SOLV  OW      1532   -1.535660148   -0.759530400   -0.168138769
  503 SOLV  HW1     1533   -1.475919485   -0.756624941   -0.087986307
  503 SOLV  HW2     1534   -1.572794497   -0.668277096   -0.185333388
  504 SOLV  OW      1535   -0.792904651    0.148605735   -1.300217858
  504 SOLV  HW1     1536   -0.843916636    0.166225123   -1.384415352
  504 SOLV  HW2     1537   -0.694916852    0.147718751   -1.320203650
  505 SOLV  OW      1538   -1.098446598    0.166703183   -0.338764472
  505 SOLV  HW1     1539   -1.002728349    0.142996410   -0.322104077
  505 SOLV  HW2     1540   -1.125394950    0.241271418   -0.277815347
  506 SOLV  OW      1541   -0.190949758    0.606868019    1.717865693
  506 SOLV  HW1     1542   -0.254616228    0.552996297    1.662689086
  506 SOLV  HW2     1543   -0.238833081    0.643627186    1.797589913
  507 SOLV  OW      1544    0.769520254   -1.071491616    1.603076098
  507 SOLV  HW1     1545    0.746549391   -0.983362216    1.561758590
  507 SOLV  HW2     1546    0.698171505   -1.138101244    1.581302824
  508 SOLV  OW      1547    1.156984435   -0.083283777    0.173943252
  508 SOLV  HW1     1548    1.075827696   -0.122883846    0.216922799
  508 SOLV  HW2     1549    1.238378046   -0.132594301    0.204689458
  509 SOLV  OW      1550   -0.380460900    0.994807394   -0.105268152
  509 SOLV  HW1     1551   -0.280527169    0.996298967   -0.108854290
  509 SOLV  HW2     1552   -0.416519058    1.078611133   -0.146237134
  510 SOLV  OW      1553    0.422438497    0.940853598    0.229261894
  510 SOLV  HW1     1554    0.351894293    0.879332015    0.194043877
  510 SOLV  HW2     1555    0.483955271    0.967043520    0.154888368
  511 SOLV  OW      1556   -0.387143429   -0.073374316    0.845037118
  511 SOLV  HW1     1557   -0.310284792   -0.016363439    0.874095075
  511 SOLV  HW2     1558   -0.456988768   -0.015902312    0.802371337
  512 SOLV  OW      1559   -0.570448038   -1.729643875   -1.558283658
  512 SOLV  HW1     1560   -0.576141857   -1.793770607   -1.634813838
  512 SOLV  HW2     1561   -0.547749427   -1.638553767   -1.592764267
  513 SOLV  OW      1562   -1.366824951   -1.273949480    1.382797251
  513 SOLV  HW1     1563   -1.277920864   -1.308329278    1.352535333
  513 SOLV  HW2     1564   -1.370269277   -1.174805857    1.370137337
  514 SOLV  OW      1565   -0.536264337   -0.330610800    0.611562774
  514 SOLV  HW1     1566   -0.549301179   -0.233131190    0.629712604
  514 SOLV  HW2     1567   -0.560593279   -0.350360086    0.516591262
  515 SOLV  OW      1568   -1.048146128    1.062345485    0.698524777
  515 SOLV  HW1     1569   -0.953226334    1.043362489    0.673400133
  515 SOLV  HW2     1570   -1.084818197    1.133631330    0.638734851
  516 SOLV  OW      1571   -0.038363578    1.433514912    0.140789256
  516 SOLV  HW1     1572   -0.119773504    1.384634839    0.172170028
  516 SOLV  HW2     1573    0.039326122    1.409715098    0.199093127
  517 SOLV  OW      1574    1.519943315    1.016776866   -0.321759794
  517 SOLV  HW1     1575    1.530818660    0.984704971   -0.227658591
  517 SOLV  HW2     1576    1.430512110    0.988501018   -0.356463676
  518 SOLV  OW      1577    1.367893223    1.266467283   -1.547607934
  518 SOLV  HW1     1578    1.351634337    1.360995830   -1.519296230
  518 SOLV  HW2     1579    1.280367530    1.221551888   -1.565588701
  519 SOLV  OW      1580    1.689402240   -0.288835486    1.632974893
  519 SOLV  HW1     1581    1.602730453   -0.288015922    1.583087028
  519 SOLV  HW2     1582    1.764618632   -0.271565420    1.569369802
  520 SOLV  OW      1583    0.301742745    0.029047566    1.369523987
  520 SOLV  HW1     1584    0.312015732    0.045628067    1.467612312
  520 SOLV  HW2     1585    0.293092386   -0.069219373    1.353076134
  521 SOLV  OW      1586    0.490776103    0.807437966    0.912431713
  521 SOLV  HW1     1587    0.536048916    0.718511625    0.918949254
  521 SOLV  HW2     1588    0.411137824    0.808785364    0.972911841
  522 SOLV  OW      1589    0.093361647    1.099957360   -0.023813349
  522 SOLV  HW1     1590    0.101207524    1.004312754   -0.051961766
  522 SOLV  HW2     1591    0.184644607    1.140190235   -0.016717939
  523 SOLV  OW      1592   -0.224908081   -0.500724520    0.331938558
  523 SOLV  HW1     1593   -0.240686980   -0.577200462    0.394421166
  523 SOLV  HW2     1594   -0.223481454   -0.534385874    0.237776840
  524 SOLV  OW      1595    0.169424305    0.419395840    1.514162264
  524 SOLV  HW1     1596    0.162025768    0.518286503    1.501280659
  524 SOLV  HW2     1597    0.095514164    0.373735166    1.464640613
  525 SOLV  OW      1598   -0.669751719   -1.292567255   -1.588944965
  525 SOLV  HW1     1599   -0.693972243   -1.291971557   -1.491916007
  525 SOLV  HW2     1600   -0.685057597   -1.201636797   -1.627661076
  526 SOLV  OW      1601   -1.206679249    1.042955867   -0.966814825
  526 SOLV  HW1     1602   -1.165277267    0.953396691   -0.983139931
  526 SOLV  HW2     1603   -1.208414127    1.094927802   -1.052239277
  527 SOLV  OW      1604   -0.427081141    0.501894855   -0.730072071
  527 SOLV  HW1     1605   -0.451730284    0.592982483   -0.763193931
  527 SOLV  HW2     1606   -0.334127753    0.503867884   -0.693231108
  528 SOLV  OW      1607    1.500764843   -0.096202345   -1.115225746
  528 SOLV  HW1     1608    1.599966698   -0.085851401   -1.122429074
  528 SOLV  HW2     1609    1.472373439   -0.080098423   -1.020702775
  529 SOLV  OW      1610   -0.455188928    0.060193257    1.197373142
  529 SOLV  HW1     1611   -0.369008590    0.085055004    1.153139531
  529 SOLV  HW2     1612   -0.469783247   -0.038377164    1.188854124
  530 SOLV  OW      1613    1.496688257    1.534186092    0.891703625
  530 SOLV  HW1     1614    1.405349924    1.494575274    0.901102144
  530 SOLV  HW2     1615    1.565495725    1.463519518    0.908189009
  531 SOLV  OW      1616    1.062570946   -1.213781412    1.475182310
  531 SOLV  HW1     1617    1.022422630   -1.224654619    1.384243395
  531 SOLV  HW2     1618    1.030546484   -1.128143245    1.515710216
  532 SOLV  OW      1619   -1.454705891    0.048722619   -0.733068580
  532 SOLV  HW1     1620   -1.394603263    0.046642784   -0.812975710
  532 SOLV  HW2     1621   -1.534789037    0.105185011   -0.753081467
  533 SOLV  OW      1622    1.360448607   -0.488665526    1.247102016
  533 SOLV  HW1     1623    1.435292932   -0.552081188    1.227642897
  533 SOLV  HW2     1624    1.277353884   -0.540455077    1.267475734
  534 SOLV  OW      1625   -1.048471132   -0.690090773    0.105177330
  534 SOLV  HW1     1626   -1.019928964   -0.781698945    0.133342689
  534 SOLV  HW2     1627   -1.070434695   -0.690569829    0.007610137
  535 SOLV  OW      1628    0.411985123    0.628161989    0.634483271
  535 SOLV  HW1     1629    0.326553113    0.667182248    0.600128357
  535 SOLV  HW2     1630    0.418152386    0.643162388    0.733166635
  536 SOLV  OW      1631   -0.857033365    0.692940215    1.707923501
  536 SOLV  HW1     1632   -0.824503157    0.631700900    1.635861114
  536 SOLV  HW2     1633   -0.881271435    0.639318863    1.788785582
  537 SOLV  OW      1634   -0.734990449   -1.039880836   -1.718824516
  537 SOLV  HW1     1635   -0.789824499   -1.002975586   -1.793877208
  537 SOLV  HW2     1636   -0.670943831   -0.970030098   -1.686879333
  538 SOLV  OW      1637    0.377110131   -0.303902841    1.147951168
  538 SOLV  HW1     1638    0.363695674   -0.216852841    1.100597711
  538 SOLV  HW2     1639    0.288383451   -0.347291392    1.163667625
  539 SOLV  OW      1640   -0.185685695   -0.848485599   -0.934634666
  539 SOLV  HW1     1641   -0.241994510   -0.774796301   -0.897210669
  539 SOLV  HW2     1642   -0.095098277   -0.845960401   -0.892339209
  540 SOLV  OW      1643   -0.430612025   -1.357073433    1.467674258
  540 SOLV  HW1     1644   -0.352304177   -1.401957453    1.424604792
  540 SOLV  HW2     1645   -0.402368566   -1.268169568    1.503730783
  541 SOLV  OW      1646    1.215583973    1.456512584    0.884954955
  541 SOLV  HW1     1647    1.176480472    1.534722741    0.933488523
  541 SOLV  HW2     1648    1.249610214    1.389795838    0.951231048
  542 SOLV  OW      1649    0.171085623    0.361778564    0.471729794
  542 SOLV  HW1     1650    0.219612067    0.356690233    0.384440993
  542 SOLV  HW2     1651    0.073209145    0.373337013    0.454800608
  543 SOLV  OW      1652   -0.265793918    0.839188763    0.549271246
  543 SOLV  HW1     1653   -0.349720366    0.861788069    0.499801403
  543 SOLV  HW2     1654   -0.187120850    0.876875973    0.500363768
  544 SOLV  OW      1655   -1.143776367   -0.499654868   -1.524118062
  544 SOLV  HW1     1656   -1.153795777   -0.594634909   -1.494456770
  544 SOLV  HW2     1657   -1.048255772   -0.482101003   -1.547973039
  545 SOLV  OW      1658   -0.089511662   -1.174669076   -0.905452225
  545 SOLV  HW1     1659    0.005023707   -1.200980534   -0.886155433
  545 SOLV  HW2     1660   -0.092441737   -1.119906634   -0.989082951
  546 SOLV  OW      1661    1.433986809    0.706023961    0.927199363
  546 SOLV  HW1     1662    1.359346819    0.735692110    0.986782611
  546 SOLV  HW2     1663    1.398444581    0.688837183    0.835314646
  547 SOLV  OW      1664    1.374943867   -0.089148591   -0.883857987
  547 SOLV  HW1     1665    1.286641875   -0.113855855   -0.923780390
  547 SOLV  HW2     1666    1.392547708   -0.146500086   -0.803843438
  548 SOLV  OW      1667   -0.131938010    1.415351396    1.624339149
  548 SOLV  HW1     1668   -0.079145150    1.387872341    1.704708490
  548 SOLV  HW2     1669   -0.106703682    1.508513478    1.598158938
  549 SOLV  OW      1670   -0.830201910    0.288728538    0.222329711
  549 SOLV  HW1     1671   -0.786583738    0.342044738    0.149839160
  549 SOLV  HW2     1672   -0.898958673    0.344964015    0.268265303
  550 SOLV  OW      1673   -0.179796658    0.451499922   -0.626451460
  550 SOLV  HW1     1674   -0.190795421    0.356523146   -0.655783712
  550 SOLV  HW2     1675   -0.158886998    0.453959589   -0.528683137
  551 SOLV  OW      1676    0.655364632   -0.279035573    1.070193817
  551 SOLV  HW1     1677    0.559699526   -0.308167958    1.071209236
  551 SOLV  HW2     1678    0.664566487   -0.193131833    1.120566853
  552 SOLV  OW      1679    1.607655486   -0.039963778    0.629455435
  552 SOLV  HW1     1680    1.651901302   -0.115819824    0.677309467
  552 SOLV  HW2     1681    1.553463923    0.013343113    0.694443700
  553 SOLV  OW      1682   -0.977510410   -0.840771063   -0.930790354
  553 SOLV  HW1     1683   -0.877775125   -0.834036701   -0.927746454
  553 SOLV  HW2     1684   -1.012596700   -0.782666419   -1.004236982
  554 SOLV  OW      1685    0.231045595   -1.202361707   -1.561784236
  554 SOLV  HW1     1686    0.213304270   -1.131846615   -1.630447394
  554 SOLV  HW2     1687    0.161887094   -1.274222563   -1.569194416
  555 SOLV  OW      1688    1.297232759    1.037978311    1.438696017
  555 SOLV  HW1     1689    1.272650717    1.133801548    1.424021485
  555 SOLV  HW2     1690    1.247906214    1.002736450    1.518235144
  556 SOLV  OW      1691    1.650685055   -0.854920912    1.330794949
  556 SOLV  HW1     1692    1.646833633   -0.760290401    1.362920885
  556 SOLV  HW2     1693    1.557963927   -0.891960796    1.325083783
  557 SOLV  OW      1694    1.708764448    0.176918256    0.034425798
  557 SOLV  HW1     1695    1.683571615    0.273587855    0.029763249
  557 SOLV  HW2     1696    1.793729518    0.162151784   -0.016212856
  558 SOLV  OW      1697   -0.228539586    1.199415566    1.237893532
  558 SOLV  HW1     1698   -0.304374532    1.180232135    1.175583843
  558 SOLV  HW2     1699   -0.145296599    1.156019951    1.203414495
  559 SOLV  OW      1700   -0.429716101    0.628548014    0.632060625
  559 SOLV  HW1     1701   -0.454254221    0.661815611    0.723125855
  559 SOLV  HW2     1702   -0.358566844    0.687136390    0.593243801
  560 SOLV  OW      1703   -0.045784635   -1.737820606   -0.320613183
  560 SOLV  HW1     1704   -0.137576689   -1.725611655   -0.282836384
  560 SOLV  HW2     1705   -0.033322839   -1.676239417   -0.398422200
  561 SOLV  OW      1706    0.052927877    1.699664475   -1.233414432
  561 SOLV  HW1     1707    0.027850259    1.684672841   -1.137767817
  561 SOLV  HW2     1708   -0.000987744    1.639032350   -1.291884264
  562 SOLV  OW      1709   -0.355169108   -0.322878688    0.969731644
  562 SOLV  HW1     1710   -0.355671961   -0.234004349    0.923893488
  562 SOLV  HW2     1711   -0.268858823   -0.369668911    0.950726120
  563 SOLV  OW      1712   -1.734080532   -1.729795021   -1.287803176
  563 SOLV  HW1     1713   -1.674906561   -1.803306387   -1.320912605
  563 SOLV  HW2     1714   -1.767892579   -1.676691907   -1.365510113
  564 SOLV  OW      1715    1.114321639   -0.838794850   -1.148700517
  564 SOLV  HW1     1716    1.108321265   -0.773897284   -1.072856331
  564 SOLV  HW2     1717    1.022211376   -0.862967248   -1.179219277
  565 SOLV  OW      1718   -1.042123006    1.707830041   -0.077019927
  565 SOLV  HW1     1719   -1.092361465    1.794184000   -0.081592272
  565 SOLV  HW2     1720   -1.062495348    1.661979646    0.009493333
  566 SOLV  OW      1721    0.602718397    1.388142655    1.216841138
  566 SOLV  HW1     1722    0.566413932    1.335448617    1.139985323
  566 SOLV  HW2     1723    0.599831837    1.332365574    1.299798658
  567 SOLV  OW      1724   -0.397754716    0.811032843    1.274262709
  567 SOLV  HW1     1725   -0.404697799    0.717281931    1.240137507
  567 SOLV  HW2     1726   -0.301556183    0.834089533    1.288967367
  568 SOLV  OW      1727   -1.030769533   -1.125968446    0.389997795
  568 SOLV  HW1     1728   -1.083414287   -1.064753569    0.330982972
  568 SOLV  HW2     1729   -0.984770968   -1.072493003    0.460891249
  569 SOLV  OW      1730    0.724488174    1.414530138   -0.091301231
  569 SOLV  HW1     1731    0.710726485    1.374959537   -0.182109874
  569 SOLV  HW2     1732    0.808992604    1.378546027   -0.051735526
  570 SOLV  OW      1733    0.323811970   -1.268178470    1.586569171
  570 SOLV  HW1     1734    0.331658209   -1.256913251    1.685629882
  570 SOLV  HW2     1735    0.275466927   -1.189667150    1.547836320
  571 SOLV  OW      1736   -1.091140355   -0.073391911    1.040227996
  571 SOLV  HW1     1737   -1.018507906   -0.142095942    1.042705591
  571 SOLV  HW2     1738   -1.171395865   -0.111405205    0.994229675
  572 SOLV  OW      1739   -1.392186219    0.345312184    1.700952002
  572 SOLV  HW1     1740   -1.328704199    0.311347470    1.770364683
  572 SOLV  HW2     1741   -1.425735882    0.435611791    1.727823001
  573 SOLV  OW      1742   -0.064448046    0.624756271   -1.095226710
  573 SOLV  HW1     1743   -0.062857039    0.703449637   -1.033532208
  573 SOLV  HW2     1744   -0.041606161    0.541885716   -1.044118208
  574 SOLV  OW      1745   -0.164533441   -0.060723557   -0.694555053
  574 SOLV  HW1     1746   -0.238571940   -0.101478427   -0.641100538
  574 SOLV  HW2     1747   -0.082051600   -0.055058547   -0.638299799
  575 SOLV  OW      1748   -0.146031533    1.482929774   -0.116601307
  575 SOLV  HW1     1749   -0.212038552    1.552790339   -0.088957014
  575 SOLV  HW2     1750   -0.088184840    1.459029657   -0.038600721
  576 SOLV  OW      1751    1.752154529   -1.270947290    1.565041992
  576 SOLV  HW1     1752    1.696501133   -1.352283090    1.548040389
  576 SOLV  HW2     1753    1.742567575   -1.243425916    1.660710538
  577 SOLV  OW      1754   -0.822070904   -0.180194741    0.174461765
  577 SOLV  HW1     1755   -0.814728688   -0.215575686    0.081209615
  577 SOLV  HW2     1756   -0.773587590   -0.092962786    0.180909419
  578 SOLV  OW      1757   -1.632600547    1.061602264   -0.292128817
  578 SOLV  HW1     1758   -1.545320679    1.047141436   -0.338766677
  578 SOLV  HW2     1759   -1.655085872    1.159047578   -0.292993521
  579 SOLV  OW      1760   -0.287717314   -1.436852414   -1.521776361
  579 SOLV  HW1     1761   -0.276491657   -1.339056322   -1.504116331
  579 SOLV  HW2     1762   -0.210767243   -1.486914657   -1.482098656
  580 SOLV  OW      1763    0.320771057   -0.687596877    1.101180075
  580 SOLV  HW1     1764    0.271760318   -0.763074029    1.144803885
  580 SOLV  HW2     1765    0.419085951   -0.699005683    1.115529859
  581 SOLV  OW      1766    0.930022968   -1.237486476   -1.517009993
  581 SOLV  HW1     1767    0.950239862   -1.273782304   -1.426048862
  581 SOLV  HW2     1768    0.832174172   -1.218133429   -1.524156505
  582 SOLV  OW      1769   -1.600949755    0.885492939   -0.728321738
  582 SOLV  HW1     1770   -1.678073303    0.925634404   -0.678904945
  582 SOLV  HW2     1771   -1.556566483    0.955946853   -0.783708626
  583 SOLV  OW      1772    1.204111252   -1.024287155    0.377173323
  583 SOLV  HW1     1773    1.268026544   -1.035646850    0.453237722
  583 SOLV  HW2     1774    1.246728810   -1.056749749    0.292722648
  584 SOLV  OW      1775    1.533367811   -1.216441896    1.162550528
  584 SOLV  HW1     1776    1.448787097   -1.212322208    1.109345349
  584 SOLV  HW2     1777    1.602066296   -1.157127315    1.120551368
  585 SOLV  OW      1778    0.713902242    1.272649593   -0.328082215
  585 SOLV  HW1     1779    0.697673657    1.188915439   -0.380299517
  585 SOLV  HW2     1780    0.785433571    1.326419860   -0.372730137
  586 SOLV  OW      1781   -1.020537400   -0.043163763    0.397104903
  586 SOLV  HW1     1782   -0.982234389   -0.120387087    0.447794912
  586 SOLV  HW2     1783   -0.947161940    0.004728245    0.348913643
  587 SOLV  OW      1784   -1.023817399   -0.835875196    1.166307148
  587 SOLV  HW1     1785   -1.120378869   -0.818080487    1.147352667
  587 SOLV  HW2     1786   -0.987097262   -0.762667301    1.223685156
  588 SOLV  OW      1787   -0.064116266    0.789909285   -1.324478052
  588 SOLV  HW1     1788   -0.074052262    0.735194720   -1.407598595
  588 SOLV  HW2     1789   -0.050263137    0.729295123   -1.246149420
  589 SOLV  OW      1790    0.157891618   -1.326909325    1.019816356
  589 SOLV  HW1     1791    0.135306520   -1.404751883    1.078403301
  589 SOLV  HW2     1792    0.115799634   -1.339517124    0.929976648
  590 SOLV  OW      1793   -1.384527270    0.743389578   -1.156769544
  590 SOLV  HW1     1794   -1.466673722    0.717562098   -1.105908766
  590 SOLV  HW2     1795   -1.303398067    0.714805313   -1.105752344
  591 SOLV  OW      1796   -1.645055465   -0.490283144   -0.525805790
  591 SOLV  HW1     1797   -1.638972846   -0.478595478   -0.426668707
  591 SOLV  HW2     1798   -1.617396222   -0.583256937   -0.550147419
  592 SOLV  OW      1799    0.881326237    0.648441042    0.319577206
  592 SOLV  HW1     1800    0.899569474    0.550133081    0.321661529
  592 SOLV  HW2     1801    0.808787389    0.670254798    0.384875055
  593 SOLV  OW      1802   -0.174581216    0.423315694    0.077385805
  593 SOLV  HW1     1803   -0.252353275    0.386534650    0.026395133
  593 SOLV  HW2     1804   -0.095610786    0.431270537    0.016543411
  594 SOLV  OW      1805   -1.450885802    0.397864345   -0.924927854
  594 SOLV  HW1     1806   -1.523763872    0.344486933   -0.882018155
  594 SOLV  HW2     1807   -1.459696258    0.493822300   -0.898169094
  595 SOLV  OW      1808    0.891889530    0.146364552    0.476357261
  595 SOLV  HW1     1809    0.820543531    0.137344012    0.545843488
  595 SOLV  HW2     1810    0.973459634    0.096467036    0.505624241
  596 SOLV  OW      1811   -0.518419219   -0.011223063   -1.483750070
  596 SOLV  HW1     1812   -0.515747678    0.057522335   -1.411163200
  596 SOLV  HW2     1813   -0.458032540   -0.087274035   -1.459841101
  597 SOLV  OW      1814   -1.114056498   -1.570682473   -0.188767010
  597 SOLV  HW1     1815   -1.171875857   -1.578137381   -0.270025342
  597 SOLV  HW2     1816   -1.021297858   -1.545189499   -0.216106263
  598 SOLV  OW      1817    0.449100009   -1.053994973   -0.970886821
  598 SOLV  HW1     1818    0.428129790   -1.135015793   -1.025636191
  598 SOLV  HW2     1819    0.430137637   -0.971733052   -1.024505404
  599 SOLV  OW      1820   -0.141101654    0.271907232    1.588324846
  599 SOLV  HW1     1821   -0.181665000    0.357100493    1.555208034
  599 SOLV  HW2     1822   -0.078271732    0.235907688    1.519344089
  600 SOLV  OW      1823   -1.564149998   -1.269309879    0.816800358
  600 SOLV  HW1     1824   -1.644227692   -1.284043650    0.874873224
  600 SOLV  HW2     1825   -1.525031609   -1.357650736    0.790963424
  601 SOLV  OW      1826   -0.801249717    1.021147930   -1.237427447
  601 SOLV  HW1     1827   -0.876211183    0.957504883   -1.255642800
  601 SOLV  HW2     1828   -0.714839522    0.980042906   -1.266495824
  602 SOLV  OW      1829    0.647901831    1.170350210   -0.982108396
  602 SOLV  HW1     1830    0.651957425    1.221016111   -0.895977695
  602 SOLV  HW2     1831    0.694023591    1.222707071   -1.053756472
  603 SOLV  OW      1832    0.634633394    0.966728850   -1.341596337
  603 SOLV  HW1     1833    0.672279802    1.041990070   -1.287559926
  603 SOLV  HW2     1834    0.676204414    0.880622168   -1.312289695
  604 SOLV  OW      1835    0.325089375    1.140606564   -0.278512682
  604 SOLV  HW1     1836    0.295156143    1.235316194   -0.290154812
  604 SOLV  HW2     1837    0.408836522    1.125439905   -0.331027003
  605 SOLV  OW      1838   -1.415234283    0.103526830   -1.545751698
  605 SOLV  HW1     1839   -1.404891169    0.065237050   -1.637557733
  605 SOLV  HW2     1840   -1.467710684    0.040131411   -1.488930753
  606 SOLV  OW      1841   -1.578025225   -1.125667330    0.540393319
  606 SOLV  HW1     1842   -1.562840320   -1.194306705    0.611527271
  606 SOLV  HW2     1843   -1.570578077   -1.168718017    0.450431306
  607 SOLV  OW      1844   -0.698415978    0.010689471   -0.155111373
  607 SOLV  HW1     1845   -0.781149075    0.029933457   -0.102325347
  607 SOLV  HW2     1846   -0.620745679    0.000807091   -0.092893009
  608 SOLV  OW      1847   -1.024368887    0.375483948    0.398690794
  608 SOLV  HW1     1848   -0.975404657    0.372162396    0.485820089
  608 SOLV  HW2     1849   -1.080307359    0.293189835    0.388762738
  609 SOLV  OW      1850   -0.906307006   -1.343258654    1.469649223
  609 SOLV  HW1     1851   -0.963343282   -1.271016839    1.508759044
  609 SOLV  HW2     1852   -0.814912676   -1.339085084    1.510036861
  610 SOLV  OW      1853   -1.416252707   -0.452274171   -1.585379809
  610 SOLV  HW1     1854   -1.329823704   -0.443113814   -1.535921169
  610 SOLV  HW2     1855   -1.423019848   -0.544331565   -1.623845925
  611 SOLV  OW      1856   -0.064085958   -1.672849196    0.673490012
  611 SOLV  HW1     1857   -0.003897625   -1.612908205    0.726273054
  611 SOLV  HW2     1858   -0.050888000   -1.655705692    0.575850836
  612 SOLV  OW      1859   -0.492436556   -1.478158178    0.708209072
  612 SOLV  HW1     1860   -0.509316141   -1.455034320    0.804033498
  612 SOLV  HW2     1861   -0.518883685   -1.401108968    0.650192403
  613 SOLV  OW      1862   -1.388802081   -1.437990764    1.619416031
  613 SOLV  HW1     1863   -1.454214620   -1.513086427    1.610286685
  613 SOLV  HW2     1864   -1.376801239   -1.393298455    1.530759494
  614 SOLV  OW      1865    0.322447609   -1.016599105    0.824599791
  614 SOLV  HW1     1866    0.294240769   -1.107035557    0.792550887
  614 SOLV  HW2     1867    0.287211261   -0.946707489    0.762350551
  615 SOLV  OW      1868   -1.687186897   -1.756018621    0.768845287
  615 SOLV  HW1     1869   -1.726470734   -1.665546349    0.785378331
  615 SOLV  HW2     1870   -1.627186280   -1.752184383    0.688926208
  616 SOLV  OW      1871    0.461147451    0.179889869    0.052540941
  616 SOLV  HW1     1872    0.496435118    0.124274306    0.127797031
  616 SOLV  HW2     1873    0.523073798    0.256648232    0.035959739
  617 SOLV  OW      1874   -0.042462382   -0.242697549    1.282588960
  617 SOLV  HW1     1875   -0.004785859   -0.169195938    1.338963016
  617 SOLV  HW2     1876   -0.069826089   -0.205844450    1.193745970
  618 SOLV  OW      1877   -1.260035411   -0.116460968    1.350434124
  618 SOLV  HW1     1878   -1.176688879   -0.072322870    1.317160428
  618 SOLV  HW2     1879   -1.264076421   -0.210267169    1.315997771
  619 SOLV  OW      1880    0.241111554   -1.626880290   -0.430068199
  619 SOLV  HW1     1881    0.198145240   -1.538180295   -0.413100706
  619 SOLV  HW2     1882    0.270969485   -1.631742658   -0.525391745
  620 SOLV  OW      1883   -0.014796537   -0.998897961    0.980283519
  620 SOLV  HW1     1884   -0.078663798   -1.075688126    0.985347083
  620 SOLV  HW2     1885    0.041776730   -0.997124533    1.062731866
  621 SOLV  OW      1886   -1.196664829   -1.703693680   -0.616652859
  621 SOLV  HW1     1887   -1.161359106   -1.791717950   -0.584921606
  621 SOLV  HW2     1888   -1.160084461   -1.683962478   -0.707615116
  622 SOLV  OW      1889   -1.099951728   -0.510064545    1.638993032
  622 SOLV  HW1     1890   -1.171222957   -0.457732416    1.592266546
  622 SOLV  HW2     1891   -1.078720663   -0.466642409    1.726544248
  623 SOLV  OW      1892   -1.316940687    0.802216811   -1.408927843
  623 SOLV  HW1     1893   -1.370651258    0.788437062   -1.325709275
  623 SOLV  HW2     1894   -1.353436599    0.880341129   -1.459570112
  624 SOLV  OW      1895   -0.167175679    1.146591076   -0.143062564
  624 SOLV  HW1     1896   -0.189658847    1.241077231   -0.119223046
  624 SOLV  HW2     1897   -0.072969368    1.126888752   -0.115888337
  625 SOLV  OW      1898    1.451970846   -1.160870430    1.426864325
  625 SOLV  HW1     1899    1.382626475   -1.099124462    1.389711794
  625 SOLV  HW2     1900    1.499383929   -1.206789414    1.351731284
  626 SOLV  OW      1901   -0.745969056   -0.215573950   -0.712599329
  626 SOLV  HW1     1902   -0.838663245   -0.183300409   -0.731772548
  626 SOLV  HW2     1903   -0.682141365   -0.173980854   -0.777386260
  627 SOLV  OW      1904   -0.144318232   -1.059285203   -0.641333182
  627 SOLV  HW1     1905   -0.202337750   -1.119392432   -0.586370513
  627 SOLV  HW2     1906   -0.118418861   -1.106117398   -0.725807842
  628 SOLV  OW      1907    1.574753710   -1.720662734   -0.730719011
  628 SOLV  HW1     1908    1.488124588   -1.674895914   -0.750738840
  628 SOLV  HW2     1909    1.610855276   -1.761739144   -0.814452912
  629 SOLV  OW      1910   -0.133993011   -1.682126113    1.169826050
  629 SOLV  HW1     1911   -0.183938932   -1.641198630    1.093457705
  629 SOLV  HW2     1912   -0.198848317   -1.723821222    1.233521196
  630 SOLV  OW      1913   -1.095283056   -0.736183370    0.871003606
  630 SOLV  HW1     1914   -1.062888636   -0.698643132    0.784162762
  630 SOLV  HW2     1915   -1.137385670   -0.663382542    0.925127122
  631 SOLV  OW      1916   -0.368219495    0.117678201   -1.118007632
  631 SOLV  HW1     1917   -0.290072230    0.175368334   -1.094205038
  631 SOLV  HW2     1918   -0.368822773    0.036593550   -1.059470685
  632 SOLV  OW      1919   -0.168261201    0.520066136    1.260902814
  632 SOLV  HW1     1920   -0.144419025    0.607933275    1.302266539
  632 SOLV  HW2     1921   -0.107651294    0.502201684    1.183396037
  633 SOLV  OW      1922   -1.672435704    0.219381179    1.575832735
  633 SOLV  HW1     1923   -1.587245002    0.194081768    1.621700954
  633 SOLV  HW2     1924   -1.654012205    0.238204947    1.479356831
  634 SOLV  OW      1925    0.196008168   -0.586685514    0.850937753
  634 SOLV  HW1     1926    0.176499752   -0.492156387    0.877112428
  634 SOLV  HW2     1927    0.256074218   -0.628421341    0.919140159
  635 SOLV  OW      1928   -0.492050935    1.698844483    0.128774285
  635 SOLV  HW1     1929   -0.575043168    1.752275894    0.112681748
  635 SOLV  HW2     1930   -0.517015683    1.605797227    0.155616289
  636 SOLV  OW      1931    1.047141012   -0.655887818    1.636789277
  636 SOLV  HW1     1932    1.070631801   -0.719758782    1.710071456
  636 SOLV  HW2     1933    1.040549350   -0.563336592    1.674103299
  637 SOLV  OW      1934    0.375113582   -0.419035695   -0.771105142
  637 SOLV  HW1     1935    0.289669547   -0.398415168   -0.723400351
  637 SOLV  HW2     1936    0.408034274   -0.336799127   -0.817526962
  638 SOLV  OW      1937    0.929990478   -1.476793480   -0.562457053
  638 SOLV  HW1     1938    1.003455665   -1.409014420   -0.565684885
  638 SOLV  HW2     1939    0.960726694   -1.556810697   -0.510939479
  639 SOLV  OW      1940   -0.967929024    1.648950119   -1.056493274
  639 SOLV  HW1     1941   -1.026869934    1.729516825   -1.050430486
  639 SOLV  HW2     1942   -0.874638238    1.677502837   -1.078477222
  640 SOLV  OW      1943    0.149270951    1.417922043   -0.227853042
  640 SOLV  HW1     1944    0.089448025    1.479570880   -0.279058760
  640 SOLV  HW2     1945    0.103709742    1.389831030   -0.143375576
  641 SOLV  OW      1946    1.245063969   -1.210428102   -1.577657511
  641 SOLV  HW1     1947    1.156004125   -1.255370819   -1.570559189
  641 SOLV  HW2     1948    1.315260480   -1.278645179   -1.598168633
  642 SOLV  OW      1949   -1.471810362    0.309985546    0.108733781
  642 SOLV  HW1     1950   -1.516997165    0.309701537    0.197950811
  642 SOLV  HW2     1951   -1.524227710    0.253871177    0.044662671
  643 SOLV  OW      1952   -0.310915218    1.754374997    1.490479466
  643 SOLV  HW1     1953   -0.360444104    1.678524011    1.448107448
  643 SOLV  HW2     1954   -0.213033179    1.733880083    1.491377397
  644 SOLV  OW      1955   -0.263699101    1.299197111    0.214580289
  644 SOLV  HW1     1956   -0.275787756    1.335813503    0.306854364
  644 SOLV  HW2     1957   -0.323614849    1.348134451    0.151203064
  645 SOLV  OW      1958   -0.485847535   -0.366881404   -0.552571621
  645 SOLV  HW1     1959   -0.401325482   -0.419525394   -0.543372008
  645 SOLV  HW2     1960   -0.523407144   -0.379946743   -0.644335156
  646 SOLV  OW      1961    1.035661564   -0.041468650    0.731416395
  646 SOLV  HW1     1962    1.110889657   -0.103863596    0.752619480
  646 SOLV  HW2     1963    0.999807774   -0.002485294    0.816238585
  647 SOLV  OW      1964   -0.906360397   -0.476166875   -1.311269762
  647 SOLV  HW1     1965   -0.815421928   -0.494528007   -1.273924126
  647 SOLV  HW2     1966   -0.955066081   -0.413077005   -1.250863150
  648 SOLV  OW      1967    0.000696030    0.346179612   -1.483355559
  648 SOLV  HW1     1968   -0.091240086    0.308426460   -1.472216841
  648 SOLV  HW2     1969    0.068222493    0.278940939   -1.453011275
  649 SOLV  OW      1970    0.660205615    0.734470650    1.212013881
  649 SOLV  HW1     1971    0.691851033    0.710097374    1.303700566
  649 SOLV  HW2     1972    0.692982016    0.666564358    1.146315175
  650 SOLV  OW      1973   -0.826134233    1.305213085   -1.762355056
  650 SOLV  HW1     1974   -0.813947659    1.207160943   -1.746906476
  650 SOLV  HW2     1975   -0.923449198    1.327811813   -1.757830962
  651 SOLV  OW      1976   -1.368878493   -0.550803658    0.807517662
  651 SOLV  HW1     1977   -1.450252582   -0.494848413    0.823298516
  651 SOLV  HW2     1978   -1.302702663   -0.498855812    0.753444911
  652 SOLV  OW      1979    0.601595406    0.700117761   -0.347271336
  652 SOLV  HW1     1980    0.579778730    0.607375780   -0.377652181
  652 SOLV  HW2     1981    0.686307437    0.698701977   -0.294150083
  653 SOLV  OW      1982    0.452630967   -1.703740132   -1.077671195
  653 SOLV  HW1     1983    0.379446301   -1.711260627   -1.009925822
  653 SOLV  HW2     1984    0.522356676   -1.640196639   -1.044467078
  654 SOLV  OW      1985    0.895160452   -1.530045476    1.187516109
  654 SOLV  HW1     1986    0.808221740   -1.528137930    1.138121219
  654 SOLV  HW2     1987    0.929798637   -1.436769689    1.197597825
  655 SOLV  OW      1988   -0.372497019   -1.189769097   -0.538201829
  655 SOLV  HW1     1989   -0.351125797   -1.285573475   -0.519064549
  655 SOLV  HW2     1990   -0.409744442   -1.181770821   -0.630668434
  656 SOLV  OW      1991   -0.672915169   -0.415257933    0.843909499
  656 SOLV  HW1     1992   -0.675511440   -0.501620505    0.793549471
  656 SOLV  HW2     1993   -0.630259075   -0.344848275    0.787126447
  657 SOLV  OW      1994   -1.094876399   -0.891885117   -1.649680400
  657 SOLV  HW1     1995   -1.102302228   -0.976992325   -1.701675895
  657 SOLV  HW2     1996   -1.018293414   -0.898508907   -1.585704191
  658 SOLV  OW      1997   -1.672628171    0.722922394   -0.086208148
  658 SOLV  HW1     1998   -1.714918093    0.758402272   -0.169591490
  658 SOLV  HW2     1999   -1.736209087    0.660747127   -0.040473004
  659 SOLV  OW      2000    1.506786802    0.514985397    1.627004288
  659 SOLV  HW1     2001    1.479591680    0.610823438    1.618223796
  659 SOLV  HW2     2002    1.445917151    0.468864866    1.691574691
  660 SOLV  OW      2003   -0.493122249    0.650183746   -1.712383461
  660 SOLV  HW1     2004   -0.550225441    0.650597063   -1.794484804
  660 SOLV  HW2     2005   -0.397399629    0.637549037   -1.738443890
  661 SOLV  OW      2006   -0.249159500    1.263613510    0.908427324
  661 SOLV  HW1     2007   -0.237365029    1.255416605    0.809457219
  661 SOLV  HW2     2008   -0.303254265    1.186504825    0.942033005
  662 SOLV  OW      2009    0.983069900    0.451968675   -1.234304772
  662 SOLV  HW1     2010    0.891174937    0.420030978   -1.257441310
  662 SOLV  HW2     2011    0.976709440    0.526385452   -1.167794212
  663 SOLV  OW      2012   -1.214717660   -0.721153970   -0.555703285
  663 SOLV  HW1     2013   -1.267105665   -0.790306454   -0.605454343
  663 SOLV  HW2     2014   -1.272509660   -0.679834498   -0.485315641
  664 SOLV  OW      2015   -1.710551652    1.094466634    1.635403960
  664 SOLV  HW1     2016   -1.735362074    0.998216544    1.624365738
  664 SOLV  HW2     2017   -1.785338509    1.152134254    1.602496625
  665 SOLV  OW      2018   -0.620541454    1.287528839   -1.202894395
  665 SOLV  HW1     2019   -0.673033953    1.238204048   -1.272273664
  665 SOLV  HW2     2020   -0.531716962    1.313688313   -1.240679396
  666 SOLV  OW      2021   -0.790700916   -1.511836780   -1.775005217
  666 SOLV  HW1     2022   -0.810652283   -1.608581344   -1.759386917
  666 SOLV  HW2     2023   -0.755937872   -1.470943901   -1.690620418
  667 SOLV  OW      2024    0.888224444    0.122487551   -1.410790603
  667 SOLV  HW1     2025    0.967801333    0.062066660   -1.414898594
  667 SOLV  HW2     2026    0.888730311    0.183656143   -1.489899058
  668 SOLV  OW      2027    0.008707578   -0.913747370    1.271985354
  668 SOLV  HW1     2028    0.084194858   -0.960183822    1.318320456
  668 SOLV  HW2     2029   -0.075968170   -0.964851428    1.286815192
  669 SOLV  OW      2030   -1.112893404   -1.115029546   -0.444142852
  669 SOLV  HW1     2031   -1.103376406   -1.077969975   -0.536542535
  669 SOLV  HW2     2032   -1.037555559   -1.178144180   -0.425640286
  670 SOLV  OW      2033    0.280845974   -0.550043098   -1.451762637
  670 SOLV  HW1     2034    0.326585338   -0.462805612   -1.434463274
  670 SOLV  HW2     2035    0.332623622   -0.601882135   -1.519832026
  671 SOLV  OW      2036    0.072083300   -0.830791015    0.795110312
  671 SOLV  HW1     2037    0.118113419   -0.750634013    0.833292801
  671 SOLV  HW2     2038    0.033301103   -0.885443752    0.869345114
  672 SOLV  OW      2039   -0.874643999    1.645250715    0.845376420
  672 SOLV  HW1     2040   -0.888081954    1.741805641    0.867699514
  672 SOLV  HW2     2041   -0.776811837    1.624511120    0.844731707
  673 SOLV  OW      2042    1.019965029    1.259543672    0.904250494
  673 SOLV  HW1     2043    1.076643545    1.336836599    0.875705272
  673 SOLV  HW2     2044    1.051330130    1.176456462    0.858269484
  674 SOLV  OW      2045    0.294925652    1.416084941   -0.465674894
  674 SOLV  HW1     2046    0.263191231    1.487646814   -0.527913340
  674 SOLV  HW2     2047    0.277344683    1.443876084   -0.371227773
  675 SOLV  OW      2048   -0.741512436    1.170050863    0.846292088
  675 SOLV  HW1     2049   -0.794214396    1.214796507    0.918544219
  675 SOLV  HW2     2050   -0.773048936    1.075759634    0.835586325
  676 SOLV  OW      2051   -1.479349390    0.603406868    1.095577921
  676 SOLV  HW1     2052   -1.459901295    0.701459407    1.092547601
  676 SOLV  HW2     2053   -1.453390888    0.561590361    1.008518866
  677 SOLV  OW      2054   -0.360281844   -0.226680942    1.465613762
  677 SOLV  HW1     2055   -0.410991301   -0.142461919    1.483989900
  677 SOLV  HW2     2056   -0.283561508   -0.233950221    1.529356214
  678 SOLV  OW      2057   -1.740204008    0.202290374    0.010842317
  678 SOLV  HW1     2058   -1.767403152    0.241845720   -0.076890901
  678 SOLV  HW2     2059   -1.713226399    0.106924846   -0.002541719
  679 SOLV  OW      2060    0.556148247   -1.523300747   -0.914089652
  679 SOLV  HW1     2061    0.609463697   -1.600512571   -0.879487517
  679 SOLV  HW2     2062    0.606776193   -1.438397690   -0.898932476
  680 SOLV  OW      2063    1.131208382   -0.383662502   -0.664250593
  680 SOLV  HW1     2064    1.151047091   -0.481681279   -0.664638633
  680 SOLV  HW2     2065    1.177396137   -0.340628852   -0.586686697
  681 SOLV  OW      2066   -1.565636397    0.243996148    1.329862239
  681 SOLV  HW1     2067   -1.479486053    0.277700149    1.367863165
  681 SOLV  HW2     2068   -1.548250984    0.161679797    1.275791311
  682 SOLV  OW      2069   -1.389437744    1.011997458    0.620596064
  682 SOLV  HW1     2070   -1.364868446    1.023620960    0.524352206
  682 SOLV  HW2     2071   -1.475797082    0.961986757    0.627126846
  683 SOLV  OW      2072    1.519059532   -0.635569238    0.210876895
  683 SOLV  HW1     2073    1.475786172   -0.664818633    0.125601282
  683 SOLV  HW2     2074    1.596480585   -0.695508431    0.231206033
  684 SOLV  OW      2075    0.992999505   -0.948038947   -1.659104685
  684 SOLV  HW1     2076    1.086186627   -0.916829329   -1.640559156
  684 SOLV  HW2     2077    0.963645750   -1.010267284   -1.586525407
  685 SOLV  OW      2078    1.380892642    1.144468270    1.742157813
  685 SOLV  HW1     2079    1.446754231    1.138070315    1.667171864
  685 SOLV  HW2     2080    1.404863926    1.078376773    1.813282941
  686 SOLV  OW      2081    1.043740577   -0.662770708   -0.934965779
  686 SOLV  HW1     2082    1.016499899   -0.691545343   -0.843140608
  686 SOLV  HW2     2083    1.062691166   -0.564574132   -0.934853433
  687 SOLV  OW      2084   -1.178148750   -1.364281075    0.669377035
  687 SOLV  HW1     2085   -1.127156414   -1.349740830    0.584582553
  687 SOLV  HW2     2086   -1.120165633   -1.412134833    0.735329630
  688 SOLV  OW      2087   -0.635215224    0.447447558    0.915948720
  688 SOLV  HW1     2088   -0.660366923    0.457928509    0.819725234
  688 SOLV  HW2     2089   -0.569426993    0.518440941    0.941111964
  689 SOLV  OW      2090   -1.076464589   -0.902613639   -1.241395335
  689 SOLV  HW1     2091   -1.159030051   -0.846854833   -1.249991853
  689 SOLV  HW2     2092   -1.013899218   -0.881280787   -1.316444630
  690 SOLV  OW      2093   -0.218085427   -0.534748196   -0.536597394
  690 SOLV  HW1     2094   -0.173216295   -0.489260728   -0.459671122
  690 SOLV  HW2     2095   -0.198144471   -0.632704368   -0.533606686
  691 SOLV  OW      2096   -1.012936066    0.026599181   -1.672866985
  691 SOLV  HW1     2097   -1.068827329    0.098793474   -1.632049071
  691 SOLV  HW2     2098   -0.974788164    0.058951875   -1.759469032
  692 SOLV  OW      2099   -0.670864761   -0.281821710   -1.583631548
  692 SOLV  HW1     2100   -0.660279732   -0.255092003   -1.487844921
  692 SOLV  HW2     2101   -0.767159162   -0.274856853   -1.609716583
  693 SOLV  OW      2102   -0.311126388   -0.657389746    1.095552625
  693 SOLV  HW1     2103   -0.323698011   -0.605061489    1.011257850
  693 SOLV  HW2     2104   -0.226568057   -0.628447212    1.140429998
  694 SOLV  OW      2105   -0.708584602   -0.979029701   -0.952503301
  694 SOLV  HW1     2106   -0.703803595   -1.075584944   -0.926888538
  694 SOLV  HW2     2107   -0.682404333   -0.922479455   -0.874282980
  695 SOLV  OW      2108   -0.008855320   -0.560249450    0.644914021
  695 SOLV  HW1     2109    0.079201181   -0.544669812    0.689692215
  695 SOLV  HW2     2110    0.001225907   -0.631519530    0.575483867
  696 SOLV  OW      2111    0.513405804    0.466883543   -0.449594214
  696 SOLV  HW1     2112    0.440604070    0.423379603   -0.396591600
  696 SOLV  HW2     2113    0.483454122    0.478140531   -0.544347066
  697 SOLV  OW      2114    1.380746972    0.424177959    1.027477327
  697 SOLV  HW1     2115    1.352612392    0.518787219    1.011381127
  697 SOLV  HW2     2116    1.440236683    0.393977506    0.952976651
  698 SOLV  OW      2117   -1.094532455    0.803274034   -1.019687229
  698 SOLV  HW1     2118   -1.030258657    0.783439866   -0.945680658
  698 SOLV  HW2     2119   -1.105591595    0.721989969   -1.076888213
  699 SOLV  OW      2120   -0.523589191   -1.349964370   -0.301072634
  699 SOLV  HW1     2121   -0.444706360   -1.366844834   -0.360185168
  699 SOLV  HW2     2122   -0.506171222   -1.388527662   -0.210457115
  700 SOLV  OW      2123   -0.235098548    1.086772209   -0.402431087
  700 SOLV  HW1     2124   -0.212811450    1.132435355   -0.316293521
  700 SOLV  HW2     2125   -0.263558914    1.154914547   -0.469870682
  701 SOLV  OW      2126    1.151812393    0.418670960   -0.919673242
  701 SOLV  HW1     2127    1.076142069    0.385190930   -0.863520507
  701 SOLV  HW2     2128    1.149975680    0.373070622   -1.008652091
  702 SOLV  OW      2129    0.210519452    0.245236166    1.203412173
  702 SOLV  HW1     2130    0.270103486    0.205318893    1.273109928
  702 SOLV  HW2     2131    0.249238822    0.331999099    1.172197318
  703 SOLV  OW      2132   -0.376224778    0.780409195   -0.992169953
  703 SOLV  HW1     2133   -0.445842598    0.714349504   -1.020293170
  703 SOLV  HW2     2134   -0.405839563    0.872639311   -1.017028545
  704 SOLV  OW      2135    1.444080514    0.124370199    0.785739435
  704 SOLV  HW1     2136    1.370133144    0.166579092    0.733279204
  704 SOLV  HW2     2137    1.513983380    0.192987425    0.805917166
  705 SOLV  OW      2138    0.024329275   -1.593221734   -0.093223740
  705 SOLV  HW1     2139    0.004422170   -1.641391521   -0.178576105
  705 SOLV  HW2     2140    0.122231943   -1.599133488   -0.073687213
  706 SOLV  OW      2141   -0.124474772    0.836333982   -0.918099825
  706 SOLV  HW1     2142   -0.209841318    0.784896126   -0.926354670
  706 SOLV  HW2     2143   -0.144469540    0.934321524   -0.918283447
  707 SOLV  OW      2144    0.179674980    1.302180613    1.212090001
  707 SOLV  HW1     2145    0.110516148    1.298194701    1.139958303
  707 SOLV  HW2     2146    0.189817339    1.396641550    1.243331911
  708 SOLV  OW      2147   -0.881971941   -1.008587982    1.473988553
  708 SOLV  HW1     2148   -0.963815136   -0.963116083    1.438837536
  708 SOLV  HW2     2149   -0.802819248   -0.948644610    1.462020808
  709 SOLV  OW      2150   -1.007482982    1.353002922    1.553495928
  709 SOLV  HW1     2151   -1.012134956    1.311311820    1.644279341
  709 SOLV  HW2     2152   -1.086164852    1.413342868    1.540472774
  710 SOLV  OW      2153   -1.266607386    1.666822186    0.378647037
  710 SOLV  HW1     2154   -1.352287130    1.678598212    0.328443978
  710 SOLV  HW2     2155   -1.286645452    1.640453990    0.473003776
  711 SOLV  OW      2156    0.353970777    0.068363979    1.650107516
  711 SOLV  HW1     2157    0.439450521    0.081231080    1.700401295
  711 SOLV  HW2     2158    0.281143641    0.120820587    1.694223374
  712 SOLV  OW      2159   -1.536555497   -1.455319704   -1.435756416
  712 SOLV  HW1     2160   -1.585887033   -1.509910700   -1.503489258
  712 SOLV  HW2     2161   -1.485906656   -1.516033908   -1.374520291
  713 SOLV  OW      2162    0.087967692   -0.755347475   -0.268708368
  713 SOLV  HW1     2163    0.147157898   -0.696148134   -0.323424976
  713 SOLV  HW2     2164    0.054360655   -0.830502020   -0.325491099
  714 SOLV  OW      2165    0.033866771   -1.410192878   -1.573858645
  714 SOLV  HW1     2166   -0.022307538   -1.452831508   -1.502948119
  714 SOLV  HW2     2167    0.077816773   -1.481289232   -1.628772775
  715 SOLV  OW      2168   -1.483949191    1.325012486    0.164175353
  715 SOLV  HW1     2169   -1.582618627    1.334240416    0.177615740
  715 SOLV  HW2     2170   -1.466450401    1.269794900    0.082651103
  716 SOLV  OW      2171    0.458187014   -0.810859684   -1.160076794
  716 SOLV  HW1     2172    0.454958801   -0.775122198   -1.253425530
  716 SOLV  HW2     2173    0.552349296   -0.835459909   -1.137059660
  717 SOLV  OW      2174    1.609426726    0.375191066   -1.130824825
  717 SOLV  HW1     2175    1.632799815    0.321545068   -1.049724654
  717 SOLV  HW2     2176    1.544024681    0.324246265   -1.186758383
  718 SOLV  OW      2177   -1.666297310   -0.907668235   -1.531984776
  718 SOLV  HW1     2178   -1.725401655   -0.873815196   -1.458768328
  718 SOLV  HW2     2179   -1.570567400   -0.897697731   -1.504812142
  719 SOLV  OW      2180   -0.161192428    1.617200473    0.790437730
  719 SOLV  HW1     2181   -0.126471697    1.610702843    0.696884028
  719 SOLV  HW2     2182   -0.167908329    1.713411345    0.816864322
  720 SOLV  OW      2183    0.682675885   -1.547051560    0.971252399
  720 SOLV  HW1     2184    0.706500687   -1.524947276    0.876673411
  720 SOLV  HW2     2185    0.598564097   -1.499194499    0.996477630
  721 SOLV  OW      2186   -0.814935762   -0.780273684    0.975648944
  721 SOLV  HW1     2187   -0.910618288   -0.806655077    0.987908334
  721 SOLV  HW2     2188   -0.756039834   -0.845243825    1.023726955
  722 SOLV  OW      2189    1.157289917    0.611041264    0.100669081
  722 SOLV  HW1     2190    1.199434400    0.654109684    0.180474806
  722 SOLV  HW2     2191    1.170595838    0.669288331    0.020468521
  723 SOLV  OW      2192   -1.761654058    1.708908798   -0.458651636
  723 SOLV  HW1     2193   -1.809765066    1.778692830   -0.511729609
  723 SOLV  HW2     2194   -1.663380265    1.727336937   -0.460733274
  724 SOLV  OW      2195   -0.666089556   -1.447834531    1.549441204
  724 SOLV  HW1     2196   -0.656775915   -1.461482758    1.648066667
  724 SOLV  HW2     2197   -0.580656731   -1.411086055    1.512687607
  725 SOLV  OW      2198    1.613391711   -0.590163353    1.436242866
  725 SOLV  HW1     2199    1.711499620   -0.573020779    1.445330420
  725 SOLV  HW2     2200    1.568282169   -0.572756869    1.523785858
  726 SOLV  OW      2201    0.887589925    0.168121885    0.001241159
  726 SOLV  HW1     2202    0.922567411    0.247910187    0.050353547
  726 SOLV  HW2     2203    0.865767672    0.095676519    0.066640463
  727 SOLV  OW      2204    1.572288173    1.085525254    1.534037319
  727 SOLV  HW1     2205    1.665233710    1.067356697    1.501900758
  727 SOLV  HW2     2206    1.507051487    1.063402279    1.461536037
  728 SOLV  OW      2207   -1.158016083   -1.203890297    1.710906750
  728 SOLV  HW1     2208   -1.160659341   -1.290923963    1.661715717
  728 SOLV  HW2     2209   -1.186328159   -1.130109429    1.649617730
  729 SOLV  OW      2210   -0.346479853   -0.847383190    0.239883774
  729 SOLV  HW1     2211   -0.316992127   -0.776534990    0.303989563
  729 SOLV  HW2     2212   -0.284790192   -0.848935801    0.161203984
  730 SOLV  OW      2213    1.459391476    1.156197717    0.845195742
  730 SOLV  HW1     2214    1.368567864    1.120679651    0.823038027
  730 SOLV  HW2     2215    1.525345217    1.081023715    0.845727936
  731 SOLV  OW      2216   -1.687469247    0.824111909    1.168416311
  731 SOLV  HW1     2217   -1.745277595    0.853909258    1.244389974
  731 SOLV  HW2     2218   -1.608934727    0.885490177    1.160248236
  732 SOLV  OW      2219   -1.642613495   -0.523953867   -0.245065690
  732 SOLV  HW1     2220   -1.592303142   -0.448367375   -0.203145034
  732 SOLV  HW2     2221   -1.736780985   -0.495425814   -0.262963258
  733 SOLV  OW      2222   -1.335790110   -0.811918850   -1.019277914
  733 SOLV  HW1     2223   -1.313850422   -0.903365436   -0.985252688
  733 SOLV  HW2     2224   -1.304564940   -0.743475613   -0.953384395
  734 SOLV  OW      2225    1.185379982    0.436603137    1.612983493
  734 SOLV  HW1     2226    1.209624583    0.383166172    1.693969170
  734 SOLV  HW2     2227    1.191132661    0.534108979    1.634463861
  735 SOLV  OW      2228   -1.482512583   -0.023164509   -0.191701374
  735 SOLV  HW1     2229   -1.393732550   -0.005974952   -0.148989642
  735 SOLV  HW2     2230   -1.496912393    0.042146041   -0.266057373
  736 SOLV  OW      2231    1.358004659   -0.008464283   -0.356568884
  736 SOLV  HW1     2232    1.286597284   -0.011137697   -0.286612900
  736 SOLV  HW2     2233    1.444846078    0.017832954   -0.314532385
  737 SOLV  OW      2234   -0.731874209    1.461268634    1.602588840
  737 SOLV  HW1     2235   -0.657245655    1.402097061    1.572080521
  737 SOLV  HW2     2236   -0.818082372    1.410706151    1.598987727
  738 SOLV  OW      2237   -1.276520967    1.364984463    0.341358795
  738 SOLV  HW1     2238   -1.231252777    1.453701873    0.332316943
  738 SOLV  HW2     2239   -1.350188515    1.358162487    0.274066793
  739 SOLV  OW      2240    1.335086943   -1.443021114   -0.507987135
  739 SOLV  HW1     2241    1.296713145   -1.350989103   -0.515446898
  739 SOLV  HW2     2242    1.378880526   -1.453766023   -0.418741210
  740 SOLV  OW      2243    0.770255993   -0.321861646    0.787326251
  740 SOLV  HW1     2244    0.728222854   -0.409765145    0.764785843
  740 SOLV  HW2     2245    0.716177827   -0.276226737    0.858000514
  741 SOLV  OW      2246    1.590643036    1.303908507   -0.349622152
  741 SOLV  HW1     2247    1.684015795    1.331919655   -0.371953596
  741 SOLV  HW2     2248    1.585465035    1.204059522   -0.347334536
  742 SOLV  OW      2249   -1.610478640   -0.203661353    1.537320918
  742 SOLV  HW1     2250   -1.586367677   -0.240663595    1.627048547
  742 SOLV  HW2     2251   -1.662945548   -0.119335087    1.549062737
  743 SOLV  OW      2252    1.500217374   -0.953734012    0.080294384
  743 SOLV  HW1     2253    1.474774836   -0.892789959    0.005194009
  743 SOLV  HW2     2254    1.575322742   -0.912999021    0.132269877
  744 SOLV  OW      2255   -1.166406470   -0.785725079    1.659878092
  744 SOLV  HW1     2256   -1.090121206   -0.822068433    1.713370272
  744 SOLV  HW2     2257   -1.166025446   -0.685844743    1.664911871
  745 SOLV  OW      2258   -1.368395940    0.841165107    1.090994870
  745 SOLV  HW1     2259   -1.342515293    0.861664502    1.185395790
  745 SOLV  HW2     2260   -1.366409375    0.925253690    1.036896457
  746 SOLV  OW      2261   -1.164149836    1.607425323   -0.422495429
  746 SOLV  HW1     2262   -1.235371022    1.555267721   -0.469496001
  746 SOLV  HW2     2263   -1.122506778    1.550523980   -0.351573470
  747 SOLV  OW      2264   -1.523627855    1.278735678    1.707776253
  747 SOLV  HW1     2265   -1.608327595    1.225763387    1.703163945
  747 SOLV  HW2     2266   -1.457974994    1.231535349    1.766625300
  748 SOLV  OW      2267   -0.236563555    0.257256885   -0.933263583
  748 SOLV  HW1     2268   -0.138279777    0.266689777   -0.917367014
  748 SOLV  HW2     2269   -0.278710549    0.211356983   -0.855044916
  749 SOLV  OW      2270   -0.074311224   -0.840508769    1.609241362
  749 SOLV  HW1     2271   -0.173820789   -0.847590436    1.616282683
  749 SOLV  HW2     2272   -0.050100381   -0.796021098    1.523006598
  750 SOLV  OW      2273   -0.894178660   -0.335790156    1.522682348
  750 SOLV  HW1     2274   -0.838404460   -0.345295252    1.440215286
  750 SOLV  HW2     2275   -0.930919549   -0.242900264    1.527523868
  751 SOLV  OW      2276    1.052648443    1.274335701    0.605772024
  751 SOLV  HW1     2277    1.012464535    1.354173800    0.650635349
  751 SOLV  HW2     2278    0.986081123    1.199708935    0.604688805
  752 SOLV  OW      2279   -0.530076523   -1.779851601   -1.260849824
  752 SOLV  HW1     2280   -0.609529399   -1.738590712   -1.216282147
  752 SOLV  HW2     2281   -0.515610449   -1.736605233   -1.349855544
  753 SOLV  OW      2282   -0.707358064   -0.268206581    1.762562902
  753 SOLV  HW1     2283   -0.775943503   -0.324554172    1.808637551
  753 SOLV  HW2     2284   -0.684041419   -0.309472733    1.674499111
  754 SOLV  OW      2285    0.169510618   -1.038022521   -1.123357519
  754 SOLV  HW1     2286    0.081193694   -1.083596593   -1.134526742
  754 SOLV  HW2     2287    0.170970345   -0.989123213   -1.036132144
  755 SOLV  OW      2288   -1.738050797    1.274431155   -0.577775775
  755 SOLV  HW1     2289   -1.666664078    1.320442746   -0.524968131
  755 SOLV  HW2     2290   -1.757692767    1.327292193   -0.660369116
  756 SOLV  OW      2291   -0.263974008    1.422433366    0.466237676
  756 SOLV  HW1     2292   -0.185292184    1.480852204    0.486182874
  756 SOLV  HW2     2293   -0.346792736    1.478341202    0.462144771
  757 SOLV  OW      2294    0.928424262    0.863223063   -1.321305467
  757 SOLV  HW1     2295    0.988037721    0.940002038   -1.297793004
  757 SOLV  HW2     2296    0.940375097    0.790010867   -1.254232853
  758 SOLV  OW      2297   -0.784341661   -0.533868014    1.668100033
  758 SOLV  HW1     2298   -0.855268549   -0.584201753    1.717473364
  758 SOLV  HW2     2299   -0.827195898   -0.469595979    1.604584007
  759 SOLV  OW      2300   -1.684133591    0.578752248    1.708324368
  759 SOLV  HW1     2301   -1.588236851    0.574750062    1.680229518
  759 SOLV  HW2     2302   -1.689804624    0.610253527    1.803071103
  760 SOLV  OW      2303   -0.315908562    0.427396100    0.332574895
  760 SOLV  HW1     2304   -0.372111850    0.509752780    0.324819307
  760 SOLV  HW2     2305   -0.266992040    0.412234425    0.246674829
  761 SOLV  OW      2306    1.537881260    0.792301959    1.553716902
  761 SOLV  HW1     2307    1.544469725    0.891892201    1.560031891
  761 SOLV  HW2     2308    1.480939599    0.767585854    1.475306341
  762 SOLV  OW      2309    1.123635010   -1.612469422   -0.400839334
  762 SOLV  HW1     2310    1.200305278   -1.549065608   -0.390666968
  762 SOLV  HW2     2311    1.156107235   -1.706255101   -0.388531525
  763 SOLV  OW      2312   -1.032682611    0.641521515    1.321586899
  763 SOLV  HW1     2313   -1.035944688    0.546063838    1.351228956
  763 SOLV  HW2     2314   -1.006612922    0.645580054    1.225122913
  764 SOLV  OW      2315   -0.574729338    0.848726651    0.111523759
  764 SOLV  HW1     2316   -0.668395327    0.880457657    0.096633894
  764 SOLV  HW2     2317   -0.514809760    0.887820551    0.041644575
  765 SOLV  OW      2318    0.515239903   -1.569591479   -0.191833537
  765 SOLV  HW1     2319    0.503417850   -1.484453659   -0.242939220
  765 SOLV  HW2     2320    0.612258058   -1.593739176   -0.189324477
  766 SOLV  OW      2321   -1.190226295    0.248194971    0.056263146
  766 SOLV  HW1     2322   -1.283417423    0.279162275    0.037336052
  766 SOLV  HW2     2323   -1.188569209    0.198707275    0.143153694
  767 SOLV  OW      2324    1.091162977    0.552188464    0.713772093
  767 SOLV  HW1     2325    1.071499666    0.477265548    0.777031494
  767 SOLV  HW2     2326    1.091179898    0.517462375    0.619985426
  768 SOLV  OW      2327    0.942857779   -1.249047673    1.227229262
  768 SOLV  HW1     2328    0.866304420   -1.184741212    1.229605978
  768 SOLV  HW2     2329    1.006641566   -1.222260016    1.155011148
  769 SOLV  OW      2330    1.439972871    1.341443755    0.200566618
  769 SOLV  HW1     2331    1.530335584    1.360328160    0.162100309
  769 SOLV  HW2     2332    1.380075595    1.420012189    0.185041894
  770 SOLV  OW      2333   -0.402378180   -0.483168785   -1.207311227
  770 SOLV  HW1     2334   -0.337508304   -0.478921723   -1.283307878
  770 SOLV  HW2     2335   -0.398789192   -0.397626646   -1.155627313
  771 SOLV  OW      2336   -0.247603052   -0.880186867   -0.302688510
  771 SOLV  HW1     2337   -0.332289770   -0.931830375   -0.315453733
  771 SOLV  HW2     2338   -0.269537266   -0.786122031   -0.276752756
  772 SOLV  OW      2339    1.489308853    1.780290449    1.078868495
  772 SOLV  HW1     2340    1.510446673    1.697837872    1.026368850
  772 SOLV  HW2     2341    1.464573030    1.754828674    1.172362758
  773 SOLV  OW      2342   -1.458095205    0.857533345    0.292616929
  773 SOLV  HW1     2343   -1.549441779    0.836678608    0.327583371
  773 SOLV  HW2     2344   -1.432555166    0.950424560    0.319462896
  774 SOLV  OW      2345   -1.428793930    0.633054805    1.640490821
  774 SOLV  HW1     2346   -1.456968658    0.650636935    1.546156428
  774 SOLV  HW2     2347   -1.333164728    0.659866339    1.652241153
  775 SOLV  OW      2348   -0.706274269   -1.667033382   -0.429330019
  775 SOLV  HW1     2349   -0.752408820   -1.695073525   -0.345145923
  775 SOLV  HW2     2350   -0.615473904   -1.708782584   -0.433051862
  776 SOLV  OW      2351    1.303850383    0.062839745   -1.585436051
  776 SOLV  HW1     2352    1.247756887    0.058560569   -1.502750058
  776 SOLV  HW2     2353    1.316243813   -0.029379757   -1.622092438
  777 SOLV  OW      2354    0.373650505    1.583456781   -0.036337922
  777 SOLV  HW1     2355    0.359246888    1.600209640   -0.133866978
  777 SOLV  HW2     2356    0.433929268    1.653960672    0.001020776
  778 SOLV  OW      2357    1.108245515    1.376593298    1.437456720
  778 SOLV  HW1     2358    1.014692298    1.363017047    1.470091928
  778 SOLV  HW2     2359    1.172283366    1.362021511    1.512877766
  779 SOLV  OW      2360    1.301417243    0.859027111   -0.389327228
  779 SOLV  HW1     2361    1.368055857    0.799519873   -0.434270813
  779 SOLV  HW2     2362    1.237513373    0.894863075   -0.457398665
  780 SOLV  OW      2363    0.086902007    0.127737035    1.005826202
  780 SOLV  HW1     2364    0.056364960    0.192390613    0.935902559
  780 SOLV  HW2     2365    0.141302264    0.176087283    1.074417611
  781 SOLV  OW      2366   -1.367834872    1.628635185   -0.711332916
  781 SOLV  HW1     2367   -1.425924187    1.589591896   -0.782768709
  781 SOLV  HW2     2368   -1.272276305    1.605668902   -0.729849696
  782 SOLV  OW      2369   -0.238489320    0.970444361    1.584973024
  782 SOLV  HW1     2370   -0.265939248    1.066593930    1.583126747
  782 SOLV  HW2     2371   -0.297750419    0.920082266    1.647848810
  783 SOLV  OW      2372    0.243660578    0.687780532   -1.130674915
  783 SOLV  HW1     2373    0.290982033    0.752380430   -1.190586207
  783 SOLV  HW2     2374    0.170081344    0.642987869   -1.181483741
  784 SOLV  OW      2375   -1.134798802   -0.339345873    0.476479495
  784 SOLV  HW1     2376   -1.153283716   -0.434131167    0.450488915
  784 SOLV  HW2     2377   -1.036037615   -0.325510930    0.483978610
  785 SOLV  OW      2378    1.337629271    0.750853967   -0.695677425
  785 SOLV  HW1     2379    1.248624304    0.724180628   -0.732664827
  785 SOLV  HW2     2380    1.377031289    0.823096911   -0.752508688
  786 SOLV  OW      2381   -0.548599816    1.266236051    1.533619780
  786 SOLV  HW1     2382   -0.571529262    1.170859001    1.514148534
  786 SOLV  HW2     2383   -0.450634561    1.280508299    1.519446323
  787 SOLV  OW      2384    1.717144071   -0.806236675    0.244399187
  787 SOLV  HW1     2385    1.805427653   -0.838294868    0.210052032
  787 SOLV  HW2     2386    1.710985325   -0.824419952    0.342546172
  788 SOLV  OW      2387   -0.109783645    0.763111211    1.394584065
  788 SOLV  HW1     2388   -0.020178903    0.727825498    1.421527597
  788 SOLV  HW2     2389   -0.155144484    0.803119326    1.474219140
  789 SOLV  OW      2390    1.023764626   -1.146943476    0.979704507
  789 SOLV  HW1     2391    1.057161017   -1.170281042    0.888372478
  789 SOLV  HW2     2392    0.945429484   -1.085280333    0.971784153
  790 SOLV  OW      2393   -1.080146152   -1.531032130   -1.216925797
  790 SOLV  HW1     2394   -1.157501477   -1.536461429   -1.153771246
  790 SOLV  HW2     2395   -1.081991379   -1.443012193   -1.264369751
  791 SOLV  OW      2396    1.160332703   -0.169935686   -1.025158489
  791 SOLV  HW1     2397    1.164173516   -0.261650215   -0.985463833
  791 SOLV  HW2     2398    1.091806323   -0.167998643   -1.097975773
  792 SOLV  OW      2399   -1.361293922    0.814020035   -0.600192539
  792 SOLV  HW1     2400   -1.314517193    0.896262421   -0.567792688
  792 SOLV  HW2     2401   -1.451405750    0.838789963   -0.635800064
  793 SOLV  OW      2402   -0.832381323   -1.707676064   -0.175410660
  793 SOLV  HW1     2403   -0.892381828   -1.673848326   -0.102903011
  793 SOLV  HW2     2404   -0.818964992   -1.806157119   -0.164310791
  794 SOLV  OW      2405   -0.191974392    1.356874612   -1.054710734
  794 SOLV  HW1     2406   -0.099775827    1.318892117   -1.047046698
  794 SOLV  HW2     2407   -0.240222571    1.312249168   -1.130081040
  795 SOLV  OW      2408   -1.479369333    1.720991650    0.209327524
  795 SOLV  HW1     2409   -1.571306976    1.760308182    0.208014573
  795 SOLV  HW2     2410   -1.471983900    1.651170717    0.138120132
  796 SOLV  OW      2411   -0.586107539    1.379975007    0.744544613
  796 SOLV  HW1     2412   -0.495705866    1.360061496    0.706697341
  796 SOLV  HW2     2413   -0.632270111    1.294258990    0.767416375
  797 SOLV  OW      2414   -1.291227958    1.606643649    0.653258641
  797 SOLV  HW1     2415   -1.352845079    1.578453827    0.726815200
  797 SOLV  HW2     2416   -1.205997377    1.641150044    0.692588007
  798 SOLV  OW      2417   -0.660529779    1.486168386    0.992364195
  798 SOLV  HW1     2418   -0.747158158    1.436848927    0.984330814
  798 SOLV  HW2     2419   -0.603135416    1.465836494    0.913030503
  799 SOLV  OW      2420   -1.238535487   -1.390019442   -0.041299530
  799 SOLV  HW1     2421   -1.226816945   -1.398951299    0.057618605
  799 SOLV  HW2     2422   -1.179569069   -1.455983373   -0.087920203
  800 SOLV  OW      2423    0.528779170   -1.020402893    0.389534428
  800 SOLV  HW1     2424    0.432328621   -0.999019958    0.405076437
  800 SOLV  HW2     2425    0.585716895   -0.948930968    0.430170145
  801 SOLV  OW      2426    0.024214379   -0.765118151   -0.789124086
  801 SOLV  HW1     2427    0.001506431   -0.757856034   -0.691999897
  801 SOLV  HW2     2428    0.118589869   -0.796697227   -0.799001737
  802 SOLV  OW      2429    1.022645004    0.093008330   -0.232070967
  802 SOLV  HW1     2430    0.967477110    0.112942050   -0.151082117
  802 SOLV  HW2     2431    0.996259521    0.154576117   -0.306321988
  803 SOLV  OW      2432    0.568679088    1.002301273    0.503969736
  803 SOLV  HW1     2433    0.566417565    0.914256741    0.551349995
  803 SOLV  HW2     2434    0.524925184    0.993121304    0.414509479
  804 SOLV  OW      2435   -0.570495743   -0.365471958    1.552838781
  804 SOLV  HW1     2436   -0.484547327   -0.322248858    1.525519971
  804 SOLV  HW2     2437   -0.601957449   -0.426139559    1.479823701
  805 SOLV  OW      2438    0.080798577   -1.354888306   -0.553973091
  805 SOLV  HW1     2439    0.027795569   -1.439690195   -0.553083475
  805 SOLV  HW2     2440    0.045278608   -1.292665682   -0.484201694
  806 SOLV  OW      2441   -0.265457834    0.245760413    0.747094811
  806 SOLV  HW1     2442   -0.346466815    0.293506820    0.713039438
  806 SOLV  HW2     2443   -0.241801453    0.171459112    0.684472271
  807 SOLV  OW      2444    0.611670002   -0.547039086   -1.567599784
  807 SOLV  HW1     2445    0.659655185   -0.472409616   -1.613744285
  807 SOLV  HW2     2446    0.651563916   -0.561323904   -1.477013365
  808 SOLV  OW      2447    1.318848330   -0.518119166   -1.538392833
  808 SOLV  HW1     2448    1.298245920   -0.587806865   -1.607099465
  808 SOLV  HW2     2449    1.256668547   -0.440633963   -1.549845446
  809 SOLV  OW      2450    0.212444993    1.540550560    1.345132675
  809 SOLV  HW1     2451    0.217595231    1.528325868    1.444249134
  809 SOLV  HW2     2452    0.303507985    1.561208785    1.309344838
  810 SOLV  OW      2453   -0.201706752    1.204950341    0.637892454
  810 SOLV  HW1     2454   -0.120876525    1.153857287    0.608610002
  810 SOLV  HW2     2455   -0.218490500    1.280149186    0.574136364
  811 SOLV  OW      2456   -0.400984427    1.299288447   -1.372713114
  811 SOLV  HW1     2457   -0.467769880    1.254828532   -1.432420012
  811 SOLV  HW2     2458   -0.349940673    1.367640032   -1.424909528
  812 SOLV  OW      2459   -1.529959948    1.186264512    1.413348269
  812 SOLV  HW1     2460   -1.488138032    1.272370871    1.442297756
  812 SOLV  HW2     2461   -1.588086389    1.151123560    1.486749742
  813 SOLV  OW      2462   -0.329272208   -1.266106995    1.083997464
  813 SOLV  HW1     2463   -0.294531361   -1.196680374    1.147043474
  813 SOLV  HW2     2464   -0.340864841   -1.352620255    1.132812307
  814 SOLV  OW      2465   -0.336311231   -0.177912240   -1.361095674
  814 SOLV  HW1     2466   -0.273016246   -0.230649647   -1.417788391
  814 SOLV  HW2     2467   -0.335901505   -0.214357810   -1.267966550
  815 SOLV  OW      2468   -0.945383019   -0.707816335   -0.576452884
  815 SOLV  HW1     2469   -0.974559354   -0.802088634   -0.560235670
  815 SOLV  HW2     2470   -1.025852238   -0.649140112   -0.585580357
  816 SOLV  OW      2471   -0.549132385    0.910585983   -1.243137095
  816 SOLV  HW1     2472   -0.471739209    0.973834768   -1.246568929
  816 SOLV  HW2     2473   -0.572750493    0.891990023   -1.147752320
  817 SOLV  OW      2474    1.352523897    1.423383098   -0.991424943
  817 SOLV  HW1     2475    1.348694845    1.351780971   -0.921709542
  817 SOLV  HW2     2476    1.392866313    1.506023088   -0.952120304
  818 SOLV  OW      2477    1.418581519   -1.147643348   -1.233666298
  818 SOLV  HW1     2478    1.515501759   -1.169978148   -1.244112603
  818 SOLV  HW2     2479    1.363072001   -1.221001211   -1.272894187
  819 SOLV  OW      2480   -0.073004516    1.154714263   -1.723914628
  819 SOLV  HW1     2481    0.004926608    1.149781850   -1.786396825
  819 SOLV  HW2     2482   -0.039996778    1.155915307   -1.629518420
  820 SOLV  OW      2483    1.060289555    1.610399762    0.307504819
  820 SOLV  HW1     2484    1.098265386    1.645056651    0.393285601
  820 SOLV  HW2     2485    1.059247846    1.510417412    0.309521225
  821 SOLV  OW      2486    0.814706808   -1.480646608   -1.334087502
  821 SOLV  HW1     2487    0.749808877   -1.412356256   -1.367649536
  821 SOLV  HW2     2488    0.800772257   -1.494480427   -1.236025380
  822 SOLV  OW      2489   -1.788660371   -0.897812515   -0.163662478
  822 SOLV  HW1     2490   -1.764827097   -0.911788023   -0.259778073
  822 SOLV  HW2     2491   -1.711493127   -0.855694730   -0.115987969
  823 SOLV  OW      2492   -0.944200983    0.288790021    0.703812742
  823 SOLV  HW1     2493   -1.019096721    0.224667394    0.687110740
  823 SOLV  HW2     2494   -0.856812784    0.242646433    0.688513329
  824 SOLV  OW      2495   -0.846810102    0.675041055    1.028177267
  824 SOLV  HW1     2496   -0.763168874    0.686581295    0.974580155
  824 SOLV  HW2     2497   -0.908013181    0.611456672    0.981136189
  825 SOLV  OW      2498    0.955022095    0.405565655    1.325211159
  825 SOLV  HW1     2499    1.050680632    0.404189233    1.354348434
  825 SOLV  HW2     2500    0.910310585    0.320748740    1.353642899
  826 SOLV  OW      2501   -1.665277741   -0.256385122    0.385327567
  826 SOLV  HW1     2502   -1.677542127   -0.267476039    0.286694370
  826 SOLV  HW2     2503   -1.648577543   -0.345718667    0.427071391
  827 SOLV  OW      2504    1.141879515    0.845490733    1.250562110
  827 SOLV  HW1     2505    1.045080560    0.859213198    1.271623059
  827 SOLV  HW2     2506    1.197768126    0.895979974    1.316358676
  828 SOLV  OW      2507    1.640818731    0.938818151   -1.761525726
  828 SOLV  HW1     2508    1.571265393    0.919416156   -1.692357946
  828 SOLV  HW2     2509    1.685226338    0.853547403   -1.789005627
  829 SOLV  OW      2510   -0.961811813    0.159825617    0.997493252
  829 SOLV  HW1     2511   -0.994508475    0.066440238    1.012049580
  829 SOLV  HW2     2512   -1.013810997    0.202139775    0.923282400
  830 SOLV  OW      2513   -0.754351138   -1.526432303   -1.401193051
  830 SOLV  HW1     2514   -0.765624351   -1.625761474   -1.398313508
  830 SOLV  HW2     2515   -0.829015130   -1.482956976   -1.350826158
  831 SOLV  OW      2516   -1.469567200    0.232923164    0.747473464
  831 SOLV  HW1     2517   -1.513590843    0.148399950    0.717152826
  831 SOLV  HW2     2518   -1.518283611    0.269216173    0.826916125
  832 SOLV  OW      2519    1.208834363   -0.916079426    0.717165123
  832 SOLV  HW1     2520    1.279797475   -0.976362874    0.680666896
  832 SOLV  HW2     2521    1.191776662   -0.938933597    0.813022287
  833 SOLV  OW      2522    1.318770335   -0.357807412    1.717310858
  833 SOLV  HW1     2523    1.291547758   -0.277944955    1.663620480
  833 SOLV  HW2     2524    1.245830318   -0.381148205    1.781627127
  834 SOLV  OW      2525    0.281964279    0.667711720   -0.873611333
  834 SOLV  HW1     2526    0.184690551    0.669461121   -0.850455562
  834 SOLV  HW2     2527    0.293439994    0.688140873   -0.970834918
  835 SOLV  OW      2528    0.616338539    0.743021970   -1.134320465
  835 SOLV  HW1     2529    0.607424775    0.828267889   -1.082790242
  835 SOLV  HW2     2530    0.563064019    0.671251352   -1.089460632
  836 SOLV  OW      2531   -1.045281181    0.598473335    0.222934517
  836 SOLV  HW1     2532   -1.060831966    0.514915162    0.275641973
  836 SOLV  HW2     2533   -1.133092723    0.635727424    0.192881209
  837 SOLV  OW      2534   -0.350578588   -0.126070063   -0.506957103
  837 SOLV  HW1     2535   -0.382717644   -0.060099120   -0.439023633
  837 SOLV  HW2     2536   -0.419825742   -0.197061308   -0.519805244
  838 SOLV  OW      2537   -0.077466394   -0.637926041    1.219501315
  838 SOLV  HW1     2538   -0.065293169   -0.736720398    1.229068288
  838 SOLV  HW2     2539   -0.066231662   -0.594188001    1.308724433
  839 SOLV  OW      2540   -0.609380810   -0.001068895   -0.829048740
  839 SOLV  HW1     2541   -0.679535656    0.006227522   -0.758148784
  839 SOLV  HW2     2542   -0.633587467    0.057957910   -0.906065297
  840 SOLV  OW      2543   -0.046254202   -0.977807345    0.593509710
  840 SOLV  HW1     2544   -0.003947685   -0.924496723    0.666790475
  840 SOLV  HW2     2545    0.012568048   -1.055346942    0.570499173
  841 SOLV  OW      2546   -1.281822031   -0.361706092    1.237868838
  841 SOLV  HW1     2547   -1.366979116   -0.339892601    1.190180531
  841 SOLV  HW2     2548   -1.300357522   -0.373503672    1.335433493
  842 SOLV  OW      2549    0.215229355   -1.339128570   -0.208479928
  842 SOLV  HW1     2550    0.147372618   -1.291741320   -0.264616900
  842 SOLV  HW2     2551    0.305620297   -1.329351550   -0.250135658
  843 SOLV  OW      2552   -0.602583953    1.659771272    1.398401249
  843 SOLV  HW1     2553   -0.663314836    1.592366663    1.440476758
  843 SOLV  HW2     2554   -0.518719170    1.614607252    1.367923235
  844 SOLV  OW      2555   -0.945971987   -1.544716111    0.873418869
  844 SOLV  HW1     2556   -0.903505320   -1.572733574    0.959519216
  844 SOLV  HW2     2557   -0.964461811   -1.446460585    0.875817351
  845 SOLV  OW      2558    0.202734839    1.644571802    0.318442357
  845 SOLV  HW1     2559    0.174466647    1.713571264    0.385075848
  845 SOLV  HW2     2560    0.216578593    1.687950521    0.229410692
  846 SOLV  OW      2561    0.948447153   -0.172690696   -0.801352815
  846 SOLV  HW1     2562    1.003048288   -0.123834476   -0.869422109
  846 SOLV  HW2     2563    0.936472971   -0.267695745   -0.830201882
  847 SOLV  OW      2564    0.520948440    1.516538862   -1.547845942
  847 SOLV  HW1     2565    0.558635733    1.452180229   -1.614476497
  847 SOLV  HW2     2566    0.549381893    1.609454490   -1.571514451
  848 SOLV  OW      2567   -1.175717283    0.832041020    0.741069726
  848 SOLV  HW1     2568   -1.128336510    0.919633183    0.731974885
  848 SOLV  HW2     2569   -1.258984890    0.833309302    0.685708211
  849 SOLV  OW      2570   -0.919851172    0.756214346   -0.759799116
  849 SOLV  HW1     2571   -0.997671729    0.712202446   -0.714982995
  849 SOLV  HW2     2572   -0.834835298    0.724092589   -0.718062757
  850 SOLV  OW      2573   -0.875422369   -0.263865837    0.444251906
  850 SOLV  HW1     2574   -0.842907996   -0.244095426    0.351766512
  850 SOLV  HW2     2575   -0.809813121   -0.228458857    0.510910443
  851 SOLV  OW      2576    0.745156864   -1.500589666    0.697976835
  851 SOLV  HW1     2577    0.719497427   -1.596675168    0.687456455
  851 SOLV  HW2     2578    0.844767663   -1.493028037    0.702661848
  852 SOLV  OW      2579    0.462545383    1.245924609    1.014821175
  852 SOLV  HW1     2580    0.385729555    1.187112616    1.040159874
  852 SOLV  HW2     2581    0.501033050    1.214856461    0.927901482
  853 SOLV  OW      2582   -0.103412412    0.410554032    0.512512202
  853 SOLV  HW1     2583   -0.178799788    0.438323011    0.452954595
  853 SOLV  HW2     2584   -0.139676591    0.359874215    0.590728778
  854 SOLV  OW      2585   -0.439368532    1.127993282    1.054693647
  854 SOLV  HW1     2586   -0.509691773    1.195499253    1.077037124
  854 SOLV  HW2     2587   -0.474310606    1.036126328    1.073163134
  855 SOLV  OW      2588   -1.632240637    0.174933737    0.321121297
  855 SOLV  HW1     2589   -1.727609722    0.182833240    0.292066463
  855 SOLV  HW2     2590   -1.584590945    0.110081731    0.261744672
  856 SOLV  OW      2591   -1.394258911    0.495807824   -0.554276309
  856 SOLV  HW1     2592   -1.464547378    0.427333486   -0.534979124
  856 SOLV  HW2     2593   -1.411034251    0.577315647   -0.498809243
  857 SOLV  OW      2594    1.261545131    1.385111625    1.193855007
  857 SOLV  HW1     2595    1.193009580    1.371310760    1.265368205
  857 SOLV  HW2     2596    1.306788636    1.298194278    1.173853887
  858 SOLV  OW      2597   -1.082540039   -1.288206814   -0.682675453
  858 SOLV  HW1     2598   -1.021511995   -1.339907802   -0.742697348
  858 SOLV  HW2     2599   -1.110898902   -1.203998780   -0.728553356
  859 SOLV  OW      2600    0.675754919   -1.248436604   -1.433729527
  859 SOLV  HW1     2601    0.659854419   -1.149734875   -1.431151677
  859 SOLV  HW2     2602    0.611815932   -1.290816919   -1.497895398
  860 SOLV  OW      2603   -0.358514020    0.642513410   -1.349678970
  860 SOLV  HW1     2604   -0.384336358    0.616498898   -1.256643437
  860 SOLV  HW2     2605   -0.382024377    0.738451873   -1.365219173
  861 SOLV  OW      2606   -1.311995474   -0.388189584    1.530875631
  861 SOLV  HW1     2607   -1.363676455   -0.309727410    1.565148463
  861 SOLV  HW2     2608   -1.371921480   -0.468125925    1.526309128
  862 SOLV  OW      2609   -0.230283081    1.474711602    1.086326592
  862 SOLV  HW1     2610   -0.252361078    1.382818426    1.053616409
  862 SOLV  HW2     2611   -0.221160231    1.536560375    1.008267934
  863 SOLV  OW      2612    0.808414775   -1.195855332    0.666240710
  863 SOLV  HW1     2613    0.727767534   -1.148315398    0.701425243
  863 SOLV  HW2     2614    0.790683430   -1.294252102    0.663866856
  864 SOLV  OW      2615    0.034310362   -0.663011681   -1.453886030
  864 SOLV  HW1     2616    0.125864530   -0.622789125   -1.455193161
  864 SOLV  HW2     2617    0.027184115   -0.731962159   -1.525974431
  865 SOLV  OW      2618    0.899470078   -1.013837725   -1.248340067
  865 SOLV  HW1     2619    0.867928104   -0.977240103   -1.160775429
  865 SOLV  HW2     2620    0.932919887   -1.107183308   -1.235323370
  866 SOLV  OW      2621   -1.285524077   -0.202934522   -0.865811602
  866 SOLV  HW1     2622   -1.261636230   -0.108850273   -0.889879785
  866 SOLV  HW2     2623   -1.303626758   -0.208630046   -0.767620404
  867 SOLV  OW      2624   -0.738243266    0.367922252   -0.730009591
  867 SOLV  HW1     2625   -0.668634719    0.370642527   -0.801766642
  867 SOLV  HW2     2626   -0.769096555    0.273673541   -0.717084890
  868 SOLV  OW      2627   -0.557817526   -0.680596872    1.660710957
  868 SOLV  HW1     2628   -0.505261820   -0.675180292    1.745623982
  868 SOLV  HW2     2629   -0.634656105   -0.616726796    1.664958798
  869 SOLV  OW      2630   -1.260350537   -1.365454131    1.034764742
  869 SOLV  HW1     2631   -1.213623296   -1.350579558    1.121923773
  869 SOLV  HW2     2632   -1.248022168   -1.285297156    0.976247799
  870 SOLV  OW      2633    1.565023115    1.657714832    0.331557047
  870 SOLV  HW1     2634    1.470561251    1.630913889    0.350547831
  870 SOLV  HW2     2635    1.625502400    1.617615291    0.400377053
  871 SOLV  OW      2636    1.621570239   -1.522970943    1.459327926
  871 SOLV  HW1     2637    1.709189240   -1.552509060    1.497434368
  871 SOLV  HW2     2638    1.625407438   -1.527584529    1.359499814
  872 SOLV  OW      2639   -0.105395186   -1.448531322   -1.192958355
  872 SOLV  HW1     2640   -0.010474203   -1.464942630   -1.166085434
  872 SOLV  HW2     2641   -0.160863683   -1.432594741   -1.111284136
  873 SOLV  OW      2642    1.433903945    1.259983881   -0.748243924
  873 SOLV  HW1     2643    1.440879743    1.162974160   -0.771530337
  873 SOLV  HW2     2644    1.402664490    1.269386369   -0.653705892
  874 SOLV  OW      2645   -0.109131025   -1.592464330   -1.422112973
  874 SOLV  HW1     2646   -0.115698189   -1.535545232   -1.340143732
  874 SOLV  HW2     2647   -0.058869429   -1.676201699   -1.400582248
  875 SOLV  OW      2648    0.732842583   -0.712323563   -0.075823816
  875 SOLV  HW1     2649    0.771984169   -0.735686619   -0.164840010
  875 SOLV  HW2     2650    0.805243730   -0.711259807   -0.006840971
  876 SOLV  OW      2651    1.049431308   -1.306490447   -1.222619120
  876 SOLV  HW1     2652    1.032838909   -1.379495368   -1.288924455
  876 SOLV  HW2     2653    1.046369065   -1.344224772   -1.130055064
  877 SOLV  OW      2654   -1.626050258   -1.245609074   -1.306075966
  877 SOLV  HW1     2655   -1.620080132   -1.325218033   -1.366314941
  877 SOLV  HW2     2656   -1.550243772   -1.183348842   -1.325540201
  878 SOLV  OW      2657   -0.626416600   -0.934858489   -1.224649357
  878 SOLV  HW1     2658   -0.654762822   -0.941753413   -1.128990509
  878 SOLV  HW2     2659   -0.587880406   -1.022231517   -1.254356298
  879 SOLV  OW      2660    0.716180465   -0.875566688   -1.649854064
  879 SOLV  HW1     2661    0.808878864   -0.896915475   -1.680722182
  879 SOLV  HW2     2662    0.685913198   -0.790052116   -1.691957451
  880 SOLV  OW      2663    1.038829881   -0.355508944   -1.732896169
  880 SOLV  HW1     2664    1.054809800   -0.429779625   -1.797935968
  880 SOLV  HW2     2665    1.121102219   -0.299083400   -1.725891706
  881 SOLV  OW      2666    1.156314458    1.062467044   -0.989574061
  881 SOLV  HW1     2667    1.108881317    0.987004713   -0.944215881
  881 SOLV  HW2     2668    1.148935280    1.144952804   -0.933508669
  882 SOLV  OW      2669   -1.541043193   -1.057792547    1.674643821
  882 SOLV  HW1     2670   -1.613814383   -1.087786036    1.612949256
  882 SOLV  HW2     2671   -1.535320797   -1.120463688    1.752367661
  883 SOLV  OW      2672   -0.747498377    0.311170003   -0.172779829
  883 SOLV  HW1     2673   -0.845080135    0.332893384   -0.170013643
  883 SOLV  HW2     2674   -0.735279459    0.212042984   -0.167656519
  884 SOLV  OW      2675    1.720084992    0.521408095   -0.643755015
  884 SOLV  HW1     2676    1.791505672    0.590716312   -0.653606691
  884 SOLV  HW2     2677    1.639376843    0.562530479   -0.601367416
  885 SOLV  OW      2678    1.135695787    1.576166992   -1.096557707
  885 SOLV  HW1     2679    1.103865925    1.539118935   -1.183826168
  885 SOLV  HW2     2680    1.202287345    1.513499973   -1.056062885
  886 SOLV  OW      2681    0.587110227   -1.066336342    0.126174934
  886 SOLV  HW1     2682    0.557343311   -0.998520065    0.058967198
  886 SOLV  HW2     2683    0.566246553   -1.033361462    0.218257416
  887 SOLV  OW      2684   -1.353864958   -0.867899282   -1.510948461
  887 SOLV  HW1     2685   -1.329603061   -0.833897294   -1.420080097
  887 SOLV  HW2     2686   -1.271868293   -0.871710382   -1.568078174
  888 SOLV  OW      2687    0.525678173    0.530532747    0.916090423
  888 SOLV  HW1     2688    0.610669693    0.489714607    0.882746785
  888 SOLV  HW2     2689    0.500651629    0.488712603    1.003418179
  889 SOLV  OW      2690    0.140048945   -0.430120571    1.196898064
  889 SOLV  HW1     2691    0.065539225   -0.371817445    1.229308491
  889 SOLV  HW2     2692    0.103230451   -0.500618384    1.136269502
  890 SOLV  OW      2693    0.996977855   -1.032404436    1.708840282
  890 SOLV  HW1     2694    0.985267722   -0.958701962    1.775418515
  890 SOLV  HW2     2695    0.909447927   -1.051274904    1.664296182
  891 SOLV  OW      2696    1.471483795    0.490355570   -1.621659418
  891 SOLV  HW1     2697    1.494686266    0.393710889   -1.610559413
  891 SOLV  HW2     2698    1.491076077    0.518750262   -1.715529340
  892 SOLV  OW      2699    0.712765387    0.790461739    0.706111568
  892 SOLV  HW1     2700    0.642429602    0.826401803    0.767455239
  892 SOLV  HW2     2701    0.792589182    0.762708972    0.759588384
  893 SOLV  OW      2702   -1.696956695   -1.606367980   -1.586653320
  893 SOLV  HW1     2703   -1.666287464   -1.686858551   -1.637470946
  893 SOLV  HW2     2704   -1.789979833   -1.621535469   -1.553211485
  894 SOLV  OW      2705    1.255060178   -0.176989938    0.695865342
  894 SOLV  HW1     2706    1.354971561   -0.179259507    0.692096805
  894 SOLV  HW2     2707    1.217752374   -0.242843489    0.630497002
  895 SOLV  OW      2708    0.983466073   -0.218112783    1.546334904
  895 SOLV  HW1     2709    1.031939448   -0.260994224    1.622568451
  895 SOLV  HW2     2710    0.973616531   -0.120178673    1.563995502
  896 SOLV  OW      2711   -1.711853266   -0.471536296   -1.574801237
  896 SOLV  HW1     2712   -1.612567097   -0.483503847   -1.573792514
  896 SOLV  HW2     2713   -1.744639456   -0.457303442   -1.481396655
  897 SOLV  OW      2714    0.411787568   -0.636925806   -0.912911300
  897 SOLV  HW1     2715    0.488732497   -0.685942306   -0.871943018
  897 SOLV  HW2     2716    0.395512323   -0.552211916   -0.862312565
  898 SOLV  OW      2717   -0.137025963   -0.323832290    0.520097847
  898 SOLV  HW1     2718   -0.172486040   -0.363019683    0.435195474
  898 SOLV  HW2     2719   -0.102165601   -0.397078380    0.578588656
  899 SOLV  OW      2720    1.322053861   -1.630866837   -0.021961296
  899 SOLV  HW1     2721    1.376479672   -1.621933727   -0.105386973
  899 SOLV  HW2     2722    1.268301303   -1.715099577   -0.026114476
  900 SOLV  OW      2723    1.493068609   -0.233365105   -0.135777140
  900 SOLV  HW1     2724    1.477935999   -0.144852936   -0.091754220
  900 SOLV  HW2     2725    1.405440207   -0.280062040   -0.147695456
  901 SOLV  OW      2726    0.776903065    0.423505231   -0.499721580
  901 SOLV  HW1     2727    0.781443953    0.419806344   -0.599549927
  901 SOLV  HW2     2728    0.685767265    0.453607468   -0.471614291
  902 SOLV  OW      2729   -1.246798825   -0.000239307   -0.078976799
  902 SOLV  HW1     2730   -1.210444916   -0.064283008   -0.011312907
  902 SOLV  HW2     2731   -1.248678775    0.091856807   -0.040037355
  903 SOLV  OW      2732   -0.087528786   -0.511087629   -0.780834716
  903 SOLV  HW1     2733   -0.050604888   -0.596138572   -0.818313651
  903 SOLV  HW2     2734   -0.138559885   -0.530946831   -0.697150458
  904 SOLV  OW      2735   -1.001063501   -1.605400928   -0.949605291
  904 SOLV  HW1     2736   -0.973693280   -1.525385104   -1.002991821
  904 SOLV  HW2     2737   -1.098939908   -1.621805072   -0.961966997
  905 SOLV  OW      2738    1.198182209   -1.217736754   -0.594349238
  905 SOLV  HW1     2739    1.292273839   -1.184073996   -0.598226531
  905 SOLV  HW2     2740    1.150226933   -1.192348754   -0.678356230
  906 SOLV  OW      2741    1.739382302   -1.207567342    0.732893389
  906 SOLV  HW1     2742    1.732719808   -1.295725172    0.686146584
  906 SOLV  HW2     2743    1.724953542   -1.133739133    0.666995294
  907 SOLV  OW      2744    0.698861103    1.082374745   -0.537562332
  907 SOLV  HW1     2745    0.652804818    1.017848576   -0.476598274
  907 SOLV  HW2     2746    0.734246334    1.033439464   -0.617277937
  908 SOLV  OW      2747   -0.949480598    1.572453740    0.553783260
  908 SOLV  HW1     2748   -0.940868127    1.605663694    0.647724064
  908 SOLV  HW2     2749   -1.020506481    1.624546004    0.506416757
  909 SOLV  OW      2750   -0.630224199    1.445283729   -0.538889766
  909 SOLV  HW1     2751   -0.691903603    1.453698880   -0.460617676
  909 SOLV  HW2     2752   -0.679700062    1.405507692   -0.616165889
  910 SOLV  OW      2753    0.538374215    0.588862387    1.440105565
  910 SOLV  HW1     2754    0.474466678    0.512742965    1.429073837
  910 SOLV  HW2     2755    0.564886499    0.596429192    1.536229664
  911 SOLV  OW      2756   -0.622108724   -0.443423549   -0.786911232
  911 SOLV  HW1     2757   -0.672143241   -0.451316735   -0.873144348
  911 SOLV  HW2     2758   -0.673569860   -0.385446754   -0.723726564
  912 SOLV  OW      2759   -1.492036708   -0.602486163    1.468025185
  912 SOLV  HW1     2760   -1.543970863   -0.663301696    1.528074017
  912 SOLV  HW2     2761   -1.551117930   -0.528083393    1.436797001
  913 SOLV  OW      2762    1.434046971   -0.204810688    0.221759484
  913 SOLV  HW1     2763    1.427124009   -0.297040907    0.183719696
  913 SOLV  HW2     2764    1.472999786   -0.143322874    0.153178853
  914 SOLV  OW      2765   -1.043544911    0.277539171   -1.126280637
  914 SOLV  HW1     2766   -1.022176294    0.298250916   -1.030802088
  914 SOLV  HW2     2767   -0.964040166    0.235267700   -1.169798020
  915 SOLV  OW      2768    0.453675367    0.517968407   -0.724894720
  915 SOLV  HW1     2769    0.540763576    0.566142100   -0.734714742
  915 SOLV  HW2     2770    0.385383698    0.560095197   -0.784585496
  916 SOLV  OW      2771    1.624992421    0.938548607    0.847951864
  916 SOLV  HW1     2772    1.618650475    0.865490793    0.915954107
  916 SOLV  HW2     2773    1.661720699    0.901527697    0.762615067
  917 SOLV  OW      2774   -0.627472762    0.944333339   -0.987619120
  917 SOLV  HW1     2775   -0.612751994    1.028005897   -0.934855354
  917 SOLV  HW2     2776   -0.703327764    0.892745669   -0.947788435
  918 SOLV  OW      2777    0.936868122    1.644335077   -0.715327095
  918 SOLV  HW1     2778    1.032162385    1.670282275   -0.699605524
  918 SOLV  HW2     2779    0.903797433    1.688059719   -0.798968320
  919 SOLV  OW      2780    0.774887440   -0.344348263   -1.654622827
  919 SOLV  HW1     2781    0.716262308   -0.313624839   -1.729596072
  919 SOLV  HW2     2782    0.867852734   -0.358481709   -1.688672144
  920 SOLV  OW      2783    1.601256886    1.641667290   -1.300941828
  920 SOLV  HW1     2784    1.551673270    1.554924674   -1.305292937
  920 SOLV  HW2     2785    1.567718317    1.702840582   -1.372598244
  921 SOLV  OW      2786   -0.581023432   -0.046689683    1.573078803
  921 SOLV  HW1     2787   -0.628477188   -0.102017077    1.641553955
  921 SOLV  HW2     2788   -0.648113131   -0.003968761    1.512451200
  922 SOLV  OW      2789   -0.314560577   -1.022065128    0.711791226
  922 SOLV  HW1     2790   -0.286526357   -0.938243352    0.758584305
  922 SOLV  HW2     2791   -0.250417143   -1.041886249    0.637667647
  923 SOLV  OW      2792   -0.068260853    1.708519442    0.119830433
  923 SOLV  HW1     2793   -0.117131580    1.748091400    0.197595322
  923 SOLV  HW2     2794   -0.054477933    1.610701121    0.135426232
  924 SOLV  OW      2795    0.317242112   -0.080026689    1.008465892
  924 SOLV  HW1     2796    0.354252827   -0.039673498    0.924788972
  924 SOLV  HW2     2797    0.235193305   -0.029974984    1.036120993
  925 SOLV  OW      2798    0.024827962    1.023101519    1.205126555
  925 SOLV  HW1     2799    0.112650043    1.070664697    1.199957159
  925 SOLV  HW2     2800    0.005500350    0.999083311    1.300264747
  926 SOLV  OW      2801   -0.470291414   -0.214266627    1.197376045
  926 SOLV  HW1     2802   -0.420739490   -0.246356194    1.116649125
  926 SOLV  HW2     2803   -0.423067412   -0.245202298    1.279927455
  927 SOLV  OW      2804   -1.264296343   -0.734284751    0.463820736
  927 SOLV  HW1     2805   -1.246500199   -0.654292327    0.406495458
  927 SOLV  HW2     2806   -1.261903582   -0.816860406    0.407454308
  928 SOLV  OW      2807   -0.562001267    0.808793097    1.506777232
  928 SOLV  HW1     2808   -0.514138676    0.832992364    1.422366497
  928 SOLV  HW2     2809   -0.599050584    0.716252415    1.498709904
  929 SOLV  OW      2810    0.927135651   -0.196236782    0.300121441
  929 SOLV  HW1     2811    0.895589833   -0.289574662    0.282953872
  929 SOLV  HW2     2812    0.900509800   -0.168527286    0.392452231
  930 SOLV  OW      2813   -0.139189900    0.767281311    0.110516757
  930 SOLV  HW1     2814   -0.140323805    0.758478430    0.010903808
  930 SOLV  HW2     2815   -0.194795670    0.694689712    0.151012263
  931 SOLV  OW      2816   -1.598415897   -1.310364909    0.308000441
  931 SOLV  HW1     2817   -1.597467674   -1.337168571    0.211655405
  931 SOLV  HW2     2818   -1.646272592   -1.380011239    0.361485808
  932 SOLV  OW      2819    1.217868307   -0.061337177    1.327965560
  932 SOLV  HW1     2820    1.202694631   -0.081318522    1.424776806
  932 SOLV  HW2     2821    1.312942137   -0.033531796    1.314194348
  933 SOLV  OW      2822   -0.546255782    0.034900508    0.064182059
  933 SOLV  HW1     2823   -0.508179686    0.032936303    0.156636688
  933 SOLV  HW2     2824   -0.527496259    0.123760023    0.022306923
  934 SOLV  OW      2825   -1.424444239    0.655081655   -0.315159788
  934 SOLV  HW1     2826   -1.489848864    0.720547801   -0.353084808
  934 SOLV  HW2     2827   -1.466803420    0.605979717   -0.239025063
  935 SOLV  OW      2828   -0.285627083    1.250528840    1.490054044
  935 SOLV  HW1     2829   -0.211354720    1.306197928    1.527285589
  935 SOLV  HW2     2830   -0.268316650    1.232327869    1.393251576
  936 SOLV  OW      2831   -0.791914436    0.993179055   -0.021067538
  936 SOLV  HW1     2832   -0.797113445    1.092697392   -0.012652564
  936 SOLV  HW2     2833   -0.754445993    0.969234144   -0.110646844
  937 SOLV  OW      2834   -0.404298238    0.332804733   -0.078938394
  937 SOLV  HW1     2835   -0.400789886    0.399054632   -0.153773303
  937 SOLV  HW2     2836   -0.396537092    0.240241758   -0.115998329
  938 SOLV  OW      2837   -1.198007520    0.555881301   -1.420123938
  938 SOLV  HW1     2838   -1.252706778    0.639116888   -1.429058608
  938 SOLV  HW2     2839   -1.137026702    0.547481194   -1.498932729
  939 SOLV  OW      2840   -1.489177076   -0.568066322   -1.319623347
  939 SOLV  HW1     2841   -1.566621774   -0.547644594   -1.259732024
  939 SOLV  HW2     2842   -1.425219825   -0.491186960   -1.318762424
  940 SOLV  OW      2843    0.048961361   -0.157597503   -0.958201249
  940 SOLV  HW1     2844    0.108753048   -0.110606083   -1.023149295
  940 SOLV  HW2     2845   -0.003248907   -0.090060223   -0.906102325
  941 SOLV  OW      2846   -0.052707045   -1.613189184   -0.574482664
  941 SOLV  HW1     2847   -0.124277498   -1.616489454   -0.644254963
  941 SOLV  HW2     2848    0.017785671   -1.680835900   -0.595838494
  942 SOLV  OW      2849   -1.154665866    0.999352478   -0.232663034
  942 SOLV  HW1     2850   -1.144583635    0.918052831   -0.290024738
  942 SOLV  HW2     2851   -1.150755283    0.972837274   -0.136313517
  943 SOLV  OW      2852    0.476995352    1.173943373   -1.740126904
  943 SOLV  HW1     2853    0.398698389    1.186689573   -1.679227444
  943 SOLV  HW2     2854    0.449042059    1.119826240   -1.819446463
  944 SOLV  OW      2855   -1.625086107   -0.124892560   -1.453299215
  944 SOLV  HW1     2856   -1.590022995   -0.180964285   -1.528309761
  944 SOLV  HW2     2857   -1.700949925   -0.068738436   -1.486335493
  945 SOLV  OW      2858    0.831381432    1.345128265    1.470561498
  945 SOLV  HW1     2859    0.802022562    1.432076078    1.430810627
  945 SOLV  HW2     2860    0.760537975    1.276112467    1.455729397
  946 SOLV  OW      2861   -0.951290639   -0.272987985   -1.689322501
  946 SOLV  HW1     2862   -0.974595510   -0.175767407   -1.686727416
  946 SOLV  HW2     2863   -0.999728373   -0.316846551   -1.765031811
  947 SOLV  OW      2864   -0.901429636   -1.343796657    0.331297703
  947 SOLV  HW1     2865   -0.951068959   -1.263993275    0.365464979
  947 SOLV  HW2     2866   -0.818637166   -1.313756580    0.283937374
  948 SOLV  OW      2867   -0.127066183    0.045820580   -1.217817929
  948 SOLV  HW1     2868   -0.091106886   -0.024663636   -1.278978639
  948 SOLV  HW2     2869   -0.223549500    0.061925667   -1.238632508
  949 SOLV  OW      2870   -1.607710660    0.836299002    0.624159878
  949 SOLV  HW1     2871   -1.596576416    0.744849158    0.663076362
  949 SOLV  HW2     2872   -1.676434563    0.833470077    0.551561462
  950 SOLV  OW      2873    1.714374905   -1.001358660    0.557635466
  950 SOLV  HW1     2874    1.704549570   -1.050217389    0.470929717
  950 SOLV  HW2     2875    1.650027232   -0.924846418    0.560238160
  951 SOLV  OW      2876   -0.478138369   -1.041316165    0.455167487
  951 SOLV  HW1     2877   -0.435793885   -1.034739007    0.545520604
  951 SOLV  HW2     2878   -0.506961225   -0.950363420    0.425187582
  952 SOLV  OW      2879    0.987243308   -1.463612514   -0.998744244
  952 SOLV  HW1     2880    1.050952831   -1.522608037   -0.949120722
  952 SOLV  HW2     2881    0.933294186   -1.518859774   -1.062297388
  953 SOLV  OW      2882    0.065801978    0.573290434   -0.067415727
  953 SOLV  HW1     2883    0.003284046    0.635676586   -0.114332140
  953 SOLV  HW2     2884    0.132897280    0.538051326   -0.132670133
  954 SOLV  OW      2885    0.228842110   -1.532636993    1.559837034
  954 SOLV  HW1     2886    0.227088155   -1.438060471    1.592302957
  954 SOLV  HW2     2887    0.304044926   -1.581616027    1.603965776
  955 SOLV  OW      2888   -0.077334707   -1.132042148   -1.185552682
  955 SOLV  HW1     2889   -0.068797254   -1.065096078   -1.259355118
  955 SOLV  HW2     2890   -0.135350288   -1.207699146   -1.215747524
  956 SOLV  OW      2891   -0.490790832   -1.458125293   -1.688483718
  956 SOLV  HW1     2892   -0.551420380   -1.380639201   -1.670595023
  956 SOLV  HW2     2893   -0.400840693   -1.439893237   -1.648777739
  957 SOLV  OW      2894    1.153561900   -0.816210200   -0.424523974
  957 SOLV  HW1     2895    1.220833863   -0.746673268   -0.399213778
  957 SOLV  HW2     2896    1.093345337   -0.779972289   -0.495673174
  958 SOLV  OW      2897    0.227098701   -1.087457452    0.032263942
  958 SOLV  HW1     2898    0.195721628   -1.143736793   -0.044219346
  958 SOLV  HW2     2899    0.259943417   -1.146630505    0.105893118
  959 SOLV  OW      2900    0.057019237   -0.795912637    0.202179291
  959 SOLV  HW1     2901   -0.026731920   -0.831832195    0.160979313
  959 SOLV  HW2     2902    0.119193022   -0.765386345    0.130037044
  960 SOLV  OW      2903    0.089312821   -0.169493472    0.578804962
  960 SOLV  HW1     2904   -0.000410135   -0.198563235    0.545538188
  960 SOLV  HW2     2905    0.105386328   -0.074363115    0.552466589
  961 SOLV  OW      2906    0.032710168   -1.427683589    0.753433181
  961 SOLV  HW1     2907   -0.028581353   -1.356573488    0.787903527
  961 SOLV  HW2     2908    0.105137416   -1.385620286    0.698784852
  962 SOLV  OW      2909    0.432263155   -1.479794296    0.214571688
  962 SOLV  HW1     2910    0.458059955   -1.545256142    0.285629599
  962 SOLV  HW2     2911    0.376116516   -1.525696946    0.145720386
  963 SOLV  OW      2912   -1.155880041    1.772813376   -1.589135181
  963 SOLV  HW1     2913   -1.186426090    1.685923575   -1.550160063
  963 SOLV  HW2     2914   -1.057935196    1.767922205   -1.608750839
  964 SOLV  OW      2915   -1.389033732   -0.439462116   -0.960106758
  964 SOLV  HW1     2916   -1.373292581   -0.346980129   -0.925450461
  964 SOLV  HW2     2917   -1.313961481   -0.499000996   -0.931453826
  965 SOLV  OW      2918   -1.190994745   -1.382487521    0.239844251
  965 SOLV  HW1     2919   -1.240280611   -1.447717186    0.297428921
  965 SOLV  HW2     2920   -1.097343014   -1.372488770    0.273480217
  966 SOLV  OW      2921    0.245851142    0.573226842   -0.539673860
  966 SOLV  HW1     2922    0.245476984    0.659351367   -0.488836817
  966 SOLV  HW2     2923    0.300769196    0.583730090   -0.622593154
  967 SOLV  OW      2924   -0.299915901    1.704663282   -0.061614587
  967 SOLV  HW1     2925   -0.382957471    1.686938120   -0.008776730
  967 SOLV  HW2     2926   -0.224831734    1.726599480    0.000699118
  968 SOLV  OW      2927    0.897013439    0.788774593   -1.585540556
  968 SOLV  HW1     2928    0.977918730    0.825639415   -1.631336860
  968 SOLV  HW2     2929    0.898709431    0.814669405   -1.488956701
  969 SOLV  OW      2930   -0.181530763   -0.467119730   -1.396734415
  969 SOLV  HW1     2931   -0.160419588   -0.400741343   -1.468497727
  969 SOLV  HW2     2932   -0.112754233   -0.539723001   -1.397232892
  970 SOLV  OW      2933   -0.660699097   -0.462668399   -1.124226138
  970 SOLV  HW1     2934   -0.667877694   -0.373081525   -1.168092593
  970 SOLV  HW2     2935   -0.564580535   -0.489899510   -1.119617662
  971 SOLV  OW      2936    0.155661240   -0.361371597   -0.460761798
  971 SOLV  HW1     2937    0.161162719   -0.373503158   -0.559878644
  971 SOLV  HW2     2938    0.062374595   -0.335693774   -0.435468351
  972 SOLV  OW      2939   -0.129508394    0.888042335   -1.635186496
  972 SOLV  HW1     2940   -0.124389325    0.971974806   -1.689324499
  972 SOLV  HW2     2941   -0.094533122    0.811428462   -1.689119326
  973 SOLV  OW      2942   -0.739916218   -0.971406710   -0.402667485
  973 SOLV  HW1     2943   -0.732646668   -1.013771848   -0.492966683
  973 SOLV  HW2     2944   -0.815091928   -1.013643419   -0.352008084
  974 SOLV  OW      2945   -1.474668478   -1.201689664   -1.616034422
  974 SOLV  HW1     2946   -1.508949888   -1.284901059   -1.659648226
  974 SOLV  HW2     2947   -1.507598861   -1.197528672   -1.521696045
  975 SOLV  OW      2948    0.408987266    0.111389810    0.538623067
  975 SOLV  HW1     2949    0.456481628    0.032676968    0.577994505
  975 SOLV  HW2     2950    0.432490808    0.193736392    0.590277264
  976 SOLV  OW      2951    1.174495222    0.205802864   -0.681755446
  976 SOLV  HW1     2952    1.156565122    0.113885107   -0.646666931
  976 SOLV  HW2     2953    1.270759307    0.228768267   -0.667357778
  977 SOLV  OW      2954   -1.127390126    1.279025825    0.573517968
  977 SOLV  HW1     2955   -1.191581674    1.267936074    0.497646346
  977 SOLV  HW2     2956   -1.089017584    1.371347555    0.571457315
  978 SOLV  OW      2957   -0.066992115    1.632049239    1.243381420
  978 SOLV  HW1     2958    0.018454731    1.580122004    1.245428415
  978 SOLV  HW2     2959   -0.139124553    1.575911776    1.202795010
  979 SOLV  OW      2960    0.292329773    1.300503921    1.711489109
  979 SOLV  HW1     2961    0.225087805    1.261397794    1.774331997
  979 SOLV  HW2     2962    0.318808165    1.231645097    1.643966134
  980 SOLV  OW      2963   -0.484434677   -1.431244189   -1.341653278
  980 SOLV  HW1     2964   -0.412538827   -1.443396648   -1.410099072
  980 SOLV  HW2     2965   -0.572218196   -1.459820121   -1.380110202
  981 SOLV  OW      2966    1.754351486   -0.059533119    1.791913415
  981 SOLV  HW1     2967    1.757317748   -0.151786200    1.753416841
  981 SOLV  HW2     2968    1.747020324    0.007257687    1.717842008
  982 SOLV  OW      2969    0.538236590   -0.903906058   -0.096434277
  982 SOLV  HW1     2970    0.577572726   -0.964456006   -0.165628022
  982 SOLV  HW2     2971    0.600351785   -0.827262461   -0.080038247
  983 SOLV  OW      2972   -1.064761552    0.473734915   -1.664626573
  983 SOLV  HW1     2973   -1.114564025    0.389066359   -1.683361278
  983 SOLV  HW2     2974   -1.047898764    0.522151510   -1.750483895
  984 SOLV  OW      2975   -0.265182838   -1.112965151    1.608374098
  984 SOLV  HW1     2976   -0.332087654   -1.052972994    1.652244902
  984 SOLV  HW2     2977   -0.183307298   -1.119013510    1.665468873
  985 SOLV  OW      2978    1.064096956    1.651423168   -0.321509477
  985 SOLV  HW1     2979    1.026235637    1.738795593   -0.352048266
  985 SOLV  HW2     2980    1.054092347    1.643637778   -0.222316253
  986 SOLV  OW      2981    1.025715484   -0.447631084    0.694392914
  986 SOLV  HW1     2982    1.092448527   -0.464672504    0.621878929
  986 SOLV  HW2     2983    0.959774129   -0.379063879    0.663535039
  987 SOLV  OW      2984    1.404404925   -0.723419873    0.850978481
  987 SOLV  HW1     2985    1.385883988   -0.625206903    0.854575519
  987 SOLV  HW2     2986    1.320528923   -0.772277473    0.826907365
  988 SOLV  OW      2987   -1.483635956   -0.869681035    0.614224498
  988 SOLV  HW1     2988   -1.464143902   -0.948804325    0.556249641
  988 SOLV  HW2     2989   -1.427307126   -0.792351016    0.585093667
  989 SOLV  OW      2990   -0.444976428    0.442477061   -1.509012615
  989 SOLV  HW1     2991   -0.374794028    0.504715066   -1.474331261
  989 SOLV  HW2     2992   -0.508913222    0.493238898   -1.566780725
  990 SOLV  OW      2993    0.931368707   -1.327845180    1.686953749
  990 SOLV  HW1     2994    0.985447772   -1.313707541    1.604025507
  990 SOLV  HW2     2995    0.949383533   -1.253636739    1.751529517
  991 SOLV  OW      2996   -1.296249046   -0.194660041    0.315645504
  991 SOLV  HW1     2997   -1.233077597   -0.160362388    0.246112420
  991 SOLV  HW2     2998   -1.244598229   -0.241251035    0.387501478
  992 SOLV  OW      2999    1.518124776   -0.305501996    1.414828469
  992 SOLV  HW1     3000    1.425607281   -0.320757000    1.380052078
  992 SOLV  HW2     3001    1.556744071   -0.392333743    1.445979886
  993 SOLV  OW      3002   -1.625879302   -0.449015537    0.880075038
  993 SOLV  HW1     3003   -1.628191831   -0.547222083    0.898837339
  993 SOLV  HW2     3004   -1.601413568   -0.399716138    0.963579015
  994 SOLV  OW      3005    0.027007749   -0.052723792    1.485342411
  994 SOLV  HW1     3006   -0.028930031   -0.049890897    1.568195630
  994 SOLV  HW2     3007    0.116566748   -0.091644424    1.506926598
  995 SOLV  OW      3008   -1.037445015    0.903443668    0.030555290
  995 SOLV  HW1     3009   -0.941002660    0.910428945    0.005022295
  995 SOLV  HW2     3010   -1.076208909    0.819823556   -0.008262951
  996 SOLV  OW      3011    0.314077106    1.334481286    0.044651422
  996 SOLV  HW1     3012    0.373252871    1.255480474    0.028573832
  996 SOLV  HW2     3013    0.349660648    1.413476237   -0.005298128
  997 SOLV  OW      3014   -0.913741205   -1.046786730    1.730842357
  997 SOLV  HW1     3015   -0.879221472   -1.041359060    1.637136734
  997 SOLV  HW2     3016   -0.992185045   -1.108746615    1.733908178
  998 SOLV  OW      3017    1.545278015    0.221572661   -1.402809901
  998 SOLV  HW1     3018    1.515706824    0.211638795   -1.497827720
  998 SOLV  HW2     3019    1.645101050    0.226543642   -1.399331307
  999 SOLV  OW      3020    0.585128451    0.079621973   -0.574539108
  999 SOLV  HW1     3021    0.600003605    0.138530773   -0.495104217
  999 SOLV  HW2     3022    0.620000381    0.124912225   -0.656601052
 1000 SOLV  OW      3023    0.499114597   -1.657356586   -1.542909423
 1000 SOLV  HW1     3024    0.410892513   -1.703745962   -1.534744599
 1000 SOLV  HW2     3025    0.557186255   -1.707297805   -1.607215899
 1001 SOLV  OW      3026    0.219195626   -1.559447125   -0.716687614
 1001 SOLV  HW1     3027    0.151213576   -1.519790928   -0.778391043
 1001 SOLV  HW2     3028    0.277042548   -1.623300168   -0.767460780
 1002 SOLV  OW      3029   -0.722856502   -1.145610549   -0.623483877
 1002 SOLV  HW1     3030   -0.663197561   -1.225458379   -0.615291191
 1002 SOLV  HW2     3031   -0.777685119   -1.153399775   -0.706760971
 1003 SOLV  OW      3032    0.779559577    0.384026510   -0.231214964
 1003 SOLV  HW1     3033    0.791771082    0.405258297   -0.328177326
 1003 SOLV  HW2     3034    0.864822061    0.402076982   -0.182163636
 1004 SOLV  OW      3035   -0.372775352    1.350455146   -0.827442779
 1004 SOLV  HW1     3036   -0.295372909    1.342551791   -0.890278251
 1004 SOLV  HW2     3037   -0.449850989    1.297362968   -0.862690987
 1005 SOLV  OW      3038    1.663982475    1.701479894    0.754636941
 1005 SOLV  HW1     3039    1.591988343    1.636855891    0.779979310
 1005 SOLV  HW2     3040    1.687900635    1.688642839    0.658383635
 1006 SOLV  OW      3041    0.721830828    0.635619382    0.076445488
 1006 SOLV  HW1     3042    0.685739910    0.542653223    0.083844066
 1006 SOLV  HW2     3043    0.782741644    0.653944998    0.153620876
 1007 SOLV  OW      3044    1.427986719    0.567104495   -1.196858737
 1007 SOLV  HW1     3045    1.354399749    0.522551203   -1.247867581
 1007 SOLV  HW2     3046    1.500756071    0.500936754   -1.178735776
 1008 SOLV  OW      3047    1.570943262   -0.089872377    1.224674157
 1008 SOLV  HW1     3048    1.596533029   -0.092603939    1.128042159
 1008 SOLV  HW2     3049    1.558709402   -0.183164821    1.258539371
 1009 SOLV  OW      3050   -0.763183788   -1.181831604    0.755154965
 1009 SOLV  HW1     3051   -0.822837044   -1.238979963    0.811522102
 1009 SOLV  HW2     3052   -0.677576630   -1.164759044    0.803956966
 1010 SOLV  OW      3053   -1.547410590   -1.645222885    0.480493996
 1010 SOLV  HW1     3054   -1.552443532   -1.744961167    0.485860935
 1010 SOLV  HW2     3055   -1.596446917   -1.613719367    0.399224592
 1011 SOLV  OW      3056   -1.728672559   -0.016836928    0.502140356
 1011 SOLV  HW1     3057   -1.704589077    0.060914443    0.444048100
 1011 SOLV  HW2     3058   -1.703080530   -0.101915440    0.456220317
 1012 SOLV  OW      3059    0.954745097    0.927593477   -0.227114649
 1012 SOLV  HW1     3060    0.974001211    0.943519258   -0.323952037
 1012 SOLV  HW2     3061    0.900506372    0.844153941   -0.217220568
 1013 SOLV  OW      3062    0.514431340    0.849772361    1.539543189
 1013 SOLV  HW1     3063    0.492526312    0.792919601    1.460236512
 1013 SOLV  HW2     3064    0.608826893    0.882014908    1.532366705
 1014 SOLV  OW      3065    1.202633980    1.713898193   -0.670063881
 1014 SOLV  HW1     3066    1.143197885    1.778500983   -0.622169483
 1014 SOLV  HW2     3067    1.228120468    1.751757003   -0.759042247
 1015 SOLV  OW      3068   -0.875255906   -0.867800913   -1.435500054
 1015 SOLV  HW1     3069   -0.815389266   -0.947430628   -1.444250221
 1015 SOLV  HW2     3070   -0.825360308   -0.793317449   -1.391181679
 1016 SOLV  OW      3071    0.375833998    0.366135429    0.638705098
 1016 SOLV  HW1     3072    0.303665808    0.365207658    0.569488527
 1016 SOLV  HW2     3073    0.423262646    0.454136675    0.636194308
 1017 SOLV  OW      3074    1.002197798   -1.780401014    0.142211602
 1017 SOLV  HW1     3075    0.981398939   -1.685084493    0.164201390
 1017 SOLV  HW2     3076    1.047669932   -1.784912457    0.053255021
 1018 SOLV  OW      3077   -0.788493158    1.121572812    1.245374080
 1018 SOLV  HW1     3078   -0.865496834    1.184961203    1.252732522
 1018 SOLV  HW2     3079   -0.748225540    1.107432891    1.335819032
 1019 SOLV  OW      3080    1.543428059   -1.261770287    0.132989281
 1019 SOLV  HW1     3081    1.609139683   -1.203495412    0.085160134
 1019 SOLV  HW2     3082    1.454281373   -1.216504950    0.135322066
 1020 SOLV  OW      3083    1.350851242   -0.871648994   -1.335831454
 1020 SOLV  HW1     3084    1.366616274   -0.969840532   -1.325348811
 1020 SOLV  HW2     3085    1.287284307   -0.840393856   -1.265231786
 1021 SOLV  OW      3086   -1.655200549   -1.647672725   -0.130552908
 1021 SOLV  HW1     3087   -1.642749237   -1.717103479   -0.201445780
 1021 SOLV  HW2     3088   -1.567463378   -1.629170676   -0.086265810
 1022 SOLV  OW      3089    1.582057845   -1.284081518   -0.198850071
 1022 SOLV  HW1     3090    1.613994466   -1.216174064   -0.132742478
 1022 SOLV  HW2     3091    1.660273334   -1.321177734   -0.248927930
 1023 SOLV  OW      3092    0.808723673    0.687136986   -0.178373619
 1023 SOLV  HW1     3093    0.883607651    0.623894331   -0.198240755
 1023 SOLV  HW2     3094    0.770342594    0.666116881   -0.088446188
 1024 SOLV  OW      3095   -1.614230652    0.358738675   -0.266171075
 1024 SOLV  HW1     3096   -1.526800469    0.313805724   -0.284566927
 1024 SOLV  HW2     3097   -1.603807520    0.421624002   -0.189111720
 1025 SOLV  OW      3098   -0.468054280    1.321754805   -0.136662488
 1025 SOLV  HW1     3099   -0.431181090    1.390968866   -0.198724033
 1025 SOLV  HW2     3100   -0.490449670    1.364220270   -0.048929801
 1026 SOLV  OW      3101   -0.415082373    1.522076085   -0.399859992
 1026 SOLV  HW1     3102   -0.404861656    1.619480176   -0.379621094
 1026 SOLV  HW2     3103   -0.499103803    1.507546169   -0.452117713
 1027 SOLV  OW      3104    0.540201762    0.920807222   -0.955336955
 1027 SOLV  HW1     3105    0.585696778    1.008062344   -0.973179226
 1027 SOLV  HW2     3106    0.480134191    0.930180863   -0.875929141
 1028 SOLV  OW      3107    0.255450882    1.599399393   -0.894485121
 1028 SOLV  HW1     3108    0.162042825    1.607145255   -0.929368581
 1028 SOLV  HW2     3109    0.252904631    1.581937555   -0.796044660
 1029 SOLV  OW      3110   -0.951996114    0.034343636   -0.946202419
 1029 SOLV  HW1     3111   -0.954309222   -0.020249751   -1.029961914
 1029 SOLV  HW2     3112   -0.875245245    0.098330080   -0.950248209
 1030 SOLV  OW      3113   -0.181859650   -1.444478239    1.698128291
 1030 SOLV  HW1     3114   -0.131790958   -1.358190397    1.705141073
 1030 SOLV  HW2     3115   -0.263508960   -1.440394139    1.755732342
 1031 SOLV  OW      3116    0.592192788    1.227346945    0.779218584
 1031 SOLV  HW1     3117    0.691550771    1.224598003    0.768165474
 1031 SOLV  HW2     3118    0.551240847    1.274120496    0.700880915
 1032 SOLV  OW      3119    0.917704216    1.184308640    1.158939140
 1032 SOLV  HW1     3120    0.826595535    1.218942894    1.181336431
 1032 SOLV  HW2     3121    0.945893221    1.219900574    1.069829889
 1033 SOLV  OW      3122    1.260924925    0.769320781   -1.732763306
 1033 SOLV  HW1     3123    1.304821867    0.830641194   -1.667076924
 1033 SOLV  HW2     3124    1.231063183    0.686170230   -1.685901403
 1034 SOLV  OW      3125   -0.515328016   -0.713970267   -0.014766527
 1034 SOLV  HW1     3126   -0.501372245   -0.795430227    0.041546634
 1034 SOLV  HW2     3127   -0.607038714   -0.716308199   -0.054582788
 1035 SOLV  OW      3128    0.077078868    1.447365200    0.810131269
 1035 SOLV  HW1     3129   -0.000790988    1.509163229    0.799219133
 1035 SOLV  HW2     3130    0.046033938    1.361566589    0.851076843
 1036 SOLV  OW      3131    1.260526679    0.648070240   -0.998263129
 1036 SOLV  HW1     3132    1.229144124    0.574369387   -0.938390780
 1036 SOLV  HW2     3133    1.321346260    0.610547171   -1.068223356
 1037 SOLV  OW      3134    0.479948578   -0.009163849    0.265915593
 1037 SOLV  HW1     3135    0.462482487    0.016803764    0.360901218
 1037 SOLV  HW2     3136    0.426743168   -0.090788853    0.243372100
 1038 SOLV  OW      3137    1.677770862    0.281731615    0.892728784
 1038 SOLV  HW1     3138    1.676586531    0.244958534    0.985723241
 1038 SOLV  HW2     3139    1.753179621    0.240527426    0.841569061
 1039 SOLV  OW      3140    0.308744909    1.196699749   -0.680217965
 1039 SOLV  HW1     3141    0.347932628    1.232532472   -0.764965064
 1039 SOLV  HW2     3142    0.306669054    1.269097564   -0.611254702
 1040 SOLV  OW      3143   -0.362889181   -0.586618885   -1.583615290
 1040 SOLV  HW1     3144   -0.457162692   -0.600348756   -1.553188192
 1040 SOLV  HW2     3145   -0.301172847   -0.594137635   -1.505280426
 1041 SOLV  OW      3146    1.737792863   -1.170927110    0.324098359
 1041 SOLV  HW1     3147    1.676895759   -1.248851705    0.309224713
 1041 SOLV  HW2     3148    1.826496475   -1.189417242    0.281770490
 1042 SOLV  OW      3149    0.916104034    1.407499557   -0.906136208
 1042 SOLV  HW1     3150    0.839275770    1.362828468   -0.860274175
 1042 SOLV  HW2     3151    0.892295696    1.502562243   -0.926076327
 1043 SOLV  OW      3152   -1.324724359   -0.329530767   -1.304716834
 1043 SOLV  HW1     3153   -1.338379447   -0.250762154   -1.244630033
 1043 SOLV  HW2     3154   -1.370549384   -0.313131026   -1.392080983
 1044 SOLV  OW      3155   -1.061028685    1.472501246   -0.204156933
 1044 SOLV  HW1     3156   -1.062322278    1.559007217   -0.153987096
 1044 SOLV  HW2     3157   -1.133726906    1.413005814   -0.169846892
 1045 SOLV  OW      3158    0.271835878   -1.691824023   -1.294127863
 1045 SOLV  HW1     3159    0.304975020   -1.709872205   -1.386742871
 1045 SOLV  HW2     3160    0.349579331   -1.685795706   -1.231509687
 1046 SOLV  OW      3161    0.707379935    0.144115620   -0.336215743
 1046 SOLV  HW1     3162    0.720463007    0.240316713   -0.312223947
 1046 SOLV  HW2     3163    0.622822272    0.110611128   -0.294636687
 1047 SOLV  OW      3164   -0.710040515   -1.749490362    0.320227741
 1047 SOLV  HW1     3165   -0.722266524   -1.828950760    0.379711717
 1047 SOLV  HW2     3166   -0.689570645   -1.669002778    0.375945247
 1048 SOLV  OW      3167    1.531502449    1.598363667    1.736603878
 1048 SOLV  HW1     3168    1.577981776    1.609843376    1.648799260
 1048 SOLV  HW2     3169    1.463713945    1.670978379    1.748156886
 1049 SOLV  OW      3170    0.222104256    0.797959354    0.476984452
 1049 SOLV  HW1     3171    0.246767498    0.778066762    0.382136924
 1049 SOLV  HW2     3172    0.178448787    0.887792327    0.481907585
 1050 SOLV  OW      3173    0.906324210    0.580848636   -1.764378297
 1050 SOLV  HW1     3174    0.816430129    0.544317128   -1.788594542
 1050 SOLV  HW2     3175    0.894939403    0.663774005   -1.709645747
 1051 SOLV  OW      3176    1.034317514    0.297607846   -0.404320464
 1051 SOLV  HW1     3177    0.938594092    0.324346175   -0.415450718
 1051 SOLV  HW2     3178    1.075491343    0.282967211   -0.494276398
 1052 SOLV  OW      3179   -0.350933923   -0.063728623   -0.905146536
 1052 SOLV  HW1     3180   -0.282781953   -0.073568156   -0.832630816
 1052 SOLV  HW2     3181   -0.438262041   -0.035812035   -0.865215797
 1053 SOLV  OW      3182   -0.680837504   -1.222287043    0.224513340
 1053 SOLV  HW1     3183   -0.671951328   -1.123123063    0.215070956
 1053 SOLV  HW2     3184   -0.590889415   -1.264881235    0.214682907
 1054 SOLV  OW      3185   -0.750568898   -0.775232620   -0.755210060
 1054 SOLV  HW1     3186   -0.830110829   -0.758460845   -0.696958310
 1054 SOLV  HW2     3187   -0.674341963   -0.807432813   -0.699048917
 1055 SOLV  OW      3188   -1.615940663    0.677838133   -1.002689377
 1055 SOLV  HW1     3189   -1.637016900    0.775467859   -1.007752340
 1055 SOLV  HW2     3190   -1.594982315    0.653141132   -0.908073710
 1056 SOLV  OW      3191    0.988744570   -0.295339989   -0.437615959
 1056 SOLV  HW1     3192    1.015978014   -0.333819254   -0.525807382
 1056 SOLV  HW2     3193    0.910720732   -0.234161897   -0.450636013
 1057 SOLV  OW      3194   -0.504379595    0.912383636    0.394513195
 1057 SOLV  HW1     3195   -0.567892057    0.841008502    0.424068644
 1057 SOLV  HW2     3196   -0.522630729    0.935750792    0.299001164
 1058 SOLV  OW      3197    0.837880800    1.057631948    0.294740882
 1058 SOLV  HW1     3198    0.746783232    1.047764554    0.334812678
 1058 SOLV  HW2     3199    0.835790919    1.027444014    0.199419653
 1059 SOLV  OW      3200   -1.551207659    1.731607732    1.138353766
 1059 SOLV  HW1     3201   -1.549060434    1.633838303    1.159281040
 1059 SOLV  HW2     3202   -1.494393262    1.781022018    1.204169990
 1060 SOLV  OW      3203    1.235995836   -0.378500994    0.117756774
 1060 SOLV  HW1     3204    1.240367922   -0.455184280    0.181792700
 1060 SOLV  HW2     3205    1.198068808   -0.409909178    0.030721915
 1061 SOLV  OW      3206    1.760725561    0.663981787    1.484750283
 1061 SOLV  HW1     3207    1.742326902    0.601266373    1.409053067
 1061 SOLV  HW2     3208    1.674253007    0.692795237    1.525907573
 1062 SOLV  OW      3209   -0.514772228   -1.136651879   -1.348451070
 1062 SOLV  HW1     3210   -0.546702456   -1.224796655   -1.313623861
 1062 SOLV  HW2     3211   -0.422228688   -1.146814784   -1.384979820
 1063 SOLV  OW      3212   -0.002711455    0.617453299    0.672179715
 1063 SOLV  HW1     3213   -0.020034016    0.539113029    0.612476593
 1063 SOLV  HW2     3214    0.087467113    0.655580554    0.651787999
 1064 SOLV  OW      3215    1.297108786   -0.267155616   -1.640714080
 1064 SOLV  HW1     3216    1.376591772   -0.244402183   -1.584442947
 1064 SOLV  HW2     3217    1.326952314   -0.286851680   -1.734111007
 1065 SOLV  OW      3218   -0.904796752   -1.640864949    1.140691945
 1065 SOLV  HW1     3219   -0.939946068   -1.637428605    1.234255192
 1065 SOLV  HW2     3220   -0.804873156   -1.637198105    1.142484724
 1066 SOLV  OW      3221    0.828867625    0.371201307    0.330579272
 1066 SOLV  HW1     3222    0.877896076    0.289433867    0.360781133
 1066 SOLV  HW2     3223    0.767173515    0.401746886    0.403123357
 1067 SOLV  OW      3224    0.848715651   -0.919011473    0.892030025
 1067 SOLV  HW1     3225    0.774406806   -0.970064577    0.848744861
 1067 SOLV  HW2     3226    0.897156672   -0.865544098    0.822773649
 1068 SOLV  OW      3227    0.578690556   -0.081095183    0.592479714
 1068 SOLV  HW1     3228    0.512132806   -0.151218001    0.618066151
 1068 SOLV  HW2     3229    0.666859069   -0.124250423    0.573354886
 1069 SOLV  OW      3230    1.289315623   -0.251165977   -0.461668243
 1069 SOLV  HW1     3231    1.261384546   -0.289935459   -0.373813062
 1069 SOLV  HW2     3232    1.314547697   -0.155196982   -0.449217214
 1070 SOLV  OW      3233    1.467287732   -1.339905519    0.484194278
 1070 SOLV  HW1     3234    1.551019654   -1.392341346    0.499730259
 1070 SOLV  HW2     3235    1.393098571   -1.378614498    0.538961230
 1071 SOLV  OW      3236    1.476575283    1.667585106   -1.059169272
 1071 SOLV  HW1     3237    1.526948099    1.707898934   -0.982755203
 1071 SOLV  HW2     3238    1.537524519    1.657970255   -1.137873964
 1072 SOLV  OW      3239   -1.686386381   -1.675093886   -0.578163716
 1072 SOLV  HW1     3240   -1.750673808   -1.715235815   -0.512914727
 1072 SOLV  HW2     3241   -1.605875257   -1.641525910   -0.529248536
 1073 SOLV  OW      3242   -1.525142293   -0.289480643    1.106567321
 1073 SOLV  HW1     3243   -1.557524919   -0.196385954    1.089635357
 1073 SOLV  HW2     3244   -1.557466033   -0.320229847    1.196074309
 1074 SOLV  OW      3245    1.663444853   -1.742134530   -1.013314880
 1074 SOLV  HW1     3246    1.743198617   -1.756959451   -0.954823002
 1074 SOLV  HW2     3247    1.650921898   -1.644057366   -1.028339599
 1075 SOLV  OW      3248    0.863946331    0.110584148   -1.132541554
 1075 SOLV  HW1     3249    0.868237563    0.104696127   -1.232284202
 1075 SOLV  HW2     3250    0.950750686    0.079777073   -1.093586008
 1076 SOLV  OW      3251    1.348863810   -1.576250147    0.990531288
 1076 SOLV  HW1     3252    1.296231348   -1.655089391    1.022408080
 1076 SOLV  HW2     3253    1.410187279   -1.545508925    1.063307116
 1077 SOLV  OW      3254    0.611207757   -0.682435156    1.544008673
 1077 SOLV  HW1     3255    0.527358879   -0.736779539    1.539779921
 1077 SOLV  HW2     3256    0.617783530   -0.638238794    1.633479803
 1078 SOLV  OW      3257   -0.477016679    0.093700828   -1.748262647
 1078 SOLV  HW1     3258   -0.460166165    0.049377253   -1.660211085
 1078 SOLV  HW2     3259   -0.530455870    0.177010554   -1.733938024
 1079 SOLV  OW      3260    1.025909403    0.856990945    0.388693466
 1079 SOLV  HW1     3261    0.970118759    0.939040121    0.376167293
 1079 SOLV  HW2     3262    0.977518855    0.777793566    0.351441783
 1080 SOLV  OW      3263    1.161700563   -1.647955900   -0.926984816
 1080 SOLV  HW1     3264    1.208991215   -1.694681602   -1.001695677
 1080 SOLV  HW2     3265    1.138580389   -1.714117402   -0.855643875
 1081 SOLV  OW      3266    0.627411471   -1.039920345    0.809074150
 1081 SOLV  HW1     3267    0.539677714   -0.996710022    0.788162178
 1081 SOLV  HW2     3268    0.639278799   -1.044930660    0.908249470
 1082 SOLV  OW      3269    1.261974300   -1.487348454    0.590291656
 1082 SOLV  HW1     3270    1.183445512   -1.512458965    0.533686739
 1082 SOLV  HW2     3271    1.232783088   -1.477948435    0.685480647
 1083 SOLV  OW      3272    0.718173757   -1.030649147   -0.580290803
 1083 SOLV  HW1     3273    0.623830510   -1.053751840   -0.556475096
 1083 SOLV  HW2     3274    0.770198391   -1.012786061   -0.496769049
 1084 SOLV  OW      3275   -0.577721594   -0.670927451   -1.330778175
 1084 SOLV  HW1     3276   -0.590955516   -0.757528054   -1.282541007
 1084 SOLV  HW2     3277   -0.534772260   -0.604771665   -1.269293710
 1085 SOLV  OW      3278    1.375002254    0.722824130    1.340570388
 1085 SOLV  HW1     3279    1.369100796    0.624276082    1.356552186
 1085 SOLV  HW2     3280    1.283009137    0.760208258    1.328673277
 1086 SOLV  OW      3281    0.082596410   -0.476514138    1.600285022
 1086 SOLV  HW1     3282    0.002732130   -0.509646132    1.550029812
 1086 SOLV  HW2     3283    0.159460675   -0.465609994    1.537241318
 1087 SOLV  OW      3284    1.212088067    0.253402289    0.687301889
 1087 SOLV  HW1     3285    1.250806117    0.329587287    0.635371188
 1087 SOLV  HW2     3286    1.162510483    0.192607369    0.625285432
 1088 SOLV  OW      3287    1.756311131    0.407695535    1.601932928
 1088 SOLV  HW1     3288    1.668869361    0.448983508    1.627451223
 1088 SOLV  HW2     3289    1.828546886    0.476649099    1.607344830
 1089 SOLV  OW      3290    0.622402257    1.394568944    1.700572462
 1089 SOLV  HW1     3291    0.599565596    1.409638940    1.604380687
 1089 SOLV  HW2     3292    0.621830220    1.296463688    1.719975724
 1090 SOLV  OW      3293   -1.428937856    0.059550288    1.073108761
 1090 SOLV  HW1     3294   -1.402979662   -0.010111517    1.006212595
 1090 SOLV  HW2     3295   -1.350743570    0.119250855    1.091085035
 1091 SOLV  OW      3296    0.707414891    1.765820684   -0.257376983
 1091 SOLV  HW1     3297    0.643370000    1.695481675   -0.288236638
 1091 SOLV  HW2     3298    0.742238159    1.741729476   -0.166775566
 1092 SOLV  OW      3299    0.679183798    0.111657164    0.783796573
 1092 SOLV  HW1     3300    0.627379504    0.036620314    0.742720560
 1092 SOLV  HW2     3301    0.753297125    0.074335987    0.839616609
 1093 SOLV  OW      3302   -0.499363241   -0.689985101   -0.488031897
 1093 SOLV  HW1     3303   -0.520780524   -0.783296405   -0.516916162
 1093 SOLV  HW2     3304   -0.447920481   -0.692574241   -0.402327040
 1094 SOLV  OW      3305    1.529808990    0.953596342    1.251506378
 1094 SOLV  HW1     3306    1.625687938    0.925563379    1.246725106
 1094 SOLV  HW2     3307    1.472868032    0.874114431    1.272525218
 1095 SOLV  OW      3308   -1.440122720   -0.803052582    1.778600143
 1095 SOLV  HW1     3309   -1.486015348   -0.889060079    1.756316133
 1095 SOLV  HW2     3310   -1.366714840   -0.786430000    1.712744483
 1096 SOLV  OW      3311    1.453147674   -0.315589856   -1.232065499
 1096 SOLV  HW1     3312    1.472397637   -0.226361496   -1.191207178
 1096 SOLV  HW2     3313    1.534341600   -0.348298617   -1.280430760
 1097 SOLV  OW      3314   -0.868924162    1.741404579   -1.569682545
 1097 SOLV  HW1     3315   -0.828571601    1.667750575   -1.623966983
 1097 SOLV  HW2     3316   -0.874597804    1.712978177   -1.473975964
 1098 SOLV  OW      3317   -0.740465868   -0.562782515   -0.428426036
 1098 SOLV  HW1     3318   -0.818440134   -0.590295381   -0.484680506
 1098 SOLV  HW2     3319   -0.655552912   -0.580748332   -0.478110082
 1099 SOLV  OW      3320   -0.555364646   -0.842878736   -1.664175616
 1099 SOLV  HW1     3321   -0.594904583   -0.751372533   -1.656134165
 1099 SOLV  HW2     3322   -0.488617038   -0.856875846   -1.591029848
 1100 SOLV  OW      3323   -1.687738006    0.448792763    1.199854564
 1100 SOLV  HW1     3324   -1.619476960    0.519214575    1.180294504
 1100 SOLV  HW2     3325   -1.647922745    0.379625273    1.260120739
 1101 SOLV  OW      3326   -1.621961449    0.117372569   -1.101673901
 1101 SOLV  HW1     3327   -1.652457849    0.025735201   -1.127635807
 1101 SOLV  HW2     3328   -1.536966710    0.139054288   -1.149707164
 1102 SOLV  OW      3329    0.600603954   -0.637853713    1.135257792
 1102 SOLV  HW1     3330    0.665518739   -0.712415616    1.150358608
 1102 SOLV  HW2     3331    0.642137858   -0.551321031    1.163336779
 1103 SOLV  OW      3332   -0.021288501    1.640329909    1.530453502
 1103 SOLV  HW1     3333   -0.028288698    1.650446603    1.431203713
 1103 SOLV  HW2     3334    0.070746460    1.609358581    1.554371792
 1104 SOLV  OW      3335    1.266919802    0.901476717    0.124311309
 1104 SOLV  HW1     3336    1.203734043    0.862275130    0.057433327
 1104 SOLV  HW2     3337    1.296437358    0.991846302    0.093265864
 1105 SOLV  OW      3338    1.506860877    0.731942095    0.099178788
 1105 SOLV  HW1     3339    1.425083996    0.788621754    0.109254647
 1105 SOLV  HW2     3340    1.543148783    0.709439486    0.189612835
 1106 SOLV  OW      3341    0.350671295    0.302957884   -1.628486217
 1106 SOLV  HW1     3342    0.385463989    0.211506217   -1.607844966
 1106 SOLV  HW2     3343    0.322744710    0.307102531   -1.724428261
 1107 SOLV  OW      3344   -1.388917646    1.080014096    0.963418784
 1107 SOLV  HW1     3345   -1.421256806    1.067260835    0.869647606
 1107 SOLV  HW2     3346   -1.309630396    1.140965338    0.963315927
 1108 SOLV  OW      3347   -0.897966338    0.958907453    1.033083449
 1108 SOLV  HW1     3348   -0.868169598    0.998335530    1.120026976
 1108 SOLV  HW2     3349   -0.866224873    0.864278816    1.026798337
 1109 SOLV  OW      3350   -1.210235228   -0.567711803    1.049778356
 1109 SOLV  HW1     3351   -1.273890448   -0.552242236    0.974209401
 1109 SOLV  HW2     3352   -1.172112225   -0.480215801    1.079660575
 1110 SOLV  OW      3353   -0.004234964   -1.228728537    0.234084054
 1110 SOLV  HW1     3354    0.051303210   -1.173874028    0.171569688
 1110 SOLV  HW2     3355   -0.096684799   -1.190845610    0.238488133
 1111 SOLV  OW      3356    1.177572231   -0.412055605   -0.940646654
 1111 SOLV  HW1     3357    1.167925594   -0.412915063   -0.841109623
 1111 SOLV  HW2     3358    1.265537071   -0.452349917   -0.965943335
 1112 SOLV  OW      3359    1.001486850    0.071908029    1.602626727
 1112 SOLV  HW1     3360    0.956220080    0.055624431    1.690306494
 1112 SOLV  HW2     3361    0.932834534    0.093636050    1.533224359
 1113 SOLV  OW      3362    0.833957559    1.043878894    0.599751920
 1113 SOLV  HW1     3363    0.751498349    1.062066829    0.546165517
 1113 SOLV  HW2     3364    0.812233564    0.980187360    0.673733343
 1114 SOLV  OW      3365   -1.211532448   -0.965552961    0.268140065
 1114 SOLV  HW1     3366   -1.248854413   -0.904072811    0.198651575
 1114 SOLV  HW2     3367   -1.261707999   -1.052046565    0.266512588
 1115 SOLV  OW      3368    1.595785591    1.584498786    0.044232263
 1115 SOLV  HW1     3369    1.575707222    1.599800920    0.141002487
 1115 SOLV  HW2     3370    1.565198777    1.663429270   -0.009022743
 1116 SOLV  OW      3371    0.338135018   -1.221630480   -1.193504144
 1116 SOLV  HW1     3372    0.350441553   -1.214572880   -1.292500137
 1116 SOLV  HW2     3373    0.284809865   -1.143556465   -1.160910950
 1117 SOLV  OW      3374    1.621181823   -0.755160881   -1.278817201
 1117 SOLV  HW1     3375    1.542047120   -0.815542911   -1.288474189
 1117 SOLV  HW2     3376    1.641255906   -0.712208774   -1.366872126
 1118 SOLV  OW      3377   -0.004233020    1.620308683   -0.986547673
 1118 SOLV  HW1     3378   -0.047359183    1.532400342   -1.006890243
 1118 SOLV  HW2     3379   -0.072005948    1.682301775   -0.946984808
 1119 SOLV  OW      3380    1.243660860    0.389864641   -1.327821890
 1119 SOLV  HW1     3381    1.146234313    0.397816625   -1.306687343
 1119 SOLV  HW2     3382    1.260193471    0.304418064   -1.377090347
 1120 SOLV  OW      3383   -1.360300521    0.525033921    0.627261437
 1120 SOLV  HW1     3384   -1.434304192    0.549348471    0.689969471
 1120 SOLV  HW2     3385   -1.284507735    0.485301120    0.678998834
 1121 SOLV  OW      3386    1.641112681   -0.711490595   -1.567667052
 1121 SOLV  HW1     3387    1.740424846   -0.715152537   -1.556483444
 1121 SOLV  HW2     3388    1.611521880   -0.786146777   -1.627267671
 1122 SOLV  OW      3389   -1.316258582   -0.099933171    0.856170287
 1122 SOLV  HW1     3390   -1.268985422   -0.165314697    0.797072978
 1122 SOLV  HW2     3391   -1.409509409   -0.086190751    0.822743469
 1123 SOLV  OW      3392   -1.196651446    0.658114985    0.963752244
 1123 SOLV  HW1     3393   -1.250653683    0.688413666    1.042285482
 1123 SOLV  HW2     3394   -1.198679838    0.728532342    0.892767005
 1124 SOLV  OW      3395    1.057700430   -1.545816108   -0.103721485
 1124 SOLV  HW1     3396    1.151247486   -1.573624446   -0.081874703
 1124 SOLV  HW2     3397    1.059723623   -1.473200645   -0.172456192
 1125 SOLV  OW      3398    0.866227944   -1.067301981   -0.838816174
 1125 SOLV  HW1     3399    0.830088580   -1.048563726   -0.747468828
 1125 SOLV  HW2     3400    0.949429610   -1.122251269   -0.831101526
 1126 SOLV  OW      3401    0.251822537   -0.602207406   -0.428427693
 1126 SOLV  HW1     3402    0.334255780   -0.596965835   -0.372047691
 1126 SOLV  HW2     3403    0.209233704   -0.511873327   -0.433653772
 1127 SOLV  OW      3404   -1.475102175   -1.649184539    1.451159367
 1127 SOLV  HW1     3405   -1.550479089   -1.660388931    1.386396482
 1127 SOLV  HW2     3406   -1.388021855   -1.658092336    1.402795764
 1128 SOLV  OW      3407   -1.172348932   -0.353614286    0.747563077
 1128 SOLV  HW1     3408   -1.188628425   -0.304720212    0.661854810
 1128 SOLV  HW2     3409   -1.078001596   -0.338548310    0.777110735
 1129 SOLV  OW      3410   -0.807897195   -0.608414811    0.519485437
 1129 SOLV  HW1     3411   -0.888974057   -0.663234961    0.540058688
 1129 SOLV  HW2     3412   -0.824574213   -0.513265146    0.545376444
 1130 SOLV  OW      3413    0.475674892   -1.349541509   -0.588625464
 1130 SOLV  HW1     3414    0.528919304   -1.365895171   -0.671677455
 1130 SOLV  HW2     3415    0.384994002   -1.390500338   -0.598592944
 1131 SOLV  OW      3416    0.651205628    0.692271335   -1.613210058
 1131 SOLV  HW1     3417    0.733045580    0.747675792   -1.597902954
 1131 SOLV  HW2     3418    0.611639748    0.666247626   -1.525124926
 1132 SOLV  OW      3419   -0.352996035    1.416738206   -1.651169861
 1132 SOLV  HW1     3420   -0.338399485    1.329267316   -1.697400836
 1132 SOLV  HW2     3421   -0.351312373    1.490684582   -1.718478953
 1133 SOLV  OW      3422    0.958622498   -1.512136373    0.157478093
 1133 SOLV  HW1     3423    1.007054781   -1.445081328    0.213689479
 1133 SOLV  HW2     3424    0.985521412   -1.501038910    0.061796007
 1134 SOLV  OW      3425   -0.829312117    0.107107844   -0.664451181
 1134 SOLV  HW1     3426   -0.928551871    0.094929132   -0.662228384
 1134 SOLV  HW2     3427   -0.795622728    0.123071183   -0.571650066
 1135 SOLV  OW      3428    1.425774047   -1.083761094   -0.638502596
 1135 SOLV  HW1     3429    1.383288834   -0.999990623   -0.672840447
 1135 SOLV  HW2     3430    1.500450828   -1.060166350   -0.576308003
 1136 SOLV  OW      3431   -1.091796820   -0.205053427   -1.441330509
 1136 SOLV  HW1     3432   -1.088089067   -0.288705908   -1.386662825
 1136 SOLV  HW2     3433   -1.115867753   -0.227944512   -1.535652238
 1137 SOLV  OW      3434    1.045190624   -1.331073373    0.769943288
 1137 SOLV  HW1     3435    0.979641242   -1.275497389    0.718809835
 1137 SOLV  HW2     3436    1.049784882   -1.422537846    0.729779336
 1138 SOLV  OW      3437    1.608050302    1.656667781   -0.356894968
 1138 SOLV  HW1     3438    1.599334246    1.682216990   -0.453190741
 1138 SOLV  HW2     3439    1.670823155    1.579267247   -0.348513858
 1139 SOLV  OW      3440    0.186240545    0.790624136    0.169716804
 1139 SOLV  HW1     3441    0.217445852    0.710908533    0.118015645
 1139 SOLV  HW2     3442    0.087681057    0.801994622    0.157143461
 1140 SOLV  OW      3443    0.016159950    1.046037033    0.560243360
 1140 SOLV  HW1     3444    0.075357298    1.113537380    0.516189193
 1140 SOLV  HW2     3445   -0.044596111    1.005408631    0.491983470
 1141 SOLV  OW      3446   -0.720663735    1.693510125    0.389627726
 1141 SOLV  HW1     3447   -0.636526931    1.649400315    0.420886939
 1141 SOLV  HW2     3448   -0.799243945    1.650998825    0.434568377
 1142 SOLV  OW      3449    0.338818899   -1.678197059    0.671796864
 1142 SOLV  HW1     3450    0.421085078   -1.670832970    0.615407287
 1142 SOLV  HW2     3451    0.361313080   -1.724231623    0.757683272
 1143 SOLV  OW      3452    0.223996924    1.622571738   -1.591684053
 1143 SOLV  HW1     3453    0.261748335    1.533242824   -1.567252255
 1143 SOLV  HW2     3454    0.285344965    1.694635005   -1.559357520
 1144 SOLV  OW      3455    0.814351632   -0.453924559    0.330952954
 1144 SOLV  HW1     3456    0.714554589   -0.456743856    0.336798612
 1144 SOLV  HW2     3457    0.850931775   -0.546473260    0.340855800
 1145 SOLV  OW      3458   -0.425008499   -1.359764803    0.178218095
 1145 SOLV  HW1     3459   -0.384805303   -1.389887406    0.091741753
 1145 SOLV  HW2     3460   -0.420394992   -1.434223350    0.244824286
 1146 SOLV  OW      3461    0.913561809   -0.447989338   -0.004795323
 1146 SOLV  HW1     3462    0.845827376   -0.374479551   -0.007932345
 1146 SOLV  HW2     3463    0.896036586   -0.506069488    0.074709578
 1147 SOLV  OW      3464    1.266593743   -0.947319926   -1.573376703
 1147 SOLV  HW1     3465    1.257155996   -1.046691044   -1.579526286
 1147 SOLV  HW2     3466    1.310485183   -0.923318349   -1.486780722
 1148 SOLV  OW      3467    1.166583081    0.778087622   -0.120513836
 1148 SOLV  HW1     3468    1.242297784    0.786058651   -0.185364294
 1148 SOLV  HW2     3469    1.094422121    0.842683440   -0.145452073
 1149 SOLV  OW      3470   -0.548765558    1.387106903    0.116031136
 1149 SOLV  HW1     3471   -0.609507259    1.377824234    0.037137043
 1149 SOLV  HW2     3472   -0.592570008    1.347328754    0.196658823
 1150 SOLV  OW      3473   -0.753224866    1.028072081   -1.750933655
 1150 SOLV  HW1     3474   -0.796958949    0.940584131   -1.730079911
 1150 SOLV  HW2     3475   -0.666551144    1.034615797   -1.701471976
 1151 SOLV  OW      3476   -1.621964482   -0.379589546    1.337461944
 1151 SOLV  HW1     3477   -1.698373966   -0.384942324    1.273162006
 1151 SOLV  HW2     3478   -1.642535987   -0.311832287    1.408082747
 1152 SOLV  OW      3479   -1.636412297   -1.369758549    1.302397589
 1152 SOLV  HW1     3480   -1.710958421   -1.379222359    1.368390646
 1152 SOLV  HW2     3481   -1.549241548   -1.388494268    1.347696480
 1153 SOLV  OW      3482    1.266849417   -1.052312254   -1.028514443
 1153 SOLV  HW1     3483    1.329139766   -1.093198779   -1.095222141
 1153 SOLV  HW2     3484    1.195213465   -1.001655034   -1.076512454
 1154 SOLV  OW      3485   -1.673885413   -0.759385569   -0.622899233
 1154 SOLV  HW1     3486   -1.686748665   -0.808639786   -0.536817489
 1154 SOLV  HW2     3487   -1.678968752   -0.823807009   -0.699224361
 1155 SOLV  OW      3488    0.319672070    1.050279920    1.569083205
 1155 SOLV  HW1     3489    0.226708940    1.016081864    1.582860644
 1155 SOLV  HW2     3490    0.382082235    0.973107761    1.556804376
 1156 SOLV  OW      3491    0.322347776   -0.517241683    1.432620586
 1156 SOLV  HW1     3492    0.407037875   -0.568730696    1.445906225
 1156 SOLV  HW2     3493    0.310718027   -0.496759616    1.335433992
 1157 SOLV  OW      3494    0.025904908    0.606345822   -1.522745782
 1157 SOLV  HW1     3495    0.008352156    0.509177140   -1.506879786
 1157 SOLV  HW2     3496    0.027519851    0.624279263   -1.621119290
 1158 SOLV  OW      3497    1.451692961    0.018640091    0.415796130
 1158 SOLV  HW1     3498    1.502677337   -0.001374231    0.499471005
 1158 SOLV  HW2     3499    1.454074772   -0.061078184    0.355457837
 1159 SOLV  OW      3500    1.246675499   -1.773341312    1.371650283
 1159 SOLV  HW1     3501    1.302951117   -1.722185954    1.436595609
 1159 SOLV  HW2     3502    1.150710046   -1.747733016    1.383336170
 1160 SOLV  OW      3503    0.904981948    0.696253568    0.864384528
 1160 SOLV  HW1     3504    0.971042662    0.648825545    0.806177429
 1160 SOLV  HW2     3505    0.887808705    0.641809383    0.946496515
 1161 SOLV  OW      3506   -1.495230920   -0.202541031   -1.722819403
 1161 SOLV  HW1     3507   -1.571029071   -0.211591288   -1.787429318
 1161 SOLV  HW2     3508   -1.458761377   -0.293153228   -1.701346923
 1162 SOLV  OW      3509    1.574480397   -0.134808814   -1.568241967
 1162 SOLV  HW1     3510    1.551106663   -0.106907172   -1.661391831
 1162 SOLV  HW2     3511    1.644399032   -0.073390955   -1.531623727
 1163 SOLV  OW      3512   -1.182425779    1.065582432   -0.694481835
 1163 SOLV  HW1     3513   -1.181845142    1.064286915   -0.794481733
 1163 SOLV  HW2     3514   -1.118389356    0.996982480   -0.659908184
 1164 SOLV  OW      3515    0.597753580    0.374627733    1.176270280
 1164 SOLV  HW1     3516    0.643055554    0.297889253    1.221665806
 1164 SOLV  HW2     3517    0.505319848    0.385180213    1.212963664
 1165 SOLV  OW      3518   -1.695626384   -0.961943585   -0.795512071
 1165 SOLV  HW1     3519   -1.749386805   -1.039359316   -0.762074331
 1165 SOLV  HW2     3520   -1.730396103   -0.933328326   -0.884807154
 1166 SOLV  OW      3521    1.375662346   -0.578241036   -1.008699751
 1166 SOLV  HW1     3522    1.473869594   -0.585900183   -0.991427783
 1166 SOLV  HW2     3523    1.357484620   -0.594892617   -1.105621644
 1167 SOLV  OW      3524   -0.243747196    0.162354029    1.045201320
 1167 SOLV  HW1     3525   -0.150536905    0.127089834    1.053560094
 1167 SOLV  HW2     3526   -0.240634913    0.259101819    1.020067578
 1168 SOLV  OW      3527    0.731206162   -0.308724802    1.583163465
 1168 SOLV  HW1     3528    0.823821656   -0.280661859    1.557929511
 1168 SOLV  HW2     3529    0.685707512   -0.348796303    1.503627165
 1169 SOLV  OW      3530    0.121993424   -1.210665097    0.498963661
 1169 SOLV  HW1     3531    0.089469910   -1.220650408    0.404918615
 1169 SOLV  HW2     3532    0.194567527   -1.277241124    0.516357144
 1170 SOLV  OW      3533    0.958558995    0.358424709   -0.739685417
 1170 SOLV  HW1     3534    0.870800316    0.313623518   -0.756809574
 1170 SOLV  HW2     3535    1.028254795    0.289152407   -0.721091010
 1171 SOLV  OW      3536    1.074482450   -1.482046133   -1.435927533
 1171 SOLV  HW1     3537    1.101209143   -1.501421734   -1.530330789
 1171 SOLV  HW2     3538    0.975424685   -1.492157261   -1.426605171
 1172 SOLV  OW      3539   -0.741906867   -0.097231415    0.613292932
 1172 SOLV  HW1     3540   -0.743430033   -0.031619063    0.688752878
 1172 SOLV  HW2     3541   -0.733879141   -0.048081568    0.526566781
 1173 SOLV  OW      3542    0.154430724   -1.229231327   -0.802377992
 1173 SOLV  HW1     3543    0.159261011   -1.252030812   -0.705124051
 1173 SOLV  HW2     3544    0.238029587   -1.259811051   -0.847958021
 1174 SOLV  OW      3545    0.313145578    0.254445154   -0.333006538
 1174 SOLV  HW1     3546    0.224152408    0.245416449   -0.288278833
 1174 SOLV  HW2     3547    0.373939560    0.181675149   -0.301217912
 1175 SOLV  OW      3548    0.934618694    0.668104343   -1.066065225
 1175 SOLV  HW1     3549    0.837971517    0.661907165   -1.041114403
 1175 SOLV  HW2     3550    0.972256180    0.754415179   -1.032370240
 1176 SOLV  OW      3551   -0.656277058   -0.680717462    0.769679198
 1176 SOLV  HW1     3552   -0.705143320   -0.729595624    0.841963057
 1176 SOLV  HW2     3553   -0.709426798   -0.684577646    0.685050351
 1177 SOLV  OW      3554    0.478762905   -0.583505141   -0.262043205
 1177 SOLV  HW1     3555    0.549462036   -0.572640046   -0.192149970
 1177 SOLV  HW2     3556    0.520683986   -0.614913633   -0.347234887
 1178 SOLV  OW      3557    1.144374589    0.010542832   -1.356887844
 1178 SOLV  HW1     3558    1.137292389   -0.088985107   -1.350110438
 1178 SOLV  HW2     3559    1.225723008    0.041577128   -1.307682945
 1179 SOLV  OW      3560   -1.219553052    0.313062290    0.868607501
 1179 SOLV  HW1     3561   -1.309818569    0.296835770    0.828726052
 1179 SOLV  HW2     3562   -1.214442560    0.269298075    0.958385823
 1180 SOLV  OW      3563    1.700424087   -1.424009850   -0.416152726
 1180 SOLV  HW1     3564    1.737954418   -1.516706862   -0.416694109
 1180 SOLV  HW2     3565    1.662702289   -1.402813516   -0.506315459
 1181 SOLV  OW      3566   -0.928346463   -1.098855902   -1.084636054
 1181 SOLV  HW1     3567   -0.872428665   -1.031617342   -1.036120386
 1181 SOLV  HW2     3568   -0.967310066   -1.056856321   -1.166608230
 1182 SOLV  OW      3569    1.594074797   -1.526647573    1.164359974
 1182 SOLV  HW1     3570    1.645771938   -1.587391164    1.104047272
 1182 SOLV  HW2     3571    1.595159433   -1.433857621    1.127065901
 1183 SOLV  OW      3572    1.694487253    1.116095456   -1.534391270
 1183 SOLV  HW1     3573    1.703127847    1.060556865   -1.617110130
 1183 SOLV  HW2     3574    1.634784816    1.069508764   -1.469070752
 1184 SOLV  OW      3575    1.368057791    0.092295687   -1.256940087
 1184 SOLV  HW1     3576    1.440073128    0.136851704   -1.310138415
 1184 SOLV  HW2     3577    1.407896380    0.019031672   -1.201742563
 1185 SOLV  OW      3578    0.704729481    0.312926988   -1.230819517
 1185 SOLV  HW1     3579    0.642642559    0.236968848   -1.250237275
 1185 SOLV  HW2     3580    0.780473675    0.280403332   -1.174193915
 1186 SOLV  OW      3581    1.678318185   -1.621515309   -1.697178604
 1186 SOLV  HW1     3582    1.656330408   -1.571778260   -1.613246446
 1186 SOLV  HW2     3583    1.649449123   -1.567659171   -1.776348392
 1187 SOLV  OW      3584    0.089684795   -0.064801063   -0.570032396
 1187 SOLV  HW1     3585    0.184088838   -0.045771204   -0.596972733
 1187 SOLV  HW2     3586    0.067330729   -0.159799536   -0.591840326
 1188 SOLV  OW      3587    0.541814415   -1.615872818    0.415338895
 1188 SOLV  HW1     3588    0.620164967   -1.671877106    0.388386688
 1188 SOLV  HW2     3589    0.572970444   -1.523461324    0.437498766
 1189 SOLV  OW      3590    0.460369589   -0.678247189   -1.742139214
 1189 SOLV  HW1     3591    0.435237871   -0.614215736   -1.814735112
 1189 SOLV  HW2     3592    0.509742809   -0.629351604   -1.670213544
 1190 SOLV  OW      3593   -0.507456005    1.025959434   -1.627148762
 1190 SOLV  HW1     3594   -0.450759657    1.096255084   -1.670091115
 1190 SOLV  HW2     3595   -0.457385239    0.984674957   -1.551053365
 1191 SOLV  OW      3596    0.966949295   -0.717326319   -0.675822245
 1191 SOLV  HW1     3597    1.020298841   -0.644607037   -0.632610657
 1191 SOLV  HW2     3598    0.900266077   -0.753081286   -0.610428758
 1192 SOLV  OW      3599   -1.608709174   -0.281889456    0.067943786
 1192 SOLV  HW1     3600   -1.700440220   -0.316396346    0.048042038
 1192 SOLV  HW2     3601   -1.561254416   -0.262020866   -0.017815254
 1193 SOLV  OW      3602   -0.346663767   -1.659881672    1.558333114
 1193 SOLV  HW1     3603   -0.285069742   -1.728686668    1.596723623
 1193 SOLV  HW2     3604   -0.299377263   -1.571897295    1.553376752
 1194 SOLV  OW      3605   -0.317217813    0.517181001   -0.309109319
 1194 SOLV  HW1     3606   -0.311737634    0.611048694   -0.343150822
 1194 SOLV  HW2     3607   -0.224968466    0.482408766   -0.292289085
 1195 SOLV  OW      3608    1.436011287   -0.689308079   -0.048239916
 1195 SOLV  HW1     3609    1.485695547   -0.629799737   -0.111422058
 1195 SOLV  HW2     3610    1.342672957   -0.702730411   -0.081552017
 1196 SOLV  OW      3611    1.225046008   -0.872129795    1.571831307
 1196 SOLV  HW1     3612    1.149027109   -0.807650106    1.579891983
 1196 SOLV  HW2     3613    1.199569729   -0.959119482    1.614083142
 1197 SOLV  OW      3614   -1.021622301   -0.118413487   -0.731814898
 1197 SOLV  HW1     3615   -1.022049998   -0.062740702   -0.814893000
 1197 SOLV  HW2     3616   -1.101973900   -0.096349424   -0.676512412
 1198 SOLV  OW      3617   -0.390200861   -1.001746067   -1.025882054
 1198 SOLV  HW1     3618   -0.324185826   -0.935261831   -0.990926916
 1198 SOLV  HW2     3619   -0.384424409   -1.005121391   -1.125667483
 1199 SOLV  OW      3620    0.865914109   -0.991723833    0.153984061
 1199 SOLV  HW1     3621    0.776051508   -1.030954999    0.134301261
 1199 SOLV  HW2     3622    0.879051122   -0.986568254    0.252991869
 1200 SOLV  OW      3623    1.398362042    1.155251446    0.439868390
 1200 SOLV  HW1     3624    1.401491306    1.228864408    0.507493022
 1200 SOLV  HW2     3625    1.386421896    1.194349159    0.348596280
 1201 SOLV  OW      3626    1.704395512    1.232515572   -1.022202970
 1201 SOLV  HW1     3627    1.666157457    1.140263823   -1.016793963
 1201 SOLV  HW2     3628    1.679516896    1.273803213   -1.109827937
 1202 SOLV  OW      3629    0.095989478   -0.368471531   -1.276599073
 1202 SOLV  HW1     3630   -0.002210350   -0.369716504   -1.257703603
 1202 SOLV  HW2     3631    0.139740102   -0.445768332   -1.230634198
 1203 SOLV  OW      3632    0.131462753   -0.246502249    0.844916582
 1203 SOLV  HW1     3633    0.129528433   -0.211844688    0.751124514
 1203 SOLV  HW2     3634    0.215838171   -0.216828479    0.889660989
 1204 SOLV  OW      3635    0.573383807    1.505865943   -1.222688706
 1204 SOLV  HW1     3636    0.570638642    1.556970046   -1.136776684
 1204 SOLV  HW2     3637    0.566239179    1.569472237   -1.299520950
 1205 SOLV  OW      3638   -0.718175760   -0.790852594    1.451547990
 1205 SOLV  HW1     3639   -0.717292997   -0.734814727    1.534366939
 1205 SOLV  HW2     3640   -0.632688581   -0.777511759    1.401389154
 1206 SOLV  OW      3641   -1.067951914   -0.711035359   -0.190159690
 1206 SOLV  HW1     3642   -0.973394850   -0.736681371   -0.210227828
 1206 SOLV  HW2     3643   -1.125968403   -0.792426631   -0.193484452
 1207 SOLV  OW      3644   -0.097563093   -0.359094110   -1.084443039
 1207 SOLV  HW1     3645   -0.028967078   -0.297137683   -1.046265466
 1207 SOLV  HW2     3646   -0.093012260   -0.447074276   -1.037111422
 1208 SOLV  OW      3647    0.445204574    0.049073671   -1.672381645
 1208 SOLV  HW1     3648    0.524143015    0.010423719   -1.624685693
 1208 SOLV  HW2     3649    0.393524528   -0.024447342   -1.716265573
 1209 SOLV  OW      3650    1.254322124    0.845688236   -1.192749115
 1209 SOLV  HW1     3651    1.254493466    0.769936826   -1.127452557
 1209 SOLV  HW2     3652    1.314540547    0.823649128   -1.269494455
 1210 SOLV  OW      3653   -0.750538178   -0.451912249    1.314598736
 1210 SOLV  HW1     3654   -0.830622230   -0.498647377    1.352066158
 1210 SOLV  HW2     3655   -0.747198206   -0.465706737    1.215604038
 1211 SOLV  OW      3656    1.003950488   -1.296250266   -0.232041987
 1211 SOLV  HW1     3657    1.017931355   -1.222950055   -0.298612682
 1211 SOLV  HW2     3658    1.009677877   -1.258749969   -0.139516722
 1212 SOLV  OW      3659   -1.720366035    0.825590148   -1.505466612
 1212 SOLV  HW1     3660   -1.810656577    0.868360939   -1.509741829
 1212 SOLV  HW2     3661   -1.730012568    0.730180787   -1.477078599
 1213 SOLV  OW      3662   -0.340792338   -0.261071716   -1.088021847
 1213 SOLV  HW1     3663   -0.246467057   -0.293677334   -1.081581828
 1213 SOLV  HW2     3664   -0.356724688   -0.191210536   -1.018254313
 1214 SOLV  OW      3665    1.783017385   -0.846512012    1.085016762
 1214 SOLV  HW1     3666    1.759747792   -0.918727309    1.019861365
 1214 SOLV  HW2     3667    1.728631723   -0.857877943    1.168170868
 1215 SOLV  OW      3668   -1.404979775    0.431740441   -1.186496374
 1215 SOLV  HW1     3669   -1.327754341    0.495156238   -1.182433997
 1215 SOLV  HW2     3670   -1.434381034    0.409062385   -1.093635570
 1216 SOLV  OW      3671   -1.531465572   -0.670791302   -0.832305473
 1216 SOLV  HW1     3672   -1.489906428   -0.580154838   -0.824572816
 1216 SOLV  HW2     3673   -1.593014475   -0.685925196   -0.754945767
 1217 SOLV  OW      3674   -0.472400243    0.057277842   -0.329603715
 1217 SOLV  HW1     3675   -0.461216504    0.122113005   -0.404924547
 1217 SOLV  HW2     3676   -0.564212974    0.066525910   -0.291045813
 1218 SOLV  OW      3677    0.628126805    0.381760013    1.673102836
 1218 SOLV  HW1     3678    0.727394840    0.381454972    1.660958819
 1218 SOLV  HW2     3679    0.606371482    0.399029294    1.769176442
 1219 SOLV  OW      3680    1.023640469   -1.589424817    0.728054225
 1219 SOLV  HW1     3681    1.053945290   -1.631152004    0.813742093
 1219 SOLV  HW2     3682    0.961891621   -1.652093122    0.680497373
 1220 SOLV  OW      3683    0.312786820   -1.275201277    0.749270500
 1220 SOLV  HW1     3684    0.393933567   -1.285384843    0.806828196
 1220 SOLV  HW2     3685    0.308524259   -1.350857683    0.684006695
 1221 SOLV  OW      3686    0.572077796   -0.725398470    0.532639627
 1221 SOLV  HW1     3687    0.496898989   -0.725341334    0.598590695
 1221 SOLV  HW2     3688    0.554139468   -0.657319582    0.461612111
 1222 SOLV  OW      3689    0.002672593   -1.202634831   -0.341060099
 1222 SOLV  HW1     3690   -0.083595477   -1.209396485   -0.290923965
 1222 SOLV  HW2     3691    0.016002288   -1.108431348   -0.371873887
 1223 SOLV  OW      3692    1.126692563   -0.558492467    1.013282185
 1223 SOLV  HW1     3693    1.207788740   -0.544235073    0.956519584
 1223 SOLV  HW2     3694    1.071918750   -0.474829599    1.014732897
 1224 SOLV  OW      3695    1.194555394    1.036783889    0.829527643
 1224 SOLV  HW1     3696    1.204484658    0.954650887    0.885718498
 1224 SOLV  HW2     3697    1.198287773    1.011625367    0.732806526
 1225 SOLV  OW      3698    0.869985076   -0.980889874   -0.363014303
 1225 SOLV  HW1     3699    0.866091669   -0.885247160   -0.391951382
 1225 SOLV  HW2     3700    0.963880166   -1.014334263   -0.371088032
 1226 SOLV  OW      3701    0.731047536   -0.251344881   -0.021280472
 1226 SOLV  HW1     3702    0.733007377   -0.183432582    0.052108482
 1226 SOLV  HW2     3703    0.636458473   -0.278623154   -0.038905955
 1227 SOLV  OW      3704   -1.681190988    0.553074613   -1.443462624
 1227 SOLV  HW1     3705   -1.595853388    0.502659181   -1.456774971
 1227 SOLV  HW2     3706   -1.752545122    0.513684271   -1.501414766
 1228 SOLV  OW      3707   -0.351205709   -0.703101571    0.488842011
 1228 SOLV  HW1     3708   -0.442196881   -0.741697087    0.504099767
 1228 SOLV  HW2     3709   -0.292540765   -0.724171967    0.567048007
 1229 SOLV  OW      3710    0.211816979    0.758235163    1.000176942
 1229 SOLV  HW1     3711    0.213057127    0.664615344    0.965026650
 1229 SOLV  HW2     3712    0.119236051    0.781357931    1.030106123
 1230 SOLV  OW      3713    1.157203762   -1.069019613   -0.370454587
 1230 SOLV  HW1     3714    1.170108502   -0.983187939   -0.420117771
 1230 SOLV  HW2     3715    1.181360633   -1.145794686   -0.429801313
 1231 SOLV  OW      3716    1.028670428    0.494072575   -0.164581698
 1231 SOLV  HW1     3717    1.103936339    0.554446713   -0.190850395
 1231 SOLV  HW2     3718    1.051447452    0.447783886   -0.078916276
 1232 SOLV  OW      3719   -1.696359669    1.399408642    0.985373877
 1232 SOLV  HW1     3720   -1.640073967    1.417710171    1.065989140
 1232 SOLV  HW2     3721   -1.728195778    1.304633404    0.987792241
 1233 SOLV  OW      3722    1.604420578    0.073840647   -0.249112236
 1233 SOLV  HW1     3723    1.683253244    0.033379064   -0.202745449
 1233 SOLV  HW2     3724    1.615572305    0.173137275   -0.253277586
 1234 SOLV  OW      3725    1.284953366    0.690798769    0.323909562
 1234 SOLV  HW1     3726    1.241416922    0.778287123    0.302646104
 1234 SOLV  HW2     3727    1.342233159    0.700992573    0.405253135
 1235 SOLV  OW      3728    0.184135383    0.289174869    1.759941268
 1235 SOLV  HW1     3729    0.198552406    0.335265905    1.672367065
 1235 SOLV  HW2     3730    0.087481328    0.294745815    1.785007650
 1236 SOLV  OW      3731    0.961448243    1.319863997    0.338179660
 1236 SOLV  HW1     3732    1.022781919    1.317399514    0.417134697
 1236 SOLV  HW2     3733    0.923996920    1.228515035    0.322226124
 1237 SOLV  OW      3734    1.347671747   -1.450756747    0.220473629
 1237 SOLV  HW1     3735    1.340763614   -1.516819896    0.145707790
 1237 SOLV  HW2     3736    1.443017459   -1.422597691    0.231340092
 1238 SOLV  OW      3737   -0.499321680    0.613505027    0.275460258
 1238 SOLV  HW1     3738   -0.507258025    0.703798238    0.233204450
 1238 SOLV  HW2     3739   -0.567703807    0.604482918    0.347875014
 1239 SOLV  OW      3740   -1.468151481    0.385199812   -1.444859619
 1239 SOLV  HW1     3741   -1.454940700    0.286256160   -1.438760451
 1239 SOLV  HW2     3742   -1.469913696    0.424310487   -1.352833878
 1240 SOLV  OW      3743   -1.528747370    1.477073286    1.198259853
 1240 SOLV  HW1     3744   -1.450251267    1.426147927    1.162951611
 1240 SOLV  HW2     3745   -1.528083639    1.474207498    1.298225272
 1241 SOLV  OW      3746   -0.675804382    0.685907984    0.474259642
 1241 SOLV  HW1     3747   -0.771671182    0.701164975    0.498310672
 1241 SOLV  HW2     3748   -0.630842921    0.634683727    0.547445267
 1242 SOLV  OW      3749    1.047484948    0.333927898    0.910202475
 1242 SOLV  HW1     3750    1.108529822    0.299645377    0.838787362
 1242 SOLV  HW2     3751    1.098129958    0.342535908    0.996009527
 1243 SOLV  OW      3752   -1.348082533   -0.624646608   -0.335619704
 1243 SOLV  HW1     3753   -1.427819791   -0.637899091   -0.276731621
 1243 SOLV  HW2     3754   -1.264900074   -0.627319826   -0.280167995
 1244 SOLV  OW      3755   -1.403939078    1.337624612   -1.206323209
 1244 SOLV  HW1     3756   -1.446751591    1.255911136   -1.244943246
 1244 SOLV  HW2     3757   -1.306508545    1.338010341   -1.228875502
 1245 SOLV  OW      3758    0.476826793    0.079855298   -0.216085022
 1245 SOLV  HW1     3759    0.447520471   -0.013102294   -0.238486640
 1245 SOLV  HW2     3760    0.447182199    0.102689629   -0.123340298
 1246 SOLV  OW      3761    1.179893017    0.043822538    0.475671799
 1246 SOLV  HW1     3762    1.276523059    0.038564261    0.450438227
 1246 SOLV  HW2     3763    1.164302779   -0.009171085    0.559040757
 1247 SOLV  OW      3764    1.322305945    1.510826982   -1.421290006
 1247 SOLV  HW1     3765    1.240215814    1.528585975   -1.366996097
 1247 SOLV  HW2     3766    1.348907956    1.594199734   -1.469696716
 1248 SOLV  OW      3767    0.874578078    1.154747278    1.672423498
 1248 SOLV  HW1     3768    0.964547636    1.143869299    1.714715510
 1248 SOLV  HW2     3769    0.879455534    1.224890629    1.601307212
 1249 SOLV  OW      3770    0.673985837    0.351461299    0.023606622
 1249 SOLV  HW1     3771    0.691816798    0.357528276   -0.074610975
 1249 SOLV  HW2     3772    0.720781210    0.271414910    0.061080273
 1250 SOLV  OW      3773    0.593290082   -0.868503877   -0.796691817
 1250 SOLV  HW1     3774    0.670782400   -0.916985589   -0.756117296
 1250 SOLV  HW2     3775    0.540351762   -0.931745425   -0.853259252
 1251 SOLV  OW      3776    1.022420201   -1.186204161    0.026677409
 1251 SOLV  HW1     3777    0.969501196   -1.115069577    0.072949491
 1251 SOLV  HW2     3778    1.068828295   -1.242831385    0.094803812
 1252 SOLV  OW      3779   -1.066033987   -0.119510399    1.619900825
 1252 SOLV  HW1     3780   -1.035584703   -0.052001562    1.687111690
 1252 SOLV  HW2     3781   -1.152240121   -0.089380575    1.579126105
 1253 SOLV  OW      3782    1.530136529   -0.794579442    0.528829348
 1253 SOLV  HW1     3783    1.439009329   -0.771354500    0.494801424
 1253 SOLV  HW2     3784    1.582428614   -0.710687119    0.543963820
 1254 SOLV  OW      3785    0.238743291    1.565435476    1.618043293
 1254 SOLV  HW1     3786    0.271670290    1.643785009    1.670758183
 1254 SOLV  HW2     3787    0.254649733    1.481378046    1.669840102
 1255 SOLV  OW      3788   -0.227436634    1.792609356   -1.514567529
 1255 SOLV  HW1     3789   -0.166626929    1.733879217   -1.567997267
 1255 SOLV  HW2     3790   -0.258525518    1.743244890   -1.433336592
 1256 SOLV  OW      3791   -0.841946445   -0.496849252    0.086362467
 1256 SOLV  HW1     3792   -0.916702719   -0.555713235    0.117157384
 1256 SOLV  HW2     3793   -0.784456115   -0.472406902    0.164459122
 1257 SOLV  OW      3794   -0.904159048    1.255329292   -1.135546623
 1257 SOLV  HW1     3795   -0.891715815    1.162466069   -1.170520278
 1257 SOLV  HW2     3796   -0.816794647    1.303927332   -1.138238806
 1258 SOLV  OW      3797   -0.343449842   -0.702302820    1.524611243
 1258 SOLV  HW1     3798   -0.415017618   -0.678411617    1.590253832
 1258 SOLV  HW2     3799   -0.385128574   -0.724140391    1.436363975
 1259 SOLV  OW      3800    1.515206530   -0.482564716   -0.672351661
 1259 SOLV  HW1     3801    1.572695872   -0.484233454   -0.590536674
 1259 SOLV  HW2     3802    1.571827075   -0.498704817   -0.753190873
 1260 SOLV  OW      3803    0.332945859    0.037216998   -0.662679702
 1260 SOLV  HW1     3804    0.315469315    0.113118347   -0.725413362
 1260 SOLV  HW2     3805    0.412844018    0.058287918   -0.606340463
 1261 SOLV  OW      3806   -1.354286710   -1.004406594    1.024442673
 1261 SOLV  HW1     3807   -1.331302748   -1.065703195    0.948838220
 1261 SOLV  HW2     3808   -1.406395595   -0.926517743    0.989520379
 1262 SOLV  OW      3809    1.311159800    1.583660835    0.486619409
 1262 SOLV  HW1     3810    1.310322014    1.666419462    0.542733071
 1262 SOLV  HW2     3811    1.315115841    1.503221258    0.545884103
 1263 SOLV  OW      3812    0.760216585   -0.883798199    1.384627743
 1263 SOLV  HW1     3813    0.717500816   -0.802132995    1.423436990
 1263 SOLV  HW2     3814    0.818345123   -0.857571110    1.307587673
 1264 SOLV  OW      3815    1.207006772   -0.339113050    0.492653947
 1264 SOLV  HW1     3816    1.267640296   -0.408441007    0.453683555
 1264 SOLV  HW2     3817    1.165051368   -0.286259357    0.418845071
 1265 SOLV  OW      3818   -0.050928706   -0.690797509   -0.042472848
 1265 SOLV  HW1     3819   -0.015036513   -0.702196647   -0.135119767
 1265 SOLV  HW2     3820   -0.090727103   -0.777091870   -0.011312643
 1266 SOLV  OW      3821    1.412286290    1.162350472    1.138342370
 1266 SOLV  HW1     3822    1.445642797    1.082831715    1.188993452
 1266 SOLV  HW2     3823    1.448495683    1.160079069    1.045148845
 1267 SOLV  OW      3824    0.762128068    1.679045600   -0.011132461
 1267 SOLV  HW1     3825    0.738318578    1.582964333   -0.025390930
 1267 SOLV  HW2     3826    0.699375580    1.719384928    0.055475800
 1268 SOLV  OW      3827   -1.634374388   -0.208287778   -0.557820549
 1268 SOLV  HW1     3828   -1.538139361   -0.221242418   -0.533893529
 1268 SOLV  HW2     3829   -1.677881389   -0.297458122   -0.570361264
 1269 SOLV  OW      3830   -1.527041476    1.581783860   -1.220475883
 1269 SOLV  HW1     3831   -1.480126013    1.628391488   -1.145453987
 1269 SOLV  HW2     3832   -1.498907922    1.485844659   -1.222876239
 1270 SOLV  OW      3833   -1.639031085    1.690875764    0.630650170
 1270 SOLV  HW1     3834   -1.609968130    1.641563917    0.712659668
 1270 SOLV  HW2     3835   -1.566235166    1.752980598    0.601572698
 1271 SOLV  OW      3836   -0.894215656    1.349145150    1.001954144
 1271 SOLV  HW1     3837   -0.964033365    1.324936529    0.934566666
 1271 SOLV  HW2     3838   -0.931948989    1.339257585    1.094041002
 1272 SOLV  OW      3839   -1.484833000    0.931718106    0.037998722
 1272 SOLV  HW1     3840   -1.571370439    0.890944835    0.008839821
 1272 SOLV  HW2     3841   -1.452689540    0.885931489    0.120894604
 1273 SOLV  OW      3842    1.471346014    0.033188356    0.059381646
 1273 SOLV  HW1     3843    1.399277545    0.092581193    0.095165784
 1273 SOLV  HW2     3844    1.554505151    0.086792931    0.044792675
 1274 SOLV  OW      3845    0.642829355    0.365468183   -1.506617398
 1274 SOLV  HW1     3846    0.654633584    0.339540174   -1.410752616
 1274 SOLV  HW2     3847    0.583512698    0.445782424   -1.512344779
 1275 SOLV  OW      3848    0.469295620   -1.680752689    1.714245762
 1275 SOLV  HW1     3849    0.528285759   -1.760156161    1.699579856
 1275 SOLV  HW2     3850    0.525723414   -1.599258184    1.727457570
 1276 SOLV  OW      3851   -0.470671358   -1.600759769   -0.937709698
 1276 SOLV  HW1     3852   -0.558200630   -1.649070908   -0.940289801
 1276 SOLV  HW2     3853   -0.465793023   -1.536555423   -1.014233451
 1277 SOLV  OW      3854   -1.377223820   -0.717466659    1.225944172
 1277 SOLV  HW1     3855   -1.300256432   -0.674280157    1.178907693
 1277 SOLV  HW2     3856   -1.400601008   -0.664289817    1.307351155
 1278 SOLV  OW      3857    0.644374462   -1.502315105    1.456736374
 1278 SOLV  HW1     3858    0.606148046   -1.579661194    1.406156943
 1278 SOLV  HW2     3859    0.732467969   -1.528553382    1.496144901
 1279 SOLV  OW      3860    1.646181523   -0.544478440    0.488902483
 1279 SOLV  HW1     3861    1.741530593   -0.516242164    0.499450835
 1279 SOLV  HW2     3862    1.620282777   -0.538966205    0.392461867
 1280 SOLV  OW      3863   -0.238552640   -1.425786212    1.274947678
 1280 SOLV  HW1     3864   -0.162059939   -1.377301585    1.317373858
 1280 SOLV  HW2     3865   -0.208601871   -1.516870578    1.246515489
 1281 SOLV  OW      3866    1.627523184    0.669532898    1.125495301
 1281 SOLV  HW1     3867    1.562018706    0.655662174    1.051208369
 1281 SOLV  HW2     3868    1.611230049    0.601894066    1.197337758
 1282 SOLV  OW      3869    0.034105865   -0.957650919   -0.452926253
 1282 SOLV  HW1     3870   -0.038780503   -0.988059637   -0.514281872
 1282 SOLV  HW2     3871    0.113084117   -0.928484300   -0.506900791
 1283 SOLV  OW      3872    0.701315679   -0.589957563   -1.326470526
 1283 SOLV  HW1     3873    0.704850655   -0.527135163   -1.248747352
 1283 SOLV  HW2     3874    0.736482619   -0.679347018   -1.298671034
 1284 SOLV  OW      3875    1.614085314   -1.037505198   -0.439808282
 1284 SOLV  HW1     3876    1.545448861   -1.030743993   -0.367386081
 1284 SOLV  HW2     3877    1.689502213   -1.095471948   -0.408925066
 1285 SOLV  OW      3878   -0.371049945   -0.103695665    0.572109931
 1285 SOLV  HW1     3879   -0.364253197   -0.199160662    0.543097362
 1285 SOLV  HW2     3880   -0.348436777   -0.096714190    0.669276303
 1286 SOLV  OW      3881   -0.457484021    0.364140724    0.571885525
 1286 SOLV  HW1     3882   -0.457581094    0.457690412    0.607245181
 1286 SOLV  HW2     3883   -0.461491164    0.366286475    0.471980272
 1287 SOLV  OW      3884   -1.197133080   -0.087342337   -0.353217113
 1287 SOLV  HW1     3885   -1.222940535   -0.113077570   -0.260095088
 1287 SOLV  HW2     3886   -1.162985743    0.006646234   -0.353545890
 1288 SOLV  OW      3887   -0.224361075   -1.710054082    0.082759186
 1288 SOLV  HW1     3888   -0.207021629   -1.801559196    0.046342162
 1288 SOLV  HW2     3889   -0.137743117   -1.667964383    0.109699617
 1289 SOLV  OW      3890   -1.650762911    0.226582075   -0.842573999
 1289 SOLV  HW1     3891   -1.633238655    0.185299910   -0.931962992
 1289 SOLV  HW2     3892   -1.732168329    0.184964009   -0.802042360
 1290 SOLV  OW      3893    1.707224488   -1.443210821    0.583291035
 1290 SOLV  HW1     3894    1.746361920   -1.470740459    0.495482035
 1290 SOLV  HW2     3895    1.684643434   -1.524681996    0.636700245
 1291 SOLV  OW      3896    0.962194926    1.511922917    0.703306994
 1291 SOLV  HW1     3897    0.874198759    1.539638887    0.741906730
 1291 SOLV  HW2     3898    1.033081828    1.576158103    0.732468462
 1292 SOLV  OW      3899   -1.695732078    1.597643272    1.499255871
 1292 SOLV  HW1     3900   -1.783384526    1.550251430    1.507793596
 1292 SOLV  HW2     3901   -1.710876270    1.689259557    1.462122408
 1293 SOLV  OW      3902   -0.831128661   -1.458490434   -0.762550613
 1293 SOLV  HW1     3903   -0.797106568   -1.513348455   -0.686164795
 1293 SOLV  HW2     3904   -0.884487742   -1.516528470   -0.824081370
 1294 SOLV  OW      3905    0.133329753    0.334884468   -0.506433964
 1294 SOLV  HW1     3906    0.154252151    0.425888610   -0.542239804
 1294 SOLV  HW2     3907    0.212874950    0.299288333   -0.457373432
 1295 SOLV  OW      3908    0.869804210    1.660403282    1.207773656
 1295 SOLV  HW1     3909    0.815821321    1.633784266    1.287640320
 1295 SOLV  HW2     3910    0.820609180    1.730542907    1.156181560
 1296 SOLV  OW      3911    0.321601142   -1.654358156    1.325722102
 1296 SOLV  HW1     3912    0.390005915   -1.727209245    1.329609221
 1296 SOLV  HW2     3913    0.309513455   -1.615109621    1.416908717
 1297 SOLV  OW      3914   -1.700495596    1.321675325   -0.173763466
 1297 SOLV  HW1     3915   -1.762198671    1.346857806   -0.248331071
 1297 SOLV  HW2     3916   -1.624379899    1.386447601   -0.170195304
 1298 SOLV  OW      3917    1.207211887   -0.965457238   -0.108495136
 1298 SOLV  HW1     3918    1.180591772   -1.011352749   -0.193268543
 1298 SOLV  HW2     3919    1.162249240   -0.876275058   -0.103356737
 1299 SOLV  OW      3920   -0.333725528   -1.710049143    0.680381398
 1299 SOLV  HW1     3921   -0.237897717   -1.681756583    0.676106354
 1299 SOLV  HW2     3922   -0.392009058   -1.629178815    0.688428564
 1300 SOLV  OW      3923    0.511136832    1.633877859    1.306871708
 1300 SOLV  HW1     3924    0.542590448    1.547583551    1.267324229
 1300 SOLV  HW2     3925    0.467333925    1.689039220    1.235889107
 1301 SOLV  OW      3926    0.183526062    0.422255618    0.174953433
 1301 SOLV  HW1     3927    0.272592356    0.425219705    0.129564587
 1301 SOLV  HW2     3928    0.114561034    0.463972968    0.115749750
 1302 SOLV  OW      3929   -1.057548966    1.269539160   -0.415508226
 1302 SOLV  HW1     3930   -1.071613183    1.324511198   -0.333157256
 1302 SOLV  HW2     3931   -1.031851137    1.329297015   -0.491469098
 1303 SOLV  OW      3932    0.162451210    0.684619961    1.426710785
 1303 SOLV  HW1     3933    0.148745574    0.729711936    1.514918047
 1303 SOLV  HW2     3934    0.252528909    0.708766077    1.390592450
 1304 SOLV  OW      3935    1.005691850    0.392791548    0.122783972
 1304 SOLV  HW1     3936    0.933991379    0.393465384    0.192497654
 1304 SOLV  HW2     3937    1.045531352    0.484196521    0.115081514
 1305 SOLV  OW      3938   -0.845298956   -0.952495991    0.213214479
 1305 SOLV  HW1     3939   -0.896815603   -1.028649747    0.252561090
 1305 SOLV  HW2     3940   -0.888929522   -0.923189518    0.128132341
 1306 SOLV  OW      3941    0.415446182   -0.268321065    0.692372328
 1306 SOLV  HW1     3942    0.407917792   -0.338278703    0.763443598
 1306 SOLV  HW2     3943    0.351564234   -0.289095343    0.618282179
 1307 SOLV  OW      3944   -0.232644877    0.189770403   -1.501266853
 1307 SOLV  HW1     3945   -0.318853929    0.240458102   -1.500398712
 1307 SOLV  HW2     3946   -0.248495553    0.096531232   -1.468755090
 1308 SOLV  OW      3947    0.293897261   -1.516220763   -0.023884872
 1308 SOLV  HW1     3948    0.366910882   -1.564103125   -0.072647704
 1308 SOLV  HW2     3949    0.258648186   -1.442141420   -0.081079481
 1309 SOLV  OW      3950   -1.410873396   -1.626796787   -1.275846947
 1309 SOLV  HW1     3951   -1.435755663   -1.679887205   -1.194829556
 1309 SOLV  HW2     3952   -1.366680472   -1.686685049   -1.342643531
 1310 SOLV  OW      3953    1.714134285    1.768492047   -0.601485414
 1310 SOLV  HW1     3954    1.786508184    1.816734554   -0.552127743
 1310 SOLV  HW2     3955    1.735999286    1.670997532   -0.605757357
 1311 SOLV  OW      3956   -1.369758823   -1.158433924   -0.425975873
 1311 SOLV  HW1     3957   -1.387495388   -1.168807594   -0.523850744
 1311 SOLV  HW2     3958   -1.271912801   -1.143961362   -0.411201313
 1312 SOLV  OW      3959    1.657569425    1.291581193    1.324241282
 1312 SOLV  HW1     3960    1.577079476    1.254086504    1.278228825
 1312 SOLV  HW2     3961    1.735507485    1.230540927    1.310052327
 1313 SOLV  OW      3962   -1.656298861    1.319022479   -1.557203473
 1313 SOLV  HW1     3963   -1.709186837    1.387963448   -1.507690529
 1313 SOLV  HW2     3964   -1.699556144    1.300955087   -1.645543199
 1314 SOLV  OW      3965   -0.994047401    1.304175949    1.288104200
 1314 SOLV  HW1     3966   -0.963675863    1.305360953    1.383381981
 1314 SOLV  HW2     3967   -1.075299019    1.361657558    1.278322344
 1315 SOLV  OW      3968   -1.107425659    1.671996416    1.234351369
 1315 SOLV  HW1     3969   -1.015313122    1.702574557    1.210262005
 1315 SOLV  HW2     3970   -1.140187596    1.607427929    1.165376257
 1316 SOLV  OW      3971    1.283812022   -1.371557385    1.514966278
 1316 SOLV  HW1     3972    1.203479404   -1.339279654    1.464904329
 1316 SOLV  HW2     3973    1.344405334   -1.294328303    1.534083964
 1317 SOLV  OW      3974    1.506600757    0.633968839   -0.509254474
 1317 SOLV  HW1     3975    1.452400889    0.647771086   -0.592162390
 1317 SOLV  HW2     3976    1.458580051    0.571014224   -0.448159730
 1318 SOLV  OW      3977   -1.064291818   -0.408426922   -0.705832258
 1318 SOLV  HW1     3978   -0.974790583   -0.401162676   -0.749856490
 1318 SOLV  HW2     3979   -1.128604977   -0.346325957   -0.750650157
 1319 SOLV  OW      3980   -0.561437596    0.433696884    1.660141776
 1319 SOLV  HW1     3981   -0.655738937    0.412093101    1.634798473
 1319 SOLV  HW2     3982   -0.508434382    0.349125524    1.666468901
 1320 SOLV  OW      3983    1.678772163    1.319040179    0.893591512
 1320 SOLV  HW1     3984    1.595460908    1.267317278    0.873958346
 1320 SOLV  HW2     3985    1.749194195    1.256949346    0.928042969
 1321 SOLV  OW      3986    1.349004816   -0.462292262    0.868538531
 1321 SOLV  HW1     3987    1.320753865   -0.395755340    0.937651922
 1321 SOLV  HW2     3988    1.408317517   -0.417601278    0.801556640
 1322 SOLV  OW      3989   -0.859884621   -1.155739382   -0.197564556
 1322 SOLV  HW1     3990   -0.866017309   -1.242103330   -0.247618297
 1322 SOLV  HW2     3991   -0.773569647   -1.152506175   -0.147157641
 1323 SOLV  OW      3992    0.630538296   -0.174882005   -0.526007470
 1323 SOLV  HW1     3993    0.608019701   -0.082083400   -0.555720449
 1323 SOLV  HW2     3994    0.670025544   -0.171800678   -0.434177662
 1324 SOLV  OW      3995   -1.563891355    1.408906740   -0.416716694
 1324 SOLV  HW1     3996   -1.558712614    1.478191512   -0.344784403
 1324 SOLV  HW2     3997   -1.474308601    1.399150118   -0.460088283
 1325 SOLV  OW      3998    0.015294845   -0.441090011   -0.088262179
 1325 SOLV  HW1     3999    0.007815755   -0.538703241   -0.067829977
 1325 SOLV  HW2     4000   -0.028053732   -0.422079262   -0.176360118
 1326 SOLV  OW      4001   -1.512267130    0.562502116    0.385252747
 1326 SOLV  HW1     4002   -1.450825588    0.540921423    0.461154620
 1326 SOLV  HW2     4003   -1.537326208    0.659241989    0.389151492
 1327 SOLV  OW      4004    0.709552431   -1.102708229    1.238499401
 1327 SOLV  HW1     4005    0.715989633   -1.017111578    1.289814902
 1327 SOLV  HW2     4006    0.663246350   -1.171593688    1.294285627
 1328 SOLV  OW      4007    0.431325785   -1.031669046    1.348676917
 1328 SOLV  HW1     4008    0.393813881   -1.046805321    1.257212974
 1328 SOLV  HW2     4009    0.497649271   -1.103485146    1.369783720
 1329 SOLV  OW      4010   -0.479759067    1.123795790    0.571647791
 1329 SOLV  HW1     4011   -0.454549413    1.056883865    0.501727607
 1329 SOLV  HW2     4012   -0.396909786    1.163145059    0.611512833
 1330 SOLV  OW      4013    0.504464373    0.516944840   -1.032019363
 1330 SOLV  HW1     4014    0.405843213    0.501326595   -1.037494802
 1330 SOLV  HW2     4015    0.552450737    0.444574677   -1.081616423
 1331 SOLV  OW      4016   -1.512539868    0.882095490    1.745547200
 1331 SOLV  HW1     4017   -1.488857681    0.790889022    1.712051868
 1331 SOLV  HW2     4018   -1.574418878    0.926389361    1.680659138
 1332 SOLV  OW      4019    0.622337282   -0.437211701   -0.627974208
 1332 SOLV  HW1     4020    0.541314959   -0.418123339   -0.683404447
 1332 SOLV  HW2     4021    0.633716278   -0.365069523   -0.559655295
 1333 SOLV  OW      4022   -0.249749360   -0.743682311   -1.196163090
 1333 SOLV  HW1     4023   -0.257432254   -0.644702119   -1.184103039
 1333 SOLV  HW2     4024   -0.209410010   -0.784208757   -1.114114997
 1334 SOLV  OW      4025   -0.083356106    0.760044835   -0.206235836
 1334 SOLV  HW1     4026   -0.139488146    0.786227989   -0.284744932
 1334 SOLV  HW2     4027   -0.007910521    0.824896454   -0.196124885
 1335 SOLV  OW      4028   -1.644844724   -0.137334142   -1.173248886
 1335 SOLV  HW1     4029   -1.549771370   -0.146648908   -1.143679827
 1335 SOLV  HW2     4030   -1.647600779   -0.120897120   -1.271850248
 1336 SOLV  OW      4031   -1.557556185    1.573028151   -0.179593351
 1336 SOLV  HW1     4032   -1.466362408    1.577409154   -0.138773518
 1336 SOLV  HW2     4033   -1.612131562    1.650484674   -0.147598829
 1337 SOLV  OW      4034    0.912830172    1.188803135   -1.610028734
 1337 SOLV  HW1     4035    0.824171355    1.142556204   -1.611670776
 1337 SOLV  HW2     4036    0.910762049    1.267015933   -1.672320520
 1338 SOLV  OW      4037   -0.450507649   -0.023575480    0.327989966
 1338 SOLV  HW1     4038   -0.357775990   -0.000102519    0.298807022
 1338 SOLV  HW2     4039   -0.446340012   -0.076939653    0.412468944
 1339 SOLV  OW      4040   -0.117727686    1.456770809   -0.665103744
 1339 SOLV  HW1     4041   -0.055801091    1.392730665   -0.710552739
 1339 SOLV  HW2     4042   -0.176952980    1.406709232   -0.601955395
 1340 SOLV  OW      4043   -1.028119885    0.362118045    1.351430694
 1340 SOLV  HW1     4044   -1.065245668    0.277202123    1.389019379
 1340 SOLV  HW2     4045   -0.968387771    0.340982939    1.274053649
 1341 SOLV  OW      4046   -0.003988338   -0.863223601   -1.656136265
 1341 SOLV  HW1     4047    0.042768128   -0.939056899   -1.701576494
 1341 SOLV  HW2     4048   -0.083435632   -0.835797790   -1.710336143
 1342 SOLV  OW      4049   -0.531562368   -1.493515286   -0.076805565
 1342 SOLV  HW1     4050   -0.621896128   -1.463635210   -0.046031590
 1342 SOLV  HW2     4051   -0.532268065   -1.592500921   -0.090995217
 1343 SOLV  OW      4052   -0.705429517    0.199095234    0.667683310
 1343 SOLV  HW1     4053   -0.653333353    0.192637317    0.752807345
 1343 SOLV  HW2     4054   -0.644327382    0.225894404    0.593184594
 1344 SOLV  OW      4055    1.111935257   -1.285471160    0.300583628
 1344 SOLV  HW1     4056    1.180050556   -1.357406790    0.286906848
 1344 SOLV  HW2     4057    1.155373442   -1.206135185    0.343249596
 1345 SOLV  OW      4058    1.502165151   -0.548404008    1.673117530
 1345 SOLV  HW1     4059    1.435626279   -0.474374578    1.682792708
 1345 SOLV  HW2     4060    1.576740929   -0.534910005    1.738368615
 1346 SOLV  OW      4061    1.712995705    1.167287152   -0.005196321
 1346 SOLV  HW1     4062    1.652479512    1.246903491   -0.006137786
 1346 SOLV  HW2     4063    1.686467253    1.104414225   -0.078305690
 1347 SOLV  OW      4064    0.476472968    1.609357670    0.350324743
 1347 SOLV  HW1     4065    0.384509028    1.642950934    0.370722847
 1347 SOLV  HW2     4066    0.534967452    1.621633856    0.430509207
 1348 SOLV  OW      4067   -0.809809784    1.000071598    0.550465161
 1348 SOLV  HW1     4068   -0.863423652    0.991537789    0.466472759
 1348 SOLV  HW2     4069   -0.723692779    1.046800143    0.530409597
 1349 SOLV  OW      4070   -1.555053686    0.598070375   -0.745078627
 1349 SOLV  HW1     4071   -1.466273282    0.565550388   -0.712490493
 1349 SOLV  HW2     4072   -1.563330106    0.696075575   -0.726971944
 1350 SOLV  OW      4073    1.550695390   -0.490273921   -1.725820697
 1350 SOLV  HW1     4074    1.572908443   -0.575510874   -1.678459373
 1350 SOLV  HW2     4075    1.458766739   -0.460697805   -1.699818083
 1351 SOLV  OW      4076   -0.366016194   -0.667969366   -0.831751653
 1351 SOLV  HW1     4077   -0.357699388   -0.585076366   -0.776422196
 1351 SOLV  HW2     4078   -0.428888951   -0.731652118   -0.787106709
 1352 SOLV  OW      4079    1.637988179    1.583037873   -1.643810665
 1352 SOLV  HW1     4080    1.553923766    1.553663573   -1.689332739
 1352 SOLV  HW2     4081    1.699565822    1.504859711   -1.633896842
 1353 SOLV  OW      4082   -1.692792478   -1.191048896   -1.045982634
 1353 SOLV  HW1     4083   -1.787537600   -1.210466171   -1.020527176
 1353 SOLV  HW2     4084   -1.675099874   -1.226285612   -1.137890147
 1354 SOLV  OW      4085    1.167785167    0.462130435    0.450573689
 1354 SOLV  HW1     4086    1.248599781    0.430011505    0.499958476
 1354 SOLV  HW2     4087    1.186534936    0.551978290    0.410859531
 1355 SOLV  OW      4088   -0.903059077   -0.269458539    0.814817955
 1355 SOLV  HW1     4089   -0.883309684   -0.181756537    0.858634146
 1355 SOLV  HW2     4090   -0.817499201   -0.318666763    0.798708073
 1356 SOLV  OW      4091   -0.496690383    0.694412512   -0.164585507
 1356 SOLV  HW1     4092   -0.511023150    0.774468126   -0.106384443
 1356 SOLV  HW2     4093   -0.398625681    0.680142264   -0.178050366
 1357 SOLV  OW      4094    0.650289823    0.713048212    0.455555507
 1357 SOLV  HW1     4095    0.684852277    0.742274522    0.544735779
 1357 SOLV  HW2     4096    0.555384476    0.742846258    0.445215301
 1358 SOLV  OW      4097    0.516965920   -0.223851783    1.392973673
 1358 SOLV  HW1     4098    0.478450504   -0.272136462    1.314318318
 1358 SOLV  HW2     4099    0.459185096   -0.239318681    1.473121344
 1359 SOLV  OW      4100    0.157141475   -1.740157209    0.915828605
 1359 SOLV  HW1     4101    0.084263510   -1.803728154    0.890352243
 1359 SOLV  HW2     4102    0.128398908   -1.646585757    0.895341962
 1360 SOLV  OW      4103   -1.617826838    0.563286676    0.770404586
 1360 SOLV  HW1     4104   -1.649102930    0.584358596    0.863028387
 1360 SOLV  HW2     4105   -1.668649939    0.484702936    0.735148648
 1361 SOLV  OW      4106    0.312481193    0.067757746   -1.390319197
 1361 SOLV  HW1     4107    0.282004440   -0.018708662   -1.430275162
 1361 SOLV  HW2     4108    0.305296979    0.140406408   -1.458672623
 1362 SOLV  OW      4109   -0.397096603   -0.860066491   -1.435070260
 1362 SOLV  HW1     4110   -0.446020736   -0.936078011   -1.392287306
 1362 SOLV  HW2     4111   -0.370560029   -0.793859848   -1.364969922
 1363 SOLV  OW      4112    1.041060474   -1.687776006    0.995544497
 1363 SOLV  HW1     4113    0.995434907   -1.641032717    1.071273738
 1363 SOLV  HW2     4114    1.118402219   -1.740531589    1.030708006
 1364 SOLV  OW      4115   -0.714696367    1.068023924    1.508745523
 1364 SOLV  HW1     4116   -0.661742508    0.983189401    1.508084196
 1364 SOLV  HW2     4117   -0.791240611    1.059022558    1.572474702
 1365 SOLV  OW      4118    0.465749370   -1.076730695   -0.523214625
 1365 SOLV  HW1     4119    0.453553025   -1.171910045   -0.551390346
 1365 SOLV  HW2     4120    0.387239313   -1.022696994   -0.553516540
 1366 SOLV  OW      4121    1.627875172    1.019478487    0.405680037
 1366 SOLV  HW1     4122    1.671931214    1.062485060    0.326869603
 1366 SOLV  HW2     4123    1.552447462    1.077075330    0.437220502
 1367 SOLV  OW      4124   -0.098917507   -1.281286663   -1.775936436
 1367 SOLV  HW1     4125   -0.034944301   -1.316272339   -1.707488203
 1367 SOLV  HW2     4126   -0.150069212   -1.204418372   -1.737513338
 1368 SOLV  OW      4127   -1.570171260   -0.983898477   -1.775064322
 1368 SOLV  HW1     4128   -1.617262252   -0.947570761   -1.694664574
 1368 SOLV  HW2     4129   -1.508464593   -1.057470500   -1.747121039
 1369 SOLV  OW      4130   -1.183914542    0.250937434   -1.527668535
 1369 SOLV  HW1     4131   -1.268728260    0.198518557   -1.519899441
 1369 SOLV  HW2     4132   -1.204250421    0.348549124   -1.519929305
 1370 SOLV  OW      4133    0.711401226   -0.070834443   -1.578759984
 1370 SOLV  HW1     4134    0.750568855   -0.002699262   -1.516913828
 1370 SOLV  HW2     4135    0.725911683   -0.162312476   -1.541042849
 1371 SOLV  OW      4136   -1.416011975   -1.108428610   -0.934570140
 1371 SOLV  HW1     4137   -1.410530400   -1.145440289   -0.841825848
 1371 SOLV  HW2     4138   -1.509651720   -1.117364248   -0.968527322
 1372 SOLV  OW      4139   -0.919190197   -0.941011283   -0.039982593
 1372 SOLV  HW1     4140   -0.888426867   -1.025771690   -0.083238177
 1372 SOLV  HW2     4141   -0.877282459   -0.862881367   -0.086256219
 1373 SOLV  OW      4142    1.724441934    0.312380548   -0.841926726
 1373 SOLV  HW1     4143    1.642429926    0.268288833   -0.805435997
 1373 SOLV  HW2     4144    1.736014850    0.401955610   -0.798984759
 1374 SOLV  OW      4145    0.043505302    1.240190971   -0.752365609
 1374 SOLV  HW1     4146    0.136841984    1.242780625   -0.716540783
 1374 SOLV  HW2     4147   -0.001570407    1.156291667   -0.721854355
 1375 SOLV  OW      4148    1.175131437    0.802690090    0.977383598
 1375 SOLV  HW1     4149    1.184293021    0.827528583    1.073822696
 1375 SOLV  HW2     4150    1.080511113    0.776303711    0.958618999
 1376 SOLV  OW      4151    0.107634501    1.008162891   -1.494277345
 1376 SOLV  HW1     4152    0.190182859    0.962302927   -1.461345599
 1376 SOLV  HW2     4153    0.031069756    0.943833749   -1.493102078
 1377 SOLV  OW      4154    0.477047559   -1.377621398   -1.593640652
 1377 SOLV  HW1     4155    0.467141793   -1.475860316   -1.577745827
 1377 SOLV  HW2     4156    0.392192364   -1.331075225   -1.568449365
 1378 SOLV  OW      4157   -0.453301326    1.653184222    0.483697819
 1378 SOLV  HW1     4158   -0.424237654    1.718909972    0.414150775
 1378 SOLV  HW2     4159   -0.487494787    1.702355836    0.563787199
 1379 SOLV  OW      4160    0.349542481    1.373730483   -1.360891271
 1379 SOLV  HW1     4161    0.418396045    1.409395308   -1.424049678
 1379 SOLV  HW2     4162    0.363465228    1.413814966   -1.270330337
 1380 SOLV  OW      4163    1.404626115   -1.526968520   -0.259858090
 1380 SOLV  HW1     4164    1.498419683   -1.561367481   -0.264275942
 1380 SOLV  HW2     4165    1.405328605   -1.432401398   -0.227353226
 1381 SOLV  OW      4166   -1.463974371   -0.690016830   -1.730792572
 1381 SOLV  HW1     4167   -1.497950946   -0.752236965   -1.660253895
 1381 SOLV  HW2     4168   -1.451055933   -0.740375138   -1.816224143
 1382 SOLV  OW      4169    0.857779592    0.625353175    1.491987995
 1382 SOLV  HW1     4170    0.915199989    0.620662027    1.573735736
 1382 SOLV  HW2     4171    0.857770907    0.536472966    1.446140021
 1383 SOLV  OW      4172   -1.138669046    1.546106891    0.977697620
 1383 SOLV  HW1     4173   -1.045945213    1.549796160    0.940410570
 1383 SOLV  HW2     4174   -1.188111282    1.629253314    0.952324135
 1384 SOLV  OW      4175   -1.193618117   -1.210305130   -1.576630048
 1384 SOLV  HW1     4176   -1.288307486   -1.179815789   -1.586921958
 1384 SOLV  HW2     4177   -1.146862415   -1.204140960   -1.664820238
 1385 SOLV  OW      4178    1.099184379   -1.221212093   -0.865212300
 1385 SOLV  HW1     4179    1.150858633   -1.164181307   -0.929080434
 1385 SOLV  HW2     4180    1.064148507   -1.301645381   -0.913220224
 1386 SOLV  OW      4181    0.081899774   -0.319600401   -0.734546609
 1386 SOLV  HW1     4182    0.009716499   -0.388063535   -0.744742300
 1386 SOLV  HW2     4183    0.079577374   -0.256890621   -0.812415695
 1387 SOLV  OW      4184    1.575372277   -1.317446546   -0.707446083
 1387 SOLV  HW1     4185    1.529641655   -1.404083204   -0.687335047
 1387 SOLV  HW2     4186    1.510243350   -1.242243073   -0.697236637
 1388 SOLV  OW      4187    1.620371543   -0.423856327    0.756354567
 1388 SOLV  HW1     4188    1.691959019   -0.357717904    0.733932059
 1388 SOLV  HW2     4189    1.576135333   -0.454877884    0.672195718
 1389 SOLV  OW      4190   -1.760764339    0.497893652   -1.181560752
 1389 SOLV  HW1     4191   -1.750345572    0.496708521   -1.281019099
 1389 SOLV  HW2     4192   -1.699340624    0.566444687   -1.142448083
 1390 SOLV  OW      4193   -1.223401834    0.237088005    1.137549947
 1390 SOLV  HW1     4194   -1.252298481    0.311176640    1.198190395
 1390 SOLV  HW2     4195   -1.144881831    0.189903686    1.177669737
 1391 SOLV  OW      4196   -0.209980973   -0.748965333    0.715459927
 1391 SOLV  HW1     4197   -0.282410344   -0.704954078    0.768552447
 1391 SOLV  HW2     4198   -0.121929757   -0.707490001    0.738450715
 1392 SOLV  OW      4199    1.450990931   -1.054677741   -0.194038031
 1392 SOLV  HW1     4200    1.367561338   -1.014974004   -0.155766176
 1392 SOLV  HW2     4201    1.442491899   -1.154298415   -0.196271525
 1393 SOLV  OW      4202   -1.112201304   -1.302271765    1.252375927
 1393 SOLV  HW1     4203   -1.061996865   -1.225219144    1.213079211
 1393 SOLV  HW2     4204   -1.053006753   -1.351540249    1.316174896
 1394 SOLV  OW      4205    1.321665169    1.566365903   -0.297592572
 1394 SOLV  HW1     4206    1.388499491    1.596557355   -0.365589374
 1394 SOLV  HW2     4207    1.233239931    1.609065972   -0.316552985
 1395 SOLV  OW      4208   -0.959230330   -0.602690792    1.378964446
 1395 SOLV  HW1     4209   -0.893496514   -0.669963400    1.412955399
 1395 SOLV  HW2     4210   -1.012487832   -0.566536097    1.455504470
 1396 SOLV  OW      4211    0.242432342   -1.075997891    1.099382981
 1396 SOLV  HW1     4212    0.215602203   -1.172270052    1.095752479
 1396 SOLV  HW2     4213    0.273440544   -1.046620161    1.008957349
 1397 SOLV  OW      4214   -1.005909362    1.381075673   -0.922118898
 1397 SOLV  HW1     4215   -0.985007579    1.308980691   -0.988203284
 1397 SOLV  HW2     4216   -1.015845932    1.468306275   -0.970012133
 1398 SOLV  OW      4217    1.669642095    1.332143758    1.646935737
 1398 SOLV  HW1     4218    1.612063801    1.399222815    1.693697453
 1398 SOLV  HW2     4219    1.612232705    1.259374976    1.609381872
 1399 SOLV  OW      4220    0.328606294    1.496546801    0.967777632
 1399 SOLV  HW1     4221    0.366928902    1.406103766    0.986560989
 1399 SOLV  HW2     4222    0.251302890    1.487586717    0.904966149
 1400 SOLV  OW      4223   -0.786798192   -1.399743621    0.022916104
 1400 SOLV  HW1     4224   -0.776037920   -1.315846051    0.076277014
 1400 SOLV  HW2     4225   -0.805818126   -1.376360937   -0.072443031
 1401 SOLV  OW      4226   -0.954733879    1.344267601    0.225816596
 1401 SOLV  HW1     4227   -1.001230524    1.266806432    0.182924801
 1401 SOLV  HW2     4228   -0.876595653    1.311095310    0.278691226
 1402 SOLV  OW      4229   -1.634848618    1.722032607   -1.649255886
 1402 SOLV  HW1     4230   -1.669866403    1.810052529   -1.681317865
 1402 SOLV  HW2     4231   -1.706724939    1.673850295   -1.599117114
 1403 SOLV  OW      4232    0.686874962    0.316966482   -0.758548764
 1403 SOLV  HW1     4233    0.623818668    0.394527753   -0.755693396
 1403 SOLV  HW2     4234    0.659839544    0.254744564   -0.832029656
 1404 SOLV  OW      4235    1.485014610   -1.369283911   -1.634383571
 1404 SOLV  HW1     4236    1.515105764   -1.405353019   -1.546093217
 1404 SOLV  HW2     4237    1.537440551   -1.412628306   -1.707693932
 1405 SOLV  OW      4238    0.957773354    0.673655065   -0.683435425
 1405 SOLV  HW1     4239    0.857805230    0.672574524   -0.685717244
 1405 SOLV  HW2     4240    0.991175689    0.587134432   -0.646013687
 1406 SOLV  OW      4241   -1.219283270   -0.626930140   -0.827808543
 1406 SOLV  HW1     4242   -1.152839052   -0.553094456   -0.816183788
 1406 SOLV  HW2     4243   -1.214148560   -0.688992999   -0.749555762
 1407 SOLV  OW      4244   -0.163105622    0.407744531    0.954308205
 1407 SOLV  HW1     4245   -0.168129552    0.360520955    0.866295890
 1407 SOLV  HW2     4246   -0.143944863    0.504705158    0.939046012
 1408 SOLV  OW      4247    0.254687325    1.122122049    0.414376770
 1408 SOLV  HW1     4248    0.296687454    1.051950306    0.356813211
 1408 SOLV  HW2     4249    0.229541135    1.200801031    0.357995347
 1409 SOLV  OW      4250    1.408640793    0.402548054    0.560749816
 1409 SOLV  HW1     4251    1.442565248    0.351911730    0.481460336
 1409 SOLV  HW2     4252    1.483795482    0.453982669    0.602076068
 1410 SOLV  OW      4253   -0.307691520   -1.703828677   -0.248605673
 1410 SOLV  HW1     4254   -0.354271901   -1.721610718   -0.335300802
 1410 SOLV  HW2     4255   -0.365024306   -1.735260459   -0.172928901
 1411 SOLV  OW      4256    0.152924576    0.923560790   -0.487930761
 1411 SOLV  HW1     4257    0.145440176    0.942739371   -0.390063886
 1411 SOLV  HW2     4258    0.215980904    0.988835457   -0.529941405
 1412 SOLV  OW      4259   -0.033274166    1.639129042   -1.679742550
 1412 SOLV  HW1     4260   -0.048175035    1.567171534   -1.747566751
 1412 SOLV  HW2     4261    0.064672154    1.648125595   -1.661698698
 1413 SOLV  OW      4262   -0.741198249    0.628181894   -0.599711499
 1413 SOLV  HW1     4263   -0.699021138    0.623275956   -0.509165098
 1413 SOLV  HW2     4264   -0.763668435    0.535904343   -0.631040001
 1414 SOLV  OW      4265   -1.229340558   -1.164284871   -1.118434151
 1414 SOLV  HW1     4266   -1.305870746   -1.135074373   -1.061061483
 1414 SOLV  HW2     4267   -1.144446590   -1.124665231   -1.083432344
 1415 SOLV  OW      4268   -1.287365251    0.690268530   -0.852965861
 1415 SOLV  HW1     4269   -1.301961180    0.740870897   -0.767947367
 1415 SOLV  HW2     4270   -1.212068334    0.731859072   -0.903979081
 1416 SOLV  OW      4271    1.423845818   -1.113471528    1.687553479
 1416 SOLV  HW1     4272    1.456838071   -1.115482221    1.593163561
 1416 SOLV  HW2     4273    1.454408826   -1.029115470    1.731732847
 1417 SOLV  OW      4274    0.017975570    0.207462083    1.386224607
 1417 SOLV  HW1     4275    0.039793198    0.111566900    1.404388611
 1417 SOLV  HW2     4276    0.055978616    0.234067449    1.297626203
 1418 SOLV  OW      4277    0.855617844    1.729641755   -1.395698640
 1418 SOLV  HW1     4278    0.876075642    1.747860779   -1.491880914
 1418 SOLV  HW2     4279    0.756501887    1.727268710   -1.382589342
 1419 SOLV  OW      4280    0.008892034    0.329989131   -0.854528154
 1419 SOLV  HW1     4281    0.067086746    0.322770456   -0.773516335
 1419 SOLV  HW2     4282   -0.018637524    0.425269971   -0.867387324
 1420 SOLV  OW      4283    1.321431672   -0.528474229    0.343835875
 1420 SOLV  HW1     4284    1.400646708   -0.553276281    0.288056146
 1420 SOLV  HW2     4285    1.273760969   -0.611488426    0.372778747
 1421 SOLV  OW      4286   -1.644075586   -0.476617116   -1.099635090
 1421 SOLV  HW1     4287   -1.561571309   -0.441043486   -1.055709360
 1421 SOLV  HW2     4288   -1.683204329   -0.549274667   -1.043140197
 1422 SOLV  OW      4289    0.352114114   -1.210842274    0.244144532
 1422 SOLV  HW1     4290    0.372493517   -1.307925911    0.231453233
 1422 SOLV  HW2     4291    0.437474927   -1.160219879    0.256491375
 1423 SOLV  OW      4292   -1.522070315    1.027233236   -1.458080254
 1423 SOLV  HW1     4293   -1.472609778    1.067709683   -1.535000704
 1423 SOLV  HW2     4294   -1.572626239    0.946889404   -1.489550386
 1424 SOLV  OW      4295   -0.871004680   -0.509917379   -0.941229830
 1424 SOLV  HW1     4296   -0.849769591   -0.587271340   -0.881505117
 1424 SOLV  HW2     4297   -0.810599832   -0.511787787   -1.020912889
 1425 SOLV  OW      4298    1.296639721   -1.107196992    0.116026897
 1425 SOLV  HW1     4299    1.221818165   -1.088741273    0.052287236
 1425 SOLV  HW2     4300    1.374988938   -1.049448118    0.093046601
 1426 SOLV  OW      4301   -0.322423553    0.928929865   -1.441651195
 1426 SOLV  HW1     4302   -0.268571458    0.919605283   -1.357907290
 1426 SOLV  HW2     4303   -0.263513130    0.913675353   -1.521003964
END
GENBOX
       1
    3.516294334    3.516294334    3.516294334
   90.000000000   90.000000000   90.000000000
    0.000000000   -0.000000000    0.000000000
    0.000000000    0.000000000    0.000000000
END
