# Supplementary material for: Accelerated Enveloping Distribution Sampling (AEDS) Allows for Efficient Sampling of Orthogonal Degrees of Freedom
Source: J Chem Inf Model. 2022 Dec 13;63(1):197–207. doi: 10.1021/acs.jcim.2c01272 (PMC9832482; doi:10.1021/acs.jcim.2c01272)
Supplement: Supplementary file 2 — ci2c01272_si_002.zip [file ci2c01272_si_002.zip › Accelerated_Enveloping_Distribution_Sampling_AEDS_allows_for_efficient_sampling_of_orthogonal_degrees_of_freedom/solvation/EDSR_protein/EDSR_prot_solv.rpr]

TITLE
Box dimensions (rectangular) were calculated from maximum
solute atom-atom distances (x, y, z) (after rotation):
	5.82494 between atoms 1:966 and 1:1428
	3.70666 between atoms 1:831 and 1:1681
	3.27486 between atoms 1:535 and 1:1253
Added 10249 solvent molecules
END
REFPOSITION
    1 MET   H1         1   -1.032282388   -1.357300906   -0.330745815
    1 MET   H2         2   -0.955422537   -1.378408569   -0.186817930
    1 MET   N          3   -0.944235769   -1.376836315   -0.287895765
    1 MET   H3         4   -0.907307168   -1.464871002   -0.316615275
    1 MET   CA         5   -0.848654212   -1.268814084   -0.315040488
    1 MET   CB         6   -0.754459966   -1.306199151   -0.430003105
    1 MET   CG         7   -0.626209061   -1.222343536   -0.424467669
    1 MET   SD         8   -0.551710538   -1.214999895   -0.257577500
    1 MET   CE         9   -0.482455981   -1.378886406   -0.246461334
    1 MET   C         10   -0.924317816   -1.137239851   -0.335984867
    1 MET   O         11   -1.027099977   -1.137321615   -0.403558535
    2 ASN   N         12   -0.883147442   -1.038402779   -0.257403493
    2 ASN   H         13   -0.809400044   -1.053895405   -0.190928722
    2 ASN   CA        14   -0.937279896   -0.900543642   -0.248654224
    2 ASN   CB        15   -1.064068217   -0.896569089   -0.161055591
    2 ASN   CG        16   -1.041980298   -0.967142574   -0.026944386
    2 ASN   OD1       17   -0.957283710   -0.930149340    0.053206030
    2 ASN   ND2       18   -1.122035442   -1.067588058   -0.001745741
    2 ASN   HD21      19   -1.092074688   -1.135599625    0.069410363
    2 ASN   HD22      20   -1.215298939   -1.071977130   -0.034621365
    2 ASN   C         21   -0.828173983   -0.810794121   -0.186902770
    2 ASN   O         22   -0.725730594   -0.863007974   -0.142607084
    3 ILE   N         23   -0.856508525   -0.681544092   -0.171006665
    3 ILE   H         24   -0.943150044   -0.642244335   -0.200949307
    3 ILE   CA        25   -0.757974749   -0.584699109   -0.117497603
    3 ILE   CB        26   -0.810245815   -0.440072321   -0.130235148
    3 ILE   CG1       27   -0.703021196   -0.337465999   -0.091891878
    3 ILE   CG2       28   -0.938921978   -0.415715660   -0.050656046
    3 ILE   CD        29   -0.579132617   -0.346906662   -0.181526019
    3 ILE   C         30   -0.700976036   -0.618300378    0.022337453
    3 ILE   O         31   -0.579339546   -0.632879474    0.034481141
    4 PHE   N         32   -0.788511840   -0.660464909    0.113660928
    4 PHE   H         33   -0.886740008   -0.649125746    0.101169281
    4 PHE   CA        34   -0.749660590   -0.706466845    0.248750315
    4 PHE   CB        35   -0.873708365   -0.735944224    0.333927571
    4 PHE   CG        36   -0.956227022   -0.609625204    0.360039394
    4 PHE   CD1       37   -0.919550028   -0.523284899    0.462571468
    4 PHE   HD1       38   -0.833691334   -0.545570453    0.525887297
    4 PHE   CD2       39   -1.066644917   -0.580254308    0.280647244
    4 PHE   HD2       40   -1.102578749   -0.653056893    0.208037489
    4 PHE   CE1       41   -0.992361444   -0.407359195    0.485003221
    4 PHE   HE1       42   -0.967429885   -0.343296375    0.569587261
    4 PHE   CE2       43   -1.138517547   -0.463221192    0.302493787
    4 PHE   HE2       44   -1.224979709   -0.439427006    0.240734114
    4 PHE   CZ        45   -1.101405873   -0.376729292    0.404743496
    4 PHE   HZ        46   -1.158829561   -0.286012597    0.424210061
    4 PHE   C         47   -0.656560409   -0.828796918    0.246386345
    4 PHE   O         48   -0.542405233   -0.818974742    0.291076195
    5 GLU   N         49   -0.696331657   -0.932175402    0.172032704
    5 GLU   H         50   -0.788834088   -0.934655901    0.132061513
    5 GLU   CA        51   -0.613212193   -1.053094686    0.150197997
    5 GLU   CB        52   -0.695472927   -1.159777787    0.077096041
    5 GLU   CG        53   -0.803856199   -1.219807026    0.167824000
    5 GLU   CD        54   -0.913727680   -1.294839162    0.090568100
    5 GLU   OE1       55   -0.885838236   -1.351488238   -0.017009406
    5 GLU   OE2       56   -1.030616080   -1.286432506    0.133038147
    5 GLU   C         57   -0.479201911   -1.025573312    0.078130606
    5 GLU   O         58   -0.374097670   -1.063704067    0.129689435
    6 MET   N         59   -0.482623941   -0.938113104   -0.022833259
    6 MET   H         60   -0.570540699   -0.905551299   -0.059244312
    6 MET   CA        61   -0.363538641   -0.890406004   -0.097506490
    6 MET   CB        62   -0.410964896   -0.796728262   -0.209311705
    6 MET   CG        63   -0.300512324   -0.752860485   -0.305590305
    6 MET   SD        64   -0.349412943   -0.605668598   -0.402872269
    6 MET   CE        65   -0.228465050   -0.613516738   -0.533362104
    6 MET   C         66   -0.262471355   -0.817574892   -0.006262357
    6 MET   O         67   -0.151124274   -0.866503884    0.013063574
    7 LEU   N         68   -0.309358690   -0.713487680    0.062895430
    7 LEU   H         69   -0.403478428   -0.679552262    0.050671182
    7 LEU   CA        70   -0.226648413   -0.637978406    0.159703189
    7 LEU   CB        71   -0.298783792   -0.511754511    0.207009464
    7 LEU   CG        72   -0.294630525   -0.398066625    0.104796440
    7 LEU   CD1       73   -0.389305905   -0.286375621    0.148616832
    7 LEU   CD2       74   -0.152710785   -0.342413899    0.092561220
    7 LEU   C         75   -0.179691809   -0.720660175    0.280590847
    7 LEU   O         76   -0.061914286   -0.715717043    0.315785364
    8 ARG   N         77   -0.264487799   -0.812432320    0.327529932
    8 ARG   H         78   -0.362811512   -0.809159089    0.305690676
    8 ARG   CA        79   -0.225971937   -0.911695694    0.430314019
    8 ARG   CB        80   -0.348993287   -0.994786659    0.470395800
    8 ARG   CG        81   -0.323458044   -1.100824155    0.578102568
    8 ARG   CD        82   -0.267905347   -1.038678811    0.706634714
    8 ARG   NE        83   -0.215517424   -1.140772371    0.799165010
    8 ARG   HE        84   -0.262359517   -1.139207405    0.887515897
    8 ARG   CZ        85   -0.107242372   -1.219232156    0.779774506
    8 ARG   NH1       86   -0.028531950   -1.206057585    0.672425190
    8 ARG   HH11      87    0.048821173   -1.266159241    0.653578287
    8 ARG   HH12      88   -0.040545508   -1.126941555    0.610108662
    8 ARG   NH2       89   -0.070255858   -1.308161180    0.872152501
    8 ARG   HH21      90    0.009183478   -1.366803102    0.856281927
    8 ARG   HH22      91   -0.118475219   -1.315727882    0.959301102
    8 ARG   C         92   -0.107847070   -1.000745253    0.386330218
    8 ARG   O         93   -0.018106809   -1.025245416    0.467286240
    9 ILE   N         94   -0.106641010   -1.046380814    0.260973950
    9 ILE   H         95   -0.186860789   -1.038254712    0.200618380
    9 ILE   CA        96    0.010027473   -1.118149482    0.203787473
    9 ILE   CB        97   -0.026168501   -1.184031192    0.069201294
    9 ILE   CG1       98   -0.134653325   -1.290041115    0.091241552
    9 ILE   CG2       99    0.095990200   -1.246333654   -0.000130739
    9 ILE   CD       100   -0.193321104   -1.341154456   -0.040450233
    9 ILE   C        101    0.133600237   -1.026282644    0.192448803
    9 ILE   O        102    0.237378264   -1.058243940    0.250277915
   10 ASP   N        103    0.115642404   -0.907605648    0.134224828
   10 ASP   H        104    0.029687894   -0.884980772    0.086793328
   10 ASP   CA       105    0.225031427   -0.808786906    0.117105649
   10 ASP   CB       106    0.178969101   -0.689610348    0.032413860
   10 ASP   CG       107    0.160630923   -0.725641339   -0.115939925
   10 ASP   OD1      108    0.246106385   -0.795594668   -0.173515489
   10 ASP   OD2      109    0.059208782   -0.684764544   -0.174750502
   10 ASP   C        110    0.291949020   -0.756705479    0.245734939
   10 ASP   O        111    0.414311198   -0.764661461    0.255344311
   11 GLU   N        112    0.211508713   -0.719099579    0.345386081
   11 GLU   H        113    0.111900368   -0.712094404    0.331272721
   11 GLU   CA       114    0.260778633   -0.661475112    0.473198834
   11 GLU   CB       115    0.161029940   -0.558812570    0.528625120
   11 GLU   CG       116    0.108592863   -0.452795566    0.430830717
   11 GLU   CD       117    0.207744372   -0.345359912    0.384417970
   11 GLU   OE1      118    0.330163150   -0.359637881    0.403505634
   11 GLU   OE2      119    0.159897127   -0.253112566    0.315954712
   11 GLU   C        120    0.289823622   -0.760396185    0.587832587
   11 GLU   O        121    0.366305430   -0.731412656    0.679969862
   12 GLY   N        122    0.221148262   -0.874472853    0.587304284
   12 GLY   H        123    0.161659745   -0.898677797    0.510510619
   12 GLY   CA       124    0.225837476   -0.971157460    0.699184394
   12 GLY   C        125    0.131458521   -0.932912049    0.814770690
   12 GLY   O        126    0.012668882   -0.911607232    0.792579957
   13 LEU   N        127    0.181231941   -0.954630739    0.936500958
   13 LEU   H        128    0.277834381   -0.977766995    0.945818447
   13 LEU   CA       129    0.110567392   -0.931055404    1.065086708
   13 LEU   CB       130   -0.007247459   -1.028638431    1.084357925
   13 LEU   CG       131   -0.084777449   -1.018370570    1.216921831
   13 LEU   CD1      132   -0.146680289   -0.880121254    1.238919838
   13 LEU   CD2      133   -0.193315666   -1.125952744    1.221082834
   13 LEU   C        134    0.208259029   -0.943126636    1.183174380
   13 LEU   O        135    0.263943160   -1.050167878    1.207638549
   14 ARG   N        136    0.241118073   -0.828491559    1.242392651
   14 ARG   H        137    0.209333529   -0.740266820    1.204230655
   14 ARG   CA       138    0.331829792   -0.822134152    1.359461649
   14 ARG   CB       139    0.471920023   -0.774003575    1.318465636
   14 ARG   CG       140    0.538147328   -0.864192604    1.213460898
   14 ARG   CD       141    0.671065600   -0.810067744    1.160371167
   14 ARG   NE       142    0.776898174   -0.823500427    1.261941585
   14 ARG   HE       143    0.743770314   -0.854580268    1.350849764
   14 ARG   CZ       144    0.906688402   -0.792845630    1.244466150
   14 ARG   NH1      145    0.949967332   -0.738867230    1.129782409
   14 ARG   HH11     146    1.046238647   -0.716938516    1.113363599
   14 ARG   HH12     147    0.884151638   -0.715021104    1.057859124
   14 ARG   NH2      148    0.995530170   -0.817277483    1.341383737
   14 ARG   HH21     149    1.092214718   -0.794993190    1.328127925
   14 ARG   HH22     150    0.968769452   -0.858943482    1.428331162
   14 ARG   C        151    0.276326244   -0.735877930    1.474388372
   14 ARG   O        152    0.287433420   -0.613349707    1.475518656
   15 LEU   N        153    0.232475470   -0.805945156    1.578774709
   15 LEU   H        154    0.225890425   -0.905487077    1.573058462
   15 LEU   CA       155    0.171660249   -0.748824575    1.701936029
   15 LEU   CB       156    0.104408056   -0.861432936    1.781594301
   15 LEU   CG       157   -0.004190967   -0.936882620    1.703636450
   15 LEU   CD1      158   -0.067688503   -1.043317125    1.793152069
   15 LEU   CD2      159   -0.111285539   -0.841979264    1.649417134
   15 LEU   C        160    0.261602401   -0.666934834    1.797437531
   15 LEU   O        161    0.215391474   -0.608973966    1.895663216
   16 LYSH  N        162    0.385892258   -0.647103511    1.755148903
   16 LYSH  H        163    0.405009967   -0.652847383    1.657118323
   16 LYSH  CA       164    0.492223527   -0.579883363    1.832529560
   16 LYSH  CB       165    0.596881524   -0.685758556    1.871382881
   16 LYSH  CG       166    0.708669423   -0.633390241    1.962497840
   16 LYSH  CD       167    0.653384965   -0.596844946    2.100188244
   16 LYSH  CE       168    0.748288136   -0.507035733    2.179623663
   16 LYSH  NZ       169    0.672325638   -0.441569742    2.287037313
   16 LYSH  HZ1      170    0.641336561   -0.509557472    2.353321597
   16 LYSH  HZ2      171    0.591250028   -0.398377650    2.245507570
   16 LYSH  HZ3      172    0.727294926   -0.371531098    2.332116600
   16 LYSH  C        173    0.555506096   -0.475218994    1.739475677
   16 LYSH  O        174    0.576714125   -0.506288555    1.622252888
   17 ILE   N        175    0.585332368   -0.356111759    1.792295251
   17 ILE   H        176    0.545037159   -0.326769413    1.878757715
   17 ILE   CA       177    0.652723084   -0.248969533    1.714420908
   17 ILE   CB       178    0.683270289   -0.122867350    1.797973063
   17 ILE   CG1      179    0.556014546   -0.066705958    1.862445626
   17 ILE   CG2      180    0.747432990   -0.014412654    1.709947499
   17 ILE   CD       181    0.582380119    0.055849426    1.950791109
   17 ILE   C        182    0.781785734   -0.300943528    1.648648336
   17 ILE   O        183    0.872063270   -0.351589722    1.715452208
   18 TYR   N        184    0.780230024   -0.293578875    1.516261702
   18 TYR   H        185    0.704252290   -0.249185899    1.466683664
   18 TYR   CA       186    0.891761281   -0.337944040    1.430850436
   18 TYR   CB       187    0.850031683   -0.462986776    1.351629298
   18 TYR   CG       188    0.740828120   -0.444056462    1.245139489
   18 TYR   CD1      189    0.606611761   -0.455198018    1.278697099
   18 TYR   HD1      190    0.575565855   -0.453793974    1.383069858
   18 TYR   CD2      191    0.775593862   -0.431795274    1.111078069
   18 TYR   HD2      192    0.879887594   -0.420293448    1.083054175
   18 TYR   CE1      193    0.509588509   -0.456124642    1.179430575
   18 TYR   HE1      194    0.404510593   -0.465555882    1.207111233
   18 TYR   CE2      195    0.678901417   -0.430939987    1.011374546
   18 TYR   HE2      196    0.709267052   -0.410447705    0.908428191
   18 TYR   CZ       197    0.544986087   -0.444211682    1.045955704
   18 TYR   OH       198    0.447631339   -0.453367448    0.952025885
   18 TYR   HH       199    0.485250931   -0.435331418    0.860579802
   18 TYR   C        200    0.937582499   -0.225242216    1.337143928
   18 TYR   O        201    0.880792452   -0.116042811    1.337703016
   19 LYSH  N        202    1.052367387   -0.249260171    1.275091403
   19 LYSH  H        203    1.108881574   -0.328573264    1.295319019
   19 LYSH  CA       204    1.102955227   -0.163330605    1.166812895
   19 LYSH  CB       205    1.252912701   -0.138074537    1.180978257
   19 LYSH  CG       206    1.278125282   -0.042729666    1.297535439
   19 LYSH  CD       207    1.420011226    0.012539532    1.290764778
   19 LYSH  CE       208    1.432351994    0.130576749    1.386555631
   19 LYSH  NZ       209    1.547868785    0.213398812    1.351179071
   19 LYSH  HZ1      210    1.534667526    0.248634862    1.258285041
   19 LYSH  HZ2      211    1.630893589    0.157975730    1.355259589
   19 LYSH  HZ3      212    1.554259564    0.289264674    1.415881358
   19 LYSH  C        213    1.070882719   -0.218756621    1.027733887
   19 LYSH  O        214    1.083575243   -0.339347307    1.005489636
   20 ASP   N        215    1.007979230   -0.133313434    0.947804583
   20 ASP   H        216    0.987407478   -0.038938916    0.977037868
   20 ASP   CA       217    0.976781760   -0.161365195    0.805479964
   20 ASP   CB       218    0.874140672   -0.059511685    0.753459758
   20 ASP   CG       219    0.918141938    0.084616615    0.781544579
   20 ASP   OD1      220    1.029905351    0.121908201    0.739213584
   20 ASP   OD2      221    0.849364456    0.147682142    0.863767522
   20 ASP   C        222    1.102316302   -0.162465991    0.715675210
   20 ASP   O        223    1.214203098   -0.143634176    0.763423708
   21 THR   N        224    1.081616579   -0.173819504    0.584379077
   21 THR   H        225    0.989992780   -0.167428093    0.544606615
   21 THR   CA       226    1.190466889   -0.178338711    0.483247974
   21 THR   CB       227    1.136114735   -0.207001648    0.342811490
   21 THR   OG1      228    1.032655410   -0.112920033    0.311550528
   21 THR   HG1      229    1.073112771   -0.035154522    0.261433915
   21 THR   CG2      230    1.085807379   -0.351113015    0.331380947
   21 THR   C        231    1.277817098   -0.052161565    0.473385405
   21 THR   O        232    1.389636923   -0.059360344    0.423017608
   22 GLU   N        233    1.223180630    0.061462990    0.516325058
   22 GLU   H        234    1.133731198    0.063056960    0.562389652
   22 GLU   CA       235    1.293372144    0.191873208    0.517292720
   22 GLU   CB       236    1.191689019    0.302295167    0.487071415
   22 GLU   CG       237    1.115956474    0.284724523    0.354782982
   22 GLU   CD       238    1.195964865    0.328282328    0.231352565
   22 GLU   OE1      239    1.241859556    0.444360222    0.227698785
   22 GLU   OE2      240    1.197999353    0.251988682    0.132785615
   22 GLU   C        241    1.361328282    0.221215626    0.652922524
   22 GLU   O        242    1.441717190    0.313564950    0.665548942
   23 GLY   N        243    1.316152476    0.150619558    0.756430946
   23 GLY   H        244    1.230836315    0.097843100    0.747501532
   23 GLY   CA       245    1.371361911    0.156977405    0.893177627
   23 GLY   C        246    1.290314195    0.241252437    0.993310906
   23 GLY   O        247    1.342456285    0.271022551    1.101581730
   24 TYR   N        248    1.164270273    0.270317085    0.960396199
   24 TYR   H        249    1.116656299    0.227091267    0.882032942
   24 TYR   CA       250    1.074303790    0.349379762    1.047287800
   24 TYR   CB       251    0.973913669    0.430254801    0.964309093
   24 TYR   CG       252    1.031428891    0.505854521    0.844392877
   24 TYR   CD1      253    1.117146290    0.613991714    0.860801119
   24 TYR   HD1      254    1.163166609    0.633313960    0.957772947
   24 TYR   CD2      255    0.977764963    0.478529320    0.719481759
   24 TYR   HD2      256    0.924430924    0.384195468    0.704205164
   24 TYR   CE1      257    1.145241833    0.697556111    0.753697481
   24 TYR   HE1      258    1.215454468    0.779782944    0.768647577
   24 TYR   CE2      259    1.005216313    0.561661114    0.611887178
   24 TYR   HE2      260    0.981755982    0.525791257    0.511498834
   24 TYR   CZ       261    1.086291617    0.672898543    0.630250719
   24 TYR   OH       262    1.088195066    0.768920709    0.534090716
   24 TYR   HH       263    1.185293275    0.778991647    0.507789654
   24 TYR   C        264    0.994223071    0.256037343    1.139733310
   24 TYR   O        265    1.002277322    0.133595660    1.129045764
   25 TYR   N        266    0.925220788    0.314255953    1.237490546
   25 TYR   H        267    0.907563614    0.412886488    1.237537908
   25 TYR   CA       268    0.845666304    0.231926526    1.330759683
   25 TYR   CB       269    0.842214862    0.286280771    1.473355046
   25 TYR   CG       270    0.981865561    0.290044591    1.535141166
   25 TYR   CD1      271    1.048607064    0.174908181    1.575746534
   25 TYR   HD1      272    1.002593676    0.077199962    1.560832722
   25 TYR   CD2      273    1.042328001    0.413379379    1.549884619
   25 TYR   HD2      274    0.992071987    0.503934295    1.515754443
   25 TYR   CE1      275    1.176479026    0.183700788    1.629608396
   25 TYR   HE1      276    1.223089036    0.093889066    1.670336271
   25 TYR   CE2      277    1.169076099    0.421969887    1.603619678
   25 TYR   HE2      278    1.207360107    0.521364217    1.622577406
   25 TYR   CZ       279    1.238263116    0.307810441    1.641268129
   25 TYR   OH       280    1.372310717    0.316937395    1.661915566
   25 TYR   HH       281    1.393255803    0.413876199    1.684512201
   25 TYR   C        282    0.703915809    0.205535988    1.280112456
   25 TYR   O        283    0.619634811    0.295566970    1.279441182
   26 THR   N        284    0.678095416    0.075795679    1.271343929
   26 THR   H        285    0.749740881    0.008485809    1.292621755
   26 THR   CA       286    0.554963528    0.019909227    1.211423166
   26 THR   CB       287    0.587484427   -0.014611168    1.064394022
   26 THR   OG1      288    0.610942028    0.109294039    0.996353184
   26 THR   HG1      289    0.701510675    0.113947759    0.946519599
   26 THR   CG2      290    0.477044125   -0.091302094    0.991178234
   26 THR   C        291    0.501963457   -0.098940415    1.293964156
   26 THR   O        292    0.579482511   -0.167075515    1.361892408
   27 ILE   N        293    0.369282669   -0.113150318    1.298525756
   27 ILE   H        294    0.308362166   -0.049946635    1.248646680
   27 ILE   CA       295    0.301261348   -0.222953642    1.371637072
   27 ILE   CB       296    0.262541350   -0.174686347    1.512950516
   27 ILE   CG1      297    0.253019590   -0.294465784    1.608364297
   27 ILE   CG2      298    0.134294620   -0.090369418    1.511730620
   27 ILE   CD       299    0.239589775   -0.256674144    1.755669416
   27 ILE   C        300    0.183065520   -0.284658045    1.292856965
   27 ILE   O        301    0.148906043   -0.239651535    1.183625325
   28 GLY   N        302    0.133988981   -0.398847795    1.341124440
   28 GLY   H        303    0.182030277   -0.449087988    1.413273432
   28 GLY   CA       304    0.014607137   -0.466884670    1.286974477
   28 GLY   C        305    0.040098839   -0.519945712    1.145613009
   28 GLY   O        306    0.128922355   -0.603214341    1.126737020
   29 ILE   N        307   -0.047061650   -0.478071347    1.054635322
   29 ILE   H        308   -0.124272125   -0.419542950    1.079359427
   29 ILE   CA       309   -0.035473378   -0.505577877    0.909854705
   29 ILE   CB       310   -0.167598842   -0.564057707    0.856156009
   29 ILE   CG1      311   -0.211749964   -0.686375839    0.937005202
   29 ILE   CG2      312   -0.154088322   -0.602369048    0.708303874
   29 ILE   CD       313   -0.353333141   -0.732492308    0.902406299
   29 ILE   C        314   -0.004691257   -0.371734251    0.840155256
   29 ILE   O        315   -0.093386121   -0.287089086    0.832342881
   30 GLY   N        316    0.124862536   -0.342801651    0.829443811
   30 GLY   H        317    0.195642720   -0.404501862    0.863765373
   30 GLY   CA       318    0.178197404   -0.222530012    0.760937138
   30 GLY   C        319    0.148504989   -0.083371026    0.820848919
   30 GLY   O        320    0.198452996    0.017498037    0.771428489
   31 HISH  N        321    0.079706036   -0.078611236    0.934822093
   31 HISH  H        322    0.046217424   -0.162007973    0.977998851
   31 HISH  CA       323    0.042541976    0.047571846    1.001965932
   31 HISH  CB       324   -0.065484157    0.023460148    1.108765140
   31 HISH  CG       325   -0.122271741    0.155672384    1.162241230
   31 HISH  ND1      326   -0.220285300    0.225014227    1.105991056
   31 HISH  HD1      327   -0.289861844    0.189279468    1.038506217
   31 HISH  CD2      328   -0.061335560    0.237457653    1.247726561
   31 HISH  HD2      329    0.024896837    0.211829673    1.309147494
   31 HISH  CE1      330   -0.216323025    0.349475096    1.151178782
   31 HISH  HE1      331   -0.281106767    0.429783508    1.116108636
   31 HISH  NE2      332   -0.116038269    0.358322646    1.238076825
   31 HISH  HE2      333   -0.070247064    0.443038128    1.265270061
   31 HISH  C        334    0.164745950    0.120580336    1.060620407
   31 HISH  O        335    0.213289517    0.088441195    1.169573955
   32 LEU   N        336    0.214703404    0.213693800    0.980145994
   32 LEU   H        337    0.204669469    0.201528804    0.880884579
   32 LEU   CA       338    0.316161863    0.313497102    1.020337357
   32 LEU   CB       339    0.343632384    0.403657777    0.898991391
   32 LEU   CG       340    0.457600888    0.505148607    0.916329271
   32 LEU   CD1      341    0.592907136    0.436153418    0.935290275
   32 LEU   CD2      342    0.461994548    0.599512642    0.796151934
   32 LEU   C        343    0.272445094    0.395910979    1.143069006
   32 LEU   O        344    0.156419890    0.435346347    1.156146229
   33 LEU   N        345    0.361208438    0.397690970    1.242081531
   33 LEU   H        346    0.443392733    0.339621414    1.238694560
   33 LEU   CA       347    0.343919003    0.479824043    1.364077227
   33 LEU   CB       348    0.395359767    0.406699489    1.488596604
   33 LEU   CG       349    0.324402473    0.273737015    1.514080537
   33 LEU   CD1      350    0.392107562    0.202031683    1.630688678
   33 LEU   CD2      351    0.175448308    0.295169802    1.541672649
   33 LEU   C        352    0.415951118    0.614865362    1.352729126
   33 LEU   O        353    0.352032043    0.719482491    1.351779689
   34 THR   N        354    0.545977069    0.609476187    1.323465161
   34 THR   H        355    0.590417945    0.522209797    1.301397841
   34 THR   CA       356    0.628896692    0.731493852    1.309150406
   34 THR   CB       357    0.663445177    0.798489331    1.443980129
   34 THR   OG1      358    0.725254560    0.925875144    1.419637559
   34 THR   HG1      359    0.661873583    0.995659447    1.456134519
   34 THR   CG2      360    0.753731108    0.712609988    1.533050104
   34 THR   C        361    0.758588489    0.708838406    1.231056301
   34 THR   O        362    0.823080193    0.604172826    1.238876147
   35 LYSH  N        363    0.793312825    0.815138665    1.159678913
   35 LYSH  H        364    0.729188507    0.890971524    1.149029234
   35 LYSH  CA       365    0.923479034    0.831205486    1.092224379
   35 LYSH  CB       366    0.908698034    0.923800695    0.971004761
   35 LYSH  CG       367    0.815528938    0.858182265    0.868617802
   35 LYSH  CD       368    0.830573308    0.917587677    0.728785575
   35 LYSH  CE       369    0.757730762    0.828248821    0.628215330
   35 LYSH  NZ       370    0.826633521    0.829492875    0.498473658
   35 LYSH  HZ1      371    0.923884065    0.805079692    0.512589996
   35 LYSH  HZ2      372    0.821008278    0.920228439    0.457382169
   35 LYSH  HZ3      373    0.785557395    0.761647572    0.437786635
   35 LYSH  C        374    1.040070896    0.873068491    1.184286580
   35 LYSH  O        375    1.155606074    0.870996468    1.142432594
   36 SER   N        376    1.008857579    0.908642832    1.309228117
   36 SER   H        377    0.913155125    0.909449747    1.340132485
   36 SER   CA       378    1.109940421    0.941612873    1.412834543
   36 SER   CB       379    1.043108624    0.992305117    1.541489829
   36 SER   OG       380    1.139943853    1.014628080    1.645437443
   36 SER   HG       381    1.115617565    1.101248924    1.690643893
   36 SER   C        382    1.196423789    0.820217871    1.451293999
   36 SER   O        383    1.141003935    0.714667292    1.482450935
   37 PRO   N        384    1.327325822    0.842180445    1.471572133
   37 PRO   CA       385    1.418885246    0.742951332    1.532200352
   37 PRO   CB       386    1.555338820    0.811668454    1.532718861
   37 PRO   CG       387    1.548685649    0.900424924    1.408731915
   37 PRO   CD       388    1.404716105    0.952122268    1.410640783
   37 PRO   C        389    1.381379410    0.698416225    1.674989089
   37 PRO   O        390    1.417081962    0.587287793    1.715058892
   38 SER   N        391    1.299537511    0.777157931    1.745342422
   38 SER   H        392    1.254115036    0.856534565    1.703015564
   38 SER   CA       393    1.256231896    0.747107322    1.884036073
   38 SER   CB       394    1.210524467    0.874858457    1.955639373
   38 SER   OG       395    1.163185423    0.847610128    2.088392660
   38 SER   HG       396    1.164649379    0.934420715    2.139421520
   38 SER   C        397    1.145587836    0.640857269    1.895221188
   38 SER   O        398    1.029073281    0.664844385    1.863313713
   39 LEU   N        399    1.182619915    0.529708794    1.958601362
   39 LEU   H        400    1.279236975    0.505302995    1.964542267
   39 LEU   CA       401    1.088156056    0.423152262    2.000263121
   39 LEU   CB       402    1.169034460    0.306938771    2.059861061
   39 LEU   CG       403    1.087062826    0.181035572    2.091899030
   39 LEU   CD1      404    1.027910654    0.118235613    1.965385803
   39 LEU   CD2      405    1.173297689    0.080114278    2.167689271
   39 LEU   C        406    0.979667677    0.472354730    2.098987448
   39 LEU   O        407    0.864109752    0.430389894    2.093089099
   40 ASN   N        408    1.015032197    0.572292698    2.179411181
   40 ASN   H        409    1.109061256    0.605724088    2.182536107
   40 ASN   CA       410    0.922719751    0.638046376    2.274581253
   40 ASN   CB       411    1.003284716    0.724035790    2.372785942
   40 ASN   CG       412    1.110419658    0.642613964    2.447001702
   40 ASN   OD1      413    1.102647163    0.522338712    2.467450130
   40 ASN   ND2      414    1.220660747    0.705446055    2.479697204
   40 ASN   HD21     415    1.288933266    0.650570790    2.527162263
   40 ASN   HD22     416    1.232078588    0.803197818    2.465339038
   40 ASN   C        417    0.813153409    0.719964135    2.203427637
   40 ASN   O        418    0.695019594    0.703821724    2.233783780
   41 ALA   N        419    0.851786640    0.787113781    2.094559662
   41 ALA   H        420    0.948747376    0.797803712    2.071675734
   41 ALA   CA       421    0.756925846    0.853767827    2.002166865
   41 ALA   CB       422    0.832951091    0.935499304    1.897525151
   41 ALA   C        423    0.663347496    0.753561795    1.931671432
   41 ALA   O        424    0.541829266    0.771913100    1.932853502
   42 ALA   N        425    0.719553029    0.639613754    1.890523498
   42 ALA   H        426    0.819161196    0.631687853    1.882530666
   42 ALA   CA       427    0.642400335    0.525129025    1.836543957
   42 ALA   CB       428    0.737830657    0.413974353    1.793439313
   42 ALA   C        429    0.539057025    0.467429749    1.934620557
   42 ALA   O        430    0.422738200    0.451311183    1.898063157
   43 LYSH  N        431    0.580762854    0.448276508    2.059997771
   43 LYSH  H        432    0.678672300    0.450393458    2.082765002
   43 LYSH  CA       433    0.488871880    0.409438495    2.169466564
   43 LYSH  CB       434    0.560941829    0.385087732    2.302008343
   43 LYSH  CG       435    0.645600841    0.258073507    2.301877051
   43 LYSH  CD       436    0.681762765    0.225569021    2.446593192
   43 LYSH  CE       437    0.773837873    0.104341436    2.457026128
   43 LYSH  NZ       438    0.789216086    0.066063822    2.597930681
   43 LYSH  HZ1      439    0.801407834    0.147576589    2.654300728
   43 LYSH  HZ2      440    0.868876510    0.006990188    2.608305083
   43 LYSH  HZ3      441    0.708373157    0.014816103    2.630168023
   43 LYSH  C        442    0.377763695    0.512692118    2.193869926
   43 LYSH  O        443    0.261206226    0.477629190    2.180421862
   44 SER   N        444    0.415141622    0.640705090    2.201362423
   44 SER   H        445    0.512338600    0.666066750    2.206191873
   44 SER   CA       446    0.318291207    0.752610502    2.215560169
   44 SER   CB       447    0.390297871    0.887699338    2.223674434
   44 SER   OG       448    0.296642833    0.994698351    2.238503743
   44 SER   HG       449    0.321985916    1.051349691    2.317079783
   44 SER   C        450    0.214466829    0.756337490    2.101838458
   44 SER   O        451    0.095663167    0.738607809    2.128918273
   45 GLU   N        452    0.262748542    0.746020322    1.977572097
   45 GLU   H        453    0.360543606    0.759959747    1.958559862
   45 GLU   CA       454    0.176628025    0.732704525    1.857663146
   45 GLU   CB       455    0.259954138    0.731139073    1.728827777
   45 GLU   CG       456    0.310366940    0.870154252    1.687873471
   45 GLU   CD       457    0.196992196    0.965510474    1.646925629
   45 GLU   OE1      458    0.102657070    0.922238283    1.577493569
   45 GLU   OE2      459    0.197527174    1.080966588    1.694150184
   45 GLU   C        460    0.082849027    0.610662023    1.859794732
   45 GLU   O        461   -0.038555355    0.627516538    1.848769763
   46 LEU   N        462    0.136932362    0.493820156    1.894571703
   46 LEU   H        463    0.236364225    0.483616525    1.905569509
   46 LEU   CA       464    0.058643056    0.369011777    1.909750787
   46 LEU   CB       465    0.154633013    0.251078645    1.928587807
   46 LEU   CG       466    0.084351742    0.115295941    1.937662699
   46 LEU   CD1      467    0.010618966    0.079172836    1.808585342
   46 LEU   CD2      468    0.186636723    0.008742434    1.974450529
   46 LEU   C        469   -0.044628475    0.373174339    2.023916253
   46 LEU   O        470   -0.163684348    0.353386800    1.999246137
   47 ASP   N        471    0.000334520    0.410826577    2.143429191
   47 ASP   H        472    0.099234982    0.418309006    2.162812304
   47 ASP   CA       473   -0.086217787    0.422490563    2.262931029
   47 ASP   CB       474   -0.002783198    0.448047963    2.390192287
   47 ASP   CG       475    0.087103851    0.330088546    2.436294716
   47 ASP   OD1      476    0.132900274    0.248427045    2.354007333
   47 ASP   OD2      477    0.108019011    0.312687862    2.558231448
   47 ASP   C        478   -0.200142371    0.524931439    2.243531978
   47 ASP   O        479   -0.316032248    0.492644036    2.270094808
   48 LYSH  N        480   -0.169911844    0.632719520    2.170149443
   48 LYSH  H        481   -0.073973582    0.660472859    2.156973697
   48 LYSH  CA       482   -0.269543585    0.728214037    2.115605837
   48 LYSH  CB       483   -0.193679118    0.851667503    2.064028681
   48 LYSH  CG       484   -0.275617894    0.956191443    1.987037767
   48 LYSH  CD       485   -0.197962782    1.087176524    1.967341609
   48 LYSH  CE       486   -0.066301335    1.073728942    1.889613839
   48 LYSH  NZ       487   -0.084968681    1.049992722    1.745885079
   48 LYSH  HZ1      488   -0.138051249    0.967513375    1.728533369
   48 LYSH  HZ2      489    0.006865828    1.034635898    1.704109621
   48 LYSH  HZ3      490   -0.124613104    1.129255046    1.700702346
   48 LYSH  C        491   -0.363228717    0.667470702    2.008591738
   48 LYSH  O        492   -0.484854487    0.674628885    2.023971293
   49 ALA   N        493   -0.307520726    0.601917137    1.906516063
   49 ALA   H        494   -0.207438021    0.598579632    1.894926746
   49 ALA   CA       495   -0.384848356    0.538895373    1.796493653
   49 ALA   CB       496   -0.288709782    0.485321312    1.690038942
   49 ALA   C        497   -0.481051646    0.425904938    1.838423027
   49 ALA   O        498   -0.579535911    0.400863037    1.769056962
   50 ILE   N        499   -0.441008302    0.348394071    1.939175500
   50 ILE   H        500   -0.344386672    0.346471998    1.967274392
   50 ILE   CA       501   -0.527785988    0.245313339    2.001159857
   50 ILE   CB       502   -0.440164672    0.131789159    2.058047038
   50 ILE   CG1      503   -0.352293901    0.067734505    1.949509514
   50 ILE   CG2      504   -0.521783265    0.023445291    2.129272135
   50 ILE   CD       505   -0.430249370    0.000639436    1.835782788
   50 ILE   C        506   -0.626091233    0.302214424    2.106182677
   50 ILE   O        507   -0.741968455    0.261214496    2.111210522
   51 GLY   N        508   -0.582840720    0.405490868    2.178563080
   51 GLY   H        509   -0.496413054    0.451388773    2.157541694
   51 GLY   CA       510   -0.661151275    0.468345869    2.287373383
   51 GLY   C        511   -0.646630474    0.403445958    2.426431298
   51 GLY   O        512   -0.735980854    0.415875654    2.510004493
   52 ARG   N        513   -0.527461694    0.350542666    2.454012649
   52 ARG   H        514   -0.451540486    0.359731269    2.389180609
   52 ARG   CA       515   -0.490923572    0.284966194    2.581934271
   52 ARG   CB       516   -0.561720418    0.149127575    2.600383452
   52 ARG   CG       517   -0.520375282    0.042693893    2.497855647
   52 ARG   CD       518   -0.561450142   -0.098709684    2.539418406
   52 ARG   NE       519   -0.498023469   -0.195524030    2.448296229
   52 ARG   HE       520   -0.550330265   -0.217254506    2.362643435
   52 ARG   CZ       521   -0.380171316   -0.257489756    2.464713412
   52 ARG   NH1      522   -0.303704954   -0.239502269    2.572445192
   52 ARG   HH11     523   -0.219190993   -0.291102541    2.583770127
   52 ARG   HH12     524   -0.323219656   -0.165877781    2.637661382
   52 ARG   NH2      525   -0.332803203   -0.330629166    2.363886238
   52 ARG   HH21     526   -0.244259361   -0.376630520    2.364831868
   52 ARG   HH22     527   -0.390905957   -0.344361166    2.280271783
   52 ARG   C        528   -0.338974937    0.262017801    2.588592531
   52 ARG   O        529   -0.273288297    0.254267177    2.484894761
   53 ASN   N        530   -0.285204577    0.248045623    2.709571551
   53 ASN   H        531   -0.332246236    0.278346981    2.792226423
   53 ASN   CA       532   -0.144899308    0.205031685    2.727139059
   53 ASN   CB       533   -0.096289188    0.218214785    2.871614210
   53 ASN   CG       534   -0.037824076    0.356888193    2.900482297
   53 ASN   OD1      535   -0.070122235    0.421672367    2.998599360
   53 ASN   ND2      536    0.047935930    0.408231594    2.815177106
   53 ASN   HD21     537    0.084717992    0.496882899    2.840016375
   53 ASN   HD22     538    0.066917744    0.368129691    2.723139587
   53 ASN   C        539   -0.115694149    0.064280127    2.673523819
   53 ASN   O        540   -0.163996843   -0.036430313    2.725670259
   54 THR   N        541   -0.038476434    0.061509724    2.565510654
   54 THR   H        542   -0.003858914    0.148043490    2.525326354
   54 THR   CA       543    0.000210931   -0.065163463    2.498829248
   54 THR   CB       544   -0.004286095   -0.060543247    2.344843165
   54 THR   OG1      545    0.114713302    0.000500767    2.292168416
   54 THR   HG1      546    0.110868551    0.104263771    2.309627351
   54 THR   CG2      547   -0.131470181    0.005672599    2.291544375
   54 THR   C        548    0.140118182   -0.115004492    2.537814655
   54 THR   O        549    0.171991745   -0.231924894    2.515118043
   55 ASN   N        550    0.229584818   -0.020304482    2.569563942
   55 ASN   H        551    0.201659316    0.076674904    2.569883495
   55 ASN   CA       552    0.374711195   -0.045707050    2.590791068
   55 ASN   CB       553    0.390702849   -0.132391078    2.717265509
   55 ASN   CG       554    0.532450434   -0.163328153    2.767000251
   55 ASN   OD1      555    0.632491304   -0.100104973    2.735156373
   55 ASN   ND2      556    0.541705864   -0.265547979    2.848828839
   55 ASN   HD21     557    0.631098294   -0.289239167    2.885413476
   55 ASN   HD22     558    0.459088455   -0.312811746    2.879081437
   55 ASN   C        559    0.442132126   -0.105019882    2.464012808
   55 ASN   O        560    0.553584798   -0.158989059    2.465746498
   56 GLY   N        561    0.379224729   -0.078286462    2.349682403
   56 GLY   H        562    0.292468122   -0.025999640    2.347733693
   56 GLY   CA       563    0.419202564   -0.129711779    2.217769656
   56 GLY   C        564    0.379264959   -0.274801954    2.186561789
   56 GLY   O        565    0.465533441   -0.346569596    2.135564659
   57 VAL   N        566    0.267595671   -0.322837608    2.241775306
   57 VAL   H        567    0.212221702   -0.269094042    2.306441936
   57 VAL   CA       568    0.211014268   -0.456722464    2.210716833
   57 VAL   CB       569    0.234902844   -0.560618066    2.322557959
   57 VAL   CG1      570    0.207502822   -0.702063652    2.270469927
   57 VAL   CG2      571    0.374063390   -0.554888032    2.386010233
   57 VAL   C        572    0.058328498   -0.443766983    2.192585325
   57 VAL   O        573   -0.009808136   -0.396340752    2.283665620
   58 ILE   N        574    0.007744891   -0.494049054    2.080233441
   58 ILE   H        575    0.062774998   -0.547641377    2.015623109
   58 ILE   CA       576   -0.136867967   -0.487877914    2.047706746
   58 ILE   CB       577   -0.166050177   -0.388331130    1.933881753
   58 ILE   CG1      578   -0.091506181   -0.422256354    1.804163885
   58 ILE   CG2      579   -0.139904123   -0.245355986    1.982063202
   58 ILE   CD       580   -0.132323601   -0.331220603    1.688070648
   58 ILE   C        581   -0.197382088   -0.625576399    2.014773276
   58 ILE   O        582   -0.123205685   -0.718417603    1.982011241
   59 THR   N        583   -0.329263178   -0.637413531    2.028542786
   59 THR   H        584   -0.386689213   -0.558176692    2.056871000
   59 THR   CA       585   -0.403201111   -0.761999435    1.995316848
   59 THR   CB       586   -0.544918452   -0.768411979    2.055992813
   59 THR   OG1      587   -0.633359464   -0.686221667    1.979329124
   59 THR   HG1      588   -0.732445356   -0.717585749    1.995744374
   59 THR   CG2      589   -0.547777708   -0.730514176    2.204322119
   59 THR   C        590   -0.415285433   -0.782120983    1.842807803
   59 THR   O        591   -0.393247562   -0.690584287    1.762758009
   60 LYSH  N        592   -0.465119116   -0.899930236    1.805177233
   60 LYSH  H        593   -0.506850829   -0.960426687    1.872961127
   60 LYSH  CA       594   -0.491992622   -0.935608201    1.663954209
   60 LYSH  CB       595   -0.530148711   -1.084003261    1.658658941
   60 LYSH  CG       596   -0.572680167   -1.127833860    1.518531723
   60 LYSH  CD       597   -0.610445867   -1.275879243    1.514803837
   60 LYSH  CE       598   -0.682571457   -1.311725277    1.384579208
   60 LYSH  NZ       599   -0.607122204   -1.268124372    1.266666685
   60 LYSH  HZ1      600   -0.513286635   -1.244179922    1.290595947
   60 LYSH  HZ2      601   -0.647426184   -1.181182924    1.231193975
   60 LYSH  HZ3      602   -0.608845775   -1.335318917    1.193521811
   60 LYSH  C        603   -0.602338045   -0.845773170    1.604273916
   60 LYSH  O        604   -0.580788743   -0.775028061    1.505969356
   61 ASP   N        605   -0.711718144   -0.837520544    1.678663459
   61 ASP   H        606   -0.723070073   -0.890396954    1.764759706
   61 ASP   CA       607   -0.830371244   -0.753297473    1.654817009
   61 ASP   CB       608   -0.941690452   -0.794903267    1.752784994
   61 ASP   CG       609   -0.887982640   -0.828399502    1.893150313
   61 ASP   OD1      610   -0.823194442   -0.934690062    1.907901550
   61 ASP   OD2      611   -0.888689491   -0.737008458    1.977484920
   61 ASP   C        612   -0.802301840   -0.602059120    1.656843464
   61 ASP   O        613   -0.843326692   -0.535248883    1.562035484
   62 GLU   N        614   -0.714515424   -0.553493430    1.745311989
   62 GLU   H        615   -0.691218112   -0.603819997    1.830301807
   62 GLU   CA       616   -0.663079754   -0.414151677    1.738032598
   62 GLU   CB       617   -0.577864019   -0.378083821    1.860023817
   62 GLU   CG       618   -0.658970076   -0.366641244    1.989506298
   62 GLU   CD       619   -0.568017864   -0.345923883    2.111579050
   62 GLU   OE1      620   -0.456579106   -0.402399991    2.115723487
   62 GLU   OE2      621   -0.609996582   -0.273944826    2.204128572
   62 GLU   C        622   -0.580371861   -0.386364789    1.610911104
   62 GLU   O        623   -0.612299035   -0.294432024    1.535102578
   63 ALA   N        624   -0.488467716   -0.477688897    1.578586951
   63 ALA   H        625   -0.465097302   -0.552230129    1.642238145
   63 ALA   CA       626   -0.407413103   -0.471080182    1.454556195
   63 ALA   CB       627   -0.305328086   -0.584919718    1.453652587
   63 ALA   C        628   -0.491359793   -0.476790002    1.325678091
   63 ALA   O        629   -0.479083403   -0.390567745    1.238598961
   64 GLU   N        630   -0.582595293   -0.573475950    1.320498524
   64 GLU   H        631   -0.583652963   -0.648145147    1.388617317
   64 GLU   CA       632   -0.679349509   -0.587194318    1.209780821
   64 GLU   CB       633   -0.728126390   -0.732693755    1.202771472
   64 GLU   CG       634   -0.614592792   -0.816333422    1.141172130
   64 GLU   CD       635   -0.617276879   -0.969355894    1.157700937
   64 GLU   OE1      636   -0.723273016   -1.026618965    1.190774975
   64 GLU   OE2      637   -0.509636309   -1.032015294    1.142027065
   64 GLU   C        638   -0.788291440   -0.477786319    1.203997931
   64 GLU   O        639   -0.834585650   -0.443026246    1.095465318
   65 LYSH  N        640   -0.819710190   -0.413726070    1.317060280
   65 LYSH  H        641   -0.811076492   -0.457945792    1.407364726
   65 LYSH  CA       642   -0.897457018   -0.287430430    1.316893555
   65 LYSH  CB       643   -0.947120917   -0.249557139    1.456775030
   65 LYSH  CG       644   -1.051537292   -0.138260477    1.446216305
   65 LYSH  CD       645   -1.083992773   -0.074856072    1.580937035
   65 LYSH  CE       646   -1.183969716    0.038233760    1.557889806
   65 LYSH  NZ       647   -1.213650038    0.107517901    1.683586972
   65 LYSH  HZ1      648   -1.245799003    0.040969123    1.750901233
   65 LYSH  HZ2      649   -1.284601237    0.175869722    1.667037355
   65 LYSH  HZ3      650   -1.130741278    0.152438931    1.716816155
   65 LYSH  C        651   -0.819622259   -0.168428232    1.257013172
   65 LYSH  O        652   -0.876009764   -0.097847033    1.173514830
   66 LEU   N        653   -0.692241673   -0.151115736    1.294570212
   66 LEU   H        654   -0.652514601   -0.202848850    1.371230091
   66 LEU   CA       655   -0.604548041   -0.047293855    1.234147296
   66 LEU   CB       656   -0.460537958   -0.054524165    1.286643507
   66 LEU   CG       657   -0.441176609    0.002854198    1.427278600
   66 LEU   CD1      658   -0.298728111   -0.027018158    1.474387924
   66 LEU   CD2      659   -0.465225197    0.154090452    1.429328969
   66 LEU   C        660   -0.600699946   -0.056662485    1.080583881
   66 LEU   O        661   -0.660041994    0.029325132    1.015710765
   67 PHE   N        662   -0.579467305   -0.180567747    1.035949265
   67 PHE   H        663   -0.548951399   -0.251910006    1.099418014
   67 PHE   CA       664   -0.577620227   -0.219552009    0.893438625
   67 PHE   CB       665   -0.554885491   -0.370940679    0.889261678
   67 PHE   CG       666   -0.537093740   -0.431446091    0.749835486
   67 PHE   CD1      667   -0.454816120   -0.372124874    0.654598320
   67 PHE   HD1      668   -0.397881602   -0.281866422    0.677475638
   67 PHE   CD2      669   -0.600568699   -0.551782754    0.721704939
   67 PHE   HD2      670   -0.667056480   -0.596681771    0.795605996
   67 PHE   CE1      671   -0.437361707   -0.432834457    0.531271483
   67 PHE   HE1      672   -0.377922804   -0.381943996    0.455301167
   67 PHE   CE2      673   -0.580969416   -0.613711318    0.599035253
   67 PHE   HE2      674   -0.628297536   -0.709560380    0.578007735
   67 PHE   CZ       675   -0.500087117   -0.553645578    0.503532518
   67 PHE   HZ       676   -0.490988760   -0.598034119    0.404615499
   67 PHE   C        677   -0.704345105   -0.179250126    0.815050130
   67 PHE   O        678   -0.693926979   -0.107130174    0.715790380
   68 ASN   N        679   -0.821639248   -0.207770062    0.872333160
   68 ASN   H        680   -0.826426176   -0.271878546    0.949006374
   68 ASN   CA       681   -0.952410833   -0.162903659    0.818291584
   68 ASN   CB       682   -1.066916318   -0.208659373    0.909362163
   68 ASN   CG       683   -1.105261195   -0.355346827    0.888754021
   68 ASN   OD1      684   -1.127231166   -0.404120514    0.779335468
   68 ASN   ND2      685   -1.112684405   -0.431394475    0.994888879
   68 ASN   HD21     686   -1.144808794   -0.524007140    0.977904543
   68 ASN   HD22     687   -1.065302466   -0.407393963    1.079035993
   68 ASN   C        688   -0.963106992   -0.010559653    0.798059366
   68 ASN   O        689   -0.982762349    0.035629521    0.685446429
   69 GLN   N        690   -0.924205272    0.063917462    0.901753452
   69 GLN   H        691   -0.879080088    0.021686724    0.980916995
   69 GLN   CA       692   -0.924860098    0.212196610    0.900977982
   69 GLN   CB       693   -0.886989322    0.267870397    1.039004933
   69 GLN   CG       694   -0.976714215    0.219218344    1.153986217
   69 GLN   CD       695   -0.928136803    0.260777490    1.294031727
   69 GLN   OE1      696   -1.001461084    0.260392767    1.392303364
   69 GLN   NE2      697   -0.799915356    0.285586594    1.309945466
   69 GLN   HE21     698   -0.769543297    0.313705597    1.400297710
   69 GLN   HE22     699   -0.736547813    0.273087603    1.233629446
   69 GLN   C        700   -0.826060872    0.268026863    0.796461383
   69 GLN   O        701   -0.864178300    0.351083630    0.713909779
   70 ASP   N        702   -0.706017662    0.209971669    0.792255502
   70 ASP   H        703   -0.674331493    0.150174538    0.867139671
   70 ASP   CA       704   -0.599464903    0.247350303    0.696184726
   70 ASP   CB       705   -0.466812625    0.179867929    0.733293673
   70 ASP   CG       706   -0.425847125    0.200945127    0.880148300
   70 ASP   OD1      707   -0.438183443    0.312744452    0.934777807
   70 ASP   OD2      708   -0.386328641    0.100981775    0.942935020
   70 ASP   C        709   -0.633865345    0.217339921    0.548908789
   70 ASP   O        710   -0.624987952    0.307591535    0.465503997
   71 VAL   N        711   -0.690941311    0.099646531    0.520315218
   71 VAL   H        712   -0.694281919    0.025001400    0.588172912
   71 VAL   CA       713   -0.740551045    0.065456880    0.384088403
   71 VAL   CB       714   -0.782695562   -0.082626146    0.373580201
   71 VAL   CG1      715   -0.836688662   -0.118656050    0.234668781
   71 VAL   CG2      716   -0.664821213   -0.175268387    0.403934972
   71 VAL   C        717   -0.854750057    0.159347571    0.338967998
   71 VAL   O        718   -0.846583780    0.219717226    0.231788057
   72 ASP   N        719   -0.950636462    0.182519688    0.428732191
   72 ASP   H        720   -0.954885925    0.129545738    0.514233587
   72 ASP   CA       721   -1.061580975    0.279048456    0.408522889
   72 ASP   CB       722   -1.155363471    0.267416382    0.529700182
   72 ASP   CG       723   -1.262993047    0.375579972    0.543256724
   72 ASP   OD1      724   -1.311313861    0.425554420    0.439984792
   72 ASP   OD2      725   -1.281975860    0.422312546    0.657206893
   72 ASP   C        726   -1.012224135    0.423689698    0.384860101
   72 ASP   O        727   -1.042355038    0.484958455    0.281979458
   73 ALA   N        728   -0.914826711    0.465975473    0.465844970
   73 ALA   H        729   -0.891305173    0.415235529    0.549795462
   73 ALA   CA       730   -0.844106465    0.594940043    0.448156955
   73 ALA   CB       731   -0.747203531    0.618630051    0.564120883
   73 ALA   C        732   -0.768433468    0.606959049    0.314499457
   73 ALA   O        733   -0.782430650    0.709179021    0.247409538
   74 ALA   N        734   -0.700767839    0.499994791    0.272013996
   74 ALA   H        735   -0.680110945    0.423597865    0.334522724
   74 ALA   CA       736   -0.633740719    0.492800650    0.139932775
   74 ALA   CB       737   -0.553531407    0.362871436    0.128816739
   74 ALA   C        738   -0.729785760    0.505255757    0.019944335
   74 ALA   O        739   -0.709687394    0.591929262   -0.065320313
   75 VAL   N        740   -0.842975406    0.434304799    0.025290618
   75 VAL   H        741   -0.856598118    0.363955086    0.096061994
   75 VAL   CA       742   -0.949773834    0.445110264   -0.077668063
   75 VAL   CB       743   -1.061067902    0.340362525   -0.057185415
   75 VAL   CG1      744   -1.162902686    0.343827921   -0.171659091
   75 VAL   CG2      745   -1.004610781    0.198633719   -0.045560950
   75 VAL   C        746   -1.009784184    0.587496301   -0.081561733
   75 VAL   O        747   -1.013181818    0.651591895   -0.186912279
   76 ARG   N        748   -1.043991350    0.640661640    0.035902814
   76 ARG   H        749   -1.046118234    0.584965391    0.120028105
   76 ARG   CA       750   -1.089136208    0.781186414    0.049741576
   76 ARG   CB       751   -1.153269400    0.805212814    0.186354923
   76 ARG   CG       752   -1.291718051    0.740148617    0.193996176
   76 ARG   CD       753   -1.361713680    0.771951181    0.326379611
   76 ARG   NE       754   -1.293655719    0.704136233    0.437816457
   76 ARG   HE       755   -1.304169582    0.601765741    0.438091988
   76 ARG   CZ       756   -1.222860907    0.761354259    0.536285870
   76 ARG   NH1      757   -1.205095521    0.893322162    0.543287950
   76 ARG   HH11     758   -1.151131173    0.934022423    0.616624328
   76 ARG   HH12     759   -1.249744745    0.951907341    0.475737594
   76 ARG   NH2      760   -1.180013211    0.684135510    0.635718761
   76 ARG   HH21     761   -1.122782153    0.715268973    0.710799303
   76 ARG   HH22     762   -1.215004763    0.587496441    0.639974977
   76 ARG   C        763   -0.983115375    0.889278823    0.020370402
   76 ARG   O        764   -1.016850468    1.007704033    0.017218882
   77 GLY   N        765   -0.855856819    0.850162859    0.025681354
   77 GLY   H        766   -0.828240385    0.774693638    0.086420864
   77 GLY   CA       767   -0.741577340    0.926750430   -0.028635708
   77 GLY   C        768   -0.750607916    0.945699521   -0.180572296
   77 GLY   O        769   -0.794370840    1.051303990   -0.226645685
   78 ILE   N        770   -0.750843236    0.831061703   -0.248712631
   78 ILE   H        771   -0.735029700    0.743959883   -0.201034826
   78 ILE   CA       772   -0.762040995    0.822548347   -0.396520195
   78 ILE   CB       773   -0.767303891    0.675823520   -0.442707823
   78 ILE   CG1      774   -0.646617509    0.596992869   -0.391640992
   78 ILE   CG2      775   -0.772734207    0.667615190   -0.595593998
   78 ILE   CD       776   -0.662220823    0.446699655   -0.415697780
   78 ILE   C        777   -0.885932606    0.897230284   -0.450372232
   78 ILE   O        778   -0.872233526    0.984868123   -0.535439217
   79 LEU   N        779   -1.000972140    0.873744879   -0.387063860
   79 LEU   H        780   -1.007964875    0.800036506   -0.319117128
   79 LEU   CA       781   -1.128160432    0.940316363   -0.423658162
   79 LEU   CB       782   -1.247010551    0.871759943   -0.355415722
   79 LEU   CG       783   -1.271412402    0.730244738   -0.409738527
   79 LEU   CD1      784   -1.379996305    0.661288445   -0.327189016
   79 LEU   CD2      785   -1.310457770    0.731975714   -0.557900474
   79 LEU   C        786   -1.135120305    1.093470798   -0.406452550
   79 LEU   O        787   -1.218364741    1.157640969   -0.470179831
   80 ARG   N        788   -1.052444225    1.149276750   -0.317893220
   80 ARG   H        789   -0.991006158    1.093791802   -0.261364317
   80 ARG   CA       790   -1.032680751    1.295811806   -0.306907843
   80 ARG   CB       791   -0.974348855    1.333595823   -0.170699995
   80 ARG   CG       792   -1.074322342    1.340080020   -0.055320347
   80 ARG   CD       793   -0.999369862    1.373906236    0.074101318
   80 ARG   NE       794   -0.932161923    1.253955404    0.127370976
   80 ARG   HE       795   -0.992611305    1.174026308    0.131835294
   80 ARG   CZ       796   -0.800565587    1.227190512    0.123714739
   80 ARG   NH1      797   -0.715112421    1.293594167    0.045593105
   80 ARG   HH11     798   -0.619234304    1.259896253    0.033629107
   80 ARG   HH12     799   -0.742247411    1.368758072   -0.013897867
   80 ARG   NH2      800   -0.746206926    1.146533872    0.214937316
   80 ARG   HH21     801   -0.648762627    1.123473413    0.205315924
   80 ARG   HH22     802   -0.797199679    1.111233543    0.293113683
   80 ARG   C        803   -0.935171879    1.352116855   -0.411919749
   80 ARG   O        804   -0.948218373    1.466447386   -0.455391278
   81 ASN   N        805   -0.828092860    1.277037084   -0.436839775
   81 ASN   H        806   -0.814797872    1.187674157   -0.393415858
   81 ASN   CA       807   -0.716505767    1.321792591   -0.521943559
   81 ASN   CB       808   -0.597956493    1.227117936   -0.503919651
   81 ASN   CG       809   -0.468641938    1.298473680   -0.542866733
   81 ASN   OD1      810   -0.441274736    1.326926547   -0.658888550
   81 ASN   ND2      811   -0.397348122    1.343269678   -0.442461935
   81 ASN   HD21     812   -0.312351687    1.390725291   -0.460881949
   81 ASN   HD22     813   -0.429498842    1.326710045   -0.346451976
   81 ASN   C        814   -0.751490713    1.336643398   -0.670952389
   81 ASN   O        815   -0.758449094    1.239382499   -0.746387462
   82 ALA   N        816   -0.743254623    1.462670585   -0.712484297
   82 ALA   H        817   -0.744557468    1.535529373   -0.644146290
   82 ALA   CA       818   -0.761871173    1.508661547   -0.852066755
   82 ALA   CB       819   -0.749022166    1.661150351   -0.854622138
   82 ALA   C        820   -0.669899265    1.447393286   -0.960132235
   82 ALA   O        821   -0.689098315    1.474002839   -1.078518614
   83 LYSH  N        822   -0.558193909    1.387314577   -0.918974584
   83 LYSH  H        823   -0.530360607    1.388014765   -0.822437732
   83 LYSH  CA       824   -0.473671416    1.305874948   -1.009501571
   83 LYSH  CB       825   -0.326009481    1.309160297   -0.967545555
   83 LYSH  CG       826   -0.242884266    1.423749699   -1.025846747
   83 LYSH  CD       827   -0.282030316    1.562930241   -0.975252577
   83 LYSH  CE       828   -0.182261464    1.668673345   -1.023283773
   83 LYSH  NZ       829   -0.174349438    1.674495687   -1.170031804
   83 LYSH  HZ1      830   -0.152651963    1.583428490   -1.205297057
   83 LYSH  HZ2      831   -0.102158189    1.738265451   -1.196739823
   83 LYSH  HZ3      832   -0.262017456    1.704960383   -1.207264278
   83 LYSH  C        833   -0.518858364    1.158801650   -1.013866782
   83 LYSH  O        834   -0.551361292    1.104857470   -1.119497431
   84 LEU   N        835   -0.528099211    1.099523490   -0.895008013
   84 LEU   H        836   -0.515549241    1.151368907   -0.810373239
   84 LEU   CA       837   -0.554631144    0.955170544   -0.877461115
   84 LEU   CB       838   -0.516187949    0.911899634   -0.735437902
   84 LEU   CG       839   -0.369004329    0.937400039   -0.699598031
   84 LEU   CD1      840   -0.342821267    0.894290670   -0.555302393
   84 LEU   CD2      841   -0.273227105    0.865121043   -0.794529482
   84 LEU   C        842   -0.697408450    0.908341494   -0.911225665
   84 LEU   O        843   -0.713602046    0.806431398   -0.978774652
   85 LYSH  N        844   -0.797957944    0.989966660   -0.878584008
   85 LYSH  H        845   -0.783115081    1.074983499   -0.826545367
   85 LYSH  CA       846   -0.939788900    0.955011392   -0.903026096
   85 LYSH  CB       847   -1.035063383    1.055962673   -0.837306865
   85 LYSH  CG       848   -1.179045324    1.004473898   -0.840307466
   85 LYSH  CD       849   -1.279363219    1.112469984   -0.800258251
   85 LYSH  CE       850   -1.422951572    1.060962794   -0.812738532
   85 LYSH  NZ       851   -1.458056956    1.029538895   -0.951862789
   85 LYSH  HZ1      852   -1.441915877    1.107812346   -1.011432137
   85 LYSH  HZ2      853   -1.552489003    0.998991646   -0.959207999
   85 LYSH  HZ3      854   -1.399934976    0.953781469   -0.987250840
   85 LYSH  C        855   -0.977695133    0.924226165   -1.050190280
   85 LYSH  O        856   -1.014457793    0.808657449   -1.071475369
   86 PRO   N        857   -0.945918812    1.007597359   -1.151650928
   86 PRO   CA       858   -0.977968505    0.977683223   -1.293430101
   86 PRO   CB       859   -0.918538217    1.093781038   -1.373188412
   86 PRO   CG       860   -0.927708789    1.210322743   -1.275230554
   86 PRO   CD       861   -0.893243471    1.145291148   -1.141263005
   86 PRO   C        862   -0.919142123    0.844348974   -1.342728777
   86 PRO   O        863   -0.989652186    0.761765577   -1.401449860
   87 VAL   N        864   -0.794380461    0.817973282   -1.303520194
   87 VAL   H        865   -0.738561799    0.886551740   -1.256558995
   87 VAL   CA       866   -0.725414902    0.690623591   -1.334034710
   87 VAL   CB       867   -0.575772791    0.699013526   -1.298854996
   87 VAL   CG1      868   -0.501155632    0.573910404   -1.346150317
   87 VAL   CG2      869   -0.510145792    0.823123634   -1.360270068
   87 VAL   C        870   -0.795032920    0.570993516   -1.265482452
   87 VAL   O        871   -0.842766610    0.482106403   -1.336330690
   88 TYR   N        872   -0.824190223    0.585004887   -1.135868546
   88 TYR   H        873   -0.793627751    0.666231522   -1.084684980
   88 TYR   CA       874   -0.898451266    0.485362087   -1.054673133
   88 TYR   CB       875   -0.902651238    0.535257863   -0.910022274
   88 TYR   CG       876   -0.961587591    0.436119161   -0.809490221
   88 TYR   CD1      877   -0.880398590    0.339687874   -0.751237644
   88 TYR   HD1      878   -0.775063196    0.332770394   -0.778393611
   88 TYR   CD2      879   -1.093183955    0.450602466   -0.767448325
   88 TYR   HD2      880   -1.155956862    0.528572748   -0.810873352
   88 TYR   CE1      881   -0.931312379    0.256679600   -0.652505770
   88 TYR   HE1      882   -0.866332092    0.181249015   -0.607696176
   88 TYR   CE2      883   -1.144057598    0.368386555   -0.667953174
   88 TYR   HE2      884   -1.245665510    0.385817010   -0.632489160
   88 TYR   CZ       885   -1.063379004    0.270124864   -0.611595919
   88 TYR   OH       886   -1.120231549    0.171765231   -0.537664369
   88 TYR   HH       887   -1.193338811    0.211253968   -0.482509642
   88 TYR   C        888   -1.041624771    0.458585450   -1.105059062
   88 TYR   O        889   -1.079006583    0.342430625   -1.123498219
   89 ASP   N        890   -1.113690613    0.565430433   -1.140294578
   89 ASP   H        891   -1.086430276    0.658675347   -1.111387057
   89 ASP   CA       892   -1.247764862    0.557022977   -1.203309735
   89 ASP   CB       893   -1.302391385    0.694764843   -1.243492051
   89 ASP   CG       894   -1.327119576    0.793394616   -1.128320485
   89 ASP   OD1      895   -1.388390519    0.756216075   -1.025999280
   89 ASP   OD2      896   -1.289909823    0.911211199   -1.145119622
   89 ASP   C        897   -1.245740182    0.470341137   -1.330326761
   89 ASP   O        898   -1.319889329    0.372406596   -1.337768141
   90 SER   N        899   -1.143860550    0.490590856   -1.414284634
   90 SER   H        900   -1.082072309    0.569039924   -1.401801687
   90 SER   CA       901   -1.124573024    0.410492489   -1.537885752
   90 SER   CB       902   -1.019787219    0.472380828   -1.631797643
   90 SER   OG       903   -0.886213982    0.429542194   -1.601156446
   90 SER   HG       904   -0.860715460    0.462209067   -1.507907258
   90 SER   C        905   -1.088201827    0.262063626   -1.516740871
   90 SER   O        906   -1.107257914    0.181984896   -1.608444003
   91 LEU   N        907   -1.013730260    0.231693581   -1.410308292
   91 LEU   H        908   -0.989267642    0.300894635   -1.342095892
   91 LEU   CA       909   -0.965447098    0.094727924   -1.381035974
   91 LEU   CB       910   -0.854853496    0.096758369   -1.274605634
   91 LEU   CG       911   -0.725313548    0.167479832   -1.316330725
   91 LEU   CD1      912   -0.629780050    0.172322261   -1.197038815
   91 LEU   CD2      913   -0.657905415    0.099243730   -1.435550106
   91 LEU   C        914   -1.076322944   -0.000581522   -1.333691573
   91 LEU   O        915   -1.170313551    0.040198285   -1.265327622
   92 ASP   N        916   -1.058960724   -0.127288911   -1.369391731
   92 ASP   H        917   -0.978359457   -0.158498227   -1.421716803
   92 ASP   CA       918   -1.141332007   -0.241904518   -1.324516591
   92 ASP   CB       919   -1.109122727   -0.363103787   -1.413175594
   92 ASP   CG       920   -0.957546778   -0.385871226   -1.419573986
   92 ASP   OD1      921   -0.895036204   -0.321589293   -1.506838583
   92 ASP   OD2      922   -0.904351147   -0.447690091   -1.325050011
   92 ASP   C        923   -1.114574932   -0.277715506   -1.177125162
   92 ASP   O        924   -1.018048615   -0.230836327   -1.116660073
   93 ALA   N        925   -1.194845719   -0.370070833   -1.124505278
   93 ALA   H        926   -1.267523853   -0.411834891   -1.178635152
   93 ALA   CA       927   -1.188551135   -0.413450414   -0.983039700
   93 ALA   CB       928   -1.294470565   -0.521183515   -0.958852001
   93 ALA   C        929   -1.051256238   -0.464670317   -0.934757229
   93 ALA   O        930   -1.002714701   -0.420070500   -0.830728726
   94 VAL   N        931   -0.981373024   -0.538734514   -1.020829811
   94 VAL   H        932   -0.999609183   -0.537218292   -1.119487080
   94 VAL   CA       933   -0.852494753   -0.601283487   -0.983299228
   94 VAL   CB       934   -0.824528957   -0.725287543   -1.070034446
   94 VAL   CG1      935   -0.699680440   -0.799360989   -1.021704353
   94 VAL   CG2      936   -0.942498706   -0.823071484   -1.069128201
   94 VAL   C        937   -0.737247576   -0.498610452   -0.987833060
   94 VAL   O        938   -0.664731873   -0.481748727   -0.889608405
   95 ARG   N        939   -0.735132771   -0.416193020   -1.092647468
   95 ARG   H        940   -0.792151962   -0.431388445   -1.175410242
   95 ARG   CA       941   -0.640658371   -0.302594620   -1.102045616
   95 ARG   CB       942   -0.638068641   -0.248410216   -1.244628416
   95 ARG   CG       943   -0.573055662   -0.349635178   -1.338876280
   95 ARG   CD       944   -0.584520912   -0.299879343   -1.482505974
   95 ARG   NE       945   -0.519002583   -0.391914135   -1.576774862
   95 ARG   HE       946   -0.418273451   -0.382656007   -1.581225896
   95 ARG   CZ       947   -0.579006449   -0.488928958   -1.647070808
   95 ARG   NH1      948   -0.709549120   -0.513909508   -1.633624658
   95 ARG   HH11     949   -0.753845341   -0.589398752   -1.681212239
   95 ARG   HH12     950   -0.766804040   -0.454803771   -1.573569892
   95 ARG   NH2      951   -0.508740080   -0.558572289   -1.736522706
   95 ARG   HH21     952   -0.548448928   -0.636797289   -1.784611289
   95 ARG   HH22     953   -0.411050580   -0.539526924   -1.754664880
   95 ARG   C        954   -0.664796430   -0.189464739   -1.000120012
   95 ARG   O        955   -0.569080114   -0.128802265   -0.951701724
   96 ARG   N        956   -0.790588139   -0.168845707   -0.960056638
   96 ARG   H        957   -0.868861117   -0.201649067   -1.014391083
   96 ARG   CA       958   -0.823809411   -0.080348446   -0.845660872
   96 ARG   CB       959   -0.974700989   -0.064383669   -0.825912100
   96 ARG   CG       960   -1.036645698    0.028899797   -0.929940987
   96 ARG   CD       961   -1.185421672    0.047969132   -0.901082936
   96 ARG   NE       962   -1.247561646    0.127947702   -1.007854489
   96 ARG   HE       963   -1.186265347    0.151085604   -1.084383927
   96 ARG   CZ       964   -1.376149406    0.165949384   -1.012909096
   96 ARG   NH1      965   -1.461310440    0.135964666   -0.914441128
   96 ARG   HH11     966   -1.557105614    0.164157868   -0.917785527
   96 ARG   HH12     967   -1.428293733    0.085360962   -0.834639974
   96 ARG   NH2      968   -1.422232033    0.230399520   -1.120290036
   96 ARG   HH21     969   -1.517496463    0.259351734   -1.127191000
   96 ARG   HH22     970   -1.361299767    0.256415211   -1.196640344
   96 ARG   C        971   -0.761281329   -0.125107668   -0.712317411
   96 ARG   O        972   -0.706034867   -0.042612329   -0.639646879
   97 ALA   N        973   -0.758372867   -0.256302330   -0.688454704
   97 ALA   H        974   -0.811197166   -0.320896912   -0.744091535
   97 ALA   CA       975   -0.687988004   -0.315096203   -0.572222218
   97 ALA   CB       976   -0.716361623   -0.464948371   -0.565121681
   97 ALA   C        977   -0.535852580   -0.289956890   -0.573489323
   97 ALA   O        978   -0.481014533   -0.238330532   -0.476065151
   98 ALA   N        979   -0.474758164   -0.306269960   -0.690966653
   98 ALA   H        980   -0.519799856   -0.355191784   -0.765996908
   98 ALA   CA       981   -0.332730889   -0.270728574   -0.714165884
   98 ALA   CB       982   -0.292891735   -0.311971701   -0.855874785
   98 ALA   C        983   -0.300738140   -0.121468550   -0.690612537
   98 ALA   O        984   -0.203599313   -0.088222064   -0.622477359
   99 ALA   N        985   -0.393874145   -0.035204183   -0.731527307
   99 ALA   H        986   -0.461923784   -0.062806493   -0.800021487
   99 ALA   CA       987   -0.390671761    0.109740022   -0.701359649
   99 ALA   CB       988   -0.507751970    0.177289259   -0.772726846
   99 ALA   C        989   -0.393391690    0.143261258   -0.551020700
   99 ALA   O        990   -0.302789828    0.210073065   -0.500640281
  100 ILE   N        991   -0.486079152    0.080688388   -0.478022720
  100 ILE   H        992   -0.559464446    0.027558888   -0.521462654
  100 ILE   CA       993   -0.495067994    0.094537298   -0.330436882
  100 ILE   CB       994   -0.623180020    0.029227395   -0.275053849
  100 ILE   CG1      995   -0.747988337    0.083159964   -0.345764008
  100 ILE   CG2      996   -0.636741084    0.054665461   -0.124273012
  100 ILE   CD       997   -0.869234222   -0.008513558   -0.327392994
  100 ILE   C        998   -0.368732078    0.040952358   -0.259200998
  100 ILE   O        999   -0.314013675    0.110849051   -0.174218859
  101 ASN   N       1000   -0.312840459   -0.069838073   -0.308705266
  101 ASN   H       1001   -0.363360602   -0.127781597   -0.373527222
  101 ASN   CA      1002   -0.185688130   -0.127515275   -0.258197076
  101 ASN   CB      1003   -0.155612001   -0.255624636   -0.336398105
  101 ASN   CG      1004   -0.052359977   -0.348220574   -0.271353832
  101 ASN   OD1     1005    0.060768295   -0.314496148   -0.238411785
  101 ASN   ND2     1006   -0.091910227   -0.472364844   -0.259697887
  101 ASN   HD21    1007   -0.027839754   -0.542226553   -0.221032073
  101 ASN   HD22    1008   -0.182604518   -0.500103520   -0.290474723
  101 ASN   C       1009   -0.066320537   -0.030100144   -0.267424226
  101 ASN   O       1010    0.002001946   -0.007628640   -0.167472912
  102 MET   N       1011   -0.052924380    0.037373419   -0.382014483
  102 MET   H       1012   -0.108472993    0.014350509   -0.462616708
  102 MET   CA      1013    0.047320652    0.145186356   -0.399999818
  102 MET   CB      1014    0.052160794    0.195020779   -0.544806774
  102 MET   CG      1015    0.131625032    0.100090072   -0.634488957
  102 MET   SD      1016    0.155053731    0.161282984   -0.805441535
  102 MET   CE      1017    0.254918146    0.306367700   -0.778413576
  102 MET   C       1018    0.026672619    0.265517478   -0.306066235
  102 MET   O       1019    0.120289065    0.307026023   -0.237361993
  103 VAL   N       1020   -0.098103899    0.311732301   -0.296018837
  103 VAL   H       1021   -0.171673985    0.276245066   -0.354671240
  103 VAL   CA      1022   -0.136091157    0.423197290   -0.205780940
  103 VAL   CB      1023   -0.277405137    0.474605804   -0.239023389
  103 VAL   CG1     1024   -0.321984917    0.589729323   -0.148189692
  103 VAL   CG2     1025   -0.282223800    0.523257688   -0.384085628
  103 VAL   C       1026   -0.117809565    0.389404477   -0.056359231
  103 VAL   O       1027   -0.068696445    0.473923191    0.018138598
  104 PHE   N       1028   -0.145880903    0.264872086   -0.017778700
  104 PHE   H       1029   -0.199488564    0.202692082   -0.076189328
  104 PHE   CA      1030   -0.116554903    0.213306625    0.117914620
  104 PHE   CB      1031   -0.176046668    0.072237855    0.130993905
  104 PHE   CG      1032   -0.182797048    0.018270278    0.274462195
  104 PHE   CD1     1033   -0.073406694   -0.047179803    0.329911870
  104 PHE   HD1     1034    0.022422630   -0.050578767    0.277769463
  104 PHE   CD2     1035   -0.303138586    0.020851731    0.344420856
  104 PHE   HD2     1036   -0.388780962    0.074253644    0.303256668
  104 PHE   CE1     1037   -0.083839815   -0.109042259    0.453668212
  104 PHE   HE1     1038    0.004289851   -0.157664450    0.495843718
  104 PHE   CE2     1039   -0.313754792   -0.042218115    0.468060458
  104 PHE   HE2     1040   -0.408577211   -0.041984431    0.521610859
  104 PHE   CZ      1041   -0.203795846   -0.106699352    0.523474428
  104 PHE   HZ      1042   -0.208280220   -0.147712752    0.624499032
  104 PHE   C       1043    0.035259745    0.214129466    0.146894471
  104 PHE   O       1044    0.079859951    0.294693398    0.228297541
  105 GLN   N       1045    0.113554706    0.152090900    0.057853359
  105 GLN   H       1046    0.074310100    0.101510520   -0.019475201
  105 GLN   CA      1047    0.260575729    0.140304784    0.074715663
  105 GLN   CB      1048    0.321802774    0.048093728   -0.031913674
  105 GLN   CG      1049    0.457896587   -0.004065215    0.016315444
  105 GLN   CD      1050    0.555622974   -0.047312633   -0.093469790
  105 GLN   OE1     1051    0.523779962   -0.107455400   -0.195216462
  105 GLN   NE2     1052    0.682042873   -0.021739250   -0.068311647
  105 GLN   HE21    1053    0.751952478   -0.047058824   -0.134824663
  105 GLN   HE22    1054    0.706323967    0.023182156    0.017640330
  105 GLN   C       1055    0.338887743    0.273726973    0.074705747
  105 GLN   O       1056    0.436037470    0.287970083    0.148944689
  106 MET   N       1057    0.304987456    0.365750328   -0.015909964
  106 MET   H       1058    0.234953784    0.346939527   -0.085535795
  106 MET   CA      1059    0.383100521    0.491357787   -0.029174539
  106 MET   CB      1060    0.463535718    0.489206203   -0.160052432
  106 MET   CG      1061    0.375847200    0.505621492   -0.284261328
  106 MET   SD      1062    0.467614717    0.494622691   -0.441836619
  106 MET   CE      1063    0.462525993    0.317964343   -0.461901640
  106 MET   C       1064    0.310328768    0.626303756   -0.011232962
  106 MET   O       1065    0.371767877    0.732182154   -0.025590748
  107 GLY   N       1066    0.182793839    0.622185418    0.026359274
  107 GLY   H       1067    0.136667199    0.536580691    0.051381772
  107 GLY   CA      1068    0.099056571    0.743173383    0.039899103
  107 GLY   C       1069    0.056378208    0.807433058   -0.093260227
  107 GLY   O       1070    0.126123322    0.803299742   -0.195034719
  108 GLU   N       1071   -0.046680914    0.890046809   -0.078154168
  108 GLU   H       1072   -0.091418708    0.897356879    0.010809131
  108 GLU   CA      1073   -0.114770177    0.964958083   -0.186096620
  108 GLU   CB      1074   -0.219215838    1.051927502   -0.115050304
  108 GLU   CG      1075   -0.335986161    1.096372523   -0.203391893
  108 GLU   CD      1076   -0.437727740    1.180770629   -0.124761100
  108 GLU   OE1     1077   -0.472995064    1.142715278   -0.010774447
  108 GLU   OE2     1078   -0.484418695    1.281775146   -0.181771988
  108 GLU   C       1079   -0.018097410    1.049305567   -0.272535699
  108 GLU   O       1080   -0.005306084    1.025386793   -0.392654740
  109 THR   N       1081    0.066722630    1.127280419   -0.205155902
  109 THR   H       1082    0.049214253    1.153494590   -0.110021034
  109 THR   CA      1083    0.173548527    1.210292425   -0.266497784
  109 THR   CB      1084    0.249434447    1.289845332   -0.159267628
  109 THR   OG1     1085    0.159387654    1.325111967   -0.053483642
  109 THR   HG1     1086    0.178314453    1.419518447   -0.024704666
  109 THR   CG2     1087    0.313119723    1.415922910   -0.218404089
  109 THR   C       1088    0.278113814    1.129869086   -0.345570378
  109 THR   O       1089    0.309957752    1.166730189   -0.458471845
  110 GLY   N       1090    0.317396761    1.013931636   -0.292237500
  110 GLY   H       1091    0.272159137    0.974680950   -0.212147331
  110 GLY   CA      1092    0.418137655    0.925331738   -0.354756754
  110 GLY   C       1093    0.371490835    0.873679036   -0.491770578
  110 GLY   O       1094    0.431355703    0.905991876   -0.594313176
  111 VAL   N       1095    0.249185458    0.820957108   -0.492034505
  111 VAL   H       1096    0.198870595    0.805915734   -0.406755711
  111 VAL   CA      1097    0.183355945    0.772605297   -0.615465820
  111 VAL   CB      1098    0.058090932    0.689410065   -0.585330090
  111 VAL   CG1     1099    0.011523103    0.618953158   -0.712520124
  111 VAL   CG2     1100    0.084009162    0.583769465   -0.478300267
  111 VAL   C       1101    0.149294500    0.886426724   -0.713876040
  111 VAL   O       1102    0.177932542    0.874371720   -0.832878026
  112 ALA   N       1103    0.106175443    1.001719002   -0.662092388
  112 ALA   H       1104    0.077510361    1.008510311   -0.566014831
  112 ALA   CA      1105    0.080002035    1.122528693   -0.744220484
  112 ALA   CB      1106    0.029277520    1.236068776   -0.655165139
  112 ALA   C       1107    0.199807111    1.171699532   -0.828280425
  112 ALA   O       1108    0.180541497    1.237703098   -0.930395474
  113 GLY   N       1109    0.321328627    1.135724699   -0.786303813
  113 GLY   H       1110    0.335535259    1.101346770   -0.693045526
  113 GLY   CA      1111    0.445144822    1.154736300   -0.865136827
  113 GLY   C       1112    0.451311724    1.076154654   -0.997929733
  113 GLY   O       1113    0.485499938    1.134418211   -1.101247419
  114 PHE   N       1114    0.393710392    0.955516679   -0.999105584
  114 PHE   H       1115    0.335503065    0.926758140   -0.922084656
  114 PHE   CA      1116    0.395038667    0.857899633   -1.111394678
  114 PHE   CB      1117    0.355370882    0.719161550   -1.058258614
  114 PHE   CG      1118    0.464613085    0.645857281   -0.979284269
  114 PHE   CD1     1119    0.490359637    0.677999347   -0.846381445
  114 PHE   HD1     1120    0.449185027    0.768891935   -0.802658739
  114 PHE   CD2     1121    0.518974281    0.529280388   -1.032265334
  114 PHE   HD2     1122    0.498268980    0.502074864   -1.135842720
  114 PHE   CE1     1123    0.567608381    0.593916970   -0.767246173
  114 PHE   HE1     1124    0.585079933    0.619595506   -0.662700238
  114 PHE   CE2     1125    0.595776504    0.444592212   -0.953083290
  114 PHE   HE2     1126    0.633759313    0.351100474   -0.994412215
  114 PHE   CZ      1127    0.619901616    0.476536709   -0.820048793
  114 PHE   HZ      1128    0.674352629    0.407149619   -0.755926276
  114 PHE   C       1129    0.308799599    0.894538503   -1.234634654
  114 PHE   O       1130    0.254470130    0.809103951   -1.304781769
  115 THR   N       1131    0.318223164    1.021229887   -1.274202047
  115 THR   H       1132    0.371814750    1.083386365   -1.215595386
  115 THR   CA      1133    0.241704265    1.086582823   -1.383912952
  115 THR   CB      1134    0.292335095    1.230447005   -1.407368608
  115 THR   OG1     1135    0.291197446    1.304290089   -1.284677209
  115 THR   HG1     1136    0.370667721    1.282464552   -1.226500406
  115 THR   CG2     1137    0.207282540    1.306512891   -1.509790570
  115 THR   C       1138    0.243170421    1.009436751   -1.517586428
  115 THR   O       1139    0.139221126    0.993497244   -1.581690200
  116 ASN   N       1140    0.358357720    0.952132088   -1.552408372
  116 ASN   H       1141    0.435163636    0.950120883   -1.488700278
  116 ASN   CA      1142    0.374192216    0.871012752   -1.675353984
  116 ASN   CB      1143    0.522521040    0.852077925   -1.708426195
  116 ASN   CG      1144    0.580130856    0.977958404   -1.773871888
  116 ASN   OD1     1145    0.529782806    1.028629472   -1.873193273
  116 ASN   ND2     1146    0.689471032    1.028832387   -1.722039020
  116 ASN   HD21    1147    0.725411213    1.111115492   -1.765715421
  116 ASN   HD22    1148    0.736377876    0.987292690   -1.644466938
  116 ASN   C       1149    0.297815252    0.737302333   -1.672694896
  116 ASN   O       1150    0.204769472    0.719397170   -1.751519741
  117 SER   N       1151    0.318599175    0.662439302   -1.564486797
  117 SER   H       1152    0.398912463    0.674293507   -1.505500757
  117 SER   CA      1153    0.246112577    0.537274406   -1.532146598
  117 SER   CB      1154    0.294018023    0.480651378   -1.398136235
  117 SER   OG      1155    0.431888513    0.513340084   -1.375695064
  117 SER   HG      1156    0.490720618    0.468795983   -1.444757672
  117 SER   C       1157    0.094539414    0.559084188   -1.520382801
  117 SER   O       1158    0.019751458    0.496115096   -1.594812726
  118 LEU   N       1159    0.053982430    0.665492651   -1.450239491
  118 LEU   H       1160    0.118741251    0.716751750   -1.392343826
  118 LEU   CA      1161   -0.088300612    0.706714389   -1.438754470
  118 LEU   CB      1162   -0.101665636    0.833092840   -1.352642433
  118 LEU   CG      1163   -0.076445729    0.809618625   -1.203289608
  118 LEU   CD1     1164   -0.066455980    0.943739746   -1.130454406
  118 LEU   CD2     1165   -0.188859932    0.726593129   -1.141578757
  118 LEU   C       1166   -0.156834998    0.731248149   -1.574752930
  118 LEU   O       1167   -0.252958350    0.662218596   -1.609265939
  119 ARG   N       1168   -0.089715646    0.809119623   -1.660026397
  119 ARG   H       1169   -0.007834246    0.859165889   -1.630367774
  119 ARG   CA      1170   -0.135215091    0.837137106   -1.798253271
  119 ARG   CB      1171   -0.040728354    0.939655441   -1.861963089
  119 ARG   CG      1172   -0.098092545    1.004090966   -1.988713138
  119 ARG   CD      1173    0.000947732    1.101754924   -2.053132218
  119 ARG   NE      1174    0.106059502    1.030494427   -2.128394156
  119 ARG   HE      1175    0.078487173    1.004427366   -2.220905163
  119 ARG   CZ      1176    0.233776739    1.013698484   -2.089400256
  119 ARG   NH1     1177    0.277946678    1.064280429   -1.973960069
  119 ARG   HH11    1178    0.374105390    1.052466198   -1.943997353
  119 ARG   HH12    1179    0.215614079    1.112468523   -1.912452220
  119 ARG   NH2     1180    0.319682298    0.941917402   -2.162398943
  119 ARG   HH21    1181    0.414048798    0.930847267   -2.130477065
  119 ARG   HH22    1182    0.294104835    0.898036409   -2.248678490
  119 ARG   C       1183   -0.142513592    0.710002560   -1.885595393
  119 ARG   O       1184   -0.232330547    0.696776031   -1.968735154
  120 MET   N       1185   -0.044208711    0.621077125   -1.872354117
  120 MET   H       1186    0.036906834    0.640036300   -1.815706783
  120 MET   CA      1187   -0.044308715    0.489861261   -1.941183462
  120 MET   CB      1188    0.095810889    0.428976999   -1.932656712
  120 MET   CG      1189    0.190116307    0.493658972   -2.034416741
  120 MET   SD      1190    0.366201059    0.491973425   -1.984495233
  120 MET   CE      1191    0.435953048    0.454370358   -2.143979086
  120 MET   C       1192   -0.152961310    0.391572318   -1.892396122
  120 MET   O       1193   -0.227068196    0.337181008   -1.974362420
  121 LEU   N       1194   -0.173112491    0.384916863   -1.760663327
  121 LEU   H       1195   -0.108198690    0.426805549   -1.695832006
  121 LEU   CA      1196   -0.281157147    0.305287095   -1.697449962
  121 LEU   CB      1197   -0.260214302    0.298240985   -1.545854873
  121 LEU   CG      1198   -0.148500256    0.199485451   -1.511381028
  121 LEU   CD1     1199   -0.080314341    0.237635948   -1.380451952
  121 LEU   CD2     1200   -0.202978483    0.057010167   -1.501798508
  121 LEU   C       1201   -0.424335597    0.352116189   -1.728941186
  121 LEU   O       1202   -0.508942089    0.269543908   -1.763534469
  122 GLN   N       1203   -0.446433875    0.483815603   -1.732071911
  122 GLN   H       1204   -0.381061311    0.548715586   -1.691394082
  122 GLN   CA      1205   -0.577133583    0.540617548   -1.773206280
  122 GLN   CB      1206   -0.579621322    0.692072345   -1.749991345
  122 GLN   CG      1207   -0.722230345    0.747179173   -1.762361886
  122 GLN   CD      1208   -0.734821342    0.895569441   -1.726436077
  122 GLN   OE1     1209   -0.641928955    0.965147598   -1.688324403
  122 GLN   NE2     1210   -0.855018837    0.947205009   -1.735177491
  122 GLN   HE21    1211   -0.862936378    1.043811881   -1.712660542
  122 GLN   HE22    1212   -0.933584688    0.892195261   -1.761710227
  122 GLN   C       1213   -0.614257218    0.505790442   -1.918952220
  122 GLN   O       1214   -0.716541090    0.441326252   -1.942254753
  123 GLN   N       1215   -0.517542670    0.524589463   -2.009050052
  123 GLN   H       1216   -0.433568902    0.573259295   -1.984516170
  123 GLN   CA      1217   -0.526515350    0.483945407   -2.151535847
  123 GLN   CB      1218   -0.409657066    0.542466355   -2.230207433
  123 GLN   CG      1219   -0.408626653    0.693563619   -2.251869442
  123 GLN   CD      1220   -0.275723355    0.724478364   -2.320683272
  123 GLN   OE1     1221   -0.258063205    0.715218754   -2.441156405
  123 GLN   NE2     1222   -0.172302009    0.736872155   -2.241500868
  123 GLN   HE21    1223   -0.084536787    0.749800544   -2.285672123
  123 GLN   HE22    1224   -0.184660530    0.721762445   -2.142672487
  123 GLN   C       1225   -0.525481150    0.331796996   -2.179057555
  123 GLN   O       1226   -0.523686773    0.290300803   -2.294744020
  124 LYSH  N       1227   -0.513377018    0.251782237   -2.073002663
  124 LYSH  H       1228   -0.510984820    0.290674402   -1.980855561
  124 LYSH  CA      1229   -0.514181398    0.103338586   -2.073935379
  124 LYSH  CB      1230   -0.651008915    0.049174942   -2.118287137
  124 LYSH  CG      1231   -0.757273551    0.110636412   -2.027160123
  124 LYSH  CD      1232   -0.893133628    0.041263526   -2.027212655
  124 LYSH  CE      1233   -0.987355601    0.115390077   -1.931712751
  124 LYSH  NZ      1234   -0.927184126    0.135787445   -1.798870378
  124 LYSH  HZ1     1235   -0.886039208    0.050638898   -1.767123401
  124 LYSH  HZ2     1236   -0.999337286    0.161723303   -1.733341612
  124 LYSH  HZ3     1237   -0.858524063    0.208653975   -1.802369866
  124 LYSH  C       1238   -0.396475830    0.032882637   -2.144115341
  124 LYSH  O       1239   -0.401943485   -0.085397310   -2.177512086
  125 ARG   N       1240   -0.282079755    0.100402544   -2.139150270
  125 ARG   H       1241   -0.275467861    0.186996933   -2.088909265
  125 ARG   CA      1242   -0.155967835    0.055326269   -2.202058226
  125 ARG   CB      1243   -0.079137440    0.178565051   -2.251534758
  125 ARG   CG      1244   -0.167697129    0.269599785   -2.336763602
  125 ARG   CD      1245   -0.098030610    0.400033414   -2.374490886
  125 ARG   NE      1246   -0.040655045    0.384322956   -2.508358211
  125 ARG   HE      1247    0.049623941    0.335008285   -2.508690054
  125 ARG   CZ      1248   -0.096828342    0.424464040   -2.623260289
  125 ARG   NH1     1249   -0.212961104    0.491076322   -2.624933811
  125 ARG   HH11    1250   -0.259934116    0.514471997   -2.709710294
  125 ARG   HH12    1251   -0.248960879    0.529465099   -2.539165406
  125 ARG   NH2     1252   -0.034413806    0.394686248   -2.737162375
  125 ARG   HH21    1253   -0.070122235    0.421672367   -2.826337343
  125 ARG   HH22    1254    0.050705110    0.340812328   -2.732103158
  125 ARG   C       1255   -0.072937611   -0.026145080   -2.101026548
  125 ARG   O       1256    0.034031482    0.014931935   -2.055578206
  126 TRP   N       1257   -0.125341995   -0.143773556   -2.068368192
  126 TRP   H       1258   -0.212302398   -0.173710429   -2.108704685
  126 TRP   CA      1259   -0.078193430   -0.228621314   -1.956593648
  126 TRP   CB      1260   -0.162645368   -0.356397067   -1.951980776
  126 TRP   CG      1261   -0.314906650   -0.335251403   -1.949384874
  126 TRP   CD1     1262   -0.397800421   -0.399171806   -2.031338526
  126 TRP   HD1     1263   -0.367451495   -0.473259116   -2.105420346
  126 TRP   CD2     1264   -0.392451233   -0.249056908   -1.872205329
  126 TRP   NE1     1265   -0.522770484   -0.358352527   -2.010937816
  126 TRP   HE1     1266   -0.600195259   -0.382288753   -2.069541552
  126 TRP   CE2     1267   -0.523780532   -0.268429441   -1.912855975
  126 TRP   CE3     1268   -0.364308902   -0.154104133   -1.774534430
  126 TRP   HE3     1269   -0.263103482   -0.144674014   -1.734897007
  126 TRP   CZ2     1270   -0.626849026   -0.196198717   -1.853802676
  126 TRP   HZ2     1271   -0.730470272   -0.221020301   -1.876381551
  126 TRP   CZ3     1272   -0.466564405   -0.077861249   -1.719727700
  126 TRP   HZ3     1273   -0.443090736    0.002509346   -1.650002482
  126 TRP   CH2     1274   -0.598191319   -0.100157470   -1.757657997
  126 TRP   HH2     1275   -0.678447895   -0.051997210   -1.702350075
  126 TRP   C       1276    0.072394371   -0.261224972   -1.952045133
  126 TRP   O       1277    0.141585655   -0.217279440   -1.859907046
  127 ASP   N       1278    0.123799592   -0.330583530   -2.053445668
  127 ASP   H       1279    0.071104607   -0.405628012   -2.095893637
  127 ASP   CA      1280    0.269653807   -0.353914596   -2.067253152
  127 ASP   CB      1281    0.296181916   -0.454021061   -2.180281965
  127 ASP   CG      1282    0.238529282   -0.590976230   -2.141036263
  127 ASP   OD1     1283    0.114269613   -0.604060697   -2.137630250
  127 ASP   OD2     1284    0.318242870   -0.677397394   -2.099733436
  127 ASP   C       1285    0.360302441   -0.229834082   -2.076113191
  127 ASP   O       1286    0.457196400   -0.221802455   -2.000386876
  128 GLU   N       1287    0.314154892   -0.124325276   -2.144249531
  128 GLU   H       1288    0.234365083   -0.132293304   -2.203841590
  128 GLU   CA      1289    0.380036829    0.009092442   -2.141925784
  128 GLU   CB      1290    0.301804355    0.113533857   -2.222332638
  128 GLU   CG      1291    0.316351855    0.114320700   -2.374839899
  128 GLU   CD      1292    0.240213760    0.234293259   -2.434720253
  128 GLU   OE1     1293    0.227410090    0.339070742   -2.367076573
  128 GLU   OE2     1294    0.187041067    0.220285886   -2.546795751
  128 GLU   C       1295    0.390237872    0.065622214   -1.998609394
  128 GLU   O       1296    0.498805249    0.098130951   -1.949866053
  129 ALA   N       1297    0.277008325    0.061409477   -1.928329084
  129 ALA   H       1298    0.190050126    0.035821047   -1.972711695
  129 ALA   CA      1299    0.264538887    0.102426105   -1.786947765
  129 ALA   CB      1300    0.118168394    0.092867083   -1.745119885
  129 ALA   C       1301    0.350588922    0.019786882   -1.690406128
  129 ALA   O       1302    0.421539082    0.078167798   -1.608884103
  130 ALA   N       1303    0.354903831   -0.111839579   -1.710317032
  130 ALA   H       1304    0.286352028   -0.157564742   -1.768617305
  130 ALA   CA      1305    0.443809924   -0.202289640   -1.633991538
  130 ALA   CB      1306    0.417154741   -0.346513588   -1.676553881
  130 ALA   C       1307    0.593631067   -0.169828767   -1.650323943
  130 ALA   O       1308    0.662347473   -0.142905600   -1.551465902
  131 VAL   N       1309    0.635974205   -0.151489536   -1.775655974
  131 VAL   H       1310    0.576826272   -0.175047038   -1.853873415
  131 VAL   CA      1311    0.773571968   -0.107621733   -1.810694543
  131 VAL   CB      1312    0.796233156   -0.123500849   -1.962720049
  131 VAL   CG1     1313    0.935693130   -0.080144294   -2.009151543
  131 VAL   CG2     1314    0.776477028   -0.269473627   -2.004693378
  131 VAL   C       1315    0.805900833    0.034979132   -1.759328723
  131 VAL   O       1316    0.922982800    0.071708159   -1.746062602
  132 ASN   N       1317    0.703486646    0.119276116   -1.745082368
  132 ASN   H       1318    0.616975876    0.104476866   -1.794363854
  132 ASN   CA      1319    0.716646869    0.249124481   -1.675324971
  132 ASN   CB      1320    0.603649107    0.343473732   -1.717215189
  132 ASN   CG      1321    0.644040447    0.488565002   -1.691324088
  132 ASN   OD1     1322    0.610368290    0.551016865   -1.592057199
  132 ASN   ND2     1323    0.712895506    0.547290737   -1.786087609
  132 ASN   HD21    1324    0.745082094    0.639190784   -1.766848687
  132 ASN   HD22    1325    0.720797593    0.504046410   -1.875225528
  132 ASN   C       1326    0.725882173    0.236368603   -1.521580092
  132 ASN   O       1327    0.830787884    0.269211201   -1.466540510
  133 LEU   N       1328    0.631040774    0.165757412   -1.458993833
  133 LEU   H       1329    0.552156386    0.128840375   -1.510179559
  133 LEU   CA      1330    0.627663856    0.140106574   -1.312295895
  133 LEU   CB      1331    0.510425327    0.047694374   -1.276960759
  133 LEU   CG      1332    0.373736279    0.116298013   -1.269901056
  133 LEU   CD1     1333    0.262916036    0.010877269   -1.270384190
  133 LEU   CD2     1334    0.362530928    0.201119772   -1.143063013
  133 LEU   C       1335    0.755812456    0.076111786   -1.255214727
  133 LEU   O       1336    0.800240711    0.110068142   -1.145077716
  134 ALA   N       1337    0.815971218   -0.011986033   -1.335339014
  134 ALA   H       1338    0.765667199   -0.052686360   -1.412430384
  134 ALA   CA      1339    0.947721231   -0.073261391   -1.307276777
  134 ALA   CB      1340    0.980670390   -0.174286365   -1.417262809
  134 ALA   C       1341    1.065585433    0.025039146   -1.291062992
  134 ALA   O       1342    1.157613860    0.000322924   -1.213374504
  135 LYSH  N       1343    1.057844694    0.141033422   -1.355814748
  135 LYSH  H       1344    0.972769132    0.170958460   -1.400666568
  135 LYSH  CA      1345    1.164383832    0.243796871   -1.351076592
  135 LYSH  CB      1346    1.167165307    0.317519610   -1.485297045
  135 LYSH  CG      1347    1.216438870    0.223407651   -1.595131152
  135 LYSH  CD      1348    1.183011320    0.277490623   -1.733753554
  135 LYSH  CE      1349    1.232164592    0.178939978   -1.839576803
  135 LYSH  NZ      1350    1.175162334    0.212046141   -1.970597476
  135 LYSH  HZ1     1351    1.181059677    0.310729351   -1.985104207
  135 LYSH  HZ2     1352    1.079740536    0.182032757   -1.973319199
  135 LYSH  HZ3     1353    1.227299815    0.165266896   -2.041895258
  135 LYSH  C       1354    1.148335625    0.339474168   -1.231419648
  135 LYSH  O       1355    1.136133150    0.461035805   -1.246119659
  136 SER   N       1356    1.151464114    0.280898227   -1.112069505
  136 SER   H       1357    1.172788240    0.183150865   -1.102432007
  136 SER   CA      1358    1.123052378    0.353603717   -0.986287196
  136 SER   CB      1359    0.973712076    0.343754927   -0.951006339
  136 SER   OG      1360    0.933778982    0.208418899   -0.924161303
  136 SER   HG      1361    0.886239309    0.172222868   -1.007218794
  136 SER   C       1362    1.203867885    0.302122896   -0.866577727
  136 SER   O       1363    1.228827315    0.182242855   -0.853465381
  137 ARG   N       1364    1.228968811    0.392984517   -0.771878481
  137 ARG   H       1365    1.223459408    0.490729785   -0.791621766
  137 ARG   CA      1366    1.290751791    0.357508069   -0.641712686
  137 ARG   CB      1367    1.311234111    0.481273126   -0.553150201
  137 ARG   CG      1368    1.400886510    0.446549307   -0.433609257
  137 ARG   CD      1369    1.394997717    0.548841803   -0.320112568
  137 ARG   NE      1370    1.458495982    0.490563783   -0.200406476
  137 ARG   HE      1371    1.549636161    0.451038447   -0.214929894
  137 ARG   CZ      1372    1.394787041    0.459450249   -0.086370157
  137 ARG   NH1     1373    1.262520170    0.464233418   -0.072648345
  137 ARG   HH11    1374    1.225671647    0.434118445    0.017763318
  137 ARG   HH12    1375    1.199553809    0.484557014   -0.146730864
  137 ARG   NH2     1376    1.460087051    0.412892622    0.019947924
  137 ARG   HH21    1377    1.404745732    0.395787085    0.103687689
  137 ARG   HH22    1378    1.555231327    0.382859151    0.018023501
  137 ARG   C       1379    1.207986755    0.252018164   -0.564892283
  137 ARG   O       1380    1.264584752    0.159392218   -0.507599478
  138 TRP   N       1381    1.075733544    0.257674261   -0.580999440
  138 TRP   H       1382    1.033741462    0.330959858   -0.633967142
  138 TRP   CA      1383    0.979650630    0.158166509   -0.528721415
  138 TRP   CB      1384    0.840577926    0.201287041   -0.576890533
  138 TRP   CG      1385    0.730613259    0.098281380   -0.550311390
  138 TRP   CD1     1386    0.692764254    0.051462412   -0.431819472
  138 TRP   HD1     1387    0.740047590    0.074477692   -0.336463721
  138 TRP   CD2     1388    0.643804584    0.046268142   -0.644895719
  138 TRP   NE1     1389    0.585638021   -0.026152022   -0.446673516
  138 TRP   HE1     1390    0.536358843   -0.068217190   -0.369058223
  138 TRP   CE2     1391    0.552675188   -0.031958329   -0.575654126
  138 TRP   CE3     1392    0.634087240    0.061383823   -0.782574704
  138 TRP   HE3     1393    0.704920409    0.124286099   -0.836560032
  138 TRP   CZ2     1394    0.450080110   -0.095178661   -0.644884561
  138 TRP   HZ2     1395    0.376713432   -0.155376079   -0.591346882
  138 TRP   CZ3     1396    0.531549749   -0.001863207   -0.851493599
  138 TRP   HZ3     1397    0.521286036    0.012856828   -0.958961301
  138 TRP   CH2     1398    0.439294674   -0.079698654   -0.782663286
  138 TRP   HH2     1399    0.353553844   -0.121093643   -0.835646796
  138 TRP   C       1400    1.013097777    0.015060542   -0.575760158
  138 TRP   O       1401    1.048026523   -0.070165859   -0.493670836
  139 TYR   N       1402    1.025770262   -0.000619004   -0.707669258
  139 TYR   H       1403    1.001117627    0.072440265   -0.772246782
  139 TYR   CA      1404    1.067538557   -0.128008598   -0.769645977
  139 TYR   CB      1405    1.052866206   -0.118402005   -0.921809911
  139 TYR   CG      1406    1.091282237   -0.247630874   -0.994861596
  139 TYR   CD1     1407    0.998893686   -0.350152468   -1.009862514
  139 TYR   HD1     1408    0.897164166   -0.337041445   -0.973417392
  139 TYR   CD2     1409    1.219084499   -0.261678563   -1.047393804
  139 TYR   HD2     1410    1.289281027   -0.178255928   -1.041615405
  139 TYR   CE1     1411    1.034224242   -0.466725228   -1.076252774
  139 TYR   HE1     1412    0.956272824   -0.538785610   -1.100861488
  139 TYR   CE2     1413    1.255504085   -0.378426958   -1.112715677
  139 TYR   HE2     1414    1.356892039   -0.386411429   -1.152163733
  139 TYR   CZ      1415    1.163059806   -0.481329919   -1.126288290
  139 TYR   OH      1416    1.203991615   -0.601706874   -1.173917387
  139 TYR   HH      1417    1.273030254   -0.582680441   -1.244083529
  139 TYR   C       1418    1.209052975   -0.173170044   -0.729444131
  139 TYR   O       1419    1.231056156   -0.292405104   -0.709992262
  140 ASN   N       1420    1.303635276   -0.080191239   -0.720093563
  140 ASN   H       1421    1.294500901    0.009150214   -0.765396278
  140 ASN   CA      1422    1.438356864   -0.113056196   -0.668616657
  140 ASN   CB      1423    1.537422082   -0.002033384   -0.704417273
  140 ASN   CG      1424    1.565039345   -0.003466853   -0.855125773
  140 ASN   OD1     1425    1.493788798    0.052178071   -0.937077210
  140 ASN   ND2     1426    1.664687422   -0.077900760   -0.896449506
  140 ASN   HD21    1427    1.681486168   -0.076739801   -0.994431229
  140 ASN   HD22    1428    1.717753033   -0.132748283   -0.832649485
  140 ASN   C       1429    1.445626795   -0.151944759   -0.519483447
  140 ASN   O       1430    1.507815203   -0.252949035   -0.487151064
  141 GLN   N       1431    1.374244398   -0.079929262   -0.432580724
  141 GLN   H       1432    1.329639791    0.006019330   -0.460844849
  141 GLN   CA      1433    1.369271303   -0.110547300   -0.287353535
  141 GLN   CB      1434    1.319534545    0.007395028   -0.202867834
  141 GLN   CG      1435    1.399360073    0.137514641   -0.216677784
  141 GLN   CD      1436    1.543853630    0.144442205   -0.164947044
  141 GLN   OE1     1437    1.616493769    0.238081468   -0.195788934
  141 GLN   NE2     1438    1.580472132    0.066121626   -0.066005903
  141 GLN   HE21    1439    1.675941432    0.070061582   -0.037936438
  141 GLN   HE22    1440    1.514166527    0.010232831   -0.016695367
  141 GLN   C       1441    1.284990429   -0.233406779   -0.248354420
  141 GLN   O       1442    1.331602422   -0.317076537   -0.171214985
  142 THR   N       1443    1.161630018   -0.243817930   -0.298856424
  142 THR   H       1444    1.121575374   -0.172508021   -0.357975181
  142 THR   CA      1445    1.072291977   -0.358146501   -0.265790888
  142 THR   CB      1446    0.946856317   -0.316519657   -0.185974667
  142 THR   OG1     1447    0.866390533   -0.221994680   -0.257553535
  142 THR   HG1     1448    0.769577858   -0.244939784   -0.244419629
  142 THR   CG2     1449    0.984248588   -0.263100124   -0.047616746
  142 THR   C       1450    1.033843250   -0.446612635   -0.386505159
  142 THR   O       1451    0.918093202   -0.489915125   -0.397578732
  143 PRO   N       1452    1.134635194   -0.503152798   -0.455756279
  143 PRO   CA      1453    1.116622700   -0.563838130   -0.589193515
  143 PRO   CB      1454    1.255593324   -0.612749958   -0.630658759
  143 PRO   CG      1455    1.322621410   -0.646114115   -0.497564016
  143 PRO   CD      1456    1.267052867   -0.540445484   -0.401759928
  143 PRO   C       1457    1.011566807   -0.674590234   -0.599350690
  143 PRO   O       1458    0.925831756   -0.668267069   -0.686798106
  144 ASN   N       1459    1.011226718   -0.767585463   -0.504284311
  144 ASN   H       1460    1.087939184   -0.776861754   -0.440946317
  144 ASN   CA      1461    0.915376029   -0.880253701   -0.503552543
  144 ASN   CB      1462    0.961526234   -0.987716213   -0.404183128
  144 ASN   CG      1463    1.101187295   -1.042538136   -0.438743414
  144 ASN   OD1     1464    1.160329905   -1.016657908   -0.542987204
  144 ASN   ND2     1465    1.163713291   -1.108831438   -0.344322419
  144 ASN   HD21    1466    1.254292738   -1.143798988   -0.367387461
  144 ASN   HD22    1467    1.122841007   -1.127569449   -0.255470524
  144 ASN   C       1468    0.767695168   -0.839855847   -0.485071233
  144 ASN   O       1469    0.684194322   -0.880091816   -0.565877649
  145 ARG   N       1470    0.743158495   -0.740603363   -0.399202859
  145 ARG   H       1471    0.816444196   -0.693918643   -0.349812799
  145 ARG   CA      1472    0.608692159   -0.680579784   -0.382836924
  145 ARG   CB      1473    0.603209262   -0.592548778   -0.257802734
  145 ARG   CG      1474    0.460052215   -0.545821923   -0.230166621
  145 ARG   CD      1475    0.462163754   -0.415377983   -0.151492211
  145 ARG   NE      1476    0.326372150   -0.372235487   -0.114899167
  145 ARG   HE      1477    0.256860131   -0.371626332   -0.187661281
  145 ARG   CZ      1478    0.288866639   -0.339376889    0.009092700
  145 ARG   NH1     1479    0.370996511   -0.346954508    0.114075610
  145 ARG   HH11    1480    0.336153660   -0.324789805    0.207940095
  145 ARG   HH12    1481    0.466277000   -0.374460119    0.107196955
  145 ARG   NH2     1482    0.170266812   -0.283447337    0.029584606
  145 ARG   HH21    1483    0.146354026   -0.259735957    0.125815704
  145 ARG   HH22    1484    0.105624205   -0.264966685   -0.044984781
  145 ARG   C       1485    0.570170140   -0.595754027   -0.505706631
  145 ARG   O       1486    0.465283845   -0.617822879   -0.566119768
  146 ALA   N       1487    0.664581075   -0.513371376   -0.551740315
  146 ALA   H       1488    0.747815937   -0.493420886   -0.499258073
  146 ALA   CA      1489    0.646788140   -0.431087539   -0.673236929
  146 ALA   CB      1490    0.771542678   -0.346311494   -0.696140814
  146 ALA   C       1491    0.614027390   -0.513788110   -0.798864274
  146 ALA   O       1492    0.507690010   -0.493502760   -0.856756117
  147 LYSH  N       1493    0.686586646   -0.624295511   -0.818617711
  147 LYSH  H       1494    0.771036721   -0.639970729   -0.765943869
  147 LYSH  CA      1495    0.658210338   -0.724081424   -0.924918417
  147 LYSH  CB      1496    0.757356275   -0.840431741   -0.918307318
  147 LYSH  CG      1497    0.891985892   -0.802019680   -0.979231028
  147 LYSH  CD      1498    1.002891328   -0.893477046   -0.927590355
  147 LYSH  CE      1499    1.137511637   -0.847676349   -0.983170665
  147 LYSH  NZ      1500    1.249315361   -0.903081928   -0.905958100
  147 LYSH  HZ1     1501    1.239417952   -1.002224439   -0.898398726
  147 LYSH  HZ2     1502    1.250051347   -0.862224161   -0.814736014
  147 LYSH  HZ3     1503    1.334846626   -0.881338304   -0.952924154
  147 LYSH  C       1504    0.515704929   -0.781636066   -0.920360133
  147 LYSH  O       1505    0.448947200   -0.786526446   -1.023588483
  148 ARG   N       1506    0.466507451   -0.808971563   -0.799567517
  148 ARG   H       1507    0.521349054   -0.799698379   -0.716181913
  148 ARG   CA      1508    0.327426410   -0.853864917   -0.777968695
  148 ARG   CB      1509    0.304765300   -0.895768231   -0.632717065
  148 ARG   CG      1510    0.373493484   -1.027988041   -0.599606222
  148 ARG   CD      1511    0.319241763   -1.087454567   -0.469452580
  148 ARG   NE      1512    0.358645927   -1.010064757   -0.350520007
  148 ARG   HE      1513    0.299304590   -0.931079167   -0.327328295
  148 ARG   CZ      1514    0.454373106   -1.046975787   -0.263838655
  148 ARG   NH1     1515    0.526318425   -1.157828034   -0.283412833
  148 ARG   HH11    1516    0.597511130   -1.186531461   -0.219820826
  148 ARG   HH12    1517    0.504621325   -1.215841001   -0.362296619
  148 ARG   NH2     1518    0.464139188   -0.981013139   -0.148454222
  148 ARG   HH21    1519    0.530605952   -1.001070189   -0.076926542
  148 ARG   HH22    1520    0.394739404   -0.908230024   -0.131520199
  148 ARG   C       1521    0.221635329   -0.749934097   -0.819046607
  148 ARG   O       1522    0.145342623   -0.774870850   -0.912398270
  149 VAL   N       1523    0.235242286   -0.628330659   -0.766035842
  149 VAL   H       1524    0.299236043   -0.612680983   -0.690018320
  149 VAL   CA      1525    0.147314731   -0.513617813   -0.799981778
  149 VAL   CB      1526    0.180389944   -0.393165090   -0.709645588
  149 VAL   CG1     1527    0.087173619   -0.274579467   -0.735767988
  149 VAL   CG2     1528    0.172744773   -0.430415768   -0.561216473
  149 VAL   C       1529    0.153604224   -0.476783121   -0.950279692
  149 VAL   O       1530    0.049708335   -0.464300705   -1.015278995
  150 ILE   N       1531    0.274197383   -0.478775307   -1.007588240
  150 ILE   H       1532    0.357703518   -0.484865088   -0.951468654
  150 ILE   CA      1533    0.296806271   -0.459340632   -1.152986880
  150 ILE   CB      1534    0.447507799   -0.440895876   -1.179931273
  150 ILE   CG1     1535    0.492227454   -0.306202846   -1.121792773
  150 ILE   CG2     1536    0.485774665   -0.451773983   -1.328009706
  150 ILE   CD      1537    0.644434117   -0.290585437   -1.117199295
  150 ILE   C       1538    0.230812754   -0.568696100   -1.239872427
  150 ILE   O       1539    0.159159575   -0.534627950   -1.333781854
  151 THR   N       1540    0.244331775   -0.696339032   -1.202732103
  151 THR   H       1541    0.312749911   -0.725115232   -1.134720611
  151 THR   CA      1542    0.173136791   -0.806899929   -1.272345478
  151 THR   CB      1543    0.221320455   -0.946531418   -1.229194191
  151 THR   OG1     1544    0.359160781   -0.957715747   -1.265534445
  151 THR   HG1     1545    0.410379232   -0.990532428   -1.185700202
  151 THR   CG2     1546    0.143264172   -1.062154516   -1.292964015
  151 THR   C       1547    0.020163343   -0.794903355   -1.262234138
  151 THR   O       1548   -0.044085563   -0.794954082   -1.367174181
  152 THR   N       1549   -0.031805734   -0.760744951   -1.143953270
  152 THR   H       1550    0.020639628   -0.767930249   -1.058208161
  152 THR   CA      1551   -0.176487922   -0.732432328   -1.124710506
  152 THR   CB      1552   -0.209834502   -0.703653005   -0.977323428
  152 THR   OG1     1553   -0.157359735   -0.808481971   -0.895311059
  152 THR   HG1     1554   -0.174003745   -0.785360906   -0.799446671
  152 THR   CG2     1555   -0.360275091   -0.690926166   -0.952164409
  152 THR   C       1556   -0.224547764   -0.615468531   -1.212861877
  152 THR   O       1557   -0.320928546   -0.632605000   -1.287469502
  153 PHE   N       1558   -0.148517250   -0.505649897   -1.217893738
  153 PHE   H       1559   -0.074454425   -0.488936157   -1.151666067
  153 PHE   CA      1560   -0.176062564   -0.394383100   -1.312114287
  153 PHE   CB      1561   -0.082127571   -0.275505461   -1.291673300
  153 PHE   CG      1562   -0.127504866   -0.182163874   -1.179847903
  153 PHE   CD1     1563   -0.249711425   -0.115800869   -1.187526713
  153 PHE   HD1     1564   -0.320860242   -0.139622165   -1.266638542
  153 PHE   CD2     1565   -0.036034979   -0.148705962   -1.081179593
  153 PHE   HD2     1566    0.059154679   -0.201501372   -1.074474436
  153 PHE   CE1     1567   -0.279548959   -0.014875179   -1.097097765
  153 PHE   HE1     1568   -0.377576455    0.032703735   -1.098399783
  153 PHE   CE2     1569   -0.065666638   -0.047291482   -0.991568609
  153 PHE   HE2     1570    0.005351343   -0.022000620   -0.913087662
  153 PHE   CZ      1571   -0.186574471    0.020087075   -1.000154202
  153 PHE   HZ      1572   -0.205620048    0.104470070   -0.933945124
  153 PHE   C       1573   -0.169354857   -0.431372536   -1.460860091
  153 PHE   O       1574   -0.252678207   -0.386574609   -1.539803881
  154 ARG   N       1575   -0.067756364   -0.509215413   -1.496169498
  154 ARG   H       1576    0.009676954   -0.524627112   -1.433542211
  154 ARG   CA      1577   -0.047589677   -0.557810145   -1.633738652
  154 ARG   CB      1578    0.092395922   -0.618322862   -1.641534376
  154 ARG   CG      1579    0.144743656   -0.621350160   -1.784782700
  154 ARG   CD      1580    0.288471930   -0.674144559   -1.789073243
  154 ARG   NE      1581    0.293899501   -0.815703590   -1.748901528
  154 ARG   HE      1582    0.343677432   -0.830995397   -1.663905964
  154 ARG   CZ      1583    0.250579950   -0.919782053   -1.822022007
  154 ARG   NH1     1584    0.211524862   -0.902667146   -1.949083456
  154 ARG   HH11    1585    0.173256599   -0.974617988   -2.006268604
  154 ARG   HH12    1586    0.231166581   -0.813897896   -1.996841448
  154 ARG   NH2     1587    0.231949279   -1.038312392   -1.763450986
  154 ARG   HH21    1588    0.202299212   -1.116731497   -1.817836418
  154 ARG   HH22    1589    0.240960384   -1.049189946   -1.664431860
  154 ARG   C       1590   -0.156984347   -0.656042682   -1.680140331
  154 ARG   O       1591   -0.239636757   -0.619067064   -1.763262973
  155 THR   N       1592   -0.173280486   -0.768116962   -1.609631601
  155 THR   H       1593   -0.125480520   -0.784015884   -1.522036289
  155 THR   CA      1594   -0.270654883   -0.872924562   -1.650124054
  155 THR   CB      1595   -0.240548386   -1.012349965   -1.592934220
  155 THR   OG1     1596   -0.261701961   -1.013235080   -1.451240353
  155 THR   HG1     1597   -0.300135568   -1.105689090   -1.424449241
  155 THR   CG2     1598   -0.098862965   -1.058744427   -1.627461170
  155 THR   C       1599   -0.417609221   -0.841342716   -1.617428848
  155 THR   O       1600   -0.503787142   -0.853339819   -1.704447134
  156 GLY   N       1601   -0.440659018   -0.777950397   -1.502412497
  156 GLY   H       1602   -0.366850369   -0.737594203   -1.447504009
  156 GLY   CA      1603   -0.575385571   -0.762606407   -1.443167494
  156 GLY   C       1604   -0.629294114   -0.890572583   -1.377323645
  156 GLY   O       1605   -0.750105404   -0.907260136   -1.361443045
  157 THR   N       1606   -0.537268324   -0.978591151   -1.339297519
  157 THR   H       1607   -0.439995065   -0.966466127   -1.361894043
  157 THR   CA      1608   -0.567989546   -1.105109808   -1.269479889
  157 THR   CB      1609   -0.537376606   -1.227803850   -1.356735578
  157 THR   OG1     1610   -0.397889131   -1.229779622   -1.390168804
  157 THR   HG1     1611   -0.370808684   -1.331092726   -1.401355486
  157 THR   CG2     1612   -0.624801711   -1.233279337   -1.482221282
  157 THR   C       1613   -0.483913733   -1.117199692   -1.141915158
  157 THR   O       1614   -0.367961850   -1.076681845   -1.135682627
  158 TRP   N       1615   -0.542199282   -1.184043133   -1.043385901
  158 TRP   H       1616   -0.641246059   -1.194976842   -1.041438672
  158 TRP   CA      1617   -0.475798151   -1.216468785   -0.915183987
  158 TRP   CB      1618   -0.583402220   -1.260315408   -0.815099900
  158 TRP   CG      1619   -0.691562989   -1.153789401   -0.793144760
  158 TRP   CD1     1620   -0.821078516   -1.167936907   -0.820892567
  158 TRP   HD1     1621   -0.864708955   -1.248514326   -0.879832874
  158 TRP   CD2     1622   -0.678278905   -1.037527855   -0.718383316
  158 TRP   NE1     1623   -0.890022571   -1.068041526   -0.765691404
  158 TRP   HE1     1624   -0.988382771   -1.052895629   -0.776432966
  158 TRP   CE2     1625   -0.806350070   -0.987508449   -0.700807784
  158 TRP   CE3     1626   -0.569816370   -0.975032959   -0.657819632
  158 TRP   HE3     1627   -0.468370503   -1.011633584   -0.674140824
  158 TRP   CZ2     1628   -0.826713957   -0.876398059   -0.619923494
  158 TRP   HZ2     1629   -0.926525057   -0.834332376   -0.607946628
  158 TRP   CZ3     1630   -0.590219734   -0.864478904   -0.576545473
  158 TRP   HZ3     1631   -0.505178715   -0.814600134   -0.529882880
  158 TRP   CH2     1632   -0.718757753   -0.816183862   -0.556576445
  158 TRP   HH2     1633   -0.734923207   -0.734747892   -0.486112315
  158 TRP   C       1634   -0.361714509   -1.320669662   -0.919803906
  158 TRP   O       1635   -0.317614766   -1.369584860   -0.815865359
  159 ASP   N       1636   -0.306277408   -1.346596803   -1.038155398
  159 ASP   H       1637   -0.336070956   -1.298644943   -1.121031530
  159 ASP   CA      1638   -0.206750446   -1.454681108   -1.060670386
  159 ASP   CB      1639   -0.185187750   -1.485190586   -1.209339212
  159 ASP   CG      1640   -0.316993557   -1.517694496   -1.281514179
  159 ASP   OD1     1641   -0.413204152   -1.565126904   -1.216935081
  159 ASP   OD2     1642   -0.327017800   -1.478252665   -1.398853746
  159 ASP   C       1643   -0.071171526   -1.437976019   -0.991242707
  159 ASP   O       1644    0.003132862   -1.533679980   -0.974640842
  160 ALA   N       1645   -0.041238202   -1.314247293   -0.953835288
  160 ALA   H       1646   -0.093834171   -1.236710480   -0.988319006
  160 ALA   CA      1647    0.073550308   -1.279085247   -0.868063750
  160 ALA   CB      1648    0.095926494   -1.128999255   -0.884165749
  160 ALA   C       1649    0.058912351   -1.314087898   -0.718114427
  160 ALA   O       1650    0.154459658   -1.297340870   -0.642557745
  161 TYR   N       1651   -0.061659666   -1.353183217   -0.676328625
  161 TYR   H       1652   -0.133740828   -1.378118102   -0.741241929
  161 TYR   CA      1653   -0.099106194   -1.372056059   -0.534144067
  161 TYR   CB      1654   -0.190620195   -1.255908800   -0.491442851
  161 TYR   CG      1655   -0.119208084   -1.121272070   -0.475971523
  161 TYR   CD1     1656   -0.106338724   -1.035550082   -0.584556243
  161 TYR   HD1     1657   -0.145824036   -1.064271707   -0.681890915
  161 TYR   CD2     1658   -0.070689489   -1.082876942   -0.351537848
  161 TYR   HD2     1659   -0.081340143   -1.149606759   -0.266148089
  161 TYR   CE1     1660   -0.043005180   -0.913168251   -0.569260845
  161 TYR   HE1     1661   -0.022841159   -0.852079277   -0.657252934
  161 TYR   CE2     1662   -0.009362906   -0.959468500   -0.335098446
  161 TYR   HE2     1663    0.020744659   -0.927292234   -0.235042281
  161 TYR   CZ      1664    0.004909556   -0.875099276   -0.444497160
  161 TYR   OH      1665    0.070251564   -0.757119335   -0.431731728
  161 TYR   HH      1666    0.081588920   -0.736996494   -0.330296289
  161 TYR   C       1667   -0.167539408   -1.506981910   -0.501578758
  161 TYR   O       1668   -0.252186548   -1.513902959   -0.412188176
  162 LYSH  N       1669   -0.130661320   -1.612776999   -0.573000255
  162 LYSH  H       1670   -0.040754482   -1.624033861   -0.617102028
  162 LYSH  CA      1671   -0.189471112   -1.747203440   -0.557958169
  162 LYSH  CB      1672   -0.298395512   -1.775353884   -0.662001681
  162 LYSH  CG      1673   -0.423056667   -1.686362693   -0.659673014
  162 LYSH  CD      1674   -0.514805512   -1.722427929   -0.777109636
  162 LYSH  CE      1675   -0.441457739   -1.702515216   -0.910058358
  162 LYSH  NZ      1676   -0.520692818   -1.737404790   -1.028259360
  162 LYSH  HZ1     1677   -0.612591132   -1.699894960   -1.020576908
  162 LYSH  HZ2     1678   -0.521669689   -1.835949574   -1.043164647
  162 LYSH  HZ3     1679   -0.476723323   -1.691518231   -1.107734425
  162 LYSH  C       1680   -0.076623520   -1.846642198   -0.590199810
  162 LYSH  O1      1681   -0.102158189   -1.968391890   -0.578158802
  162 LYSH  O2      1682    0.027907411   -1.798280310   -0.640025200
  163 EDSR  F2      1683   -0.272890342    0.455942098   -0.898539149
  163 EDSR  dMe1    1684   -0.129656013    0.487851080   -0.944235674
  163 EDSR  CE1     1685   -0.158577445    0.401393676   -0.942007871
  163 EDSR  dHE1    1686   -0.072394858    0.400399434   -0.891761920
  163 EDSR  dH4     1687   -0.167060226    0.434757860   -0.919597450
  163 EDSR  F1      1688   -0.367293777    0.438844566   -0.997920036
  163 EDSR  dH3     1689   -0.339249757    0.395585098   -1.093714768
  163 EDSR  CD1     1690   -0.178487549    0.349220308   -1.062451988
  163 EDSR  HD1     1691   -0.106083595    0.286743163   -1.114393753
  163 EDSR  CG      1692   -0.304298105    0.370644258   -1.100553533
  163 EDSR  HG      1693   -0.361144164    0.329619293   -1.220542004
  163 EDSR  CE3     1694   -0.499305846    0.477182958   -0.975639790
  163 EDSR  HE3     1695   -0.573343247    0.465320050   -1.054451870
  163 EDSR  CZ2     1696   -0.311155472    0.499985247   -0.773461672
  163 EDSR  HZ2     1697   -0.241038315    0.496095128   -0.690346770
  163 EDSR  dMe2    1698   -0.208885560    0.506567033   -0.659902589
  163 EDSR  CZ3     1699   -0.535841246    0.529814060   -0.852601331
  163 EDSR  HZ3     1700   -0.633092400    0.577060736   -0.840520830
  163 EDSR  d2Me    1701   -0.678190322    0.581693792   -0.830805282
  163 EDSR  CH2     1702   -0.442738267    0.538356268   -0.750187242
  163 EDSR  HH2     1703   -0.471249582    0.577781198   -0.652833246
  163 EDSR  d3Me    1704   -0.131793325    0.626104797   -1.010192571
  163 EDSR  d4Me    1705    0.006892840    0.667079169   -1.059909352
  163 EDSR  d5Me    1706   -0.186449311    0.730016031   -0.912076310
  163 EDSR  dC10    1707    0.001873723    0.806105826   -1.123786882
    1 SOLV  OW      1708   -1.083418591   -0.561318665   -3.762656303
    1 SOLV  HW1     1709   -1.140736819   -0.638825978   -3.789250948
    1 SOLV  HW2     1710   -1.022152178   -0.589048607   -3.688646322
    2 SOLV  OW      1711   -0.026643981   -0.843427000   -1.871606595
    2 SOLV  HW1     1712    0.058774504   -0.795483211   -1.851438367
    2 SOLV  HW2     1713   -0.104118544   -0.784111546   -1.849676507
    3 SOLV  OW      1714   -1.652790748   -2.786288013   -3.353206807
    3 SOLV  HW1     1715   -1.638078064   -2.850518715   -3.277976930
    3 SOLV  HW2     1716   -1.694091265   -2.834432737   -3.430523075
    4 SOLV  OW      1717   -2.887659359   -2.608330963   -0.130127593
    4 SOLV  HW1     1718   -2.908588990   -2.659337670   -0.046688571
    4 SOLV  HW2     1719   -2.964557209   -2.548542713   -0.152795120
    5 SOLV  OW      1720   -2.167573353   -2.673993658   -1.352117895
    5 SOLV  HW1     1721   -2.176476977   -2.762422588   -1.306261394
    5 SOLV  HW2     1722   -2.256026463   -2.627328526   -1.351956444
    6 SOLV  OW      1723   -2.329105938   -0.837424985   -4.263937618
    6 SOLV  HW1     1724   -2.425427629   -0.825890278   -4.288236889
    6 SOLV  HW2     1725   -2.273998192   -0.770159808   -4.313332782
    7 SOLV  OW      1726   -0.887712294   -2.973301644   -3.128548417
    7 SOLV  HW1     1727   -0.945349666   -2.906720312   -3.175946491
    7 SOLV  HW2     1728   -0.822459907   -3.012868385   -3.193187647
    8 SOLV  OW      1729   -1.098472830   -2.841544963   -3.256750205
    8 SOLV  HW1     1730   -1.154293606   -2.876869989   -3.331836241
    8 SOLV  HW2     1731   -1.149609669   -2.771108185   -3.207501751
    9 SOLV  OW      1732   -1.748735473   -3.037402460   -1.733288561
    9 SOLV  HW1     1733   -1.702292567   -2.985410979   -1.804993046
    9 SOLV  HW2     1734   -1.826934899   -3.085809126   -1.772572914
   10 SOLV  OW      1735   -2.308096109   -2.414578151   -1.289483667
   10 SOLV  HW1     1736   -2.390410545   -2.407036774   -1.233188912
   10 SOLV  HW2     1737   -2.228333747   -2.426782902   -1.230402210
   11 SOLV  OW      1738   -2.461519623   -0.625952047   -3.128663927
   11 SOLV  HW1     1739   -2.479445385   -0.533156456   -3.095989082
   11 SOLV  HW2     1740   -2.381865114   -0.663229258   -3.081046608
   12 SOLV  OW      1741   -0.162230798   -2.628836004   -3.280860726
   12 SOLV  HW1     1742   -0.142932487   -2.602136129   -3.186434272
   12 SOLV  HW2     1743   -0.153187929   -2.728019303   -3.289946668
   13 SOLV  OW      1744   -1.481136328   -2.494644710   -2.943812251
   13 SOLV  HW1     1745   -1.572681741   -2.468034113   -2.974031645
   13 SOLV  HW2     1746   -1.488580640   -2.563323861   -2.871496613
   14 SOLV  OW      1747   -0.711470456   -2.000788037   -1.521056927
   14 SOLV  HW1     1748   -0.671976256   -1.988211796   -1.430041914
   14 SOLV  HW2     1749   -0.733994506   -2.097288091   -1.534553455
   15 SOLV  OW      1750   -2.728153122   -1.518050869   -1.751814662
   15 SOLV  HW1     1751   -2.826759540   -1.503123405   -1.759273826
   15 SOLV  HW2     1752   -2.699629621   -1.586398401   -1.819021816
   16 SOLV  OW      1753   -1.567820517   -0.252341818   -0.976546994
   16 SOLV  HW1     1754   -1.488137504   -0.191936098   -0.974737242
   16 SOLV  HW2     1755   -1.542333189   -0.339889421   -1.017623205
   17 SOLV  OW      1756   -1.513876098   -1.784885285   -2.167874287
   17 SOLV  HW1     1757   -1.462956582   -1.721118998   -2.225676561
   17 SOLV  HW2     1758   -1.594657573   -1.817260546   -2.217130718
   18 SOLV  OW      1759   -1.255162312   -2.831081502   -1.797962920
   18 SOLV  HW1     1760   -1.289836228   -2.742987873   -1.830194434
   18 SOLV  HW2     1761   -1.319555877   -2.870180223   -1.732187229
   19 SOLV  OW      1762   -2.188565595   -0.984151849   -2.609778830
   19 SOLV  HW1     1763   -2.208703123   -1.039688689   -2.529083172
   19 SOLV  HW2     1764   -2.192278976   -0.887255427   -2.585305161
   20 SOLV  OW      1765   -1.989575144   -1.263129240   -2.326060204
   20 SOLV  HW1     1766   -1.896637171   -1.298844016   -2.316731281
   20 SOLV  HW2     1767   -2.041112631   -1.320590657   -2.389637504
   21 SOLV  OW      1768   -1.909371121   -3.156769221   -1.504708992
   21 SOLV  HW1     1769   -1.978210658   -3.103153384   -1.553579120
   21 SOLV  HW2     1770   -1.848876223   -3.095196259   -1.454201798
   22 SOLV  OW      1771   -1.003414352   -1.783741535   -3.489707345
   22 SOLV  HW1     1772   -0.912298031   -1.801570190   -3.526879763
   22 SOLV  HW2     1773   -1.014459888   -1.833151239   -3.403461142
   23 SOLV  OW      1774   -1.648911886   -0.348766531   -2.202903001
   23 SOLV  HW1     1775   -1.630715610   -0.403582009   -2.121258721
   23 SOLV  HW2     1776   -1.572091083   -0.286861137   -2.219268754
   24 SOLV  OW      1777   -2.781597702   -0.755154057   -4.178938287
   24 SOLV  HW1     1778   -2.825999147   -0.722087703   -4.095652655
   24 SOLV  HW2     1779   -2.835092464   -0.830264695   -4.217642875
   25 SOLV  OW      1780   -2.181928017   -2.154804332   -4.108336554
   25 SOLV  HW1     1781   -2.281785402   -2.156110506   -4.113693855
   25 SOLV  HW2     1782   -2.153828937   -2.121173096   -4.018441115
   26 SOLV  OW      1783   -2.304090519   -3.043517029   -2.796554183
   26 SOLV  HW1     1784   -2.352582932   -3.129456355   -2.780297930
   26 SOLV  HW2     1785   -2.337625496   -3.001804266   -2.881034134
   27 SOLV  OW      1786   -2.241726505   -3.205452265   -2.423477696
   27 SOLV  HW1     1787   -2.277926391   -3.260157137   -2.498967086
   27 SOLV  HW2     1788   -2.317441227   -3.171365941   -2.367737269
   28 SOLV  OW      1789   -1.623591943   -0.657339092   -1.706920915
   28 SOLV  HW1     1790   -1.696165724   -0.658728578   -1.775717901
   28 SOLV  HW2     1791   -1.574195940   -0.744277264   -1.708849687
   29 SOLV  OW      1792   -1.870666718   -0.706914571   -0.058419684
   29 SOLV  HW1     1793   -1.953152293   -0.745655279   -0.099613089
   29 SOLV  HW2     1794   -1.849789994   -0.619250896   -0.101788188
   30 SOLV  OW      1795   -0.964711843   -3.125604717   -0.245720601
   30 SOLV  HW1     1796   -1.041576176   -3.118115363   -0.182178579
   30 SOLV  HW2     1797   -0.884302658   -3.159532120   -0.196884242
   31 SOLV  OW      1798   -1.722904942   -1.085190824   -2.778804133
   31 SOLV  HW1     1799   -1.689833528   -1.011152146   -2.720268172
   31 SOLV  HW2     1800   -1.821072823   -1.097731485   -2.764391061
   32 SOLV  OW      1801   -1.666709343   -1.915134782   -3.624886365
   32 SOLV  HW1     1802   -1.707323019   -1.968507457   -3.550698259
   32 SOLV  HW2     1803   -1.598217069   -1.970577965   -3.672181461
   33 SOLV  OW      1804   -2.451215480   -1.220760925   -0.681778596
   33 SOLV  HW1     1805   -2.378916958   -1.206334635   -0.749356647
   33 SOLV  HW2     1806   -2.410195080   -1.243560728   -0.593464181
   34 SOLV  OW      1807   -2.005351331   -1.132175299   -1.282391129
   34 SOLV  HW1     1808   -1.962153462   -1.043079222   -1.268335918
   34 SOLV  HW2     1809   -2.098591538   -1.119045177   -1.316089337
   35 SOLV  OW      1810   -1.767350008   -2.186728087   -0.610248923
   35 SOLV  HW1     1811   -1.746744421   -2.189821533   -0.708062226
   35 SOLV  HW2     1812   -1.748353951   -2.095053756   -0.575084628
   36 SOLV  OW      1813   -2.562563357   -1.977955707   -1.060535486
   36 SOLV  HW1     1814   -2.559403563   -2.047313557   -0.988555780
   36 SOLV  HW2     1815   -2.593535894   -1.891117647   -1.021788075
   37 SOLV  OW      1816   -1.611640709   -3.028338621   -4.059934731
   37 SOLV  HW1     1817   -1.515385424   -3.033889316   -4.033372803
   37 SOLV  HW2     1818   -1.649469735   -3.120599478   -4.067567965
   38 SOLV  OW      1819   -1.980253863   -0.234769470   -0.220903335
   38 SOLV  HW1     1820   -2.057858288   -0.275328286   -0.269200101
   38 SOLV  HW2     1821   -2.007402660   -0.212079896   -0.127371917
   39 SOLV  OW      1822   -2.192737150   -0.232714665   -2.472449231
   39 SOLV  HW1     1823   -2.131792035   -0.284004577   -2.411979604
   39 SOLV  HW2     1824   -2.192828647   -0.274813576   -2.563163668
   40 SOLV  OW      1825   -1.718807484   -1.381606489   -0.843992410
   40 SOLV  HW1     1826   -1.783297417   -1.305901024   -0.854552934
   40 SOLV  HW2     1827   -1.765083234   -1.458998949   -0.800739990
   41 SOLV  OW      1828   -2.899658093   -3.260335158   -1.298012657
   41 SOLV  HW1     1829   -2.928563497   -3.172638138   -1.336425955
   41 SOLV  HW2     1830   -2.978571540   -3.321407335   -1.291331773
   42 SOLV  OW      1831   -0.904570273   -1.630967919   -2.528105304
   42 SOLV  HW1     1832   -0.946654509   -1.618919465   -2.618022771
   42 SOLV  HW2     1833   -0.841544935   -1.708563628   -2.530945419
   43 SOLV  OW      1834   -1.530657104   -1.382940722   -1.042557671
   43 SOLV  HW1     1835   -1.477724906   -1.464143996   -1.017944402
   43 SOLV  HW2     1836   -1.591388585   -1.358576043   -0.966929314
   44 SOLV  OW      1837   -1.657631566   -2.410807665   -0.493404238
   44 SOLV  HW1     1838   -1.703154678   -2.342155842   -0.550116545
   44 SOLV  HW2     1839   -1.592583051   -2.365707436   -0.432278514
   45 SOLV  OW      1840   -2.368420002   -1.701276697   -1.953231658
   45 SOLV  HW1     1841   -2.291542961   -1.643391558   -1.980456291
   45 SOLV  HW2     1842   -2.338110400   -1.796413118   -1.947555839
   46 SOLV  OW      1843   -1.584855257   -3.093305777   -0.739722469
   46 SOLV  HW1     1844   -1.549786512   -3.157150981   -0.671198190
   46 SOLV  HW2     1845   -1.513379915   -3.027594245   -0.763697789
   47 SOLV  OW      1846   -0.873126229   -0.701352205   -2.199892736
   47 SOLV  HW1     1847   -0.786657991   -0.737928859   -2.234350513
   47 SOLV  HW2     1848   -0.905233605   -0.757814736   -2.123847393
   48 SOLV  OW      1849   -0.787213003   -2.247092980   -0.426168310
   48 SOLV  HW1     1850   -0.869613634   -2.269170382   -0.373972026
   48 SOLV  HW2     1851   -0.794508307   -2.154075859   -0.462170690
   49 SOLV  OW      1852   -2.081182461   -2.813808417   -0.560059373
   49 SOLV  HW1     1853   -2.048523764   -2.719296927   -0.558492364
   49 SOLV  HW2     1854   -2.038074675   -2.865187205   -0.485874136
   50 SOLV  OW      1855   -1.811401903   -2.652312457   -1.804180671
   50 SOLV  HW1     1856   -1.787175727   -2.558437762   -1.828688512
   50 SOLV  HW2     1857   -1.771557425   -2.674865642   -1.715277264
   51 SOLV  OW      1858   -0.245816585   -1.744892269   -1.597545056
   51 SOLV  HW1     1859   -0.203272612   -1.830946366   -1.569531787
   51 SOLV  HW2     1860   -0.341192628   -1.743565039   -1.567517584
   52 SOLV  OW      1861    0.002952203   -2.888879029   -3.817039529
   52 SOLV  HW1     1862    0.007743580   -2.843679174   -3.727955951
   52 SOLV  HW2     1863   -0.070680528   -2.956549669   -3.816140273
   53 SOLV  OW      1864   -0.143139313   -2.828925690   -1.603861415
   53 SOLV  HW1     1865   -0.113781584   -2.864306565   -1.692666579
   53 SOLV  HW2     1866   -0.240430559   -2.806113829   -1.607607433
   54 SOLV  OW      1867   -3.050517651   -1.322802058   -0.486056095
   54 SOLV  HW1     1868   -3.072755797   -1.234374620   -0.527118175
   54 SOLV  HW2     1869   -2.951258004   -1.334870694   -0.484688429
   55 SOLV  OW      1870   -2.199522275   -1.151879183   -3.691087769
   55 SOLV  HW1     1871   -2.272942088   -1.125642267   -3.628468639
   55 SOLV  HW2     1872   -2.118167385   -1.176714579   -3.638489732
   56 SOLV  OW      1873   -2.116928439   -1.092138357   -2.181509912
   56 SOLV  HW1     1874   -2.086514011   -1.092975483   -2.086242036
   56 SOLV  HW2     1875   -2.063771579   -1.158599079   -2.234035437
   57 SOLV  OW      1876   -0.843348280   -0.426093832   -4.323069020
   57 SOLV  HW1     1877   -0.746179527   -0.418590063   -4.300624880
   57 SOLV  HW2     1878   -0.874549206   -0.519419867   -4.305222691
   58 SOLV  OW      1879    0.005339051   -2.746435842   -2.504871413
   58 SOLV  HW1     1880    0.050217746   -2.800592591   -2.575969274
   58 SOLV  HW2     1881    0.002362240   -2.650501131   -2.532969643
   59 SOLV  OW      1882   -0.684748285   -1.725298778   -3.269611113
   59 SOLV  HW1     1883   -0.587513916   -1.705035136   -3.281301227
   59 SOLV  HW2     1884   -0.695078319   -1.811778798   -3.220455079
   60 SOLV  OW      1885   -1.268919915   -0.284451403   -2.846306194
   60 SOLV  HW1     1886   -1.176730003   -0.246431219   -2.853857121
   60 SOLV  HW2     1887   -1.302060419   -0.309778030   -2.937199980
   61 SOLV  OW      1888   -2.015227072   -0.784965613   -0.401715489
   61 SOLV  HW1     1889   -1.993858307   -0.689356450   -0.421816161
   61 SOLV  HW2     1890   -2.013423497   -0.838031409   -0.486465396
   62 SOLV  OW      1891   -2.329518456   -2.006632179   -2.889993767
   62 SOLV  HW1     1892   -2.274240773   -2.014091107   -2.972992214
   62 SOLV  HW2     1893   -2.315542746   -2.087796069   -2.833257431
   63 SOLV  OW      1894   -2.702461991   -2.101933964   -0.860221025
   63 SOLV  HW1     1895   -2.749151282   -2.170465830   -0.804332439
   63 SOLV  HW2     1896   -2.733823879   -2.109178824   -0.954899132
   64 SOLV  OW      1897   -1.819853115   -1.312942960   -3.205425935
   64 SOLV  HW1     1898   -1.836755557   -1.281837477   -3.298958680
   64 SOLV  HW2     1899   -1.786723798   -1.236345644   -3.150318578
   65 SOLV  OW      1900   -2.371661548   -1.016821201   -1.642165461
   65 SOLV  HW1     1901   -2.376665990   -1.106623997   -1.685896546
   65 SOLV  HW2     1902   -2.397813956   -0.946214315   -1.707988656
   66 SOLV  OW      1903   -1.001223009   -1.362004842   -2.438017475
   66 SOLV  HW1     1904   -0.918473045   -1.309242521   -2.457262081
   66 SOLV  HW2     1905   -0.991746120   -1.453943325   -2.476217229
   67 SOLV  OW      1906   -1.213859873   -3.255002652   -2.959808897
   67 SOLV  HW1     1907   -1.215341234   -3.155206417   -2.953602682
   67 SOLV  HW2     1908   -1.125281943   -3.284855762   -2.995369785
   68 SOLV  OW      1909   -2.797061852   -1.843410906   -1.771590439
   68 SOLV  HW1     1910   -2.793547259   -1.786782042   -1.689232850
   68 SOLV  HW2     1911   -2.736723736   -1.804626368   -1.841282944
   69 SOLV  OW      1912   -0.382231707   -1.914275854   -0.189354374
   69 SOLV  HW1     1913   -0.458739819   -1.978672391   -0.190403700
   69 SOLV  HW2     1914   -0.381454567   -1.862070246   -0.274650323
   70 SOLV  OW      1915   -2.908915336   -2.814948301   -0.674527464
   70 SOLV  HW1     1916   -2.946919829   -2.772878827   -0.592142749
   70 SOLV  HW2     1917   -2.809921933   -2.824783697   -0.664281674
   71 SOLV  OW      1918   -1.639186456   -1.526514616   -3.125043032
   71 SOLV  HW1     1919   -1.605517301   -1.509368354   -3.032445366
   71 SOLV  HW2     1920   -1.707477339   -1.457480643   -3.148971672
   72 SOLV  OW      1921   -0.968107127   -2.124555487   -2.542823756
   72 SOLV  HW1     1922   -0.959521824   -2.030920746   -2.508759361
   72 SOLV  HW2     1923   -0.982493388   -2.186808068   -2.465887299
   73 SOLV  OW      1924   -2.103130640   -0.060583710   -1.774857332
   73 SOLV  HW1     1925   -2.031059404   -0.020317431   -1.831302982
   73 SOLV  HW2     1926   -2.157554987    0.012316110   -1.733320926
   74 SOLV  OW      1927   -1.062582691   -1.512331853   -0.604143170
   74 SOLV  HW1     1928   -1.116441224   -1.438482518   -0.644732919
   74 SOLV  HW2     1929   -1.080030963   -1.516081109   -0.505738979
   75 SOLV  OW      1930   -1.377376918   -2.421712820   -1.316973395
   75 SOLV  HW1     1931   -1.427828208   -2.390747646   -1.236367405
   75 SOLV  HW2     1932   -1.322655776   -2.501981175   -1.293221826
   76 SOLV  OW      1933   -2.103266167   -2.654140304   -3.659717253
   76 SOLV  HW1     1934   -2.098025325   -2.747825466   -3.625110713
   76 SOLV  HW2     1935   -2.066565470   -2.650872643   -3.752692026
   77 SOLV  OW      1936   -2.161837296   -1.161179293   -0.181398491
   77 SOLV  HW1     1937   -2.062917191   -1.175727038   -0.183567896
   77 SOLV  HW2     1938   -2.203453535   -1.224818420   -0.116440137
   78 SOLV  OW      1939   -0.066196335   -1.567290454   -2.475994275
   78 SOLV  HW1     1940   -0.147620372   -1.607756058   -2.517620027
   78 SOLV  HW2     1941   -0.053916035   -1.474228236   -2.510470614
   79 SOLV  OW      1942   -0.950607634   -2.996957509   -2.871485174
   79 SOLV  HW1     1943   -1.050008479   -3.002144995   -2.861788344
   79 SOLV  HW2     1944   -0.926848598   -2.991208055   -2.968458822
   80 SOLV  OW      1945   -0.892893823   -0.705946764   -3.612673741
   80 SOLV  HW1     1946   -0.850929770   -0.745554157   -3.530992676
   80 SOLV  HW2     1947   -0.966294535   -0.765805070   -3.644779473
   81 SOLV  OW      1948   -1.899225574   -1.815102236   -3.477689733
   81 SOLV  HW1     1949   -1.857373106   -1.766536463   -3.554445737
   81 SOLV  HW2     1950   -1.827703751   -1.847165147   -3.415574183
   82 SOLV  OW      1951   -2.464381675   -0.457128294   -1.980439859
   82 SOLV  HW1     1952   -2.535461673   -0.390368574   -1.958254014
   82 SOLV  HW2     1953   -2.387642734   -0.446339866   -1.917225491
   83 SOLV  OW      1954   -1.085032458   -1.931003588   -0.773683751
   83 SOLV  HW1     1955   -1.053161112   -1.839514016   -0.798461089
   83 SOLV  HW2     1956   -1.007526545   -1.985963459   -0.742502889
   84 SOLV  OW      1957   -1.991974258   -0.754045188   -3.521583285
   84 SOLV  HW1     1958   -2.049007389   -0.733176547   -3.601029902
   84 SOLV  HW2     1959   -2.037387427   -0.721708050   -3.438565493
   85 SOLV  OW      1960   -2.897662607   -0.816082572   -3.197244564
   85 SOLV  HW1     1961   -2.828173708   -0.772027506   -3.140393814
   85 SOLV  HW2     1962   -2.883290829   -0.790875162   -3.292950140
   86 SOLV  OW      1963   -2.517795931   -0.884512344   -1.360831104
   86 SOLV  HW1     1964   -2.494764542   -0.807990774   -1.420960286
   86 SOLV  HW2     1965   -2.545451533   -0.963147581   -1.416086096
   87 SOLV  OW      1966   -0.386632877   -2.775541209   -2.589471609
   87 SOLV  HW1     1967   -0.400216698   -2.873714485   -2.602864220
   87 SOLV  HW2     1968   -0.474740018   -2.731915531   -2.571148366
   88 SOLV  OW      1969   -1.247222019   -0.824030075   -3.260829497
   88 SOLV  HW1     1970   -1.288273587   -0.903959728   -3.216924580
   88 SOLV  HW2     1971   -1.179120815   -0.854024557   -3.327643661
   89 SOLV  OW      1972   -0.638164508   -0.427537919   -2.408622587
   89 SOLV  HW1     1973   -0.735304918   -0.443500708   -2.426254949
   89 SOLV  HW2     1974   -0.606369191   -0.350804042   -2.464326859
   90 SOLV  OW      1975   -0.625952632   -2.780394261   -1.808947323
   90 SOLV  HW1     1976   -0.646089750   -2.877899821   -1.799528795
   90 SOLV  HW2     1977   -0.534621133   -2.768861068   -1.848024789
   91 SOLV  OW      1978   -0.584636523   -0.184281612   -4.279306080
   91 SOLV  HW1     1979   -0.630754715   -0.112159250   -4.227605700
   91 SOLV  HW2     1980   -0.566948081   -0.262242292   -4.219217747
   92 SOLV  OW      1981   -1.802802196   -2.861976445   -0.679281545
   92 SOLV  HW1     1982   -1.849837644   -2.833880910   -0.762947658
   92 SOLV  HW2     1983   -1.765883836   -2.781302355   -0.633125405
   93 SOLV  OW      1984   -1.034628711   -2.591762056   -1.134079498
   93 SOLV  HW1     1985   -1.020690390   -2.493900602   -1.149208854
   93 SOLV  HW2     1986   -1.121067032   -2.619925244   -1.175735850
   94 SOLV  OW      1987   -2.444376808   -1.208127867   -2.113363425
   94 SOLV  HW1     1988   -2.385551726   -1.282951984   -2.144067901
   94 SOLV  HW2     1989   -2.520590447   -1.245283400   -2.060329107
   95 SOLV  OW      1990   -1.339228786   -0.372817700   -1.860457952
   95 SOLV  HW1     1991   -1.242571138   -0.348605735   -1.868982991
   95 SOLV  HW2     1992   -1.386146650   -0.303742668   -1.805422459
   96 SOLV  OW      1993   -0.332948785   -1.128540858   -2.110960497
   96 SOLV  HW1     1994   -0.354363564   -1.199880526   -2.044236745
   96 SOLV  HW2     1995   -0.256793473   -1.073167862   -2.077306712
   97 SOLV  OW      1996   -1.053972698   -2.243949198   -0.367645121
   97 SOLV  HW1     1997   -1.072333522   -2.210837489   -0.275079336
   97 SOLV  HW2     1998   -1.065254344   -2.168861242   -0.432732258
   98 SOLV  OW      1999   -0.611788395   -2.380492366   -1.071255725
   98 SOLV  HW1     2000   -0.602564049   -2.341327541   -0.979699379
   98 SOLV  HW2     2001   -0.527704265   -2.364469816   -1.122971888
   99 SOLV  OW      2002   -0.138865403   -0.668605343   -3.889977561
   99 SOLV  HW1     2003   -0.170172470   -0.581701510   -3.928308763
   99 SOLV  HW2     2004   -0.148751586   -0.666617530   -3.790479234
  100 SOLV  OW      2005   -2.598387433   -1.155249567   -3.363000697
  100 SOLV  HW1     2006   -2.616475236   -1.057265789   -3.371598152
  100 SOLV  HW2     2007   -2.684448374   -1.203774437   -3.347485239
  101 SOLV  OW      2008   -0.515489484   -3.090195455   -3.562261696
  101 SOLV  HW1     2009   -0.455722001   -3.014838452   -3.534858978
  101 SOLV  HW2     2010   -0.574948162   -3.060126931   -3.636842506
  102 SOLV  OW      2011   -2.382801912   -2.954356775   -1.119059774
  102 SOLV  HW1     2012   -2.382987145   -2.861511053   -1.081898190
  102 SOLV  HW2     2013   -2.419822282   -3.017567518   -1.050977064
  103 SOLV  OW      2014   -1.888062724   -0.091168108   -3.185682424
  103 SOLV  HW1     2015   -1.882412658   -0.191016543   -3.186054482
  103 SOLV  HW2     2016   -1.798086232   -0.052788296   -3.164875028
  104 SOLV  OW      2017   -0.680544916   -1.631535643   -0.434390663
  104 SOLV  HW1     2018   -0.718479469   -1.555393961   -0.486958849
  104 SOLV  HW2     2019   -0.711635187   -1.625289267   -0.339541691
  105 SOLV  OW      2020   -2.384022133   -2.314907110   -0.813935310
  105 SOLV  HW1     2021   -2.382970340   -2.353645412   -0.721741536
  105 SOLV  HW2     2022   -2.459502438   -2.354835244   -0.865991271
  106 SOLV  OW      2023   -1.768610538   -1.452000102   -4.134862467
  106 SOLV  HW1     2024   -1.799990980   -1.491868121   -4.221035831
  106 SOLV  HW2     2025   -1.710567991   -1.517808861   -4.086901336
  107 SOLV  OW      2026   -1.827518084   -3.256219001   -3.011666585
  107 SOLV  HW1     2027   -1.842111385   -3.232639703   -2.915578407
  107 SOLV  HW2     2028   -1.806235284   -3.173344401   -3.063441642
  108 SOLV  OW      2029   -2.167804824   -1.795469486   -2.751785328
  108 SOLV  HW1     2030   -2.070328862   -1.789501384   -2.730240104
  108 SOLV  HW2     2031   -2.188765782   -1.886979314   -2.786251825
  109 SOLV  OW      2032   -1.469751130   -1.155966829   -2.624115504
  109 SOLV  HW1     2033   -1.446700491   -1.082368826   -2.687771164
  109 SOLV  HW2     2034   -1.546720687   -1.127633467   -2.566906169
  110 SOLV  OW      2035   -1.975389376   -1.855276941   -1.204028590
  110 SOLV  HW1     2036   -1.934073097   -1.944060082   -1.224338726
  110 SOLV  HW2     2037   -1.912561304   -1.782325230   -1.231094773
  111 SOLV  OW      2038   -1.599814824   -1.177636076   -0.291440084
  111 SOLV  HW1     2039   -1.580319950   -1.098174849   -0.233926062
  111 SOLV  HW2     2040   -1.516215399   -1.206099827   -0.338373989
  112 SOLV  OW      2041   -2.913722554   -3.024185451   -1.085403774
  112 SOLV  HW1     2042   -2.951918714   -3.017379494   -0.993229163
  112 SOLV  HW2     2043   -2.821934301   -3.063596881   -1.080605184
  113 SOLV  OW      2044   -2.352850297   -1.285781810   -0.012473388
  113 SOLV  HW1     2045   -2.277677173   -1.278474579    0.053078931
  113 SOLV  HW2     2046   -2.429198015   -1.334703759    0.029706349
  114 SOLV  OW      2047   -1.027406822   -0.424735871   -3.992833712
  114 SOLV  HW1     2048   -0.999016290   -0.481871110   -4.069849750
  114 SOLV  HW2     2049   -1.055452294   -0.483100983   -3.916617806
  115 SOLV  OW      2050   -1.036751926   -3.087533444   -3.545335271
  115 SOLV  HW1     2051   -0.985605859   -3.103202521   -3.460836721
  115 SOLV  HW2     2052   -1.050861817   -2.989342323   -3.558017372
  116 SOLV  OW      2053   -1.481151923   -0.219013454   -0.398854499
  116 SOLV  HW1     2054   -1.510705917   -0.308709724   -0.365943400
  116 SOLV  HW2     2055   -1.496734371   -0.150593040   -0.327596638
  117 SOLV  OW      2056   -0.829921332   -2.130786397   -0.774494109
  117 SOLV  HW1     2057   -0.742196371   -2.178798919   -0.773512444
  117 SOLV  HW2     2058   -0.850027396   -2.100036843   -0.867510152
  118 SOLV  OW      2059   -1.869347262   -1.810006019   -1.481742474
  118 SOLV  HW1     2060   -1.950279061   -1.862291655   -1.508536940
  118 SOLV  HW2     2061   -1.866518418   -1.724296511   -1.533195788
  119 SOLV  OW      2062   -0.141837148   -0.317285774   -3.567890613
  119 SOLV  HW1     2063   -0.202051085   -0.237467975   -3.570151706
  119 SOLV  HW2     2064   -0.066270491   -0.303835214   -3.632003008
  120 SOLV  OW      2065   -1.495228752   -2.759015677   -1.104142526
  120 SOLV  HW1     2066   -1.451873449   -2.761397907   -1.014051871
  120 SOLV  HW2     2067   -1.576712742   -2.701156147   -1.100380575
  121 SOLV  OW      2068   -1.607084242   -0.345476059   -3.556007423
  121 SOLV  HW1     2069   -1.630255221   -0.317244242   -3.462906380
  121 SOLV  HW2     2070   -1.579941975   -0.441730305   -3.555849165
  122 SOLV  OW      2071   -2.191154627   -1.175929264   -3.125775217
  122 SOLV  HW1     2072   -2.286021931   -1.156589732   -3.100723751
  122 SOLV  HW2     2073   -2.183282457   -1.271090334   -3.155503094
  123 SOLV  OW      2074   -0.398082810   -3.096198206   -1.012560076
  123 SOLV  HW1     2075   -0.465198784   -3.022443825   -1.020116591
  123 SOLV  HW2     2076   -0.374404937   -3.109972898   -0.916377966
  124 SOLV  OW      2077   -0.015811366   -2.324836298   -0.337923639
  124 SOLV  HW1     2078    0.073343511   -2.346927592   -0.298365832
  124 SOLV  HW2     2079   -0.076005317   -2.289073759   -0.266515790
  125 SOLV  OW      2080   -1.906859097   -2.924219256   -2.179442710
  125 SOLV  HW1     2081   -1.928715134   -2.987851283   -2.105451274
  125 SOLV  HW2     2082   -1.854014820   -2.847561888   -2.142938770
  126 SOLV  OW      2083   -1.471203976   -1.763807810   -0.223655871
  126 SOLV  HW1     2084   -1.565739832   -1.735947794   -0.206667442
  126 SOLV  HW2     2085   -1.414663105   -1.739620848   -0.144789375
  127 SOLV  OW      2086   -2.872026426   -0.085684685   -1.910672200
  127 SOLV  HW1     2087   -2.958471005   -0.071244512   -1.958826710
  127 SOLV  HW2     2088   -2.870252722   -0.029626667   -1.827881182
  128 SOLV  OW      2089   -1.556807802   -3.073410089   -2.946170858
  128 SOLV  HW1     2090   -1.552168578   -2.999335315   -2.879138365
  128 SOLV  HW2     2091   -1.652336025   -3.090585584   -2.970278009
  129 SOLV  OW      2092   -2.820173035   -1.708600468   -3.986893098
  129 SOLV  HW1     2093   -2.839237323   -1.803828985   -4.010764670
  129 SOLV  HW2     2094   -2.724431202   -1.699672825   -3.959406978
  130 SOLV  OW      2095   -1.519187456   -2.455954530   -1.539243478
  130 SOLV  HW1     2096   -1.479669561   -2.406203188   -1.616474562
  130 SOLV  HW2     2097   -1.475607277   -2.425854355   -1.454413175
  131 SOLV  OW      2098   -0.972415434   -1.687750453   -0.272874711
  131 SOLV  HW1     2099   -0.915522190   -1.735759912   -0.206092977
  131 SOLV  HW2     2100   -1.032086386   -1.753359964   -0.319095589
  132 SOLV  OW      2101   -0.647988504   -0.733718637   -2.988140551
  132 SOLV  HW1     2102   -0.577154378   -0.773696335   -2.929965725
  132 SOLV  HW2     2103   -0.726240048   -0.795823395   -2.992797184
  133 SOLV  OW      2104   -2.860155426   -0.745387129   -3.470786440
  133 SOLV  HW1     2105   -2.844007039   -0.647590113   -3.484015594
  133 SOLV  HW2     2106   -2.933966535   -0.775427985   -3.531197261
  134 SOLV  OW      2107   -2.377017492   -1.995124504   -1.490398256
  134 SOLV  HW1     2108   -2.424663741   -1.941979372   -1.560437031
  134 SOLV  HW2     2109   -2.278243452   -1.986473567   -1.503469071
  135 SOLV  OW      2110   -2.625603679   -2.163486121   -0.506412809
  135 SOLV  HW1     2111   -2.679909207   -2.187222510   -0.586958037
  135 SOLV  HW2     2112   -2.657059701   -2.217073031   -0.428061282
  136 SOLV  OW      2113   -1.130376190   -3.120520559   -4.206891842
  136 SOLV  HW1     2114   -1.141490422   -3.034417697   -4.256518157
  136 SOLV  HW2     2115   -1.188508418   -3.190577257   -4.248299907
  137 SOLV  OW      2116   -1.217511674   -2.471368362   -2.380411158
  137 SOLV  HW1     2117   -1.208803416   -2.467954511   -2.479981218
  137 SOLV  HW2     2118   -1.232037942   -2.565987892   -2.351465940
  138 SOLV  OW      2119   -1.006226761   -2.300430635   -2.342013768
  138 SOLV  HW1     2120   -1.017745730   -2.289248805   -2.243303200
  138 SOLV  HW2     2121   -1.069051960   -2.370845834   -2.375121861
  139 SOLV  OW      2122   -1.803296387   -0.650730820   -1.914832578
  139 SOLV  HW1     2123   -1.819942817   -0.721761805   -1.983237581
  139 SOLV  HW2     2124   -1.874931971   -0.581208484   -1.920887597
  140 SOLV  OW      2125   -0.745815521   -0.439903618   -3.247902828
  140 SOLV  HW1     2126   -0.766249514   -0.413803941   -3.342257490
  140 SOLV  HW2     2127   -0.820143211   -0.496452515   -3.212137368
  141 SOLV  OW      2128   -0.447978234   -2.381771485   -0.143136032
  141 SOLV  HW1     2129   -0.443858286   -2.330965975   -0.057090602
  141 SOLV  HW2     2130   -0.537068422   -2.426495535   -0.151178527
  142 SOLV  OW      2131   -0.768464092   -3.193715134   -2.861409354
  142 SOLV  HW1     2132   -0.786508698   -3.263438738   -2.792022354
  142 SOLV  HW2     2133   -0.827174998   -3.114430230   -2.845024999
  143 SOLV  OW      2134   -0.085451003   -1.856152103   -3.582656094
  143 SOLV  HW1     2135   -0.077322555   -1.774756023   -3.640176943
  143 SOLV  HW2     2136   -0.020116342   -1.925329459   -3.613411184
  144 SOLV  OW      2137   -2.732739116   -0.829923115   -0.411000473
  144 SOLV  HW1     2138   -2.780601403   -0.914423227   -0.387116441
  144 SOLV  HW2     2139   -2.753256590   -0.805675579   -0.505829432
  145 SOLV  OW      2140   -0.891052995   -2.753356831   -2.248844807
  145 SOLV  HW1     2141   -0.901346687   -2.727113198   -2.344789122
  145 SOLV  HW2     2142   -0.981244040   -2.770260211   -2.209073136
  146 SOLV  OW      2143   -2.073680659   -2.886476495   -3.938272507
  146 SOLV  HW1     2144   -2.006301098   -2.957319891   -3.917223779
  146 SOLV  HW2     2145   -2.149151028   -2.891798373   -3.872868486
  147 SOLV  OW      2146   -0.181261394   -0.873764765   -4.118550592
  147 SOLV  HW1     2147   -0.087417747   -0.886903303   -4.150530373
  147 SOLV  HW2     2148   -0.181762542   -0.808744243   -4.042563781
  148 SOLV  OW      2149   -2.891389477   -3.154611579   -1.916781960
  148 SOLV  HW1     2150   -2.892490084   -3.227948886   -1.984769448
  148 SOLV  HW2     2151   -2.804470694   -3.105444901   -1.922224068
  149 SOLV  OW      2152   -1.538526814   -1.832990889   -1.067847234
  149 SOLV  HW1     2153   -1.508156815   -1.922756692   -1.035886876
  149 SOLV  HW2     2154   -1.594902533   -1.789865491   -0.997394373
  150 SOLV  OW      2155   -2.475887047   -1.579491721   -0.772537140
  150 SOLV  HW1     2156   -2.455562818   -1.643774310   -0.846393186
  150 SOLV  HW2     2157   -2.393086355   -1.528637294   -0.748917811
  151 SOLV  OW      2158   -1.319159159   -2.538499339   -3.297382285
  151 SOLV  HW1     2159   -1.314652540   -2.443743090   -3.265717923
  151 SOLV  HW2     2160   -1.373603708   -2.592517548   -3.233198940
  152 SOLV  OW      2161   -0.652689020   -0.828497355   -2.028315709
  152 SOLV  HW1     2162   -0.656238511   -0.928284817   -2.022705255
  152 SOLV  HW2     2163   -0.618853607   -0.801379421   -2.118433793
  153 SOLV  OW      2164   -2.087643677   -0.561033878   -0.694433527
  153 SOLV  HW1     2165   -2.130809458   -0.531173117   -0.779559502
  153 SOLV  HW2     2166   -2.023265444   -0.635046311   -0.713899711
  154 SOLV  OW      2167   -1.684759947   -1.195582916   -4.111760046
  154 SOLV  HW1     2168   -1.741778658   -1.119699464   -4.143256141
  154 SOLV  HW2     2169   -1.723819760   -1.282007781   -4.143484438
  155 SOLV  OW      2170   -2.583620400   -0.817882523   -3.876886955
  155 SOLV  HW1     2171   -2.661498143   -0.762099498   -3.848168062
  155 SOLV  HW2     2172   -2.616040289   -0.893823921   -3.933308086
  156 SOLV  OW      2173   -2.703266937   -1.489785284   -3.774670017
  156 SOLV  HW1     2174   -2.664048154   -1.503259841   -3.683665376
  156 SOLV  HW2     2175   -2.664049010   -1.556462674   -3.838054567
  157 SOLV  OW      2176   -2.650174353   -2.485648707   -1.998375913
  157 SOLV  HW1     2177   -2.722447431   -2.548602396   -2.026922827
  157 SOLV  HW2     2178   -2.611281856   -2.440862188   -2.078892301
  158 SOLV  OW      2179   -1.236364467   -1.247430852   -1.310887194
  158 SOLV  HW1     2180   -1.302885110   -1.307954481   -1.267146116
  158 SOLV  HW2     2181   -1.166249543   -1.302332373   -1.356396760
  159 SOLV  OW      2182   -2.216327755   -0.417706686   -0.276740213
  159 SOLV  HW1     2183   -2.270525056   -0.449115885   -0.198781457
  159 SOLV  HW2     2184   -2.274936540   -0.366619009   -0.339640848
  160 SOLV  OW      2185   -2.853877998   -0.439403898   -2.888226488
  160 SOLV  HW1     2186   -2.873720094   -0.487630915   -2.973562008
  160 SOLV  HW2     2187   -2.896009314   -0.348734844   -2.890630494
  161 SOLV  OW      2188   -2.430705050   -2.279362892   -1.624129582
  161 SOLV  HW1     2189   -2.494432285   -2.266045407   -1.700046355
  161 SOLV  HW2     2190   -2.428462340   -2.196855402   -1.567655746
  162 SOLV  OW      2191   -1.862118423   -1.146018979   -0.208682148
  162 SOLV  HW1     2192   -1.768198606   -1.144381187   -0.243005801
  162 SOLV  HW2     2193   -1.870301816   -1.083531345   -0.131029039
  163 SOLV  OW      2194   -1.640316285   -0.910049887   -0.925765992
  163 SOLV  HW1     2195   -1.652282548   -0.885270329   -1.021914693
  163 SOLV  HW2     2196   -1.665371033   -1.005987331   -0.912723756
  164 SOLV  OW      2197   -0.205531067   -1.146502699   -3.540571421
  164 SOLV  HW1     2198   -0.229351028   -1.193370192   -3.455497185
  164 SOLV  HW2     2199   -0.282312539   -1.089490063   -3.569823739
  165 SOLV  OW      2200   -1.908569113   -2.219440016   -1.642707169
  165 SOLV  HW1     2201   -1.838930779   -2.253416471   -1.579478945
  165 SOLV  HW2     2202   -1.979279459   -2.289095076   -1.654949794
  166 SOLV  OW      2203   -0.373751986   -3.059492543   -0.034827979
  166 SOLV  HW1     2204   -0.370871224   -3.109402714   -0.121444552
  166 SOLV  HW2     2205   -0.446007160   -2.990449425   -0.038551428
  167 SOLV  OW      2206   -0.741218545   -1.458503745   -3.122820435
  167 SOLV  HW1     2207   -0.723558839   -1.534668344   -3.185179258
  167 SOLV  HW2     2208   -0.784769403   -1.492954686   -3.039646440
  168 SOLV  OW      2209   -1.372447222   -0.230974322   -2.275849064
  168 SOLV  HW1     2210   -1.283831941   -0.234362846   -2.229612724
  168 SOLV  HW2     2211   -1.368991773   -0.286988594   -2.358627830
  169 SOLV  OW      2212   -1.027893618   -2.091131597   -0.135408024
  169 SOLV  HW1     2213   -0.953662133   -2.102924873   -0.069435569
  169 SOLV  HW2     2214   -1.099905166   -2.034842247   -0.094818536
  170 SOLV  OW      2215   -0.163156583   -1.405140611   -2.272165258
  170 SOLV  HW1     2216   -0.126012562   -1.475988155   -2.332185225
  170 SOLV  HW2     2217   -0.256872477   -1.383824156   -2.299811721
  171 SOLV  OW      2218   -2.088283899   -2.308035772   -2.207752714
  171 SOLV  HW1     2219   -2.125019271   -2.216322205   -2.223271115
  171 SOLV  HW2     2220   -2.082437690   -2.325384634   -2.109434569
  172 SOLV  OW      2221   -0.126931789   -1.544364944   -3.607477478
  172 SOLV  HW1     2222   -0.185574414   -1.576021460   -3.532906830
  172 SOLV  HW2     2223   -0.142301042   -1.446737954   -3.622794283
  173 SOLV  OW      2224   -2.090441215   -2.821796077   -1.056540819
  173 SOLV  HW1     2225   -2.126987436   -2.841230052   -0.965501047
  173 SOLV  HW2     2226   -2.091207369   -2.905471729   -1.111306937
  174 SOLV  OW      2227   -0.357035919   -2.251382517   -1.485499427
  174 SOLV  HW1     2228   -0.384127416   -2.227305863   -1.392289911
  174 SOLV  HW2     2229   -0.373836105   -2.348746655   -1.500976555
  175 SOLV  OW      2230   -0.067455281   -2.472297371   -2.200162725
  175 SOLV  HW1     2231   -0.140331912   -2.540780080   -2.200822591
  175 SOLV  HW2     2232   -0.080283981   -2.410741441   -2.122395797
  176 SOLV  OW      2233   -2.415764679   -2.485711617   -3.574163467
  176 SOLV  HW1     2234   -2.401840198   -2.492440787   -3.672969606
  176 SOLV  HW2     2235   -2.375204609   -2.400713020   -3.540519140
  177 SOLV  OW      2236   -0.146861879   -1.188414771   -4.270537921
  177 SOLV  HW1     2237   -0.171915152   -1.250311057   -4.196089566
  177 SOLV  HW2     2238   -0.060318273   -1.143318812   -4.248676256
  178 SOLV  OW      2239   -2.377537686   -0.280357401   -1.171044205
  178 SOLV  HW1     2240   -2.357202813   -0.186180251   -1.144229467
  178 SOLV  HW2     2241   -2.468707286   -0.284398674   -1.211952859
  179 SOLV  OW      2242   -1.951799068   -2.991928054   -0.383515544
  179 SOLV  HW1     2243   -1.859131851   -2.994099273   -0.421063210
  179 SOLV  HW2     2244   -1.979177830   -3.084392334   -0.357010966
  180 SOLV  OW      2245   -2.496559607   -0.476123808   -3.491385549
  180 SOLV  HW1     2246   -2.442978523   -0.556805983   -3.466461439
  180 SOLV  HW2     2247   -2.444588862   -0.420301877   -3.556075052
  181 SOLV  OW      2248   -2.764549049   -2.136837038   -3.533052284
  181 SOLV  HW1     2249   -2.807475822   -2.050323508   -3.558988772
  181 SOLV  HW2     2250   -2.827511462   -2.189433995   -3.475857149
  182 SOLV  OW      2251   -0.343849793   -1.726896186   -3.729913129
  182 SOLV  HW1     2252   -0.424225336   -1.671155227   -3.750748651
  182 SOLV  HW2     2253   -0.297040044   -1.750959811   -3.814949068
  183 SOLV  OW      2254   -1.174766214   -1.786192614   -4.073078951
  183 SOLV  HW1     2255   -1.106786065   -1.855925685   -4.050323331
  183 SOLV  HW2     2256   -1.214473193   -1.749649956   -3.988878105
  184 SOLV  OW      2257   -0.520884991   -2.917251691   -3.829938695
  184 SOLV  HW1     2258   -0.567403996   -2.926067425   -3.918028778
  184 SOLV  HW2     2259   -0.422398857   -2.928744294   -3.842976078
  185 SOLV  OW      2260   -2.249391301   -1.771885678   -0.002700437
  185 SOLV  HW1     2261   -2.347871163   -1.773849943   -0.020005960
  185 SOLV  HW2     2262   -2.205909516   -1.706851214   -0.065001792
  186 SOLV  OW      2263   -2.818702863   -0.086989415   -0.406263955
  186 SOLV  HW1     2264   -2.811210519   -0.099064512   -0.505257486
  186 SOLV  HW2     2265   -2.727213492   -0.079197351   -0.366634403
  187 SOLV  OW      2266   -2.918859862   -0.519418353   -3.149195005
  187 SOLV  HW1     2267   -3.000972716   -0.575950726   -3.141234560
  187 SOLV  HW2     2268   -2.938579102   -0.439927464   -3.206589537
  188 SOLV  OW      2269   -0.811323397   -2.605586572   -3.955829995
  188 SOLV  HW1     2270   -0.853100588   -2.551099251   -4.028543174
  188 SOLV  HW2     2271   -0.735421422   -2.658739321   -3.993446266
  189 SOLV  OW      2272   -0.257002566   -3.024525273   -3.784735652
  189 SOLV  HW1     2273   -0.273251384   -3.122372509   -3.771948533
  189 SOLV  HW2     2274   -0.286564828   -2.974897291   -3.703098146
  190 SOLV  OW      2275   -0.016632909   -2.938241870   -0.038174722
  190 SOLV  HW1     2276    0.006203021   -2.903929142   -0.129292918
  190 SOLV  HW2     2277   -0.052466880   -2.863370221    0.017606301
  191 SOLV  OW      2278   -0.415527956   -1.120056417   -3.807725238
  191 SOLV  HW1     2279   -0.412988402   -1.068036021   -3.893102144
  191 SOLV  HW2     2280   -0.460009852   -1.065426976   -3.736741216
  192 SOLV  OW      2281   -0.440934593   -1.167069247   -2.524864013
  192 SOLV  HW1     2282   -0.470152370   -1.261171810   -2.507759904
  192 SOLV  HW2     2283   -0.461699556   -1.110685653   -2.444918593
  193 SOLV  OW      2284   -0.635754797   -2.456184996   -2.729620071
  193 SOLV  HW1     2285   -0.650281204   -2.547064069   -2.690504620
  193 SOLV  HW2     2286   -0.549128209   -2.454877534   -2.779561287
  194 SOLV  OW      2287   -2.425968108   -0.475174707   -2.674786016
  194 SOLV  HW1     2288   -2.390118931   -0.412543193   -2.744011527
  194 SOLV  HW2     2289   -2.350409428   -0.510959438   -2.619919459
  195 SOLV  OW      2290   -2.254618026   -3.085466119   -4.083273749
  195 SOLV  HW1     2291   -2.167653251   -3.036835954   -4.091864303
  195 SOLV  HW2     2292   -2.238001598   -3.184061449   -4.085358336
  196 SOLV  OW      2293   -3.014331762   -1.937851451   -3.167233572
  196 SOLV  HW1     2294   -3.043929061   -1.842874702   -3.156994586
  196 SOLV  HW2     2295   -2.958814456   -1.946715678   -3.249941448
  197 SOLV  OW      2296   -2.613858469   -0.831325876   -3.512077861
  197 SOLV  HW1     2297   -2.705980290   -0.801954777   -3.486528587
  197 SOLV  HW2     2298   -2.608538270   -0.841658705   -3.611409389
  198 SOLV  OW      2299   -2.310272810   -1.426439896   -2.190906944
  198 SOLV  HW1     2300   -2.393233634   -1.481621421   -2.199424106
  198 SOLV  HW2     2301   -2.267642918   -1.416298581   -2.280794908
  199 SOLV  OW      2302   -2.013881010   -1.118561821   -1.929284557
  199 SOLV  HW1     2303   -2.030532723   -1.027001393   -1.892661708
  199 SOLV  HW2     2304   -2.027522725   -1.186334357   -1.857017490
  200 SOLV  OW      2305   -0.198742570   -1.724154834   -3.369648448
  200 SOLV  HW1     2306   -0.248517053   -1.790244446   -3.313466035
  200 SOLV  HW2     2307   -0.150891040   -1.772247766   -3.443126533
  201 SOLV  OW      2308   -1.528127834   -0.119746799   -1.230059218
  201 SOLV  HW1     2309   -1.620184414   -0.095346498   -1.199535816
  201 SOLV  HW2     2310   -1.469786632   -0.038541937   -1.228176921
  202 SOLV  OW      2311   -0.501142220   -3.164292877   -0.526533509
  202 SOLV  HW1     2312   -0.568714656   -3.221985565   -0.572438738
  202 SOLV  HW2     2313   -0.517177625   -3.068571111   -0.550655640
  203 SOLV  OW      2314   -0.268078181   -1.178403222   -2.714341115
  203 SOLV  HW1     2315   -0.321635522   -1.171409693   -2.630172445
  203 SOLV  HW2     2316   -0.222854134   -1.091053281   -2.732405748
  204 SOLV  OW      2317   -0.239337239   -3.185811649   -1.672662037
  204 SOLV  HW1     2318   -0.300735980   -3.191132886   -1.593899409
  204 SOLV  HW2     2319   -0.283172648   -3.228087702   -1.751989366
  205 SOLV  OW      2320   -2.181850247   -1.521379903   -2.705297074
  205 SOLV  HW1     2321   -2.170425051   -1.619621619   -2.720119725
  205 SOLV  HW2     2322   -2.137521070   -1.471112900   -2.779525552
  206 SOLV  OW      2323   -2.185453767   -0.312559007   -1.443777117
  206 SOLV  HW1     2324   -2.149428186   -0.235183986   -1.391651123
  206 SOLV  HW2     2325   -2.226788965   -0.378606867   -1.381079890
  207 SOLV  OW      2326   -2.242325705   -1.001592171   -3.355895324
  207 SOLV  HW1     2327   -2.229298712   -1.036956621   -3.263277425
  207 SOLV  HW2     2328   -2.302264854   -0.921611358   -3.352932186
  208 SOLV  OW      2329   -0.239756280   -2.038971202   -2.783312930
  208 SOLV  HW1     2330   -0.151772105   -1.991647966   -2.787710403
  208 SOLV  HW2     2331   -0.227671859   -2.134370330   -2.810753289
  209 SOLV  OW      2332   -0.610305931   -1.642945540   -3.740494600
  209 SOLV  HW1     2333   -0.619721456   -1.547709730   -3.769534824
  209 SOLV  HW2     2334   -0.657119193   -1.702473056   -3.805815485
  210 SOLV  OW      2335   -1.709914950   -0.893856638   -4.002874456
  210 SOLV  HW1     2336   -1.796504353   -0.907756781   -4.050943301
  210 SOLV  HW2     2337   -1.665248844   -0.982170501   -3.988484087
  211 SOLV  OW      2338   -1.073882489   -1.894218921   -3.256983742
  211 SOLV  HW1     2339   -1.118007405   -1.982724503   -3.271859346
  211 SOLV  HW2     2340   -1.133959379   -1.835796446   -3.202402565
  212 SOLV  OW      2341   -2.281401729   -3.224700768   -1.858224469
  212 SOLV  HW1     2342   -2.302322261   -3.245626970   -1.762695209
  212 SOLV  HW2     2343   -2.198823617   -3.273914317   -1.885798500
  213 SOLV  OW      2344   -1.540944811   -2.056028165   -0.061447761
  213 SOLV  HW1     2345   -1.598500972   -2.013264817    0.008266128
  213 SOLV  HW2     2346   -1.587243130   -2.136830984   -0.097899907
  214 SOLV  OW      2347   -1.137525385   -2.140892295   -4.154017164
  214 SOLV  HW1     2348   -1.172362535   -2.180441949   -4.239009408
  214 SOLV  HW2     2349   -1.209482590   -2.142478989   -4.084583118
  215 SOLV  OW      2350   -0.322028473   -2.350288817   -0.651187956
  215 SOLV  HW1     2351   -0.228795015   -2.383134633   -0.636009888
  215 SOLV  HW2     2352   -0.360096097   -2.317036104   -0.564893265
  216 SOLV  OW      2353   -0.491001790   -1.407872135   -4.014953759
  216 SOLV  HW1     2354   -0.392836536   -1.388941562   -4.012661340
  216 SOLV  HW2     2355   -0.525249074   -1.417542664   -3.921500003
  217 SOLV  OW      2356   -2.515641577   -3.128920111   -0.953640001
  217 SOLV  HW1     2357   -2.561796661   -3.193071914   -1.014927229
  217 SOLV  HW2     2358   -2.565953080   -3.042506494   -0.951845198
  218 SOLV  OW      2359   -0.547834127   -3.145504301   -2.045416286
  218 SOLV  HW1     2360   -0.618321369   -3.197151808   -2.094055114
  218 SOLV  HW2     2361   -0.504341648   -3.081087680   -2.108348643
  219 SOLV  OW      2362   -2.045689897   -1.432166700   -3.513279894
  219 SOLV  HW1     2363   -2.080517443   -1.343030434   -3.484241441
  219 SOLV  HW2     2364   -2.008369598   -1.480720751   -3.434215161
  220 SOLV  OW      2365   -2.069501058   -0.015319397   -2.160473576
  220 SOLV  HW1     2366   -2.044310319   -0.022317881   -2.063951618
  220 SOLV  HW2     2367   -1.999549569    0.036706300   -2.209464556
  221 SOLV  OW      2368   -0.752389787   -1.814021164   -3.885878028
  221 SOLV  HW1     2369   -0.843998334   -1.828328938   -3.923356032
  221 SOLV  HW2     2370   -0.692686717   -1.889063252   -3.914262007
  222 SOLV  OW      2371   -0.091575147   -1.919763714   -2.299656805
  222 SOLV  HW1     2372   -0.180206144   -1.965010512   -2.309594469
  222 SOLV  HW2     2373   -0.029983232   -1.950877874   -2.372043720
  223 SOLV  OW      2374   -2.252345713   -1.828582074   -3.199696732
  223 SOLV  HW1     2375   -2.243957795   -1.915118130   -3.150274589
  223 SOLV  HW2     2376   -2.266182894   -1.847000310   -3.297014397
  224 SOLV  OW      2377   -0.510146184   -2.441767048   -3.693989571
  224 SOLV  HW1     2378   -0.509061055   -2.540236477   -3.676555339
  224 SOLV  HW2     2379   -0.492729011   -2.392628018   -3.608646791
  225 SOLV  OW      2380   -1.148884103   -2.266055123   -1.434403401
  225 SOLV  HW1     2381   -1.231592810   -2.294075427   -1.385658698
  225 SOLV  HW2     2382   -1.082907334   -2.341213482   -1.434003262
  226 SOLV  OW      2383   -1.413831831   -2.062707097   -2.089620845
  226 SOLV  HW1     2384   -1.464438114   -1.977811885   -2.104903063
  226 SOLV  HW2     2385   -1.478161122   -2.136856678   -2.070508341
  227 SOLV  OW      2386   -0.260997964   -1.946654689   -3.171675218
  227 SOLV  HW1     2387   -0.240190415   -2.025735294   -3.229252636
  227 SOLV  HW2     2388   -0.184096599   -1.929045611   -3.110209984
  228 SOLV  OW      2389   -2.557024840   -1.851088994   -2.965863712
  228 SOLV  HW1     2390   -2.523844224   -1.759730336   -2.989403404
  228 SOLV  HW2     2391   -2.482865384   -1.903793695   -2.924341533
  229 SOLV  OW      2392   -2.827932802   -1.828332568   -0.773889835
  229 SOLV  HW1     2393   -2.819896776   -1.925452692   -0.751422134
  229 SOLV  HW2     2394   -2.924356057   -1.804879414   -0.786306328
  230 SOLV  OW      2395   -0.912688096   -1.991444599   -0.524565160
  230 SOLV  HW1     2396   -0.975091824   -1.913318835   -0.525389547
  230 SOLV  HW2     2397   -0.854896989   -1.988827936   -0.606124553
  231 SOLV  OW      2398   -0.775440097   -0.955001284   -2.731535623
  231 SOLV  HW1     2399   -0.780637461   -0.948701327   -2.831210802
  231 SOLV  HW2     2400   -0.823481724   -1.037153985   -2.700799682
  232 SOLV  OW      2401   -1.508996374   -1.748303017   -0.706073311
  232 SOLV  HW1     2402   -1.506869403   -1.663391340   -0.653280851
  232 SOLV  HW2     2403   -1.569296051   -1.736932010   -0.785042937
  233 SOLV  OW      2404   -2.432347298   -1.071398956   -3.054130499
  233 SOLV  HW1     2405   -2.399354931   -0.986606985   -3.095625862
  233 SOLV  HW2     2406   -2.519550958   -1.054304584   -3.008268703
  234 SOLV  OW      2407   -0.769096274   -2.906190097   -3.433511900
  234 SOLV  HW1     2408   -0.857786507   -2.882628836   -3.473265861
  234 SOLV  HW2     2409   -0.745466392   -2.839461910   -3.362869431
  235 SOLV  OW      2410   -2.161490849   -2.776053620   -1.608764155
  235 SOLV  HW1     2411   -2.250799015   -2.746080311   -1.642339922
  235 SOLV  HW2     2412   -2.144699440   -2.736175162   -1.518600955
  236 SOLV  OW      2413   -0.206539444   -2.961331531   -2.698963868
  236 SOLV  HW1     2414   -0.151925760   -3.020438826   -2.639586914
  236 SOLV  HW2     2415   -0.228578892   -2.876663043   -2.650513285
  237 SOLV  OW      2416   -1.328780606   -1.172994545   -3.305959819
  237 SOLV  HW1     2417   -1.353222358   -1.269571273   -3.297180102
  237 SOLV  HW2     2418   -1.406818229   -1.122044445   -3.342234307
  238 SOLV  OW      2419   -0.579629058   -1.912631975   -2.446149828
  238 SOLV  HW1     2420   -0.540681172   -1.948574788   -2.530959654
  238 SOLV  HW2     2421   -0.524111477   -1.835973546   -2.413857266
  239 SOLV  OW      2422   -1.513259904   -1.366060933   -2.863227800
  239 SOLV  HW1     2423   -1.485800701   -1.298272369   -2.931434825
  239 SOLV  HW2     2424   -1.486194545   -1.334616748   -2.772232141
  240 SOLV  OW      2425   -1.408934142   -1.413800447   -2.107612675
  240 SOLV  HW1     2426   -1.498649749   -1.447154421   -2.136605949
  240 SOLV  HW2     2427   -1.418873563   -1.359905995   -2.023955888
  241 SOLV  OW      2428   -2.548281686   -2.951979283   -4.227590842
  241 SOLV  HW1     2429   -2.614256030   -2.992865236   -4.164522317
  241 SOLV  HW2     2430   -2.461339823   -3.000996334   -4.221241652
  242 SOLV  OW      2431   -0.288956306   -0.290933792   -2.884404529
  242 SOLV  HW1     2432   -0.243322731   -0.224618661   -2.943746522
  242 SOLV  HW2     2433   -0.363941305   -0.334300471   -2.934385747
  243 SOLV  OW      2434   -0.012247037   -0.912896280   -3.843260606
  243 SOLV  HW1     2435   -0.078943258   -0.840647119   -3.861513055
  243 SOLV  HW2     2436    0.000524292   -0.922276385   -3.744516751
  244 SOLV  OW      2437   -2.834402970   -1.728250469   -3.370549658
  244 SOLV  HW1     2438   -2.753014115   -1.767894086   -3.328056064
  244 SOLV  HW2     2439   -2.900258533   -1.703297593   -3.299543992
  245 SOLV  OW      2440   -1.173565612   -0.023017172   -4.281927518
  245 SOLV  HW1     2441   -1.180555632   -0.035407766   -4.380918227
  245 SOLV  HW2     2442   -1.114980001   -0.094366359   -4.243476295
  246 SOLV  OW      2443   -1.996233765   -1.467141685   -3.971728233
  246 SOLV  HW1     2444   -2.059882536   -1.390002660   -3.971286472
  246 SOLV  HW2     2445   -1.921560672   -1.448350173   -4.035545274
  247 SOLV  OW      2446   -1.081872474   -2.595208126   -1.623627885
  247 SOLV  HW1     2447   -1.036965750   -2.538142292   -1.554864139
  247 SOLV  HW2     2448   -1.128820153   -2.671081688   -1.578453318
  248 SOLV  OW      2449   -1.012763456   -2.818951014   -3.572274440
  248 SOLV  HW1     2450   -1.001533561   -2.839222942   -3.669562011
  248 SOLV  HW2     2451   -1.080001418   -2.745775104   -3.561040764
  249 SOLV  OW      2452   -0.799412318   -0.118320977   -3.371440659
  249 SOLV  HW1     2453   -0.791685849   -0.194078847   -3.436269772
  249 SOLV  HW2     2454   -0.831740057   -0.152996272   -3.283382734
  250 SOLV  OW      2455   -2.062136543   -1.195181030   -3.413842271
  250 SOLV  HW1     2456   -1.972527222   -1.151187839   -3.407795768
  250 SOLV  HW2     2457   -2.133800693   -1.126893542   -3.399597083
  251 SOLV  OW      2458   -2.587405995   -2.238957264   -1.830338657
  251 SOLV  HW1     2459   -2.682522007   -2.208968266   -1.837778098
  251 SOLV  HW2     2460   -2.569315732   -2.309640868   -1.898736530
  252 SOLV  OW      2461   -0.504721218   -0.991316034   -2.288293725
  252 SOLV  HW1     2462   -0.602021645   -1.014161611   -2.291793112
  252 SOLV  HW2     2463   -0.461715480   -1.040261263   -2.212423395
  253 SOLV  OW      2464   -2.455719944   -2.822365467   -3.901356511
  253 SOLV  HW1     2465   -2.449109710   -2.902881821   -3.960292590
  253 SOLV  HW2     2466   -2.480517181   -2.742693689   -3.956470075
  254 SOLV  OW      2467   -1.984331202   -1.350611659   -0.588465715
  254 SOLV  HW1     2468   -2.074253365   -1.389387349   -0.608766490
  254 SOLV  HW2     2469   -1.991217043   -1.250929808   -0.584250325
  255 SOLV  OW      2470   -2.301804768   -2.354639482   -2.403617427
  255 SOLV  HW1     2471   -2.235098075   -2.334562714   -2.331863565
  255 SOLV  HW2     2472   -2.302948938   -2.453035822   -2.421456795
  256 SOLV  OW      2473   -1.766414505   -1.440106564   -2.739648197
  256 SOLV  HW1     2474   -1.737641401   -1.448733099   -2.644258753
  256 SOLV  HW2     2475   -1.691567423   -1.401629995   -2.793674448
  257 SOLV  OW      2476   -0.097663324   -1.853785549   -1.253223724
  257 SOLV  HW1     2477   -0.105264768   -1.766783830   -1.204496821
  257 SOLV  HW2     2478   -0.184607930   -1.874569604   -1.298056712
  258 SOLV  OW      2479   -1.288595025   -1.779573744   -3.551327674
  258 SOLV  HW1     2480   -1.295420467   -1.778872574   -3.651098727
  258 SOLV  HW2     2481   -1.192250445   -1.780575578   -3.524530130
  259 SOLV  OW      2482   -2.645508139   -0.243565520   -1.939867442
  259 SOLV  HW1     2483   -2.580405542   -0.178146853   -1.978387516
  259 SOLV  HW2     2484   -2.731164463   -0.196615390   -1.918410648
  260 SOLV  OW      2485   -2.761276148   -2.273678432   -0.296684532
  260 SOLV  HW1     2486   -2.711649944   -2.359452516   -0.310104223
  260 SOLV  HW2     2487   -2.855474603   -2.284370761   -0.328501591
  261 SOLV  OW      2488   -1.899526797   -0.998702440   -3.693392717
  261 SOLV  HW1     2489   -1.938876120   -0.924259841   -3.639435421
  261 SOLV  HW2     2490   -1.881471776   -0.966539479   -3.786349467
  262 SOLV  OW      2491   -0.193959050   -0.594601940   -4.316710718
  262 SOLV  HW1     2492   -0.163139324   -0.509785654   -4.273625428
  262 SOLV  HW2     2493   -0.151577914   -0.672641130   -4.270713893
  263 SOLV  OW      2494   -2.131058589   -0.470446231   -2.315826162
  263 SOLV  HW1     2495   -2.151675001   -0.528874268   -2.237322813
  263 SOLV  HW2     2496   -2.149094729   -0.520688375   -2.400396101
  264 SOLV  OW      2497   -2.551319507   -1.674682028   -0.380081234
  264 SOLV  HW1     2498   -2.609070134   -1.645724445   -0.456421235
  264 SOLV  HW2     2499   -2.456105579   -1.651046889   -0.399499534
  265 SOLV  OW      2500   -0.984266900   -1.224458312   -2.221907564
  265 SOLV  HW1     2501   -1.019852859   -1.304279645   -2.270526614
  265 SOLV  HW2     2502   -0.940805338   -1.253935279   -2.136797417
  266 SOLV  OW      2503   -1.238284326   -1.376433192   -3.966809259
  266 SOLV  HW1     2504   -1.273356231   -1.377671310   -4.060458097
  266 SOLV  HW2     2505   -1.311538700   -1.349797818   -3.904151567
  267 SOLV  OW      2506   -2.680194707   -0.339519130   -0.538633012
  267 SOLV  HW1     2507   -2.593667998   -0.369174078   -0.579069864
  267 SOLV  HW2     2508   -2.751505542   -0.339625854   -0.608747730
  268 SOLV  OW      2509   -2.388267480   -1.875780088   -4.149154662
  268 SOLV  HW1     2510   -2.304104642   -1.832559400   -4.116772092
  268 SOLV  HW2     2511   -2.366301085   -1.941805942   -4.220974326
  269 SOLV  OW      2512   -0.308536780   -0.100160149   -3.578966521
  269 SOLV  HW1     2513   -0.366021364   -0.042230790   -3.521160878
  269 SOLV  HW2     2514   -0.345448772   -0.101561962   -3.671902858
  270 SOLV  OW      2515   -2.926939056   -2.059683118   -1.866814432
  270 SOLV  HW1     2516   -2.894888910   -2.079376508   -1.959479703
  270 SOLV  HW2     2517   -2.881489579   -1.977418882   -1.832626778
  271 SOLV  OW      2518   -2.762328984   -0.796011420   -0.098896342
  271 SOLV  HW1     2519   -2.795476680   -0.757160765   -0.012919573
  271 SOLV  HW2     2520   -2.838821969   -0.806494365   -0.162448931
  272 SOLV  OW      2521   -0.855700289   -1.894275198   -2.835234758
  272 SOLV  HW1     2522   -0.761058083   -1.861989237   -2.833862005
  272 SOLV  HW2     2523   -0.860763899   -1.984456617   -2.792304156
  273 SOLV  OW      2524   -2.895075774   -0.321025857   -2.539052685
  273 SOLV  HW1     2525   -2.921485692   -0.405489606   -2.585634092
  273 SOLV  HW2     2526   -2.855445984   -0.343119928   -2.449930946
  274 SOLV  OW      2527   -0.877037116   -3.023486557   -1.323928130
  274 SOLV  HW1     2528   -0.907194288   -2.972968599   -1.404799287
  274 SOLV  HW2     2529   -0.841688311   -3.112817435   -1.351716016
  275 SOLV  OW      2530   -0.897978722   -0.698820975   -2.767668162
  275 SOLV  HW1     2531   -0.840341155   -0.778406937   -2.749120275
  275 SOLV  HW2     2532   -0.959160189   -0.719098331   -2.844125058
  276 SOLV  OW      2533   -1.039774511   -1.511307413   -3.425617891
  276 SOLV  HW1     2534   -0.997832712   -1.594718102   -3.461445048
  276 SOLV  HW2     2535   -1.132288608   -1.502079147   -3.462441538
  277 SOLV  OW      2536   -2.284822265   -0.568420115   -1.311868521
  277 SOLV  HW1     2537   -2.293142754   -0.563538504   -1.212327211
  277 SOLV  HW2     2538   -2.373585311   -0.591714741   -1.351617047
  278 SOLV  OW      2539   -2.620678398   -2.674354290   -2.280317028
  278 SOLV  HW1     2540   -2.646266095   -2.617312840   -2.358375832
  278 SOLV  HW2     2541   -2.521528141   -2.670994277   -2.267682337
  279 SOLV  OW      2542   -1.460307944   -0.016914681   -2.923847269
  279 SOLV  HW1     2543   -1.395555300    0.039090339   -2.975541341
  279 SOLV  HW2     2544   -1.432186746   -0.020387425   -2.827936813
  280 SOLV  OW      2545   -2.190308443   -0.580437483   -2.551288089
  280 SOLV  HW1     2546   -2.243077640   -0.659658955   -2.520617141
  280 SOLV  HW2     2547   -2.092805041   -0.598091045   -2.537766549
  281 SOLV  OW      2548   -1.437611549   -1.593767689   -2.703304217
  281 SOLV  HW1     2549   -1.368498919   -1.537416449   -2.658034544
  281 SOLV  HW2     2550   -1.470148795   -1.546973080   -2.785480758
  282 SOLV  OW      2551   -1.667542179   -0.541614099   -2.734624527
  282 SOLV  HW1     2552   -1.656414843   -0.559762464   -2.636908830
  282 SOLV  HW2     2553   -1.693885591   -0.625995920   -2.781392864
  283 SOLV  OW      2554   -1.499871460   -2.577262409   -2.578950486
  283 SOLV  HW1     2555   -1.531469132   -2.672139812   -2.577813947
  283 SOLV  HW2     2556   -1.572791376   -2.517460668   -2.545667437
  284 SOLV  OW      2557   -0.412286024   -0.573034361   -3.467112331
  284 SOLV  HW1     2558   -0.328605393   -0.623005034   -3.489525694
  284 SOLV  HW2     2559   -0.443910341   -0.600110507   -3.376180321
  285 SOLV  OW      2560   -2.395154361   -2.491476088   -3.843145489
  285 SOLV  HW1     2561   -2.479494514   -2.512350604   -3.892668441
  285 SOLV  HW2     2562   -2.321835183   -2.551288219   -3.875523142
  286 SOLV  OW      2563   -0.464991894   -2.277025011   -3.485335425
  286 SOLV  HW1     2564   -0.388261844   -2.305466471   -3.427845738
  286 SOLV  HW2     2565   -0.522431639   -2.212638489   -3.434773625
  287 SOLV  OW      2566   -1.668452650   -1.089142257   -1.347969804
  287 SOLV  HW1     2567   -1.720267905   -1.069820318   -1.431287765
  287 SOLV  HW2     2568   -1.646854302   -1.186703292   -1.344051135
  288 SOLV  OW      2569   -1.619592727   -2.600762507   -3.766862417
  288 SOLV  HW1     2570   -1.584896419   -2.587809458   -3.673963916
  288 SOLV  HW2     2571   -1.549704077   -2.645638073   -3.822570492
  289 SOLV  OW      2572   -2.861766887   -2.656051313   -2.150148819
  289 SOLV  HW1     2573   -2.917874260   -2.722986610   -2.198863856
  289 SOLV  HW2     2574   -2.784053026   -2.629785720   -2.207351196
  290 SOLV  OW      2575   -0.511368389   -1.983815773   -3.078386649
  290 SOLV  HW1     2576   -0.558175445   -2.015718384   -3.160808148
  290 SOLV  HW2     2577   -0.418433851   -1.955239602   -3.101806726
  291 SOLV  OW      2578   -1.512261201   -0.058823458   -1.963719739
  291 SOLV  HW1     2579   -1.440196357   -0.015091399   -2.017531567
  291 SOLV  HW2     2580   -1.599246191   -0.051765586   -2.012559847
  292 SOLV  OW      2581   -2.080239809   -0.584362843   -2.027185184
  292 SOLV  HW1     2582   -2.026870002   -0.505621686   -1.996310957
  292 SOLV  HW2     2583   -2.146004526   -0.609893436   -1.956299321
  293 SOLV  OW      2584   -2.787929552   -2.878963390   -1.712009250
  293 SOLV  HW1     2585   -2.763651450   -2.783017002   -1.697640121
  293 SOLV  HW2     2586   -2.731860361   -2.916847461   -1.785647500
  294 SOLV  OW      2587   -1.981754418   -2.874466014   -3.043316135
  294 SOLV  HW1     2588   -1.973929737   -2.912278559   -2.951062573
  294 SOLV  HW2     2589   -1.954975899   -2.778115458   -3.042208490
  295 SOLV  OW      2590   -1.078533610   -2.394181558   -3.011864697
  295 SOLV  HW1     2591   -1.078437816   -2.346322690   -2.924053003
  295 SOLV  HW2     2592   -0.988307634   -2.386201724   -3.054255832
  296 SOLV  OW      2593   -1.890281801   -2.614770438   -1.362168146
  296 SOLV  HW1     2594   -1.990185908   -2.619209016   -1.363238011
  296 SOLV  HW2     2595   -1.853992984   -2.661529260   -1.442780755
  297 SOLV  OW      2596   -1.321727343   -0.847929948   -4.033869999
  297 SOLV  HW1     2597   -1.292204915   -0.893541548   -4.117832433
  297 SOLV  HW2     2598   -1.334576512   -0.915994156   -3.961732811
  298 SOLV  OW      2599   -2.471141241   -3.051265702   -2.292182386
  298 SOLV  HW1     2600   -2.546677075   -2.999215936   -2.252346294
  298 SOLV  HW2     2601   -2.462414796   -3.028396045   -2.389148902
  299 SOLV  OW      2602   -2.824591991   -2.357249592   -3.096250775
  299 SOLV  HW1     2603   -2.826532816   -2.410034995   -3.011331058
  299 SOLV  HW2     2604   -2.743967426   -2.382884697   -3.149578594
  300 SOLV  OW      2605   -1.260132488   -2.687698507   -1.243979443
  300 SOLV  HW1     2606   -1.239503114   -2.754074917   -1.315882147
  300 SOLV  HW2     2607   -1.342852203   -2.715883608   -1.195354336
  301 SOLV  OW      2608   -1.215162102   -1.374968009   -2.836823426
  301 SOLV  HW1     2609   -1.170659908   -1.289274128   -2.810786146
  301 SOLV  HW2     2610   -1.211379456   -1.385617238   -2.936191439
  302 SOLV  OW      2611   -1.600169321   -1.655590548   -4.000380467
  302 SOLV  HW1     2612   -1.619468586   -1.662784239   -3.902515887
  302 SOLV  HW2     2613   -1.559168540   -1.740924151   -4.032610554
  303 SOLV  OW      2614   -1.904269001   -1.688438231   -2.736819488
  303 SOLV  HW1     2615   -1.901555919   -1.588826130   -2.728355835
  303 SOLV  HW2     2616   -1.870937953   -1.715108727   -2.827258868
  304 SOLV  OW      2617   -1.358381769   -2.361491481   -2.641411751
  304 SOLV  HW1     2618   -1.410486098   -2.279721029   -2.616909088
  304 SOLV  HW2     2619   -1.413524934   -2.442876359   -2.623046462
  305 SOLV  OW      2620   -2.682810314   -1.573060005   -0.595478238
  305 SOLV  HW1     2621   -2.756565226   -1.636652216   -0.618237791
  305 SOLV  HW2     2622   -2.604780471   -1.589577368   -0.655813193
  306 SOLV  OW      2623   -1.218720757   -0.568254791   -2.299799295
  306 SOLV  HW1     2624   -1.182973860   -0.657573348   -2.327082161
  306 SOLV  HW2     2625   -1.187246128   -0.546594607   -2.207376033
  307 SOLV  OW      2626   -0.269449929   -0.713712364   -2.426796737
  307 SOLV  HW1     2627   -0.298835835   -0.747234544   -2.337272869
  307 SOLV  HW2     2628   -0.173250926   -0.736984612   -2.441147474
  308 SOLV  OW      2629   -0.090615471   -1.986271871   -1.539298210
  308 SOLV  HW1     2630   -0.072024229   -2.076456039   -1.500273092
  308 SOLV  HW2     2631   -0.083242995   -1.990922848   -1.638926532
  309 SOLV  OW      2632   -2.542179948   -1.643628889   -3.919583554
  309 SOLV  HW1     2633   -2.453318313   -1.665979038   -3.879512546
  309 SOLV  HW2     2634   -2.529008380   -1.583480954   -3.998389135
  310 SOLV  OW      2635   -2.362603078   -1.326639944   -0.431895845
  310 SOLV  HW1     2636   -2.343483577   -1.423501634   -0.447825482
  310 SOLV  HW2     2637   -2.278439697   -1.280154363   -0.404381067
  311 SOLV  OW      2638   -0.265361476   -1.186062715   -3.058423396
  311 SOLV  HW1     2639   -0.278466375   -1.087085012   -3.052651515
  311 SOLV  HW2     2640   -0.328870387   -1.231764429   -2.996137219
  312 SOLV  OW      2641   -1.116786817   -1.828098205   -2.849566503
  312 SOLV  HW1     2642   -1.020383163   -1.851078875   -2.862979146
  312 SOLV  HW2     2643   -1.163162194   -1.904176290   -2.804145681
  313 SOLV  OW      2644   -0.750189835   -0.828973817   -3.931474773
  313 SOLV  HW1     2645   -0.781295543   -0.895330135   -3.863422335
  313 SOLV  HW2     2646   -0.743487069   -0.738577217   -3.889221674
  314 SOLV  OW      2647   -1.080290766   -2.286256941   -2.049130840
  314 SOLV  HW1     2648   -1.010299188   -2.215158565   -2.042208830
  314 SOLV  HW2     2649   -1.086497864   -2.335460568   -1.962285407
  315 SOLV  OW      2650   -2.187563493   -0.780198418   -2.192897661
  315 SOLV  HW1     2651   -2.128315100   -0.736362746   -2.125298470
  315 SOLV  HW2     2652   -2.146150816   -0.866210838   -2.222704445
  316 SOLV  OW      2653   -1.710915645   -0.681436960   -3.833829061
  316 SOLV  HW1     2654   -1.723713349   -0.754952498   -3.900411099
  316 SOLV  HW2     2655   -1.766483719   -0.602575472   -3.860180499
  317 SOLV  OW      2656   -1.618033484   -1.129966285   -1.631835369
  317 SOLV  HW1     2657   -1.582264336   -1.221682167   -1.614207252
  317 SOLV  HW2     2658   -1.713375904   -1.125099732   -1.602035396
  318 SOLV  OW      2659   -0.880417939   -3.038912113   -4.109257797
  318 SOLV  HW1     2660   -0.973237070   -3.060650625   -4.139482551
  318 SOLV  HW2     2661   -0.838102146   -3.120663080   -4.070174389
  319 SOLV  OW      2662   -2.200549704   -1.450366661   -0.740552491
  319 SOLV  HW1     2663   -2.230459381   -1.368147665   -0.789000316
  319 SOLV  HW2     2664   -2.165549793   -1.516974629   -0.806431439
  320 SOLV  OW      2665   -0.408282480   -1.407345622   -1.985652768
  320 SOLV  HW1     2666   -0.402241718   -1.492957747   -2.036991351
  320 SOLV  HW2     2667   -0.323355044   -1.392896092   -1.934858488
  321 SOLV  OW      2668   -0.459882785   -0.326206974   -3.405976262
  321 SOLV  HW1     2669   -0.452285921   -0.268955769   -3.487623206
  321 SOLV  HW2     2670   -0.433468861   -0.420001590   -3.428482342
  322 SOLV  OW      2671   -0.044912501   -1.009093832   -2.739288987
  322 SOLV  HW1     2672   -0.033353082   -0.920653698   -2.784524712
  322 SOLV  HW2     2673   -0.050102663   -1.081351814   -2.808234006
  323 SOLV  OW      2674   -0.606828398   -2.099567704   -0.249091371
  323 SOLV  HW1     2675   -0.641667611   -2.127048618   -0.159475158
  323 SOLV  HW2     2676   -0.649747465   -2.155424174   -0.320070301
  324 SOLV  OW      2677   -0.036089069   -2.749455678   -4.042387743
  324 SOLV  HW1     2678   -0.017551340   -2.651653572   -4.052019088
  324 SOLV  HW2     2679   -0.014864204   -2.778350537   -3.949027718
  325 SOLV  OW      2680   -1.965480078   -2.759894659   -2.588122825
  325 SOLV  HW1     2681   -2.054645040   -2.737332060   -2.548852522
  325 SOLV  HW2     2682   -1.911233323   -2.810244945   -2.520864051
  326 SOLV  OW      2683   -2.883934229   -1.757067240   -2.409967820
  326 SOLV  HW1     2684   -2.895545810   -1.828661538   -2.478811321
  326 SOLV  HW2     2685   -2.877937422   -1.668054180   -2.455163698
  327 SOLV  OW      2686   -1.675700329   -2.670346252   -1.577309926
  327 SOLV  HW1     2687   -1.608983520   -2.727233967   -1.529202881
  327 SOLV  HW2     2688   -1.650434025   -2.574056411   -1.567739302
  328 SOLV  OW      2689   -1.370450654   -1.011990272   -1.433683005
  328 SOLV  HW1     2690   -1.468895076   -1.014663724   -1.416266935
  328 SOLV  HW2     2691   -1.324410107   -1.078567055   -1.374950815
  329 SOLV  OW      2692   -0.494287577   -1.376742510   -3.736800813
  329 SOLV  HW1     2693   -0.466366796   -1.281005828   -3.744339044
  329 SOLV  HW2     2694   -0.460417959   -1.414636076   -3.650668707
  330 SOLV  OW      2695   -1.113743149   -2.310411848   -2.741654193
  330 SOLV  HW1     2696   -1.073863900   -2.230748145   -2.696214449
  330 SOLV  HW2     2697   -1.210829206   -2.316823672   -2.718531981
  331 SOLV  OW      2698   -0.850933293   -1.263056251   -1.958483302
  331 SOLV  HW1     2699   -0.787526947   -1.304898465   -1.893439951
  331 SOLV  HW2     2700   -0.944251881   -1.269989119   -1.923192200
  332 SOLV  OW      2701   -2.454917654   -0.332177879   -3.889038243
  332 SOLV  HW1     2702   -2.449601928   -0.320387745   -3.988207230
  332 SOLV  HW2     2703   -2.435804171   -0.427542123   -3.865756730
  333 SOLV  OW      2704   -2.791079416   -1.188071186   -3.121795144
  333 SOLV  HW1     2705   -2.833454927   -1.222255615   -3.037915559
  333 SOLV  HW2     2706   -2.853183681   -1.202627770   -3.198809209
  334 SOLV  OW      2707   -2.287386304    0.000587472   -3.203739979
  334 SOLV  HW1     2708   -2.387300215   -0.003603304   -3.204907662
  334 SOLV  HW2     2709   -2.254735266   -0.009076644   -3.109707134
  335 SOLV  OW      2710   -2.527297268   -0.286092299   -2.294257043
  335 SOLV  HW1     2711   -2.476958119   -0.264828927   -2.210496567
  335 SOLV  HW2     2712   -2.462993647   -0.295602261   -2.370260641
  336 SOLV  OW      2713   -2.304944465   -2.252726422   -2.662472963
  336 SOLV  HW1     2714   -2.314585407   -2.289281930   -2.569886748
  336 SOLV  HW2     2715   -2.263435501   -2.321982669   -2.721481314
  337 SOLV  OW      2716   -1.109647022   -3.233151883   -0.444591551
  337 SOLV  HW1     2717   -1.040738709   -3.200306468   -0.379982010
  337 SOLV  HW2     2718   -1.158989353   -3.310262685   -0.404333176
  338 SOLV  OW      2719   -0.305212124   -2.220565056   -0.882151777
  338 SOLV  HW1     2720   -0.213161304   -2.194030653   -0.910833002
  338 SOLV  HW2     2721   -0.299377836   -2.278287334   -0.800701793
  339 SOLV  OW      2722   -0.220022625   -2.076357633   -3.968004224
  339 SOLV  HW1     2723   -0.279913763   -2.126611200   -4.030339755
  339 SOLV  HW2     2724   -0.248148732   -2.093564685   -3.873605986
  340 SOLV  OW      2725   -0.405325744   -2.531965047   -1.272553799
  340 SOLV  HW1     2726   -0.379085409   -2.547555045   -1.367791782
  340 SOLV  HW2     2727   -0.336333771   -2.474980260   -1.227892668
  341 SOLV  OW      2728   -0.612784270   -0.404631743   -4.103789326
  341 SOLV  HW1     2729   -0.661738105   -0.422142713   -4.018367263
  341 SOLV  HW2     2730   -0.582345463   -0.491387439   -4.143120335
  342 SOLV  OW      2731   -0.153605790   -2.958654461   -0.922956381
  342 SOLV  HW1     2732   -0.136111342   -3.053135616   -0.895226705
  342 SOLV  HW2     2733   -0.236260367   -2.925369443   -0.877547862
  343 SOLV  OW      2734   -0.369950380   -3.023946515   -4.229413052
  343 SOLV  HW1     2735   -0.451045938   -2.973317707   -4.200083299
  343 SOLV  HW2     2736   -0.297346180   -3.012759433   -4.161549967
  344 SOLV  OW      2737   -0.175781936   -0.581595285   -3.627356606
  344 SOLV  HW1     2738   -0.094728570   -0.621184486   -3.584177368
  344 SOLV  HW2     2739   -0.184726708   -0.485838296   -3.599935151
  345 SOLV  OW      2740   -1.355709210   -1.818826152   -4.297093822
  345 SOLV  HW1     2741   -1.433874034   -1.757428559   -4.308152699
  345 SOLV  HW2     2742   -1.304359329   -1.792975622   -4.215260765
  346 SOLV  OW      2743   -0.580561300   -2.655022738   -4.148273430
  346 SOLV  HW1     2744   -0.530262939   -2.590254111   -4.091031983
  346 SOLV  HW2     2745   -0.616246622   -2.607609017   -4.228771509
  347 SOLV  OW      2746   -2.349132619   -1.825135612   -3.482957660
  347 SOLV  HW1     2747   -2.431522395   -1.881453556   -3.489451169
  347 SOLV  HW2     2748   -2.373829212   -1.733484802   -3.451460272
  348 SOLV  OW      2749   -2.715092930   -1.708774646   -1.239906245
  348 SOLV  HW1     2750   -2.710718072   -1.616982042   -1.279357304
  348 SOLV  HW2     2751   -2.806714127   -1.724940092   -1.203223339
  349 SOLV  OW      2752   -0.980964656   -0.189983560   -4.169367505
  349 SOLV  HW1     2753   -0.922247359   -0.244276178   -4.229421299
  349 SOLV  HW2     2754   -0.993962034   -0.238399488   -4.082829915
  350 SOLV  OW      2755   -1.578320984   -2.142453335   -4.278843207
  350 SOLV  HW1     2756   -1.518576045   -2.211439147   -4.237942146
  350 SOLV  HW2     2757   -1.673743941   -2.170317236   -4.267916741
  351 SOLV  OW      2758   -2.016375802   -2.374913988   -1.949306879
  351 SOLV  HW1     2759   -2.049256155   -2.469320846   -1.952080246
  351 SOLV  HW2     2760   -1.937709388   -2.368825217   -1.887857890
  352 SOLV  OW      2761   -2.553493404   -1.374365965   -2.471135579
  352 SOLV  HW1     2762   -2.503994655   -1.386910478   -2.557125502
  352 SOLV  HW2     2763   -2.560471419   -1.276726677   -2.450652646
  353 SOLV  OW      2764   -2.106898078   -2.018165052   -3.487086252
  353 SOLV  HW1     2765   -2.049454603   -1.942553738   -3.455707080
  353 SOLV  HW2     2766   -2.137777268   -2.000019554   -3.580460238
  354 SOLV  OW      2767   -2.439157630   -2.184054375   -4.220972706
  354 SOLV  HW1     2768   -2.538276190   -2.170810818   -4.222311854
  354 SOLV  HW2     2769   -2.416490093   -2.270507535   -4.265846611
  355 SOLV  OW      2770   -0.179218315   -1.370082995   -1.869050597
  355 SOLV  HW1     2771   -0.151669117   -1.278261442   -1.840565828
  355 SOLV  HW2     2772   -0.099480636   -1.430442338   -1.868564061
  356 SOLV  OW      2773   -1.575017814   -0.401718209   -3.222861447
  356 SOLV  HW1     2774   -1.523995873   -0.369491363   -3.143111774
  356 SOLV  HW2     2775   -1.543511272   -0.493304032   -3.247783336
  357 SOLV  OW      2776   -2.829752347   -1.118221015   -2.213000585
  357 SOLV  HW1     2777   -2.743122944   -1.072149451   -2.193652536
  357 SOLV  HW2     2778   -2.872745758   -1.076144482   -2.292892295
  358 SOLV  OW      2779   -2.814317719   -2.284696018   -0.694262363
  358 SOLV  HW1     2780   -2.811689045   -2.349886816   -0.770059095
  358 SOLV  HW2     2781   -2.835412576   -2.333157021   -0.609361018
  359 SOLV  OW      2782   -2.659252912   -0.309972899   -0.046082297
  359 SOLV  HW1     2783   -2.655794132   -0.210116340   -0.050342894
  359 SOLV  HW2     2784   -2.696839764   -0.345686259   -0.131599382
  360 SOLV  OW      2785   -1.668886004   -1.014242801   -1.932980680
  360 SOLV  HW1     2786   -1.620022294   -0.946675610   -1.877763173
  360 SOLV  HW2     2787   -1.712595057   -0.968595074   -2.010489902
  361 SOLV  OW      2788   -2.350318089   -2.768973149   -0.579098315
  361 SOLV  HW1     2789   -2.399565617   -2.854937282   -0.565449305
  361 SOLV  HW2     2790   -2.252538115   -2.783886411   -0.564330802
  362 SOLV  OW      2791   -0.425512039   -1.729897426   -0.399946800
  362 SOLV  HW1     2792   -0.514961340   -1.688529329   -0.382946251
  362 SOLV  HW2     2793   -0.407931300   -1.731972214   -0.498375233
  363 SOLV  OW      2794   -2.175857147   -0.686858982   -3.723510931
  363 SOLV  HW1     2795   -2.222634636   -0.772087413   -3.746952578
  363 SOLV  HW2     2796   -2.177266351   -0.625315306   -3.802326139
  364 SOLV  OW      2797   -1.272535696   -1.978390662   -0.053639791
  364 SOLV  HW1     2798   -1.257221560   -1.892477686   -0.004790239
  364 SOLV  HW2     2799   -1.370776774   -1.995925440   -0.060200885
  365 SOLV  OW      2800   -2.738077754   -2.531659547   -2.836160584
  365 SOLV  HW1     2801   -2.810513901   -2.598559826   -2.852863877
  365 SOLV  HW2     2802   -2.696534860   -2.549129980   -2.746882594
  366 SOLV  OW      2803   -1.327301039   -2.330287579   -3.103822606
  366 SOLV  HW1     2804   -1.238825501   -2.365691926   -3.073487826
  366 SOLV  HW2     2805   -1.400343875   -2.373130413   -3.050617597
  367 SOLV  OW      2806   -1.512038394   -0.965780463   -3.682945917
  367 SOLV  HW1     2807   -1.451042369   -1.031099462   -3.727831519
  367 SOLV  HW2     2808   -1.598621912   -0.961370386   -3.732801270
  368 SOLV  OW      2809   -0.994940960   -2.441025044   -0.019948213
  368 SOLV  HW1     2810   -1.078475521   -2.445561474   -0.074748929
  368 SOLV  HW2     2811   -0.923756521   -2.496475642   -0.063072360
  369 SOLV  OW      2812   -1.966870755   -0.772346734   -0.838195354
  369 SOLV  HW1     2813   -1.880537812   -0.723455519   -0.825626305
  369 SOLV  HW2     2814   -2.006685849   -0.747481458   -0.926502421
  370 SOLV  OW      2815   -0.907528466   -0.480514019   -2.427382112
  370 SOLV  HW1     2816   -0.960719598   -0.399441482   -2.451874479
  370 SOLV  HW2     2817   -0.941488692   -0.517795871   -2.341018831
  371 SOLV  OW      2818   -0.848771609   -2.732805491   -2.868689462
  371 SOLV  HW1     2819   -0.748978313   -2.726563336   -2.866614634
  371 SOLV  HW2     2820   -0.876416841   -2.828259669   -2.857458139
  372 SOLV  OW      2821   -1.414943704   -2.853096704   -0.669744284
  372 SOLV  HW1     2822   -1.344007021   -2.895392560   -0.613345967
  372 SOLV  HW2     2823   -1.474982542   -2.797874127   -0.611885833
  373 SOLV  OW      2824   -2.803780813   -0.836752295   -1.468653087
  373 SOLV  HW1     2825   -2.899991311   -0.832728363   -1.441647991
  373 SOLV  HW2     2826   -2.763555229   -0.922279503   -1.435960050
  374 SOLV  OW      2827   -2.372213907   -1.594321931   -1.435615206
  374 SOLV  HW1     2828   -2.434852157   -1.532638506   -1.483294861
  374 SOLV  HW2     2829   -2.415559022   -1.627610218   -1.351861560
  375 SOLV  OW      2830   -2.529932195   -2.666748883   -2.661624086
  375 SOLV  HW1     2831   -2.443501253   -2.622226128   -2.685061391
  375 SOLV  HW2     2832   -2.514960775   -2.765062478   -2.651033787
  376 SOLV  OW      2833   -1.931569133   -3.110160319   -3.843136783
  376 SOLV  HW1     2834   -1.989461970   -3.170872817   -3.788694928
  376 SOLV  HW2     2835   -1.838081534   -3.145651964   -3.844502059
  377 SOLV  OW      2836   -2.493010359   -1.963286482   -0.347499587
  377 SOLV  HW1     2837   -2.485692989   -1.864845216   -0.363549003
  377 SOLV  HW2     2838   -2.583122345   -1.995217595   -0.376857913
  378 SOLV  OW      2839   -1.300744513   -1.674367222   -3.820035491
  378 SOLV  HW1     2840   -1.396342207   -1.703721836   -3.820995323
  378 SOLV  HW2     2841   -1.293994577   -1.581642988   -3.856887955
  379 SOLV  OW      2842   -2.272871858   -1.649103006   -0.464504539
  379 SOLV  HW1     2843   -2.242517625   -1.730337395   -0.514314200
  379 SOLV  HW2     2844   -2.200808460   -1.619652922   -0.401727092
  380 SOLV  OW      2845   -2.360247598   -2.618615395   -1.882047703
  380 SOLV  HW1     2846   -2.268568027   -2.584747669   -1.903210759
  380 SOLV  HW2     2847   -2.428438466   -2.556829558   -1.921195065
  381 SOLV  OW      2848   -1.307032479   -2.972303200   -3.419890157
  381 SOLV  HW1     2849   -1.370671976   -2.978740841   -3.343013487
  381 SOLV  HW2     2850   -1.291903935   -3.063378262   -3.458333331
  382 SOLV  OW      2851   -2.652146469   -2.574644005   -3.893519564
  382 SOLV  HW1     2852   -2.738483052   -2.621822781   -3.911457627
  382 SOLV  HW2     2853   -2.649277288   -2.545651440   -3.797849431
  383 SOLV  OW      2854   -0.975437880   -2.836381736   -1.828659239
  383 SOLV  HW1     2855   -0.928834800   -2.748399221   -1.838104540
  383 SOLV  HW2     2856   -1.072675659   -2.820862196   -1.811169643
  384 SOLV  OW      2857   -1.911290063   -0.702037682   -2.501524227
  384 SOLV  HW1     2858   -1.835384669   -0.643465607   -2.473075445
  384 SOLV  HW2     2859   -1.920184057   -0.778438115   -2.437606449
  385 SOLV  OW      2860   -2.221176216   -0.736592268   -3.044809804
  385 SOLV  HW1     2861   -2.179461081   -0.820130280   -3.008991018
  385 SOLV  HW2     2862   -2.198069482   -0.726676166   -3.141605572
  386 SOLV  OW      2863   -1.090938379   -3.186714265   -1.673791906
  386 SOLV  HW1     2864   -1.142055115   -3.270209964   -1.653371506
  386 SOLV  HW2     2865   -1.102058859   -3.163644978   -1.770464490
  387 SOLV  OW      2866   -2.094215346   -2.086200901   -0.765902046
  387 SOLV  HW1     2867   -2.123942194   -2.034542146   -0.685593481
  387 SOLV  HW2     2868   -2.099779606   -2.184140530   -0.746446228
  388 SOLV  OW      2869   -0.113677243   -0.952918255   -2.097270292
  388 SOLV  HW1     2870   -0.077038483   -0.918705605   -2.010730742
  388 SOLV  HW2     2871   -0.044946482   -1.009901287   -2.142336269
  389 SOLV  OW      2872   -1.790911503   -0.866639602   -3.130114270
  389 SOLV  HW1     2873   -1.784640556   -0.790644098   -3.065404620
  389 SOLV  HW2     2874   -1.877253786   -0.915162757   -3.116242177
  390 SOLV  OW      2875   -0.286187744   -1.575609699   -3.066627085
  390 SOLV  HW1     2876   -0.193117188   -1.611334300   -3.058655854
  390 SOLV  HW2     2877   -0.282695417   -1.477390811   -3.085140690
  391 SOLV  OW      2878   -0.792316408   -1.426917865   -1.123839865
  391 SOLV  HW1     2879   -0.742669003   -1.460272312   -1.043687779
  391 SOLV  HW2     2880   -0.890526316   -1.439596898   -1.109848991
  392 SOLV  OW      2881   -2.510743013   -1.513816037   -4.337628368
  392 SOLV  HW1     2882   -2.477728318   -1.451071417   -4.267096497
  392 SOLV  HW2     2883   -2.570063085   -1.582651526   -4.295863308
  393 SOLV  OW      2884   -1.075105271   -0.941385123   -3.634127243
  393 SOLV  HW1     2885   -1.089071161   -0.943424902   -3.535118944
  393 SOLV  HW2     2886   -0.987773504   -0.984755964   -3.656350507
  394 SOLV  OW      2887   -2.370226891   -2.909025946   -3.059914799
  394 SOLV  HW1     2888   -2.311691493   -2.924038951   -3.139600110
  394 SOLV  HW2     2889   -2.465474924   -2.901574330   -3.089474659
  395 SOLV  OW      2890   -1.648135315   -1.762071446   -3.352090193
  395 SOLV  HW1     2891   -1.611612751   -1.739384863   -3.442385538
  395 SOLV  HW2     2892   -1.640587045   -1.682392845   -3.292122555
  396 SOLV  OW      2893   -1.295789678   -0.068247595   -0.192126126
  396 SOLV  HW1     2894   -1.286850992   -0.167754278   -0.187606937
  396 SOLV  HW2     2895   -1.210955646   -0.025714333   -0.160567810
  397 SOLV  OW      2896   -1.258811421   -0.616757305   -4.199033578
  397 SOLV  HW1     2897   -1.291961671   -0.522406646   -4.198264831
  397 SOLV  HW2     2898   -1.306433496   -0.669375176   -4.128569915
  398 SOLV  OW      2899   -0.333381506   -2.875951294   -3.559844475
  398 SOLV  HW1     2900   -0.302308727   -2.876240840   -3.464787585
  398 SOLV  HW2     2901   -0.385711690   -2.792585369   -3.577536294
  399 SOLV  OW      2902   -2.190694359   -2.625141841   -4.024598015
  399 SOLV  HW1     2903   -2.278220849   -2.627555326   -4.072917935
  399 SOLV  HW2     2904   -2.160107710   -2.718598530   -4.006382344
  400 SOLV  OW      2905   -2.154412354   -1.569087569   -1.291409152
  400 SOLV  HW1     2906   -2.159491711   -1.630292833   -1.212481531
  400 SOLV  HW2     2907   -2.233563772   -1.584396072   -1.350587942
  401 SOLV  OW      2908   -2.915219433   -2.871845222   -2.753935502
  401 SOLV  HW1     2909   -2.990233945   -2.920447348   -2.709075647
  401 SOLV  HW2     2910   -2.886536118   -2.922581323   -2.835205623
  402 SOLV  OW      2911   -0.919828469   -2.470205703   -1.420004922
  402 SOLV  HW1     2912   -0.847147889   -2.402333907   -1.430614299
  402 SOLV  HW2     2913   -0.901310489   -2.526535969   -1.339472519
  403 SOLV  OW      2914   -0.899569509   -1.655374453   -1.808080469
  403 SOLV  HW1     2915   -0.959118264   -1.634690725   -1.885720510
  403 SOLV  HW2     2916   -0.932859781   -1.737361327   -1.761479601
  404 SOLV  OW      2917   -0.550728354   -2.430134537   -3.074384725
  404 SOLV  HW1     2918   -0.626056899   -2.389655474   -3.126237198
  404 SOLV  HW2     2919   -0.555268737   -2.529796960   -3.081337714
  405 SOLV  OW      2920   -1.118526096   -1.942409723   -2.150984485
  405 SOLV  HW1     2921   -1.116834355   -1.883236850   -2.231592721
  405 SOLV  HW2     2922   -1.213343600   -1.959188444   -2.123964262
  406 SOLV  OW      2923   -1.397669507   -1.445100193   -3.247728240
  406 SOLV  HW1     2924   -1.477258810   -1.480949936   -3.198919429
  406 SOLV  HW2     2925   -1.320032984   -1.439092439   -3.184971190
  407 SOLV  OW      2926   -0.121732786   -2.745043880   -1.895991382
  407 SOLV  HW1     2927   -0.102572855   -2.667846956   -1.956614494
  407 SOLV  HW2     2928   -0.044784871   -2.758212632   -1.833483842
  408 SOLV  OW      2929   -1.208430606   -2.620787949   -3.529442384
  408 SOLV  HW1     2930   -1.274204825   -2.689225864   -3.560934406
  408 SOLV  HW2     2931   -1.239072896   -2.582831916   -3.442137775
  409 SOLV  OW      2932   -2.709585327   -3.116618095   -2.585269990
  409 SOLV  HW1     2933   -2.793143804   -3.087230297   -2.538839904
  409 SOLV  HW2     2934   -2.731553760   -3.144964734   -2.678625329
  410 SOLV  OW      2935   -2.325726746   -2.927583846   -3.652678112
  410 SOLV  HW1     2936   -2.370497883   -2.900360791   -3.737862821
  410 SOLV  HW2     2937   -2.332468498   -2.853138687   -3.586236957
  411 SOLV  OW      2938   -2.773068659   -1.333931389   -0.448435336
  411 SOLV  HW1     2939   -2.710807416   -1.291102673   -0.382930749
  411 SOLV  HW2     2940   -2.734872238   -1.421349412   -0.478446375
  412 SOLV  OW      2941   -2.165485750   -0.539950451   -3.939143327
  412 SOLV  HW1     2942   -2.160668369   -0.452548559   -3.890779013
  412 SOLV  HW2     2943   -2.137723897   -0.526928748   -4.034332843
  413 SOLV  OW      2944   -2.384583958   -1.419635897   -3.655122705
  413 SOLV  HW1     2945   -2.303653362   -1.427266370   -3.713376014
  413 SOLV  HW2     2946   -2.436528621   -1.338116748   -3.680771192
  414 SOLV  OW      2947   -2.683871710   -0.593710099   -0.927872147
  414 SOLV  HW1     2948   -2.661026035   -0.669283714   -0.989260443
  414 SOLV  HW2     2949   -2.781595122   -0.573590514   -0.934740074
  415 SOLV  OW      2950   -1.669902767   -0.256743833   -4.310453303
  415 SOLV  HW1     2951   -1.650026311   -0.233759190   -4.215181740
  415 SOLV  HW2     2952   -1.719212651   -0.181075195   -4.353381063
  416 SOLV  OW      2953   -1.332072048   -0.304150841   -3.118454114
  416 SOLV  HW1     2954   -1.264309301   -0.363410033   -3.162019659
  416 SOLV  HW2     2955   -1.309779010   -0.208515978   -3.137384295
  417 SOLV  OW      2956   -2.526522724   -0.609657864   -4.132413755
  417 SOLV  HW1     2957   -2.499353617   -0.683370589   -4.070540369
  417 SOLV  HW2     2958   -2.526103760   -0.643349745   -4.226566194
  418 SOLV  OW      2959   -2.877776901   -3.115641459   -3.069802778
  418 SOLV  HW1     2960   -2.826914232   -3.033303328   -3.044601654
  418 SOLV  HW2     2961   -2.975559853   -3.094848452   -3.072588095
  419 SOLV  OW      2962   -1.727158894   -2.172785179   -0.912423844
  419 SOLV  HW1     2963   -1.762723777   -2.253520367   -0.959524008
  419 SOLV  HW2     2964   -1.796116493   -2.100366340   -0.913749188
  420 SOLV  OW      2965   -2.945799057   -1.055014585   -3.532331616
  420 SOLV  HW1     2966   -2.910311681   -1.139227429   -3.491702847
  420 SOLV  HW2     2967   -3.001650174   -1.006517127   -3.465022901
  421 SOLV  OW      2968   -0.971754567   -0.346112733   -2.928766817
  421 SOLV  HW1     2969   -0.885703704   -0.391818970   -2.906235607
  421 SOLV  HW2     2970   -0.989476379   -0.354905829   -3.026797688
  422 SOLV  OW      2971   -2.595144702   -0.986361426   -2.143666482
  422 SOLV  HW1     2972   -2.525823174   -1.047455171   -2.105410360
  422 SOLV  HW2     2973   -2.564725208   -0.891539372   -2.134452728
  423 SOLV  OW      2974   -1.299766011   -2.752955937   -0.353726320
  423 SOLV  HW1     2975   -1.229001472   -2.803626530   -0.402987256
  423 SOLV  HW2     2976   -1.258810661   -2.673353461   -0.309142152
  424 SOLV  OW      2977   -2.789428590   -2.808399072   -3.048240327
  424 SOLV  HW1     2978   -2.866866858   -2.751060346   -3.021454201
  424 SOLV  HW2     2979   -2.737276747   -2.762468591   -3.120159921
  425 SOLV  OW      2980   -1.535010027   -2.795762813   -2.845784362
  425 SOLV  HW1     2981   -1.613890223   -2.738729317   -2.868741516
  425 SOLV  HW2     2982   -1.528109181   -2.804628354   -2.746407981
  426 SOLV  OW      2983   -0.705509674   -0.594594222   -3.827926745
  426 SOLV  HW1     2984   -0.758446136   -0.619816926   -3.746911796
  426 SOLV  HW2     2985   -0.619326039   -0.552485475   -3.799624586
  427 SOLV  OW      2986   -2.758586247   -2.031216285   -0.149079867
  427 SOLV  HW1     2987   -2.804073837   -1.959932833   -0.202478915
  427 SOLV  HW2     2988   -2.735762237   -2.108122375   -0.208799408
  428 SOLV  OW      2989   -1.606959400   -1.485465888   -3.541834463
  428 SOLV  HW1     2990   -1.549349531   -1.413710679   -3.502671712
  428 SOLV  HW2     2991   -1.691982459   -1.445151284   -3.575705265
  429 SOLV  OW      2992   -0.204749303   -2.683261704   -0.695865252
  429 SOLV  HW1     2993   -0.224731869   -2.590626226   -0.727816658
  429 SOLV  HW2     2994   -0.276545623   -2.745485426   -0.727090774
  430 SOLV  OW      2995   -2.439998041   -0.456346043   -0.124276040
  430 SOLV  HW1     2996   -2.472690260   -0.550847614   -0.125784699
  430 SOLV  HW2     2997   -2.513811965   -0.396038496   -0.094008826
  431 SOLV  OW      2998   -1.337987720   -0.909408086   -2.173972749
  431 SOLV  HW1     2999   -1.275613102   -0.857907797   -2.232784005
  431 SOLV  HW2     3000   -1.302988895   -0.909506711   -2.080289146
  432 SOLV  OW      3001   -0.029646600   -3.099803930   -0.587221115
  432 SOLV  HW1     3002   -0.009972257   -3.141748025   -0.675841955
  432 SOLV  HW2     3003    0.030535126   -3.139084718   -0.517685658
  433 SOLV  OW      3004   -2.204066705   -1.406118073   -2.448483195
  433 SOLV  HW1     3005   -2.178088391   -1.424453985   -2.543300559
  433 SOLV  HW2     3006   -2.239652418   -1.312947372   -2.441110983
  434 SOLV  OW      3007   -1.826022601   -2.389893481   -1.043842346
  434 SOLV  HW1     3008   -1.783261669   -2.457164563   -1.104241435
  434 SOLV  HW2     3009   -1.852963536   -2.434252944   -0.958353563
  435 SOLV  OW      3010   -2.647475672   -1.690419957   -1.940838814
  435 SOLV  HW1     3011   -2.681687207   -1.711872460   -2.032331252
  435 SOLV  HW2     3012   -2.547709886   -1.697322825   -1.940108969
  436 SOLV  OW      3013   -1.449174304   -3.018993079   -1.666637367
  436 SOLV  HW1     3014   -1.411770748   -3.094975679   -1.613445329
  436 SOLV  HW2     3015   -1.532345452   -2.985223866   -1.622547212
  437 SOLV  OW      3016   -1.166128919   -0.333374866   -3.559770856
  437 SOLV  HW1     3017   -1.096928661   -0.298339806   -3.622901049
  437 SOLV  HW2     3018   -1.209666967   -0.414146267   -3.599545074
  438 SOLV  OW      3019   -1.486858627   -1.339769826   -0.650737995
  438 SOLV  HW1     3020   -1.482851159   -1.418441653   -0.589136625
  438 SOLV  HW2     3021   -1.582083070   -1.321356719   -0.675094986
  439 SOLV  OW      3022   -0.541485531   -2.652175079   -0.378145796
  439 SOLV  HW1     3023   -0.602790238   -2.593163925   -0.325615248
  439 SOLV  HW2     3024   -0.452621673   -2.656905573   -0.332529601
  440 SOLV  OW      3025   -2.379282160   -0.171776925   -0.129779145
  440 SOLV  HW1     3026   -2.340109339   -0.152523545   -0.039808052
  440 SOLV  HW2     3027   -2.387809515   -0.270679373   -0.141925319
  441 SOLV  OW      3028   -2.938192458   -2.140374681   -1.029377007
  441 SOLV  HW1     3029   -3.001858928   -2.194246403   -1.084553614
  441 SOLV  HW2     3030   -2.986075781   -2.103615514   -0.949652787
  442 SOLV  OW      3031   -1.590258265   -2.830526477   -2.573299448
  442 SOLV  HW1     3032   -1.671415004   -2.870126546   -2.530319901
  442 SOLV  HW2     3033   -1.508864654   -2.879837001   -2.542553242
  443 SOLV  OW      3034   -1.052573955   -2.786226920   -0.677658512
  443 SOLV  HW1     3035   -1.100198451   -2.709580341   -0.634544328
  443 SOLV  HW2     3036   -1.043605816   -2.768944338   -0.775752519
  444 SOLV  OW      3037   -1.798633401   -0.820809408   -2.113781589
  444 SOLV  HW1     3038   -1.863820956   -0.852385788   -2.182737608
  444 SOLV  HW2     3039   -1.709191848   -0.807004786   -2.156337470
  445 SOLV  OW      3040   -2.283297140   -2.102979710   -0.268810023
  445 SOLV  HW1     3041   -2.352060034   -2.044912612   -0.312415125
  445 SOLV  HW2     3042   -2.312153350   -2.124456508   -0.175496211
  446 SOLV  OW      3043   -0.942711045   -2.977353799   -2.540713893
  446 SOLV  HW1     3044   -0.930319463   -3.046086732   -2.469144118
  446 SOLV  HW2     3045   -0.951629891   -3.022798222   -2.629354987
  447 SOLV  OW      3046   -2.324804203   -1.806389102   -2.517980806
  447 SOLV  HW1     3047   -2.395348407   -1.867910685   -2.553198823
  447 SOLV  HW2     3048   -2.263287429   -1.780199180   -2.592354332
  448 SOLV  OW      3049   -1.413489644   -2.414858119   -0.928547967
  448 SOLV  HW1     3050   -1.349492307   -2.362823568   -0.871994780
  448 SOLV  HW2     3051   -1.391064290   -2.512177613   -0.923294910
  449 SOLV  OW      3052   -2.771408899   -1.459556210   -0.869085977
  449 SOLV  HW1     3053   -2.730399062   -1.382977590   -0.819533759
  449 SOLV  HW2     3054   -2.759095452   -1.543706192   -0.816468221
  450 SOLV  OW      3055   -0.806754376   -1.128681909   -1.124036484
  450 SOLV  HW1     3056   -0.781790261   -1.074915881   -1.043500485
  450 SOLV  HW2     3057   -0.811328193   -1.225479628   -1.099352848
  451 SOLV  OW      3058   -2.785606278   -1.313727788   -2.606453444
  451 SOLV  HW1     3059   -2.867016204   -1.362607861   -2.575072672
  451 SOLV  HW2     3060   -2.707916578   -1.337527602   -2.548149573
  452 SOLV  OW      3061   -0.025490006   -0.195384855   -2.416327157
  452 SOLV  HW1     3062    0.014182139   -0.107523382   -2.442943374
  452 SOLV  HW2     3063   -0.108305978   -0.212117093   -2.469839117
  453 SOLV  OW      3064   -1.625847511   -0.642051861   -3.562751690
  453 SOLV  HW1     3065   -1.664581360   -0.668708889   -3.651015734
  453 SOLV  HW2     3066   -1.675413907   -0.688359468   -3.489265697
  454 SOLV  OW      3067   -1.923516160   -1.972556329   -0.947569588
  454 SOLV  HW1     3068   -1.978505275   -1.947922506   -1.027377934
  454 SOLV  HW2     3069   -1.981566739   -2.017611665   -0.879744879
  455 SOLV  OW      3070   -1.227299385   -1.730465834   -3.069002494
  455 SOLV  HW1     3071   -1.216424040   -1.762537729   -2.974901291
  455 SOLV  HW2     3072   -1.316730590   -1.758741682   -3.103706376
  456 SOLV  OW      3073   -1.379349477   -1.480775417   -4.294850634
  456 SOLV  HW1     3074   -1.395608363   -1.386246870   -4.266538930
  456 SOLV  HW2     3075   -1.466875170   -1.525690812   -4.312831401
  457 SOLV  OW      3076   -1.057840460   -3.036078186   -1.114267807
  457 SOLV  HW1     3077   -1.144512247   -3.035258622   -1.164155672
  457 SOLV  HW2     3078   -0.982624068   -3.018808120   -1.177872898
  458 SOLV  OW      3079   -0.334732353   -2.083081593   -2.294627736
  458 SOLV  HW1     3080   -0.321151432   -2.180578751   -2.312230655
  458 SOLV  HW2     3081   -0.432451750   -2.062001193   -2.297546870
  459 SOLV  OW      3082   -2.445499955   -2.718195134   -1.377718713
  459 SOLV  HW1     3083   -2.435226968   -2.701614633   -1.279630388
  459 SOLV  HW2     3084   -2.454150314   -2.816462073   -1.394166566
  460 SOLV  OW      3085   -2.256466597   -1.939804734   -1.834810987
  460 SOLV  HW1     3086   -2.211193784   -2.028731075   -1.828293446
  460 SOLV  HW2     3087   -2.336104876   -1.938457336   -1.774330859
  461 SOLV  OW      3088   -2.653881053   -1.647285340   -2.771056049
  461 SOLV  HW1     3089   -2.646035176   -1.742929946   -2.799204466
  461 SOLV  HW2     3090   -2.562598093   -1.607052465   -2.763960639
  462 SOLV  OW      3091   -0.572722141   -1.460205471   -2.671503348
  462 SOLV  HW1     3092   -0.598783599   -1.419363111   -2.584014348
  462 SOLV  HW2     3093   -0.491411370   -1.517034992   -2.658833944
  463 SOLV  OW      3094   -2.577818395   -2.327846860   -1.233080436
  463 SOLV  HW1     3095   -2.585216932   -2.228956197   -1.245962041
  463 SOLV  HW2     3096   -2.651728536   -2.373507534   -1.282602087
  464 SOLV  OW      3097   -2.075409854   -2.550066213   -0.026094532
  464 SOLV  HW1     3098   -2.148452055   -2.548273898    0.042194127
  464 SOLV  HW2     3099   -1.986677426   -2.550415703    0.020036826
  465 SOLV  OW      3100   -1.246477857   -2.843445045   -3.862468446
  465 SOLV  HW1     3101   -1.147276002   -2.833094101   -3.869671774
  465 SOLV  HW2     3102   -1.274869261   -2.827341123   -3.767945475
  466 SOLV  OW      3103   -0.191833321   -3.069585327   -2.049347982
  466 SOLV  HW1     3104   -0.102843289   -3.053709792   -2.092128481
  466 SOLV  HW2     3105   -0.211911765   -3.167555517   -2.049586945
  467 SOLV  OW      3106   -2.911219832   -0.996108657   -0.761207045
  467 SOLV  HW1     3107   -2.838176414   -1.058499768   -0.733386892
  467 SOLV  HW2     3108   -2.881273102   -0.901644843   -0.747731650
  468 SOLV  OW      3109   -1.250554443   -1.213056608   -1.855539075
  468 SOLV  HW1     3110   -1.341892776   -1.252667426   -1.846140556
  468 SOLV  HW2     3111   -1.181746975   -1.283723182   -1.839053691
  469 SOLV  OW      3112   -0.041152986   -2.749876708   -3.563187900
  469 SOLV  HW1     3113    0.041350075   -2.707931704   -3.525297614
  469 SOLV  HW2     3114   -0.118317504   -2.687157912   -3.552524029
  470 SOLV  OW      3115   -0.673879715   -1.856792601   -1.257675368
  470 SOLV  HW1     3116   -0.668384428   -1.840003887   -1.159247820
  470 SOLV  HW2     3117   -0.703287467   -1.773257981   -1.304120513
  471 SOLV  OW      3118   -2.335257577   -2.119080711   -2.112759429
  471 SOLV  HW1     3119   -2.420689587   -2.080060452   -2.147114343
  471 SOLV  HW2     3120   -2.329090314   -2.104080312   -2.014076065
  472 SOLV  OW      3121   -3.013000455   -0.277681344   -0.312856894
  472 SOLV  HW1     3122   -3.020973683   -0.307558070   -0.217750410
  472 SOLV  HW2     3123   -2.925983590   -0.230078534   -0.325640945
  473 SOLV  OW      3124   -1.180188835   -2.973446793   -0.506701661
  473 SOLV  HW1     3125   -1.136032652   -2.904041849   -0.563578609
  473 SOLV  HW2     3126   -1.141172928   -3.063187615   -0.527346489
  474 SOLV  OW      3127   -0.847731902   -0.414275840   -2.125497874
  474 SOLV  HW1     3128   -0.938848713   -0.398770396   -2.087304032
  474 SOLV  HW2     3129   -0.848359385   -0.497955689   -2.180258445
  475 SOLV  OW      3130   -2.370132569   -3.051145541   -1.599291532
  475 SOLV  HW1     3131   -2.383547026   -2.964095541   -1.646644989
  475 SOLV  HW2     3132   -2.458859249   -3.094534092   -1.583575075
  476 SOLV  OW      3133   -2.592775359   -0.788373936   -2.358606736
  476 SOLV  HW1     3134   -2.623436440   -0.731999576   -2.435310987
  476 SOLV  HW2     3135   -2.530476194   -0.735337501   -2.301095433
  477 SOLV  OW      3136   -1.531658727   -1.290730116   -1.862287745
  477 SOLV  HW1     3137   -1.570762228   -1.212519959   -1.813754177
  477 SOLV  HW2     3138   -1.497632486   -1.357446862   -1.796011652
  478 SOLV  OW      3139   -0.770130238   -0.818340769   -3.405576137
  478 SOLV  HW1     3140   -0.723632605   -0.906287661   -3.395342368
  478 SOLV  HW2     3141   -0.702420794   -0.744745421   -3.406329968
  479 SOLV  OW      3142   -2.361409673   -0.643195525   -0.676780321
  479 SOLV  HW1     3143   -2.413747781   -0.570271195   -0.720874719
  479 SOLV  HW2     3144   -2.270433161   -0.609181441   -0.652952144
  480 SOLV  OW      3145   -2.576157077   -2.385464136   -2.275512906
  480 SOLV  HW1     3146   -2.527630633   -2.390552467   -2.362801707
  480 SOLV  HW2     3147   -2.674033555   -2.373905687   -2.292442092
  481 SOLV  OW      3148   -3.013036618   -1.908053937   -2.197971454
  481 SOLV  HW1     3149   -3.096963066   -1.885454631   -2.247441297
  481 SOLV  HW2     3150   -2.934363550   -1.870366727   -2.246878932
  482 SOLV  OW      3151   -1.313255891   -2.041218739   -1.820043337
  482 SOLV  HW1     3152   -1.387895881   -2.011550590   -1.760460089
  482 SOLV  HW2     3153   -1.348798119   -2.058405517   -1.911928054
  483 SOLV  OW      3154   -1.372298833   -2.836391291   -3.631100687
  483 SOLV  HW1     3155   -1.460600825   -2.861098555   -3.671023090
  483 SOLV  HW2     3156   -1.354694992   -2.893742786   -3.551086138
  484 SOLV  OW      3157   -2.879180710   -1.331891304   -1.122903551
  484 SOLV  HW1     3158   -2.826387850   -1.359370359   -1.042534210
  484 SOLV  HW2     3159   -2.853946382   -1.238729222   -1.149083762
  485 SOLV  OW      3160   -0.664871814   -0.034670971   -2.553289879
  485 SOLV  HW1     3161   -0.711512994    0.028753210   -2.491617515
  485 SOLV  HW2     3162   -0.721367341   -0.116172452   -2.566223198
  486 SOLV  OW      3163   -2.927039358   -2.295742778   -3.373694160
  486 SOLV  HW1     3164   -2.938038121   -2.390719554   -3.403026412
  486 SOLV  HW2     3165   -2.906129698   -2.293283111   -3.275925837
  487 SOLV  OW      3166   -2.091878068   -3.026278273   -1.677048883
  487 SOLV  HW1     3167   -2.187543174   -3.055410658   -1.676033464
  487 SOLV  HW2     3168   -2.082676213   -2.940374533   -1.626675847
  488 SOLV  OW      3169   -1.139587214   -2.787206478   -2.117787265
  488 SOLV  HW1     3170   -1.095341398   -2.863062524   -2.069933233
  488 SOLV  HW2     3171   -1.193778777   -2.733899587   -2.052799000
  489 SOLV  OW      3172   -0.649164359   -2.133468422   -1.270945757
  489 SOLV  HW1     3173   -0.698148784   -2.046298017   -1.272855571
  489 SOLV  HW2     3174   -0.587271953   -2.135185827   -1.192407766
  490 SOLV  OW      3175   -1.450009941   -1.709264389   -1.308546683
  490 SOLV  HW1     3176   -1.474591983   -1.613441152   -1.323221215
  490 SOLV  HW2     3177   -1.499336486   -1.744506250   -1.229007556
  491 SOLV  OW      3178   -1.038478252   -2.570324444   -2.712816902
  491 SOLV  HW1     3179   -1.063671085   -2.473654845   -2.717479451
  491 SOLV  HW2     3180   -0.953513182   -2.585090916   -2.763455556
  492 SOLV  OW      3181   -2.975782286   -1.547827134   -1.509349168
  492 SOLV  HW1     3182   -3.051617232   -1.567010565   -1.571658857
  492 SOLV  HW2     3183   -2.892539299   -1.591222749   -1.543828205
  493 SOLV  OW      3184   -2.986814551   -1.573456915   -0.377953822
  493 SOLV  HW1     3185   -3.008948234   -1.479929408   -0.405602623
  493 SOLV  HW2     3186   -3.055406205   -1.636208873   -0.414819440
  494 SOLV  OW      3187   -2.694314823   -1.047578225   -3.980657132
  494 SOLV  HW1     3188   -2.719392441   -1.062569859   -3.885010517
  494 SOLV  HW2     3189   -2.748230444   -1.108210350   -4.039126964
  495 SOLV  OW      3190   -2.170885703   -0.296760472   -2.745631309
  495 SOLV  HW1     3191   -2.085499569   -0.244816435   -2.749187816
  495 SOLV  HW2     3192   -2.181088410   -0.349887479   -2.829744709
  496 SOLV  OW      3193   -1.210989690   -0.111094518   -3.292290191
  496 SOLV  HW1     3194   -1.238555109   -0.023587944   -3.332095222
  496 SOLV  HW2     3195   -1.216954822   -0.182692041   -3.361858925
  497 SOLV  OW      3196   -2.144524303   -1.359100045   -1.530401562
  497 SOLV  HW1     3197   -2.180828768   -1.411794083   -1.607257377
  497 SOLV  HW2     3198   -2.147410863   -1.414877126   -1.447444042
  498 SOLV  OW      3199   -0.448788468   -1.903160540   -1.927588367
  498 SOLV  HW1     3200   -0.537872881   -1.875567553   -1.963699114
  498 SOLV  HW2     3201   -0.455759029   -1.994795740   -1.888144376
  499 SOLV  OW      3202   -0.517199067   -0.654323490   -4.062470425
  499 SOLV  HW1     3203   -0.543416439   -0.672583569   -3.967711452
  499 SOLV  HW2     3204   -0.543965907   -0.731667598   -4.119928457
  500 SOLV  OW      3205   -1.121463246   -0.257227725   -2.148724600
  500 SOLV  HW1     3206   -1.145001185   -0.313233843   -2.069283668
  500 SOLV  HW2     3207   -1.069482395   -0.177189229   -2.118835047
  501 SOLV  OW      3208   -2.022754526   -1.332712562   -2.838543931
  501 SOLV  HW1     3209   -2.036516215   -1.372283163   -2.929352574
  501 SOLV  HW2     3210   -1.938250096   -1.368696673   -2.798978226
  502 SOLV  OW      3211   -2.007080937   -0.745191551   -1.094311279
  502 SOLV  HW1     3212   -1.920481972   -0.734861368   -1.143238845
  502 SOLV  HW2     3213   -2.072501600   -0.793780394   -1.152283994
  503 SOLV  OW      3214   -1.299748227   -0.553356150   -1.413030283
  503 SOLV  HW1     3215   -1.276477238   -0.630923765   -1.354350839
  503 SOLV  HW2     3216   -1.343794145   -0.482197231   -1.358277155
  504 SOLV  OW      3217   -2.841557048   -0.217093735   -3.239629792
  504 SOLV  HW1     3218   -2.756900770   -0.242891124   -3.286207046
  504 SOLV  HW2     3219   -2.919959527   -0.247622597   -3.293691613
  505 SOLV  OW      3220   -2.811690746   -2.122486429   -3.842469410
  505 SOLV  HW1     3221   -2.810099739   -2.043793063   -3.780774908
  505 SOLV  HW2     3222   -2.788848861   -2.205356984   -3.791360908
  506 SOLV  OW      3223   -2.911776141   -2.807966257   -3.441797753
  506 SOLV  HW1     3224   -2.985814640   -2.848721127   -3.388343238
  506 SOLV  HW2     3225   -2.829294300   -2.802301247   -3.385542499
  507 SOLV  OW      3226   -2.893274233   -1.264312926   -2.863844007
  507 SOLV  HW1     3227   -2.959281252   -1.194452361   -2.836199714
  507 SOLV  HW2     3228   -2.835427540   -1.288213043   -2.785843421
  508 SOLV  OW      3229   -1.730443272   -0.107811073   -3.703933765
  508 SOLV  HW1     3230   -1.689606373   -0.186455854   -3.657577000
  508 SOLV  HW2     3231   -1.807310076   -0.073523201   -3.649920777
  509 SOLV  OW      3232   -2.672213388   -3.078598505   -0.307996219
  509 SOLV  HW1     3233   -2.698235505   -2.990110891   -0.269339291
  509 SOLV  HW2     3234   -2.734486931   -3.101933818   -0.382688445
  510 SOLV  OW      3235   -0.555737744   -1.244947697   -3.145114964
  510 SOLV  HW1     3236   -0.593769675   -1.331148015   -3.178650009
  510 SOLV  HW2     3237   -0.515300402   -1.259282180   -3.054777337
  511 SOLV  OW      3238   -2.033340458   -1.474593107   -3.075324915
  511 SOLV  HW1     3239   -2.049569043   -1.558327261   -3.127542217
  511 SOLV  HW2     3240   -1.961809129   -1.420822840   -3.119972837
  512 SOLV  OW      3241   -3.045408475   -3.061605188   -0.077568057
  512 SOLV  HW1     3242   -2.953806880   -3.032017570   -0.050446359
  512 SOLV  HW2     3243   -3.063291537   -3.152772301   -0.040548448
  513 SOLV  OW      3244   -1.831275159   -0.433926805   -3.887273947
  513 SOLV  HW1     3245   -1.894566214   -0.435070908   -3.964698155
  513 SOLV  HW2     3246   -1.785098667   -0.345307663   -3.883298033
  514 SOLV  OW      3247   -2.819128228   -2.458290632   -0.886449468
  514 SOLV  HW1     3248   -2.827143212   -2.550240895   -0.847966395
  514 SOLV  HW2     3249   -2.836575455   -2.461731869   -0.984855526
  515 SOLV  OW      3250   -1.443531115   -0.657551551   -0.580048765
  515 SOLV  HW1     3251   -1.510165524   -0.696023087   -0.516160719
  515 SOLV  HW2     3252   -1.352597700   -0.693446906   -0.558966186
  516 SOLV  OW      3253   -2.811358966   -1.957333415   -4.071720752
  516 SOLV  HW1     3254   -2.821294962   -2.012047980   -4.154841295
  516 SOLV  HW2     3255   -2.797505837   -2.017947577   -3.993392120
  517 SOLV  OW      3256   -2.800285914   -0.750867195   -0.669889679
  517 SOLV  HW1     3257   -2.709558598   -0.736621830   -0.709481651
  517 SOLV  HW2     3258   -2.858818827   -0.672788195   -0.691783769
  518 SOLV  OW      3259   -1.865916463   -2.098801658   -2.427665494
  518 SOLV  HW1     3260   -1.847673226   -2.197109619   -2.425581171
  518 SOLV  HW2     3261   -1.938455311   -2.076987902   -2.362367645
  519 SOLV  OW      3262   -2.921823916   -2.323927006   -2.669856895
  519 SOLV  HW1     3263   -2.999595975   -2.360708050   -2.720847567
  519 SOLV  HW2     3264   -2.842853486   -2.315972163   -2.730699289
  520 SOLV  OW      3265   -0.124775520   -2.310163495   -1.978528079
  520 SOLV  HW1     3266   -0.182002260   -2.369000679   -1.921388872
  520 SOLV  HW2     3267   -0.091339950   -2.233208484   -1.924107186
  521 SOLV  OW      3268   -1.855353170   -2.600878148   -2.270885439
  521 SOLV  HW1     3269   -1.926699169   -2.609898688   -2.201399212
  521 SOLV  HW2     3270   -1.773783066   -2.650775664   -2.241618459
  522 SOLV  OW      3271   -0.423549420   -1.907762037   -3.530867186
  522 SOLV  HW1     3272   -0.407573704   -1.841410846   -3.603968504
  522 SOLV  HW2     3273   -0.521752900   -1.915160984   -3.513466613
  523 SOLV  OW      3274   -0.825624662   -3.146994595   -0.763011236
  523 SOLV  HW1     3275   -0.760759724   -3.218541668   -0.737031407
  523 SOLV  HW2     3276   -0.851285395   -3.094272049   -0.681997526
  524 SOLV  OW      3277   -1.685952012   -1.937251595   -0.525855568
  524 SOLV  HW1     3278   -1.643444947   -1.926929733   -0.435929995
  524 SOLV  HW2     3279   -1.632582529   -1.887006229   -0.593892520
  525 SOLV  OW      3280   -0.979525330   -0.549656092   -3.181691604
  525 SOLV  HW1     3281   -1.062045542   -0.527834330   -3.233804246
  525 SOLV  HW2     3282   -0.991422448   -0.637707183   -3.135789459
  526 SOLV  OW      3283   -2.888344354   -2.475335468   -1.158917854
  526 SOLV  HW1     3284   -2.928907700   -2.390142207   -1.192034666
  526 SOLV  HW2     3285   -2.825514432   -2.511335012   -1.227898611
  527 SOLV  OW      3286   -1.535595040   -0.134200906   -0.036630016
  527 SOLV  HW1     3287   -1.530102021   -0.228680937   -0.004299573
  527 SOLV  HW2     3288   -1.452402918   -0.111424173   -0.087246934
  528 SOLV  OW      3289   -2.099340869   -1.576892490   -3.729351096
  528 SOLV  HW1     3290   -2.095285275   -1.526226589   -3.643220395
  528 SOLV  HW2     3291   -2.053219109   -1.524535629   -3.800999172
  529 SOLV  OW      3292   -2.112609306   -1.780513850   -4.088839037
  529 SOLV  HW1     3293   -2.074962898   -1.705252630   -4.034802626
  529 SOLV  HW2     3294   -2.071038286   -1.866620532   -4.059532395
  530 SOLV  OW      3295   -2.422153325   -1.606636136   -3.025755382
  530 SOLV  HW1     3296   -2.452086557   -1.511926506   -3.037397512
  530 SOLV  HW2     3297   -2.338406178   -1.621802795   -3.078269703
  531 SOLV  OW      3298   -0.857233518   -2.201078452   -3.905010362
  531 SOLV  HW1     3299   -0.951318695   -2.227853134   -3.925819114
  531 SOLV  HW2     3300   -0.831737662   -2.236255258   -3.814930229
  532 SOLV  OW      3301   -2.397743821   -0.022793020   -0.512824107
  532 SOLV  HW1     3302   -2.465280671    0.040040446   -0.551459568
  532 SOLV  HW2     3303   -2.315889879    0.028316472   -0.486563469
  533 SOLV  OW      3304   -2.286095249   -2.567352831   -2.694701759
  533 SOLV  HW1     3305   -2.250807582   -2.622968394   -2.619445669
  533 SOLV  HW2     3306   -2.224168902   -2.490594468   -2.711282961
  534 SOLV  OW      3307   -2.789705082   -2.989940249   -1.464653740
  534 SOLV  HW1     3308   -2.752028559   -2.916438638   -1.408279684
  534 SOLV  HW2     3309   -2.817068789   -2.953087150   -1.553496730
  535 SOLV  OW      3310   -2.914418379   -1.600651624   -2.890305264
  535 SOLV  HW1     3311   -2.936901547   -1.506165469   -2.866465746
  535 SOLV  HW2     3312   -2.820212068   -1.620353948   -2.863131037
  536 SOLV  OW      3313   -0.837984505   -2.633392078   -1.980095262
  536 SOLV  HW1     3314   -0.756658558   -2.609016846   -1.927240061
  536 SOLV  HW2     3315   -0.811131169   -2.657311083   -2.073414495
  537 SOLV  OW      3316   -1.534599595   -1.567904633   -0.475698362
  537 SOLV  HW1     3317   -1.603814461   -1.510828708   -0.431502136
  537 SOLV  HW2     3318   -1.505771377   -1.640065870   -0.412743843
  538 SOLV  OW      3319   -1.365879931   -0.796328394   -2.549570610
  538 SOLV  HW1     3320   -1.338756197   -0.752791687   -2.463716968
  538 SOLV  HW2     3321   -1.367047027   -0.728044711   -2.622631348
  539 SOLV  OW      3322   -2.672620351   -0.243524437   -1.536144808
  539 SOLV  HW1     3323   -2.765762727   -0.218795240   -1.509413738
  539 SOLV  HW2     3324   -2.629165451   -0.165651560   -1.581410248
  540 SOLV  OW      3325   -2.453584441   -3.046329249   -0.027304396
  540 SOLV  HW1     3326   -2.514959976   -3.106148618    0.024234403
  540 SOLV  HW2     3327   -2.462585631   -3.065592225   -0.125026009
  541 SOLV  OW      3328   -2.915503901   -2.227176564   -1.486339886
  541 SOLV  HW1     3329   -2.891661725   -2.139309425   -1.444976161
  541 SOLV  HW2     3330   -2.854893994   -2.245041016   -1.563846663
  542 SOLV  OW      3331   -2.372129118   -3.166278395   -3.518347842
  542 SOLV  HW1     3332   -2.457573153   -3.145657868   -3.470643051
  542 SOLV  HW2     3333   -2.339208426   -3.084041827   -3.564769662
  543 SOLV  OW      3334   -2.597971749   -1.329320657   -2.975095742
  543 SOLV  HW1     3335   -2.657794675   -1.267671820   -3.026301460
  543 SOLV  HW2     3336   -2.643532958   -1.357411670   -2.890618276
  544 SOLV  OW      3337   -0.237323350   -2.606865473   -2.785628926
  544 SOLV  HW1     3338   -0.278106924   -2.655217120   -2.708167213
  544 SOLV  HW2     3339   -0.203609947   -2.673292406   -2.852354758
  545 SOLV  OW      3340   -0.502319799   -0.210414726   -3.126043896
  545 SOLV  HW1     3341   -0.498142079   -0.249377209   -3.218056334
  545 SOLV  HW2     3342   -0.562606812   -0.266172766   -3.068963171
  546 SOLV  OW      3343   -0.920134851   -2.491533552   -4.198980872
  546 SOLV  HW1     3344   -0.866972174   -2.413312616   -4.231492021
  546 SOLV  HW2     3345   -0.937278152   -2.554106566   -4.275089003
  547 SOLV  OW      3346   -1.822972042   -2.699426648   -0.294335623
  547 SOLV  HW1     3347   -1.734773011   -2.654249744   -0.307825437
  547 SOLV  HW2     3348   -1.808926079   -2.798091461   -0.285974882
  548 SOLV  OW      3349   -0.742399235   -1.792980128   -3.532993266
  548 SOLV  HW1     3350   -0.723769812   -1.744695064   -3.447416277
  548 SOLV  HW2     3351   -0.695344247   -1.746823381   -3.608208134
  549 SOLV  OW      3352   -3.010941801   -1.448045589   -2.532662411
  549 SOLV  HW1     3353   -3.023030456   -1.411429197   -2.440388336
  549 SOLV  HW2     3354   -3.070857549   -1.399108249   -2.596039636
  550 SOLV  OW      3355   -0.741374925   -2.307326969   -2.021959580
  550 SOLV  HW1     3356   -0.717226799   -2.312007663   -2.118894385
  550 SOLV  HW2     3357   -0.777399288   -2.216429863   -2.000950672
  551 SOLV  OW      3358   -0.238473419   -1.758917807   -1.865435810
  551 SOLV  HW1     3359   -0.323229238   -1.807693600   -1.886350286
  551 SOLV  HW2     3360   -0.229716274   -1.748322121   -1.766385096
  552 SOLV  OW      3361   -1.711581136   -2.788711350   -2.015826305
  552 SOLV  HW1     3362   -1.636353043   -2.851106296   -1.994623220
  552 SOLV  HW2     3363   -1.747434926   -2.749727994   -1.931004115
  553 SOLV  OW      3364   -2.780441405   -3.067871722   -0.817992324
  553 SOLV  HW1     3365   -2.706689845   -3.105057142   -0.761603361
  553 SOLV  HW2     3366   -2.860073083   -3.049031024   -0.760498744
  554 SOLV  OW      3367   -2.746546670   -2.401063088   -4.230598259
  554 SOLV  HW1     3368   -2.838482786   -2.438816240   -4.219459541
  554 SOLV  HW2     3369   -2.679020207   -2.468301761   -4.200253975
  555 SOLV  OW      3370   -1.751830749   -0.786864467   -3.380370898
  555 SOLV  HW1     3371   -1.767468078   -0.807515371   -3.283774760
  555 SOLV  HW2     3372   -1.839667732   -0.772788611   -3.426069616
  556 SOLV  OW      3373   -2.087037085   -2.012772050   -1.535228819
  556 SOLV  HW1     3374   -2.055391667   -2.037145326   -1.443542134
  556 SOLV  HW2     3375   -2.054260684   -2.080678342   -1.600927525
  557 SOLV  OW      3376   -2.145647294   -2.047124939   -3.094514036
  557 SOLV  HW1     3377   -2.167463970   -2.139866920   -3.124894881
  557 SOLV  HW2     3378   -2.060935263   -2.048540723   -3.041392783
  558 SOLV  OW      3379   -2.396215883   -0.524985224   -1.069974270
  558 SOLV  HW1     3380   -2.381430510   -0.427817090   -1.088457093
  558 SOLV  HW2     3381   -2.482997857   -0.536885632   -1.021713621
  559 SOLV  OW      3382   -0.476250519   -2.071232956   -1.043295480
  559 SOLV  HW1     3383   -0.426947268   -2.107362070   -0.964150571
  559 SOLV  HW2     3384   -0.530583433   -1.992055054   -1.015388594
  560 SOLV  OW      3385   -1.240455898   -2.232257303   -1.120238412
  560 SOLV  HW1     3386   -1.267651020   -2.136419262   -1.129018904
  560 SOLV  HW2     3387   -1.301325549   -2.278377834   -1.055668009
  561 SOLV  OW      3388   -2.996402200   -1.483629190   -1.838815376
  561 SOLV  HW1     3389   -2.984607729   -1.491826095   -1.937785481
  561 SOLV  HW2     3390   -3.050496965   -1.560737875   -1.805209695
  562 SOLV  OW      3391   -1.764172800   -2.295274025   -3.981547472
  562 SOLV  HW1     3392   -1.856067763   -2.327211722   -4.004684010
  562 SOLV  HW2     3393   -1.770533260   -2.220857248   -3.915036912
  563 SOLV  OW      3394   -0.632626712   -2.981614863   -1.479301728
  563 SOLV  HW1     3395   -0.722538424   -3.009924877   -1.512709948
  563 SOLV  HW2     3396   -0.641165393   -2.895050130   -1.429952555
  564 SOLV  OW      3397   -0.216590250   -3.147924527   -3.070047232
  564 SOLV  HW1     3398   -0.274756060   -3.066950215   -3.077888811
  564 SOLV  HW2     3399   -0.195596241   -3.164659655   -2.973710347
  565 SOLV  OW      3400   -0.593913966   -2.918086162   -4.115011065
  565 SOLV  HW1     3401   -0.685661470   -2.956214584   -4.126426414
  565 SOLV  HW2     3402   -0.592772023   -2.823626662   -4.147840368
  566 SOLV  OW      3403   -2.253667779   -0.389800706   -3.227713300
  566 SOLV  HW1     3404   -2.202957962   -0.401834258   -3.142358930
  566 SOLV  HW2     3405   -2.203386925   -0.327710195   -3.287864954
  567 SOLV  OW      3406   -0.882618585   -1.993071436   -1.005031233
  567 SOLV  HW1     3407   -0.960844959   -1.930908209   -1.000751733
  567 SOLV  HW2     3408   -0.875641366   -2.031544478   -1.097080612
  568 SOLV  OW      3409   -1.859018256   -2.624755149   -4.158033303
  568 SOLV  HW1     3410   -1.779441367   -2.685176040   -4.162141294
  568 SOLV  HW2     3411   -1.858512389   -2.563586557   -4.237141758
  569 SOLV  OW      3412   -1.345232577   -0.365997090   -0.591403736
  569 SOLV  HW1     3413   -1.389101673   -0.455819853   -0.594454445
  569 SOLV  HW2     3414   -1.402421547   -0.302753511   -0.539138627
  570 SOLV  OW      3415   -0.173610348   -2.089698664   -3.400673065
  570 SOLV  HW1     3416   -0.182644320   -2.183593306   -3.433898218
  570 SOLV  HW2     3417   -0.194074161   -2.025957377   -3.474969333
  571 SOLV  OW      3418   -2.941037407   -0.153213208   -1.440164673
  571 SOLV  HW1     3419   -2.982771162   -0.239151758   -1.469709509
  571 SOLV  HW2     3420   -2.948660147   -0.144915643   -1.340801479
  572 SOLV  OW      3421   -2.823029298   -1.223162094   -0.166168676
  572 SOLV  HW1     3422   -2.839220538   -1.128399647   -0.193724879
  572 SOLV  HW2     3423   -2.725689740   -1.244291510   -0.175113118
  573 SOLV  OW      3424   -1.647453871   -0.439433487   -1.241935166
  573 SOLV  HW1     3425   -1.554154902   -0.408171907   -1.259813015
  573 SOLV  HW2     3426   -1.691549604   -0.463809938   -1.328323372
  574 SOLV  OW      3427   -1.727277671   -1.487699028   -1.842992206
  574 SOLV  HW1     3428   -1.670599155   -1.410406101   -1.871537428
  574 SOLV  HW2     3429   -1.695912570   -1.570786238   -1.888973216
  575 SOLV  OW      3430   -2.452317048   -1.331157759   -3.212917594
  575 SOLV  HW1     3431   -2.484051469   -1.259595886   -3.275156040
  575 SOLV  HW2     3432   -2.469898017   -1.303366616   -3.118470473
  576 SOLV  OW      3433   -0.501457279   -2.103035258   -1.749862335
  576 SOLV  HW1     3434   -0.424567693   -2.136400459   -1.695303397
  576 SOLV  HW2     3435   -0.587367561   -2.129503678   -1.706036586
  577 SOLV  OW      3436   -1.616034318   -3.130905202   -3.411493293
  577 SOLV  HW1     3437   -1.596195609   -3.228923979   -3.411881333
  577 SOLV  HW2     3438   -1.569846563   -3.087871552   -3.333929397
  578 SOLV  OW      3439   -1.531689467   -0.666783398   -0.856634439
  578 SOLV  HW1     3440   -1.568244224   -0.759054402   -0.868934729
  578 SOLV  HW2     3441   -1.487683240   -0.660046651   -0.767082106
  579 SOLV  OW      3442   -0.397600295   -1.687392300   -2.110280659
  579 SOLV  HW1     3443   -0.405054371   -1.767816702   -2.051307636
  579 SOLV  HW2     3444   -0.302126273   -1.674481669   -2.137103568
  580 SOLV  OW      3445   -0.406357253   -0.918970051   -0.471745633
  580 SOLV  HW1     3446   -0.346301537   -0.842972226   -0.496631827
  580 SOLV  HW2     3447   -0.356171584   -1.005100375   -0.479791124
  581 SOLV  OW      3448   -1.578682522   -0.475078816   -1.978153048
  581 SOLV  HW1     3449   -1.623356949   -0.526295379   -1.904787047
  581 SOLV  HW2     3450   -1.507647002   -0.416363087   -1.939322001
  582 SOLV  OW      3451   -0.670931873   -2.909653317   -2.330946026
  582 SOLV  HW1     3452   -0.732825632   -2.838599286   -2.297447385
  582 SOLV  HW2     3453   -0.589751204   -2.913308696   -2.272652707
  583 SOLV  OW      3454   -1.366350058   -1.602774430   -1.005084887
  583 SOLV  HW1     3455   -1.300488469   -1.609172385   -1.080070836
  583 SOLV  HW2     3456   -1.342378774   -1.668865927   -0.933959759
  584 SOLV  OW      3457   -0.880542762   -2.064324968   -2.047949825
  584 SOLV  HW1     3458   -0.796818740   -2.009649967   -2.046393165
  584 SOLV  HW2     3459   -0.957707873   -2.006354340   -2.074149054
  585 SOLV  OW      3460   -2.191097708   -2.918677435   -0.825931105
  585 SOLV  HW1     3461   -2.238577289   -3.006282793   -0.817503257
  585 SOLV  HW2     3462   -2.147788191   -2.895744528   -0.738762488
  586 SOLV  OW      3463   -1.289390620   -1.417211096   -0.110793054
  586 SOLV  HW1     3464   -1.364610065   -1.360279076   -0.143971062
  586 SOLV  HW2     3465   -1.271469886   -1.396046262   -0.014705322
  587 SOLV  OW      3466   -1.144793691   -2.528523106   -0.292654000
  587 SOLV  HW1     3467   -1.118499468   -2.432287165   -0.299531338
  587 SOLV  HW2     3468   -1.065316481   -2.582925703   -0.265751756
  588 SOLV  OW      3469   -1.946059541   -0.032055237   -3.557430965
  588 SOLV  HW1     3470   -1.973772380    0.004678470   -3.646223692
  588 SOLV  HW2     3471   -1.993969631   -0.118210834   -3.540597683
  589 SOLV  OW      3472   -0.707980016   -1.824864234   -2.049818745
  589 SOLV  HW1     3473   -0.658373998   -1.830419894   -2.136478902
  589 SOLV  HW2     3474   -0.774896043   -1.750685758   -2.054432303
  590 SOLV  OW      3475   -2.359273829   -0.775951679   -2.546512074
  590 SOLV  HW1     3476   -2.407086509   -0.812350013   -2.466569389
  590 SOLV  HW2     3477   -2.405117618   -0.807064247   -2.629770945
  591 SOLV  OW      3478   -2.233836896   -2.280359157   -3.196836914
  591 SOLV  HW1     3479   -2.306638630   -2.323863097   -3.143834300
  591 SOLV  HW2     3480   -2.263788578   -2.269102169   -3.291589766
  592 SOLV  OW      3481   -1.366495728   -2.323064741   -1.719765373
  592 SOLV  HW1     3482   -1.394630308   -2.228455481   -1.735861573
  592 SOLV  HW2     3483   -1.307006017   -2.353265194   -1.794266049
  593 SOLV  OW      3484   -2.960608842   -0.621700412   -0.983630186
  593 SOLV  HW1     3485   -2.987459560   -0.650765164   -0.891782554
  593 SOLV  HW2     3486   -3.025284633   -0.658489088   -1.050452553
  594 SOLV  OW      3487   -1.332224832   -0.891050721   -1.015830641
  594 SOLV  HW1     3488   -1.427281621   -0.861832798   -1.005238398
  594 SOLV  HW2     3489   -1.289852449   -0.840076004   -1.090716046
  595 SOLV  OW      3490   -2.982341248   -1.660470491   -3.149673787
  595 SOLV  HW1     3491   -2.960054150   -1.614807345   -3.063536221
  595 SOLV  HW2     3492   -3.010801614   -1.592328153   -3.217113382
  596 SOLV  OW      3493   -1.595430307   -2.328571740   -3.666915942
  596 SOLV  HW1     3494   -1.671100631   -2.362051770   -3.610763207
  596 SOLV  HW2     3495   -1.597267020   -2.374172078   -3.755894791
  597 SOLV  OW      3496   -0.574547622   -2.697521278   -0.945525386
  597 SOLV  HW1     3497   -0.668316131   -2.662885612   -0.948617017
  597 SOLV  HW2     3498   -0.524986577   -2.666787240   -1.026770586
  598 SOLV  OW      3499   -0.525125755   -1.403783675   -0.617417580
  598 SOLV  HW1     3500   -0.610110758   -1.446540436   -0.648258751
  598 SOLV  HW2     3501   -0.541910824   -1.353797509   -0.532439571
  599 SOLV  OW      3502   -2.536723248   -2.502006534   -1.543830527
  599 SOLV  HW1     3503   -2.477139214   -2.541923807   -1.474132772
  599 SOLV  HW2     3504   -2.498003878   -2.415243601   -1.575045382
  600 SOLV  OW      3505   -2.023604099   -0.511543982   -0.439530850
  600 SOLV  HW1     3506   -2.095630766   -0.471673800   -0.382749345
  600 SOLV  HW2     3507   -2.058573619   -0.526570264   -0.532013239
  601 SOLV  OW      3508   -2.757061218   -0.256588347   -3.947326338
  601 SOLV  HW1     3509   -2.669890624   -0.277655038   -3.903062869
  601 SOLV  HW2     3510   -2.814390529   -0.338522876   -3.948685752
  602 SOLV  OW      3511   -1.303162186   -2.622872501   -1.961503265
  602 SOLV  HW1     3512   -1.377109556   -2.580663608   -2.013963496
  602 SOLV  HW2     3513   -1.233259320   -2.554255275   -1.941325534
  603 SOLV  OW      3514   -2.871717472   -1.910908718   -3.665342525
  603 SOLV  HW1     3515   -2.957084018   -1.962346574   -3.673597370
  603 SOLV  HW2     3516   -2.891712240   -1.812921176   -3.665526147
  604 SOLV  OW      3517   -2.567567720   -1.445062087   -1.535152699
  604 SOLV  HW1     3518   -2.636726552   -1.449047999   -1.607284397
  604 SOLV  HW2     3519   -2.557425361   -1.350601150   -1.503910789
  605 SOLV  OW      3520   -0.565715206   -2.502334059   -1.940728461
  605 SOLV  HW1     3521   -0.569095152   -2.525802144   -1.843570833
  605 SOLV  HW2     3522   -0.630853307   -2.428812756   -1.959525793
  606 SOLV  OW      3523   -0.631333249   -2.355115578   -1.407456565
  606 SOLV  HW1     3524   -0.578297954   -2.415756077   -1.348211418
  606 SOLV  HW2     3525   -0.635797974   -2.264014184   -1.366437328
  607 SOLV  OW      3526   -0.114063115   -0.519629243   -2.769811125
  607 SOLV  HW1     3527   -0.173673965   -0.471243269   -2.833897986
  607 SOLV  HW2     3528   -0.143408341   -0.500552170   -2.676127443
  608 SOLV  OW      3529   -0.437082171   -0.627451907   -2.679449566
  608 SOLV  HW1     3530   -0.431184309   -0.527637625   -2.680974181
  608 SOLV  HW2     3531   -0.387846649   -0.662516152   -2.599772988
  609 SOLV  OW      3532   -2.414473335   -0.762732497   -3.363528798
  609 SOLV  HW1     3533   -2.444940269   -0.703569946   -3.288875313
  609 SOLV  HW2     3534   -2.494056547   -0.797129120   -3.413377666
  610 SOLV  OW      3535   -0.117708099   -2.866744900   -2.303427451
  610 SOLV  HW1     3536   -0.063547331   -2.814765716   -2.369505476
  610 SOLV  HW2     3537   -0.182392896   -2.805557675   -2.257892272
  611 SOLV  OW      3538   -1.380970227   -1.249955780   -0.420189212
  611 SOLV  HW1     3539   -1.417099553   -1.292734484   -0.503042663
  611 SOLV  HW2     3540   -1.303458135   -1.191435031   -0.444005121
  612 SOLV  OW      3541   -2.393271923   -2.678878721   -1.097135184
  612 SOLV  HW1     3542   -2.307792179   -2.666011620   -1.046841405
  612 SOLV  HW2     3543   -2.466099059   -2.626422113   -1.053019326
  613 SOLV  OW      3544   -0.977148818   -0.082534182   -3.159886163
  613 SOLV  HW1     3545   -0.979797632   -0.035897109   -3.071459090
  613 SOLV  HW2     3546   -1.069753466   -0.088556616   -3.197163059
  614 SOLV  OW      3547   -1.137815974   -2.372051634   -3.878067525
  614 SOLV  HW1     3548   -1.114442885   -2.425697632   -3.796967354
  614 SOLV  HW2     3549   -1.203218019   -2.422996435   -3.934001083
  615 SOLV  OW      3550   -0.111441262   -0.391046262   -3.296574967
  615 SOLV  HW1     3551   -0.114774491   -0.354226195   -3.389499100
  615 SOLV  HW2     3552   -0.115351487   -0.315831516   -3.230778970
  616 SOLV  OW      3553   -2.908435128   -1.130042227   -1.956804970
  616 SOLV  HW1     3554   -2.873714397   -1.136539857   -2.050358672
  616 SOLV  HW2     3555   -2.915151029   -1.033831355   -1.930378378
  617 SOLV  OW      3556   -2.644238696   -1.754212325   -0.948269106
  617 SOLV  HW1     3557   -2.707129555   -1.798960265   -0.884677307
  617 SOLV  HW2     3558   -2.681744665   -1.665553512   -0.975368041
  618 SOLV  OW      3559   -1.589952783   -2.136201436   -2.646573619
  618 SOLV  HW1     3560   -1.547808300   -2.093133016   -2.566767894
  618 SOLV  HW2     3561   -1.576646862   -2.077954369   -2.726774179
  619 SOLV  OW      3562   -0.066310169   -3.209708246   -2.850564219
  619 SOLV  HW1     3563    0.007888481   -3.147369565   -2.825857433
  619 SOLV  HW2     3564   -0.079157756   -3.276803920   -2.777522516
  620 SOLV  OW      3565   -1.859652775   -2.579120815   -2.746001541
  620 SOLV  HW1     3566   -1.824675289   -2.499332513   -2.696889153
  620 SOLV  HW2     3567   -1.881475028   -2.651566181   -2.680602237
  621 SOLV  OW      3568   -1.174954527   -1.661717446   -1.213205381
  621 SOLV  HW1     3569   -1.082008990   -1.679886003   -1.245341942
  621 SOLV  HW2     3570   -1.240191213   -1.683840421   -1.285706663
  622 SOLV  OW      3571   -2.876820623   -0.139835011   -0.679547377
  622 SOLV  HW1     3572   -2.933621263   -0.203297786   -0.731967437
  622 SOLV  HW2     3573   -2.850565514   -0.062814379   -0.737687479
  623 SOLV  OW      3574   -1.287851224   -1.591044983   -1.902046958
  623 SOLV  HW1     3575   -1.378674836   -1.626563049   -1.924204673
  623 SOLV  HW2     3576   -1.221897483   -1.666218985   -1.901514764
  624 SOLV  OW      3577   -0.814018876   -2.591843312   -3.677827650
  624 SOLV  HW1     3578   -0.831617045   -2.576500199   -3.775073176
  624 SOLV  HW2     3579   -0.881862638   -2.542385334   -3.623487820
  625 SOLV  OW      3580   -1.174038240   -0.727682434   -0.789799273
  625 SOLV  HW1     3581   -1.114825100   -0.674054041   -0.849963319
  625 SOLV  HW2     3582   -1.251886908   -0.762474280   -0.842058501
  626 SOLV  OW      3583   -2.520780597   -0.986454061   -0.423279512
  626 SOLV  HW1     3584   -2.606045488   -0.934221261   -0.421423934
  626 SOLV  HW2     3585   -2.538519229   -1.080251586   -0.393461240
  627 SOLV  OW      3586   -0.959552931   -1.652461406   -0.798078875
  627 SOLV  HW1     3587   -0.872505321   -1.603594659   -0.804099819
  627 SOLV  HW2     3588   -1.020192326   -1.604782498   -0.734431309
  628 SOLV  OW      3589   -2.173398554   -0.653159231   -3.301813863
  628 SOLV  HW1     3590   -2.219125651   -0.572217605   -3.264969208
  628 SOLV  HW2     3591   -2.239224743   -0.708040344   -3.353340327
  629 SOLV  OW      3592   -1.561862718   -2.310639563   -1.134259207
  629 SOLV  HW1     3593   -1.537618117   -2.364076528   -1.053273530
  629 SOLV  HW2     3594   -1.556110039   -2.213133721   -1.112778839
  630 SOLV  OW      3595   -0.681902821   -3.072452878   -0.188801669
  630 SOLV  HW1     3596   -0.644907464   -3.029957904   -0.271427325
  630 SOLV  HW2     3597   -0.718272867   -3.001596867   -0.128319908
  631 SOLV  OW      3598   -1.389238041   -2.755706983   -3.103811584
  631 SOLV  HW1     3599   -1.460645416   -2.758380397   -3.033855600
  631 SOLV  HW2     3600   -1.302396622   -2.729409746   -3.061775085
  632 SOLV  OW      3601   -0.071300288   -2.046223910   -1.833531842
  632 SOLV  HW1     3602   -0.130134112   -1.970767945   -1.862600358
  632 SOLV  HW2     3603    0.024164812   -2.016448074   -1.834865527
  633 SOLV  OW      3604   -1.976986707   -3.069104346   -1.959916449
  633 SOLV  HW1     3605   -2.019019846   -3.157007845   -1.982456857
  633 SOLV  HW2     3606   -2.031064873   -3.023469437   -1.889242186
  634 SOLV  OW      3607   -1.156599664   -1.443334193   -3.096864852
  634 SOLV  HW1     3608   -1.063226905   -1.415323045   -3.119196296
  634 SOLV  HW2     3609   -1.161777665   -1.543183178   -3.094577236
  635 SOLV  OW      3610   -2.146119734   -0.521678888   -0.957294803
  635 SOLV  HW1     3611   -2.242847756   -0.543571828   -0.970192812
  635 SOLV  HW2     3612   -2.092641704   -0.562055055   -1.031536729
  636 SOLV  OW      3613   -2.983806255   -2.489985815   -3.680506283
  636 SOLV  HW1     3614   -2.885522477   -2.480552923   -3.664609714
  636 SOLV  HW2     3615   -3.025953249   -2.535885717   -3.602287616
  637 SOLV  OW      3616   -2.192254284   -0.911706284   -1.880181433
  637 SOLV  HW1     3617   -2.254960161   -0.835512701   -1.863979243
  637 SOLV  HW2     3618   -2.228012321   -0.969200862   -1.953786432
  638 SOLV  OW      3619   -1.694594257   -1.472906999   -2.141470676
  638 SOLV  HW1     3620   -1.734778165   -1.393068900   -2.096607351
  638 SOLV  HW2     3621   -1.761161577   -1.547533765   -2.142553895
  639 SOLV  OW      3622   -2.345793235   -0.176157286   -2.078295795
  639 SOLV  HW1     3623   -2.308722743   -0.214809396   -1.993845618
  639 SOLV  HW2     3624   -2.270573902   -0.147727964   -2.137741784
  640 SOLV  OW      3625   -1.555035623   -0.707583071   -2.220240486
  640 SOLV  HW1     3626   -1.560798545   -0.637929513   -2.148719798
  640 SOLV  HW2     3627   -1.459345951   -0.732934625   -2.234410365
  641 SOLV  OW      3628   -1.099012391   -0.911160168   -4.262145153
  641 SOLV  HW1     3629   -1.008414238   -0.894207516   -4.223338634
  641 SOLV  HW2     3630   -1.099699082   -1.000310390   -4.307456532
  642 SOLV  OW      3631   -3.011216708   -1.324809334   -2.281005024
  642 SOLV  HW1     3632   -2.932534884   -1.266390496   -2.261059826
  642 SOLV  HW2     3633   -3.094035436   -1.268901498   -2.285097929
  643 SOLV  OW      3634   -0.434290553   -0.112963490   -0.118760320
  643 SOLV  HW1     3635   -0.511436532   -0.152266799   -0.168813632
  643 SOLV  HW2     3636   -0.434345488   -0.147576147   -0.024933360
  644 SOLV  OW      3637   -1.818818438   -1.884019637   -4.068548167
  644 SOLV  HW1     3638   -1.759204979   -1.807240662   -4.045035704
  644 SOLV  HW2     3639   -1.806867603   -1.957231833   -4.001475553
  645 SOLV  OW      3640   -1.209361440   -1.954940741   -1.193525798
  645 SOLV  HW1     3641   -1.202772975   -1.855350499   -1.187210809
  645 SOLV  HW2     3642   -1.266303101   -1.979656846   -1.271936359
  646 SOLV  OW      3643   -0.076180373   -2.098444500   -0.959705586
  646 SOLV  HW1     3644   -0.015963208   -2.120426193   -0.882945788
  646 SOLV  HW2     3645   -0.022692023   -2.095197134   -1.044143745
  647 SOLV  OW      3646   -1.192892548   -3.183087899   -0.102326232
  647 SOLV  HW1     3647   -1.265206809   -3.218427864   -0.161687024
  647 SOLV  HW2     3648   -1.160490114   -3.256134894   -0.042191594
  648 SOLV  OW      3649   -0.407957372   -2.837628890   -0.793981719
  648 SOLV  HW1     3650   -0.440243446   -2.842733621   -0.699466850
  648 SOLV  HW2     3651   -0.475528931   -2.789357851   -0.849708407
  649 SOLV  OW      3652   -1.766401503   -0.754600920   -2.872471960
  649 SOLV  HW1     3653   -1.863939420   -0.738830755   -2.856995255
  649 SOLV  HW2     3654   -1.731379360   -0.817429285   -2.802989096
  650 SOLV  OW      3655   -1.656079723   -2.195054236   -2.033470607
  650 SOLV  HW1     3656   -1.675743034   -2.269977152   -1.970211206
  650 SOLV  HW2     3657   -1.656062802   -2.229780325   -2.127257274
  651 SOLV  OW      3658   -2.504188919   -0.431327294   -0.801264403
  651 SOLV  HW1     3659   -2.506262192   -0.331975832   -0.812528944
  651 SOLV  HW2     3660   -2.583057910   -0.471758041   -0.847599095
  652 SOLV  OW      3661   -1.307269829   -1.405798945   -2.546676082
  652 SOLV  HW1     3662   -1.216907116   -1.386914540   -2.585142391
  652 SOLV  HW2     3663   -1.367167105   -1.327230511   -2.562200806
  653 SOLV  OW      3664   -1.257933847   -0.966952251   -1.668374205
  653 SOLV  HW1     3665   -1.236796027   -1.049404828   -1.720873850
  653 SOLV  HW2     3666   -1.282669670   -0.992414026   -1.574879942
  654 SOLV  OW      3667   -0.735428562   -2.498631336   -0.535168411
  654 SOLV  HW1     3668   -0.714783028   -2.412546937   -0.488673623
  654 SOLV  HW2     3669   -0.657749796   -2.560930759   -0.526036914
  655 SOLV  OW      3670   -2.856419069   -0.590206554   -2.639764877
  655 SOLV  HW1     3671   -2.860061210   -0.555972366   -2.733661965
  655 SOLV  HW2     3672   -2.916278663   -0.669842020   -2.630998126
  656 SOLV  OW      3673   -2.498680054   -0.054257581   -3.817453148
  656 SOLV  HW1     3674   -2.479317656    0.001128803   -3.898443198
  656 SOLV  HW2     3675   -2.455246728   -0.143816094   -3.827182189
  657 SOLV  OW      3676   -2.373592195   -1.163785919   -2.783580622
  657 SOLV  HW1     3677   -2.387995812   -1.147033060   -2.881109678
  657 SOLV  HW2     3678   -2.313313432   -1.093282028   -2.746221924
  658 SOLV  OW      3679   -1.638997185   -1.370649402   -1.309785980
  658 SOLV  HW1     3680   -1.732550402   -1.384225653   -1.277150772
  658 SOLV  HW2     3681   -1.574959334   -1.385221189   -1.234364934
  659 SOLV  OW      3682   -1.445825457   -1.888215589   -3.136569928
  659 SOLV  HW1     3683   -1.379186843   -1.947722827   -3.181513513
  659 SOLV  HW2     3684   -1.509729327   -1.852379625   -3.204641365
  660 SOLV  OW      3685   -2.660340693   -2.619505665   -1.741416498
  660 SOLV  HW1     3686   -2.690877740   -2.554852087   -1.811340141
  660 SOLV  HW2     3687   -2.605940436   -2.571155417   -1.672825089
  661 SOLV  OW      3688   -0.764177252   -1.058290377   -2.320512486
  661 SOLV  HW1     3689   -0.838029105   -1.109068189   -2.276139459
  661 SOLV  HW2     3690   -0.800674149   -0.973818967   -2.359678784
  662 SOLV  OW      3691   -0.068552282   -3.043377831   -3.482820731
  662 SOLV  HW1     3692   -0.069994241   -2.944061450   -3.494479707
  662 SOLV  HW2     3693   -0.159858751   -3.075259810   -3.457359309
  663 SOLV  OW      3694   -1.757297749   -3.146592263   -0.952846844
  663 SOLV  HW1     3695   -1.850585521   -3.123003559   -0.925589745
  663 SOLV  HW2     3696   -1.694970809   -3.129531063   -0.876518193
  664 SOLV  OW      3697   -2.459367479   -0.794136128   -1.781415871
  664 SOLV  HW1     3698   -2.453715074   -0.752077790   -1.690856699
  664 SOLV  HW2     3699   -2.534155287   -0.752292905   -1.832968942
  665 SOLV  OW      3700   -1.832588978   -0.454608694   -1.058460600
  665 SOLV  HW1     3701   -1.889353523   -0.373106462   -1.070086980
  665 SOLV  HW2     3702   -1.757572038   -0.452662229   -1.124571539
  666 SOLV  OW      3703   -2.985732020   -1.776798339   -1.162269676
  666 SOLV  HW1     3704   -3.013181948   -1.680648770   -1.164115953
  666 SOLV  HW2     3705   -3.044993119   -1.827160434   -1.099393890
  667 SOLV  OW      3706   -1.601584360   -0.847172700   -2.669797595
  667 SOLV  HW1     3707   -1.660027960   -0.776097945   -2.630626970
  667 SOLV  HW2     3708   -1.515923311   -0.851933719   -2.618406118
  668 SOLV  OW      3709   -1.802700711   -0.232064261   -0.623419290
  668 SOLV  HW1     3710   -1.853826505   -0.242590396   -0.538115340
  668 SOLV  HW2     3711   -1.708817931   -0.263859375   -0.610134142
  669 SOLV  OW      3712   -2.503582122   -2.059462168   -3.877917615
  669 SOLV  HW1     3713   -2.456260667   -1.994862270   -3.937828907
  669 SOLV  HW2     3714   -2.577161356   -2.104254831   -3.928726441
  670 SOLV  OW      3715   -1.409613429   -1.996388733   -3.442920125
  670 SOLV  HW1     3716   -1.498618396   -2.023062072   -3.479907527
  670 SOLV  HW2     3717   -1.370211411   -1.924145789   -3.499751388
  671 SOLV  OW      3718   -2.690376548   -0.681807182   -2.998119615
  671 SOLV  HW1     3719   -2.608734345   -0.678435857   -3.055781790
  671 SOLV  HW2     3720   -2.716200104   -0.588936993   -2.971475043
  672 SOLV  OW      3721   -0.039593093   -1.668269120   -3.017133499
  672 SOLV  HW1     3722   -0.023494997   -1.625548177   -3.106113342
  672 SOLV  HW2     3723   -0.017158660   -1.765588332   -3.022356733
  673 SOLV  OW      3724   -0.417542054   -2.485703568   -3.986260338
  673 SOLV  HW1     3725   -0.319420519   -2.466793627   -3.990325843
  673 SOLV  HW2     3726   -0.451666734   -2.465083183   -3.894541830
  674 SOLV  OW      3727   -2.412236024   -0.446591679   -1.677930484
  674 SOLV  HW1     3728   -2.511252372   -0.436500050   -1.687713930
  674 SOLV  HW2     3729   -2.370139151   -0.356203303   -1.670219501
  675 SOLV  OW      3730   -2.695308007   -0.699456119   -1.912487167
  675 SOLV  HW1     3731   -2.717859322   -0.676403473   -2.007154495
  675 SOLV  HW2     3732   -2.688050654   -0.615526539   -1.858587991
  676 SOLV  OW      3733   -2.080653532   -0.867224404   -0.149868767
  676 SOLV  HW1     3734   -2.056633651   -0.844982751   -0.244358952
  676 SOLV  HW2     3735   -2.099968740   -0.965068785   -0.142561227
  677 SOLV  OW      3736   -2.857026345   -1.984131489   -1.352658635
  677 SOLV  HW1     3737   -2.767421603   -2.019417202   -1.325715103
  677 SOLV  HW2     3738   -2.902387184   -1.944123374   -1.273023560
  678 SOLV  OW      3739   -2.981171453   -0.175232089   -1.171846437
  678 SOLV  HW1     3740   -3.057976621   -0.231227974   -1.140775748
  678 SOLV  HW2     3741   -2.967557673   -0.099134051   -1.108413372
  679 SOLV  OW      3742   -1.294776428   -0.341068484   -4.199587722
  679 SOLV  HW1     3743   -1.213362758   -0.352499623   -4.142640003
  679 SOLV  HW2     3744   -1.363970275   -0.289687569   -4.148851754
  680 SOLV  OW      3745   -0.612981464   -1.172018490   -4.064110996
  680 SOLV  HW1     3746   -0.547371692   -1.242454842   -4.091232894
  680 SOLV  HW2     3747   -0.705741319   -1.208981607   -4.069665153
  681 SOLV  OW      3748   -1.586909997   -2.917178386   -3.772401189
  681 SOLV  HW1     3749   -1.583069184   -3.008892915   -3.732706533
  681 SOLV  HW2     3750   -1.655436377   -2.915241343   -3.845218473
  682 SOLV  OW      3751   -2.939217092   -1.390368088   -3.801953434
  682 SOLV  HW1     3752   -2.847018527   -1.428350583   -3.794289398
  682 SOLV  HW2     3753   -2.987465271   -1.434993532   -3.877323740
  683 SOLV  OW      3754   -2.736350680   -1.226877322   -0.691167222
  683 SOLV  HW1     3755   -2.637240605   -1.230330392   -0.704078864
  683 SOLV  HW2     3756   -2.760006987   -1.268779471   -0.603497318
  684 SOLV  OW      3757   -0.762415597   -0.448422806   -2.749041797
  684 SOLV  HW1     3758   -0.791278236   -0.543381958   -2.736734314
  684 SOLV  HW2     3759   -0.667603427   -0.446271673   -2.780787670
  685 SOLV  OW      3760   -0.103329264   -2.502779748   -3.004909909
  685 SOLV  HW1     3761   -0.105338513   -2.404055646   -3.020763800
  685 SOLV  HW2     3762   -0.127741525   -2.521748265   -2.909799319
  686 SOLV  OW      3763   -1.724597696   -2.654234370   -2.979313667
  686 SOLV  HW1     3764   -1.779765590   -2.634300650   -2.898324817
  686 SOLV  HW2     3765   -1.750983179   -2.592666583   -3.053564688
  687 SOLV  OW      3766   -2.178563612   -1.744941427   -2.243272964
  687 SOLV  HW1     3767   -2.180825135   -1.832985959   -2.195892705
  687 SOLV  HW2     3768   -2.222317516   -1.754121396   -2.332733221
  688 SOLV  OW      3769   -0.060290812   -2.456886954   -0.854353024
  688 SOLV  HW1     3770   -0.014607891   -2.533646672   -0.899327167
  688 SOLV  HW2     3771   -0.065822354   -2.474377062   -0.756041593
  689 SOLV  OW      3772   -3.012700534   -2.501482287   -2.000147889
  689 SOLV  HW1     3773   -3.093709515   -2.453735880   -2.034203262
  689 SOLV  HW2     3774   -2.989044153   -2.575783588   -2.062770429
  690 SOLV  OW      3775   -0.565829623   -0.214110592   -3.686304222
  690 SOLV  HW1     3776   -0.512123606   -0.219932169   -3.770468078
  690 SOLV  HW2     3777   -0.575745057   -0.118222088   -3.659680289
  691 SOLV  OW      3778   -2.677295023   -2.840659465   -0.943716225
  691 SOLV  HW1     3779   -2.626888224   -2.798109805   -0.868548828
  691 SOLV  HW2     3780   -2.750629733   -2.897638599   -0.906609592
  692 SOLV  OW      3781   -2.412502661   -2.500762587   -0.587867763
  692 SOLV  HW1     3782   -2.357409348   -2.432333882   -0.540079809
  692 SOLV  HW2     3783   -2.375857315   -2.591938185   -0.569280884
  693 SOLV  OW      3784   -2.534797707   -1.206692140   -1.402110025
  693 SOLV  HW1     3785   -2.529647469   -1.218916832   -1.302993566
  693 SOLV  HW2     3786   -2.443734715   -1.186033915   -1.437897862
  694 SOLV  OW      3787   -1.607919119   -0.426504782   -0.275729678
  694 SOLV  HW1     3788   -1.626393390   -0.513567658   -0.321339543
  694 SOLV  HW2     3789   -1.678874685   -0.408933387   -0.207480214
  695 SOLV  OW      3790   -2.948949452   -1.542292359   -2.109350246
  695 SOLV  HW1     3791   -2.868119225   -1.593385413   -2.138632698
  695 SOLV  HW2     3792   -2.965733200   -1.467093514   -2.173106336
  696 SOLV  OW      3793   -0.651792502   -1.066300339   -3.347654858
  696 SOLV  HW1     3794   -0.685176943   -1.148629165   -3.393579590
  696 SOLV  HW2     3795   -0.596216411   -1.092403479   -3.268714624
  697 SOLV  OW      3796   -0.565668277   -2.716850816   -3.108138349
  697 SOLV  HW1     3797   -0.656154344   -2.757218450   -3.121726617
  697 SOLV  HW2     3798   -0.526885286   -2.691431713   -3.196747813
  698 SOLV  OW      3799   -0.946945217   -1.936614376   -4.103732173
  698 SOLV  HW1     3800   -0.982718038   -2.029920654   -4.099774698
  698 SOLV  HW2     3801   -0.884863648   -1.928011955   -4.181663030
  699 SOLV  OW      3802   -2.018194632   -2.317640255   -0.595266144
  699 SOLV  HW1     3803   -2.078951317   -2.329447198   -0.516712847
  699 SOLV  HW2     3804   -1.934052069   -2.272333749   -0.565792633
  700 SOLV  OW      3805   -2.999164445   -0.307592581   -3.454229319
  700 SOLV  HW1     3806   -3.098200021   -0.303102283   -3.467399574
  700 SOLV  HW2     3807   -2.955344006   -0.233841602   -3.505631510
  701 SOLV  OW      3808   -0.522872285   -2.283151633   -2.520742919
  701 SOLV  HW1     3809   -0.455710650   -2.340138879   -2.473374944
  701 SOLV  HW2     3810   -0.567684023   -2.336895953   -2.592194181
  702 SOLV  OW      3811   -2.774395022   -0.396506920   -2.314593374
  702 SOLV  HW1     3812   -2.698246761   -0.331696217   -2.313013943
  702 SOLV  HW2     3813   -2.745634604   -0.480588482   -2.360469706
  703 SOLV  OW      3814   -1.394718803   -1.323859602   -3.738667643
  703 SOLV  HW1     3815   -1.398547855   -1.395461729   -3.668952242
  703 SOLV  HW2     3816   -1.354376387   -1.241219612   -3.699363004
  704 SOLV  OW      3817   -0.093149881   -2.262666160   -1.426799657
  704 SOLV  HW1     3818   -0.039552640   -2.301449959   -1.501798254
  704 SOLV  HW2     3819   -0.188389321   -2.252646757   -1.455619756
  705 SOLV  OW      3820   -0.867123964   -2.725915010   -2.539286154
  705 SOLV  HW1     3821   -0.897701506   -2.820522029   -2.528498511
  705 SOLV  HW2     3822   -0.931927566   -2.676351704   -2.597128372
  706 SOLV  OW      3823   -1.686953145   -1.136842938   -2.439737881
  706 SOLV  HW1     3824   -1.648977314   -1.102186049   -2.353957099
  706 SOLV  HW2     3825   -1.687994854   -1.236825288   -2.437721475
  707 SOLV  OW      3826   -1.792220605   -2.341677045   -1.422031541
  707 SOLV  HW1     3827   -1.696562068   -2.343053467   -1.392894266
  707 SOLV  HW2     3828   -1.836932115   -2.426493960   -1.393599801
  708 SOLV  OW      3829   -1.190673100   -1.285698284   -0.708188133
  708 SOLV  HW1     3830   -1.290299562   -1.294354158   -0.707114362
  708 SOLV  HW2     3831   -1.162177049   -1.239158261   -0.791994268
  709 SOLV  OW      3832   -1.909695476   -2.339326373   -0.219912314
  709 SOLV  HW1     3833   -1.958192217   -2.409958396   -0.168327716
  709 SOLV  HW2     3834   -1.817765554   -2.327783663   -0.182264342
  710 SOLV  OW      3835   -1.884190261   -2.733657491   -0.913621411
  710 SOLV  HW1     3836   -1.907722404   -2.655465494   -0.855882648
  710 SOLV  HW2     3837   -1.961353375   -2.755320269   -0.973438195
  711 SOLV  OW      3838   -1.605363185   -1.901751967   -1.496680590
  711 SOLV  HW1     3839   -1.702162140   -1.888029502   -1.475619641
  711 SOLV  HW2     3840   -1.549474574   -1.851262726   -1.430884024
  712 SOLV  OW      3841   -1.819375966   -0.443642517   -0.125913814
  712 SOLV  HW1     3842   -1.862677713   -0.367333780   -0.173908693
  712 SOLV  HW2     3843   -1.822879483   -0.427277818   -0.027316138
  713 SOLV  OW      3844   -0.569762778   -2.934127854   -1.160675515
  713 SOLV  HW1     3845   -0.609914806   -3.014034022   -1.205428847
  713 SOLV  HW2     3846   -0.631492660   -2.856044205   -1.170286213
  714 SOLV  OW      3847   -0.328821141   -0.964707445   -4.324394041
  714 SOLV  HW1     3848   -0.284530163   -1.053499767   -4.311910764
  714 SOLV  HW2     3849   -0.285674121   -0.897241053   -4.264492733
  715 SOLV  OW      3850   -2.858379697   -0.880121297   -1.786749393
  715 SOLV  HW1     3851   -2.828549513   -0.906413031   -1.694985702
  715 SOLV  HW2     3852   -2.794656769   -0.812931757   -1.824519857
  716 SOLV  OW      3853   -2.666820120   -0.965855636   -2.943168831
  716 SOLV  HW1     3854   -2.696439116   -0.874616052   -2.914885991
  716 SOLV  HW2     3855   -2.729464940   -1.001159466   -3.012674656
  717 SOLV  OW      3856   -0.440113517   -2.908683417   -2.171546422
  717 SOLV  HW1     3857   -0.364641216   -2.924037277   -2.235341332
  717 SOLV  HW2     3858   -0.403463735   -2.882317682   -2.082309142
  718 SOLV  OW      3859   -1.353868626   -2.672330837   -0.881854312
  718 SOLV  HW1     3860   -1.384057424   -2.738473662   -0.813182978
  718 SOLV  HW2     3861   -1.263166761   -2.638002866   -0.857428098
  719 SOLV  OW      3862   -1.428472365   -3.105050112   -1.029931842
  719 SOLV  HW1     3863   -1.455694942   -3.025187655   -1.083622220
  719 SOLV  HW2     3864   -1.501412382   -3.128390905   -0.965615573
  720 SOLV  OW      3865   -1.346337934   -0.700630046   -1.891944961
  720 SOLV  HW1     3866   -1.425379519   -0.761822600   -1.889134421
  720 SOLV  HW2     3867   -1.305433115   -0.694847597   -1.800866411
  721 SOLV  OW      3868   -1.377611589   -0.981457564   -4.289492227
  721 SOLV  HW1     3869   -1.308333496   -0.923615906   -4.332582885
  721 SOLV  HW2     3870   -1.467534444   -0.938866857   -4.299582422
  722 SOLV  OW      3871   -2.465278421   -2.079530980   -3.620854033
  722 SOLV  HW1     3872   -2.562552149   -2.077781579   -3.597698262
  722 SOLV  HW2     3873   -2.453802706   -2.059101827   -3.718077618
  723 SOLV  OW      3874   -2.130904161   -2.004220730   -3.881563165
  723 SOLV  HW1     3875   -2.139817925   -1.918974811   -3.830032942
  723 SOLV  HW2     3876   -2.184178681   -2.075991348   -3.836703332
  724 SOLV  OW      3877   -1.874353098   -0.451413506   -2.955458142
  724 SOLV  HW1     3878   -1.808238446   -0.382775259   -2.925140097
  724 SOLV  HW2     3879   -1.875309568   -0.527630624   -2.890716975
  725 SOLV  OW      3880   -2.515549168   -0.866048741   -0.676587491
  725 SOLV  HW1     3881   -2.492145452   -0.910553263   -0.590141080
  725 SOLV  HW2     3882   -2.466812084   -0.778996058   -0.683508558
  726 SOLV  OW      3883   -0.917655076   -0.058404564   -2.850402068
  726 SOLV  HW1     3884   -0.906865759   -0.132777389   -2.916387468
  726 SOLV  HW2     3885   -0.878130374   -0.085702077   -2.762683998
  727 SOLV  OW      3886   -2.577345219   -0.333264042   -4.129561343
  727 SOLV  HW1     3887   -2.648702659   -0.293519603   -4.071856047
  727 SOLV  HW2     3888   -2.579796191   -0.432930592   -4.121686144
  728 SOLV  OW      3889   -1.349077000   -2.297714834   -0.591781304
  728 SOLV  HW1     3890   -1.355607549   -2.214691789   -0.647153725
  728 SOLV  HW2     3891   -1.374522111   -2.376891583   -0.647326239
  729 SOLV  OW      3892   -0.481939340   -0.879158219   -2.785934311
  729 SOLV  HW1     3893   -0.542324343   -0.935419574   -2.729456460
  729 SOLV  HW2     3894   -0.458924090   -0.795210619   -2.736695976
  730 SOLV  OW      3895   -0.947530361   -1.726045107   -1.356667168
  730 SOLV  HW1     3896   -0.862184598   -1.674097875   -1.361064190
  730 SOLV  HW2     3897   -0.947594725   -1.796112972   -1.428026793
  731 SOLV  OW      3898   -0.748915466   -1.412606588   -1.730214267
  731 SOLV  HW1     3899   -0.783100957   -1.505459019   -1.744762647
  731 SOLV  HW2     3900   -0.774915240   -1.381478683   -1.638798341
  732 SOLV  OW      3901   -0.264680907   -0.822177202   -3.491294346
  732 SOLV  HW1     3902   -0.222459246   -0.771202809   -3.416324620
  732 SOLV  HW2     3903   -0.195406360   -0.843645240   -3.560153683
  733 SOLV  OW      3904   -2.017866889   -0.319726679   -4.091968811
  733 SOLV  HW1     3905   -2.108665997   -0.295380341   -4.057840195
  733 SOLV  HW2     3906   -1.955243831   -0.243075951   -4.077650641
  734 SOLV  OW      3907   -2.544507861   -1.102670898   -2.428800343
  734 SOLV  HW1     3908   -2.572776053   -1.033671436   -2.362166852
  734 SOLV  HW2     3909   -2.530664107   -1.059292179   -2.517832008
  735 SOLV  OW      3910   -1.798795547   -2.919933396   -3.548595515
  735 SOLV  HW1     3911   -1.744194412   -2.871077176   -3.616664809
  735 SOLV  HW2     3912   -1.810769729   -3.014938445   -3.577444582
  736 SOLV  OW      3913   -0.874497312   -0.847457621   -2.485771262
  736 SOLV  HW1     3914   -0.852157324   -0.872382990   -2.580012530
  736 SOLV  HW2     3915   -0.879540920   -0.747882231   -2.477952433
  737 SOLV  OW      3916   -2.284697317   -1.501318091   -1.732421525
  737 SOLV  HW1     3917   -2.361513145   -1.560130084   -1.707082826
  737 SOLV  HW2     3918   -2.246209650   -1.532386239   -1.819341218
  738 SOLV  OW      3919   -2.850655112   -2.336688668   -2.234730498
  738 SOLV  HW1     3920   -2.926042488   -2.308919689   -2.294288105
  738 SOLV  HW2     3921   -2.886919291   -2.387368485   -2.156513922
  739 SOLV  OW      3922   -2.098642914   -0.041734682   -3.805675253
  739 SOLV  HW1     3923   -2.174925291   -0.007385042   -3.750876810
  739 SOLV  HW2     3924   -2.113095234   -0.017684100   -3.901666522
  740 SOLV  OW      3925   -1.485697569   -1.362131075   -1.553387693
  740 SOLV  HW1     3926   -1.554233120   -1.375931940   -1.481874495
  740 SOLV  HW2     3927   -1.440454064   -1.449048422   -1.573388813
  741 SOLV  OW      3928   -2.977525781   -1.272531098   -1.660916108
  741 SOLV  HW1     3929   -2.999603778   -1.364424274   -1.693626291
  741 SOLV  HW2     3930   -2.968402931   -1.210682325   -1.738974766
  742 SOLV  OW      3931   -1.203483458   -0.457138332   -3.320812023
  742 SOLV  HW1     3932   -1.280530382   -0.509974445   -3.356502765
  742 SOLV  HW2     3933   -1.180509204   -0.384114268   -3.385165351
  743 SOLV  OW      3934   -2.210303433   -0.106289550   -3.444670996
  743 SOLV  HW1     3935   -2.233677463   -0.048815349   -3.366237248
  743 SOLV  HW2     3936   -2.138459822   -0.170751139   -3.418504139
  744 SOLV  OW      3937   -1.520864294   -0.138621570   -1.535756969
  744 SOLV  HW1     3938   -1.471083789   -0.151117433   -1.449942670
  744 SOLV  HW2     3939   -1.457036128   -0.111101255   -1.607638366
  745 SOLV  OW      3940   -0.350750769   -3.159846333   -2.375876720
  745 SOLV  HW1     3941   -0.278101888   -3.168377525   -2.444062929
  745 SOLV  HW2     3942   -0.314923897   -3.184378470   -2.285784521
  746 SOLV  OW      3943   -0.765719123   -1.547082622   -2.265617951
  746 SOLV  HW1     3944   -0.782237820   -1.527052753   -2.362196759
  746 SOLV  HW2     3945   -0.707818095   -1.475692215   -2.226217483
  747 SOLV  OW      3946   -1.182219585   -1.089527868   -2.415685653
  747 SOLV  HW1     3947   -1.276681449   -1.116328811   -2.396694869
  747 SOLV  HW2     3948   -1.121740300   -1.129627409   -2.346865647
  748 SOLV  OW      3949   -1.469042726   -0.634416336   -3.311498489
  748 SOLV  HW1     3950   -1.536180142   -0.695312562   -3.353761365
  748 SOLV  HW2     3951   -1.389532305   -0.687608829   -3.282335683
  749 SOLV  OW      3952   -1.313338755   -1.487258819   -3.495486624
  749 SOLV  HW1     3953   -1.306362957   -1.584268540   -3.518773037
  749 SOLV  HW2     3954   -1.344578210   -1.477856331   -3.400948592
  750 SOLV  OW      3955   -0.182256112   -1.386409784   -4.036967465
  750 SOLV  HW1     3956   -0.157987248   -1.315476228   -3.970776149
  750 SOLV  HW2     3957   -0.100614520   -1.438985997   -4.060888695
  751 SOLV  OW      3958   -0.729254899   -3.121775384   -3.308191576
  751 SOLV  HW1     3959   -0.713516223   -3.044712494   -3.369958830
  751 SOLV  HW2     3960   -0.673251883   -3.199486046   -3.336936201
  752 SOLV  OW      3961   -0.450755100   -1.430923400   -2.406875111
  752 SOLV  HW1     3962   -0.448498628   -1.530904488   -2.406513513
  752 SOLV  HW2     3963   -0.517693842   -1.398866964   -2.339845094
  753 SOLV  OW      3964   -1.789637948   -1.418735314   -0.371482219
  753 SOLV  HW1     3965   -1.785915562   -1.345288981   -0.303707186
  753 SOLV  HW2     3966   -1.833233202   -1.384917067   -0.454893229
  754 SOLV  OW      3967   -1.590928242   -1.684775656   -3.736816761
  754 SOLV  HW1     3968   -1.638361383   -1.760237987   -3.691458581
  754 SOLV  HW2     3969   -1.598307420   -1.602289896   -3.680751369
  755 SOLV  OW      3970   -1.027157708   -2.225834605   -3.390997715
  755 SOLV  HW1     3971   -0.955737028   -2.156526388   -3.400849391
  755 SOLV  HW2     3972   -1.107865857   -2.184712221   -3.348610116
  756 SOLV  OW      3973   -1.611546913   -1.171075708   -3.843800407
  756 SOLV  HW1     3974   -1.643376775   -1.208123765   -3.931068868
  756 SOLV  HW2     3975   -1.544955355   -1.233742727   -3.803305585
  757 SOLV  OW      3976   -1.197820115   -0.357656303   -0.117288309
  757 SOLV  HW1     3977   -1.121798866   -0.388764308   -0.174338943
  757 SOLV  HW2     3978   -1.165957128   -0.344985112   -0.023342275
  758 SOLV  OW      3979   -2.221564527   -2.216709953   -1.831152277
  758 SOLV  HW1     3980   -2.136573007   -2.257528093   -1.864495915
  758 SOLV  HW2     3981   -2.246591071   -2.258530097   -1.743824521
  759 SOLV  OW      3982   -2.607193755   -3.177363271   -1.550344636
  759 SOLV  HW1     3983   -2.681703475   -3.119060145   -1.517934209
  759 SOLV  HW2     3984   -2.644012249   -3.247861084   -1.610973198
  760 SOLV  OW      3985   -0.207117307   -0.472269702   -2.523144081
  760 SOLV  HW1     3986   -0.286497508   -0.412269470   -2.533161866
  760 SOLV  HW2     3987   -0.227221250   -0.543094482   -2.455459194
  761 SOLV  OW      3988   -0.901431379   -3.018007627   -2.050861345
  761 SOLV  HW1     3989   -0.822004755   -2.977616131   -2.096264177
  761 SOLV  HW2     3990   -0.914063597   -2.975106802   -1.961410788
  762 SOLV  OW      3991   -2.034477313   -1.956780961   -2.041131132
  762 SOLV  HW1     3992   -2.104813098   -1.920840897   -1.979787461
  762 SOLV  HW2     3993   -1.954653518   -1.984533728   -1.987654316
  763 SOLV  OW      3994   -2.980327646   -0.207339626   -2.926234036
  763 SOLV  HW1     3995   -3.072858054   -0.200783177   -2.888861742
  763 SOLV  HW2     3996   -2.977813851   -0.164669821   -3.016646674
  764 SOLV  OW      3997   -2.654766405   -0.248540906   -2.824447309
  764 SOLV  HW1     3998   -2.731883023   -0.193613821   -2.856656384
  764 SOLV  HW2     3999   -2.685862136   -0.341647719   -2.805327965
  765 SOLV  OW      4000   -1.492182522   -2.924232638   -2.051377358
  765 SOLV  HW1     4001   -1.392271139   -2.926502207   -2.055145895
  765 SOLV  HW2     4002   -1.529490326   -2.990086189   -2.116745698
  766 SOLV  OW      4003   -1.763776627   -2.965355483   -1.200907796
  766 SOLV  HW1     4004   -1.715303252   -3.008236924   -1.124674249
  766 SOLV  HW2     4005   -1.773626169   -2.867421373   -1.183247198
  767 SOLV  OW      4006   -1.721228955   -1.666014403   -0.155421182
  767 SOLV  HW1     4007   -1.731293256   -1.622369520   -0.244829426
  767 SOLV  HW2     4008   -1.677353721   -1.602324380   -0.092013430
  768 SOLV  OW      4009   -2.884268663   -3.071074990   -2.227144853
  768 SOLV  HW1     4010   -2.919728740   -3.110262383   -2.312047226
  768 SOLV  HW2     4011   -2.849408301   -3.144321080   -2.168654044
  769 SOLV  OW      4012   -1.359074135   -0.598501135   -2.747982022
  769 SOLV  HW1     4013   -1.426935552   -0.541252318   -2.701966366
  769 SOLV  HW2     4014   -1.289705362   -0.540321348   -2.790444779
  770 SOLV  OW      4015   -1.254174091   -2.980607805   -2.883019840
  770 SOLV  HW1     4016   -1.269306701   -2.892095636   -2.838996920
  770 SOLV  HW2     4017   -1.341802493   -3.027304740   -2.894938156
  771 SOLV  OW      4018   -1.970339635   -2.323737469   -3.246964280
  771 SOLV  HW1     4019   -1.965798747   -2.327436356   -3.346792627
  771 SOLV  HW2     4020   -2.061475435   -2.293635232   -3.218856991
  772 SOLV  OW      4021   -0.381863626   -2.824080975   -1.911394086
  772 SOLV  HW1     4022   -0.294110033   -2.781959179   -1.888436879
  772 SOLV  HW2     4023   -0.369580631   -2.922711045   -1.922490733
  773 SOLV  OW      4024   -2.048381597   -1.664867955   -3.284805032
  773 SOLV  HW1     4025   -2.094437882   -1.729394124   -3.223840974
  773 SOLV  HW2     4026   -2.012996366   -1.713803236   -3.364520637
  774 SOLV  OW      4027   -2.208868485   -2.158380313   -1.307137135
  774 SOLV  HW1     4028   -2.272776022   -2.234499735   -1.318168863
  774 SOLV  HW2     4029   -2.182356201   -2.150813508   -1.211013036
  775 SOLV  OW      4030   -3.044154990   -2.061278354   -0.530042267
  775 SOLV  HW1     4031   -3.048816925   -2.085029958   -0.627078633
  775 SOLV  HW2     4032   -2.952500091   -2.027654323   -0.508345033
  776 SOLV  OW      4033   -1.313195729   -2.952053388   -2.525483216
  776 SOLV  HW1     4034   -1.320118691   -3.044283607   -2.563523004
  776 SOLV  HW2     4035   -1.274242914   -2.890565574   -2.594063847
  777 SOLV  OW      4036   -2.293567333   -2.229274293   -3.472137420
  777 SOLV  HW1     4037   -2.206479124   -2.181100600   -3.481957442
  777 SOLV  HW2     4038   -2.361859002   -2.187147503   -3.531828196
  778 SOLV  OW      4039   -0.496390828   -2.081477337   -0.567053875
  778 SOLV  HW1     4040   -0.423284840   -2.022856093   -0.601991891
  778 SOLV  HW2     4041   -0.457884621   -2.148536011   -0.503635513
  779 SOLV  OW      4042   -2.752198634   -0.106390433   -2.622177116
  779 SOLV  HW1     4043   -2.668790277   -0.142713264   -2.663714403
  779 SOLV  HW2     4044   -2.810126870   -0.182140947   -2.592048587
  780 SOLV  OW      4045   -0.473569955   -2.658470706   -3.354109164
  780 SOLV  HW1     4046   -0.512619110   -2.672269284   -3.445139505
  780 SOLV  HW2     4047   -0.406543422   -2.584324342   -3.357502758
  781 SOLV  OW      4048   -2.092859979   -1.606492978   -0.934836891
  781 SOLV  HW1     4049   -2.144493396   -1.690680667   -0.919091130
  781 SOLV  HW2     4050   -2.008851070   -1.627775838   -0.984747093
  782 SOLV  OW      4051   -1.122250279   -1.808694093   -1.899290836
  782 SOLV  HW1     4052   -1.128592225   -1.881751907   -1.831288593
  782 SOLV  HW2     4053   -1.085522001   -1.845715003   -1.984627633
  783 SOLV  OW      4054   -2.109502216   -0.314292481   -3.758587444
  783 SOLV  HW1     4055   -2.051791695   -0.347455323   -3.683945478
  783 SOLV  HW2     4056   -2.078586470   -0.223453537   -3.786766492
  784 SOLV  OW      4057   -1.996221547   -2.565512821   -0.443453383
  784 SOLV  HW1     4058   -1.930304719   -2.618462909   -0.390037632
  784 SOLV  HW2     4059   -1.950834873   -2.485328191   -0.482342689
  785 SOLV  OW      4060   -1.810374578   -1.102907623   -3.462569795
  785 SOLV  HW1     4061   -1.715080315   -1.076960425   -3.446848224
  785 SOLV  HW2     4062   -1.843445267   -1.059182981   -3.546211020
  786 SOLV  OW      4063   -0.370864234   -2.218646031   -3.059538372
  786 SOLV  HW1     4064   -0.422754595   -2.301105462   -3.082116497
  786 SOLV  HW2     4065   -0.434192712   -2.144131745   -3.038585064
  787 SOLV  OW      4066   -1.439698634   -0.778125087   -2.976617302
  787 SOLV  HW1     4067   -1.439985462   -0.723684010   -2.892727523
  787 SOLV  HW2     4068   -1.526790960   -0.766274519   -3.024323183
  788 SOLV  OW      4069   -0.262321761   -1.281636285   -3.313283577
  788 SOLV  HW1     4070   -0.294784426   -1.261590534   -3.220838009
  788 SOLV  HW2     4071   -0.162355225   -1.284546005   -3.313585607
  789 SOLV  OW      4072   -1.398764887   -0.423859646   -2.473972242
  789 SOLV  HW1     4073   -1.336343254   -0.484570839   -2.424786344
  789 SOLV  HW2     4074   -1.346846667   -0.348949378   -2.515136006
  790 SOLV  OW      4075   -2.623218494   -0.375990063   -1.302730718
  790 SOLV  HW1     4076   -2.654737921   -0.470867987   -1.300201913
  790 SOLV  HW2     4077   -2.632920930   -0.340126954   -1.395582021
  791 SOLV  OW      4078   -1.145985814   -1.105575410   -4.048184528
  791 SOLV  HW1     4079   -1.195569430   -1.192318026   -4.052535637
  791 SOLV  HW2     4080   -1.179524383   -1.044402118   -4.119840944
  792 SOLV  OW      4081   -2.815503553   -1.038723258   -2.627412267
  792 SOLV  HW1     4082   -2.864374280   -0.999151300   -2.549647378
  792 SOLV  HW2     4083   -2.801720633   -1.136541579   -2.611816468
  793 SOLV  OW      4084   -2.430000588   -2.827269389   -1.738776808
  793 SOLV  HW1     4085   -2.392989873   -2.786916198   -1.822453728
  793 SOLV  HW2     4086   -2.512049395   -2.777217684   -1.711121707
  794 SOLV  OW      4087   -2.613118512   -2.656613545   -0.754724982
  794 SOLV  HW1     4088   -2.570210618   -2.634454268   -0.667158333
  794 SOLV  HW2     4089   -2.584880657   -2.589753786   -0.823517396
  795 SOLV  OW      4090   -2.939470567   -0.997391655   -0.314247270
  795 SOLV  HW1     4091   -2.994103034   -1.003672815   -0.397769012
  795 SOLV  HW2     4092   -2.990869968   -0.947451992   -0.244503942
  796 SOLV  OW      4093   -0.319499210   -2.545818766   -1.524012413
  796 SOLV  HW1     4094   -0.219836213   -2.553878044   -1.526046542
  796 SOLV  HW2     4095   -0.360533001   -2.634013548   -1.547242737
  797 SOLV  OW      4096   -2.722414738   -1.724141181   -1.542116145
  797 SOLV  HW1     4097   -2.634592657   -1.676578003   -1.547285541
  797 SOLV  HW2     4098   -2.741742350   -1.748159389   -1.446977953
  798 SOLV  OW      4099   -1.351134141   -2.048027733   -0.728156725
  798 SOLV  HW1     4100   -1.382671196   -1.966601241   -0.679405710
  798 SOLV  HW2     4101   -1.263205009   -2.028792798   -0.771745323
  799 SOLV  OW      4102   -2.321639578   -0.902198721   -3.798984119
  799 SOLV  HW1     4103   -2.320838298   -0.998951121   -3.773690357
  799 SOLV  HW2     4104   -2.416185380   -0.871091313   -3.808724154
  800 SOLV  OW      4105   -0.855981829   -1.906724255   -2.408664481
  800 SOLV  HW1     4106   -0.756518670   -1.897916679   -2.403360288
  800 SOLV  HW2     4107   -0.898670361   -1.840025125   -2.347610595
  801 SOLV  OW      4108   -1.820107049   -2.943479482   -2.447121259
  801 SOLV  HW1     4109   -1.851652867   -3.036817362   -2.464288828
  801 SOLV  HW2     4110   -1.846732900   -2.915769986   -2.354790469
  802 SOLV  OW      4111   -2.886432600   -1.979961389   -2.636725943
  802 SOLV  HW1     4112   -2.887566505   -1.988764270   -2.736338892
  802 SOLV  HW2     4113   -2.942038370   -2.052552988   -2.596230437
  803 SOLV  OW      4114   -1.529374393   -2.808579877   -1.419277140
  803 SOLV  HW1     4115   -1.544548069   -2.828561222   -1.322465894
  803 SOLV  HW2     4116   -1.434300563   -2.780774496   -1.433048352
  804 SOLV  OW      4117   -2.099737412   -1.064469681   -0.677748944
  804 SOLV  HW1     4118   -2.092396523   -0.974724024   -0.721262005
  804 SOLV  HW2     4119   -2.156683569   -1.057230634   -0.595857066
  805 SOLV  OW      4120   -2.447745151   -2.947325865   -2.580864655
  805 SOLV  HW1     4121   -2.535449476   -2.992438720   -2.597432839
  805 SOLV  HW2     4122   -2.377466007   -2.988900642   -2.638606487
  806 SOLV  OW      4123   -1.213441267   -0.790917076   -0.504134353
  806 SOLV  HW1     4124   -1.195397454   -0.878859796   -0.460063291
  806 SOLV  HW2     4125   -1.165090304   -0.786938955   -0.591587431
  807 SOLV  OW      4126   -3.032869783   -1.496713860   -1.257188656
  807 SOLV  HW1     4127   -2.958597420   -1.441044772   -1.219957111
  807 SOLV  HW2     4128   -3.015559350   -1.514914831   -1.353991124
  808 SOLV  OW      4129   -2.698281339   -2.904840203   -3.705443949
  808 SOLV  HW1     4130   -2.638489652   -2.857848783   -3.770391995
  808 SOLV  HW2     4131   -2.750491607   -2.837302923   -3.653345025
  809 SOLV  OW      4132   -0.885887550   -1.201983548   -2.728843548
  809 SOLV  HW1     4133   -0.985704323   -1.196128923   -2.730777574
  809 SOLV  HW2     4134   -0.857202218   -1.292446697   -2.760386003
  810 SOLV  OW      4135   -1.915861268   -1.402114435   -1.276681202
  810 SOLV  HW1     4136   -1.945220138   -1.315166622   -1.316432073
  810 SOLV  HW2     4137   -1.986704725   -1.471130233   -1.291513303
  811 SOLV  OW      4138   -0.700720169   -2.186582357   -4.177727291
  811 SOLV  HW1     4139   -0.765070353   -2.185204842   -4.254272001
  811 SOLV  HW2     4140   -0.744004031   -2.229782039   -4.098593976
  812 SOLV  OW      4141   -2.874308883   -2.701422120   -3.965060629
  812 SOLV  HW1     4142   -2.838349586   -2.771906336   -4.026221339
  812 SOLV  HW2     4143   -2.970792200   -2.685317033   -3.985875208
  813 SOLV  OW      4144   -1.989776278   -2.144331405   -0.003670721
  813 SOLV  HW1     4145   -1.977952239   -2.214966593   -0.073472294
  813 SOLV  HW2     4146   -1.957306962   -2.056653085   -0.039162393
  814 SOLV  OW      4147   -0.413559678   -0.248824929   -2.392350375
  814 SOLV  HW1     4148   -0.347547079   -0.176026025   -2.373798611
  814 SOLV  HW2     4149   -0.413841772   -0.313725664   -2.316262651
  815 SOLV  OW      4150   -2.681440722   -2.173952266   -2.814658427
  815 SOLV  HW1     4151   -2.743958654   -2.111566114   -2.861574840
  815 SOLV  HW2     4152   -2.614345420   -2.209191374   -2.879912833
  816 SOLV  OW      4153   -0.300202047   -2.627764803   -2.204651241
  816 SOLV  HW1     4154   -0.362644569   -2.626319672   -2.282758154
  816 SOLV  HW2     4155   -0.352975440   -2.633916335   -2.119922769
  817 SOLV  OW      4156   -0.451693530   -1.626784300   -3.295396633
  817 SOLV  HW1     4157   -0.382167201   -1.667775850   -3.354452231
  817 SOLV  HW2     4158   -0.411330739   -1.605136142   -3.206491699
  818 SOLV  OW      4159   -0.002403314   -1.537724354   -3.272082218
  818 SOLV  HW1     4160    0.009405356   -1.442377857   -3.299851552
  818 SOLV  HW2     4161   -0.072121200   -1.580740461   -3.329445036
  819 SOLV  OW      4162   -2.657929879   -2.916736172   -2.168437738
  819 SOLV  HW1     4163   -2.747652835   -2.945805935   -2.201704512
  819 SOLV  HW2     4164   -2.641856372   -2.821605815   -2.194776111
  820 SOLV  OW      4165   -0.481325082   -1.804233191   -4.231888370
  820 SOLV  HW1     4166   -0.496680806   -1.861417829   -4.151293412
  820 SOLV  HW2     4167   -0.517308422   -1.712469442   -4.214975774
  821 SOLV  OW      4168   -1.902669436   -1.867974961   -0.017293989
  821 SOLV  HW1     4169   -1.977900026   -1.807475008    0.008813588
  821 SOLV  HW2     4170   -1.815769368   -1.826913877    0.010344616
  822 SOLV  OW      4171   -1.069670560   -0.263860630   -2.433130848
  822 SOLV  HW1     4172   -1.097060674   -0.263706120   -2.336947345
  822 SOLV  HW2     4173   -1.146119815   -0.232729197   -2.489591358
  823 SOLV  OW      4174   -0.480382911   -2.056452856   -2.662555125
  823 SOLV  HW1     4175   -0.493690672   -2.141901162   -2.612324760
  823 SOLV  HW2     4176   -0.385353878   -2.050206137   -2.693081959
  824 SOLV  OW      4177   -2.501391558   -2.174015858   -3.286916560
  824 SOLV  HW1     4178   -2.501765716   -2.087891333   -3.236079517
  824 SOLV  HW2     4179   -2.446473504   -2.163512610   -3.369835854
  825 SOLV  OW      4180   -1.393006129   -0.587210961   -0.122889745
  825 SOLV  HW1     4181   -1.331447024   -0.515044926   -0.154574920
  825 SOLV  HW2     4182   -1.464146225   -0.602789871   -0.191430185
  826 SOLV  OW      4183   -1.911855407   -0.480496011   -3.610297766
  826 SOLV  HW1     4184   -1.866940620   -0.472215918   -3.699268061
  826 SOLV  HW2     4185   -1.935493246   -0.576241979   -3.593694959
  827 SOLV  OW      4186   -2.928773463   -3.214362430   -4.143977115
  827 SOLV  HW1     4187   -2.907662288   -3.147984043   -4.215740427
  827 SOLV  HW2     4188   -2.859996933   -3.286965701   -4.144475592
  828 SOLV  OW      4189   -0.614103809   -2.272388395   -0.803644478
  828 SOLV  HW1     4190   -0.532294446   -2.218811107   -0.782713577
  828 SOLV  HW2     4191   -0.620357435   -2.349693168   -0.740507416
  829 SOLV  OW      4192   -2.591581460   -3.108614297   -3.208004498
  829 SOLV  HW1     4193   -2.586079981   -3.120745858   -3.307121344
  829 SOLV  HW2     4194   -2.684868105   -3.082936474   -3.182711051
  830 SOLV  OW      4195   -0.580078246   -0.959303560   -4.224935786
  830 SOLV  HW1     4196   -0.490483475   -0.976081529   -4.266082749
  830 SOLV  HW2     4197   -0.592841277   -1.020444685   -4.146829428
  831 SOLV  OW      4198   -2.338255434   -2.635852890   -2.208619633
  831 SOLV  HW1     4199   -2.290761072   -2.714565732   -2.169248195
  831 SOLV  HW2     4200   -2.314751892   -2.553506308   -2.156965436
  832 SOLV  OW      4201   -1.572747478   -2.541439836   -3.428998146
  832 SOLV  HW1     4202   -1.590677578   -2.633357593   -3.393909631
  832 SOLV  HW2     4203   -1.476483393   -2.518474433   -3.414600478
  833 SOLV  OW      4204   -2.814234815   -1.115193461   -1.503861280
  833 SOLV  HW1     4205   -2.728787969   -1.167120696   -1.501814285
  833 SOLV  HW2     4206   -2.886367253   -1.171330924   -1.544447690
  834 SOLV  OW      4207   -0.848249029   -2.704487815   -3.254078144
  834 SOLV  HW1     4208   -0.829293087   -2.607174992   -3.267219772
  834 SOLV  HW2     4209   -0.946356309   -2.720991470   -3.264291445
  835 SOLV  OW      4210   -2.454912927   -1.446738779   -1.035753591
  835 SOLV  HW1     4211   -2.522154895   -1.485844906   -0.972910703
  835 SOLV  HW2     4212   -2.428434535   -1.515597603   -1.103276566
  836 SOLV  OW      4213   -0.992891214   -2.806775819   -0.955329285
  836 SOLV  HW1     4214   -0.989924952   -2.899028900   -0.993825859
  836 SOLV  HW2     4215   -1.000222376   -2.739985013   -1.029400692
  837 SOLV  OW      4216   -1.683145744   -1.095819532   -3.068752177
  837 SOLV  HW1     4217   -1.721007063   -1.008447107   -3.099290966
  837 SOLV  HW2     4218   -1.693150353   -1.103604922   -2.969558953
  838 SOLV  OW      4219   -1.721527216   -3.194873784   -2.052849786
  838 SOLV  HW1     4220   -1.654794173   -3.211915204   -2.125363771
  838 SOLV  HW2     4221   -1.787468571   -3.126306579   -2.083707661
  839 SOLV  OW      4222   -0.041952512   -2.958533332   -1.198061550
  839 SOLV  HW1     4223   -0.113592258   -3.002162635   -1.252520402
  839 SOLV  HW2     4224   -0.077187146   -2.938404653   -1.106656933
  840 SOLV  OW      4225   -0.055815669   -0.762607314   -2.849147164
  840 SOLV  HW1     4226   -0.081053929   -0.670880188   -2.818314620
  840 SOLV  HW2     4227    0.027020644   -0.757386568   -2.904935037
  841 SOLV  OW      4228   -1.229117924   -3.052744696   -1.332414231
  841 SOLV  HW1     4229   -1.321635419   -3.067999700   -1.367190622
  841 SOLV  HW2     4230   -1.190498629   -3.139576443   -1.301262814
  842 SOLV  OW      4231   -1.288357253   -0.988507892   -2.847311235
  842 SOLV  HW1     4232   -1.346744294   -0.907323601   -2.847057312
  842 SOLV  HW2     4233   -1.332658634   -1.061236070   -2.899750947
  843 SOLV  OW      4234   -2.720234951   -2.799966492   -1.261900289
  843 SOLV  HW1     4235   -2.776172731   -2.797133597   -1.179047070
  843 SOLV  HW2     4236   -2.630675952   -2.838887124   -1.240316102
  844 SOLV  OW      4237   -2.433165594   -1.412761414   -2.702591278
  844 SOLV  HW1     4238   -2.373989829   -1.491762226   -2.718668868
  844 SOLV  HW2     4239   -2.397582052   -1.333766463   -2.752540828
  845 SOLV  OW      4240   -1.201964685   -2.525670039   -4.150052601
  845 SOLV  HW1     4241   -1.231535876   -2.535603905   -4.245070420
  845 SOLV  HW2     4242   -1.102141650   -2.520699058   -4.146574007
  846 SOLV  OW      4243   -1.659003582   -0.694904290   -0.385176622
  846 SOLV  HW1     4244   -1.722021235   -0.750839751   -0.331306686
  846 SOLV  HW2     4245   -1.709811780   -0.647153001   -0.456871613
  847 SOLV  OW      4246   -2.730584065   -2.846558513   -0.162037872
  847 SOLV  HW1     4247   -2.758049767   -2.751045293   -0.173198909
  847 SOLV  HW2     4248   -2.743447975   -2.874002149   -0.066733125
  848 SOLV  OW      4249   -0.401857430   -1.650606387   -2.812546089
  848 SOLV  HW1     4250   -0.480418860   -1.703943795   -2.843927723
  848 SOLV  HW2     4251   -0.355855807   -1.609566126   -2.891292955
  849 SOLV  OW      4252   -0.134778422   -0.033451359   -3.337451408
  849 SOLV  HW1     4253   -0.181353901   -0.057140857   -3.422723404
  849 SOLV  HW2     4254   -0.037015574   -0.052486799   -3.346491186
  850 SOLV  OW      4255   -0.179742184   -0.654203074   -3.263340528
  850 SOLV  HW1     4256   -0.152600597   -0.558679585   -3.275187286
  850 SOLV  HW2     4257   -0.236956327   -0.662705366   -3.181756501
  851 SOLV  OW      4258   -0.549387073   -2.007277358   -4.028035525
  851 SOLV  HW1     4259   -0.601855838   -2.081036502   -4.070540347
  851 SOLV  HW2     4260   -0.500569484   -2.042790090   -3.948312950
  852 SOLV  OW      4261   -1.768993317   -0.084284616   -2.125744319
  852 SOLV  HW1     4262   -1.787799924   -0.001704944   -2.178926473
  852 SOLV  HW2     4263   -1.774537722   -0.164334420   -2.185432720
  853 SOLV  OW      4264   -2.162114249   -2.667620727   -3.321781808
  853 SOLV  HW1     4265   -2.147239095   -2.608711927   -3.242346917
  853 SOLV  HW2     4266   -2.127242319   -2.622330475   -3.403843752
  854 SOLV  OW      4267   -0.249240606   -1.725039366   -2.595571654
  854 SOLV  HW1     4268   -0.236230376   -1.823235940   -2.609340884
  854 SOLV  HW2     4269   -0.291818133   -1.685346963   -2.676892309
  855 SOLV  OW      4270   -0.812461335   -1.038470813   -3.685393085
  855 SOLV  HW1     4271   -0.797983541   -1.132957840   -3.714786218
  855 SOLV  HW2     4272   -0.738632556   -1.011071542   -3.623749113
  856 SOLV  OW      4273   -0.635603693   -3.051017529   -1.798252910
  856 SOLV  HW1     4274   -0.689020921   -3.115256932   -1.743282921
  856 SOLV  HW2     4275   -0.583763245   -3.101400096   -1.867361015
  857 SOLV  OW      4276   -1.967683123   -2.363216190   -2.978457664
  857 SOLV  HW1     4277   -1.955471618   -2.341984403   -3.075420026
  857 SOLV  HW2     4278   -1.882420639   -2.345165718   -2.929406336
  858 SOLV  OW      4279   -1.083260225   -1.045762806   -1.992605759
  858 SOLV  HW1     4280   -1.155254357   -1.110386809   -1.967263390
  858 SOLV  HW2     4281   -1.059342065   -1.058599861   -2.088859065
  859 SOLV  OW      4282   -2.025411872   -2.111623318   -2.670797212
  859 SOLV  HW1     4283   -2.061502790   -2.204589477   -2.663398634
  859 SOLV  HW2     4284   -1.964501056   -2.093297702   -2.593621824
  860 SOLV  OW      4285   -1.569472421   -2.629425443   -0.075414357
  860 SOLV  HW1     4286   -1.559039892   -2.717890837   -0.029952732
  860 SOLV  HW2     4287   -1.479190288   -2.590219635   -0.093124474
  861 SOLV  OW      4288   -1.142518526   -0.531210944   -0.340165536
  861 SOLV  HW1     4289   -1.204016385   -0.467610202   -0.386796807
  861 SOLV  HW2     4290   -1.122864636   -0.608673890   -0.400287290
  862 SOLV  OW      4291   -1.319255981   -2.180138205   -3.944101437
  862 SOLV  HW1     4292   -1.392842951   -2.224691497   -3.995110281
  862 SOLV  HW2     4293   -1.246486629   -2.246305946   -3.925978476
  863 SOLV  OW      4294   -1.176299438   -2.837115077   -1.522568543
  863 SOLV  HW1     4295   -1.150709671   -2.839846639   -1.619200541
  863 SOLV  HW2     4296   -1.188533298   -2.930407521   -1.488703329
  864 SOLV  OW      4297   -0.764382667   -2.593734274   -1.165165903
  864 SOLV  HW1     4298   -0.709491014   -2.517864453   -1.130062597
  864 SOLV  HW2     4299   -0.858394886   -2.584868120   -1.132232652
  865 SOLV  OW      4300   -0.670207319   -2.545106154   -0.142297329
  865 SOLV  HW1     4301   -0.755833109   -2.585159065   -0.174943287
  865 SOLV  HW2     4302   -0.640576879   -2.592749247   -0.059509521
  866 SOLV  OW      4303   -1.792497603   -1.819649223   -2.974357349
  866 SOLV  HW1     4304   -1.773241489   -1.803723442   -3.071194737
  866 SOLV  HW2     4305   -1.846736328   -1.903088759   -2.964463268
  867 SOLV  OW      4306   -2.232811360   -1.897470339   -1.207699511
  867 SOLV  HW1     4307   -2.254716388   -1.954323099   -1.287006188
  867 SOLV  HW2     4308   -2.138415807   -1.865227792   -1.214875995
  868 SOLV  OW      4309   -1.342497239   -0.548206918   -3.568522591
  868 SOLV  HW1     4310   -1.430464354   -0.562846709   -3.523257202
  868 SOLV  HW2     4311   -1.342470609   -0.594642969   -3.657095396
  869 SOLV  OW      4312   -1.544608720   -1.033344507   -3.417306581
  869 SOLV  HW1     4313   -1.604044815   -0.968741717   -3.369412183
  869 SOLV  HW2     4314   -1.519122232   -0.995485697   -3.506284947
  870 SOLV  OW      4315   -2.371408702   -2.381107271   -2.108537602
  870 SOLV  HW1     4316   -2.443576892   -2.382035042   -2.177754173
  870 SOLV  HW2     4317   -2.323980054   -2.293106025   -2.111048392
  871 SOLV  OW      4318   -2.471246131   -2.679585813   -0.197495599
  871 SOLV  HW1     4319   -2.490640854   -2.769022253   -0.157164206
  871 SOLV  HW2     4320   -2.382423585   -2.682284543   -0.243374161
  872 SOLV  OW      4321   -1.294722529   -2.554059251   -0.009753710
  872 SOLV  HW1     4322   -1.364666534   -2.548828083    0.061537414
  872 SOLV  HW2     4323   -1.306717277   -2.478204991   -0.073817033
  873 SOLV  OW      4324   -2.221942063   -0.300732489   -1.861839396
  873 SOLV  HW1     4325   -2.196428512   -0.218206653   -1.811437976
  873 SOLV  HW2     4326   -2.146869010   -0.366691344   -1.857942988
  874 SOLV  OW      4327   -2.017279362   -1.630152837   -0.356943859
  874 SOLV  HW1     4328   -1.961084269   -1.556751242   -0.395100505
  874 SOLV  HW2     4329   -1.982142928   -1.718525772   -0.387882612
  875 SOLV  OW      4330   -0.855455523   -0.378852420   -1.799385759
  875 SOLV  HW1     4331   -0.764823003   -0.418751103   -1.813361676
  875 SOLV  HW2     4332   -0.925373385   -0.448505809   -1.815551703
  876 SOLV  OW      4333   -0.283395119   -2.669661297   -0.278512340
  876 SOLV  HW1     4334   -0.241904682   -2.604438259   -0.215058373
  876 SOLV  HW2     4335   -0.213133405   -2.705766195   -0.339843897
  877 SOLV  OW      4336   -1.938519027   -2.060105714   -2.925616319
  877 SOLV  HW1     4337   -1.863635049   -2.123348369   -2.945483455
  877 SOLV  HW2     4338   -1.976900106   -2.081125819   -2.835688888
  878 SOLV  OW      4339   -2.207040938   -1.826435478   -3.702579655
  878 SOLV  HW1     4340   -2.161545922   -1.739180356   -3.720421926
  878 SOLV  HW2     4341   -2.267108509   -1.817061837   -3.623171841
  879 SOLV  OW      4342   -0.201761228   -2.406037518   -3.425649158
  879 SOLV  HW1     4343   -0.110623250   -2.396963852   -3.465811733
  879 SOLV  HW2     4344   -0.202938819   -2.483953485   -3.362966201
  880 SOLV  OW      4345   -2.491791818   -1.147843307   -3.641727821
  880 SOLV  HW1     4346   -2.585199875   -1.140097445   -3.676611281
  880 SOLV  HW2     4347   -2.494338069   -1.165305145   -3.543287360
  881 SOLV  OW      4348   -2.997463269   -2.669216769   -2.920435216
  881 SOLV  HW1     4349   -3.081070128   -2.691792551   -2.970454143
  881 SOLV  HW2     4350   -2.983332578   -2.735969326   -2.847318658
  882 SOLV  OW      4351   -1.811326645   -3.191146774   -0.088220593
  882 SOLV  HW1     4352   -1.779079565   -3.100564340   -0.060712801
  882 SOLV  HW2     4353   -1.759070344   -3.222442419   -0.167539431
  883 SOLV  OW      4354   -0.082043095   -0.170554571   -1.618412929
  883 SOLV  HW1     4355   -0.165679694   -0.127584799   -1.584348727
  883 SOLV  HW2     4356   -0.087622409   -0.180152768   -1.717803711
  884 SOLV  OW      4357   -2.155049912   -1.519895755   -1.968024116
  884 SOLV  HW1     4358   -2.055691929   -1.522644697   -1.979077226
  884 SOLV  HW2     4359   -2.196001853   -1.473122204   -2.046361785
  885 SOLV  OW      4360   -1.829538484   -1.562934060   -1.588303560
  885 SOLV  HW1     4361   -1.920647165   -1.528299806   -1.565906269
  885 SOLV  HW2     4362   -1.801349479   -1.527342126   -1.677412811
  886 SOLV  OW      4363   -1.874515321   -1.897759089   -0.294591833
  886 SOLV  HW1     4364   -1.878593917   -1.884764648   -0.195523419
  886 SOLV  HW2     4365   -1.926262423   -1.979590681   -0.319608390
  887 SOLV  OW      4366   -0.343812362   -2.242000958   -4.198160591
  887 SOLV  HW1     4367   -0.374838203   -2.318000820   -4.141038827
  887 SOLV  HW2     4368   -0.419786710   -2.209470082   -4.254472836
  888 SOLV  OW      4369   -1.511220931   -0.009425843   -2.352502604
  888 SOLV  HW1     4370   -1.600206056   -0.044329331   -2.381918780
  888 SOLV  HW2     4371   -1.457610554   -0.084005328   -2.312933984
  889 SOLV  OW      4372   -2.042896411   -0.283781118   -1.059047439
  889 SOLV  HW1     4373   -2.072507016   -0.216567413   -1.126922081
  889 SOLV  HW2     4374   -2.120260703   -0.341883565   -1.033744770
  890 SOLV  OW      4375   -2.670163832   -1.299877500   -1.937111431
  890 SOLV  HW1     4376   -2.748033688   -1.238079471   -1.948023567
  890 SOLV  HW2     4377   -2.701208762   -1.385676111   -1.896165857
  891 SOLV  OW      4378   -1.751915811   -0.614909566   -1.440137441
  891 SOLV  HW1     4379   -1.695545263   -0.631636132   -1.521032400
  891 SOLV  HW2     4380   -1.848421050   -0.614139521   -1.466356757
  892 SOLV  OW      4381   -1.486716021   -2.099172460   -3.745505829
  892 SOLV  HW1     4382   -1.518098576   -2.172873313   -3.685633480
  892 SOLV  HW2     4383   -1.425896440   -2.136695529   -3.815466056
  893 SOLV  OW      4384   -2.267294122   -2.756406549   -2.481327107
  893 SOLV  HW1     4385   -2.284760213   -2.730438936   -2.386341482
  893 SOLV  HW2     4386   -2.320499532   -2.838031553   -2.503870600
  894 SOLV  OW      4387   -0.371254168   -1.873878968   -1.308623643
  894 SOLV  HW1     4388   -0.416458606   -1.835231108   -1.389025728
  894 SOLV  HW2     4389   -0.438819498   -1.920811363   -1.251757472
  895 SOLV  OW      4390   -2.853227919   -0.905684802   -2.402583986
  895 SOLV  HW1     4391   -2.771951505   -0.863617641   -2.362259358
  895 SOLV  HW2     4392   -2.933772666   -0.850845836   -2.380073857
  896 SOLV  OW      4393   -0.557654359   -2.741368329   -2.843644826
  896 SOLV  HW1     4394   -0.524391491   -2.725423701   -2.936601301
  896 SOLV  HW2     4395   -0.517554041   -2.825733791   -2.807924580
  897 SOLV  OW      4396   -0.892657140   -1.220200346   -3.044666484
  897 SOLV  HW1     4397   -0.892272833   -1.278055496   -2.963092394
  897 SOLV  HW2     4398   -0.816152328   -1.245577551   -3.103866736
  898 SOLV  OW      4399   -1.069471838   -2.465511085   -1.854513916
  898 SOLV  HW1     4400   -1.070656169   -2.502284166   -1.761519459
  898 SOLV  HW2     4401   -0.994063079   -2.506715274   -1.905673639
  899 SOLV  OW      4402   -2.438497791   -1.550542951   -3.427460665
  899 SOLV  HW1     4403   -2.399310072   -1.514710228   -3.512207764
  899 SOLV  HW2     4404   -2.440573646   -1.478145136   -3.358497402
  900 SOLV  OW      4405   -2.437234881   -0.680019834   -2.143085241
  900 SOLV  HW1     4406   -2.466219571   -0.594964865   -2.099184893
  900 SOLV  HW2     4407   -2.344925703   -0.703477044   -2.112581464
  901 SOLV  OW      4408   -0.441286570   -1.708828445   -2.384944684
  901 SOLV  HW1     4409   -0.354090501   -1.742068110   -2.420912249
  901 SOLV  HW2     4410   -0.431957354   -1.689904792   -2.287187513
  902 SOLV  OW      4411   -0.485429128   -0.982151460   -3.565644513
  902 SOLV  HW1     4412   -0.543251535   -1.023482828   -3.495300142
  902 SOLV  HW2     4413   -0.423254110   -0.916323560   -3.523206854
  903 SOLV  OW      4414   -1.831138666   -1.339743143   -3.653378908
  903 SOLV  HW1     4415   -1.907966930   -1.384414232   -3.607516875
  903 SOLV  HW2     4416   -1.854947004   -1.244680457   -3.673319027
  904 SOLV  OW      4417   -0.874526047   -2.883736736   -0.358969511
  904 SOLV  HW1     4418   -0.806435756   -2.900428167   -0.430289758
  904 SOLV  HW2     4419   -0.965156618   -2.909008362   -0.392864741
  905 SOLV  OW      4420   -2.039862765   -2.603127080   -3.083458443
  905 SOLV  HW1     4421   -2.026779693   -2.506925987   -3.059466647
  905 SOLV  HW2     4422   -2.124420428   -2.636631572   -3.041879387
  906 SOLV  OW      4423   -1.215740251   -1.148879033   -1.010638822
  906 SOLV  HW1     4424   -1.169260924   -1.137399324   -1.098443440
  906 SOLV  HW2     4425   -1.283528755   -1.076264321   -0.999085814
  907 SOLV  OW      4426   -0.037368847   -2.234885064   -2.628649236
  907 SOLV  HW1     4427   -0.105587031   -2.218672906   -2.699959219
  907 SOLV  HW2     4428   -0.005469230   -2.147255349   -2.592523088
  908 SOLV  OW      4429   -1.571924771   -2.683188991   -0.490082551
  908 SOLV  HW1     4430   -1.487908112   -2.682322372   -0.435841828
  908 SOLV  HW2     4431   -1.609534938   -2.590639609   -0.494729431
  909 SOLV  OW      4432   -0.813244355   -2.200438834   -2.764975472
  909 SOLV  HW1     4433   -0.866183880   -2.175727970   -2.683807424
  909 SOLV  HW2     4434   -0.769858057   -2.289397770   -2.750643613
  910 SOLV  OW      4435   -2.147668934   -0.472267510   -2.969588514
  910 SOLV  HW1     4436   -2.176685828   -0.567049241   -2.982853861
  910 SOLV  HW2     4437   -2.047881064   -0.467087386   -2.973714726
  911 SOLV  OW      4438   -2.525138444   -1.949283346   -2.270258248
  911 SOLV  HW1     4439   -2.500475202   -1.969175938   -2.365105776
  911 SOLV  HW2     4440   -2.568793913   -1.859450373   -2.265335115
  912 SOLV  OW      4441   -1.712925186   -2.449634854   -3.151563164
  912 SOLV  HW1     4442   -1.808648608   -2.422896525   -3.162693418
  912 SOLV  HW2     4443   -1.671751357   -2.464275489   -3.241519098
  913 SOLV  OW      4444   -0.270844484   -0.930629780   -2.969569469
  913 SOLV  HW1     4445   -0.356219465   -0.932488674   -2.917533903
  913 SOLV  HW2     4446   -0.197454316   -0.894765320   -2.911883910
  914 SOLV  OW      4447   -0.570032143   -1.552225734   -4.204950823
  914 SOLV  HW1     4448   -0.653484323   -1.587389646   -4.162510687
  914 SOLV  HW2     4449   -0.523301430   -1.491184255   -4.140981610
  915 SOLV  OW      4450   -1.758498130   -3.042582689   -3.184858659
  915 SOLV  HW1     4451   -1.731264686   -3.081061954   -3.273050082
  915 SOLV  HW2     4452   -1.836521968   -2.981404597   -3.197878713
  916 SOLV  OW      4453   -0.326596073   -3.201669953   -0.297302466
  916 SOLV  HW1     4454   -0.364388186   -3.280823447   -0.249261120
  916 SOLV  HW2     4455   -0.378737020   -3.185545625   -0.381105010
  917 SOLV  OW      4456   -1.909361900   -1.689610752   -2.452501818
  917 SOLV  HW1     4457   -2.000459468   -1.699478146   -2.412430022
  917 SOLV  HW2     4458   -1.911451781   -1.719798686   -2.547823047
  918 SOLV  OW      4459   -0.221001246    0.007448276   -2.851420607
  918 SOLV  HW1     4460   -0.249132225   -0.080773283   -2.813639214
  918 SOLV  HW2     4461   -0.218456636    0.075689772   -2.778356292
  919 SOLV  OW      4462   -0.856382606   -0.221145273   -2.595935326
  919 SOLV  HW1     4463   -0.835645143   -0.297675899   -2.656884207
  919 SOLV  HW2     4464   -0.933499356   -0.245397666   -2.537058904
  920 SOLV  OW      4465   -1.511246864   -3.125743694   -2.629485926
  920 SOLV  HW1     4466   -1.506874778   -3.202426980   -2.565450000
  920 SOLV  HW2     4467   -1.549173892   -3.157151878   -2.716520785
  921 SOLV  OW      4468   -0.986517139   -2.083260913   -1.262492417
  921 SOLV  HW1     4469   -1.004915798   -2.145976327   -1.338189633
  921 SOLV  HW2     4470   -1.072989693   -2.054447463   -1.221335127
  922 SOLV  OW      4471   -2.340262313   -0.291163501   -0.491956772
  922 SOLV  HW1     4472   -2.354371507   -0.192184767   -0.494359581
  922 SOLV  HW2     4473   -2.293995374   -0.320261510   -0.575708422
  923 SOLV  OW      4474   -0.652336536   -2.476707765   -1.690378894
  923 SOLV  HW1     4475   -0.638924042   -2.418981492   -1.609832121
  923 SOLV  HW2     4476   -0.678138279   -2.568877980   -1.661381879
  924 SOLV  OW      4477   -2.749954155   -2.129789401   -2.075062985
  924 SOLV  HW1     4478   -2.767276716   -2.208129671   -2.134766107
  924 SOLV  HW2     4479   -2.659775587   -2.091662146   -2.095454701
  925 SOLV  OW      4480   -1.789781293   -0.077220502   -1.157352715
  925 SOLV  HW1     4481   -1.793407222   -0.108294714   -1.062362851
  925 SOLV  HW2     4482   -1.808557033    0.020941429   -1.161029290
  926 SOLV  OW      4483   -0.789480120   -2.243485213   -1.651264800
  926 SOLV  HW1     4484   -0.756486247   -2.326374433   -1.696455947
  926 SOLV  HW2     4485   -0.876807408   -2.216077249   -1.691565843
  927 SOLV  OW      4486   -1.776548280   -0.565950933   -0.837774702
  927 SOLV  HW1     4487   -1.680442135   -0.582351544   -0.860052510
  927 SOLV  HW2     4488   -1.816861859   -0.505591620   -0.906572792
  928 SOLV  OW      4489   -1.918375075   -2.376041393   -2.416663428
  928 SOLV  HW1     4490   -1.869346624   -2.457808833   -2.386461567
  928 SOLV  HW2     4491   -1.980069185   -2.345495814   -2.344119343
  929 SOLV  OW      4492   -2.951879819   -2.692712797   -2.540042194
  929 SOLV  HW1     4493   -2.878086332   -2.637189206   -2.501657248
  929 SOLV  HW2     4494   -2.914505223   -2.754646761   -2.609100028
  930 SOLV  OW      4495   -0.062033713   -2.436864650   -0.579780997
  930 SOLV  HW1     4496   -0.015682692   -2.525345331   -0.574861751
  930 SOLV  HW2     4497   -0.051103291   -2.388649313   -0.492848683
  931 SOLV  OW      4498   -2.168552144   -2.828337883   -2.154762986
  931 SOLV  HW1     4499   -2.235109894   -2.898460701   -2.129176549
  931 SOLV  HW2     4500   -2.080383631   -2.871493123   -2.173887814
  932 SOLV  OW      4501   -1.457927077   -2.998408677   -3.208910943
  932 SOLV  HW1     4502   -1.485858154   -3.037178159   -3.121055762
  932 SOLV  HW2     4503   -1.432695003   -2.902439682   -3.196459914
  933 SOLV  OW      4504   -0.677597951   -1.565672030   -0.155651371
  933 SOLV  HW1     4505   -0.603663427   -1.625744366   -0.125213168
  933 SOLV  HW2     4506   -0.727969796   -1.531909371   -0.076126671
  934 SOLV  OW      4507   -1.270667417   -1.079657594   -3.806411972
  934 SOLV  HW1     4508   -1.220294601   -1.039343766   -3.729997903
  934 SOLV  HW2     4509   -1.209718181   -1.089272445   -3.885116664
  935 SOLV  OW      4510   -0.751997692   -0.381739705   -3.534590181
  935 SOLV  HW1     4511   -0.652188078   -0.386660524   -3.538308614
  935 SOLV  HW2     4512   -0.789171444   -0.388872449   -3.627160325
  936 SOLV  OW      4513   -0.426038048   -2.868887483   -0.502796919
  936 SOLV  HW1     4514   -0.340100806   -2.910123814   -0.472532474
  936 SOLV  HW2     4515   -0.443734125   -2.786004281   -0.449706165
  937 SOLV  OW      4516   -2.056365112   -0.883695714   -1.644289070
  937 SOLV  HW1     4517   -2.097089428   -0.809626255   -1.590837430
  937 SOLV  HW2     4518   -2.062462812   -0.861752516   -1.741669835
  938 SOLV  OW      4519   -2.214211021   -0.906975172   -1.176313412
  938 SOLV  HW1     4520   -2.233939060   -0.983634841   -1.237432174
  938 SOLV  HW2     4521   -2.298498138   -0.856314305   -1.158134190
  939 SOLV  OW      4522   -1.883296369   -2.636658552   -3.879784254
  939 SOLV  HW1     4523   -1.879005137   -2.642546573   -3.979526902
  939 SOLV  HW2     4524   -1.796492014   -2.667465627   -3.840828708
  940 SOLV  OW      4525   -0.013537271   -1.594244806   -1.911840067
  940 SOLV  HW1     4526    0.034121002   -1.601335327   -1.999477349
  940 SOLV  HW2     4527   -0.100571958   -1.643215313   -1.917194682
  941 SOLV  OW      4528   -1.721333297   -1.890251755   -2.358549234
  941 SOLV  HW1     4529   -1.777123941   -1.808202579   -2.371075407
  941 SOLV  HW2     4530   -1.769723845   -1.969449134   -2.395800917
  942 SOLV  OW      4531   -0.690404805   -0.214102345   -2.204233599
  942 SOLV  HW1     4532   -0.636744776   -0.242914429   -2.283546307
  942 SOLV  HW2     4533   -0.740158358   -0.292626506   -2.167375218
  943 SOLV  OW      4534   -0.581097700   -2.722266494   -1.370393205
  943 SOLV  HW1     4535   -0.505855715   -2.666902243   -1.334684931
  943 SOLV  HW2     4536   -0.666522446   -2.694846987   -1.326208114
  944 SOLV  OW      4537   -1.878907086   -0.327119128   -2.357595946
  944 SOLV  HW1     4538   -1.962570534   -0.381901045   -2.356626223
  944 SOLV  HW2     4539   -1.804178661   -0.379707243   -2.316955507
  945 SOLV  OW      4540   -0.182944103   -0.110957257   -3.071504102
  945 SOLV  HW1     4541   -0.213926787   -0.069158108   -3.156911364
  945 SOLV  HW2     4542   -0.191565910   -0.044812132   -2.996993171
  946 SOLV  OW      4543   -1.372240446   -2.024418570   -1.406672312
  946 SOLV  HW1     4544   -1.378141904   -2.122966618   -1.390690514
  946 SOLV  HW2     4545   -1.464233563   -1.987034442   -1.418569423
  947 SOLV  OW      4546   -2.664646290   -3.223756838   -1.146957678
  947 SOLV  HW1     4547   -2.744510570   -3.256888832   -1.197212888
  947 SOLV  HW2     4548   -2.587782025   -3.212852694   -1.210001382
  948 SOLV  OW      4549   -1.535154633   -2.493840411   -2.059940811
  948 SOLV  HW1     4550   -1.496436583   -2.417655413   -2.111871512
  948 SOLV  HW2     4551   -1.584732217   -2.554635331   -2.121957268
  949 SOLV  OW      4552   -1.100737214   -0.247312902   -1.866459574
  949 SOLV  HW1     4553   -1.084168312   -0.149489741   -1.853963975
  949 SOLV  HW2     4554   -1.020742218   -0.298838460   -1.835703801
  950 SOLV  OW      4555   -1.732809318   -1.749698212   -0.867465524
  950 SOLV  HW1     4556   -1.780789142   -1.837366274   -0.871206508
  950 SOLV  HW2     4557   -1.781948595   -1.687400819   -0.806587767
  951 SOLV  OW      4558   -0.990931569   -2.339547165   -1.145309772
  951 SOLV  HW1     4559   -1.078373339   -2.298259192   -1.119791477
  951 SOLV  HW2     4560   -0.918695814   -2.270593601   -1.139897870
  952 SOLV  OW      4561   -0.232515062   -1.876548378   -0.905196694
  952 SOLV  HW1     4562   -0.288301150   -1.876668199   -0.822191719
  952 SOLV  HW2     4563   -0.202187494   -1.969750959   -0.925082933
  953 SOLV  OW      4564   -1.871682775   -1.571497432   -0.721152836
  953 SOLV  HW1     4565   -1.916343191   -1.490162618   -0.683850081
  953 SOLV  HW2     4566   -1.915329371   -1.653458381   -0.684021939
  954 SOLV  OW      4567   -2.124840443   -1.352673756   -1.046670238
  954 SOLV  HW1     4568   -2.147677104   -1.337603760   -1.142862013
  954 SOLV  HW2     4569   -2.125412480   -1.450779012   -1.027266976
  955 SOLV  OW      4570   -2.039827809   -0.981422016   -3.004619683
  955 SOLV  HW1     4571   -2.103872700   -1.051761025   -3.035479338
  955 SOLV  HW2     4572   -2.005004541   -1.005513224   -2.914018266
  956 SOLV  OW      4573   -0.332182431   -3.184255077   -0.771222881
  956 SOLV  HW1     4574   -0.391431284   -3.170982456   -0.691753665
  956 SOLV  HW2     4575   -0.285961345   -3.272641400   -0.763920936
  957 SOLV  OW      4576   -2.068058902   -2.635585536   -1.963446127
  957 SOLV  HW1     4577   -2.119863196   -2.710622386   -2.004522140
  957 SOLV  HW2     4578   -1.993945575   -2.672906713   -1.907626091
  958 SOLV  OW      4579   -2.078994944   -0.654443926   -1.482686061
  958 SOLV  HW1     4580   -2.035256376   -0.573791701   -1.522462391
  958 SOLV  HW2     4581   -2.148840307   -0.625565644   -1.417190494
  959 SOLV  OW      4582   -1.217433710   -1.793646358   -1.495736322
  959 SOLV  HW1     4583   -1.121554762   -1.821679321   -1.500517594
  959 SOLV  HW2     4584   -1.274374668   -1.873128269   -1.474717482
  960 SOLV  OW      4585   -0.832328248   -0.848768028   -4.196669692
  960 SOLV  HW1     4586   -0.830604607   -0.846113860   -4.096719577
  960 SOLV  HW2     4587   -0.748676503   -0.892038400   -4.230286064
  961 SOLV  OW      4588   -0.796783930   -2.880820317   -0.628609080
  961 SOLV  HW1     4589   -0.752180589   -2.880417562   -0.718118965
  961 SOLV  HW2     4590   -0.885163013   -2.834484343   -0.635219158
  962 SOLV  OW      4591   -2.822085811   -0.698019392   -3.761146347
  962 SOLV  HW1     4592   -2.835002045   -0.635860476   -3.683872097
  962 SOLV  HW2     4593   -2.910540910   -0.735590545   -3.788821404
  963 SOLV  OW      4594   -1.294095026   -3.062832556   -3.979308199
  963 SOLV  HW1     4595   -1.274845063   -2.973604196   -3.938449878
  963 SOLV  HW2     4596   -1.212901100   -3.095541317   -4.027673460
  964 SOLV  OW      4597   -0.060106863   -2.707394693   -1.391409189
  964 SOLV  HW1     4598   -0.034938859   -2.779300969   -1.326618516
  964 SOLV  HW2     4599   -0.092146572   -2.748977217   -1.476532863
  965 SOLV  OW      4600   -0.001510439   -1.246507977   -1.494166388
  965 SOLV  HW1     4601   -0.073925810   -1.285910945   -1.437567622
  965 SOLV  HW2     4602    0.087554688   -1.268291939   -1.454230702
  966 SOLV  OW      4603   -0.061558671   -3.018172969   -1.812606910
  966 SOLV  HW1     4604   -0.109160606   -3.016624939   -1.900546389
  966 SOLV  HW2     4605   -0.118109864   -3.065340994   -1.744940411
  967 SOLV  OW      4606   -2.768531201   -1.106912791   -1.216789198
  967 SOLV  HW1     4607   -2.775531398   -1.096796097   -1.316038987
  967 SOLV  HW2     4608   -2.676496240   -1.137884119   -1.192870908
  968 SOLV  OW      4609   -0.820168112   -1.462075806   -2.836288054
  968 SOLV  HW1     4610   -0.741992613   -1.493309106   -2.782302154
  968 SOLV  HW2     4611   -0.901293134   -1.514833002   -2.811053320
  969 SOLV  OW      4612   -1.515950622   -0.904127202   -1.730284420
  969 SOLV  HW1     4613   -1.566722812   -0.985811477   -1.702865227
  969 SOLV  HW2     4614   -1.421551219   -0.911190128   -1.698025107
  970 SOLV  OW      4615   -1.480322898   -1.845765983   -2.622931391
  970 SOLV  HW1     4616   -1.543508657   -1.884967570   -2.689809373
  970 SOLV  HW2     4617   -1.450805342   -1.755396398   -2.653976836
  971 SOLV  OW      4618   -0.178563481   -2.102505207   -0.219877465
  971 SOLV  HW1     4619   -0.244428188   -2.034710014   -0.187202895
  971 SOLV  HW2     4620   -0.099871091   -2.055764971   -0.260185761
  972 SOLV  OW      4621   -2.005069069   -0.289061396   -3.429425745
  972 SOLV  HW1     4622   -1.947039628   -0.295787805   -3.348251641
  972 SOLV  HW2     4623   -2.004188608   -0.376297469   -3.478323745
  973 SOLV  OW      4624   -1.924377923   -0.539771739   -4.246754423
  973 SOLV  HW1     4625   -1.932559265   -0.447623876   -4.208761036
  973 SOLV  HW2     4626   -1.843541127   -0.544553306   -4.305441027
  974 SOLV  OW      4627   -1.153630250   -2.538796485   -0.573871980
  974 SOLV  HW1     4628   -1.097200026   -2.463647868   -0.608075034
  974 SOLV  HW2     4629   -1.178870530   -2.520895217   -0.478772159
  975 SOLV  OW      4630   -0.139428026   -2.425256611   -4.031322385
  975 SOLV  HW1     4631   -0.053984387   -2.446548836   -3.983914741
  975 SOLV  HW2     4632   -0.122368141   -2.355676106   -4.101099949
  976 SOLV  OW      4633   -0.561059043   -2.719312878   -3.651106196
  976 SOLV  HW1     4634   -0.555670444   -2.803201781   -3.705285727
  976 SOLV  HW2     4635   -0.654781055   -2.684459285   -3.652903760
  977 SOLV  OW      4636   -1.240381823   -2.015300605   -2.648063912
  977 SOLV  HW1     4637   -1.322158704   -1.958620946   -2.637988053
  977 SOLV  HW2     4638   -1.204093917   -2.037803214   -2.557629865
  978 SOLV  OW      4639   -1.627980419   -0.365624908   -1.643481980
  978 SOLV  HW1     4640   -1.614018654   -0.462651753   -1.663250002
  978 SOLV  HW2     4641   -1.542739915   -0.325937096   -1.609438851
  979 SOLV  OW      4642   -1.569670469   -3.159298305   -3.687889354
  979 SOLV  HW1     4643   -1.579317106   -3.160157763   -3.588352323
  979 SOLV  HW2     4644   -1.481705629   -3.199592617   -3.713186035
  980 SOLV  OW      4645   -0.619805700   -2.157154297   -3.278748567
  980 SOLV  HW1     4646   -0.684049701   -2.109455653   -3.338742341
  980 SOLV  HW2     4647   -0.659079173   -2.164594438   -3.187075763
  981 SOLV  OW      4648   -0.407824928   -3.142549974   -1.478432162
  981 SOLV  HW1     4649   -0.490112529   -3.098327478   -1.514138088
  981 SOLV  HW2     4650   -0.365031885   -3.083206132   -1.410249970
  982 SOLV  OW      4651   -1.745755850   -2.675334671   -1.144615973
  982 SOLV  HW1     4652   -1.791022620   -2.691618269   -1.056936206
  982 SOLV  HW2     4653   -1.814408166   -2.653606650   -1.214018341
  983 SOLV  OW      4654   -2.542502120   -0.948039797   -2.658436090
  983 SOLV  HW1     4655   -2.534932192   -1.014753905   -2.732543883
  983 SOLV  HW2     4656   -2.636366014   -0.947064103   -2.623959757
  984 SOLV  OW      4657   -2.512519501   -0.740976943   -0.167810641
  984 SOLV  HW1     4658   -2.603325616   -0.774778383   -0.143077826
  984 SOLV  HW2     4659   -2.501856401   -0.743809332   -0.267200378
  985 SOLV  OW      4660   -0.357719373   -2.261055437   -0.403385836
  985 SOLV  HW1     4661   -0.411487962   -2.303612741   -0.330587702
  985 SOLV  HW2     4662   -0.293319172   -2.195799378   -0.363435527
  986 SOLV  OW      4663   -0.549600417   -0.653778343   -3.252920616
  986 SOLV  HW1     4664   -0.569979083   -0.679326098   -3.158401652
  986 SOLV  HW2     4665   -0.569737143   -0.556732768   -3.266278345
  987 SOLV  OW      4666   -1.913285141   -1.703363806   -2.147490780
  987 SOLV  HW1     4667   -1.995744351   -1.685175871   -2.201077183
  987 SOLV  HW2     4668   -1.935009136   -1.767055340   -2.073509357
  988 SOLV  OW      4669   -2.793274221   -1.721583496   -0.236545637
  988 SOLV  HW1     4670   -2.860577151   -1.668870249   -0.288441640
  988 SOLV  HW2     4671   -2.703352359   -1.678728025   -0.245432889
  989 SOLV  OW      4672   -1.151457109   -1.162743914   -2.703010437
  989 SOLV  HW1     4673   -1.171535478   -1.147441780   -2.606240213
  989 SOLV  HW2     4674   -1.182043923   -1.083813430   -2.756265443
  990 SOLV  OW      4675   -0.195060678   -2.474488093   -0.096281821
  990 SOLV  HW1     4676   -0.287628349   -2.437141940   -0.102440579
  990 SOLV  HW2     4677   -0.134557925   -2.406818584   -0.054310518
  991 SOLV  OW      4678   -2.751475720   -1.126934017   -3.733790373
  991 SOLV  HW1     4679   -2.794601883   -1.214842358   -3.754132943
  991 SOLV  HW2     4680   -2.819248648   -1.064940925   -3.694227508
  992 SOLV  OW      4681   -2.903651474   -0.144264347   -3.643774343
  992 SOLV  HW1     4682   -2.985071997   -0.089348510   -3.662651689
  992 SOLV  HW2     4683   -2.879735032   -0.197413806   -3.725042228
  993 SOLV  OW      4684   -1.503581840   -2.357378059   -4.075064590
  993 SOLV  HW1     4685   -1.601008387   -2.349426075   -4.053930043
  993 SOLV  HW2     4686   -1.487049229   -2.442824636   -4.124333047
  994 SOLV  OW      4687   -0.918609614   -0.944070930   -1.588190452
  994 SOLV  HW1     4688   -0.997473208   -0.986162561   -1.633030789
  994 SOLV  HW2     4689   -0.834855470   -0.971464854   -1.635482814
  995 SOLV  OW      4690   -0.514174751   -3.101497461   -2.813578470
  995 SOLV  HW1     4691   -0.600834573   -3.144206823   -2.839415379
  995 SOLV  HW2     4692   -0.515420306   -3.080048043   -2.715905794
  996 SOLV  OW      4693   -2.518364827   -0.164346051   -0.824673493
  996 SOLV  HW1     4694   -2.486948217   -0.119297478   -0.908251579
  996 SOLV  HW2     4695   -2.561639055   -0.096970047   -0.764761759
  997 SOLV  OW      4696   -0.702569010   -1.584859101   -1.320934228
  997 SOLV  HW1     4697   -0.747144016   -1.528405623   -1.251450378
  997 SOLV  HW2     4698   -0.663444921   -1.525944542   -1.391646557
  998 SOLV  OW      4699   -2.913079513   -0.071326748   -4.063313101
  998 SOLV  HW1     4700   -2.859460669   -0.139005377   -4.012850821
  998 SOLV  HW2     4701   -2.858488683   -0.035238842   -4.138938589
  999 SOLV  OW      4702   -1.139192398   -1.090574919   -3.104137668
  999 SOLV  HW1     4703   -1.147908454   -1.065025710   -3.200433441
  999 SOLV  HW2     4704   -1.076419545   -1.167975453   -3.095756558
 1000 SOLV  OW      4705   -2.561002155   -1.956618564   -2.577525896
 1000 SOLV  HW1     4706   -2.529796848   -2.036334167   -2.629227055
 1000 SOLV  HW2     4707   -2.659561643   -1.945248078   -2.590099239
 1001 SOLV  OW      4708   -2.731082750   -1.701205667   -2.186999340
 1001 SOLV  HW1     4709   -2.671885402   -1.633705320   -2.231053507
 1001 SOLV  HW2     4710   -2.791838811   -1.741834069   -2.255259230
 1002 SOLV  OW      4711   -1.932891068   -3.201167259   -2.416289746
 1002 SOLV  HW1     4712   -2.032688111   -3.203986556   -2.410444088
 1002 SOLV  HW2     4713   -1.896310925   -3.293715960   -2.406386900
 1003 SOLV  OW      4714   -0.619894957   -0.460300098   -2.998619584
 1003 SOLV  HW1     4715   -0.669075099   -0.443011023   -3.083964582
 1003 SOLV  HW2     4716   -0.628200043   -0.556967715   -2.974375961
 1004 SOLV  OW      4717   -1.833680891   -3.195232038   -2.752038023
 1004 SOLV  HW1     4718   -1.901415324   -3.121722251   -2.755175045
 1004 SOLV  HW2     4719   -1.851206114   -3.253312188   -2.672533122
 1005 SOLV  OW      4720   -1.580659619   -1.969155078   -2.867756536
 1005 SOLV  HW1     4721   -1.504944916   -1.961184049   -2.932606994
 1005 SOLV  HW2     4722   -1.652820579   -1.904559260   -2.892694773
 1006 SOLV  OW      4723   -2.427570630   -1.696962780   -1.178159495
 1006 SOLV  HW1     4724   -2.520533760   -1.731160836   -1.164382056
 1006 SOLV  HW2     4725   -2.365160465   -1.774134939   -1.190438324
 1007 SOLV  OW      4726   -0.656074254   -1.101073917   -2.013449725
 1007 SOLV  HW1     4727   -0.747170160   -1.138690449   -1.996477292
 1007 SOLV  HW2     4728   -0.600391663   -1.110088551   -1.930868085
 1008 SOLV  OW      4729   -0.778171101   -2.257799707   -3.610369652
 1008 SOLV  HW1     4730   -0.814369244   -2.349802649   -3.595313769
 1008 SOLV  HW2     4731   -0.684714128   -2.264090664   -3.645409381
 1009 SOLV  OW      4732   -0.115796279   -1.184005738   -3.824331904
 1009 SOLV  HW1     4733   -0.207734906   -1.144840083   -3.820463340
 1009 SOLV  HW2     4734   -0.050305456   -1.112825359   -3.849747966
 1010 SOLV  OW      4735   -2.721337792   -2.140896878   -4.269988482
 1010 SOLV  HW1     4736   -2.738890544   -2.238065560   -4.254122486
 1010 SOLV  HW2     4737   -2.719722849   -2.122963437   -4.368361990
 1011 SOLV  OW      4738   -1.295549739   -2.728602609   -2.331446570
 1011 SOLV  HW1     4739   -1.244565363   -2.748616931   -2.247771695
 1011 SOLV  HW2     4740   -1.293167928   -2.808320884   -2.391784863
 1012 SOLV  OW      4741   -0.272123480   -2.929029836   -3.287284659
 1012 SOLV  HW1     4742   -0.184537106   -2.950582799   -3.244092031
 1012 SOLV  HW2     4743   -0.346794613   -2.961245336   -3.229079522
 1013 SOLV  OW      4744   -1.290193835   -0.190534224   -2.589171618
 1013 SOLV  HW1     4745   -1.276884806   -0.245840214   -2.671427306
 1013 SOLV  HW2     4746   -1.352696504   -0.115147484   -2.609471187
 1014 SOLV  OW      4747   -0.109719497   -0.412020807   -4.135851124
 1014 SOLV  HW1     4748   -0.080532717   -0.327053009   -4.179789604
 1014 SOLV  HW2     4749   -0.029762452   -0.459999069   -4.099700346
 1015 SOLV  OW      4750   -2.497639562   -3.012026099   -0.530299773
 1015 SOLV  HW1     4751   -2.546648005   -3.025703697   -0.444211815
 1015 SOLV  HW2     4752   -2.520475741   -3.085889254   -0.593724874
 1016 SOLV  OW      4753   -0.744756231   -1.290477945   -2.500434670
 1016 SOLV  HW1     4754   -0.780005565   -1.230868433   -2.572584626
 1016 SOLV  HW2     4755   -0.693845621   -1.235800285   -2.433953083
 1017 SOLV  OW      4756   -0.882461862   -1.283600486   -4.053211411
 1017 SOLV  HW1     4757   -0.890622487   -1.331376055   -4.140691044
 1017 SOLV  HW2     4758   -0.961248116   -1.223280804   -4.040721043
 1018 SOLV  OW      4759   -0.668758918   -0.545708201   -1.917564180
 1018 SOLV  HW1     4760   -0.657476292   -0.638472535   -1.953189051
 1018 SOLV  HW2     4761   -0.709662334   -0.487708839   -1.988024215
 1019 SOLV  OW      4762   -1.842260752   -2.050989132   -1.882858172
 1019 SOLV  HW1     4763   -1.776200038   -2.098417155   -1.941065271
 1019 SOLV  HW2     4764   -1.859433995   -2.105433317   -1.800746185
 1020 SOLV  OW      4765   -1.418727995   -3.135248623   -0.448273037
 1020 SOLV  HW1     4766   -1.352252927   -3.061823294   -0.434444828
 1020 SOLV  HW2     4767   -1.383235631   -3.200069336   -0.515652385
 1021 SOLV  OW      4768   -2.575254500   -0.043596082   -0.278932434
 1021 SOLV  HW1     4769   -2.528769205   -0.050860093   -0.367182015
 1021 SOLV  HW2     4770   -2.514554259   -0.076340810   -0.206510822
 1022 SOLV  OW      4771   -2.734898300   -0.626974493   -1.310521952
 1022 SOLV  HW1     4772   -2.759480884   -0.705030785   -1.368005773
 1022 SOLV  HW2     4773   -2.725878999   -0.657053541   -1.215573293
 1023 SOLV  OW      4774   -2.149489120   -2.372614967   -1.570972420
 1023 SOLV  HW1     4775   -2.104187146   -2.449353447   -1.525576894
 1023 SOLV  HW2     4776   -2.241922852   -2.362062487   -1.534279036
 1024 SOLV  OW      4777   -0.503030787   -3.027612802   -2.556146642
 1024 SOLV  HW1     4778   -0.428249156   -3.067132617   -2.502782123
 1024 SOLV  HW2     4779   -0.569671387   -2.985925191   -2.494316275
 1025 SOLV  OW      4780   -1.778768195   -0.099876349   -0.860082622
 1025 SOLV  HW1     4781   -1.825702940   -0.127581260   -0.776229647
 1025 SOLV  HW2     4782   -1.719392133   -0.174127385   -0.891112345
 1026 SOLV  OW      4783   -2.990989896   -2.584888671   -1.702041380
 1026 SOLV  HW1     4784   -2.897779605   -2.620152866   -1.693682606
 1026 SOLV  HW2     4785   -2.987877613   -2.488140881   -1.727175122
 1027 SOLV  OW      4786   -2.016036538   -3.055967502   -1.164079235
 1027 SOLV  HW1     4787   -1.923421044   -3.027904559   -1.189313189
 1027 SOLV  HW2     4788   -2.061535188   -3.096039003   -1.243615535
 1028 SOLV  OW      4789   -1.630463413   -0.595944135   -2.468454330
 1028 SOLV  HW1     4790   -1.602994974   -0.631306312   -2.379031754
 1028 SOLV  HW2     4791   -1.581646803   -0.510649823   -2.486980033
 1029 SOLV  OW      4792   -0.344219733   -0.183254625   -3.871497775
 1029 SOLV  HW1     4793   -0.257778988   -0.135240226   -3.886470748
 1029 SOLV  HW2     4794   -0.340013277   -0.273555905   -3.914271079
 1030 SOLV  OW      4795   -1.788683705   -2.388817991   -3.486928117
 1030 SOLV  HW1     4796   -1.876442384   -2.433619182   -3.504052274
 1030 SOLV  HW2     4797   -1.718987905   -2.458090293   -3.468333710
 1031 SOLV  OW      4798   -0.073468940   -3.115279450   -2.506274143
 1031 SOLV  HW1     4799    0.017022975   -3.118493402   -2.548731383
 1031 SOLV  HW2     4800   -0.063727644   -3.097064823   -2.408422021
 1032 SOLV  OW      4801   -3.005836566   -0.521932936   -1.263159493
 1032 SOLV  HW1     4802   -2.918028864   -0.567191795   -1.247572285
 1032 SOLV  HW2     4803   -3.041449523   -0.487490758   -1.176286595
 1033 SOLV  OW      4804   -2.434097122   -2.492797546   -3.080249238
 1033 SOLV  HW1     4805   -2.523090292   -2.501826251   -3.035521533
 1033 SOLV  HW2     4806   -2.373303140   -2.565567551   -3.048460612
 1034 SOLV  OW      4807   -0.194377431   -2.423742822   -1.118805050
 1034 SOLV  HW1     4808   -0.185351095   -2.412356366   -1.019857728
 1034 SOLV  HW2     4809   -0.115246582   -2.473802342   -1.153933502
 1035 SOLV  OW      4810   -1.812624006   -2.079138357   -3.813307925
 1035 SOLV  HW1     4811   -1.909271183   -2.085335535   -3.788357103
 1035 SOLV  HW2     4812   -1.774986520   -1.992827521   -3.779612940
 1036 SOLV  OW      4813   -0.836258941   -0.676888163   -1.634814786
 1036 SOLV  HW1     4814   -0.880641538   -0.625070953   -1.707937582
 1036 SOLV  HW2     4815   -0.885062748   -0.763027297   -1.620673249
 1037 SOLV  OW      4816   -2.408094207   -0.005568348   -1.099256851
 1037 SOLV  HW1     4817   -2.487517879    0.038093425   -1.141534531
 1037 SOLV  HW2     4818   -2.330213318    0.057110842   -1.102035456
 1038 SOLV  OW      4819   -1.602868111   -2.736699868   -4.104130544
 1038 SOLV  HW1     4820   -1.609950311   -2.836227807   -4.097353138
 1038 SOLV  HW2     4821   -1.521519692   -2.705665572   -4.054925645
 1039 SOLV  OW      4822   -1.052755447   -1.631147244   -4.281633970
 1039 SOLV  HW1     4823   -1.044114853   -1.686685835   -4.364352830
 1039 SOLV  HW2     4824   -1.112457884   -1.677733936   -4.216313452
 1040 SOLV  OW      4825   -1.386335849   -0.195840085   -3.682261777
 1040 SOLV  HW1     4826   -1.294968390   -0.230732254   -3.661378117
 1040 SOLV  HW2     4827   -1.454574920   -0.249008233   -3.632081223
 1041 SOLV  OW      4828   -1.379184909   -2.654947013   -4.004182787
 1041 SOLV  HW1     4829   -1.307169572   -2.610390996   -4.057381115
 1041 SOLV  HW2     4830   -1.339346320   -2.728211028   -3.948985263
 1042 SOLV  OW      4831   -2.042513219   -2.434315712   -3.978062217
 1042 SOLV  HW1     4832   -2.104600141   -2.510273852   -3.997479975
 1042 SOLV  HW2     4833   -1.966769025   -2.466839368   -3.921436615
 1043 SOLV  OW      4834   -2.623916247   -0.561904371   -2.521497052
 1043 SOLV  HW1     4835   -2.544635277   -0.510076706   -2.553594010
 1043 SOLV  HW2     4836   -2.701210683   -0.545993860   -2.582931089
 1044 SOLV  OW      4837   -1.684858068   -2.978872519   -0.439610155
 1044 SOLV  HW1     4838   -1.680395088   -2.930427812   -0.526978520
 1044 SOLV  HW2     4839   -1.601924686   -3.033419218   -0.427497685
 1045 SOLV  OW      4840   -0.513704915   -1.216741045   -1.816466953
 1045 SOLV  HW1     4841   -0.445761077   -1.207919639   -1.743614556
 1045 SOLV  HW2     4842   -0.492320670   -1.296805452   -1.872448093
 1046 SOLV  OW      4843   -0.025583601   -2.688566241   -0.974636010
 1046 SOLV  HW1     4844   -0.024161379   -2.688207153   -1.074625451
 1046 SOLV  HW2     4845   -0.079392581   -2.766435203   -0.942371191
 1047 SOLV  OW      4846   -2.657557905   -2.812043763   -3.317275096
 1047 SOLV  HW1     4847   -2.563153862   -2.793013904   -3.344215433
 1047 SOLV  HW2     4848   -2.679911971   -2.907042236   -3.339083026
 1048 SOLV  OW      4849   -0.182957876   -2.968211852   -4.046629219
 1048 SOLV  HW1     4850   -0.222745218   -2.975706678   -3.955182824
 1048 SOLV  HW2     4851   -0.125300818   -2.886629990   -4.051289517
 1049 SOLV  OW      4852   -0.959019931   -1.859255696   -1.583732484
 1049 SOLV  HW1     4853   -0.867576844   -1.898833645   -1.575173920
 1049 SOLV  HW2     4854   -1.025104034   -1.931869497   -1.602748919
 1050 SOLV  OW      4855   -0.808549227   -2.058909174   -3.440738894
 1050 SOLV  HW1     4856   -0.788173099   -1.974065432   -3.489604717
 1050 SOLV  HW2     4857   -0.802357792   -2.136108016   -3.504011635
 1051 SOLV  OW      4858   -1.431175372   -0.227614829   -3.986805681
 1051 SOLV  HW1     4859   -1.529703540   -0.227163532   -4.003947553
 1051 SOLV  HW2     4860   -1.413368774   -0.195031972   -3.893945967
 1052 SOLV  OW      4861   -1.785535385   -0.552382170   -0.573492576
 1052 SOLV  HW1     4862   -1.858462785   -0.497231099   -0.532971817
 1052 SOLV  HW2     4863   -1.792735480   -0.549059363   -0.673187067
 1053 SOLV  OW      4864   -3.064460513   -2.230061699   -3.056352019
 1053 SOLV  HW1     4865   -3.058980334   -2.136194006   -3.090393522
 1053 SOLV  HW2     4866   -2.972211166   -2.264833934   -3.039531785
 1054 SOLV  OW      4867   -2.216188875   -2.599337227   -0.279318026
 1054 SOLV  HW1     4868   -2.171203853   -2.606899978   -0.190317647
 1054 SOLV  HW2     4869   -2.148021875   -2.578344318   -0.349420552
 1055 SOLV  OW      4870   -0.782814677   -3.132517935   -2.383681865
 1055 SOLV  HW1     4871   -0.750225522   -3.201796369   -2.319340106
 1055 SOLV  HW2     4872   -0.740685564   -3.044452014   -2.361981715
 1056 SOLV  OW      4873   -0.734809906   -1.490551392   -0.860632552
 1056 SOLV  HW1     4874   -0.638849950   -1.479285565   -0.886451717
 1056 SOLV  HW2     4875   -0.778552506   -1.400791915   -0.855011195
 1057 SOLV  OW      4876   -1.348880658   -1.591991254   -2.307374310
 1057 SOLV  HW1     4877   -1.345751394   -1.518378292   -2.239749678
 1057 SOLV  HW2     4878   -1.360820804   -1.552893541   -2.398646420
 1058 SOLV  OW      4879   -2.178808190   -1.933380388   -0.537009791
 1058 SOLV  HW1     4880   -2.273856447   -1.962772628   -0.547178032
 1058 SOLV  HW2     4881   -2.142481204   -1.967492360   -0.450302683
 1059 SOLV  OW      4882   -1.042847188   -1.514727128   -3.769445670
 1059 SOLV  HW1     4883   -1.081085243   -1.606978877   -3.764036663
 1059 SOLV  HW2     4884   -1.067725804   -1.473439487   -3.857070637
 1060 SOLV  OW      4885   -2.651253222   -3.115714231   -4.023841773
 1060 SOLV  HW1     4886   -2.749453050   -3.116959204   -4.004946303
 1060 SOLV  HW2     4887   -2.607502598   -3.193011032   -3.977876898
 1061 SOLV  OW      4888   -2.615779947   -2.993744949   -1.902326118
 1061 SOLV  HW1     4889   -2.617714267   -2.959087388   -1.996118186
 1061 SOLV  HW2     4890   -2.531404529   -2.964071179   -1.857581711
 1062 SOLV  OW      4891   -2.173858893   -1.241376757   -3.969931406
 1062 SOLV  HW1     4892   -2.176604058   -1.190272654   -3.884019384
 1062 SOLV  HW2     4893   -2.181003521   -1.177770463   -4.046763650
 1063 SOLV  OW      4894   -0.484928577   -1.707462984   -0.031134830
 1063 SOLV  HW1     4895   -0.458265993   -1.790174275   -0.080629531
 1063 SOLV  HW2     4896   -0.505102824   -1.730638324    0.064036794
 1064 SOLV  OW      4897   -2.844805793   -3.106336810   -3.831685739
 1064 SOLV  HW1     4898   -2.776209778   -3.044380383   -3.793508166
 1064 SOLV  HW2     4899   -2.840254960   -3.194316976   -3.784354122
 1065 SOLV  OW      4900   -0.038599302   -1.340968436   -2.655805702
 1065 SOLV  HW1     4901   -0.003131167   -1.383857928   -2.738887006
 1065 SOLV  HW2     4902   -0.116218114   -1.282363380   -2.679102326
 1066 SOLV  OW      4903   -2.288112207   -1.806198445   -0.908709590
 1066 SOLV  HW1     4904   -2.321563693   -1.847838746   -0.993259863
 1066 SOLV  HW2     4905   -2.280574020   -1.876286363   -0.837769851
 1067 SOLV  OW      4906   -1.492920576   -1.901554464   -3.939991815
 1067 SOLV  HW1     4907   -1.492749234   -1.977305874   -3.874695257
 1067 SOLV  HW2     4908   -1.432702153   -1.923593572   -4.016737155
 1068 SOLV  OW      4909   -1.077381256   -3.188733588   -0.882245031
 1068 SOLV  HW1     4910   -1.074063966   -3.116701977   -0.951530551
 1068 SOLV  HW2     4911   -0.989483330   -3.193369577   -0.834784917
 1069 SOLV  OW      4912   -0.551352554   -2.500108117   -2.277253568
 1069 SOLV  HW1     4913   -0.574113627   -2.492939624   -2.180133951
 1069 SOLV  HW2     4914   -0.578970975   -2.416246133   -2.324221002
 1070 SOLV  OW      4915   -0.369128484   -2.232622800   -1.227885408
 1070 SOLV  HW1     4916   -0.294950193   -2.288943835   -1.191455386
 1070 SOLV  HW2     4917   -0.385000889   -2.154944046   -1.166930044
 1071 SOLV  OW      4918   -0.336316552   -0.649841707   -3.022005571
 1071 SOLV  HW1     4919   -0.360778019   -0.735228928   -3.067966739
 1071 SOLV  HW2     4920   -0.358075327   -0.656992079   -2.924655000
 1072 SOLV  OW      4921   -1.871715306   -1.109407317   -0.940751965
 1072 SOLV  HW1     4922   -1.900757703   -1.020707038   -0.904828854
 1072 SOLV  HW2     4923   -1.939821887   -1.142889598   -1.005883173
 1073 SOLV  OW      4924   -1.976912557   -2.475450497   -0.808486050
 1073 SOLV  HW1     4925   -1.968317846   -2.425360742   -0.722353206
 1073 SOLV  HW2     4926   -2.060283520   -2.530659454   -0.806739578
 1074 SOLV  OW      4927   -2.119115895   -2.365482687   -1.074139864
 1074 SOLV  HW1     4928   -2.019847860   -2.365787728   -1.086283881
 1074 SOLV  HW2     4929   -2.140871218   -2.348213406   -0.978066258
 1075 SOLV  OW      4930   -1.947443624   -2.811656489   -0.042586242
 1075 SOLV  HW1     4931   -1.998153340   -2.803488602   -0.128395867
 1075 SOLV  HW2     4932   -1.892057175   -2.729557270   -0.028674629
 1076 SOLV  OW      4933   -1.213942340   -0.706473770   -1.641183086
 1076 SOLV  HW1     4934   -1.237204445   -0.652086559   -1.560543090
 1076 SOLV  HW2     4935   -1.251931191   -0.798468564   -1.631409130
 1077 SOLV  OW      4936   -0.103156413   -0.054152256   -3.941191813
 1077 SOLV  HW1     4937   -0.167527013    0.019226323   -3.962960369
 1077 SOLV  HW2     4938   -0.053198902   -0.080237743   -4.023808924
 1078 SOLV  OW      4939   -0.971055192   -2.822816722   -3.862501431
 1078 SOLV  HW1     4940   -0.919639316   -2.906149418   -3.882842719
 1078 SOLV  HW2     4941   -0.914114211   -2.742946110   -3.881995958
 1079 SOLV  OW      4942   -2.742598830   -0.418863879   -0.284159134
 1079 SOLV  HW1     4943   -2.782740871   -0.510081671   -0.292401161
 1079 SOLV  HW2     4944   -2.720523645   -0.383835644   -0.375195923
 1080 SOLV  OW      4945   -2.389253312   -0.118389214   -2.781905484
 1080 SOLV  HW1     4946   -2.315185798   -0.183118339   -2.763853009
 1080 SOLV  HW2     4947   -2.477067943   -0.165968592   -2.776761189
 1081 SOLV  OW      4948   -2.480486559   -0.380731075   -3.014701023
 1081 SOLV  HW1     4949   -2.426113920   -0.324425769   -3.076947889
 1081 SOLV  HW2     4950   -2.544002975   -0.322481511   -2.963965792
 1082 SOLV  OW      4951   -1.552687306   -1.710458811   -1.917715057
 1082 SOLV  HW1     4952   -1.542758042   -1.792591813   -1.861524202
 1082 SOLV  HW2     4953   -1.548954927   -1.735617333   -2.014436174
 1083 SOLV  OW      4954   -1.414723881   -0.655613471   -3.845501207
 1083 SOLV  HW1     4955   -1.512998947   -0.657437073   -3.827096736
 1083 SOLV  HW2     4956   -1.396121476   -0.702591542   -3.931797276
 1084 SOLV  OW      4957   -2.016195164   -2.998587581   -2.768523172
 1084 SOLV  HW1     4958   -2.014235323   -2.930675282   -2.695134218
 1084 SOLV  HW2     4959   -2.110784227   -3.025865854   -2.786148655
 1085 SOLV  OW      4960   -2.535425721   -1.989007537   -1.747065758
 1085 SOLV  HW1     4961   -2.534185573   -2.082627356   -1.782216050
 1085 SOLV  HW2     4962   -2.628006649   -1.965884769   -1.717136577
 1086 SOLV  OW      4963   -1.367717623   -0.090871181   -1.739562863
 1086 SOLV  HW1     4964   -1.303526760   -0.020980183   -1.771132576
 1086 SOLV  HW2     4965   -1.445562256   -0.095330260   -1.802189748
 1087 SOLV  OW      4966   -0.781874271   -2.262434146   -3.049420977
 1087 SOLV  HW1     4967   -0.814253466   -2.172723714   -3.079504146
 1087 SOLV  HW2     4968   -0.765287797   -2.260522737   -2.950817478
 1088 SOLV  OW      4969   -1.718572272   -2.253170125   -2.911824398
 1088 SOLV  HW1     4970   -1.643306361   -2.192795987   -2.938093095
 1088 SOLV  HW2     4971   -1.695795248   -2.299458814   -2.826158976
 1089 SOLV  OW      4972   -1.142822122   -2.673402053   -2.996354936
 1089 SOLV  HW1     4973   -1.063989456   -2.713863636   -2.949988149
 1089 SOLV  HW2     4974   -1.131670395   -2.574105425   -3.000520286
 1090 SOLV  OW      4975   -1.462289334   -2.056443931   -2.423333138
 1090 SOLV  HW1     4976   -1.505825778   -1.968955577   -2.444596596
 1090 SOLV  HW2     4977   -1.405009541   -2.046250127   -2.341989565
 1091 SOLV  OW      4978   -2.563107317   -2.458067831   -0.987301432
 1091 SOLV  HW1     4979   -2.548690294   -2.411976795   -1.074875635
 1091 SOLV  HW2     4980   -2.659761372   -2.452496885   -0.962235050
 1092 SOLV  OW      4981   -1.785794457   -1.427378703   -2.409063040
 1092 SOLV  HW1     4982   -1.724460781   -1.429843186   -2.330108003
 1092 SOLV  HW2     4983   -1.823245780   -1.518727665   -2.425016576
 1093 SOLV  OW      4984   -1.541358991   -0.944883490   -0.188518149
 1093 SOLV  HW1     4985   -1.563447226   -0.893012870   -0.105913484
 1093 SOLV  HW2     4986   -1.497449860   -0.884475842   -0.255037696
 1094 SOLV  OW      4987   -1.699757752   -2.413314802   -1.837040225
 1094 SOLV  HW1     4988   -1.638712878   -2.447597323   -1.908455338
 1094 SOLV  HW2     4989   -1.649112742   -2.404706792   -1.751233173
 1095 SOLV  OW      4990   -1.583421445   -2.351299430   -0.161323233
 1095 SOLV  HW1     4991   -1.517876084   -2.343840834   -0.236487014
 1095 SOLV  HW2     4992   -1.557081634   -2.427019130   -0.101539396
 1096 SOLV  OW      4993   -0.597294433   -0.645429422   -2.233836448
 1096 SOLV  HW1     4994   -0.621158164   -0.564811870   -2.287996454
 1096 SOLV  HW2     4995   -0.499824110   -0.642946791   -2.211579536
 1097 SOLV  OW      4996   -2.962296611   -2.675862718   -0.396689449
 1097 SOLV  HW1     4997   -2.935230369   -2.616317215   -0.321036953
 1097 SOLV  HW2     4998   -2.976598742   -2.768750405   -0.362501926
 1098 SOLV  OW      4999   -2.114619947   -1.554831902   -0.113149001
 1098 SOLV  HW1     5000   -2.067552564   -1.486601578   -0.057194834
 1098 SOLV  HW2     5001   -2.052247743   -1.589046175   -0.183438371
 1099 SOLV  OW      5002   -2.270415907   -2.667387402   -2.963327722
 1099 SOLV  HW1     5003   -2.299722229   -2.760344994   -2.985729340
 1099 SOLV  HW2     5004   -2.300060501   -2.644553071   -2.870582998
 1100 SOLV  OW      5005   -1.567349683   -2.703420162   -2.271570901
 1100 SOLV  HW1     5006   -1.470719641   -2.708678439   -2.296804473
 1100 SOLV  HW2     5007   -1.582939921   -2.756413785   -2.188201943
 1101 SOLV  OW      5008   -1.718135570   -0.176575958   -3.969246248
 1101 SOLV  HW1     5009   -1.758196892   -0.109162164   -4.031313910
 1101 SOLV  HW2     5010   -1.720222567   -0.141147939   -3.875745839
 1102 SOLV  OW      5011   -2.392427960   -2.060555967   -0.630815644
 1102 SOLV  HW1     5012   -2.461077983   -2.100119160   -0.569807705
 1102 SOLV  HW2     5013   -2.383325678   -2.117810883   -0.712295845
 1103 SOLV  OW      5014   -0.162661554   -2.836157111   -2.945300304
 1103 SOLV  HW1     5015   -0.231917954   -2.859604897   -3.013532769
 1103 SOLV  HW2     5016   -0.161421034   -2.906003198   -2.873733106
 1104 SOLV  OW      5017   -1.806712721   -0.205243921   -1.430279667
 1104 SOLV  HW1     5018   -1.771282046   -0.208100379   -1.336801426
 1104 SOLV  HW2     5019   -1.730804563   -0.193561736   -1.494334803
 1105 SOLV  OW      5020   -1.424936755   -1.236415718   -4.168532706
 1105 SOLV  HW1     5021   -1.507026886   -1.218656725   -4.114238797
 1105 SOLV  HW2     5022   -1.398334744   -1.153042966   -4.216939416
 1106 SOLV  OW      5023   -1.872664622   -1.592495422   -1.074819202
 1106 SOLV  HW1     5024   -1.782695064   -1.603373401   -1.032527190
 1106 SOLV  HW2     5025   -1.867787166   -1.522352071   -1.145935488
 1107 SOLV  OW      5026   -2.073256863   -2.395781401   -2.723636078
 1107 SOLV  HW1     5027   -2.055425902   -2.389714424   -2.821853675
 1107 SOLV  HW2     5028   -2.026461490   -2.475827790   -2.686162427
 1108 SOLV  OW      5029   -0.300206949   -2.446142548   -1.812363006
 1108 SOLV  HW1     5030   -0.289104877   -2.451336031   -1.713107271
 1108 SOLV  HW2     5031   -0.394141334   -2.470360514   -1.836687106
 1109 SOLV  OW      5032   -0.933770676   -2.407636348   -0.699468055
 1109 SOLV  HW1     5033   -0.939253581   -2.308731669   -0.713173629
 1109 SOLV  HW2     5034   -0.847892363   -2.430175582   -0.653458291
 1110 SOLV  OW      5035   -0.270141323   -2.349128600   -2.413772639
 1110 SOLV  HW1     5036   -0.236488946   -2.408157526   -2.340393214
 1110 SOLV  HW2     5037   -0.198462509   -2.337246468   -2.482492390
 1111 SOLV  OW      5038   -1.938579431   -1.796912396   -0.577300472
 1111 SOLV  HW1     5039   -2.018284223   -1.857311373   -0.578342104
 1111 SOLV  HW2     5040   -1.860346042   -1.845665430   -0.538511624
 1112 SOLV  OW      5041   -2.508499409   -1.181807224   -1.129199407
 1112 SOLV  HW1     5042   -2.475572410   -1.103457691   -1.076484517
 1112 SOLV  HW2     5043   -2.492592967   -1.265864654   -1.077402598
 1113 SOLV  OW      5044   -2.974679334   -0.954633344   -4.261810229
 1113 SOLV  HW1     5045   -2.913869629   -1.013363483   -4.315239967
 1113 SOLV  HW2     5046   -3.005768218   -1.003997810   -4.180579292
 1114 SOLV  OW      5047   -1.232036170   -3.229807416   -3.419594361
 1114 SOLV  HW1     5048   -1.174546828   -3.231476154   -3.337779374
 1114 SOLV  HW2     5049   -1.175415625   -3.245947517   -3.500433573
 1115 SOLV  OW      5050   -2.414296841   -2.710025702   -3.409922402
 1115 SOLV  HW1     5051   -2.431773385   -2.634124353   -3.472656062
 1115 SOLV  HW2     5052   -2.334398682   -2.688954782   -3.353583163
 1116 SOLV  OW      5053   -0.951382817   -0.812477103   -1.963427514
 1116 SOLV  HW1     5054   -1.000830100   -0.899394486   -1.964759958
 1116 SOLV  HW2     5055   -0.853040780   -0.830154771   -1.959215348
 1117 SOLV  OW      5056   -0.007599726   -0.205221011   -4.272056587
 1117 SOLV  HW1     5057   -0.062378062   -0.194749108   -4.355069416
 1117 SOLV  HW2     5058    0.016486707   -0.114933950   -4.236425189
 1118 SOLV  OW      5059   -2.597432844   -0.214560532   -3.375112701
 1118 SOLV  HW1     5060   -2.577423609   -0.137195031   -3.435244622
 1118 SOLV  HW2     5061   -2.553265670   -0.296849006   -3.410881413
 1119 SOLV  OW      5062   -1.436082900   -1.163581865   -2.260623291
 1119 SOLV  HW1     5063   -1.436920686   -1.080823238   -2.204509629
 1119 SOLV  HW2     5064   -1.432126859   -1.244021442   -2.201358597
 1120 SOLV  OW      5065   -1.267929089   -2.281452344   -0.080947260
 1120 SOLV  HW1     5066   -1.212379896   -2.277410744    0.002106654
 1120 SOLV  HW2     5067   -1.337578643   -2.209744678   -0.077959777
 1121 SOLV  OW      5068   -1.540235928   -3.086355750   -2.254588753
 1121 SOLV  HW1     5069   -1.479602404   -3.155683707   -2.293559145
 1121 SOLV  HW2     5070   -1.582191332   -3.033502057   -2.328397629
 1122 SOLV  OW      5071   -1.334956410   -1.584892228   -1.608900330
 1122 SOLV  HW1     5072   -1.301599903   -1.664410985   -1.558249248
 1122 SOLV  HW2     5073   -1.298747017   -1.587163631   -1.702093855
 1123 SOLV  OW      5074   -1.688943418   -0.278061549   -2.808187982
 1123 SOLV  HW1     5075   -1.604147344   -0.225121687   -2.811137278
 1123 SOLV  HW2     5076   -1.672236796   -0.365179661   -2.762003232
 1124 SOLV  OW      5077   -2.498021308   -0.627184191   -1.499945050
 1124 SOLV  HW1     5078   -2.595587638   -0.605311051   -1.497907791
 1124 SOLV  HW2     5079   -2.448684011   -0.554915270   -1.548367213
 1125 SOLV  OW      5080   -2.241326377   -1.194290710   -0.857499112
 1125 SOLV  HW1     5081   -2.173599690   -1.144212315   -0.803580292
 1125 SOLV  HW2     5082   -2.197135756   -1.233907000   -0.937995622
 1126 SOLV  OW      5083   -1.985114632   -1.068197100   -2.758375161
 1126 SOLV  HW1     5084   -2.008924122   -1.164278367   -2.772633630
 1126 SOLV  HW2     5085   -2.047867120   -1.027857772   -2.691766900
 1127 SOLV  OW      5086   -1.006619668   -0.189590714   -3.745578212
 1127 SOLV  HW1     5087   -0.991351503   -0.255003865   -3.819672620
 1127 SOLV  HW2     5088   -0.933223085   -0.121658241   -3.745466182
 1128 SOLV  OW      5089   -0.322073591   -0.052385579   -4.280948428
 1128 SOLV  HW1     5090   -0.273633562   -0.122307791   -4.333542528
 1128 SOLV  HW2     5091   -0.413208795   -0.085888475   -4.256998739
 1129 SOLV  OW      5092   -2.726489146   -2.553527824   -2.497195820
 1129 SOLV  HW1     5093   -2.729683622   -2.458503159   -2.528203801
 1129 SOLV  HW2     5094   -2.663733430   -2.605424399   -2.555246081
 1130 SOLV  OW      5095   -0.763741757   -2.223931048   -0.041704739
 1130 SOLV  HW1     5096   -0.817624836   -2.307959640   -0.047851845
 1130 SOLV  HW2     5097   -0.674318439   -2.244537083   -0.001945201
 1131 SOLV  OW      5098   -0.443844050   -1.302861612   -2.884780588
 1131 SOLV  HW1     5099   -0.370173851   -1.283819803   -2.819883525
 1131 SOLV  HW2     5100   -0.527815183   -1.323788655   -2.834657325
 1132 SOLV  OW      5101   -1.275896686   -2.714054344   -2.687861054
 1132 SOLV  HW1     5102   -1.347965155   -2.654661507   -2.652076916
 1132 SOLV  HW2     5103   -1.192737549   -2.660449769   -2.702450025
 1133 SOLV  OW      5104   -0.259404095   -2.299701253   -2.779075453
 1133 SOLV  HW1     5105   -0.296211858   -2.371702091   -2.720244290
 1133 SOLV  HW2     5106   -0.308369556   -2.299653753   -2.866267089
 1134 SOLV  OW      5107   -0.322562939   -0.419561699   -3.979600602
 1134 SOLV  HW1     5108   -0.393669081   -0.470270667   -4.028324989
 1134 SOLV  HW2     5109   -0.247902500   -0.398049717   -4.042565838
 1135 SOLV  OW      5110   -2.104413345   -2.381774517   -4.253860098
 1135 SOLV  HW1     5111   -2.092609116   -2.407702526   -4.157995316
 1135 SOLV  HW2     5112   -2.163730002   -2.301460276   -4.259587479
 1136 SOLV  OW      5113   -0.586726314   -1.871855588   -2.850212464
 1136 SOLV  HW1     5114   -0.547094968   -1.915256588   -2.931118276
 1136 SOLV  HW2     5115   -0.550108026   -1.915187473   -2.767862911
 1137 SOLV  OW      5116   -0.811629025   -0.295199691   -0.309436590
 1137 SOLV  HW1     5117   -0.869126977   -0.255023241   -0.380719854
 1137 SOLV  HW2     5118   -0.792783323   -0.226545465   -0.239202271
 1138 SOLV  OW      5119   -1.119719516   -2.077709802   -1.621747399
 1138 SOLV  HW1     5120   -1.185223994   -2.091580526   -1.696034331
 1138 SOLV  HW2     5121   -1.136012651   -2.145348634   -1.549904942
 1139 SOLV  OW      5122   -2.209053867   -0.587173970   -1.765969244
 1139 SOLV  HW1     5123   -2.296017776   -0.544609484   -1.740928341
 1139 SOLV  HW2     5124   -2.160842852   -0.615690843   -1.683120520
 1140 SOLV  OW      5125   -2.965410082   -0.462640159   -3.978797626
 1140 SOLV  HW1     5126   -2.955790125   -0.549972964   -3.931043698
 1140 SOLV  HW2     5127   -3.029107483   -0.404086572   -3.928637429
 1141 SOLV  OW      5128   -2.348610532   -0.296553247   -3.605152454
 1141 SOLV  HW1     5129   -2.282439963   -0.302316292   -3.679917062
 1141 SOLV  HW2     5130   -2.316744649   -0.230148678   -3.537503623
 1142 SOLV  OW      5131   -1.785047774   -1.235319783   -2.043935706
 1142 SOLV  HW1     5132   -1.873043941   -1.207603813   -2.005335970
 1142 SOLV  HW2     5133   -1.714160872   -1.171084597   -2.014774238
 1143 SOLV  OW      5134   -2.018184021   -2.123260017   -0.328974158
 1143 SOLV  HW1     5135   -1.975816006   -2.208846068   -0.299285463
 1143 SOLV  HW2     5136   -2.117516102   -2.130304508   -0.319751775
 1144 SOLV  OW      5137   -1.351936273   -0.021234160   -0.620524787
 1144 SOLV  HW1     5138   -1.306810694   -0.016146429   -0.531421961
 1144 SOLV  HW2     5139   -1.451119156   -0.020613898   -0.607721851
 1145 SOLV  OW      5140   -0.944853804   -2.671050046   -0.188502581
 1145 SOLV  HW1     5141   -0.916760454   -2.746159188   -0.248260177
 1145 SOLV  HW2     5142   -0.980575076   -2.708230619   -0.102810249
 1146 SOLV  OW      5143   -2.974485238   -2.379940464   -0.488286196
 1146 SOLV  HW1     5144   -2.975524696   -2.479812321   -0.483143867
 1146 SOLV  HW2     5145   -3.064089921   -2.347196447   -0.518297741
 1147 SOLV  OW      5146   -0.448969715   -1.404072444   -3.464197996
 1147 SOLV  HW1     5147   -0.377026336   -1.346250404   -3.425691880
 1147 SOLV  HW2     5148   -0.461706212   -1.484502387   -3.406140108
 1148 SOLV  OW      5149   -2.613912947   -2.412358232   -3.253676664
 1148 SOLV  HW1     5150   -2.592990549   -2.321354090   -3.289482504
 1148 SOLV  HW2     5151   -2.534367750   -2.447954367   -3.204616132
 1149 SOLV  OW      5152   -1.877438490   -1.086839418   -1.539469044
 1149 SOLV  HW1     5153   -1.931421379   -1.113458434   -1.459602380
 1149 SOLV  HW2     5154   -1.926633520   -1.016699793   -1.591061140
 1150 SOLV  OW      5155   -2.139791105   -0.153528736   -0.825874242
 1150 SOLV  HW1     5156   -2.081322597   -0.181175105   -0.902155853
 1150 SOLV  HW2     5157   -2.226965905   -0.202234521   -0.831366788
 1151 SOLV  OW      5158   -2.236105868   -1.113364841   -1.440370992
 1151 SOLV  HW1     5159   -2.204652252   -1.199659149   -1.479918471
 1151 SOLV  HW2     5160   -2.279908775   -1.058203480   -1.511353593
 1152 SOLV  OW      5161   -2.979311062   -0.595801381   -1.678008837
 1152 SOLV  HW1     5162   -3.027495426   -0.608460761   -1.764724632
 1152 SOLV  HW2     5163   -2.977036968   -0.682491100   -1.628196185
 1153 SOLV  OW      5164   -2.563716638   -2.324987082   -2.572289267
 1153 SOLV  HW1     5165   -2.474650344   -2.322022995   -2.617678113
 1153 SOLV  HW2     5166   -2.632681666   -2.283269732   -2.631492950
 1154 SOLV  OW      5167   -2.584791490   -2.062622739   -1.320531915
 1154 SOLV  HW1     5168   -2.598497126   -2.017530764   -1.232324653
 1154 SOLV  HW2     5169   -2.494713791   -2.038476623   -1.356650250
 1155 SOLV  OW      5170   -1.741550850   -2.354451152   -2.624458728
 1155 SOLV  HW1     5171   -1.813251321   -2.353777316   -2.554745046
 1155 SOLV  HW2     5172   -1.701711348   -2.263046179   -2.632161186
 1156 SOLV  OW      5173   -1.135011198   -0.813645227   -2.334648239
 1156 SOLV  HW1     5174   -1.123500873   -0.867285257   -2.418266099
 1156 SOLV  HW2     5175   -1.045912684   -0.799899372   -2.291357552
 1157 SOLV  OW      5176   -0.345494506   -0.796676690   -2.161637276
 1157 SOLV  HW1     5177   -0.272185479   -0.843847743   -2.112640557
 1157 SOLV  HW2     5178   -0.394517954   -0.862092981   -2.219251527
 1158 SOLV  OW      5179   -2.331796518   -3.015563765   -2.054870372
 1158 SOLV  HW1     5180   -2.339324908   -3.085521403   -1.983799102
 1158 SOLV  HW2     5181   -2.395678466   -3.036338043   -2.128960521
 1159 SOLV  OW      5182   -2.979887577   -2.557472297   -4.248509553
 1159 SOLV  HW1     5183   -3.066096629   -2.506784598   -4.247641412
 1159 SOLV  HW2     5184   -2.995738253   -2.650711468   -4.215997790
 1160 SOLV  OW      5185   -2.575350931   -0.798727496   -1.072578045
 1160 SOLV  HW1     5186   -2.528864536   -0.865220502   -1.014104552
 1160 SOLV  HW2     5187   -2.568519304   -0.827781628   -1.168027889
 1161 SOLV  OW      5188   -2.202286271   -0.976389749   -4.058869028
 1161 SOLV  HW1     5189   -2.234800851   -0.920627690   -4.135256282
 1161 SOLV  HW2     5190   -2.233132261   -0.936080855   -3.972698664
 1162 SOLV  OW      5191   -2.359358578   -0.169744285   -1.588979791
 1162 SOLV  HW1     5192   -2.322264851   -0.078695044   -1.570701628
 1162 SOLV  HW2     5193   -2.302074243   -0.238598749   -1.544487470
 1163 SOLV  OW      5194   -1.104741653   -0.767722071   -2.982638109
 1163 SOLV  HW1     5195   -1.169211999   -0.712468831   -3.035464750
 1163 SOLV  HW2     5196   -1.149889306   -0.851625190   -2.952241545
 1164 SOLV  OW      5197   -1.033108415   -0.978750653   -3.348728114
 1164 SOLV  HW1     5198   -0.960734516   -0.930508146   -3.299370443
 1164 SOLV  HW2     5199   -1.011243414   -1.076245168   -3.353000057
 1165 SOLV  OW      5200   -1.089673275   -1.455661507   -1.423001418
 1165 SOLV  HW1     5201   -1.170163224   -1.493156196   -1.469013875
 1165 SOLV  HW2     5202   -1.011735215   -1.516701773   -1.437190373
 1166 SOLV  OW      5203   -0.275694895   -2.090912515   -3.694614914
 1166 SOLV  HW1     5204   -0.289625003   -2.171930557   -3.637676094
 1166 SOLV  HW2     5205   -0.323789801   -2.013108118   -3.654175637
 1167 SOLV  OW      5206   -0.192384520   -2.972199624   -0.407198077
 1167 SOLV  HW1     5207   -0.243923274   -3.035173771   -0.349061073
 1167 SOLV  HW2     5208   -0.140252797   -3.024341690   -0.474765735
 1168 SOLV  OW      5209   -0.954838576   -1.251195818   -3.349467573
 1168 SOLV  HW1     5210   -1.010011334   -1.333922482   -3.360140608
 1168 SOLV  HW2     5211   -0.859990228   -1.276623748   -3.330524962
 1169 SOLV  OW      5212   -0.422373847   -2.947255250   -3.019904827
 1169 SOLV  HW1     5213   -0.441976895   -3.017198042   -2.951175456
 1169 SOLV  HW2     5214   -0.498697702   -2.882795074   -3.024541800
 1170 SOLV  OW      5215   -2.076587903   -0.119121751   -1.290527869
 1170 SOLV  HW1     5216   -1.978204787   -0.102323965   -1.284167200
 1170 SOLV  HW2     5217   -2.126208597   -0.035056452   -1.268788066
 1171 SOLV  OW      5218   -1.651829812   -0.786962852   -4.256196146
 1171 SOLV  HW1     5219   -1.638439131   -0.814689058   -4.161046942
 1171 SOLV  HW2     5220   -1.638517069   -0.688177712   -4.264301176
 1172 SOLV  OW      5221   -1.240641943   -2.113273861   -3.256497174
 1172 SOLV  HW1     5222   -1.294841811   -2.099471614   -3.339405090
 1172 SOLV  HW2     5223   -1.288662649   -2.176228476   -3.195402430
 1173 SOLV  OW      5224   -0.987730510   -0.637167234   -4.230142689
 1173 SOLV  HW1     5225   -0.924945389   -0.712703994   -4.211327162
 1173 SOLV  HW2     5226   -1.079149630   -0.660850086   -4.197227937
 1174 SOLV  OW      5227   -1.068470537   -1.428202521   -1.853651188
 1174 SOLV  HW1     5228   -1.151781792   -1.479925422   -1.873284354
 1174 SOLV  HW2     5229   -0.998048505   -1.490293354   -1.819199731
 1175 SOLV  OW      5230   -1.398237884   -3.209534962   -1.878704169
 1175 SOLV  HW1     5231   -1.426488835   -3.142998040   -1.809590778
 1175 SOLV  HW2     5232   -1.338925183   -3.164843978   -1.945686060
 1176 SOLV  OW      5233   -2.116704404   -2.922124705   -3.273250170
 1176 SOLV  HW1     5234   -2.139222999   -2.829326100   -3.302963149
 1176 SOLV  HW2     5235   -2.077217156   -2.919043378   -3.181420362
 1177 SOLV  OW      5236   -0.715331017   -2.276987367   -2.333239704
 1177 SOLV  HW1     5237   -0.809145684   -2.251347768   -2.356540543
 1177 SOLV  HW2     5238   -0.651654770   -2.228270361   -2.393018059
 1178 SOLV  OW      5239   -2.731947855   -3.188332711   -2.835504879
 1178 SOLV  HW1     5240   -2.739426945   -3.285945941   -2.815072677
 1178 SOLV  HW2     5241   -2.775296432   -3.169321962   -2.923602818
 1179 SOLV  OW      5242   -2.497428215   -1.670612262   -0.117975100
 1179 SOLV  HW1     5243   -2.515049300   -1.766147465   -0.094226842
 1179 SOLV  HW2     5244   -2.504009575   -1.659165279   -0.217106864
 1180 SOLV  OW      5245   -0.451506329   -0.548741363   -3.744369624
 1180 SOLV  HW1     5246   -0.418958219   -0.551270717   -3.649838449
 1180 SOLV  HW2     5247   -0.385173377   -0.499974486   -3.801145571
 1181 SOLV  OW      5248   -2.552364563   -1.231830072   -0.269336381
 1181 SOLV  HW1     5249   -2.515528333   -1.238047168   -0.176568002
 1181 SOLV  HW2     5250   -2.498947270   -1.290323844   -0.330382115
 1182 SOLV  OW      5251   -0.867064191   -1.295616778   -3.767010602
 1182 SOLV  HW1     5252   -0.945079255   -1.337870005   -3.720855294
 1182 SOLV  HW2     5253   -0.861280158   -1.329890488   -3.860786000
 1183 SOLV  OW      5254   -2.242778327   -2.230297860   -3.779262063
 1183 SOLV  HW1     5255   -2.341399487   -2.245916105   -3.784737502
 1183 SOLV  HW2     5256   -2.194791963   -2.302668023   -3.828859123
 1184 SOLV  OW      5257   -2.124905418   -3.184454401   -3.375216908
 1184 SOLV  HW1     5258   -2.205927741   -3.165366039   -3.430647147
 1184 SOLV  HW2     5259   -2.113526422   -3.112312223   -3.306897995
 1185 SOLV  OW      5260   -1.388993420   -2.319462417   -0.326641298
 1185 SOLV  HW1     5261   -1.311689408   -2.301112775   -0.265905485
 1185 SOLV  HW2     5262   -1.362223760   -2.300870795   -0.421188402
 1186 SOLV  OW      5263   -2.830598806   -1.987197865   -2.953478536
 1186 SOLV  HW1     5264   -2.886730846   -1.961014711   -3.031987632
 1186 SOLV  HW2     5265   -2.755153221   -1.922346246   -2.943367585
 1187 SOLV  OW      5266   -0.809310690   -1.652959558   -4.124412629
 1187 SOLV  HW1     5267   -0.839403091   -1.650929585   -4.029060188
 1187 SOLV  HW2     5268   -0.889051297   -1.648558347   -4.184610812
 1188 SOLV  OW      5269   -0.854854278   -2.391902791   -3.273464063
 1188 SOLV  HW1     5270   -0.817588452   -2.346408358   -3.192573857
 1188 SOLV  HW2     5271   -0.930098756   -2.337483963   -3.310592289
 1189 SOLV  OW      5272   -0.953914989   -1.672318878   -2.121084291
 1189 SOLV  HW1     5273   -0.993105868   -1.726927551   -2.195136137
 1189 SOLV  HW2     5274   -0.886618609   -1.608611571   -2.158689513
 1190 SOLV  OW      5275   -1.909163404   -0.948505689   -2.369546561
 1190 SOLV  HW1     5276   -1.843526505   -0.997586826   -2.426842979
 1190 SOLV  HW2     5277   -1.971182832   -1.013995285   -2.326364349
 1191 SOLV  OW      5278   -0.504524672   -1.771982803   -1.541008884
 1191 SOLV  HW1     5279   -0.578614358   -1.827562091   -1.578738541
 1191 SOLV  HW2     5280   -0.537230264   -1.678685139   -1.525922123
 1192 SOLV  OW      5281   -1.946457504   -0.117667632   -2.793447935
 1192 SOLV  HW1     5282   -1.929172099   -0.040691492   -2.731988173
 1192 SOLV  HW2     5283   -1.866163757   -0.177245345   -2.795624308
 1193 SOLV  OW      5284   -1.932201221   -0.005149612   -1.560790543
 1193 SOLV  HW1     5285   -1.895130272   -0.077547505   -1.502615546
 1193 SOLV  HW2     5286   -1.979876168   -0.046071257   -1.638588476
 1194 SOLV  OW      5287   -0.611148583   -2.646016741   -2.516734980
 1194 SOLV  HW1     5288   -0.591886728   -2.596130838   -2.432224076
 1194 SOLV  HW2     5289   -0.706220677   -2.677042621   -2.516174033
 1195 SOLV  OW      5290   -2.864970386   -1.290471891   -3.412346444
 1195 SOLV  HW1     5291   -2.803043791   -1.354512035   -3.457795439
 1195 SOLV  HW2     5292   -2.924195680   -1.340533468   -3.349198095
 1196 SOLV  OW      5293   -0.073560267   -2.241978374   -3.099129974
 1196 SOLV  HW1     5294   -0.014744610   -2.273668994   -3.173546686
 1196 SOLV  HW2     5295   -0.167004347   -2.230811056   -3.132966723
 1197 SOLV  OW      5296   -0.612919809   -1.829063033   -0.635588475
 1197 SOLV  HW1     5297   -0.597378299   -1.923113386   -0.605349750
 1197 SOLV  HW2     5298   -0.653310797   -1.776284314   -0.560859941
 1198 SOLV  OW      5299   -0.108342370   -1.729740340   -0.274743720
 1198 SOLV  HW1     5300   -0.144405740   -1.728386384   -0.368012573
 1198 SOLV  HW2     5301   -0.182288295   -1.710726877   -0.210153086
 1199 SOLV  OW      5302   -0.841261192   -0.939018852   -3.016343000
 1199 SOLV  HW1     5303   -0.937894631   -0.915532773   -3.026936365
 1199 SOLV  HW2     5304   -0.827002087   -1.034300136   -3.043175857
 1200 SOLV  OW      5305   -1.034246995   -1.579955548   -2.752439021
 1200 SOLV  HW1     5306   -1.094763188   -1.500339209   -2.753380486
 1200 SOLV  HW2     5307   -1.060775447   -1.642828475   -2.825548390
 1201 SOLV  OW      5308   -0.857578505   -2.008761310   -3.118949451
 1201 SOLV  HW1     5309   -0.854918224   -1.964709512   -3.029203876
 1201 SOLV  HW2     5310   -0.942885925   -1.984781357   -3.165311806
 1202 SOLV  OW      5311   -0.150489905   -1.685552838   -2.196797939
 1202 SOLV  HW1     5312   -0.075295728   -1.627062277   -2.166363794
 1202 SOLV  HW2     5313   -0.113581583   -1.771301702   -2.232664211
 1203 SOLV  OW      5314   -2.252297100   -1.045030687   -0.419500914
 1203 SOLV  HW1     5315   -2.344446906   -1.006689952   -0.425833982
 1203 SOLV  HW2     5316   -2.235201534   -1.075350602   -0.325745383
 1204 SOLV  OW      5317   -2.270769732   -1.137885030   -2.396917957
 1204 SOLV  HW1     5318   -2.362733672   -1.104291766   -2.376519853
 1204 SOLV  HW2     5319   -2.212275248   -1.125608844   -2.316733493
 1205 SOLV  OW      5320   -1.734550676   -0.722667964   -1.161076736
 1205 SOLV  HW1     5321   -1.699917553   -0.708153640   -1.253767733
 1205 SOLV  HW2     5322   -1.758977356   -0.634598331   -1.120470621
 1206 SOLV  OW      5323   -1.480278014   -2.069965370   -0.970898321
 1206 SOLV  HW1     5324   -1.414174919   -2.068005395   -0.895888058
 1206 SOLV  HW2     5325   -1.568872550   -2.101017323   -0.936420825
 1207 SOLV  OW      5326   -1.912878155   -3.132499105   -0.656326785
 1207 SOLV  HW1     5327   -1.881846440   -3.063214362   -0.721427499
 1207 SOLV  HW2     5328   -1.919125272   -3.092051044   -0.565077577
 1208 SOLV  OW      5329   -1.579457533   -2.285112265   -2.296669011
 1208 SOLV  HW1     5330   -1.498642919   -2.317231195   -2.247284224
 1208 SOLV  HW2     5331   -1.560707764   -2.195264410   -2.336383169
 1209 SOLV  OW      5332   -2.096952877   -2.034194488   -2.291687193
 1209 SOLV  HW1     5333   -2.062390423   -2.004968178   -2.202506921
 1209 SOLV  HW2     5334   -2.191858224   -2.004396442   -2.302027399
 1210 SOLV  OW      5335   -2.875103969   -0.428865880   -2.031318834
 1210 SOLV  HW1     5336   -2.859622220   -0.395073701   -2.124164552
 1210 SOLV  HW2     5337   -2.794174347   -0.410859555   -1.975389733
 1211 SOLV  OW      5338   -2.230276780   -2.971094483   -1.354269027
 1211 SOLV  HW1     5339   -2.268792196   -3.019379162   -1.432924382
 1211 SOLV  HW2     5340   -2.288057604   -2.986561381   -1.274121356
 1212 SOLV  OW      5341   -1.149837676   -0.552008832   -2.054002684
 1212 SOLV  HW1     5342   -1.243466614   -0.570867028   -2.024346881
 1212 SOLV  HW2     5343   -1.085720578   -0.601749695   -1.995554299
 1213 SOLV  OW      5344   -2.434761507   -2.679484954   -4.137561897
 1213 SOLV  HW1     5345   -2.465238260   -2.765951362   -4.177517862
 1213 SOLV  HW2     5346   -2.441945721   -2.606836292   -4.205915323
 1214 SOLV  OW      5347   -1.083254508   -0.266419789   -0.526243083
 1214 SOLV  HW1     5348   -1.023756018   -0.249395131   -0.604804072
 1214 SOLV  HW2     5349   -1.169254126   -0.306635391   -0.557682771
 1215 SOLV  OW      5350   -2.893470425   -3.064988293   -0.490356406
 1215 SOLV  HW1     5351   -2.953252122   -3.127988085   -0.539944616
 1215 SOLV  HW2     5352   -2.948167576   -3.009681077   -0.427498348
 1216 SOLV  OW      5353   -1.119367528   -1.727764213   -2.341562663
 1216 SOLV  HW1     5354   -1.075311486   -1.684757640   -2.420373097
 1216 SOLV  HW2     5355   -1.194795238   -1.670167370   -2.310022198
 1217 SOLV  OW      5356   -1.094388433   -0.511380507   -2.704299725
 1217 SOLV  HW1     5357   -1.048045548   -0.580955470   -2.649420729
 1217 SOLV  HW2     5358   -1.026659707   -0.459696358   -2.756659715
 1218 SOLV  OW      5359   -1.864107605   -0.391785160   -3.211310579
 1218 SOLV  HW1     5360   -1.882863599   -0.416942547   -3.116353116
 1218 SOLV  HW2     5361   -1.766920601   -0.405149958   -3.230741576
 1219 SOLV  OW      5362   -0.313279264   -2.968260566   -1.286424810
 1219 SOLV  HW1     5363   -0.356291036   -2.996335998   -1.200613827
 1219 SOLV  HW2     5364   -0.368875210   -2.897429288   -1.329941570
 1220 SOLV  OW      5365   -0.423259068   -0.350675645   -2.644619870
 1220 SOLV  HW1     5366   -0.399753278   -0.293679227   -2.723364885
 1220 SOLV  HW2     5367   -0.432517186   -0.293078561   -2.563387607
 1221 SOLV  OW      5368   -2.035841474   -2.818077143   -4.326002684
 1221 SOLV  HW1     5369   -1.996673845   -2.749941962   -4.264156528
 1221 SOLV  HW2     5370   -2.021331017   -2.909555176   -4.288285549
 1222 SOLV  OW      5371   -0.708043768   -1.264749222   -3.498690872
 1222 SOLV  HW1     5372   -0.626160501   -1.322111112   -3.501245537
 1222 SOLV  HW2     5373   -0.762387369   -1.280573486   -3.581141908
 1223 SOLV  OW      5374   -1.969160107   -0.408501047   -1.578756407
 1223 SOLV  HW1     5375   -1.887820521   -0.352374426   -1.563408568
 1223 SOLV  HW2     5376   -2.047442767   -0.367120889   -1.532266243
 1224 SOLV  OW      5377   -1.022800766   -2.434862152   -3.589169426
 1224 SOLV  HW1     5378   -1.104812774   -2.478953867   -3.552678697
 1224 SOLV  HW2     5379   -1.011227850   -2.345287090   -3.546227459
 1225 SOLV  OW      5380   -2.703737398   -1.507051729   -3.499608309
 1225 SOLV  HW1     5381   -2.610400716   -1.504462075   -3.463783483
 1225 SOLV  HW2     5382   -2.748813107   -1.590951033   -3.469097055
 1226 SOLV  OW      5383   -1.572111263   -1.944552610   -1.769859102
 1226 SOLV  HW1     5384   -1.562949679   -1.919714117   -1.673420004
 1226 SOLV  HW2     5385   -1.666731587   -1.970938989   -1.788623701
 1227 SOLV  OW      5386   -2.639608199   -1.739079809   -4.241520045
 1227 SOLV  HW1     5387   -2.557059841   -1.784939773   -4.208588299
 1227 SOLV  HW2     5388   -2.716172944   -1.803408951   -4.240344778
 1228 SOLV  OW      5389    0.003243620   -0.753922586   -2.473989443
 1228 SOLV  HW1     5390   -0.012207552   -0.740034255   -2.571815317
 1228 SOLV  HW2     5391    0.046689388   -0.842813065   -2.459413224
 1229 SOLV  OW      5392   -2.551659334   -0.018752167   -3.129969637
 1229 SOLV  HW1     5393   -2.620710268   -0.019809817   -3.057633964
 1229 SOLV  HW2     5394   -2.572951576   -0.089483388   -3.197388265
 1230 SOLV  OW      5395   -2.699955428   -0.515796323   -1.671188991
 1230 SOLV  HW1     5396   -2.698801339   -0.421488050   -1.637928786
 1230 SOLV  HW2     5397   -2.794615441   -0.546725246   -1.680377185
 1231 SOLV  OW      5398   -2.397700219   -1.373512217   -4.108133971
 1231 SOLV  HW1     5399   -2.328846655   -1.337847392   -4.171292378
 1231 SOLV  HW2     5400   -2.383777472   -1.333427734   -4.017573037
 1232 SOLV  OW      5401   -1.889463108   -2.121889525   -1.255254705
 1232 SOLV  HW1     5402   -1.832042711   -2.126580673   -1.173506964
 1232 SOLV  HW2     5403   -1.889471793   -2.210769734   -1.301102679
 1233 SOLV  OW      5404   -2.665342926   -3.066843101   -3.481789309
 1233 SOLV  HW1     5405   -2.737526201   -3.135306235   -3.491985000
 1233 SOLV  HW2     5406   -2.667665326   -3.004133321   -3.559658395
 1234 SOLV  OW      5407   -1.126871157   -3.171099027   -1.990888133
 1234 SOLV  HW1     5408   -1.055283681   -3.104960604   -2.013310641
 1234 SOLV  HW2     5409   -1.171107367   -3.202120584   -2.075046982
 1235 SOLV  OW      5410   -2.780646111   -0.474752127   -3.540617560
 1235 SOLV  HW1     5411   -2.821937034   -0.391226613   -3.504305740
 1235 SOLV  HW2     5412   -2.681211326   -0.469544639   -3.531261446
 1236 SOLV  OW      5413   -0.037207075   -1.188912939   -2.930772497
 1236 SOLV  HW1     5414   -0.014494252   -1.282714738   -2.904561141
 1236 SOLV  HW2     5415   -0.121224708   -1.188897286   -2.985018951
 1237 SOLV  OW      5416   -1.763050269   -0.091839954   -2.413776303
 1237 SOLV  HW1     5417   -1.817630509   -0.172255473   -2.390190615
 1237 SOLV  HW2     5418   -1.822015925   -0.011099819   -2.416194217
 1238 SOLV  OW      5419   -0.600863363   -1.348540735   -2.161379227
 1238 SOLV  HW1     5420   -0.648024493   -1.267522213   -2.126544020
 1238 SOLV  HW2     5421   -0.512928577   -1.358503988   -2.114797789
 1239 SOLV  OW      5422   -1.425577531   -1.180876797   -3.044835272
 1239 SOLV  HW1     5423   -1.358743209   -1.150685345   -3.112832074
 1239 SOLV  HW2     5424   -1.514002769   -1.138176728   -3.063795685
 1240 SOLV  OW      5425   -0.019767454   -3.263605057   -1.497376853
 1240 SOLV  HW1     5426    0.033798488   -3.184747767   -1.467145973
 1240 SOLV  HW2     5427   -0.094790591   -3.232516304   -1.555743826
 1241 SOLV  OW      5428   -1.077600605   -1.415098942   -1.100306963
 1241 SOLV  HW1     5429   -1.135178899   -1.348019885   -1.053545247
 1241 SOLV  HW2     5430   -1.135009995   -1.487867724   -1.137860828
 1242 SOLV  OW      5431   -2.609555721   -2.481903106   -0.381418966
 1242 SOLV  HW1     5432   -2.580144582   -2.536860044   -0.303212049
 1242 SOLV  HW2     5433   -2.539979110   -2.486099575   -0.453134274
 1243 SOLV  OW      5434   -2.418636406   -1.250695899   -1.779465068
 1243 SOLV  HW1     5435   -2.380313798   -1.341138934   -1.760681711
 1243 SOLV  HW2     5436   -2.495939810   -1.259655983   -1.842276551
 1244 SOLV  OW      5437   -0.211970898   -1.787770728   -4.096397323
 1244 SOLV  HW1     5438   -0.283684839   -1.756083998   -4.158470663
 1244 SOLV  HW2     5439   -0.215434866   -1.887481859   -4.089637786
 1245 SOLV  OW      5440   -2.060367738   -2.430276218   -3.505791464
 1245 SOLV  HW1     5441   -2.123424032   -2.352714947   -3.502936096
 1245 SOLV  HW2     5442   -2.087403156   -2.492498136   -3.579272356
 1246 SOLV  OW      5443   -2.249600513   -2.336381952   -0.421992502
 1246 SOLV  HW1     5444   -2.277703089   -2.244281098   -0.394989449
 1246 SOLV  HW2     5445   -2.249955059   -2.396169910   -0.341825558
 1247 SOLV  OW      5446   -1.789469346   -2.073587635   -3.430678125
 1247 SOLV  HW1     5447   -1.889437470   -2.074668176   -3.432959944
 1247 SOLV  HW2     5448   -1.756067011   -2.160108268   -3.393256387
 1248 SOLV  OW      5449   -2.427181278   -0.982491905   -0.936172260
 1248 SOLV  HW1     5450   -2.452297575   -0.959483902   -0.842142103
 1248 SOLV  HW2     5451   -2.364519277   -1.060435419   -0.935792120
 1249 SOLV  OW      5452   -2.910348322   -2.339498169   -1.792934495
 1249 SOLV  HW1     5453   -2.915372252   -2.386721745   -1.880946810
 1249 SOLV  HW2     5454   -2.891187563   -2.242537542   -1.808196688
 1250 SOLV  OW      5455   -2.492555375   -1.625120651   -2.332865930
 1250 SOLV  HW1     5456   -2.450555246   -1.695292394   -2.390429489
 1250 SOLV  HW2     5457   -2.517701565   -1.546441669   -2.389247353
 1251 SOLV  OW      5458   -1.338601907   -2.344694646   -2.186492884
 1251 SOLV  HW1     5459   -1.304677452   -2.395330970   -2.265782364
 1251 SOLV  HW2     5460   -1.263447218   -2.293260031   -2.145166632
 1252 SOLV  OW      5461   -2.567253059   -3.222369181   -0.676798047
 1252 SOLV  HW1     5462   -2.566165079   -3.255349135   -0.582389982
 1252 SOLV  HW2     5463   -2.506252111   -3.278753752   -0.732487364
 1253 SOLV  OW      5464   -1.984714406   -0.647371562   -2.762308631
 1253 SOLV  HW1     5465   -2.073233690   -0.601927780   -2.752272520
 1253 SOLV  HW2     5466   -1.947861557   -0.668877973   -2.671860681
 1254 SOLV  OW      5467   -2.594318124   -1.823681910   -3.235173461
 1254 SOLV  HW1     5468   -2.601802524   -1.804503329   -3.137306586
 1254 SOLV  HW2     5469   -2.531261796   -1.758407243   -3.277184105
 1255 SOLV  OW      5470   -1.121481945   -2.513647899   -0.889071431
 1255 SOLV  HW1     5471   -1.046840621   -2.489449626   -0.827065813
 1255 SOLV  HW2     5472   -1.083861181   -2.538993889   -0.978199555
 1256 SOLV  OW      5473   -1.242764505   -0.812696210   -1.309662086
 1256 SOLV  HW1     5474   -1.144476258   -0.830021510   -1.316052653
 1256 SOLV  HW2     5475   -1.289537312   -0.857668216   -1.385762867
 1257 SOLV  OW      5476   -0.442557842   -2.776691654   -1.606221804
 1257 SOLV  HW1     5477   -0.504019759   -2.805286309   -1.532691710
 1257 SOLV  HW2     5478   -0.492500565   -2.775628825   -1.692861325
 1258 SOLV  OW      5479   -1.151561526   -1.908271547   -0.363997549
 1258 SOLV  HW1     5480   -1.143536114   -1.998547307   -0.321718314
 1258 SOLV  HW2     5481   -1.245841736   -1.875925728   -0.355836814
 1259 SOLV  OW      5482   -1.925730865   -0.418427108   -1.844978620
 1259 SOLV  HW1     5483   -1.930368836   -0.406450697   -1.745799077
 1259 SOLV  HW2     5484   -1.834293555   -0.393948709   -1.877251747
 1260 SOLV  OW      5485   -2.234045411   -2.615920555   -0.837176835
 1260 SOLV  HW1     5486   -2.309122809   -2.552970543   -0.817123969
 1260 SOLV  HW2     5487   -2.252087203   -2.704193115   -0.793773659
 1261 SOLV  OW      5488   -2.303289397   -0.300650348   -4.206703125
 1261 SOLV  HW1     5489   -2.258088718   -0.257443674   -4.284751982
 1261 SOLV  HW2     5490   -2.394190332   -0.260757671   -4.194574758
 1262 SOLV  OW      5491   -0.896771910   -3.014702317   -1.611331103
 1262 SOLV  HW1     5492   -0.869331247   -2.948213737   -1.680813387
 1262 SOLV  HW2     5493   -0.969488849   -3.072887281   -1.647775139
 1263 SOLV  OW      5494   -0.124176814   -2.124144311   -4.265336696
 1263 SOLV  HW1     5495   -0.205734998   -2.165760735   -4.225113703
 1263 SOLV  HW2     5496   -0.048032689   -2.188811796   -4.260683271
 1264 SOLV  OW      5497   -2.729267130   -2.539780617   -1.361018093
 1264 SOLV  HW1     5498   -2.707449502   -2.635675800   -1.342854089
 1264 SOLV  HW2     5499   -2.691264084   -2.513175251   -1.449616497
 1265 SOLV  OW      5500   -1.850793319   -0.019776830   -0.392485878
 1265 SOLV  HW1     5501   -1.876901485    0.065217698   -0.346722000
 1265 SOLV  HW2     5502   -1.870783351   -0.097339915   -0.332616298
 1266 SOLV  OW      5503   -1.891624856   -1.017600945   -4.142941340
 1266 SOLV  HW1     5504   -1.871167058   -0.999381921   -4.239123614
 1266 SOLV  HW2     5505   -1.990740813   -1.019973990   -4.129832042
 1267 SOLV  OW      5506   -2.738350666   -2.417253569   -3.601770854
 1267 SOLV  HW1     5507   -2.680155954   -2.424472244   -3.520759035
 1267 SOLV  HW2     5508   -2.765880224   -2.321972729   -3.614630024
 1268 SOLV  OW      5509   -0.623502095   -3.182978993   -1.273660271
 1268 SOLV  HW1     5510   -0.575878201   -3.200495473   -1.187490786
 1268 SOLV  HW2     5511   -0.560451288   -3.196981411   -1.350005068
 1269 SOLV  OW      5512   -1.029997006   -0.618494786   -1.816346558
 1269 SOLV  HW1     5513   -1.016070748   -0.700864146   -1.871313696
 1269 SOLV  HW2     5514   -1.107218399   -0.632475737   -1.754367613
 1270 SOLV  OW      5515   -3.069666253   -1.818312835   -4.188893895
 1270 SOLV  HW1     5516   -3.015814158   -1.827637417   -4.105149990
 1270 SOLV  HW2     5517   -3.010755830   -1.833567347   -4.268246664
 1271 SOLV  OW      5518   -1.083418591   -0.561318665    1.731829097
 1271 SOLV  HW1     5519   -1.140736819   -0.638825978    1.705234452
 1271 SOLV  HW2     5520   -1.022152178   -0.589048607    1.805839078
 1272 SOLV  OW      5521   -0.239264279   -1.535742911    0.629508120
 1272 SOLV  HW1     5522   -0.289997511   -1.453482686    0.603792761
 1272 SOLV  HW2     5523   -0.225675372   -1.593114052    0.548726363
 1273 SOLV  OW      5524   -0.026643981   -0.843427000    3.622878805
 1273 SOLV  HW1     5525    0.058774504   -0.795483211    3.643047033
 1273 SOLV  HW2     5526   -0.104118544   -0.784111546    3.644808893
 1274 SOLV  OW      5527   -1.652790748   -2.786288013    2.141278593
 1274 SOLV  HW1     5528   -1.638078064   -2.850518715    2.216508470
 1274 SOLV  HW2     5529   -1.694091265   -2.834432737    2.063962325
 1275 SOLV  OW      5530   -2.175417428   -1.317768053    0.207221001
 1275 SOLV  HW1     5531   -2.227888739   -1.248594013    0.256852467
 1275 SOLV  HW2     5532   -2.201789401   -1.408813984    0.239105667
 1276 SOLV  OW      5533   -2.167573353   -2.673993658    4.142367505
 1276 SOLV  HW1     5534   -2.176476977   -2.762422588    4.188224006
 1276 SOLV  HW2     5535   -2.256026463   -2.627328526    4.142528956
 1277 SOLV  OW      5536   -2.329105938   -0.837424985    1.230547782
 1277 SOLV  HW1     5537   -2.425427629   -0.825890278    1.206248511
 1277 SOLV  HW2     5538   -2.273998192   -0.770159808    1.181152618
 1278 SOLV  OW      5539   -0.953974069   -3.107574195    0.937706037
 1278 SOLV  HW1     5540   -0.941370034   -3.046903020    0.859207757
 1278 SOLV  HW2     5541   -1.042164333   -3.154105936    0.930021655
 1279 SOLV  OW      5542   -0.887712294   -2.973301644    2.365936983
 1279 SOLV  HW1     5543   -0.945349666   -2.906720312    2.318538909
 1279 SOLV  HW2     5544   -0.822459907   -3.012868385    2.301297753
 1280 SOLV  OW      5545   -1.098472830   -2.841544963    2.237735195
 1280 SOLV  HW1     5546   -1.154293606   -2.876869989    2.162649159
 1280 SOLV  HW2     5547   -1.149609669   -2.771108185    2.286983649
 1281 SOLV  OW      5548   -1.748735473   -3.037402460    3.761196839
 1281 SOLV  HW1     5549   -1.702292567   -2.985410979    3.689492354
 1281 SOLV  HW2     5550   -1.826934899   -3.085809126    3.721912486
 1282 SOLV  OW      5551   -2.308096109   -2.414578151    4.205001733
 1282 SOLV  HW1     5552   -2.390410545   -2.407036774    4.261296488
 1282 SOLV  HW2     5553   -2.228333747   -2.426782902    4.264083190
 1283 SOLV  OW      5554   -2.461519623   -0.625952047    2.365821473
 1283 SOLV  HW1     5555   -2.479445385   -0.533156456    2.398496318
 1283 SOLV  HW2     5556   -2.381865114   -0.663229258    2.413438792
 1284 SOLV  OW      5557   -0.162230798   -2.628836004    2.213624674
 1284 SOLV  HW1     5558   -0.142932487   -2.602136129    2.308051128
 1284 SOLV  HW2     5559   -0.153187929   -2.728019303    2.204538732
 1285 SOLV  OW      5560   -1.481136328   -2.494644710    2.550673149
 1285 SOLV  HW1     5561   -1.572681741   -2.468034113    2.520453755
 1285 SOLV  HW2     5562   -1.488580640   -2.563323861    2.622988787
 1286 SOLV  OW      5563   -0.711470456   -2.000788037    3.973428473
 1286 SOLV  HW1     5564   -0.671976256   -1.988211796    4.064443486
 1286 SOLV  HW2     5565   -0.733994506   -2.097288091    3.959931945
 1287 SOLV  OW      5566   -2.728153122   -1.518050869    3.742670738
 1287 SOLV  HW1     5567   -2.826759540   -1.503123405    3.735211574
 1287 SOLV  HW2     5568   -2.699629621   -1.586398401    3.675463584
 1288 SOLV  OW      5569   -1.513876098   -1.784885285    3.326611113
 1288 SOLV  HW1     5570   -1.462956582   -1.721118998    3.268808839
 1288 SOLV  HW2     5571   -1.594657573   -1.817260546    3.277354682
 1289 SOLV  OW      5572   -1.255162312   -2.831081502    3.696522480
 1289 SOLV  HW1     5573   -1.289836228   -2.742987873    3.664290966
 1289 SOLV  HW2     5574   -1.319555877   -2.870180223    3.762298171
 1290 SOLV  OW      5575   -2.928068764   -1.343967939    0.719066822
 1290 SOLV  HW1     5576   -2.881162142   -1.418272809    0.671315701
 1290 SOLV  HW2     5577   -2.884538461   -1.256903792    0.696119020
 1291 SOLV  OW      5578   -2.567983776   -0.411940272    0.198903218
 1291 SOLV  HW1     5579   -2.618934345   -0.365104681    0.126710014
 1291 SOLV  HW2     5580   -2.574046170   -0.359115395    0.283604067
 1292 SOLV  OW      5581   -2.188565595   -0.984151849    2.884706570
 1292 SOLV  HW1     5582   -2.208703123   -1.039688689    2.965402228
 1292 SOLV  HW2     5583   -2.192278976   -0.887255427    2.909180239
 1293 SOLV  OW      5584   -1.989575144   -1.263129240    3.168425196
 1293 SOLV  HW1     5585   -1.896637171   -1.298844016    3.177754119
 1293 SOLV  HW2     5586   -2.041112631   -1.320590657    3.104847896
 1294 SOLV  OW      5587   -1.909371121   -3.156769221    3.989776408
 1294 SOLV  HW1     5588   -1.978210658   -3.103153384    3.940906280
 1294 SOLV  HW2     5589   -1.848876223   -3.095196259    4.040283602
 1295 SOLV  OW      5590   -1.003414352   -1.783741535    2.004778055
 1295 SOLV  HW1     5591   -0.912298031   -1.801570190    1.967605637
 1295 SOLV  HW2     5592   -1.014459888   -1.833151239    2.091024258
 1296 SOLV  OW      5593   -1.648911886   -0.348766531    3.291582399
 1296 SOLV  HW1     5594   -1.630715610   -0.403582009    3.373226679
 1296 SOLV  HW2     5595   -1.572091083   -0.286861137    3.275216646
 1297 SOLV  OW      5596   -2.781597702   -0.755154057    1.315547113
 1297 SOLV  HW1     5597   -2.825999147   -0.722087703    1.398832745
 1297 SOLV  HW2     5598   -2.835092464   -0.830264695    1.276842525
 1298 SOLV  OW      5599   -2.181928017   -2.154804332    1.386148846
 1298 SOLV  HW1     5600   -2.281785402   -2.156110506    1.380791545
 1298 SOLV  HW2     5601   -2.153828937   -2.121173096    1.476044285
 1299 SOLV  OW      5602   -0.754849092   -1.349324906    1.001657593
 1299 SOLV  HW1     5603   -0.715640858   -1.258141524    1.013837243
 1299 SOLV  HW2     5604   -0.807115240   -1.351995928    0.916445413
 1300 SOLV  OW      5605   -2.427513884   -2.326091222    0.472499549
 1300 SOLV  HW1     5606   -2.417301767   -2.230670668    0.500642314
 1300 SOLV  HW2     5607   -2.343718923   -2.356633405    0.427256228
 1301 SOLV  OW      5608   -2.304090519   -3.043517029    2.697931217
 1301 SOLV  HW1     5609   -2.352582932   -3.129456355    2.714187470
 1301 SOLV  HW2     5610   -2.337625496   -3.001804266    2.613451266
 1302 SOLV  OW      5611   -2.241726505   -3.205452265    3.071007704
 1302 SOLV  HW1     5612   -2.277926391   -3.260157137    2.995518314
 1302 SOLV  HW2     5613   -2.317441227   -3.171365941    3.126748131
 1303 SOLV  OW      5614   -1.467817915   -2.489204175    0.192953452
 1303 SOLV  HW1     5615   -1.503860332   -2.582489950    0.193351855
 1303 SOLV  HW2     5616   -1.540027734   -2.425473051    0.219888175
 1304 SOLV  OW      5617   -1.371354580   -3.190106222    0.633733371
 1304 SOLV  HW1     5618   -1.329050071   -3.278871797    0.651969724
 1304 SOLV  HW2     5619   -1.340804031   -3.156301929    0.544708195
 1305 SOLV  OW      5620   -1.623591943   -0.657339092    3.787564485
 1305 SOLV  HW1     5621   -1.696165724   -0.658728578    3.718767499
 1305 SOLV  HW2     5622   -1.574195940   -0.744277264    3.785635713
 1306 SOLV  OW      5623   -2.617050144   -2.528319266    0.020345981
 1306 SOLV  HW1     5624   -2.560514011   -2.585660071   -0.038959693
 1306 SOLV  HW2     5625   -2.708198721   -2.518701165   -0.019664745
 1307 SOLV  OW      5626   -2.834916136   -0.688505551    0.237076172
 1307 SOLV  HW1     5627   -2.775711106   -0.608230914    0.229854332
 1307 SOLV  HW2     5628   -2.802782967   -0.747010870    0.311547671
 1308 SOLV  OW      5629   -1.272976588   -1.909640481    0.388305204
 1308 SOLV  HW1     5630   -1.334268087   -1.876918014    0.316371297
 1308 SOLV  HW2     5631   -1.302896426   -1.873413122    0.476590205
 1309 SOLV  OW      5632   -1.722904942   -1.085190824    2.715681267
 1309 SOLV  HW1     5633   -1.689833528   -1.011152146    2.774217228
 1309 SOLV  HW2     5634   -1.821072823   -1.097731485    2.730094339
 1310 SOLV  OW      5635   -1.406907212   -0.582636459    0.617407317
 1310 SOLV  HW1     5636   -1.381954433   -0.569866636    0.713405811
 1310 SOLV  HW2     5637   -1.441759759   -0.675424555    0.604101591
 1311 SOLV  OW      5638   -1.666709343   -1.915134782    1.869599035
 1311 SOLV  HW1     5639   -1.707323019   -1.968507457    1.943787141
 1311 SOLV  HW2     5640   -1.598217069   -1.970577965    1.822303939
 1312 SOLV  OW      5641   -2.005351331   -1.132175299    4.212094271
 1312 SOLV  HW1     5642   -1.962153462   -1.043079222    4.226149482
 1312 SOLV  HW2     5643   -2.098591538   -1.119045177    4.178396063
 1313 SOLV  OW      5644   -1.611640709   -3.028338621    1.434550669
 1313 SOLV  HW1     5645   -1.515385424   -3.033889316    1.461112597
 1313 SOLV  HW2     5646   -1.649469735   -3.120599478    1.426917435
 1314 SOLV  OW      5647   -0.228064421   -2.595687597    0.326102886
 1314 SOLV  HW1     5648   -0.306815465   -2.593300666    0.387702284
 1314 SOLV  HW2     5649   -0.150612049   -2.638488252    0.372697658
 1315 SOLV  OW      5650   -2.192737150   -0.232714665    3.022036169
 1315 SOLV  HW1     5651   -2.131792035   -0.284004577    3.082505796
 1315 SOLV  HW2     5652   -2.192828647   -0.274813576    2.931321732
 1316 SOLV  OW      5653   -2.899658093   -3.260335158    4.196472743
 1316 SOLV  HW1     5654   -2.928563497   -3.172638138    4.158059445
 1316 SOLV  HW2     5655   -2.978571540   -3.321407335    4.203153627
 1317 SOLV  OW      5656   -0.904570273   -1.630967919    2.966380096
 1317 SOLV  HW1     5657   -0.946654509   -1.618919465    2.876462629
 1317 SOLV  HW2     5658   -0.841544935   -1.708563628    2.963539981
 1318 SOLV  OW      5659   -0.859260650   -2.922508864    1.128014049
 1318 SOLV  HW1     5660   -0.896919044   -2.977695115    1.053595936
 1318 SOLV  HW2     5661   -0.856671978   -2.976964646    1.211855861
 1319 SOLV  OW      5662   -2.368420002   -1.701276697    3.541253742
 1319 SOLV  HW1     5663   -2.291542961   -1.643391558    3.514029109
 1319 SOLV  HW2     5664   -2.338110400   -1.796413118    3.546929561
 1320 SOLV  OW      5665   -1.694082585   -0.642613203    0.739232807
 1320 SOLV  HW1     5666   -1.622468714   -0.578291224    0.766328555
 1320 SOLV  HW2     5667   -1.783131126   -0.607377299    0.768021495
 1321 SOLV  OW      5668   -0.873126229   -0.701352205    3.294592664
 1321 SOLV  HW1     5669   -0.786657991   -0.737928859    3.260134887
 1321 SOLV  HW2     5670   -0.905233605   -0.757814736    3.370638007
 1322 SOLV  OW      5671   -1.802786161   -3.108945936    0.371946481
 1322 SOLV  HW1     5672   -1.853244169   -3.064973812    0.297634075
 1322 SOLV  HW2     5673   -1.845766459   -3.086296578    0.459362204
 1323 SOLV  OW      5674   -1.811401903   -2.652312457    3.690304729
 1323 SOLV  HW1     5675   -1.787175727   -2.558437762    3.665796888
 1323 SOLV  HW2     5676   -1.771557425   -2.674865642    3.779208136
 1324 SOLV  OW      5677   -3.038590288   -0.934542511    0.563858761
 1324 SOLV  HW1     5678   -3.003606312   -1.007305195    0.622877877
 1324 SOLV  HW2     5679   -2.965246718   -0.901835766    0.504255346
 1325 SOLV  OW      5680   -0.245816585   -1.744892269    3.896940344
 1325 SOLV  HW1     5681   -0.203272612   -1.830946366    3.924953613
 1325 SOLV  HW2     5682   -0.341192628   -1.743565039    3.926967816
 1326 SOLV  OW      5683    0.002952203   -2.888879029    1.677445871
 1326 SOLV  HW1     5684    0.007743580   -2.843679174    1.766529449
 1326 SOLV  HW2     5685   -0.070680528   -2.956549669    1.678345127
 1327 SOLV  OW      5686   -0.143139313   -2.828925690    3.890623985
 1327 SOLV  HW1     5687   -0.113781584   -2.864306565    3.801818821
 1327 SOLV  HW2     5688   -0.240430559   -2.806113829    3.886877967
 1328 SOLV  OW      5689   -2.199522275   -1.151879183    1.803397631
 1328 SOLV  HW1     5690   -2.272942088   -1.125642267    1.866016761
 1328 SOLV  HW2     5691   -2.118167385   -1.176714579    1.855995668
 1329 SOLV  OW      5692   -2.116928439   -1.092138357    3.312975488
 1329 SOLV  HW1     5693   -2.086514011   -1.092975483    3.408243364
 1329 SOLV  HW2     5694   -2.063771579   -1.158599079    3.260449963
 1330 SOLV  OW      5695    0.005339051   -2.746435842    2.989613987
 1330 SOLV  HW1     5696    0.050217746   -2.800592591    2.918516126
 1330 SOLV  HW2     5697    0.002362240   -2.650501131    2.961515757
 1331 SOLV  OW      5698   -0.684748285   -1.725298778    2.224874287
 1331 SOLV  HW1     5699   -0.587513916   -1.705035136    2.213184173
 1331 SOLV  HW2     5700   -0.695078319   -1.811778798    2.274030321
 1332 SOLV  OW      5701   -1.268919915   -0.284451403    2.648179206
 1332 SOLV  HW1     5702   -1.176730003   -0.246431219    2.640628279
 1332 SOLV  HW2     5703   -1.302060419   -0.309778030    2.557285420
 1333 SOLV  OW      5704   -2.329518456   -2.006632179    2.604491633
 1333 SOLV  HW1     5705   -2.274240773   -2.014091107    2.521493186
 1333 SOLV  HW2     5706   -2.315542746   -2.087796069    2.661227969
 1334 SOLV  OW      5707   -1.036245122   -1.024373806    0.885484001
 1334 SOLV  HW1     5708   -0.953621875   -0.971611095    0.905269611
 1334 SOLV  HW2     5709   -1.059966105   -1.080187519    0.965007614
 1335 SOLV  OW      5710   -1.819853115   -1.312942960    2.289059465
[truncated: 1,872,289 more chars]
