# Supplementary material for: Accelerated Enveloping Distribution Sampling (AEDS) Allows for Efficient Sampling of Orthogonal Degrees of Freedom
Source: J Chem Inf Model. 2022 Dec 13;63(1):197–207. doi: 10.1021/acs.jcim.2c01272 (PMC9832482; doi:10.1021/acs.jcim.2c01272)
Supplement: Supplementary file 2 — ci2c01272_si_002.zip [file ci2c01272_si_002.zip › Accelerated_Enveloping_Distribution_Sampling_AEDS_allows_for_efficient_sampling_of_orthogonal_degrees_of_freedom/solvation/EDSR_protein_helixF/README.txt]

Minimization in solvent run for EDSR plus protein, intermediate helixF 

Parameters: EDSR_big_N4B_solv_min.imd
Input configuration: EDSR_big_N4B_solv.cnf
Topologies: T4L_EDSR_big_N4B.top
Final configuration: EDSR_big_N4B_solv_min.cnf
Reference file for restrains: EDSR_big_N4B_solv.rpr
Restrain file: EDSR_big_N4B_solv.por
