# Supplementary material for: Accelerated Enveloping Distribution Sampling (AEDS) Allows for Efficient Sampling of Orthogonal Degrees of Freedom
Source: J Chem Inf Model. 2022 Dec 13;63(1):197–207. doi: 10.1021/acs.jcim.2c01272 (PMC9832482; doi:10.1021/acs.jcim.2c01272)
Supplement: Supplementary file 2 — ci2c01272_si_002.zip [file ci2c01272_si_002.zip › Accelerated_Enveloping_Distribution_Sampling_AEDS_allows_for_efficient_sampling_of_orthogonal_degrees_of_freedom/solvation/EDSR_protein_helixF/EDSR_big_N4B_solv.cnf]

TITLE
Box dimensions (rectangular) were calculated from maximum
solute atom-atom distances (x, y, z) (after rotation):
	5.82644 between atoms 1:966 and 1:1428
	3.72684 between atoms 1:831 and 1:1681
	3.25387 between atoms 1:535 and 1:1253
Added 10242 solvent molecules
END
POSITION
    1 MET   H1         1   -1.118437627   -1.297401985   -0.315313105
    1 MET   H2         2   -1.047135954   -1.305434836   -0.168007940
    1 MET   N          3   -1.032275076   -1.314962344   -0.268334354
    1 MET   H3         4   -0.997296295   -1.406890995   -0.284460283
    1 MET   CA         5   -0.931773059   -1.213598769   -0.302159654
    1 MET   CB         6   -0.845009891   -1.258825220   -0.419964567
    1 MET   CG         7   -0.712372267   -1.181953839   -0.422367957
    1 MET   SD         8   -0.632691287   -1.164680044   -0.258547541
    1 MET   CE         9   -0.577626111   -1.332133954   -0.231646407
    1 MET   C         10   -0.998871651   -1.076819921   -0.319509191
    1 MET   O         11   -1.100507687   -1.068171814   -0.388336010
    2 ASN   N         12   -0.947424679   -0.979719691   -0.244357373
    2 ASN   H         13   -0.868603739   -0.997884696   -0.184940675
    2 ASN   CA        14   -0.992703940   -0.838753873   -0.237085364
    2 ASN   CB        15   -1.122392500   -0.826673137   -0.154356736
    2 ASN   CG        16   -1.112583507   -0.852230290   -0.003068655
    2 ASN   OD1       17   -1.023439325   -0.807261088    0.067213106
    2 ASN   ND2       18   -1.197247201   -0.936706671    0.049124736
    2 ASN   HD21      19   -1.200811560   -0.941965666    0.148341274
    2 ASN   HD22      20   -1.211248073   -1.024589038    0.001876533
    2 ASN   C         21   -0.878610013   -0.753810129   -0.177069302
    2 ASN   O         22   -0.778771067   -0.811255698   -0.133448988
    3 ILE   N         23   -0.898500396   -0.622742271   -0.161973985
    3 ILE   H         24   -0.983816986   -0.578597998   -0.189056683
    3 ILE   CA        25   -0.793244176   -0.531730468   -0.110466560
    3 ILE   CB        26   -0.835400801   -0.383885157   -0.124238933
    3 ILE   CG1       27   -0.721224537   -0.288453455   -0.087189996
    3 ILE   CG2       28   -0.961518001   -0.350083872   -0.044016659
    3 ILE   CD        29   -0.598271468   -0.307107532   -0.176679883
    3 ILE   C         30   -0.736510878   -0.566929276    0.029162665
    3 ILE   O         31   -0.616104221   -0.590236311    0.039954761
    4 PHE   N         32   -0.825071847   -0.601088993    0.122724950
    4 PHE   H         33   -0.923313882   -0.591108565    0.108253056
    4 PHE   CA        34   -0.787611073   -0.648054813    0.257960243
    4 PHE   CB        35   -0.911692593   -0.666539640    0.346167709
    4 PHE   CG        36   -0.987564469   -0.535441567    0.368248231
    4 PHE   CD1       37   -0.946586098   -0.448068307    0.468240579
    4 PHE   HD1       38   -0.858485812   -0.470035514    0.528561836
    4 PHE   CD2       39   -1.098639017   -0.504809563    0.290237178
    4 PHE   HD2       40   -1.135773759   -0.576685594    0.217204811
    4 PHE   CE1       41   -1.016458322   -0.330221156    0.490147426
    4 PHE   HE1       42   -0.987564629   -0.264308063    0.571992103
    4 PHE   CE2       43   -1.167541896   -0.385922842    0.311551551
    4 PHE   HE2       44   -1.254318010   -0.360923390    0.250680615
    4 PHE   CZ        45   -1.126558696   -0.298693131    0.411670219
    4 PHE   HZ        46   -1.181809208   -0.206567746    0.430957225
    4 PHE   C         47   -0.707194560   -0.779062262    0.254189866
    4 PHE   O         48   -0.593703975   -0.781645329    0.301314194
    5 GLU   N         49   -0.755882952   -0.876181966    0.176444385
    5 GLU   H         50   -0.845259745   -0.865397479    0.131740858
    5 GLU   CA        51   -0.685127220   -1.004384918    0.151812410
    5 GLU   CB        52   -0.771595510   -1.098123588    0.066477416
    5 GLU   CG        53   -0.893685402   -1.157022658    0.138432658
    5 GLU   CD        54   -0.979248844   -1.239711429    0.040797537
    5 GLU   OE1       55   -0.933679246   -1.347814257   -0.001202412
    5 GLU   OE2       56   -1.078827988   -1.186780881   -0.013634443
    5 GLU   C         57   -0.546608351   -0.985972399    0.085215783
    5 GLU   O         58   -0.445824701   -1.030251860    0.140392157
    6 MET   N         59   -0.541472747   -0.899957716   -0.016870570
    6 MET   H         60   -0.626173997   -0.861608647   -0.055301028
    6 MET   CA        61   -0.418436653   -0.861681011   -0.090387856
    6 MET   CB        62   -0.458673333   -0.765602042   -0.202936355
    6 MET   CG        63   -0.345426754   -0.730150964   -0.299384797
    6 MET   SD        64   -0.385408333   -0.581584285   -0.398637891
    6 MET   CE        65   -0.264841188   -0.597652353   -0.528766126
    6 MET   C         66   -0.313019160   -0.795761546    0.001055297
    6 MET   O         67   -0.204570578   -0.851192272    0.019110077
    7 LEU   N         68   -0.352746312   -0.688615901    0.069986242
    7 LEU   H         69   -0.443858590   -0.647614410    0.056735933
    7 LEU   CA        70   -0.264998236   -0.618895291    0.166661872
    7 LEU   CB        71   -0.328056043   -0.487855974    0.213897466
    7 LEU   CG        72   -0.316619123   -0.375279527    0.110986685
    7 LEU   CD1       73   -0.402863105   -0.256892826    0.154622568
    7 LEU   CD2       74   -0.171192532   -0.329951640    0.097344230
    7 LEU   C         75   -0.223400913   -0.704712259    0.287298562
    7 LEU   O         76   -0.105098856   -0.709436673    0.320442451
    8 ARG   N         77   -0.314314967   -0.790154838    0.334795460
    8 ARG   H         78   -0.412139556   -0.780706423    0.312727309
    8 ARG   CA        79   -0.282283847   -0.891813551    0.437469788
    8 ARG   CB        80   -0.410628121   -0.965423230    0.479397273
    8 ARG   CG        81   -0.391830801   -1.072374478    0.587593504
    8 ARG   CD        82   -0.329466828   -1.013899451    0.714727064
    8 ARG   NE        83   -0.283495319   -1.119020674    0.807295747
    8 ARG   HE        84   -0.329045919   -1.113676945    0.896125908
    8 ARG   CZ        85   -0.182396075   -1.206296369    0.786897432
    8 ARG   NH1       86   -0.105735173   -1.201572664    0.677410675
    8 ARG   HH11      87   -0.034292810   -1.268335887    0.657670745
    8 ARG   HH12      88   -0.112050721   -1.122269728    0.614396802
    8 ARG   NH2       89   -0.146803415   -1.292490222    0.882361596
    8 ARG   HH21      90   -0.073680898   -1.358577739    0.865416728
    8 ARG   HH22      91   -0.187621530   -1.288949660    0.973472412
    8 ARG   C         92   -0.171614516   -0.989527703    0.392529255
    8 ARG   O         93   -0.084393587   -1.022304467    0.473250231
    9 ILE   N         94   -0.173926497   -1.034029655    0.266815404
    9 ILE   H         95   -0.253370814   -1.019581238    0.206683278
    9 ILE   CA        96   -0.062765006   -1.113680614    0.209154026
    9 ILE   CB        97   -0.103298826   -1.176206032    0.074236978
    9 ILE   CG1       98   -0.219891123   -1.273419825    0.095412240
    9 ILE   CG2       99    0.014188321   -1.247643565    0.005635564
    9 ILE   CD       100   -0.280572677   -1.320842320   -0.036731526
    9 ILE   C        101    0.066925342   -1.030610452    0.198378381
    9 ILE   O        102    0.166610837   -1.067461775    0.260358326
   10 ASP   N        103    0.057738856   -0.911961182    0.138082671
   10 ASP   H        104   -0.027095954   -0.883076378    0.092013290
   10 ASP   CA       105    0.173917870   -0.821557821    0.119185057
   10 ASP   CB       106    0.136149540   -0.700447354    0.033093596
   10 ASP   CG       107    0.112741995   -0.737337929   -0.114384879
   10 ASP   OD1      108    0.190521273   -0.815915080   -0.171686357
   10 ASP   OD2      109    0.014650325   -0.688769835   -0.172921027
   10 ASP   C        110    0.245139892   -0.773077941    0.246918024
   10 ASP   O        111    0.366746165   -0.789303943    0.255731211
   11 GLU   N        112    0.168136388   -0.730675810    0.347366718
   11 GLU   H        113    0.069243794   -0.716289433    0.333933666
   11 GLU   CA       114    0.222334266   -0.677593355    0.475156918
   11 GLU   CB       115    0.130378618   -0.569392927    0.533463216
   11 GLU   CG       116    0.078797499   -0.461032375    0.437817856
   11 GLU   CD       117    0.181515879   -0.362336868    0.381171980
   11 GLU   OE1      118    0.303662595   -0.382432163    0.396110134
   11 GLU   OE2      119    0.135594596   -0.271699842    0.309405221
   11 GLU   C        120    0.245431841   -0.779515577    0.588452320
   11 GLU   O        121    0.322267359   -0.755729451    0.681795983
   12 GLY   N        122    0.170979023   -0.889840793    0.585604320
   12 GLY   H        123    0.113530499   -0.911324986    0.506494903
   12 GLY   CA       124    0.167533008   -0.986866425    0.697189061
   12 GLY   C        125    0.077952637   -0.939696537    0.813318231
   12 GLY   O        126   -0.038763768   -0.908145514    0.792293692
   13 LEU   N        127    0.127225846   -0.963821498    0.934768313
   13 LEU   H        128    0.222169922   -0.993254599    0.943365384
   13 LEU   CA       129    0.060065752   -0.932766290    1.063619374
   13 LEU   CB       130   -0.066335702   -1.018465813    1.084924675
   13 LEU   CG       131   -0.140677291   -1.001433147    1.218623630
   13 LEU   CD1      132   -0.187305171   -0.857675308    1.242794816
   13 LEU   CD2      133   -0.259995714   -1.096889560    1.223155739
   13 LEU   C        134    0.156726967   -0.952663558    1.181374230
   13 LEU   O        135    0.204391658   -1.063629020    1.205330598
   14 ARG   N        136    0.196772276   -0.841123773    1.241981479
   14 ARG   H        137    0.172175294   -0.750596558    1.203945911
   14 ARG   CA       138    0.284734543   -0.842511156    1.361218108
   14 ARG   CB       139    0.429685784   -0.806160428    1.325216072
   14 ARG   CG       140    0.490301774   -0.896776184    1.217258364
   14 ARG   CD       141    0.632317555   -0.856948524    1.176680501
   14 ARG   NE       142    0.728140304   -0.895352908    1.281758151
   14 ARG   HE       143    0.685180896   -0.932261159    1.364009813
   14 ARG   CZ       144    0.861573709   -0.879856328    1.275790065
   14 ARG   NH1      145    0.919116103   -0.818404321    1.171641568
   14 ARG   HH11     146    1.018243712   -0.807252955    1.163887060
   14 ARG   HH12     147    0.862084686   -0.779082569    1.098992603
   14 ARG   NH2      148    0.940128467   -0.935990350    1.368333430
   14 ARG   HH21     149    1.039365890   -0.923133615    1.365248552
   14 ARG   HH22     150    0.903256475   -0.995885315    1.439544572
   14 ARG   C        151    0.233180675   -0.751318530    1.474067902
   14 ARG   O        152    0.253950376   -0.630012888    1.474662464
   15 LEU   N        153    0.181418210   -0.816855628    1.577774114
   15 LEU   H        154    0.166577883   -0.915526192    1.572378619
   15 LEU   CA       155    0.123726727   -0.754221635    1.699739680
   15 LEU   CB       156    0.048393168   -0.861181568    1.779920173
   15 LEU   CG       157   -0.066358770   -0.927899968    1.702844146
   15 LEU   CD1      158   -0.135662161   -1.030787353    1.792202089
   15 LEU   CD2      159   -0.167691017   -0.825052851    1.652145951
   15 LEU   C        160    0.219003477   -0.678296423    1.795055707
   15 LEU   O        161    0.176767589   -0.616756303    1.892827373
   16 LYSH  N        162    0.343475903   -0.664482543    1.751075658
   16 LYSH  H        163    0.360365329   -0.669403039    1.652508382
   16 LYSH  CA       164    0.455133626   -0.605362798    1.827446533
   16 LYSH  CB       165    0.550622861   -0.719368676    1.867341035
   16 LYSH  CG       166    0.674979002   -0.674043368    1.945040991
   16 LYSH  CD       167    0.635979944   -0.613933585    2.079950107
   16 LYSH  CE       168    0.742270119   -0.517935725    2.133237380
   16 LYSH  NZ       169    0.681240496   -0.432305296    2.235794332
   16 LYSH  HZ1      170    0.659528720   -0.486000325    2.317143701
   16 LYSH  HZ2      171    0.595179253   -0.395448314    2.198244555
   16 LYSH  HZ3      172    0.742061594   -0.356655729    2.258868671
   16 LYSH  C        173    0.526325213   -0.506346980    1.733920315
   16 LYSH  O        174    0.545426030   -0.539785280    1.617090109
   17 ILE   N        175    0.563792074   -0.388933601    1.785833251
   17 ILE   H        176    0.519931542   -0.353839600    1.868399332
   17 ILE   CA       177    0.641680808   -0.288671365    1.708405906
   17 ILE   CB       178    0.683773099   -0.165941192    1.792076511
   17 ILE   CG1      179    0.562514946   -0.098341786    1.857130178
   17 ILE   CG2      180    0.757721863   -0.063726847    1.704155350
   17 ILE   CD       181    0.600511135    0.021126361    1.945520565
   17 ILE   C        182    0.766082993   -0.352276887    1.643766040
   17 ILE   O        183    0.850954658   -0.410177665    1.711783247
   18 TYR   N        184    0.765385269   -0.346204298    1.511275260
   18 TYR   H        185    0.692840358   -0.296729411    1.461354488
   18 TYR   CA       186    0.873741046   -0.397924460    1.425812904
   18 TYR   CB       187    0.823262889   -0.517939527    1.343666459
   18 TYR   CG       188    0.713015250   -0.489726779    1.240267684
   18 TYR   CD1      189    0.579190876   -0.496308844    1.276627422
   18 TYR   HD1      190    0.550693805   -0.496063853    1.381625584
   18 TYR   CD2      191    0.745004166   -0.475325273    1.105696484
   18 TYR   HD2      192    0.848836724   -0.465493536    1.075159630
   18 TYR   CE1      193    0.479712176   -0.491215476    1.179964374
   18 TYR   HE1      194    0.375114693   -0.498408727    1.210061980
   18 TYR   CE2      195    0.645872537   -0.468308114    1.008606455
   18 TYR   HE2      196    0.674611743   -0.447781166    0.905166868
   18 TYR   CZ       197    0.512333014   -0.477075626    1.046030688
   18 TYR   OH       198    0.412317681   -0.475691415    0.954412821
   18 TYR   HH       199    0.449891152   -0.457107625    0.862989752
   18 TYR   C        200    0.928879213   -0.287046246    1.334771763
   18 TYR   O        201    0.882654709   -0.173051141    1.339864156
   19 LYSH  N        202    1.041420090   -0.318949540    1.272109763
   19 LYSH  H        203    1.091088274   -0.403094034    1.290545908
   19 LYSH  CA       204    1.098071352   -0.236172972    1.164369556
   19 LYSH  CB       205    1.249645834   -0.221820341    1.178165972
   19 LYSH  CG       206    1.285093704   -0.122541372    1.288913763
   19 LYSH  CD       207    1.431937456   -0.082558472    1.276666896
   19 LYSH  CE       208    1.462136604    0.041690242    1.360299772
   19 LYSH  NZ       209    1.549416335    0.131789958    1.283978747
   19 LYSH  HZ1      210    1.499855155    0.161138054    1.201047117
   19 LYSH  HZ2      211    1.632789055    0.083719210    1.257273870
   19 LYSH  HZ3      212    1.571878062    0.211891523    1.339088019
   19 LYSH  C        213    1.062052891   -0.289292424    1.025199006
   19 LYSH  O        214    1.065726682   -0.410564718    1.003504710
   20 ASP   N        215    1.006456060   -0.200036912    0.943943579
   20 ASP   H        216    0.993130701   -0.103753494    0.971329295
   20 ASP   CA       217    0.973601106   -0.227140779    0.801727827
   20 ASP   CB       218    0.877868577   -0.119515661    0.748239649
   20 ASP   CG       219    0.930825535    0.021061861    0.778166659
   20 ASP   OD1      220    1.040383864    0.054790684    0.727853504
   20 ASP   OD2      221    0.872216232    0.082785830    0.868973556
   20 ASP   C        222    1.098653926   -0.236110309    0.711769802
   20 ASP   O        223    1.211319670   -0.217708925    0.758103242
   21 THR   N        224    1.076762214   -0.249040379    0.580765814
   21 THR   H        225    0.985589886   -0.237480376    0.541146166
   21 THR   CA       226    1.184962377   -0.261878652    0.479691419
   21 THR   CB       227    1.129880938   -0.289540782    0.339303125
   21 THR   OG1      228    1.034515227   -0.188493670    0.304522713
   21 THR   HG1      229    1.082029520   -0.115583245    0.253510925
   21 THR   CG2      230    1.068734151   -0.429577681    0.330292026
   21 THR   C        231    1.280417505   -0.141824827    0.468730962
   21 THR   O        232    1.393568202   -0.158654487    0.424047510
   22 GLU   N        233    1.234749938   -0.024206799    0.511862614
   22 GLU   H        234    1.145778655   -0.014565483    0.558227209
   22 GLU   CA       235    1.316029673    0.099625004    0.513163126
   22 GLU   CB       236    1.228710293    0.216586224    0.466448557
   22 GLU   CG       237    1.169311118    0.198839821    0.326064458
   22 GLU   CD       238    1.268603586    0.224138357    0.211682488
   22 GLU   OE1      239    1.332634152    0.331375258    0.210721101
   22 GLU   OE2      240    1.266864411    0.146395870    0.114089713
   22 GLU   C        241    1.374030573    0.130736649    0.653071169
   22 GLU   O        242    1.444068251    0.229965671    0.673314280
   23 GLY   N        243    1.345472995    0.042820777    0.749109635
   23 GLY   H        244    1.281603786   -0.032689851    0.731741374
   23 GLY   CA       245    1.392107709    0.051984996    0.888667101
   23 GLY   C        246    1.319523313    0.153392062    0.978751238
   23 GLY   O        247    1.376995952    0.191029565    1.081662219
   24 TYR   N        248    1.194836479    0.187782698    0.946474582
   24 TYR   H        249    1.144103268    0.146401836    0.868953721
   24 TYR   CA       250    1.111761381    0.275791324    1.031895742
   24 TYR   CB       251    1.019047628    0.363120053    0.946653250
   24 TYR   CG       252    1.087452271    0.439060343    0.832733084
   24 TYR   CD1      253    1.177838542    0.541639093    0.857749341
   24 TYR   HD1      254    1.220045627    0.554497413    0.957469631
   24 TYR   CD2      255    1.039633714    0.419532591    0.704049033
   24 TYR   HD2      256    0.979801483    0.330581432    0.682506029
   24 TYR   CE1      257    1.216381749    0.627343819    0.755613890
   24 TYR   HE1      258    1.291436224    0.703654453    0.776814138
   24 TYR   CE2      259    1.077904510    0.504713810    0.601422355
   24 TYR   HE2      260    1.051657652    0.477923199    0.498992010
   24 TYR   CZ       261    1.164308239    0.610209792    0.627836012
   24 TYR   OH       262    1.180877336    0.706534704    0.533371566
   24 TYR   HH       263    1.252541879    0.670587524    0.472166623
   24 TYR   C        264    1.025515261    0.191009389    1.127313549
   24 TYR   O        265    1.032963259    0.068137459    1.125802833
   25 TYR   N        266    0.957864688    0.255660204    1.222086660
   25 TYR   H        267    0.945998124    0.355168500    1.220242119
   25 TYR   CA       268    0.873147571    0.179874860    1.316627058
   25 TYR   CB       269    0.873388479    0.235660961    1.458782618
   25 TYR   CG       270    1.012127898    0.227518306    1.522100368
   25 TYR   CD1      271    1.069770757    0.106660075    1.559985669
   25 TYR   HD1      272    1.017262739    0.012915240    1.541376967
   25 TYR   CD2      273    1.080072943    0.345938145    1.543308539
   25 TYR   HD2      274    1.037096572    0.440683225    1.510732230
   25 TYR   CE1      275    1.196378957    0.104884085    1.617331039
   25 TYR   HE1      276    1.236820643    0.010504689    1.654071584
   25 TYR   CE2      277    1.205091535    0.344327878    1.601617326
   25 TYR   HE2      278    1.245790435    0.439869336    1.632270111
   25 TYR   CZ       279    1.265363429    0.224198044    1.636017739
   25 TYR   OH       280    1.398237491    0.223282923    1.664053733
   25 TYR   HH       281    1.427174339    0.318924369    1.681660649
   25 TYR   C        282    0.729629226    0.161703339    1.267383576
   25 TYR   O        283    0.651763488    0.257317674    1.265861216
   26 THR   N        284    0.693820216    0.033942221    1.264877882
   26 THR   H        285    0.759655981   -0.037714997    1.290146570
   26 THR   CA       286    0.567023366   -0.014531917    1.205920123
   26 THR   CB       287    0.596344758   -0.052490076    1.059075377
   26 THR   OG1      288    0.627842764    0.068738659    0.989701411
   26 THR   HG1      289    0.720424775    0.067389585    0.942888833
   26 THR   CG2      290    0.480478692   -0.121696470    0.986876484
   26 THR   C        291    0.505904691   -0.129007579    1.289063757
   26 THR   O        292    0.578545757   -0.202857656    1.356332573
   27 ILE   N        293    0.372538806   -0.133435829    1.294487509
   27 ILE   H        294    0.316035565   -0.065487351    1.245699377
   27 ILE   CA       295    0.297063144   -0.237748947    1.368380264
   27 ILE   CB       296    0.260902865   -0.185595862    1.509002316
   27 ILE   CG1      297    0.241742088   -0.303586018    1.605207970
   27 ILE   CG2      298    0.139080390   -0.092262217    1.506036033
   27 ILE   CD       299    0.229712831   -0.264042172    1.752125846
   27 ILE   C        300    0.175191744   -0.292728558    1.290160864
   27 ILE   O        301    0.143049279   -0.246208691    1.180938006
   28 GLY   N        302    0.119369998   -0.403305069    1.339558943
   28 GLY   H        303    0.165131254   -0.456462951    1.411082209
   28 GLY   CA       304   -0.004879847   -0.463776737    1.287488382
   28 GLY   C        305    0.015499758   -0.519202464    1.146270584
   28 GLY   O        306    0.098702159   -0.607992749    1.126982510
   29 ILE   N        307   -0.069488912   -0.471702804    1.056025751
   29 ILE   H        308   -0.141902895   -0.407522890    1.081181957
   29 ILE   CA       309   -0.061544624   -0.500576448    0.911307808
   29 ILE   CB       310   -0.198701650   -0.547895307    0.859182548
   29 ILE   CG1      311   -0.251688452   -0.666256859    0.940626445
   29 ILE   CG2      312   -0.190095154   -0.587375566    0.711281076
   29 ILE   CD       313   -0.397407092   -0.699939087    0.908936569
   29 ILE   C        314   -0.019597385   -0.370223937    0.840739758
   29 ILE   O        315   -0.101595628   -0.279412113    0.829714631
   30 GLY   N        316    0.111974007   -0.350809409    0.833611802
   30 GLY   H        317    0.176866309   -0.416101078    0.872752346
   30 GLY   CA       318    0.175673302   -0.236070449    0.764490795
   30 GLY   C        319    0.153212267   -0.093991832    0.820596365
   30 GLY   O        320    0.207534259    0.002919563    0.767972037
   31 HISH  N        321    0.087303042   -0.082935441    0.935840847
   31 HISH  H        322    0.055150192   -0.163663181    0.984794919
   31 HISH  CA       323    0.057762498    0.046764948    1.000003283
   31 HISH  CB       324   -0.050622942    0.031196545    1.108080034
   31 HISH  CG       325   -0.097677255    0.167257811    1.161409990
   31 HISH  ND1      326   -0.192327565    0.242313617    1.106747712
   31 HISH  HD1      327   -0.266281793    0.210541888    1.041978871
   31 HISH  CD2      328   -0.029545004    0.245731001    1.244554318
   31 HISH  HD2      329    0.056002597    0.215026445    1.304596175
   31 HISH  CE1      330   -0.179100242    0.366684830    1.150413503
   31 HISH  HE1      331   -0.239806092    0.450586129    1.116468889
   31 HISH  NE2      332   -0.076312840    0.369846159    1.234729797
   31 HISH  HE2      333   -0.024167086    0.451594187    1.259446295
   31 HISH  C        334    0.184894395    0.112683316    1.056529760
   31 HISH  O        335    0.232093926    0.078511539    1.165464377
   32 LEU   N        336    0.239818017    0.202294005    0.975249367
   32 LEU   H        337    0.227390078    0.191443730    0.876139996
   32 LEU   CA       338    0.348630148    0.294487504    1.014484636
   32 LEU   CB       339    0.383116240    0.382342845    0.893163341
   32 LEU   CG       340    0.504232254    0.475205377    0.911171495
   32 LEU   CD1      341    0.634047560    0.396539586    0.931020320
   32 LEU   CD2      342    0.516523178    0.569418625    0.791393914
   32 LEU   C        343    0.312076840    0.380025460    1.137387541
   32 LEU   O        344    0.200233098    0.430303383    1.150203208
   33 LEU   N        345    0.400846590    0.374177180    1.236196752
   33 LEU   H        346    0.478492008    0.310154018    1.231989567
   33 LEU   CA       347    0.391403444    0.457711275    1.358060695
   33 LEU   CB       348    0.439444873    0.381562268    1.482081348
   33 LEU   CG       349    0.359123094    0.254435050    1.509507217
   33 LEU   CD1      350    0.422140183    0.179278108    1.626543229
   33 LEU   CD2      351    0.212277760    0.286861132    1.537686535
   33 LEU   C        352    0.472731540    0.587213511    1.345220486
   33 LEU   O        353    0.416855949    0.696185327    1.351564022
   34 THR   N        354    0.600317147    0.573101081    1.308627990
   34 THR   H        355    0.637057869    0.483304175    1.282825961
   34 THR   CA       356    0.691445175    0.688843759    1.291484143
   34 THR   CB       357    0.731846405    0.755190033    1.425068055
   34 THR   OG1      358    0.802354009    0.877532906    1.398571033
   34 THR   HG1      359    0.744753190    0.951955989    1.435358397
   34 THR   CG2      360    0.815666727    0.664127584    1.515338458
   34 THR   C        361    0.818847366    0.656625447    1.212715560
   34 THR   O        362    0.876319538    0.548062404    1.221568611
   35 LYSH  N        363    0.859209651    0.758750101    1.138134069
   35 LYSH  H        364    0.797501093    0.835422812    1.121524953
   35 LYSH  CA       365    0.991376570    0.767825414    1.073172130
   35 LYSH  CB       366    0.986949537    0.868969293    0.958461740
   35 LYSH  CG       367    0.903865388    0.812338643    0.843221510
   35 LYSH  CD       368    0.918466397    0.897191606    0.717230528
   35 LYSH  CE       369    0.859254158    0.822556277    0.597753917
   35 LYSH  NZ       370    0.887352107    0.895128067    0.473397514
   35 LYSH  HZ1      371    0.986015245    0.910352273    0.466320835
   35 LYSH  HZ2      372    0.838856000    0.982538676    0.474328723
   35 LYSH  HZ3      373    0.856889334    0.840372425    0.395555034
   35 LYSH  C        374    1.109912604    0.796394683    1.167558563
   35 LYSH  O        375    1.225239357    0.778703525    1.128900210
   36 SER   N        376    1.080493808    0.839961242    1.290253836
   36 SER   H        377    0.984867206    0.849474314    1.320100075
   36 SER   CA       378    1.183106987    0.866360480    1.394152416
   36 SER   CB       379    1.119267292    0.926360544    1.520298056
   36 SER   OG       380    1.215669726    0.942036806    1.625777714
   36 SER   HG       381    1.189550401    1.024096237    1.677857084
   36 SER   C        382    1.257725833    0.738564788    1.436439550
   36 SER   O        383    1.192373979    0.640164565    1.471648540
   37 PRO   N        384    1.390246592    0.747663827    1.456034821
   37 PRO   CA       385    1.470928860    0.639810243    1.516854406
   37 PRO   CB       386    1.616342333    0.684256956    1.500046826
   37 PRO   CG       387    1.606691114    0.836559755    1.492603157
   37 PRO   CD       388    1.476842440    0.860037187    1.415202090
   37 PRO   C        389    1.436603745    0.607121713    1.663604899
   37 PRO   O        390    1.464097091    0.495595939    1.708687545
   38 SER   N        391    1.362325759    0.695329048    1.731192990
   38 SER   H        392    1.322815204    0.776123055    1.685864393
   38 SER   CA       393    1.318400149    0.674630090    1.871386720
   38 SER   CB       394    1.280462265    0.807463095    1.938153799
   38 SER   OG       395    1.229925884    0.787253091    2.071063578
   38 SER   HG       396    1.245503714    0.872374319    2.122682818
   38 SER   C        397    1.201418564    0.576031567    1.886390987
   38 SER   O        398    1.086890365    0.605097444    1.851519330
   39 LEU   N        399    1.231806424    0.464653417    1.952678636
   39 LEU   H        400    1.326806558    0.434743976    1.959729579
   39 LEU   CA       401    1.130883937    0.365133596    1.996124555
   39 LEU   CB       402    1.203826164    0.244970824    2.057977293
   39 LEU   CG       403    1.113737915    0.124558872    2.089264685
   39 LEU   CD1      404    1.052044605    0.065367949    1.962172443
   39 LEU   CD2      405    1.192906484    0.018508554    2.165766336
   39 LEU   C        406    1.025198369    0.423094588    2.093020267
   39 LEU   O        407    0.907018121    0.389642750    2.084970648
   40 ASN   N        408    1.066154556    0.521150573    2.173286836
   40 ASN   H        409    1.162619245    0.545731990    2.180726342
   40 ASN   CA       410    0.975968231    0.594409479    2.264993835
   40 ASN   CB       411    1.057560234    0.675681115    2.366356747
   40 ASN   CG       412    1.152307032    0.588151966    2.449913930
   40 ASN   OD1      413    1.141997034    0.466766294    2.460166383
   40 ASN   ND2      414    1.255465379    0.647689948    2.504507416
   40 ASN   HD21     415    1.316276083    0.588794881    2.557045526
   40 ASN   HD22     416    1.267006411    0.746471246    2.501921861
   40 ASN   C        417    0.873387444    0.682481093    2.190904132
   40 ASN   O        418    0.754404473    0.677051013    2.221735103
   41 ALA   N        419    0.917131937    0.744077727    2.080719457
   41 ALA   H        420    1.014930625    0.749175122    2.059216442
   41 ALA   CA       421    0.827145137    0.814651663    1.986332195
   41 ALA   CB       422    0.908557300    0.888525995    1.879921564
   41 ALA   C        423    0.726837677    0.719482078    1.918081828
   41 ALA   O        424    0.606661950    0.745411685    1.920055037
   42 ALA   N        425    0.775517773    0.601875311    1.877573767
   42 ALA   H        426    0.874360612    0.587927897    1.868055079
   42 ALA   CA       427    0.690841807    0.491837620    1.825513907
   42 ALA   CB       428    0.778901663    0.374412716    1.783079933
   42 ALA   C        429    0.585023768    0.441969776    1.925334275
   42 ALA   O        430    0.467603106    0.431370711    1.890217371
   43 LYSH  N        431    0.627000646    0.423581163    2.050647648
   43 LYSH  H        432    0.725223495    0.420938136    2.072170007
   43 LYSH  CA       433    0.535267943    0.392621778    2.162603024
   43 LYSH  CB       434    0.610913944    0.368931641    2.293184482
   43 LYSH  CG       435    0.679310257    0.232544597    2.296098383
   43 LYSH  CD       436    0.727782038    0.206470753    2.438400934
   43 LYSH  CE       437    0.765836486    0.059994531    2.457217594
   43 LYSH  NZ       438    0.764716641    0.027704451    2.600352838
   43 LYSH  HZ1      439    0.690723030    0.077852818    2.645037327
   43 LYSH  HZ2      440    0.852199119    0.049665065    2.643016983
   43 LYSH  HZ3      441    0.743213991   -0.069628569    2.613811053
   43 LYSH  C        442    0.429156829    0.501253017    2.186015309
   43 LYSH  O        443    0.310911481    0.471130016    2.174609327
   44 SER   N        444    0.472641493    0.627481346    2.190676449
   44 SER   H        445    0.570926271    0.648164392    2.196136135
   44 SER   CA       446    0.381463168    0.744322750    2.202472165
   44 SER   CB       447    0.459488834    0.876309700    2.204661212
   44 SER   OG       448    0.370480083    0.987624796    2.216463121
   44 SER   HG       449    0.422850568    1.072669438    2.222963229
   44 SER   C        450    0.277003675    0.749376729    2.089511464
   44 SER   O        451    0.157984241    0.735128652    2.117583675
   45 GLU   N        452    0.324143518    0.735625642    1.965135189
   45 GLU   H        453    0.422484312    0.743340439    1.945583498
   45 GLU   CA       454    0.236587620    0.726101395    1.845952341
   45 GLU   CB       455    0.318495869    0.718878979    1.716400415
   45 GLU   CG       456    0.379725211    0.853659124    1.675930316
   45 GLU   CD       457    0.273950589    0.959427943    1.640620733
   45 GLU   OE1      458    0.177555776    0.927571881    1.567931082
   45 GLU   OE2      459    0.281747076    1.070955437    1.695984976
   45 GLU   C        460    0.135790334    0.609883660    1.850164889
   45 GLU   O        461    0.015518698    0.633992146    1.840125780
   46 LEU   N        462    0.183021309    0.490717834    1.886946628
   46 LEU   H        463    0.281648152    0.474835066    1.898278290
   46 LEU   CA       464    0.097303533    0.371242785    1.904273046
   46 LEU   CB       465    0.185612477    0.247433215    1.922527961
   46 LEU   CG       466    0.106011970    0.116981649    1.932555314
   46 LEU   CD1      467    0.029097307    0.085489111    1.804109421
   46 LEU   CD2      468    0.200779014    0.003833610    1.969422324
   46 LEU   C        469   -0.004120338    0.382413825    2.019619459
   46 LEU   O        470   -0.124547868    0.370605946    1.996278135
   47 ASP   N        471    0.044653706    0.416212179    2.138846938
   47 ASP   H        472    0.143993567    0.418005748    2.157104629
   47 ASP   CA       473   -0.039933975    0.432079948    2.259311552
   47 ASP   CB       474    0.045927158    0.449092952    2.386511897
   47 ASP   CG       475    0.128118326    0.324351442    2.429479436
   47 ASP   OD1      476    0.170470446    0.243252048    2.344840861
   47 ASP   OD2      477    0.145591528    0.300431854    2.550931779
   47 ASP   C        478   -0.147326458    0.541935635    2.242251583
   47 ASP   O        479   -0.264547258    0.517723688    2.271635091
   48 LYSH  N        480   -0.111749178    0.646981167    2.167243675
   48 LYSH  H        481   -0.014545649    0.667402372    2.150429501
   48 LYSH  CA       482   -0.205806733    0.748496637    2.113658645
   48 LYSH  CB       483   -0.123051306    0.867055182    2.061197140
   48 LYSH  CG       484   -0.198845733    0.976236862    1.984374754
   48 LYSH  CD       485   -0.113104587    1.101887303    1.963492253
   48 LYSH  CE       486    0.016911139    1.079607996    1.885030105
   48 LYSH  NZ       487   -0.003988147    1.057200700    1.741379564
   48 LYSH  HZ1      488   -0.062759427    0.978631477    1.724285512
   48 LYSH  HZ2      489    0.086411092    1.035917804    1.699085717
   48 LYSH  HZ3      490   -0.038391386    1.139056532    1.696508766
   48 LYSH  C        491   -0.304218633    0.693700109    2.007689703
   48 LYSH  O        492   -0.425045325    0.706165112    2.025791601
   49 ALA   N        493   -0.253850028    0.626246118    1.904037966
   49 ALA   H        494   -0.154341411    0.616682642    1.891113290
   49 ALA   CA       495   -0.336300332    0.569133798    1.794460706
   49 ALA   CB       496   -0.245113898    0.509709162    1.686763722
   49 ALA   C        497   -0.439414954    0.462584271    1.836775104
   49 ALA   O        498   -0.539741021    0.443893118    1.768056912
   50 ILE   N        499   -0.404213477    0.382843446    1.937568381
   50 ILE   H        500   -0.307873579    0.374655965    1.965424082
   50 ILE   CA       501   -0.497690707    0.286067699    1.999967843
   50 ILE   CB       502   -0.418064237    0.167148753    2.057422671
   50 ILE   CG1      503   -0.333726502    0.097650288    1.949455337
   50 ILE   CG2      504   -0.507057486    0.064318458    2.128078801
   50 ILE   CD       505   -0.415107016    0.036424106    1.834867918
   50 ILE   C        506   -0.591866899    0.349809312    2.104801699
   50 ILE   O        507   -0.710246124    0.316472013    2.109870734
   51 GLY   N        508   -0.541893896    0.451095512    2.175678178
   51 GLY   H        509   -0.454115055    0.492853222    2.151915449
   51 GLY   CA       510   -0.614835101    0.519233316    2.284984590
   51 GLY   C        511   -0.605691792    0.451631429    2.423143570
   51 GLY   O        512   -0.699844381    0.458887663    2.501818816
   52 ARG   N        513   -0.488328053    0.395976443    2.453143155
   52 ARG   H        514   -0.410489784    0.404974814    2.390471752
   52 ARG   CA       515   -0.455949393    0.328320295    2.581158249
   52 ARG   CB       516   -0.534769191    0.197028377    2.600385831
   52 ARG   CG       517   -0.500584371    0.087107360    2.498885438
   52 ARG   CD       518   -0.552885760   -0.050117976    2.541874987
   52 ARG   NE       519   -0.497516394   -0.153296551    2.452508598
   52 ARG   HE       520   -0.551464436   -0.172200702    2.367254111
   52 ARG   CZ       521   -0.385809793   -0.225261524    2.470944314
   52 ARG   NH1      522   -0.308691286   -0.212255576    2.578886394
   52 ARG   HH11     523   -0.229255200   -0.271047301    2.591848555
   52 ARG   HH12     524   -0.321142672   -0.135343658    2.642060547
   52 ARG   NH2      525   -0.344539015   -0.304439048    2.372074674
   52 ARG   HH21     526   -0.260674073   -0.358350822    2.375050053
   52 ARG   HH22     527   -0.402413925   -0.313768638    2.287741378
   52 ARG   C        528   -0.305705486    0.296123668    2.588062515
   52 ARG   O        529   -0.240828177    0.283296555    2.484362477
   53 ASN   N        530   -0.253397853    0.277293523    2.709052562
   53 ASN   H        531   -0.299124075    0.308269283    2.792252597
   53 ASN   CA       532   -0.116936134    0.223379901    2.726979874
   53 ASN   CB       533   -0.070080455    0.229260991    2.872527340
   53 ASN   CG       534    0.018016770    0.351316389    2.901677038
   53 ASN   OD1      535    0.001864112    0.420438136    3.000801657
   53 ASN   ND2      536    0.112392975    0.384180399    2.816353949
   53 ASN   HD21     537    0.168228435    0.461456272    2.843585877
   53 ASN   HD22     538    0.118628662    0.347769173    2.721159548
   53 ASN   C        539   -0.100234939    0.080993747    2.672002149
   53 ASN   O        540   -0.156034110   -0.015811537    2.724103880
   54 THR   N        541   -0.027788339    0.072916962    2.561032819
   54 THR   H        542    0.014256206    0.156474534    2.521735579
   54 THR   CA       543    0.000510613   -0.055870523    2.493217907
   54 THR   CB       544   -0.004004271   -0.050479958    2.339258179
   54 THR   OG1      545    0.119695648   -0.000915641    2.285364622
   54 THR   HG1      546    0.127701046    0.102470692    2.303212201
   54 THR   CG2      547   -0.124758788    0.027371791    2.286988806
   54 THR   C        548    0.136304437   -0.116238429    2.531606771
   54 THR   O        549    0.159961977   -0.234496693    2.505945831
   55 ASN   N        550    0.232013023   -0.028703513    2.565744056
   55 ASN   H        551    0.211749670    0.070259688    2.565082800
   55 ASN   CA       552    0.374376064   -0.065491178    2.588708748
   55 ASN   CB       553    0.380891005   -0.157033133    2.712711827
   55 ASN   CG       554    0.517075713   -0.208650812    2.760942817
   55 ASN   OD1      555    0.624659279   -0.155818090    2.735568769
   55 ASN   ND2      556    0.512532952   -0.317253175    2.834388935
   55 ASN   HD21     557    0.597975912   -0.353929331    2.869742468
   55 ASN   HD22     558    0.424559360   -0.357975233    2.858333971
   55 ASN   C        559    0.439719083   -0.125384566    2.461165134
   55 ASN   O        560    0.550600300   -0.180355222    2.462199100
   56 GLY   N        561    0.379752978   -0.092724254    2.346837409
   56 GLY   H        562    0.295375447   -0.036658129    2.345004152
   56 GLY   CA       563    0.419873119   -0.142033505    2.214181060
   56 GLY   C        564    0.371901988   -0.283023819    2.176145038
   56 GLY   O        565    0.451180723   -0.353960006    2.113545754
   57 VAL   N        566    0.261251365   -0.329499528    2.234622797
   57 VAL   H        567    0.209397282   -0.275653914    2.302144000
   57 VAL   CA       568    0.198515023   -0.460013497    2.201682752
   57 VAL   CB       569    0.224281148   -0.566983084    2.310156202
   57 VAL   CG1      570    0.180940425   -0.705424871    2.260815496
   57 VAL   CG2      571    0.369795098   -0.573262358    2.357535403
   57 VAL   C        572    0.046000093   -0.440039274    2.188795213
   57 VAL   O        573   -0.017202001   -0.389978697    2.281971231
   58 ILE   N        574   -0.010226799   -0.485128018    2.076914969
   58 ILE   H        575    0.039543309   -0.543067426    2.011612638
   58 ILE   CA       576   -0.154677425   -0.468308182    2.047526594
   58 ILE   CB       577   -0.179036475   -0.366532169    1.934573525
   58 ILE   CG1      578   -0.110950671   -0.405883812    1.802843525
   58 ILE   CG2      579   -0.140474831   -0.226176072    1.981993754
   58 ILE   CD       580   -0.148211364   -0.312145718    1.687696738
   58 ILE   C        581   -0.226059099   -0.600824240    2.015456042
   58 ILE   O        582   -0.160211997   -0.698977017    1.980709682
   59 THR   N        583   -0.358187790   -0.602162898    2.031085336
   59 THR   H        584   -0.408651278   -0.519024886    2.061476676
   59 THR   CA       585   -0.441695327   -0.721020588    2.000270737
   59 THR   CB       586   -0.578363910   -0.722073298    2.072134950
   59 THR   OG1      587   -0.677030951   -0.648066544    1.998927102
   59 THR   HG1      588   -0.761828633   -0.709403841    1.997137677
   59 THR   CG2      589   -0.569718793   -0.676197451    2.218005153
   59 THR   C        590   -0.464509702   -0.738056509    1.848679292
   59 THR   O        591   -0.442060791   -0.646483591    1.768830514
   60 LYSH  N        592   -0.521274701   -0.853141559    1.812241636
   60 LYSH  H        593   -0.554031869   -0.917742599    1.881059147
   60 LYSH  CA       594   -0.560327401   -0.884686284    1.672855518
   60 LYSH  CB       595   -0.608249297   -1.030158876    1.668031522
   60 LYSH  CG       596   -0.656022984   -1.071266157    1.528734677
   60 LYSH  CD       597   -0.696024944   -1.218742179    1.525570422
   60 LYSH  CE       598   -0.767091314   -1.255739955    1.395105767
   60 LYSH  NZ       599   -0.688288977   -1.219376648    1.276870441
   60 LYSH  HZ1      600   -0.591241726   -1.237051923    1.289954629
   60 LYSH  HZ2      601   -0.698857489   -1.119354642    1.258733998
   60 LYSH  HZ3      602   -0.722124897   -1.265418708    1.195496994
   60 LYSH  C        603   -0.667795608   -0.787035745    1.620520232
   60 LYSH  O        604   -0.644106201   -0.716079681    1.522693496
   61 ASP   N        605   -0.768401747   -0.765387347    1.704914924
   61 ASP   H        606   -0.782624690   -0.821951255    1.787672461
   61 ASP   CA       607   -0.879979997   -0.669635375    1.687614948
   61 ASP   CB       608   -0.969690647   -0.666364149    1.812620902
   61 ASP   CG       609   -0.969194096   -0.798654814    1.890597072
   61 ASP   OD1      610   -0.868707295   -0.821803349    1.961773273
   61 ASP   OD2      611   -1.059251166   -0.880427418    1.866142929
   61 ASP   C        612   -0.826465760   -0.527200232    1.668195573
   61 ASP   O        613   -0.854419372   -0.466600922    1.565114279
   62 GLU   N        614   -0.734031288   -0.483853044    1.754434471
   62 GLU   H        615   -0.708523569   -0.537469336    1.836233761
   62 GLU   CA       616   -0.669453659   -0.350847886    1.742370217
   62 GLU   CB       617   -0.581844122   -0.322726625    1.864405653
   62 GLU   CG       618   -0.665267914   -0.309749596    1.992185976
   62 GLU   CD       619   -0.577145369   -0.298736843    2.117139231
   62 GLU   OE1      620   -0.470178914   -0.362973030    2.122110748
   62 GLU   OE2      621   -0.617822246   -0.227487562    2.210728485
   62 GLU   C        622   -0.587143465   -0.332579088    1.613349046
   62 GLU   O        623   -0.612587785   -0.238802402    1.537462461
   63 ALA   N        624   -0.507267532   -0.433786377    1.578893765
   63 ALA   H        625   -0.491586223   -0.511116407    1.641585897
   63 ALA   CA       626   -0.429963058   -0.436840254    1.452445435
   63 ALA   CB       627   -0.340101875   -0.560533069    1.450283682
   63 ALA   C        628   -0.518215400   -0.435256289    1.326332610
   63 ALA   O        629   -0.502644496   -0.348896769    1.239934780
   64 GLU   N        630   -0.617567685   -0.523734245    1.324054371
   64 GLU   H        631   -0.626659544   -0.594913219    1.395182561
   64 GLU   CA       632   -0.716432511   -0.531097158    1.214530344
   64 GLU   CB       633   -0.774065729   -0.673306306    1.209588487
   64 GLU   CG       634   -0.665984156   -0.764850893    1.149364784
   64 GLU   CD       635   -0.676175772   -0.916297227    1.174546479
   64 GLU   OE1      636   -0.784458081   -0.965368747    1.212269700
   64 GLU   OE2      637   -0.572862950   -0.986068177    1.160358364
   64 GLU   C        638   -0.818425244   -0.415020776    1.209822139
   64 GLU   O        639   -0.868499050   -0.380537114    1.102782831
   65 LYSH  N        640   -0.842189576   -0.348351015    1.322999361
   65 LYSH  H        641   -0.834389798   -0.393923135    1.412807819
   65 LYSH  CA       642   -0.909770018   -0.216382122    1.326310170
   65 LYSH  CB       643   -0.951802912   -0.180435671    1.469316838
   65 LYSH  CG       644   -1.026753252   -0.047236775    1.476314723
   65 LYSH  CD       645   -1.061729416   -0.010984329    1.620204165
   65 LYSH  CE       646   -1.113995392    0.132382748    1.625185415
   65 LYSH  NZ       647   -1.157461657    0.165485147    1.761295100
   65 LYSH  HZ1      648   -1.083726700    0.144866353    1.825627854
   65 LYSH  HZ2      649   -1.238472481    0.111466696    1.783930513
   65 LYSH  HZ3      650   -1.179237727    0.262888456    1.765801504
   65 LYSH  C        651   -0.824684338   -0.103210141    1.265097109
   65 LYSH  O        652   -0.876465412   -0.030417928    1.180560818
   66 LEU   N        653   -0.695971556   -0.094686475    1.301169063
   66 LEU   H        654   -0.658593682   -0.149304582    1.377014342
   66 LEU   CA       655   -0.602021462    0.002546483    1.239276888
   66 LEU   CB       656   -0.458329097   -0.013672858    1.290586333
   66 LEU   CG       657   -0.432867025    0.046709250    1.428958939
   66 LEU   CD1      658   -0.292058958    0.008479358    1.474932302
   66 LEU   CD2      659   -0.446409516    0.199233260    1.426509969
   66 LEU   C        660   -0.599866428   -0.008412474    1.085847701
   66 LEU   O        661   -0.653052635    0.081126958    1.020477401
   67 PHE   N        662   -0.587507872   -0.133827560    1.042089968
   67 PHE   H        663   -0.560897294   -0.206563681    1.105790897
   67 PHE   CA       664   -0.588710553   -0.173543311    0.899799168
   67 PHE   CB       665   -0.576220544   -0.326100068    0.895980450
   67 PHE   CG       666   -0.561513936   -0.387892028    0.756762845
   67 PHE   CD1      667   -0.474798016   -0.334544830    0.661899187
   67 PHE   HD1      668   -0.413018670   -0.247363784    0.684232757
   67 PHE   CD2      669   -0.632388788   -0.504026839    0.728680149
   67 PHE   HD2      670   -0.701738746   -0.544491386    0.802479861
   67 PHE   CE1      671   -0.460184280   -0.397056393    0.539079165
   67 PHE   HE1      672   -0.396765281   -0.350692542    0.463381646
   67 PHE   CE2      673   -0.615852180   -0.567775343    0.606504906
   67 PHE   HE2      674   -0.669017338   -0.660515054    0.585558928
   67 PHE   CZ       675   -0.530389304   -0.513698489    0.511428345
   67 PHE   HZ       676   -0.523123621   -0.559373972    0.412931494
   67 PHE   C        677   -0.712368302   -0.124947667    0.821290095
   67 PHE   O        678   -0.696643887   -0.054568343    0.721540212
   68 ASN   N        679   -0.831350733   -0.143633255    0.879210975
   68 ASN   H        680   -0.840337518   -0.203035471    0.959066277
   68 ASN   CA       681   -0.958451125   -0.089999157    0.824437792
   68 ASN   CB       682   -1.077047358   -0.125299768    0.914940913
   68 ASN   CG       683   -1.134440396   -0.264716384    0.888825124
   68 ASN   OD1      684   -1.183340357   -0.297218343    0.782073916
   68 ASN   ND2      685   -1.122794492   -0.354657050    0.983125470
   68 ASN   HD21     686   -1.169561853   -0.440542804    0.965074450
   68 ASN   HD22     687   -1.051418568   -0.348741530    1.053130304
   68 ASN   C        688   -0.957481332    0.062513887    0.802742560
   68 ASN   O        689   -0.971030247    0.108887720    0.689302282
   69 GLN   N        690   -0.914402730    0.134648282    0.906494351
   69 GLN   H        691   -0.874630930    0.089732937    0.987000502
   69 GLN   CA       692   -0.903537291    0.282492184    0.904683961
   69 GLN   CB       693   -0.859676203    0.336367672    1.041614113
   69 GLN   CG       694   -0.949597135    0.294610553    1.159045299
   69 GLN   CD       695   -0.894059258    0.333890828    1.297121019
   69 GLN   OE1      696   -0.964076883    0.339909722    1.397447435
   69 GLN   NE2      697   -0.764033029    0.349452068    1.309386388
   69 GLN   HE21     698   -0.729920662    0.376471400    1.398697064
   69 GLN   HE22     699   -0.703546067    0.331163316    1.231920347
   69 GLN   C        700   -0.801043492    0.329135530    0.799338963
   69 GLN   O        701   -0.834750722    0.410427848    0.713263712
   70 ASP   N        702   -0.684833829    0.263569057    0.797484368
   70 ASP   H        703   -0.658574855    0.201941912    0.872997995
   70 ASP   CA       704   -0.574794699    0.292340492    0.702384756
   70 ASP   CB       705   -0.448050503    0.214970515    0.740890083
   70 ASP   CG       706   -0.405960177    0.233384218    0.887784955
   70 ASP   OD1      707   -0.409390727    0.346052920    0.941867050
   70 ASP   OD2      708   -0.373230501    0.131043933    0.950701661
   70 ASP   C        709   -0.609750106    0.264120975    0.554892222
   70 ASP   O        710   -0.594793302    0.353560922    0.471488690
   71 VAL   N        711   -0.673573466    0.149998879    0.526052069
   71 VAL   H        712   -0.683668060    0.076577732    0.594573376
   71 VAL   CA       713   -0.722845927    0.117798910    0.389236931
   71 VAL   CB       714   -0.774898171   -0.027136002    0.379133388
   71 VAL   CG1      715   -0.829276779   -0.060642196    0.239734540
   71 VAL   CG2      716   -0.664079428   -0.127297375    0.411802435
   71 VAL   C        717   -0.829839810    0.218384434    0.341320639
   71 VAL   O        718   -0.814215297    0.279613669    0.235548361
   72 ASP   N        719   -0.927121935    0.246327482    0.428076540
   72 ASP   H        720   -0.935873545    0.195094292    0.514286397
   72 ASP   CA       721   -1.033234504    0.346856996    0.402791564
   72 ASP   CB       722   -1.135871529    0.335644502    0.516457076
   72 ASP   CG       723   -1.249604112    0.438268847    0.515849160
   72 ASP   OD1      724   -1.283540096    0.490454294    0.407979697
   72 ASP   OD2      725   -1.291567999    0.476476873    0.626765353
   72 ASP   C        726   -0.978246906    0.490227724    0.384137431
   72 ASP   O        727   -1.004787183    0.555500735    0.282755731
   73 ALA   N        728   -0.879377720    0.526363462    0.466357528
   73 ALA   H        729   -0.858632078    0.473433666    0.549688015
   73 ALA   CA       730   -0.801986019    0.651775991    0.450724498
   73 ALA   CB       731   -0.706542029    0.670758234    0.568759143
   73 ALA   C        732   -0.722571094    0.659985777    0.318903379
   73 ALA   O        733   -0.728299198    0.763310501    0.252361085
   74 ALA   N        734   -0.659491610    0.549856765    0.277411198
   74 ALA   H        735   -0.643387726    0.472507273    0.340075172
   74 ALA   CA       736   -0.590877973    0.539643119    0.146294922
   74 ALA   CB       737   -0.516813144    0.406044578    0.135979627
   74 ALA   C        738   -0.684672676    0.556763498    0.025065354
   74 ALA   O        739   -0.658614893    0.641399884   -0.060637140
   75 VAL   N        740   -0.801826485    0.492495962    0.029673189
   75 VAL   H        741   -0.819448448    0.422495718    0.099910814
   75 VAL   CA       742   -0.907432490    0.509530584   -0.073705918
   75 VAL   CB       743   -1.025582987    0.412617415   -0.052924607
   75 VAL   CG1      744   -1.125926141    0.421275534   -0.168426346
   75 VAL   CG2      745   -0.979147963    0.267601431   -0.038217869
   75 VAL   C        746   -0.958438592    0.655372111   -0.077870516
   75 VAL   O        747   -0.958205840    0.719589611   -0.183193124
   76 ARG   N        748   -0.990634983    0.710094885    0.039371764
   76 ARG   H        749   -0.997311599    0.654295185    0.123227206
   76 ARG   CA       750   -1.027785409    0.852875266    0.053355463
   76 ARG   CB       751   -1.100084388    0.877318772    0.185817212
   76 ARG   CG       752   -1.241323056    0.818228883    0.179884109
   76 ARG   CD       753   -1.321313526    0.846523777    0.307215639
   76 ARG   NE       754   -1.267335378    0.769585519    0.420415501
   76 ARG   HE       755   -1.278832510    0.667649759    0.412641058
   76 ARG   CZ       756   -1.206675895    0.818611390    0.529473997
   76 ARG   NH1      757   -1.184457343    0.949067084    0.545581238
   76 ARG   HH11     758   -1.138438612    0.983535933    0.627061729
   76 ARG   HH12     759   -1.216439000    1.012827381    0.475591420
   76 ARG   NH2      760   -1.182542478    0.735572182    0.630460070
   76 ARG   HH21     761   -1.134872296    0.760474383    0.714028031
   76 ARG   HH22     762   -1.221823798    0.640587771    0.625137734
   76 ARG   C        763   -0.914886855    0.955541649    0.030445307
   76 ARG   O        764   -0.939692600    1.075933897    0.038234413
   77 GLY   N        765   -0.790680403    0.907467154    0.029819457
   77 GLY   H        766   -0.766125083    0.830369547    0.089801655
   77 GLY   CA       767   -0.673565092    0.977794929   -0.026804379
   77 GLY   C        768   -0.685511638    0.997997685   -0.178490947
   77 GLY   O        769   -0.726613870    1.105508552   -0.222653096
   78 ILE   N        770   -0.691623874    0.883962252   -0.247596694
   78 ILE   H        771   -0.680963507    0.795813961   -0.200354449
   78 ILE   CA       772   -0.704599848    0.876646655   -0.395478264
   78 ILE   CB       773   -0.720167522    0.730929601   -0.442881680
   78 ILE   CG1      774   -0.607398249    0.641988835   -0.390394094
   78 ILE   CG2      775   -0.723028772    0.724105358   -0.595984474
   78 ILE   CD       776   -0.636688644    0.493605882   -0.413868686
   78 ILE   C        777   -0.824287610    0.958821719   -0.447983643
   78 ILE   O        778   -0.806373732    1.045829414   -0.532974676
   79 LEU   N        779   -0.939620567    0.942600350   -0.382954958
   79 LEU   H        780   -0.950012963    0.869542490   -0.314659892
   79 LEU   CA       781   -1.063247683    1.016316735   -0.418034125
   79 LEU   CB       782   -1.184438583    0.956778135   -0.345616817
   79 LEU   CG       783   -1.218748048    0.815733384   -0.395546653
   79 LEU   CD1      784   -1.329938796    0.756218545   -0.309203644
   79 LEU   CD2      785   -1.260228007    0.815904677   -0.543053342
   79 LEU   C        786   -1.060640118    1.169801511   -0.403082771
   79 LEU   O        787   -1.137439229    1.238161683   -0.470447001
   80 ARG   N        788   -0.975938170    1.221860004   -0.314132752
   80 ARG   H        789   -0.916456782    1.163781568   -0.258015530
   80 ARG   CA       790   -0.949591592    1.367463915   -0.303831585
   80 ARG   CB       791   -0.888780535    1.403406444   -0.168142315
   80 ARG   CG       792   -0.985279398    1.403762424   -0.049515054
   80 ARG   CD       793   -0.908544933    1.436655948    0.079274149
   80 ARG   NE       794   -0.833814642    1.318887499    0.127359890
   80 ARG   HE       795   -0.891355145    1.237310415    0.138617026
   80 ARG   CZ       796   -0.702174949    1.296250645    0.113388258
   80 ARG   NH1      797   -0.624299606    1.368416450    0.032855134
   80 ARG   HH11     798   -0.529261323    1.335532720    0.014128340
   80 ARG   HH12     799   -0.656020176    1.447389097   -0.018671880
   80 ARG   NH2      800   -0.638126688    1.213230065    0.195704033
   80 ARG   HH21     801   -0.541314394    1.193357786    0.174713591
   80 ARG   HH22     802   -0.679920182    1.172812930    0.276840810
   80 ARG   C        803   -0.850205999    1.418364802   -0.409909562
   80 ARG   O        804   -0.855586276    1.533731978   -0.452377135
   81 ASN   N        805   -0.750261512    1.335428549   -0.438737146
   81 ASN   H        806   -0.744588300    1.243574013   -0.399102598
   81 ASN   CA       807   -0.636542568    1.372543239   -0.524430751
   81 ASN   CB       808   -0.526635257    1.267811339   -0.508163319
   81 ASN   CG       809   -0.392404392    1.326770631   -0.550513845
   81 ASN   OD1      810   -0.366225458    1.351889432   -0.667627319
   81 ASN   ND2      811   -0.315220035    1.365948274   -0.452027713
   81 ASN   HD21     812   -0.225957333    1.403948580   -0.472617798
   81 ASN   HD22     813   -0.346814106    1.354812618   -0.355148882
   81 ASN   C        814   -0.671618830    1.393265704   -0.672759564
   81 ASN   O        815   -0.684782014    1.299106932   -0.751226538
   82 ALA   N        816   -0.660019121    1.520291132   -0.710291573
   82 ALA   H        817   -0.661156247    1.590513353   -0.639134461
   82 ALA   CA       818   -0.675743980    1.571807698   -0.848385116
   82 ALA   CB       819   -0.675501348    1.724821681   -0.841056922
   82 ALA   C        820   -0.576418917    1.522523826   -0.956694352
   82 ALA   O        821   -0.560963101    1.586974720   -1.060824422
   83 LYSH  N        822   -0.486333469    1.431901320   -0.919374017
   83 LYSH  H        823   -0.467798255    1.412904932   -0.822301355
   83 LYSH  CA       824   -0.406046254    1.353178342   -1.015630583
   83 LYSH  CB       825   -0.256444577    1.364206106   -0.982749263
   83 LYSH  CG       826   -0.179557942    1.462039030   -1.072703428
   83 LYSH  CD       827   -0.147737855    1.600124216   -1.012788471
   83 LYSH  CE       828   -0.264512778    1.699515188   -1.009219136
   83 LYSH  NZ       829   -0.325999047    1.717426667   -1.141787028
   83 LYSH  HZ1      830   -0.344594079    1.627462237   -1.181508235
   83 LYSH  HZ2      831   -0.265847284    1.770375200   -1.201380070
   83 LYSH  HZ3      832   -0.414164327    1.763617636   -1.131279774
   83 LYSH  C        833   -0.448670542    1.205294957   -1.019970841
   83 LYSH  O        834   -0.483916611    1.154284922   -1.126031757
   84 LEU   N        835   -0.460811230    1.144882287   -0.901925736
   84 LEU   H        836   -0.435805662    1.191358424   -0.816864742
   84 LEU   CA       837   -0.497153452    1.002245753   -0.886594039
   84 LEU   CB       838   -0.463232816    0.955703320   -0.744671066
   84 LEU   CG       839   -0.315686487    0.972453684   -0.706096700
   84 LEU   CD1      840   -0.298691946    0.936332927   -0.558626149
   84 LEU   CD2      841   -0.222779033    0.887517575   -0.793212014
   84 LEU   C        842   -0.643056818    0.964528107   -0.919719305
   84 LEU   O        843   -0.666020169    0.864195326   -0.987711442
   85 LYSH  N        844   -0.738919114    1.050650304   -0.884028814
   85 LYSH  H        845   -0.718484011    1.134127862   -0.831545953
   85 LYSH  CA       846   -0.883254214    1.022092916   -0.903010928
   85 LYSH  CB       847   -0.972090362    1.130679546   -0.840462435
   85 LYSH  CG       848   -1.117239889    1.082786570   -0.831738329
   85 LYSH  CD       849   -1.213881631    1.195686560   -0.796146578
   85 LYSH  CE       850   -1.358330546    1.145094586   -0.790012191
   85 LYSH  NZ       851   -1.407122002    1.098858397   -0.920656434
   85 LYSH  HZ1      852   -1.397400016    1.170004479   -0.989832897
   85 LYSH  HZ2      853   -1.501712187    1.068317560   -0.915344909
   85 LYSH  HZ3      854   -1.352118331    1.019875777   -0.953835020
   85 LYSH  C        855   -0.928649684    0.986108517   -1.046825187
   85 LYSH  O        856   -0.968293785    0.870515677   -1.061936029
   86 PRO   N        857   -0.901786289    1.065023445   -1.153033739
   86 PRO   CA       858   -0.944826351    1.030429013   -1.290592549
   86 PRO   CB       859   -0.903301159    1.149123596   -1.377781360
   86 PRO   CG       860   -0.786193314    1.210741012   -1.301505790
   86 PRO   CD       861   -0.825579201    1.191601124   -1.154981712
   86 PRO   C        862   -0.889709511    0.896716284   -1.343354465
   86 PRO   O        863   -0.964852276    0.815080136   -1.397261483
   87 VAL   N        864   -0.764880770    0.866334476   -1.307338457
   87 VAL   H        865   -0.705378829    0.933061471   -1.262446151
   87 VAL   CA       866   -0.700693383    0.736739661   -1.338853116
   87 VAL   CB       867   -0.550244838    0.739667192   -1.306533589
   87 VAL   CG1      868   -0.480779930    0.614408547   -1.360664947
   87 VAL   CG2      869   -0.481456423    0.864468745   -1.362828605
   87 VAL   C        870   -0.772082080    0.620464024   -1.266522985
   87 VAL   O        871   -0.826709576    0.533124360   -1.334153175
   88 TYR   N        872   -0.795606068    0.637295290   -1.136084990
   88 TYR   H        873   -0.761562047    0.718725680   -1.087740296
   88 TYR   CA       874   -0.871337654    0.542198223   -1.050921806
   88 TYR   CB       875   -0.865662346    0.593029365   -0.906464669
   88 TYR   CG       876   -0.930745274    0.500676818   -0.803133412
   88 TYR   CD1      877   -0.856388683    0.399052149   -0.744667273
   88 TYR   HD1      878   -0.751761290    0.385063695   -0.771784578
   88 TYR   CD2      879   -1.061086816    0.524198403   -0.760999995
   88 TYR   HD2      880   -1.118587812    0.606147187   -0.804495892
   88 TYR   CE1      881   -0.912828022    0.319850182   -0.645812245
   88 TYR   HE1      882   -0.853100126    0.240288278   -0.600862792
   88 TYR   CE2      883   -1.117505182    0.445619029   -0.661503432
   88 TYR   HE2      884   -1.218104661    0.469311764   -0.626741185
   88 TYR   CZ       885   -1.043697876    0.342183833   -0.604968371
   88 TYR   OH       886   -1.106939846    0.247839908   -0.530975922
   88 TYR   HH       887   -1.178304044    0.291813324   -0.476922283
   88 TYR   C        888   -1.017850752    0.523397104   -1.095545725
   88 TYR   O        889   -1.064790266    0.409737715   -1.106564090
   89 ASP   N        890   -1.084301882    0.633726721   -1.130776684
   89 ASP   H        891   -1.052467352    0.725211354   -1.101314569
   89 ASP   CA       892   -1.220026959    0.632327592   -1.190623423
   89 ASP   CB       893   -1.269168596    0.773308171   -1.226466934
   89 ASP   CG       894   -1.282191798    0.871017081   -1.108487609
   89 ASP   OD1      895   -1.331745315    0.832394163   -1.000529143
   89 ASP   OD2      896   -1.245730336    0.988919296   -1.126993519
   89 ASP   C        897   -1.225922947    0.547233509   -1.318665097
   89 ASP   O        898   -1.307531375    0.455476513   -1.326255639
   90 SER   N        899   -1.125935406    0.562274627   -1.405955220
   90 SER   H        900   -1.061246663    0.638914720   -1.397112367
   90 SER   CA       901   -1.115113508    0.480935309   -1.529933744
   90 SER   CB       902   -1.009650072    0.535838089   -1.627487567
   90 SER   OG       903   -0.878310771    0.484145064   -1.601098961
   90 SER   HG       904   -0.845816419    0.519533406   -1.511295763
   90 SER   C        905   -1.087154385    0.330625769   -1.508922985
   90 SER   O        906   -1.112975779    0.251310089   -1.599670667
   91 LEU   N        907   -1.010230489    0.296933588   -1.405256571
   91 LEU   H        908   -0.972583634    0.366425508   -1.343652027
   91 LEU   CA       909   -0.971086553    0.157376310   -1.374547718
   91 LEU   CB       910   -0.859084386    0.153251393   -1.269628330
   91 LEU   CG       911   -0.725396738    0.213610162   -1.314542897
   91 LEU   CD1      912   -0.627529071    0.213239254   -1.197044585
   91 LEU   CD2      913   -0.665296648    0.138854813   -1.433737788
   91 LEU   C        914   -1.087183046    0.069431844   -1.325231989
   91 LEU   O        915   -1.180516066    0.116812560   -1.260359750
   92 ASP   N        916   -1.076971912   -0.058596686   -1.358937290
   92 ASP   H        917   -0.998834340   -0.095024067   -1.411569069
   92 ASP   CA       918   -1.165246753   -0.167606786   -1.311519238
   92 ASP   CB       919   -1.141966166   -0.291418248   -1.399351873
   92 ASP   CG       920   -0.992224595   -0.323616223   -1.407931707
   92 ASP   OD1      921   -0.927296825   -0.264347480   -1.496976108
   92 ASP   OD2      922   -0.941479896   -0.387819039   -1.313644829
   92 ASP   C        923   -1.138090658   -0.203262778   -1.164176459
   92 ASP   O        924   -1.037517229   -0.162238798   -1.106077269
   93 ALA   N        925   -1.223158679   -0.289642535   -1.109030064
   93 ALA   H        926   -1.299337953   -0.327188603   -1.161399856
   93 ALA   CA       927   -1.217015644   -0.331831059   -0.967200874
   93 ALA   CB       928   -1.329514133   -0.431825783   -0.939723616
   93 ALA   C        929   -1.082575222   -0.391771430   -0.920938102
   93 ALA   O        930   -1.029058855   -0.349586688   -0.818343338
   94 VAL   N        931   -1.019473045   -0.471032110   -1.007599946
   94 VAL   H        932   -1.039097619   -0.468721599   -1.105979464
   94 VAL   CA       933   -0.894673734   -0.542213503   -0.971715658
   94 VAL   CB       934   -0.877400550   -0.668732415   -1.057570062
   94 VAL   CG1      935   -0.757246520   -0.751087185   -1.010825546
   94 VAL   CG2      936   -1.002016046   -0.757798960   -1.053329652
   94 VAL   C        937   -0.772453986   -0.448140423   -0.979418652
   94 VAL   O        938   -0.696420752   -0.436403851   -0.883112932
   95 ARG   N        939   -0.766777088   -0.366566730   -1.084749798
   95 ARG   H        940   -0.826104871   -0.378378475   -1.166453323
   95 ARG   CA       941   -0.665149046   -0.259569621   -1.096556143
   95 ARG   CB       942   -0.661379633   -0.206693755   -1.239593066
   95 ARG   CG       943   -0.604305116   -0.312654227   -1.333772810
   95 ARG   CD       944   -0.616087432   -0.264245959   -1.477814335
   95 ARG   NE       945   -0.557898019   -0.361191893   -1.571945302
   95 ARG   HE       946   -0.456739072   -0.359879415   -1.576289848
   95 ARG   CZ       947   -0.625466460   -0.453334562   -1.641927161
   95 ARG   NH1      948   -0.757426734   -0.468413732   -1.627664057
   95 ARG   HH11     949   -0.807564087   -0.540242957   -1.675116287
   95 ARG   HH12     950   -0.809555580   -0.405612393   -1.566712284
   95 ARG   NH2      951   -0.561217811   -0.528166983   -1.731674684
   95 ARG   HH21     952   -0.607059012   -0.603038083   -1.779599926
   95 ARG   HH22     953   -0.462316029   -0.516903292   -1.749941089
   95 ARG   C        954   -0.680224554   -0.144491198   -0.995087301
   95 ARG   O        955   -0.580055172   -0.089840692   -0.948601110
   96 ARG   N        956   -0.803800966   -0.115193730   -0.953650710
   96 ARG   H        957   -0.884766294   -0.142390578   -1.007128216
   96 ARG   CA       958   -0.829581458   -0.024711501   -0.838918709
   96 ARG   CB       959   -0.978800185    0.001508788   -0.818104759
   96 ARG   CG       960   -1.034172973    0.101346529   -0.919673588
   96 ARG   CD       961   -1.182103160    0.126348428   -0.891352503
   96 ARG   NE       962   -1.238795656    0.217629021   -0.991881307
   96 ARG   HE       963   -1.171077271    0.262107095   -1.052123403
   96 ARG   CZ       964   -1.368392883    0.250943854   -1.002223267
   96 ARG   NH1      965   -1.458186664    0.209189983   -0.912524523
   96 ARG   HH11     966   -1.554685407    0.234011108   -0.919796396
   96 ARG   HH12     967   -1.428073606    0.153154049   -0.835262024
   96 ARG   NH2      968   -1.412224908    0.312984230   -1.111852467
   96 ARG   HH21     969   -1.507660189    0.340089730   -1.122453245
   96 ARG   HH22     970   -1.349729643    0.336089859   -1.187874407
   96 ARG   C        971   -0.769404339   -0.074088574   -0.706154322
   96 ARG   O        972   -0.706377407    0.003702241   -0.634719044
   97 ALA   N        973   -0.776699234   -0.205047106   -0.682034682
   97 ALA   H        974   -0.836064299   -0.265101632   -0.736181612
   97 ALA   CA       975   -0.709458781   -0.269088416   -0.566733196
   97 ALA   CB       976   -0.749669184   -0.416151198   -0.558923291
   97 ALA   C        977   -0.555833364   -0.255937379   -0.570172418
   97 ALA   O        978   -0.496080935   -0.208308155   -0.473589448
   98 ALA   N        979   -0.497682750   -0.277232521   -0.688416068
   98 ALA   H        980   -0.546976375   -0.323900760   -0.762248389
   98 ALA   CA       981   -0.353767168   -0.252012077   -0.713787623
   98 ALA   CB       982   -0.318816045   -0.294614671   -0.856394492
   98 ALA   C        983   -0.310967544   -0.105557636   -0.690164548
   98 ALA   O        984   -0.211796078   -0.079591184   -0.621762576
   99 ALA   N        985   -0.398205787   -0.012716846   -0.729841942
   99 ALA   H        986   -0.468666395   -0.034835617   -0.797904187
   99 ALA   CA       987   -0.383985197    0.131263603   -0.698511815
   99 ALA   CB       988   -0.495881957    0.209835368   -0.767200275
   99 ALA   C        989   -0.381098212    0.163005923   -0.547848785
   99 ALA   O        990   -0.281530080    0.215943658   -0.497955513
  100 ILE   N        991   -0.479255505    0.110249208   -0.474244961
  100 ILE   H        992   -0.557130031    0.063463865   -0.517236988
  100 ILE   CA       993   -0.486538725    0.125552585   -0.326675547
  100 ILE   CB       994   -0.619331561    0.071239647   -0.270474198
  100 ILE   CG1      995   -0.739652712    0.133971094   -0.341664675
  100 ILE   CG2      996   -0.630557368    0.099545463   -0.120002417
  100 ILE   CD       997   -0.867436876    0.051804147   -0.322635922
  100 ILE   C        998   -0.365020945    0.062252163   -0.254949005
  100 ILE   O        999   -0.305719182    0.127432675   -0.169267660
  101 ASN   N       1000   -0.317188481   -0.052072185   -0.304824902
  101 ASN   H       1001   -0.371067746   -0.105256158   -0.371015299
  101 ASN   CA      1002   -0.195405599   -0.119837255   -0.253672971
  101 ASN   CB      1003   -0.172618663   -0.247406975   -0.335101752
  101 ASN   CG      1004   -0.073403247   -0.345976536   -0.272746514
  101 ASN   OD1     1005    0.043522696   -0.319941692   -0.246781791
  101 ASN   ND2     1006   -0.121738768   -0.466187055   -0.255241751
  101 ASN   HD21    1007   -0.061693507   -0.540014144   -0.217428518
  101 ASN   HD22    1008   -0.214870921   -0.487996310   -0.283431223
  101 ASN   C       1009   -0.069130876   -0.031381654   -0.258992668
  101 ASN   O       1010   -0.000827680   -0.015174629   -0.157782667
  102 MET   N       1011   -0.047058384    0.033539617   -0.373523688
  102 MET   H       1012   -0.104056985    0.016911147   -0.454658806
  102 MET   CA      1013    0.063249934    0.131132414   -0.389482420
  102 MET   CB      1014    0.082275864    0.170954039   -0.536050094
  102 MET   CG      1015    0.150449780    0.059428112   -0.615315424
  102 MET   SD      1016    0.192580780    0.104960827   -0.787512110
  102 MET   CE      1017    0.317693225    0.228794784   -0.759951715
  102 MET   C       1018    0.048560237    0.257261613   -0.302247978
  102 MET   O       1019    0.144068838    0.297255136   -0.235269773
  103 VAL   N       1020   -0.073687169    0.310364762   -0.294874374
  103 VAL   H       1021   -0.148166146    0.277941040   -0.354068356
  103 VAL   CA      1022   -0.106587089    0.426226340   -0.208075057
  103 VAL   CB      1023   -0.247111275    0.481135544   -0.238961825
  103 VAL   CG1     1024   -0.281042022    0.605657805   -0.156300707
  103 VAL   CG2     1025   -0.259436610    0.516384041   -0.387262915
  103 VAL   C       1026   -0.089802569    0.394523550   -0.058018390
  103 VAL   O       1027   -0.037220596    0.477918121    0.015309092
  104 PHE   N       1028   -0.126459618    0.273194999   -0.016577429
  104 PHE   H       1029   -0.185597803    0.214211076   -0.073012016
  104 PHE   CA      1030   -0.100495193    0.222796099    0.120226078
  104 PHE   CB      1031   -0.168291463    0.085756373    0.135192212
  104 PHE   CG      1032   -0.176708529    0.033188857    0.279024080
  104 PHE   CD1     1033   -0.072304307   -0.041372214    0.332521264
  104 PHE   HD1     1034    0.021500487   -0.053789636    0.278125052
  104 PHE   CD2     1035   -0.295131667    0.045989236    0.351027206
  104 PHE   HD2     1036   -0.376467127    0.106809570    0.311435290
  104 PHE   CE1     1037   -0.085888916   -0.102447819    0.456371327
  104 PHE   HE1     1038   -0.001912256   -0.159398523    0.496629826
  104 PHE   CE2     1039   -0.308967118   -0.016189317    0.474771875
  104 PHE   HE2     1040   -0.402354913   -0.007427935    0.530065262
  104 PHE   CZ      1041   -0.204043059   -0.090068824    0.528167936
  104 PHE   HZ      1042   -0.210820089   -0.132018520    0.628702324
  104 PHE   C       1043    0.051012070    0.215274793    0.149628243
  104 PHE   O       1044    0.100189150    0.294874560    0.229327802
  105 GLN   N       1045    0.125012027    0.147783247    0.061014901
  105 GLN   H       1046    0.082001688    0.097774559   -0.014612817
  105 GLN   CA      1047    0.271036100    0.126923998    0.076867272
  105 GLN   CB      1048    0.324107248    0.030824622   -0.030504917
  105 GLN   CG      1049    0.453793636   -0.035117678    0.018028654
  105 GLN   CD      1050    0.550840004   -0.076120791   -0.093026719
  105 GLN   OE1     1051    0.518726071   -0.135720929   -0.194964383
  105 GLN   NE2     1052    0.677351716   -0.052219775   -0.067232637
  105 GLN   HE21    1053    0.746317565   -0.074206730   -0.135350500
  105 GLN   HE22    1054    0.701831578   -0.011066373    0.020576997
  105 GLN   C       1055    0.358287315    0.254735429    0.075958588
  105 GLN   O       1056    0.460686949    0.259286667    0.144143195
  106 MET   N       1057    0.326894545    0.351353750   -0.010767321
  106 MET   H       1058    0.255731486    0.337377334   -0.080362971
  106 MET   CA      1059    0.410937357    0.473351603   -0.022064876
  106 MET   CB      1060    0.494450112    0.466976186   -0.150852304
  106 MET   CG      1061    0.411209614    0.485822361   -0.277792253
  106 MET   SD      1062    0.505677521    0.458224266   -0.431773453
  106 MET   CE      1063    0.494778547    0.280713270   -0.435236402
  106 MET   C       1064    0.344121507    0.611565572   -0.005698121
  106 MET   O       1065    0.409052801    0.714743163   -0.024329941
  107 GLY   N       1066    0.217789096    0.612992501    0.035876872
  107 GLY   H       1067    0.168142393    0.529128779    0.060085317
  107 GLY   CA      1068    0.139077832    0.737138426    0.050858233
  107 GLY   C       1069    0.097770306    0.803695111   -0.081584866
  107 GLY   O       1070    0.161248310    0.789728889   -0.186427998
  108 GLU   N       1071    0.000825758    0.893310911   -0.065168803
  108 GLU   H       1072   -0.047012899    0.899040707    0.022225616
  108 GLU   CA      1073   -0.059448556    0.976109292   -0.172101547
  108 GLU   CB      1074   -0.160143402    1.068061520   -0.102566111
  108 GLU   CG      1075   -0.263840926    1.129222159   -0.197003048
  108 GLU   CD      1076   -0.359821807    1.223412335   -0.122673580
  108 GLU   OE1     1077   -0.393139162    1.195597714   -0.005195114
  108 GLU   OE2     1078   -0.401995373    1.323024994   -0.185399498
  108 GLU   C       1079    0.043562964    1.057781422   -0.253577395
  108 GLU   O       1080    0.043598613    1.054763850   -0.376533220
  109 THR   N       1081    0.143262283    1.110481662   -0.182829512
  109 THR   H       1082    0.150454186    1.095741072   -0.084310166
  109 THR   CA      1083    0.256996414    1.186794841   -0.239629378
  109 THR   CB      1084    0.339558220    1.251953201   -0.128243383
  109 THR   OG1     1085    0.364847722    1.154698518   -0.025744756
  109 THR   HG1     1086    0.428932753    1.194502239    0.040400135
  109 THR   CG2     1087    0.268339900    1.374894410   -0.071494000
  109 THR   C       1088    0.351943500    1.103656252   -0.327211568
  109 THR   O       1089    0.378292642    1.141375528   -0.441136248
  110 GLY   N       1090    0.391698950    0.986405981   -0.277322882
  110 GLY   H       1091    0.369762658    0.960766220   -0.183141972
  110 GLY   CA      1092    0.481094741    0.892260649   -0.348552832
  110 GLY   C       1093    0.424256026    0.846635646   -0.483935277
  110 GLY   O       1094    0.481355777    0.876241171   -0.588831310
  111 VAL   N       1095    0.299277425    0.800945541   -0.479526093
  111 VAL   H       1096    0.251189413    0.788741360   -0.392497917
  111 VAL   CA      1097    0.225996659    0.758818406   -0.601105652
  111 VAL   CB      1098    0.099655374    0.678239413   -0.568803910
  111 VAL   CG1     1099    0.137648130    0.543377866   -0.508508751
  111 VAL   CG2     1100    0.003151489    0.752024902   -0.476579594
  111 VAL   C       1101    0.195721568    0.870297454   -0.703043344
  111 VAL   O       1102    0.215880865    0.850221078   -0.822775741
  112 ALA   N       1103    0.169253399    0.991650465   -0.653975054
  112 ALA   H       1104    0.150737175    1.006070546   -0.556524974
  112 ALA   CA      1105    0.148628684    1.111074206   -0.739323792
  112 ALA   CB      1106    0.114294463    1.231749220   -0.651850211
  112 ALA   C       1107    0.266987386    1.146243010   -0.831773982
  112 ALA   O       1108    0.245924252    1.202802733   -0.938880935
  113 GLY   N       1109    0.387962145    1.105642287   -0.792546291
  113 GLY   H       1110    0.402681377    1.068646267   -0.700461940
  113 GLY   CA      1111    0.510417584    1.118179829   -0.874872086
  113 GLY   C       1112    0.512043481    1.035236470   -1.005070160
  113 GLY   O       1113    0.570543839    1.077065233   -1.105098868
  114 PHE   N       1114    0.436945646    0.925095415   -1.007546708
  114 PHE   H       1115    0.374367839    0.903820515   -0.931797519
  114 PHE   CA      1116    0.430557015    0.829173159   -1.120510216
  114 PHE   CB      1117    0.380233647    0.694057060   -1.067583850
  114 PHE   CG      1118    0.483818647    0.614587323   -0.986826445
  114 PHE   CD1     1119    0.511864766    0.646503674   -0.854266685
  114 PHE   HD1     1120    0.475220865    0.739521760   -0.810800680
  114 PHE   CD2     1121    0.533319899    0.495906073   -1.039749570
  114 PHE   HD2     1122    0.512144192    0.470536711   -1.143646731
  114 PHE   CE1     1123    0.587047712    0.560216086   -0.775472959
  114 PHE   HE1     1124    0.607413499    0.586413314   -0.671547260
  114 PHE   CE2     1125    0.607944469    0.408962367   -0.960859313
  114 PHE   HE2     1126    0.642010188    0.313839788   -1.001776912
  114 PHE   CZ      1127    0.634770267    0.440886562   -0.828296776
  114 PHE   HZ      1128    0.688924409    0.370736252   -0.764719338
  114 PHE   C       1129    0.349216158    0.875444763   -1.243822772
  114 PHE   O       1130    0.285943124    0.795491270   -1.313129662
  115 THR   N       1131    0.369673343    1.001116032   -1.283566182
  115 THR   H       1132    0.426014953    1.062297903   -1.226207144
  115 THR   CA      1133    0.298076468    1.071407046   -1.393736844
  115 THR   CB      1134    0.362257303    1.208975729   -1.419440384
  115 THR   OG1     1135    0.386048602    1.273222558   -1.294060316
  115 THR   HG1     1136    0.451444532    1.348545848   -1.303980550
  115 THR   CG2     1137    0.273446997    1.299101429   -1.505885046
  115 THR   C       1138    0.292990630    0.994920761   -1.527505848
  115 THR   O       1139    0.189374738    0.990851457   -1.594109196
  116 ASN   N       1140    0.403552306    0.929522957   -1.562596049
  116 ASN   H       1141    0.479418710    0.920434369   -1.498282677
  116 ASN   CA      1142    0.414100148    0.850270763   -1.687232560
  116 ASN   CB      1143    0.561291381    0.828343401   -1.723758124
  116 ASN   CG      1144    0.629429508    0.958936709   -1.766608844
  116 ASN   OD1     1145    0.580482885    1.035869433   -1.848330664
  116 ASN   ND2     1146    0.747656195    0.984104521   -1.715613748
  116 ASN   HD21    1147    0.792276234    1.068827696   -1.743794154
  116 ASN   HD22    1148    0.790886700    0.922530053   -1.650043973
  116 ASN   C       1149    0.332115457    0.719606186   -1.684603156
  116 ASN   O       1150    0.240573400    0.705009611   -1.765979925
  117 SER   N       1151    0.349653516    0.641622636   -1.577647633
  117 SER   H       1152    0.438740012    0.634412789   -1.531781279
  117 SER   CA      1153    0.263725805    0.525402506   -1.543804983
  117 SER   CB      1154    0.304756322    0.463915099   -1.409731598
  117 SER   OG      1155    0.447350689    0.458755787   -1.399479060
  117 SER   HG      1156    0.474654955    0.370029178   -1.361605150
  117 SER   C       1157    0.114426145    0.559545315   -1.532329479
  117 SER   O       1158    0.034142878    0.497563863   -1.601805012
  118 LEU   N       1159    0.080929721    0.669948234   -1.464561526
  118 LEU   H       1160    0.148539350    0.717894240   -1.406969233
  118 LEU   CA      1161   -0.058857484    0.719731218   -1.454726383
  118 LEU   CB      1162   -0.066533983    0.849185603   -1.372508048
  118 LEU   CG      1163   -0.048942367    0.828774285   -1.221571623
  118 LEU   CD1     1164   -0.033094154    0.964113299   -1.152098368
  118 LEU   CD2     1165   -0.168447071    0.754439958   -1.161634921
  118 LEU   C       1166   -0.125825764    0.743450638   -1.591643491
  118 LEU   O       1167   -0.226755506    0.680240535   -1.623262867
  119 ARG   N       1168   -0.052997597    0.811859761   -1.680167976
  119 ARG   H       1169    0.031884548    0.857417124   -1.651943132
  119 ARG   CA      1170   -0.095212567    0.836108057   -1.820146810
  119 ARG   CB      1171    0.005906870    0.931395333   -1.884992385
  119 ARG   CG      1172   -0.034492765    0.979527532   -2.024944128
  119 ARG   CD      1173    0.067260474    1.077797570   -2.084002324
  119 ARG   NE      1174    0.196959338    1.012054434   -2.108863528
  119 ARG   HE      1175    0.195932559    0.945338562   -2.183250691
  119 ARG   CZ      1176    0.311083878    1.036222255   -2.042138258
  119 ARG   NH1     1177    0.317756152    1.126413093   -1.943865810
  119 ARG   HH11    1178    0.404245422    1.139274592   -1.894160410
  119 ARG   HH12    1179    0.238197987    1.181608950   -1.918684440
  119 ARG   NH2     1180    0.424353288    0.972991770   -2.073093770
  119 ARG   HH21    1181    0.505340066    0.990629630   -2.015362516
  119 ARG   HH22    1182    0.434066939    0.912431170   -2.152000844
  119 ARG   C       1183   -0.111129368    0.706641685   -1.903101490
  119 ARG   O       1184   -0.200639251    0.697610923   -1.987260410
  120 MET   N       1185   -0.021641559    0.609905215   -1.883466677
  120 MET   H       1186    0.058942912    0.623376714   -1.824764006
  120 MET   CA      1187   -0.032296007    0.476494107   -1.947197007
  120 MET   CB      1188    0.100625762    0.402343125   -1.933670228
  120 MET   CG      1189    0.209992471    0.463399070   -2.021360945
  120 MET   SD      1190    0.377034208    0.433218653   -1.953437982
  120 MET   CE      1191    0.473537407    0.517571353   -2.076495855
  120 MET   C       1192   -0.148422855    0.390138393   -1.893589568
  120 MET   O       1193   -0.227958107    0.339643649   -1.972946932
  121 LEU   N       1194   -0.167432779    0.389743719   -1.761316830
  121 LEU   H       1195   -0.099064550    0.429009166   -1.698411630
  121 LEU   CA      1196   -0.282022880    0.322440082   -1.695210309
  121 LEU   CB      1197   -0.269667797    0.325641881   -1.542410849
  121 LEU   CG      1198   -0.162474518    0.232420214   -1.485229095
  121 LEU   CD1     1199   -0.148743471    0.258685186   -1.335513332
  121 LEU   CD2     1200   -0.197559376    0.085188481   -1.507851456
  121 LEU   C       1201   -0.419629326    0.380147252   -1.732880905
  121 LEU   O       1202   -0.510194783    0.304411668   -1.767930504
  122 GLN   N       1203   -0.430354313    0.513214938   -1.737787616
  122 GLN   H       1204   -0.359834609    0.572785047   -1.697433304
  122 GLN   CA      1205   -0.555202507    0.581120564   -1.779991100
  122 GLN   CB      1206   -0.542809198    0.732403035   -1.759293692
  122 GLN   CG      1207   -0.680965641    0.798810934   -1.757285163
  122 GLN   CD      1208   -0.675370297    0.948324665   -1.724393592
  122 GLN   OE1     1209   -0.589417689    0.999522686   -1.654379564
  122 GLN   NE2     1210   -0.772784173    1.022421482   -1.771259473
  122 GLN   HE21    1211   -0.767807919    1.119499794   -1.749835393
  122 GLN   HE22    1212   -0.848139672    0.983320753   -1.823157460
  122 GLN   C       1213   -0.595115882    0.547875420   -1.925263647
  122 GLN   O       1214   -0.703855167    0.494965473   -1.948060470
  123 GLN   N       1215   -0.497006294    0.554949313   -2.015526423
  123 GLN   H       1216   -0.408325985    0.595400212   -1.992517628
  123 GLN   CA      1217   -0.510918022    0.511481627   -2.156707800
  123 GLN   CB      1218   -0.392078070    0.559997178   -2.239111271
  123 GLN   CG      1219   -0.383406640    0.709723868   -2.267587797
  123 GLN   CD      1220   -0.255765079    0.730397595   -2.349230227
  123 GLN   OE1     1221   -0.250228360    0.717194009   -2.470558727
  123 GLN   NE2     1222   -0.144328712    0.737207488   -2.280840791
  123 GLN   HE21    1223   -0.061218213    0.747552875   -2.334263404
  123 GLN   HE22    1224   -0.146341460    0.719528576   -2.182196917
  123 GLN   C       1225   -0.521636962    0.359058743   -2.180436887
  123 GLN   O       1226   -0.525668594    0.314930711   -2.295063789
  124 LYSH  N       1227   -0.513833253    0.280580092   -2.072828362
  124 LYSH  H       1228   -0.506027740    0.320829646   -1.981553307
  124 LYSH  CA      1229   -0.525331051    0.132580694   -2.070800910
  124 LYSH  CB      1230   -0.666545993    0.087812831   -2.111575934
  124 LYSH  CG      1231   -0.766768610    0.156195077   -2.018501932
  124 LYSH  CD      1232   -0.906736757    0.095418187   -2.018524717
  124 LYSH  CE      1233   -0.996675407    0.173876625   -1.922392810
  124 LYSH  NZ      1234   -0.936502104    0.188004529   -1.788782940
  124 LYSH  HZ1     1235   -0.900852840    0.099945300   -1.758308601
  124 LYSH  HZ2     1236   -1.007489571    0.217319640   -1.723366969
  124 LYSH  HZ3     1237   -0.863651719    0.256717228   -1.790436796
  124 LYSH  C       1238   -0.414479827    0.052144112   -2.141552366
  124 LYSH  O       1239   -0.429725068   -0.065783883   -2.173180152
  125 ARG   N       1240   -0.294974144    0.110283122   -2.138741540
  125 ARG   H       1241   -0.280534353    0.195780041   -2.088175972
  125 ARG   CA      1242   -0.173851732    0.054842953   -2.203186139
  125 ARG   CB      1243   -0.091448331    0.171357508   -2.259448290
  125 ARG   CG      1244   -0.176717100    0.259115686   -2.351387041
  125 ARG   CD      1245   -0.108358227    0.390900455   -2.386783444
  125 ARG   NE      1246   -0.031526568    0.373761461   -2.510133462
  125 ARG   HE      1247    0.055558195    0.320434350   -2.498319996
  125 ARG   CZ      1248   -0.062003903    0.423994818   -2.630364210
  125 ARG   NH1     1249   -0.167151188    0.504807425   -2.648987955
  125 ARG   HH11    1250   -0.194387736    0.536122733   -2.739628532
  125 ARG   HH12    1251   -0.214384194    0.544981348   -2.569526895
  125 ARG   NH2     1252    0.015994630    0.388349131   -2.732313330
  125 ARG   HH21    1253    0.001864112    0.420438136   -2.825638510
  125 ARG   HH22    1254    0.091578440    0.323833966   -2.712626106
  125 ARG   C       1255   -0.093974424   -0.028745516   -2.101405989
  125 ARG   O       1256    0.013595902    0.009111770   -2.054496316
  126 TRP   N       1257   -0.151515561   -0.143880624   -2.068503887
  126 TRP   H       1258   -0.240016757   -0.169567180   -2.108302034
  126 TRP   CA      1259   -0.108504661   -0.230404645   -1.956400216
  126 TRP   CB      1260   -0.200359365   -0.352829972   -1.949648669
  126 TRP   CG      1261   -0.350766100   -0.321774749   -1.943682850
  126 TRP   CD1     1262   -0.439362496   -0.379117763   -2.024520936
  126 TRP   HD1     1263   -0.416019399   -0.456425429   -2.097847951
  126 TRP   CD2     1264   -0.420159068   -0.229071133   -1.866302180
  126 TRP   NE1     1265   -0.560232260   -0.327580735   -2.003684212
  126 TRP   HE1     1266   -0.639597331   -0.344592507   -2.062105422
  126 TRP   CE2     1267   -0.552875853   -0.237335004   -1.906155374
  126 TRP   CE3     1268   -0.383381085   -0.136759678   -1.768918364
  126 TRP   HE3     1269   -0.281425968   -0.135709997   -1.730075666
  126 TRP   CZ2     1270   -0.648923462   -0.156163317   -1.846934950
  126 TRP   HZ2     1271   -0.754399389   -0.171931007   -1.868982962
  126 TRP   CZ3     1272   -0.478302192   -0.051825727   -1.713783605
  126 TRP   HZ3     1273   -0.447758678    0.025288736   -1.643118256
  126 TRP   CH2     1274   -0.611449049   -0.062492063   -1.751471895
  126 TRP   HH2     1275   -0.686697936   -0.004737794   -1.698399246
  126 TRP   C       1276    0.039736222   -0.271886911   -1.952106382
  126 TRP   O       1277    0.111366490   -0.232296363   -1.859914638
  127 ASP   N       1278    0.086510366   -0.345022387   -2.053035324
  127 ASP   H       1279    0.029217859   -0.416758965   -2.095163599
  127 ASP   CA      1280    0.230619989   -0.377236433   -2.066662884
  127 ASP   CB      1281    0.250823683   -0.480412735   -2.178318702
  127 ASP   CG      1282    0.183513988   -0.612838858   -2.138392173
  127 ASP   OD1     1283    0.058604682   -0.617425032   -2.135780792
  127 ASP   OD2     1284    0.256657922   -0.704807722   -2.096853768
  127 ASP   C       1285    0.328349367   -0.258530901   -2.076441762
  127 ASP   O       1286    0.427447099   -0.257517906   -2.003221918
  128 GLU   N       1287    0.287247105   -0.149276939   -2.142042481
  128 GLU   H       1288    0.206940760   -0.151864040   -2.201395422
  128 GLU   CA      1289    0.360696174   -0.019795933   -2.138106581
  128 GLU   CB      1290    0.290793155    0.090210968   -2.218984949
  128 GLU   CG      1291    0.306189229    0.086915839   -2.371439888
  128 GLU   CD      1292    0.237029507    0.208685326   -2.435930927
  128 GLU   OE1     1293    0.223466542    0.314215133   -2.369798574
  128 GLU   OE2     1294    0.189299217    0.195617968   -2.550518179
  128 GLU   C       1295    0.374019833    0.034705171   -1.994248565
  128 GLU   O       1296    0.484777641    0.056821471   -1.944562583
  129 ALA   N       1297    0.260614955    0.037590020   -1.923915862
  129 ALA   H       1298    0.172062794    0.019507572   -1.968672652
  129 ALA   CA      1299    0.251715484    0.077746733   -1.781792369
  129 ALA   CB      1300    0.105514774    0.077483556   -1.737382470
  129 ALA   C       1301    0.333897711   -0.010926903   -1.687221243
  129 ALA   O       1302    0.410332613    0.041824233   -1.606675454
  130 ALA   N       1303    0.329610907   -0.142234694   -1.709289672
  130 ALA   H       1304    0.258590753   -0.182308476   -1.768789716
  130 ALA   CA      1305    0.412833173   -0.239713940   -1.635367372
  130 ALA   CB      1306    0.377681758   -0.381098134   -1.681348773
  130 ALA   C       1307    0.564219027   -0.215660250   -1.651291989
  130 ALA   O       1308    0.634372030   -0.195935885   -1.551738329
  131 VAL   N       1309    0.607763674   -0.196352536   -1.776037606
  131 VAL   H       1310    0.547999152   -0.214392513   -1.855229325
  131 VAL   CA      1311    0.747937761   -0.159917794   -1.808696727
  131 VAL   CB      1312    0.772600463   -0.173205800   -1.960533715
  131 VAL   CG1     1313    0.915409805   -0.136195995   -2.002004523
  131 VAL   CG2     1314    0.745741645   -0.316748083   -2.006751005
  131 VAL   C       1315    0.788158698   -0.021030605   -1.753297883
  131 VAL   O       1316    0.905424732    0.001665938   -1.722696925
  132 ASN   N       1317    0.693431486    0.072772687   -1.744986355
  132 ASN   H       1318    0.607098846    0.064684458   -1.796327736
  132 ASN   CA      1319    0.716669229    0.201613310   -1.675446862
  132 ASN   CB      1320    0.610949168    0.305703549   -1.713245681
  132 ASN   CG      1321    0.671986121    0.446216864   -1.710898582
  132 ASN   OD1     1322    0.641960651    0.534194659   -1.631839778
  132 ASN   ND2     1323    0.755943101    0.473646639   -1.807592778
  132 ASN   HD21    1324    0.798827343    0.562951667   -1.803429090
  132 ASN   HD22    1325    0.768360437    0.407964077   -1.880997852
  132 ASN   C       1326    0.726788529    0.187304735   -1.522203532
  132 ASN   O       1327    0.833548777    0.213999551   -1.467294195
  133 LEU   N       1328    0.629706586    0.118807579   -1.461024499
  133 LEU   H       1329    0.549015886    0.086708954   -1.512693441
  133 LEU   CA      1330    0.627458836    0.088704775   -1.315405741
  133 LEU   CB      1331    0.503885330    0.004805889   -1.281122499
  133 LEU   CG      1332    0.375722923    0.086955594   -1.266247827
  133 LEU   CD1     1333    0.253962303   -0.005599785   -1.265920989
  133 LEU   CD2     1334    0.379935155    0.166646954   -1.135874076
  133 LEU   C       1335    0.751825535    0.014333924   -1.262897556
  133 LEU   O       1336    0.800605010    0.042723717   -1.153029320
  134 ALA   N       1337    0.804071882   -0.075836508   -1.346146167
  134 ALA   H       1338    0.749628387   -0.111622347   -1.422957198
  134 ALA   CA      1339    0.931683172   -0.146645136   -1.321703837
  134 ALA   CB      1340    0.955116080   -0.248513613   -1.433324798
  134 ALA   C       1341    1.056291023   -0.056851549   -1.307229702
  134 ALA   O       1342    1.145832042   -0.087145122   -1.228512330
  135 LYSH  N       1343    1.056240948    0.059147002   -1.372717914
  135 LYSH  H       1344    0.973565713    0.094005640   -1.418327761
  135 LYSH  CA      1345    1.170039609    0.154046924   -1.369577533
  135 LYSH  CB      1346    1.175955099    0.232167262   -1.501384228
  135 LYSH  CG      1347    1.196486825    0.138883557   -1.620671877
  135 LYSH  CD      1348    1.202776279    0.217854718   -1.751064091
  135 LYSH  CE      1349    1.203948021    0.121727705   -1.869749751
  135 LYSH  NZ      1350    1.223790396    0.195686788   -1.994967970
  135 LYSH  HZ1     1351    1.156726496    0.269519368   -2.000689731
  135 LYSH  HZ2     1352    1.211390360    0.133662421   -2.072380965
  135 LYSH  HZ3     1353    1.316300301    0.233591206   -1.996665688
  135 LYSH  C       1354    1.164684629    0.248853485   -1.248036391
  135 LYSH  O       1355    1.165979980    0.371292784   -1.260713790
  136 SER   N       1356    1.161320924    0.189136386   -1.129284790
  136 SER   H       1357    1.173183041    0.089682295   -1.120496743
  136 SER   CA      1358    1.141078410    0.263747726   -1.003015421
  136 SER   CB      1359    0.992279161    0.264682020   -0.964332133
  136 SER   OG      1360    0.943628437    0.132585438   -0.935934580
  136 SER   HG      1361    0.893306415    0.098798042   -1.018423529
  136 SER   C       1362    1.221025960    0.207358328   -0.884967506
  136 SER   O       1363    1.236972511    0.086037538   -0.871325372
  137 ARG   N       1364    1.254739555    0.296637659   -0.791410587
  137 ARG   H       1365    1.256878032    0.394354339   -0.811926209
  137 ARG   CA      1366    1.316221239    0.257033523   -0.662282078
  137 ARG   CB      1367    1.348788364    0.378867187   -0.574656241
  137 ARG   CG      1368    1.440285638    0.337479938   -0.458640654
  137 ARG   CD      1369    1.447982190    0.440411829   -0.345778660
  137 ARG   NE      1370    1.517488046    0.379902862   -0.230580728
  137 ARG   HE      1371    1.604715339    0.335185075   -0.251749509
  137 ARG   CZ      1372    1.462023987    0.354007397   -0.111081743
  137 ARG   NH1     1373    1.331968464    0.366734759   -0.086271820
  137 ARG   HH11    1374    1.301476023    0.339145663    0.007268839
  137 ARG   HH12    1375    1.263889168    0.387966891   -0.155385999
  137 ARG   NH2     1376    1.532786037    0.302490085   -0.010736334
  137 ARG   HH21    1377    1.484168957    0.289904055    0.077932912
  137 ARG   HH22    1378    1.622727926    0.260757981   -0.022319461
  137 ARG   C       1379    1.226752526    0.158966104   -0.583208353
  137 ARG   O       1380    1.276805849    0.062559208   -0.526162786
  138 TRP   N       1381    1.095071623    0.174679980   -0.597158735
  138 TRP   H       1382    1.057875747    0.250483325   -0.650133930
  138 TRP   CA      1383    0.992781297    0.082833282   -0.542699140
  138 TRP   CB      1384    0.856176708    0.137534472   -0.585972912
  138 TRP   CG      1385    0.739358086    0.043257178   -0.556504887
  138 TRP   CD1     1386    0.698933850    0.002080995   -0.436806905
  138 TRP   HD1     1387    0.745387407    0.028223223   -0.341924165
  138 TRP   CD2     1388    0.652431796   -0.010166398   -0.650161453
  138 TRP   NE1     1389    0.589989129   -0.073310973   -0.450007712
  138 TRP   HE1     1390    0.538454900   -0.110886389   -0.371577096
  138 TRP   CE2     1391    0.558499383   -0.083260112   -0.579108144
  138 TRP   CE3     1392    0.645388103   -0.001039394   -0.788530088
  138 TRP   HE3     1393    0.718129606    0.058347507   -0.843879944
  138 TRP   CZ2     1394    0.455739707   -0.147278825   -0.647316398
  138 TRP   HZ2     1395    0.379235819   -0.202119486   -0.592438699
  138 TRP   CZ3     1396    0.542820049   -0.065265858   -0.856467883
  138 TRP   HZ3     1397    0.534296640   -0.054602693   -0.964582950
  138 TRP   CH2     1398    0.447735354   -0.137913674   -0.785833132
  138 TRP   HH2     1399    0.361015718   -0.178169084   -0.838067649
  138 TRP   C       1400    1.013378011   -0.062356722   -0.590838557
  138 TRP   O       1401    1.040140600   -0.151002017   -0.509190468
  139 TYR   N       1402    1.024399224   -0.078637451   -0.722955332
  139 TYR   H       1403    1.005100505   -0.004043110   -0.787638573
  139 TYR   CA      1404    1.055878189   -0.209175876   -0.784580947
  139 TYR   CB      1405    1.040585061   -0.202498767   -0.937087473
  139 TYR   CG      1406    1.062650005   -0.338414524   -1.005012647
  139 TYR   CD1     1407    0.960944632   -0.432873337   -1.005744369
  139 TYR   HD1     1408    0.859375018   -0.402194067   -0.981637698
  139 TYR   CD2     1409    1.189279268   -0.374281969   -1.049399389
  139 TYR   HD2     1410    1.267396072   -0.298342466   -1.056513543
  139 TYR   CE1     1411    0.986240983   -0.563645808   -1.044554457
  139 TYR   HE1     1412    0.901547734   -0.629999551   -1.061773808
  139 TYR   CE2     1413    1.215763386   -0.505013311   -1.087597740
  139 TYR   HE2     1414    1.315524421   -0.528483579   -1.125086406
  139 TYR   CZ      1415    1.114819443   -0.600594001   -1.082167559
  139 TYR   OH      1416    1.148074168   -0.732270951   -1.089551413
  139 TYR   HH      1417    1.226949725   -0.735614537   -1.152057254
  139 TYR   C       1418    1.193743520   -0.264550406   -0.744579515
  139 TYR   O       1419    1.206154745   -0.384800431   -0.723275588
  140 ASN   N       1420    1.295560279   -0.179379790   -0.736793763
  140 ASN   H       1421    1.293246446   -0.089871354   -0.782634214
  140 ASN   CA      1422    1.427600303   -0.222681195   -0.685965449
  140 ASN   CB      1423    1.535007149   -0.119671678   -0.721763587
  140 ASN   CG      1424    1.560309375   -0.120686041   -0.872875753
  140 ASN   OD1     1425    1.494851336   -0.055190924   -0.952315978
  140 ASN   ND2     1426    1.650998344   -0.204167807   -0.917442889
  140 ASN   HD21    1427    1.666354375   -0.202580455   -1.015665913
  140 ASN   HD22    1428    1.699181200   -0.265525608   -0.855718723
  140 ASN   C       1429    1.432242699   -0.261898589   -0.536790540
  140 ASN   O       1430    1.483518314   -0.368951304   -0.504795659
  141 GLN   N       1431    1.368162933   -0.183417888   -0.449811148
  141 GLN   H       1432    1.330843634   -0.094117663   -0.478294870
  141 GLN   CA      1433    1.362317109   -0.211677429   -0.304145941
  141 GLN   CB      1434    1.320808862   -0.089129822   -0.221744646
  141 GLN   CG      1435    1.411813640    0.033234531   -0.237406010
  141 GLN   CD      1436    1.555570242    0.025667530   -0.183958012
  141 GLN   OE1     1437    1.641586732    0.103050551   -0.224131683
  141 GLN   NE2     1438    1.578206596   -0.042629100   -0.074052441
  141 GLN   HE21    1439    1.672828341   -0.052783324   -0.044862601
  141 GLN   HE22    1440    1.502666769   -0.072006265   -0.015579995
  141 GLN   C       1441    1.271687169   -0.328964014   -0.262362019
  141 GLN   O       1442    1.314220254   -0.413662630   -0.184004379
  142 THR   N       1443    1.147254471   -0.333464081   -0.311168346
  142 THR   H       1444    1.109672872   -0.260195393   -0.369390222
  142 THR   CA      1445    1.053690839   -0.443855438   -0.276193424
  142 THR   CB      1446    0.931669690   -0.397866361   -0.193718454
  142 THR   OG1     1447    0.849622819   -0.306683788   -0.267441952
  142 THR   HG1     1448    0.764175361   -0.292108686   -0.216962558
  142 THR   CG2     1449    0.973674782   -0.338481911   -0.059085598
  142 THR   C       1450    1.009545136   -0.529682204   -0.396824927
  142 THR   O       1451    0.891783923   -0.567104195   -0.408071789
  143 PRO   N       1452    1.107204922   -0.591868208   -0.465462155
  143 PRO   CA      1453    1.087149068   -0.650345578   -0.599554405
  143 PRO   CB      1454    1.224444355   -0.704004144   -0.640441862
  143 PRO   CG      1455    1.286695328   -0.745085948   -0.507263779
  143 PRO   CD      1456    1.236163538   -0.638204290   -0.410054595
  143 PRO   C       1457    0.978779549   -0.757418006   -0.614036010
  143 PRO   O       1458    0.927485839   -0.776409084   -0.724051029
  144 ASN   N       1459    0.956449282   -0.836500733   -0.509582741
  144 ASN   H       1460    1.020636173   -0.840716873   -0.433150547
  144 ASN   CA      1461    0.852091275   -0.941066181   -0.511724870
  144 ASN   CB      1462    0.893302507   -1.058511574   -0.422140130
  144 ASN   CG      1463    1.024382017   -1.122019158   -0.472168764
  144 ASN   OD1     1464    1.073523266   -1.097569851   -0.581941682
  144 ASN   ND2     1465    1.091638129   -1.194944677   -0.386215861
  144 ASN   HD21    1466    1.176609606   -1.235369926   -0.419544035
  144 ASN   HD22    1467    1.058953286   -1.213818294   -0.294051902
  144 ASN   C       1468    0.707546274   -0.891762175   -0.491301987
  144 ASN   O       1469    0.622728525   -0.922445761   -0.574911385
  145 ARG   N       1470    0.688924234   -0.793845639   -0.402249661
  145 ARG   H       1471    0.764059284   -0.755257995   -0.348778443
  145 ARG   CA      1472    0.558992611   -0.723805468   -0.386834362
  145 ARG   CB      1473    0.559540741   -0.632023584   -0.264162716
  145 ARG   CG      1474    0.420384082   -0.573352732   -0.237682921
  145 ARG   CD      1475    0.431760065   -0.442650674   -0.159742111
  145 ARG   NE      1476    0.299724195   -0.389807385   -0.121662871
  145 ARG   HE      1477    0.229761172   -0.382417137   -0.193696514
  145 ARG   CZ      1478    0.264860654   -0.355829600    0.002831856
  145 ARG   NH1     1479    0.346012791   -0.370226134    0.107864629
  145 ARG   HH11    1480    0.311903139   -0.347817736    0.202029494
  145 ARG   HH12    1481    0.440581737   -0.399896065    0.100879951
  145 ARG   NH2     1482    0.151910551   -0.289326281    0.023935164
  145 ARG   HH21    1483    0.129332864   -0.266568899    0.120849475
  145 ARG   HH22    1484    0.090145656   -0.261352005   -0.049990684
  145 ARG   C       1485    0.528490003   -0.638899853   -0.511893132
  145 ARG   O       1486    0.423153541   -0.653930785   -0.573692083
  146 ALA   N       1487    0.631418456   -0.568351512   -0.559264631
  146 ALA   H       1488    0.712165830   -0.549214481   -0.502703906
  146 ALA   CA      1489    0.624700075   -0.490511947   -0.684524687
  146 ALA   CB      1490    0.758582179   -0.421232777   -0.707096858
  146 ALA   C       1491    0.584099455   -0.573009552   -0.808048468
  146 ALA   O       1492    0.480833470   -0.542373587   -0.867133959
  147 LYSH  N       1493    0.645430725   -0.690659038   -0.826725585
  147 LYSH  H       1494    0.727740704   -0.714840530   -0.775082250
  147 LYSH  CA      1495    0.604738138   -0.787285064   -0.932258018
  147 LYSH  CB      1496    0.684042585   -0.918034844   -0.926302220
  147 LYSH  CG      1497    0.824248587   -0.908828780   -0.985880130
  147 LYSH  CD      1498    0.896385277   -1.041746177   -0.962424554
  147 LYSH  CE      1499    1.047282523   -1.032515538   -0.986098115
  147 LYSH  NZ      1500    1.110055537   -0.936760180   -0.893958196
  147 LYSH  HZ1     1501    1.077281442   -0.953409547   -0.800841471
  147 LYSH  HZ2     1502    1.087449907   -0.843275043   -0.923006082
  147 LYSH  HZ3     1503    1.209179150   -0.947855723   -0.896787350
  147 LYSH  C       1504    0.456317037   -0.827236225   -0.926227153
  147 LYSH  O       1505    0.389118465   -0.828673351   -1.029361054
  148 ARG   N       1506    0.406115285   -0.849658641   -0.804813580
  148 ARG   H       1507    0.462348749   -0.845330641   -0.721972904
  148 ARG   CA      1508    0.264025596   -0.882335461   -0.781373514
  148 ARG   CB      1509    0.239855254   -0.921504898   -0.635645582
  148 ARG   CG      1510    0.297923751   -1.058813533   -0.602788434
  148 ARG   CD      1511    0.238762863   -1.114041688   -0.472904141
  148 ARG   NE      1512    0.283086542   -1.039297791   -0.354006210
  148 ARG   HE      1513    0.227431364   -0.957957763   -0.330009740
  148 ARG   CZ      1514    0.377339836   -1.081939622   -0.268283456
  148 ARG   NH1     1515    0.441841463   -1.197154693   -0.288493737
  148 ARG   HH11    1516    0.512140503   -1.230160661   -0.226079454
  148 ARG   HH12    1517    0.413482586   -1.254814102   -0.365563035
  148 ARG   NH2     1518    0.392196925   -1.016997692   -0.152918833
  148 ARG   HH21    1519    0.457667956   -1.041186375   -0.081847659
  148 ARG   HH22    1520    0.327175852   -0.940224395   -0.135423685
  148 ARG   C       1521    0.166894436   -0.770381156   -0.822363430
  148 ARG   O       1522    0.092517321   -0.788053974   -0.918790996
  149 VAL   N       1523    0.190080552   -0.650418580   -0.768908527
  149 VAL   H       1524    0.254754644   -0.640022175   -0.692572627
  149 VAL   CA      1525    0.110911449   -0.529417542   -0.802496392
  149 VAL   CB      1526    0.152375254   -0.411483761   -0.712426477
  149 VAL   CG1     1527    0.066322559   -0.287515828   -0.738300657
  149 VAL   CG2     1528    0.143437320   -0.448102141   -0.563915862
  149 VAL   C       1529    0.119155237   -0.492692704   -0.952677387
  149 VAL   O       1530    0.016214805   -0.470081577   -1.016490575
  150 ILE   N       1531    0.238597178   -0.505062479   -1.011176250
  150 ILE   H       1532    0.322006711   -0.518287692   -0.956371779
  150 ILE   CA      1533    0.260332946   -0.487731646   -1.156951348
  150 ILE   CB      1534    0.411458597   -0.481321247   -1.186582202
  150 ILE   CG1     1535    0.466894994   -0.349712396   -1.130745697
  150 ILE   CG2     1536    0.446325215   -0.496826442   -1.335114936
  150 ILE   CD      1537    0.619838417   -0.344628189   -1.130331017
  150 ILE   C       1538    0.184165654   -0.591447768   -1.242369158
  150 ILE   O       1539    0.112981901   -0.551762550   -1.334367609
  151 THR   N       1540    0.188219800   -0.719643769   -1.204967614
  151 THR   H       1541    0.253434688   -0.752839049   -1.135972610
  151 THR   CA      1542    0.107846894   -0.824740187   -1.273047114
  151 THR   CB      1543    0.144721774   -0.967702301   -1.229528832
  151 THR   OG1     1544    0.282378165   -0.989243000   -1.261743558
  151 THR   HG1     1545    0.334318758   -0.996613044   -1.175983433
  151 THR   CG2     1546    0.059843705   -1.076626437   -1.296253399
  151 THR   C       1547   -0.043541053   -0.800710734   -1.260328357
  151 THR   O       1548   -0.109451466   -0.796023331   -1.364106414
  152 THR   N       1549   -0.090574844   -0.761981733   -1.141365602
  152 THR   H       1550   -0.037098415   -0.772397455   -1.056554621
  152 THR   CA      1551   -0.232338659   -0.722844436   -1.119641569
  152 THR   CB      1552   -0.261387279   -0.691098255   -0.971943999
  152 THR   OG1     1553   -0.213090591   -0.797557458   -0.889396275
  152 THR   HG1     1554   -0.253349242   -0.787444920   -0.798324131
  152 THR   CG2     1555   -0.410500861   -0.670242737   -0.944533455
  152 THR   C       1556   -0.273154811   -0.602842768   -1.207350327
  152 THR   O       1557   -0.371660392   -0.613130432   -1.280449694
  153 PHE   N       1558   -0.189755841   -0.498534332   -1.213313956
  153 PHE   H       1559   -0.114152359   -0.486774290   -1.147815336
  153 PHE   CA      1560   -0.210528360   -0.385529499   -1.307196489
  153 PHE   CB      1561   -0.108136865   -0.273617784   -1.287372042
  153 PHE   CG      1562   -0.147641287   -0.173788479   -1.178713251
  153 PHE   CD1     1563   -0.266568736   -0.101782907   -1.187660202
  153 PHE   HD1     1564   -0.339759713   -0.124877910   -1.265086199
  153 PHE   CD2     1565   -0.053062275   -0.139908636   -1.083022456
  153 PHE   HD2     1566    0.038553160   -0.198329182   -1.073640323
  153 PHE   CE1     1567   -0.289926851    0.004714486   -1.101794143
  153 PHE   HE1     1568   -0.386150976    0.055813011   -1.103034529
  153 PHE   CE2     1569   -0.075731665   -0.032243378   -0.998608073
  153 PHE   HE2     1570   -0.000464917   -0.004307512   -0.925087900
  153 PHE   CZ      1571   -0.193545913    0.040392394   -1.008556791
  153 PHE   HZ      1572   -0.208463953    0.127846196   -0.945512757
  153 PHE   C       1573   -0.208709291   -0.423031234   -1.456042535
  153 PHE   O       1574   -0.292069469   -0.375157435   -1.533044375
  154 ARG   N       1575   -0.113786606   -0.508330771   -1.492778364
  154 ARG   H       1576   -0.037015904   -0.529516171   -1.431125928
  154 ARG   CA      1577   -0.099211008   -0.559019092   -1.630371323
  154 ARG   CB      1578    0.035156205   -0.631120237   -1.639039255
  154 ARG   CG      1579    0.086420221   -0.639861126   -1.782446386
  154 ARG   CD      1580    0.224250692   -0.706555204   -1.786373803
  154 ARG   NE      1581    0.215013868   -0.848494468   -1.748128815
  154 ARG   HE      1582    0.258007896   -0.869035512   -1.660576447
  154 ARG   CZ      1583    0.165231857   -0.947270888   -1.824481751
  154 ARG   NH1     1584    0.130982118   -0.924549746   -1.952053460
  154 ARG   HH11    1585    0.088572279   -0.992123700   -2.011616326
  154 ARG   HH12    1586    0.158300108   -0.836559599   -1.997384000
  154 ARG   NH2     1587    0.138949169   -1.066388233   -1.770079785
  154 ARG   HH21    1588    0.104049877   -1.140623426   -1.827173968
  154 ARG   HH22    1589    0.148408550   -1.081978059   -1.671743158
  154 ARG   C       1590   -0.216574005   -0.648586251   -1.674892802
  154 ARG   O       1591   -0.297333075   -0.605974419   -1.757121785
  155 THR   N       1592   -0.240411611   -0.759007911   -1.603935910
  155 THR   H       1593   -0.192716215   -0.778486539   -1.516997193
  155 THR   CA      1594   -0.345958281   -0.856172738   -1.642979287
  155 THR   CB      1595   -0.325607348   -0.997418398   -1.586049790
  155 THR   OG1     1596   -0.344848178   -0.996520145   -1.444093010
  155 THR   HG1     1597   -0.390080117   -1.085673787   -1.416724892
  155 THR   CG2     1598   -0.188354299   -1.054428694   -1.622515257
  155 THR   C       1599   -0.489707827   -0.813811312   -1.608335642
  155 THR   O       1600   -0.578188058   -0.821638609   -1.693501501
  156 GLY   N       1601   -0.506491213   -0.747935442   -1.493611983
  156 GLY   H       1602   -0.429167267   -0.713008261   -1.439809565
  156 GLY   CA      1603   -0.638961447   -0.722304641   -1.432822167
  156 GLY   C       1604   -0.702051791   -0.846087984   -1.367126641
  156 GLY   O       1605   -0.823699633   -0.853879206   -1.350735095
  157 THR   N       1606   -0.616598713   -0.940827490   -1.329965928
  157 THR   H       1607   -0.518801985   -0.935698020   -1.352940864
  157 THR   CA      1608   -0.656008929   -1.064954542   -1.260260260
  157 THR   CB      1609   -0.635404183   -1.189327893   -1.348031706
  157 THR   OG1     1610   -0.496612911   -1.201731423   -1.382008023
  157 THR   HG1     1611   -0.477170487   -1.304698163   -1.394112427
  157 THR   CG2     1612   -0.723555845   -1.187705414   -1.473117876
  157 THR   C       1613   -0.571641262   -1.083554280   -1.133684277
  157 THR   O       1614   -0.453810350   -1.048877295   -1.127395785
  158 TRP   N       1615   -0.633201737   -1.147488022   -1.035312114
  158 TRP   H       1616   -0.732723513   -1.151868159   -1.032360198
  158 TRP   CA      1617   -0.567655481   -1.184613942   -0.908064904
  158 TRP   CB      1618   -0.677038270   -1.219317445   -0.806451651
  158 TRP   CG      1619   -0.773853078   -1.102895583   -0.781941634
  158 TRP   CD1     1620   -0.904951918   -1.104801936   -0.805320414
  158 TRP   HD1     1621   -0.958137833   -1.181805253   -0.861111282
  158 TRP   CD2     1622   -0.747083631   -0.988168455   -0.708425426
  158 TRP   NE1     1623   -0.962164705   -0.998560068   -0.748621493
  158 TRP   HE1     1624   -1.059681750   -0.976502398   -0.752830326
  158 TRP   CE2     1625   -0.869071962   -0.925757399   -0.687489635
  158 TRP   CE3     1626   -0.631577543   -0.937565617   -0.649800118
  158 TRP   HE3     1627   -0.535239437   -0.986038818   -0.666002557
  158 TRP   CZ2     1628   -0.876149117   -0.813541395   -0.605843007
  158 TRP   HZ2     1629   -0.970508284   -0.760615023   -0.592842604
  158 TRP   CZ3     1630   -0.638857989   -0.826214717   -0.567453497
  158 TRP   HZ3     1631   -0.548408254   -0.786466890   -0.521315333
  158 TRP   CH2     1632   -0.761295099   -0.765166569   -0.544463477
  158 TRP   HH2     1633   -0.767570483   -0.683576569   -0.472592338
  158 TRP   C       1634   -0.461490957   -1.296741515   -0.913373663
  158 TRP   O       1635   -0.418864941   -1.346967615   -0.809515151
  159 ASP   N       1636   -0.410703697   -1.328617652   -1.032339161
  159 ASP   H       1637   -0.441436752   -1.282652319   -1.115964733
  159 ASP   CA      1638   -0.319361825   -1.443760135   -1.055156095
  159 ASP   CB      1639   -0.302933279   -1.476656583   -1.204081257
  159 ASP   CG      1640   -0.437793306   -1.494245681   -1.275964919
  159 ASP   OD1     1641   -0.539109043   -1.529109797   -1.211182633
  159 ASP   OD2     1642   -0.443522475   -1.454338928   -1.393412855
  159 ASP   C       1643   -0.181304175   -1.435401609   -0.988769151
  159 ASP   O       1644   -0.107059062   -1.532606268   -0.984594816
  160 ALA   N       1645   -0.143858998   -1.313780557   -0.951122467
  160 ALA   H       1646   -0.190796290   -1.233144153   -0.986585173
  160 ALA   CA      1647   -0.026277631   -1.285964861   -0.866416853
  160 ALA   CB      1648    0.006444661   -1.137836635   -0.883316690
  160 ALA   C       1649   -0.042373721   -1.319329058   -0.716266090
  160 ALA   O       1650    0.054769656   -1.309974932   -0.641472819
  161 TYR   N       1651   -0.165561624   -1.347539487   -0.673327826
  161 TYR   H       1652   -0.240770491   -1.364525195   -0.737415451
  161 TYR   CA      1653   -0.203440830   -1.363962604   -0.530960585
  161 TYR   CB      1654   -0.281435083   -1.239121248   -0.485929650
  161 TYR   CG      1655   -0.196802810   -1.112213572   -0.471670287
  161 TYR   CD1     1656   -0.178561997   -1.027295036   -0.580119667
  161 TYR   HD1     1657   -0.221705646   -1.052375997   -0.676895873
  161 TYR   CD2     1658   -0.143707188   -1.078313420   -0.347809876
  161 TYR   HD2     1659   -0.158420894   -1.144389681   -0.262536904
  161 TYR   CE1     1660   -0.105729206   -0.910241450   -0.565261276
  161 TYR   HE1     1661   -0.084028756   -0.849181738   -0.652992327
  161 TYR   CE2     1662   -0.072701825   -0.960156888   -0.331762183
  161 TYR   HE2     1663   -0.039796243   -0.930353893   -0.231848490
  161 TYR   CZ      1664   -0.053157004   -0.876702600   -0.441045133
  161 TYR   OH      1665    0.023964842   -0.765966555   -0.429097892
  161 TYR   HH      1666    0.035699931   -0.745289191   -0.327813827
  161 TYR   C       1667   -0.286389868   -1.491020791   -0.500188627
  161 TYR   O       1668   -0.373302306   -1.489179877   -0.412745194
  162 LYSH  N       1669   -0.259900124   -1.599796125   -0.571779076
  162 LYSH  H       1670   -0.171567899   -1.619566183   -0.616042814
  162 LYSH  CA      1671   -0.331564945   -1.727928662   -0.557405556
  162 LYSH  CB      1672   -0.442726750   -1.745326611   -0.661413334
  162 LYSH  CG      1673   -0.559482385   -1.646264071   -0.657329063
  162 LYSH  CD      1674   -0.655932814   -1.674535761   -0.773128325
  162 LYSH  CE      1675   -0.582906231   -1.662711696   -0.907171054
  162 LYSH  NZ      1676   -0.667395978   -1.687988606   -1.024114724
  162 LYSH  HZ1     1677   -0.754193130   -1.640121046   -1.014909055
  162 LYSH  HZ2     1678   -0.679826629   -1.785711629   -1.039167793
  162 LYSH  HZ3     1679   -0.619310991   -1.647153964   -1.103968331
  162 LYSH  C       1680   -0.228911630   -1.837714032   -0.590061623
  162 LYSH  O1      1681   -0.265847284   -1.956463324   -0.577621113
  162 LYSH  O2      1682   -0.120506555   -1.799555076   -0.640466298
  163 EDSR  F2      1683   -0.231871339    0.450796051   -0.871484208
  163 EDSR  dMe1    1684   -0.102587930    0.372379820   -0.841541290
  163 EDSR  CE1     1685   -0.115779924    0.383883396   -0.877070573
  163 EDSR  dHE1    1686   -0.048890923    0.378688549   -0.803211106
  163 EDSR  dH4     1687   -0.133519584    0.404808663   -0.854394031
  163 EDSR  F1      1688   -0.295715734    0.432306986   -0.992564714
  163 EDSR  dH3     1689   -0.248895202    0.373063722   -1.070850492
  163 EDSR  CD1     1690   -0.104937936    0.325175470   -0.996198552
  163 EDSR  HD1     1691   -0.020798986    0.263758990   -1.028350216
  163 EDSR  CG      1692   -0.212773368    0.352597093   -1.069496267
  163 EDSR  HG      1693   -0.236896568    0.309615624   -1.199472088
  163 EDSR  CE3     1694   -0.420194776    0.490538575   -1.014997836
  163 EDSR  HE3     1695   -0.472848916    0.471544487   -1.108248087
  163 EDSR  CZ2     1696   -0.290277664    0.526633837   -0.771898968
  163 EDSR  HZ2     1697   -0.237816853    0.544175737   -0.678096541
  163 EDSR  dMe2    1698   -0.219581468    0.546417148   -0.637706569
  163 EDSR  CZ3     1699   -0.478952718    0.567845965   -0.915790970
  163 EDSR  HZ3     1700   -0.570582013    0.622985958   -0.936683591
  163 EDSR  d2Me    1701   -0.613905787    0.635393266   -0.941414498
  163 EDSR  CH2     1702   -0.414821655    0.584809954   -0.793816922
  163 EDSR  HH2     1703   -0.461497466    0.643648313   -0.715039903
  163 EDSR  d3Me    1704    0.026159050    0.453577977   -0.858629788
  163 EDSR  d4Me    1705    0.052786968    0.497529869   -1.002618085
  163 EDSR  d5Me    1706    0.144225784    0.370677808   -0.807749663
  163 EDSR  dC10    1707    0.088317523    0.379121186   -1.092286393
    1 SOLV  OW      1708   -1.083418591   -0.561318665   -3.762656303
    1 SOLV  HW1     1709   -1.140736819   -0.638825978   -3.789250948
    1 SOLV  HW2     1710   -1.022152178   -0.589048607   -3.688646322
    2 SOLV  OW      1711   -1.652790748   -2.786288013   -3.353206807
    2 SOLV  HW1     1712   -1.638078064   -2.850518715   -3.277976930
    2 SOLV  HW2     1713   -1.694091265   -2.834432737   -3.430523075
    3 SOLV  OW      1714   -2.887659359   -2.608330963   -0.130127593
    3 SOLV  HW1     1715   -2.908588990   -2.659337670   -0.046688571
    3 SOLV  HW2     1716   -2.964557209   -2.548542713   -0.152795120
    4 SOLV  OW      1717   -2.167573353   -2.673993658   -1.352117895
    4 SOLV  HW1     1718   -2.176476977   -2.762422588   -1.306261394
    4 SOLV  HW2     1719   -2.256026463   -2.627328526   -1.351956444
    5 SOLV  OW      1720   -2.329105938   -0.837424985   -4.263937618
    5 SOLV  HW1     1721   -2.425427629   -0.825890278   -4.288236889
    5 SOLV  HW2     1722   -2.273998192   -0.770159808   -4.313332782
    6 SOLV  OW      1723   -0.887712294   -2.973301644   -3.128548417
    6 SOLV  HW1     1724   -0.945349666   -2.906720312   -3.175946491
    6 SOLV  HW2     1725   -0.822459907   -3.012868385   -3.193187647
    7 SOLV  OW      1726   -1.098472830   -2.841544963   -3.256750205
    7 SOLV  HW1     1727   -1.154293606   -2.876869989   -3.331836241
    7 SOLV  HW2     1728   -1.149609669   -2.771108185   -3.207501751
    8 SOLV  OW      1729   -1.748735473   -3.037402460   -1.733288561
    8 SOLV  HW1     1730   -1.702292567   -2.985410979   -1.804993046
    8 SOLV  HW2     1731   -1.826934899   -3.085809126   -1.772572914
    9 SOLV  OW      1732   -2.308096109   -2.414578151   -1.289483667
    9 SOLV  HW1     1733   -2.390410545   -2.407036774   -1.233188912
    9 SOLV  HW2     1734   -2.228333747   -2.426782902   -1.230402210
   10 SOLV  OW      1735   -2.461519623   -0.625952047   -3.128663927
   10 SOLV  HW1     1736   -2.479445385   -0.533156456   -3.095989082
   10 SOLV  HW2     1737   -2.381865114   -0.663229258   -3.081046608
   11 SOLV  OW      1738   -0.081720511   -1.408029714   -0.234691621
   11 SOLV  HW1     1739   -0.089785455   -1.370447699   -0.142365979
   11 SOLV  HW2     1740   -0.172968733   -1.420504057   -0.273672745
   12 SOLV  OW      1741   -0.162230798   -2.628836004   -3.280860726
   12 SOLV  HW1     1742   -0.142932487   -2.602136129   -3.186434272
   12 SOLV  HW2     1743   -0.153187929   -2.728019303   -3.289946668
   13 SOLV  OW      1744   -1.481136328   -2.494644710   -2.943812251
   13 SOLV  HW1     1745   -1.572681741   -2.468034113   -2.974031645
   13 SOLV  HW2     1746   -1.488580640   -2.563323861   -2.871496613
   14 SOLV  OW      1747   -0.711470456   -2.000788037   -1.521056927
   14 SOLV  HW1     1748   -0.671976256   -1.988211796   -1.430041914
   14 SOLV  HW2     1749   -0.733994506   -2.097288091   -1.534553455
   15 SOLV  OW      1750   -2.728153122   -1.518050869   -1.751814662
   15 SOLV  HW1     1751   -2.826759540   -1.503123405   -1.759273826
   15 SOLV  HW2     1752   -2.699629621   -1.586398401   -1.819021816
   16 SOLV  OW      1753   -1.567820517   -0.252341818   -0.976546994
   16 SOLV  HW1     1754   -1.488137504   -0.191936098   -0.974737242
   16 SOLV  HW2     1755   -1.542333189   -0.339889421   -1.017623205
   17 SOLV  OW      1756   -1.513876098   -1.784885285   -2.167874287
   17 SOLV  HW1     1757   -1.462956582   -1.721118998   -2.225676561
   17 SOLV  HW2     1758   -1.594657573   -1.817260546   -2.217130718
   18 SOLV  OW      1759   -1.255162312   -2.831081502   -1.797962920
   18 SOLV  HW1     1760   -1.289836228   -2.742987873   -1.830194434
   18 SOLV  HW2     1761   -1.319555877   -2.870180223   -1.732187229
   19 SOLV  OW      1762   -2.188565595   -0.984151849   -2.609778830
   19 SOLV  HW1     1763   -2.208703123   -1.039688689   -2.529083172
   19 SOLV  HW2     1764   -2.192278976   -0.887255427   -2.585305161
   20 SOLV  OW      1765   -1.989575144   -1.263129240   -2.326060204
   20 SOLV  HW1     1766   -1.896637171   -1.298844016   -2.316731281
   20 SOLV  HW2     1767   -2.041112631   -1.320590657   -2.389637504
   21 SOLV  OW      1768   -1.909371121   -3.156769221   -1.504708992
   21 SOLV  HW1     1769   -1.978210658   -3.103153384   -1.553579120
   21 SOLV  HW2     1770   -1.848876223   -3.095196259   -1.454201798
   22 SOLV  OW      1771   -1.003414352   -1.783741535   -3.489707345
   22 SOLV  HW1     1772   -0.912298031   -1.801570190   -3.526879763
   22 SOLV  HW2     1773   -1.014459888   -1.833151239   -3.403461142
   23 SOLV  OW      1774   -1.648911886   -0.348766531   -2.202903001
   23 SOLV  HW1     1775   -1.630715610   -0.403582009   -2.121258721
   23 SOLV  HW2     1776   -1.572091083   -0.286861137   -2.219268754
   24 SOLV  OW      1777   -2.781597702   -0.755154057   -4.178938287
   24 SOLV  HW1     1778   -2.825999147   -0.722087703   -4.095652655
   24 SOLV  HW2     1779   -2.835092464   -0.830264695   -4.217642875
   25 SOLV  OW      1780   -2.181928017   -2.154804332   -4.108336554
   25 SOLV  HW1     1781   -2.281785402   -2.156110506   -4.113693855
   25 SOLV  HW2     1782   -2.153828937   -2.121173096   -4.018441115
   26 SOLV  OW      1783   -2.304090519   -3.043517029   -2.796554183
   26 SOLV  HW1     1784   -2.352582932   -3.129456355   -2.780297930
   26 SOLV  HW2     1785   -2.337625496   -3.001804266   -2.881034134
   27 SOLV  OW      1786   -2.241726505   -3.205452265   -2.423477696
   27 SOLV  HW1     1787   -2.277926391   -3.260157137   -2.498967086
   27 SOLV  HW2     1788   -2.317441227   -3.171365941   -2.367737269
   28 SOLV  OW      1789   -1.623591943   -0.657339092   -1.706920915
   28 SOLV  HW1     1790   -1.696165724   -0.658728578   -1.775717901
   28 SOLV  HW2     1791   -1.574195940   -0.744277264   -1.708849687
   29 SOLV  OW      1792   -1.870666718   -0.706914571   -0.058419684
   29 SOLV  HW1     1793   -1.953152293   -0.745655279   -0.099613089
   29 SOLV  HW2     1794   -1.849789994   -0.619250896   -0.101788188
   30 SOLV  OW      1795   -0.964711843   -3.125604717   -0.245720601
   30 SOLV  HW1     1796   -1.041576176   -3.118115363   -0.182178579
   30 SOLV  HW2     1797   -0.884302658   -3.159532120   -0.196884242
   31 SOLV  OW      1798   -1.722904942   -1.085190824   -2.778804133
   31 SOLV  HW1     1799   -1.689833528   -1.011152146   -2.720268172
   31 SOLV  HW2     1800   -1.821072823   -1.097731485   -2.764391061
   32 SOLV  OW      1801   -1.666709343   -1.915134782   -3.624886365
   32 SOLV  HW1     1802   -1.707323019   -1.968507457   -3.550698259
   32 SOLV  HW2     1803   -1.598217069   -1.970577965   -3.672181461
   33 SOLV  OW      1804   -2.451215480   -1.220760925   -0.681778596
   33 SOLV  HW1     1805   -2.378916958   -1.206334635   -0.749356647
   33 SOLV  HW2     1806   -2.410195080   -1.243560728   -0.593464181
   34 SOLV  OW      1807   -2.005351331   -1.132175299   -1.282391129
   34 SOLV  HW1     1808   -1.962153462   -1.043079222   -1.268335918
   34 SOLV  HW2     1809   -2.098591538   -1.119045177   -1.316089337
   35 SOLV  OW      1810   -1.767350008   -2.186728087   -0.610248923
   35 SOLV  HW1     1811   -1.746744421   -2.189821533   -0.708062226
   35 SOLV  HW2     1812   -1.748353951   -2.095053756   -0.575084628
   36 SOLV  OW      1813   -2.562563357   -1.977955707   -1.060535486
   36 SOLV  HW1     1814   -2.559403563   -2.047313557   -0.988555780
   36 SOLV  HW2     1815   -2.593535894   -1.891117647   -1.021788075
   37 SOLV  OW      1816   -1.611640709   -3.028338621   -4.059934731
   37 SOLV  HW1     1817   -1.515385424   -3.033889316   -4.033372803
   37 SOLV  HW2     1818   -1.649469735   -3.120599478   -4.067567965
   38 SOLV  OW      1819   -1.980253863   -0.234769470   -0.220903335
   38 SOLV  HW1     1820   -2.057858288   -0.275328286   -0.269200101
   38 SOLV  HW2     1821   -2.007402660   -0.212079896   -0.127371917
   39 SOLV  OW      1822   -2.192737150   -0.232714665   -2.472449231
   39 SOLV  HW1     1823   -2.131792035   -0.284004577   -2.411979604
   39 SOLV  HW2     1824   -2.192828647   -0.274813576   -2.563163668
   40 SOLV  OW      1825   -1.718807484   -1.381606489   -0.843992410
   40 SOLV  HW1     1826   -1.783297417   -1.305901024   -0.854552934
   40 SOLV  HW2     1827   -1.765083234   -1.458998949   -0.800739990
   41 SOLV  OW      1828   -2.899658093   -3.260335158   -1.298012657
   41 SOLV  HW1     1829   -2.928563497   -3.172638138   -1.336425955
   41 SOLV  HW2     1830   -2.978571540   -3.321407335   -1.291331773
   42 SOLV  OW      1831   -0.904570273   -1.630967919   -2.528105304
   42 SOLV  HW1     1832   -0.946654509   -1.618919465   -2.618022771
   42 SOLV  HW2     1833   -0.841544935   -1.708563628   -2.530945419
   43 SOLV  OW      1834   -1.530657104   -1.382940722   -1.042557671
   43 SOLV  HW1     1835   -1.477724906   -1.464143996   -1.017944402
   43 SOLV  HW2     1836   -1.591388585   -1.358576043   -0.966929314
   44 SOLV  OW      1837   -1.657631566   -2.410807665   -0.493404238
   44 SOLV  HW1     1838   -1.703154678   -2.342155842   -0.550116545
   44 SOLV  HW2     1839   -1.592583051   -2.365707436   -0.432278514
   45 SOLV  OW      1840   -2.368420002   -1.701276697   -1.953231658
   45 SOLV  HW1     1841   -2.291542961   -1.643391558   -1.980456291
   45 SOLV  HW2     1842   -2.338110400   -1.796413118   -1.947555839
   46 SOLV  OW      1843   -1.584855257   -3.093305777   -0.739722469
   46 SOLV  HW1     1844   -1.549786512   -3.157150981   -0.671198190
   46 SOLV  HW2     1845   -1.513379915   -3.027594245   -0.763697789
   47 SOLV  OW      1846   -0.873126229   -0.701352205   -2.199892736
   47 SOLV  HW1     1847   -0.786657991   -0.737928859   -2.234350513
   47 SOLV  HW2     1848   -0.905233605   -0.757814736   -2.123847393
   48 SOLV  OW      1849   -0.787213003   -2.247092980   -0.426168310
   48 SOLV  HW1     1850   -0.869613634   -2.269170382   -0.373972026
   48 SOLV  HW2     1851   -0.794508307   -2.154075859   -0.462170690
   49 SOLV  OW      1852   -2.081182461   -2.813808417   -0.560059373
   49 SOLV  HW1     1853   -2.048523764   -2.719296927   -0.558492364
   49 SOLV  HW2     1854   -2.038074675   -2.865187205   -0.485874136
   50 SOLV  OW      1855   -1.811401903   -2.652312457   -1.804180671
   50 SOLV  HW1     1856   -1.787175727   -2.558437762   -1.828688512
   50 SOLV  HW2     1857   -1.771557425   -2.674865642   -1.715277264
   51 SOLV  OW      1858   -0.245816585   -1.744892269   -1.597545056
   51 SOLV  HW1     1859   -0.203272612   -1.830946366   -1.569531787
   51 SOLV  HW2     1860   -0.341192628   -1.743565039   -1.567517584
   52 SOLV  OW      1861    0.002952203   -2.888879029   -3.817039529
   52 SOLV  HW1     1862    0.007743580   -2.843679174   -3.727955951
   52 SOLV  HW2     1863   -0.070680528   -2.956549669   -3.816140273
   53 SOLV  OW      1864   -0.143139313   -2.828925690   -1.603861415
   53 SOLV  HW1     1865   -0.113781584   -2.864306565   -1.692666579
   53 SOLV  HW2     1866   -0.240430559   -2.806113829   -1.607607433
   54 SOLV  OW      1867   -3.050517651   -1.322802058   -0.486056095
   54 SOLV  HW1     1868   -3.072755797   -1.234374620   -0.527118175
   54 SOLV  HW2     1869   -2.951258004   -1.334870694   -0.484688429
   55 SOLV  OW      1870   -2.199522275   -1.151879183   -3.691087769
   55 SOLV  HW1     1871   -2.272942088   -1.125642267   -3.628468639
   55 SOLV  HW2     1872   -2.118167385   -1.176714579   -3.638489732
   56 SOLV  OW      1873   -2.116928439   -1.092138357   -2.181509912
   56 SOLV  HW1     1874   -2.086514011   -1.092975483   -2.086242036
   56 SOLV  HW2     1875   -2.063771579   -1.158599079   -2.234035437
   57 SOLV  OW      1876   -0.843348280   -0.426093832   -4.323069020
   57 SOLV  HW1     1877   -0.746179527   -0.418590063   -4.300624880
   57 SOLV  HW2     1878   -0.874549206   -0.519419867   -4.305222691
   58 SOLV  OW      1879    0.005339051   -2.746435842   -2.504871413
   58 SOLV  HW1     1880    0.050217746   -2.800592591   -2.575969274
   58 SOLV  HW2     1881    0.002362240   -2.650501131   -2.532969643
   59 SOLV  OW      1882   -0.684748285   -1.725298778   -3.269611113
   59 SOLV  HW1     1883   -0.587513916   -1.705035136   -3.281301227
   59 SOLV  HW2     1884   -0.695078319   -1.811778798   -3.220455079
   60 SOLV  OW      1885   -1.268919915   -0.284451403   -2.846306194
   60 SOLV  HW1     1886   -1.176730003   -0.246431219   -2.853857121
   60 SOLV  HW2     1887   -1.302060419   -0.309778030   -2.937199980
   61 SOLV  OW      1888   -2.015227072   -0.784965613   -0.401715489
   61 SOLV  HW1     1889   -1.993858307   -0.689356450   -0.421816161
   61 SOLV  HW2     1890   -2.013423497   -0.838031409   -0.486465396
   62 SOLV  OW      1891   -2.329518456   -2.006632179   -2.889993767
   62 SOLV  HW1     1892   -2.274240773   -2.014091107   -2.972992214
   62 SOLV  HW2     1893   -2.315542746   -2.087796069   -2.833257431
   63 SOLV  OW      1894   -2.702461991   -2.101933964   -0.860221025
   63 SOLV  HW1     1895   -2.749151282   -2.170465830   -0.804332439
   63 SOLV  HW2     1896   -2.733823879   -2.109178824   -0.954899132
   64 SOLV  OW      1897   -1.819853115   -1.312942960   -3.205425935
   64 SOLV  HW1     1898   -1.836755557   -1.281837477   -3.298958680
   64 SOLV  HW2     1899   -1.786723798   -1.236345644   -3.150318578
   65 SOLV  OW      1900   -2.371661548   -1.016821201   -1.642165461
   65 SOLV  HW1     1901   -2.376665990   -1.106623997   -1.685896546
   65 SOLV  HW2     1902   -2.397813956   -0.946214315   -1.707988656
   66 SOLV  OW      1903   -1.001223009   -1.362004842   -2.438017475
   66 SOLV  HW1     1904   -0.918473045   -1.309242521   -2.457262081
   66 SOLV  HW2     1905   -0.991746120   -1.453943325   -2.476217229
   67 SOLV  OW      1906   -1.213859873   -3.255002652   -2.959808897
   67 SOLV  HW1     1907   -1.215341234   -3.155206417   -2.953602682
   67 SOLV  HW2     1908   -1.125281943   -3.284855762   -2.995369785
   68 SOLV  OW      1909   -2.797061852   -1.843410906   -1.771590439
   68 SOLV  HW1     1910   -2.793547259   -1.786782042   -1.689232850
   68 SOLV  HW2     1911   -2.736723736   -1.804626368   -1.841282944
   69 SOLV  OW      1912   -0.382231707   -1.914275854   -0.189354374
   69 SOLV  HW1     1913   -0.458739819   -1.978672391   -0.190403700
   69 SOLV  HW2     1914   -0.381454567   -1.862070246   -0.274650323
   70 SOLV  OW      1915   -2.908915336   -2.814948301   -0.674527464
   70 SOLV  HW1     1916   -2.946919829   -2.772878827   -0.592142749
   70 SOLV  HW2     1917   -2.809921933   -2.824783697   -0.664281674
   71 SOLV  OW      1918   -1.639186456   -1.526514616   -3.125043032
   71 SOLV  HW1     1919   -1.605517301   -1.509368354   -3.032445366
   71 SOLV  HW2     1920   -1.707477339   -1.457480643   -3.148971672
   72 SOLV  OW      1921   -0.968107127   -2.124555487   -2.542823756
   72 SOLV  HW1     1922   -0.959521824   -2.030920746   -2.508759361
   72 SOLV  HW2     1923   -0.982493388   -2.186808068   -2.465887299
   73 SOLV  OW      1924   -2.103130640   -0.060583710   -1.774857332
   73 SOLV  HW1     1925   -2.031059404   -0.020317431   -1.831302982
   73 SOLV  HW2     1926   -2.157554987    0.012316110   -1.733320926
   74 SOLV  OW      1927   -1.062582691   -1.512331853   -0.604143170
   74 SOLV  HW1     1928   -1.116441224   -1.438482518   -0.644732919
   74 SOLV  HW2     1929   -1.080030963   -1.516081109   -0.505738979
   75 SOLV  OW      1930   -1.377376918   -2.421712820   -1.316973395
   75 SOLV  HW1     1931   -1.427828208   -2.390747646   -1.236367405
   75 SOLV  HW2     1932   -1.322655776   -2.501981175   -1.293221826
   76 SOLV  OW      1933   -2.103266167   -2.654140304   -3.659717253
   76 SOLV  HW1     1934   -2.098025325   -2.747825466   -3.625110713
   76 SOLV  HW2     1935   -2.066565470   -2.650872643   -3.752692026
   77 SOLV  OW      1936   -2.161837296   -1.161179293   -0.181398491
   77 SOLV  HW1     1937   -2.062917191   -1.175727038   -0.183567896
   77 SOLV  HW2     1938   -2.203453535   -1.224818420   -0.116440137
   78 SOLV  OW      1939   -0.066196335   -1.567290454   -2.475994275
   78 SOLV  HW1     1940   -0.147620372   -1.607756058   -2.517620027
   78 SOLV  HW2     1941   -0.053916035   -1.474228236   -2.510470614
   79 SOLV  OW      1942   -0.950607634   -2.996957509   -2.871485174
   79 SOLV  HW1     1943   -1.050008479   -3.002144995   -2.861788344
   79 SOLV  HW2     1944   -0.926848598   -2.991208055   -2.968458822
   80 SOLV  OW      1945   -0.892893823   -0.705946764   -3.612673741
   80 SOLV  HW1     1946   -0.850929770   -0.745554157   -3.530992676
   80 SOLV  HW2     1947   -0.966294535   -0.765805070   -3.644779473
   81 SOLV  OW      1948   -1.899225574   -1.815102236   -3.477689733
   81 SOLV  HW1     1949   -1.857373106   -1.766536463   -3.554445737
   81 SOLV  HW2     1950   -1.827703751   -1.847165147   -3.415574183
   82 SOLV  OW      1951   -2.464381675   -0.457128294   -1.980439859
   82 SOLV  HW1     1952   -2.535461673   -0.390368574   -1.958254014
   82 SOLV  HW2     1953   -2.387642734   -0.446339866   -1.917225491
   83 SOLV  OW      1954   -1.085032458   -1.931003588   -0.773683751
   83 SOLV  HW1     1955   -1.053161112   -1.839514016   -0.798461089
   83 SOLV  HW2     1956   -1.007526545   -1.985963459   -0.742502889
   84 SOLV  OW      1957   -1.991974258   -0.754045188   -3.521583285
   84 SOLV  HW1     1958   -2.049007389   -0.733176547   -3.601029902
   84 SOLV  HW2     1959   -2.037387427   -0.721708050   -3.438565493
   85 SOLV  OW      1960   -2.897662607   -0.816082572   -3.197244564
   85 SOLV  HW1     1961   -2.828173708   -0.772027506   -3.140393814
   85 SOLV  HW2     1962   -2.883290829   -0.790875162   -3.292950140
   86 SOLV  OW      1963   -2.517795931   -0.884512344   -1.360831104
   86 SOLV  HW1     1964   -2.494764542   -0.807990774   -1.420960286
   86 SOLV  HW2     1965   -2.545451533   -0.963147581   -1.416086096
   87 SOLV  OW      1966   -0.386632877   -2.775541209   -2.589471609
   87 SOLV  HW1     1967   -0.400216698   -2.873714485   -2.602864220
   87 SOLV  HW2     1968   -0.474740018   -2.731915531   -2.571148366
   88 SOLV  OW      1969   -1.247222019   -0.824030075   -3.260829497
   88 SOLV  HW1     1970   -1.288273587   -0.903959728   -3.216924580
   88 SOLV  HW2     1971   -1.179120815   -0.854024557   -3.327643661
   89 SOLV  OW      1972   -0.638164508   -0.427537919   -2.408622587
   89 SOLV  HW1     1973   -0.735304918   -0.443500708   -2.426254949
   89 SOLV  HW2     1974   -0.606369191   -0.350804042   -2.464326859
   90 SOLV  OW      1975   -0.625952632   -2.780394261   -1.808947323
   90 SOLV  HW1     1976   -0.646089750   -2.877899821   -1.799528795
   90 SOLV  HW2     1977   -0.534621133   -2.768861068   -1.848024789
   91 SOLV  OW      1978   -0.584636523   -0.184281612   -4.279306080
   91 SOLV  HW1     1979   -0.630754715   -0.112159250   -4.227605700
   91 SOLV  HW2     1980   -0.566948081   -0.262242292   -4.219217747
   92 SOLV  OW      1981   -1.802802196   -2.861976445   -0.679281545
   92 SOLV  HW1     1982   -1.849837644   -2.833880910   -0.762947658
   92 SOLV  HW2     1983   -1.765883836   -2.781302355   -0.633125405
   93 SOLV  OW      1984   -1.034628711   -2.591762056   -1.134079498
   93 SOLV  HW1     1985   -1.020690390   -2.493900602   -1.149208854
   93 SOLV  HW2     1986   -1.121067032   -2.619925244   -1.175735850
   94 SOLV  OW      1987   -2.444376808   -1.208127867   -2.113363425
   94 SOLV  HW1     1988   -2.385551726   -1.282951984   -2.144067901
   94 SOLV  HW2     1989   -2.520590447   -1.245283400   -2.060329107
   95 SOLV  OW      1990   -1.339228786   -0.372817700   -1.860457952
   95 SOLV  HW1     1991   -1.242571138   -0.348605735   -1.868982991
   95 SOLV  HW2     1992   -1.386146650   -0.303742668   -1.805422459
   96 SOLV  OW      1993   -0.332948785   -1.128540858   -2.110960497
   96 SOLV  HW1     1994   -0.354363564   -1.199880526   -2.044236745
   96 SOLV  HW2     1995   -0.256793473   -1.073167862   -2.077306712
   97 SOLV  OW      1996   -1.053972698   -2.243949198   -0.367645121
   97 SOLV  HW1     1997   -1.072333522   -2.210837489   -0.275079336
   97 SOLV  HW2     1998   -1.065254344   -2.168861242   -0.432732258
   98 SOLV  OW      1999   -0.611788395   -2.380492366   -1.071255725
   98 SOLV  HW1     2000   -0.602564049   -2.341327541   -0.979699379
   98 SOLV  HW2     2001   -0.527704265   -2.364469816   -1.122971888
   99 SOLV  OW      2002   -0.138865403   -0.668605343   -3.889977561
   99 SOLV  HW1     2003   -0.170172470   -0.581701510   -3.928308763
   99 SOLV  HW2     2004   -0.148751586   -0.666617530   -3.790479234
  100 SOLV  OW      2005   -2.598387433   -1.155249567   -3.363000697
  100 SOLV  HW1     2006   -2.616475236   -1.057265789   -3.371598152
  100 SOLV  HW2     2007   -2.684448374   -1.203774437   -3.347485239
  101 SOLV  OW      2008   -0.515489484   -3.090195455   -3.562261696
  101 SOLV  HW1     2009   -0.455722001   -3.014838452   -3.534858978
  101 SOLV  HW2     2010   -0.574948162   -3.060126931   -3.636842506
  102 SOLV  OW      2011   -2.382801912   -2.954356775   -1.119059774
  102 SOLV  HW1     2012   -2.382987145   -2.861511053   -1.081898190
  102 SOLV  HW2     2013   -2.419822282   -3.017567518   -1.050977064
  103 SOLV  OW      2014   -1.888062724   -0.091168108   -3.185682424
  103 SOLV  HW1     2015   -1.882412658   -0.191016543   -3.186054482
  103 SOLV  HW2     2016   -1.798086232   -0.052788296   -3.164875028
  104 SOLV  OW      2017   -0.680544916   -1.631535643   -0.434390663
  104 SOLV  HW1     2018   -0.718479469   -1.555393961   -0.486958849
  104 SOLV  HW2     2019   -0.711635187   -1.625289267   -0.339541691
  105 SOLV  OW      2020   -2.384022133   -2.314907110   -0.813935310
  105 SOLV  HW1     2021   -2.382970340   -2.353645412   -0.721741536
  105 SOLV  HW2     2022   -2.459502438   -2.354835244   -0.865991271
  106 SOLV  OW      2023   -1.768610538   -1.452000102   -4.134862467
  106 SOLV  HW1     2024   -1.799990980   -1.491868121   -4.221035831
  106 SOLV  HW2     2025   -1.710567991   -1.517808861   -4.086901336
  107 SOLV  OW      2026   -1.827518084   -3.256219001   -3.011666585
  107 SOLV  HW1     2027   -1.842111385   -3.232639703   -2.915578407
  107 SOLV  HW2     2028   -1.806235284   -3.173344401   -3.063441642
  108 SOLV  OW      2029   -2.167804824   -1.795469486   -2.751785328
  108 SOLV  HW1     2030   -2.070328862   -1.789501384   -2.730240104
  108 SOLV  HW2     2031   -2.188765782   -1.886979314   -2.786251825
  109 SOLV  OW      2032   -1.469751130   -1.155966829   -2.624115504
  109 SOLV  HW1     2033   -1.446700491   -1.082368826   -2.687771164
  109 SOLV  HW2     2034   -1.546720687   -1.127633467   -2.566906169
  110 SOLV  OW      2035   -1.975389376   -1.855276941   -1.204028590
  110 SOLV  HW1     2036   -1.934073097   -1.944060082   -1.224338726
  110 SOLV  HW2     2037   -1.912561304   -1.782325230   -1.231094773
  111 SOLV  OW      2038   -1.599814824   -1.177636076   -0.291440084
  111 SOLV  HW1     2039   -1.580319950   -1.098174849   -0.233926062
  111 SOLV  HW2     2040   -1.516215399   -1.206099827   -0.338373989
  112 SOLV  OW      2041   -2.913722554   -3.024185451   -1.085403774
  112 SOLV  HW1     2042   -2.951918714   -3.017379494   -0.993229163
  112 SOLV  HW2     2043   -2.821934301   -3.063596881   -1.080605184
  113 SOLV  OW      2044   -2.352850297   -1.285781810   -0.012473388
  113 SOLV  HW1     2045   -2.277677173   -1.278474579    0.053078931
  113 SOLV  HW2     2046   -2.429198015   -1.334703759    0.029706349
  114 SOLV  OW      2047   -1.027406822   -0.424735871   -3.992833712
  114 SOLV  HW1     2048   -0.999016290   -0.481871110   -4.069849750
  114 SOLV  HW2     2049   -1.055452294   -0.483100983   -3.916617806
  115 SOLV  OW      2050   -1.036751926   -3.087533444   -3.545335271
  115 SOLV  HW1     2051   -0.985605859   -3.103202521   -3.460836721
  115 SOLV  HW2     2052   -1.050861817   -2.989342323   -3.558017372
  116 SOLV  OW      2053   -1.481151923   -0.219013454   -0.398854499
  116 SOLV  HW1     2054   -1.510705917   -0.308709724   -0.365943400
  116 SOLV  HW2     2055   -1.496734371   -0.150593040   -0.327596638
  117 SOLV  OW      2056   -0.829921332   -2.130786397   -0.774494109
  117 SOLV  HW1     2057   -0.742196371   -2.178798919   -0.773512444
  117 SOLV  HW2     2058   -0.850027396   -2.100036843   -0.867510152
  118 SOLV  OW      2059   -1.869347262   -1.810006019   -1.481742474
  118 SOLV  HW1     2060   -1.950279061   -1.862291655   -1.508536940
  118 SOLV  HW2     2061   -1.866518418   -1.724296511   -1.533195788
  119 SOLV  OW      2062   -0.141837148   -0.317285774   -3.567890613
  119 SOLV  HW1     2063   -0.202051085   -0.237467975   -3.570151706
  119 SOLV  HW2     2064   -0.066270491   -0.303835214   -3.632003008
  120 SOLV  OW      2065   -1.495228752   -2.759015677   -1.104142526
  120 SOLV  HW1     2066   -1.451873449   -2.761397907   -1.014051871
  120 SOLV  HW2     2067   -1.576712742   -2.701156147   -1.100380575
  121 SOLV  OW      2068   -1.607084242   -0.345476059   -3.556007423
  121 SOLV  HW1     2069   -1.630255221   -0.317244242   -3.462906380
  121 SOLV  HW2     2070   -1.579941975   -0.441730305   -3.555849165
  122 SOLV  OW      2071   -2.191154627   -1.175929264   -3.125775217
  122 SOLV  HW1     2072   -2.286021931   -1.156589732   -3.100723751
  122 SOLV  HW2     2073   -2.183282457   -1.271090334   -3.155503094
  123 SOLV  OW      2074   -0.398082810   -3.096198206   -1.012560076
  123 SOLV  HW1     2075   -0.465198784   -3.022443825   -1.020116591
  123 SOLV  HW2     2076   -0.374404937   -3.109972898   -0.916377966
  124 SOLV  OW      2077   -0.015811366   -2.324836298   -0.337923639
  124 SOLV  HW1     2078    0.073343511   -2.346927592   -0.298365832
  124 SOLV  HW2     2079   -0.076005317   -2.289073759   -0.266515790
  125 SOLV  OW      2080   -1.906859097   -2.924219256   -2.179442710
  125 SOLV  HW1     2081   -1.928715134   -2.987851283   -2.105451274
  125 SOLV  HW2     2082   -1.854014820   -2.847561888   -2.142938770
  126 SOLV  OW      2083   -1.471203976   -1.763807810   -0.223655871
  126 SOLV  HW1     2084   -1.565739832   -1.735947794   -0.206667442
  126 SOLV  HW2     2085   -1.414663105   -1.739620848   -0.144789375
  127 SOLV  OW      2086   -2.872026426   -0.085684685   -1.910672200
  127 SOLV  HW1     2087   -2.958471005   -0.071244512   -1.958826710
  127 SOLV  HW2     2088   -2.870252722   -0.029626667   -1.827881182
  128 SOLV  OW      2089   -1.556807802   -3.073410089   -2.946170858
  128 SOLV  HW1     2090   -1.552168578   -2.999335315   -2.879138365
  128 SOLV  HW2     2091   -1.652336025   -3.090585584   -2.970278009
  129 SOLV  OW      2092   -2.820173035   -1.708600468   -3.986893098
  129 SOLV  HW1     2093   -2.839237323   -1.803828985   -4.010764670
  129 SOLV  HW2     2094   -2.724431202   -1.699672825   -3.959406978
  130 SOLV  OW      2095   -1.519187456   -2.455954530   -1.539243478
  130 SOLV  HW1     2096   -1.479669561   -2.406203188   -1.616474562
  130 SOLV  HW2     2097   -1.475607277   -2.425854355   -1.454413175
  131 SOLV  OW      2098   -0.972415434   -1.687750453   -0.272874711
  131 SOLV  HW1     2099   -0.915522190   -1.735759912   -0.206092977
  131 SOLV  HW2     2100   -1.032086386   -1.753359964   -0.319095589
  132 SOLV  OW      2101   -0.647988504   -0.733718637   -2.988140551
  132 SOLV  HW1     2102   -0.577154378   -0.773696335   -2.929965725
  132 SOLV  HW2     2103   -0.726240048   -0.795823395   -2.992797184
  133 SOLV  OW      2104   -2.860155426   -0.745387129   -3.470786440
  133 SOLV  HW1     2105   -2.844007039   -0.647590113   -3.484015594
  133 SOLV  HW2     2106   -2.933966535   -0.775427985   -3.531197261
  134 SOLV  OW      2107   -2.377017492   -1.995124504   -1.490398256
  134 SOLV  HW1     2108   -2.424663741   -1.941979372   -1.560437031
  134 SOLV  HW2     2109   -2.278243452   -1.986473567   -1.503469071
  135 SOLV  OW      2110   -2.625603679   -2.163486121   -0.506412809
  135 SOLV  HW1     2111   -2.679909207   -2.187222510   -0.586958037
  135 SOLV  HW2     2112   -2.657059701   -2.217073031   -0.428061282
  136 SOLV  OW      2113   -1.130376190   -3.120520559   -4.206891842
  136 SOLV  HW1     2114   -1.141490422   -3.034417697   -4.256518157
  136 SOLV  HW2     2115   -1.188508418   -3.190577257   -4.248299907
  137 SOLV  OW      2116   -1.217511674   -2.471368362   -2.380411158
  137 SOLV  HW1     2117   -1.208803416   -2.467954511   -2.479981218
  137 SOLV  HW2     2118   -1.232037942   -2.565987892   -2.351465940
  138 SOLV  OW      2119   -1.006226761   -2.300430635   -2.342013768
  138 SOLV  HW1     2120   -1.017745730   -2.289248805   -2.243303200
  138 SOLV  HW2     2121   -1.069051960   -2.370845834   -2.375121861
  139 SOLV  OW      2122   -1.803296387   -0.650730820   -1.914832578
  139 SOLV  HW1     2123   -1.819942817   -0.721761805   -1.983237581
  139 SOLV  HW2     2124   -1.874931971   -0.581208484   -1.920887597
  140 SOLV  OW      2125   -0.745815521   -0.439903618   -3.247902828
  140 SOLV  HW1     2126   -0.766249514   -0.413803941   -3.342257490
  140 SOLV  HW2     2127   -0.820143211   -0.496452515   -3.212137368
  141 SOLV  OW      2128   -0.447978234   -2.381771485   -0.143136032
  141 SOLV  HW1     2129   -0.443858286   -2.330965975   -0.057090602
  141 SOLV  HW2     2130   -0.537068422   -2.426495535   -0.151178527
  142 SOLV  OW      2131   -0.768464092   -3.193715134   -2.861409354
  142 SOLV  HW1     2132   -0.786508698   -3.263438738   -2.792022354
  142 SOLV  HW2     2133   -0.827174998   -3.114430230   -2.845024999
  143 SOLV  OW      2134   -0.085451003   -1.856152103   -3.582656094
  143 SOLV  HW1     2135   -0.077322555   -1.774756023   -3.640176943
  143 SOLV  HW2     2136   -0.020116342   -1.925329459   -3.613411184
  144 SOLV  OW      2137   -2.732739116   -0.829923115   -0.411000473
  144 SOLV  HW1     2138   -2.780601403   -0.914423227   -0.387116441
  144 SOLV  HW2     2139   -2.753256590   -0.805675579   -0.505829432
  145 SOLV  OW      2140   -0.891052995   -2.753356831   -2.248844807
  145 SOLV  HW1     2141   -0.901346687   -2.727113198   -2.344789122
  145 SOLV  HW2     2142   -0.981244040   -2.770260211   -2.209073136
  146 SOLV  OW      2143   -2.073680659   -2.886476495   -3.938272507
  146 SOLV  HW1     2144   -2.006301098   -2.957319891   -3.917223779
  146 SOLV  HW2     2145   -2.149151028   -2.891798373   -3.872868486
  147 SOLV  OW      2146   -0.181261394   -0.873764765   -4.118550592
  147 SOLV  HW1     2147   -0.087417747   -0.886903303   -4.150530373
  147 SOLV  HW2     2148   -0.181762542   -0.808744243   -4.042563781
  148 SOLV  OW      2149   -2.891389477   -3.154611579   -1.916781960
  148 SOLV  HW1     2150   -2.892490084   -3.227948886   -1.984769448
  148 SOLV  HW2     2151   -2.804470694   -3.105444901   -1.922224068
  149 SOLV  OW      2152   -1.538526814   -1.832990889   -1.067847234
  149 SOLV  HW1     2153   -1.508156815   -1.922756692   -1.035886876
  149 SOLV  HW2     2154   -1.594902533   -1.789865491   -0.997394373
  150 SOLV  OW      2155   -2.475887047   -1.579491721   -0.772537140
  150 SOLV  HW1     2156   -2.455562818   -1.643774310   -0.846393186
  150 SOLV  HW2     2157   -2.393086355   -1.528637294   -0.748917811
  151 SOLV  OW      2158   -1.319159159   -2.538499339   -3.297382285
  151 SOLV  HW1     2159   -1.314652540   -2.443743090   -3.265717923
  151 SOLV  HW2     2160   -1.373603708   -2.592517548   -3.233198940
  152 SOLV  OW      2161   -0.652689020   -0.828497355   -2.028315709
  152 SOLV  HW1     2162   -0.656238511   -0.928284817   -2.022705255
  152 SOLV  HW2     2163   -0.618853607   -0.801379421   -2.118433793
  153 SOLV  OW      2164   -2.087643677   -0.561033878   -0.694433527
  153 SOLV  HW1     2165   -2.130809458   -0.531173117   -0.779559502
  153 SOLV  HW2     2166   -2.023265444   -0.635046311   -0.713899711
  154 SOLV  OW      2167   -1.684759947   -1.195582916   -4.111760046
  154 SOLV  HW1     2168   -1.741778658   -1.119699464   -4.143256141
  154 SOLV  HW2     2169   -1.723819760   -1.282007781   -4.143484438
  155 SOLV  OW      2170   -2.583620400   -0.817882523   -3.876886955
  155 SOLV  HW1     2171   -2.661498143   -0.762099498   -3.848168062
  155 SOLV  HW2     2172   -2.616040289   -0.893823921   -3.933308086
  156 SOLV  OW      2173   -2.703266937   -1.489785284   -3.774670017
  156 SOLV  HW1     2174   -2.664048154   -1.503259841   -3.683665376
  156 SOLV  HW2     2175   -2.664049010   -1.556462674   -3.838054567
  157 SOLV  OW      2176   -2.650174353   -2.485648707   -1.998375913
  157 SOLV  HW1     2177   -2.722447431   -2.548602396   -2.026922827
  157 SOLV  HW2     2178   -2.611281856   -2.440862188   -2.078892301
  158 SOLV  OW      2179   -1.236364467   -1.247430852   -1.310887194
  158 SOLV  HW1     2180   -1.302885110   -1.307954481   -1.267146116
  158 SOLV  HW2     2181   -1.166249543   -1.302332373   -1.356396760
  159 SOLV  OW      2182   -2.216327755   -0.417706686   -0.276740213
  159 SOLV  HW1     2183   -2.270525056   -0.449115885   -0.198781457
  159 SOLV  HW2     2184   -2.274936540   -0.366619009   -0.339640848
  160 SOLV  OW      2185   -2.853877998   -0.439403898   -2.888226488
  160 SOLV  HW1     2186   -2.873720094   -0.487630915   -2.973562008
  160 SOLV  HW2     2187   -2.896009314   -0.348734844   -2.890630494
  161 SOLV  OW      2188   -2.430705050   -2.279362892   -1.624129582
  161 SOLV  HW1     2189   -2.494432285   -2.266045407   -1.700046355
  161 SOLV  HW2     2190   -2.428462340   -2.196855402   -1.567655746
  162 SOLV  OW      2191   -1.862118423   -1.146018979   -0.208682148
  162 SOLV  HW1     2192   -1.768198606   -1.144381187   -0.243005801
  162 SOLV  HW2     2193   -1.870301816   -1.083531345   -0.131029039
  163 SOLV  OW      2194   -1.640316285   -0.910049887   -0.925765992
  163 SOLV  HW1     2195   -1.652282548   -0.885270329   -1.021914693
  163 SOLV  HW2     2196   -1.665371033   -1.005987331   -0.912723756
  164 SOLV  OW      2197   -0.205531067   -1.146502699   -3.540571421
  164 SOLV  HW1     2198   -0.229351028   -1.193370192   -3.455497185
  164 SOLV  HW2     2199   -0.282312539   -1.089490063   -3.569823739
  165 SOLV  OW      2200   -1.908569113   -2.219440016   -1.642707169
  165 SOLV  HW1     2201   -1.838930779   -2.253416471   -1.579478945
  165 SOLV  HW2     2202   -1.979279459   -2.289095076   -1.654949794
  166 SOLV  OW      2203   -0.373751986   -3.059492543   -0.034827979
  166 SOLV  HW1     2204   -0.370871224   -3.109402714   -0.121444552
  166 SOLV  HW2     2205   -0.446007160   -2.990449425   -0.038551428
  167 SOLV  OW      2206   -0.741218545   -1.458503745   -3.122820435
  167 SOLV  HW1     2207   -0.723558839   -1.534668344   -3.185179258
  167 SOLV  HW2     2208   -0.784769403   -1.492954686   -3.039646440
  168 SOLV  OW      2209   -1.372447222   -0.230974322   -2.275849064
  168 SOLV  HW1     2210   -1.283831941   -0.234362846   -2.229612724
  168 SOLV  HW2     2211   -1.368991773   -0.286988594   -2.358627830
  169 SOLV  OW      2212   -1.027893618   -2.091131597   -0.135408024
  169 SOLV  HW1     2213   -0.953662133   -2.102924873   -0.069435569
  169 SOLV  HW2     2214   -1.099905166   -2.034842247   -0.094818536
  170 SOLV  OW      2215   -0.163156583   -1.405140611   -2.272165258
  170 SOLV  HW1     2216   -0.126012562   -1.475988155   -2.332185225
  170 SOLV  HW2     2217   -0.256872477   -1.383824156   -2.299811721
  171 SOLV  OW      2218   -2.088283899   -2.308035772   -2.207752714
  171 SOLV  HW1     2219   -2.125019271   -2.216322205   -2.223271115
  171 SOLV  HW2     2220   -2.082437690   -2.325384634   -2.109434569
  172 SOLV  OW      2221   -0.126931789   -1.544364944   -3.607477478
  172 SOLV  HW1     2222   -0.185574414   -1.576021460   -3.532906830
  172 SOLV  HW2     2223   -0.142301042   -1.446737954   -3.622794283
  173 SOLV  OW      2224   -2.090441215   -2.821796077   -1.056540819
  173 SOLV  HW1     2225   -2.126987436   -2.841230052   -0.965501047
  173 SOLV  HW2     2226   -2.091207369   -2.905471729   -1.111306937
  174 SOLV  OW      2227   -0.357035919   -2.251382517   -1.485499427
  174 SOLV  HW1     2228   -0.384127416   -2.227305863   -1.392289911
  174 SOLV  HW2     2229   -0.373836105   -2.348746655   -1.500976555
  175 SOLV  OW      2230   -0.067455281   -2.472297371   -2.200162725
  175 SOLV  HW1     2231   -0.140331912   -2.540780080   -2.200822591
  175 SOLV  HW2     2232   -0.080283981   -2.410741441   -2.122395797
  176 SOLV  OW      2233   -2.415764679   -2.485711617   -3.574163467
  176 SOLV  HW1     2234   -2.401840198   -2.492440787   -3.672969606
  176 SOLV  HW2     2235   -2.375204609   -2.400713020   -3.540519140
  177 SOLV  OW      2236   -0.146861879   -1.188414771   -4.270537921
  177 SOLV  HW1     2237   -0.171915152   -1.250311057   -4.196089566
  177 SOLV  HW2     2238   -0.060318273   -1.143318812   -4.248676256
  178 SOLV  OW      2239   -2.377537686   -0.280357401   -1.171044205
  178 SOLV  HW1     2240   -2.357202813   -0.186180251   -1.144229467
  178 SOLV  HW2     2241   -2.468707286   -0.284398674   -1.211952859
  179 SOLV  OW      2242   -1.951799068   -2.991928054   -0.383515544
  179 SOLV  HW1     2243   -1.859131851   -2.994099273   -0.421063210
  179 SOLV  HW2     2244   -1.979177830   -3.084392334   -0.357010966
  180 SOLV  OW      2245   -2.496559607   -0.476123808   -3.491385549
  180 SOLV  HW1     2246   -2.442978523   -0.556805983   -3.466461439
  180 SOLV  HW2     2247   -2.444588862   -0.420301877   -3.556075052
  181 SOLV  OW      2248   -2.764549049   -2.136837038   -3.533052284
  181 SOLV  HW1     2249   -2.807475822   -2.050323508   -3.558988772
  181 SOLV  HW2     2250   -2.827511462   -2.189433995   -3.475857149
  182 SOLV  OW      2251   -0.343849793   -1.726896186   -3.729913129
  182 SOLV  HW1     2252   -0.424225336   -1.671155227   -3.750748651
  182 SOLV  HW2     2253   -0.297040044   -1.750959811   -3.814949068
  183 SOLV  OW      2254   -1.174766214   -1.786192614   -4.073078951
  183 SOLV  HW1     2255   -1.106786065   -1.855925685   -4.050323331
  183 SOLV  HW2     2256   -1.214473193   -1.749649956   -3.988878105
  184 SOLV  OW      2257   -0.520884991   -2.917251691   -3.829938695
  184 SOLV  HW1     2258   -0.567403996   -2.926067425   -3.918028778
  184 SOLV  HW2     2259   -0.422398857   -2.928744294   -3.842976078
  185 SOLV  OW      2260   -2.249391301   -1.771885678   -0.002700437
  185 SOLV  HW1     2261   -2.347871163   -1.773849943   -0.020005960
  185 SOLV  HW2     2262   -2.205909516   -1.706851214   -0.065001792
  186 SOLV  OW      2263   -2.818702863   -0.086989415   -0.406263955
  186 SOLV  HW1     2264   -2.811210519   -0.099064512   -0.505257486
  186 SOLV  HW2     2265   -2.727213492   -0.079197351   -0.366634403
  187 SOLV  OW      2266   -2.918859862   -0.519418353   -3.149195005
  187 SOLV  HW1     2267   -3.000972716   -0.575950726   -3.141234560
  187 SOLV  HW2     2268   -2.938579102   -0.439927464   -3.206589537
  188 SOLV  OW      2269   -0.811323397   -2.605586572   -3.955829995
  188 SOLV  HW1     2270   -0.853100588   -2.551099251   -4.028543174
  188 SOLV  HW2     2271   -0.735421422   -2.658739321   -3.993446266
  189 SOLV  OW      2272   -0.257002566   -3.024525273   -3.784735652
  189 SOLV  HW1     2273   -0.273251384   -3.122372509   -3.771948533
  189 SOLV  HW2     2274   -0.286564828   -2.974897291   -3.703098146
  190 SOLV  OW      2275   -0.016632909   -2.938241870   -0.038174722
  190 SOLV  HW1     2276    0.006203021   -2.903929142   -0.129292918
  190 SOLV  HW2     2277   -0.052466880   -2.863370221    0.017606301
  191 SOLV  OW      2278   -0.415527956   -1.120056417   -3.807725238
  191 SOLV  HW1     2279   -0.412988402   -1.068036021   -3.893102144
  191 SOLV  HW2     2280   -0.460009852   -1.065426976   -3.736741216
  192 SOLV  OW      2281   -0.440934593   -1.167069247   -2.524864013
  192 SOLV  HW1     2282   -0.470152370   -1.261171810   -2.507759904
  192 SOLV  HW2     2283   -0.461699556   -1.110685653   -2.444918593
  193 SOLV  OW      2284   -0.635754797   -2.456184996   -2.729620071
  193 SOLV  HW1     2285   -0.650281204   -2.547064069   -2.690504620
  193 SOLV  HW2     2286   -0.549128209   -2.454877534   -2.779561287
  194 SOLV  OW      2287   -2.425968108   -0.475174707   -2.674786016
  194 SOLV  HW1     2288   -2.390118931   -0.412543193   -2.744011527
  194 SOLV  HW2     2289   -2.350409428   -0.510959438   -2.619919459
  195 SOLV  OW      2290   -2.254618026   -3.085466119   -4.083273749
  195 SOLV  HW1     2291   -2.167653251   -3.036835954   -4.091864303
  195 SOLV  HW2     2292   -2.238001598   -3.184061449   -4.085358336
  196 SOLV  OW      2293   -3.014331762   -1.937851451   -3.167233572
  196 SOLV  HW1     2294   -3.043929061   -1.842874702   -3.156994586
  196 SOLV  HW2     2295   -2.958814456   -1.946715678   -3.249941448
  197 SOLV  OW      2296   -0.428889529   -1.020671295   -0.733876204
  197 SOLV  HW1     2297   -0.394589054   -1.114445916   -0.728256992
  197 SOLV  HW2     2298   -0.402134772   -0.970430190   -0.651646963
  198 SOLV  OW      2299   -2.613858469   -0.831325876   -3.512077861
  198 SOLV  HW1     2300   -2.705980290   -0.801954777   -3.486528587
  198 SOLV  HW2     2301   -2.608538270   -0.841658705   -3.611409389
  199 SOLV  OW      2302   -2.310272810   -1.426439896   -2.190906944
  199 SOLV  HW1     2303   -2.393233634   -1.481621421   -2.199424106
  199 SOLV  HW2     2304   -2.267642918   -1.416298581   -2.280794908
  200 SOLV  OW      2305   -2.013881010   -1.118561821   -1.929284557
  200 SOLV  HW1     2306   -2.030532723   -1.027001393   -1.892661708
  200 SOLV  HW2     2307   -2.027522725   -1.186334357   -1.857017490
  201 SOLV  OW      2308   -0.198742570   -1.724154834   -3.369648448
  201 SOLV  HW1     2309   -0.248517053   -1.790244446   -3.313466035
  201 SOLV  HW2     2310   -0.150891040   -1.772247766   -3.443126533
  202 SOLV  OW      2311   -1.528127834   -0.119746799   -1.230059218
  202 SOLV  HW1     2312   -1.620184414   -0.095346498   -1.199535816
  202 SOLV  HW2     2313   -1.469786632   -0.038541937   -1.228176921
  203 SOLV  OW      2314   -0.501142220   -3.164292877   -0.526533509
  203 SOLV  HW1     2315   -0.568714656   -3.221985565   -0.572438738
  203 SOLV  HW2     2316   -0.517177625   -3.068571111   -0.550655640
  204 SOLV  OW      2317   -0.268078181   -1.178403222   -2.714341115
  204 SOLV  HW1     2318   -0.321635522   -1.171409693   -2.630172445
  204 SOLV  HW2     2319   -0.222854134   -1.091053281   -2.732405748
  205 SOLV  OW      2320   -0.239337239   -3.185811649   -1.672662037
  205 SOLV  HW1     2321   -0.300735980   -3.191132886   -1.593899409
  205 SOLV  HW2     2322   -0.283172648   -3.228087702   -1.751989366
  206 SOLV  OW      2323   -2.181850247   -1.521379903   -2.705297074
  206 SOLV  HW1     2324   -2.170425051   -1.619621619   -2.720119725
  206 SOLV  HW2     2325   -2.137521070   -1.471112900   -2.779525552
  207 SOLV  OW      2326   -2.185453767   -0.312559007   -1.443777117
  207 SOLV  HW1     2327   -2.149428186   -0.235183986   -1.391651123
  207 SOLV  HW2     2328   -2.226788965   -0.378606867   -1.381079890
  208 SOLV  OW      2329   -2.242325705   -1.001592171   -3.355895324
  208 SOLV  HW1     2330   -2.229298712   -1.036956621   -3.263277425
  208 SOLV  HW2     2331   -2.302264854   -0.921611358   -3.352932186
  209 SOLV  OW      2332   -0.239756280   -2.038971202   -2.783312930
  209 SOLV  HW1     2333   -0.151772105   -1.991647966   -2.787710403
  209 SOLV  HW2     2334   -0.227671859   -2.134370330   -2.810753289
  210 SOLV  OW      2335   -0.610305931   -1.642945540   -3.740494600
  210 SOLV  HW1     2336   -0.619721456   -1.547709730   -3.769534824
  210 SOLV  HW2     2337   -0.657119193   -1.702473056   -3.805815485
  211 SOLV  OW      2338   -1.709914950   -0.893856638   -4.002874456
  211 SOLV  HW1     2339   -1.796504353   -0.907756781   -4.050943301
  211 SOLV  HW2     2340   -1.665248844   -0.982170501   -3.988484087
  212 SOLV  OW      2341   -1.073882489   -1.894218921   -3.256983742
  212 SOLV  HW1     2342   -1.118007405   -1.982724503   -3.271859346
  212 SOLV  HW2     2343   -1.133959379   -1.835796446   -3.202402565
  213 SOLV  OW      2344   -2.281401729   -3.224700768   -1.858224469
  213 SOLV  HW1     2345   -2.302322261   -3.245626970   -1.762695209
  213 SOLV  HW2     2346   -2.198823617   -3.273914317   -1.885798500
  214 SOLV  OW      2347   -1.540944811   -2.056028165   -0.061447761
  214 SOLV  HW1     2348   -1.598500972   -2.013264817    0.008266128
  214 SOLV  HW2     2349   -1.587243130   -2.136830984   -0.097899907
  215 SOLV  OW      2350   -1.137525385   -2.140892295   -4.154017164
  215 SOLV  HW1     2351   -1.172362535   -2.180441949   -4.239009408
  215 SOLV  HW2     2352   -1.209482590   -2.142478989   -4.084583118
  216 SOLV  OW      2353   -0.322028473   -2.350288817   -0.651187956
  216 SOLV  HW1     2354   -0.228795015   -2.383134633   -0.636009888
  216 SOLV  HW2     2355   -0.360096097   -2.317036104   -0.564893265
  217 SOLV  OW      2356   -0.491001790   -1.407872135   -4.014953759
  217 SOLV  HW1     2357   -0.392836536   -1.388941562   -4.012661340
  217 SOLV  HW2     2358   -0.525249074   -1.417542664   -3.921500003
  218 SOLV  OW      2359   -2.515641577   -3.128920111   -0.953640001
  218 SOLV  HW1     2360   -2.561796661   -3.193071914   -1.014927229
  218 SOLV  HW2     2361   -2.565953080   -3.042506494   -0.951845198
  219 SOLV  OW      2362   -0.547834127   -3.145504301   -2.045416286
  219 SOLV  HW1     2363   -0.618321369   -3.197151808   -2.094055114
  219 SOLV  HW2     2364   -0.504341648   -3.081087680   -2.108348643
  220 SOLV  OW      2365   -2.045689897   -1.432166700   -3.513279894
  220 SOLV  HW1     2366   -2.080517443   -1.343030434   -3.484241441
  220 SOLV  HW2     2367   -2.008369598   -1.480720751   -3.434215161
  221 SOLV  OW      2368   -2.069501058   -0.015319397   -2.160473576
  221 SOLV  HW1     2369   -2.044310319   -0.022317881   -2.063951618
  221 SOLV  HW2     2370   -1.999549569    0.036706300   -2.209464556
  222 SOLV  OW      2371   -0.752389787   -1.814021164   -3.885878028
  222 SOLV  HW1     2372   -0.843998334   -1.828328938   -3.923356032
  222 SOLV  HW2     2373   -0.692686717   -1.889063252   -3.914262007
  223 SOLV  OW      2374   -0.091575147   -1.919763714   -2.299656805
  223 SOLV  HW1     2375   -0.180206144   -1.965010512   -2.309594469
  223 SOLV  HW2     2376   -0.029983232   -1.950877874   -2.372043720
  224 SOLV  OW      2377   -2.252345713   -1.828582074   -3.199696732
  224 SOLV  HW1     2378   -2.243957795   -1.915118130   -3.150274589
  224 SOLV  HW2     2379   -2.266182894   -1.847000310   -3.297014397
  225 SOLV  OW      2380   -0.510146184   -2.441767048   -3.693989571
  225 SOLV  HW1     2381   -0.509061055   -2.540236477   -3.676555339
  225 SOLV  HW2     2382   -0.492729011   -2.392628018   -3.608646791
  226 SOLV  OW      2383   -1.148884103   -2.266055123   -1.434403401
  226 SOLV  HW1     2384   -1.231592810   -2.294075427   -1.385658698
  226 SOLV  HW2     2385   -1.082907334   -2.341213482   -1.434003262
  227 SOLV  OW      2386   -1.413831831   -2.062707097   -2.089620845
  227 SOLV  HW1     2387   -1.464438114   -1.977811885   -2.104903063
  227 SOLV  HW2     2388   -1.478161122   -2.136856678   -2.070508341
  228 SOLV  OW      2389   -0.260997964   -1.946654689   -3.171675218
  228 SOLV  HW1     2390   -0.240190415   -2.025735294   -3.229252636
  228 SOLV  HW2     2391   -0.184096599   -1.929045611   -3.110209984
  229 SOLV  OW      2392   -2.557024840   -1.851088994   -2.965863712
  229 SOLV  HW1     2393   -2.523844224   -1.759730336   -2.989403404
  229 SOLV  HW2     2394   -2.482865384   -1.903793695   -2.924341533
  230 SOLV  OW      2395   -2.827932802   -1.828332568   -0.773889835
  230 SOLV  HW1     2396   -2.819896776   -1.925452692   -0.751422134
  230 SOLV  HW2     2397   -2.924356057   -1.804879414   -0.786306328
  231 SOLV  OW      2398   -0.912688096   -1.991444599   -0.524565160
  231 SOLV  HW1     2399   -0.975091824   -1.913318835   -0.525389547
  231 SOLV  HW2     2400   -0.854896989   -1.988827936   -0.606124553
  232 SOLV  OW      2401   -0.775440097   -0.955001284   -2.731535623
  232 SOLV  HW1     2402   -0.780637461   -0.948701327   -2.831210802
  232 SOLV  HW2     2403   -0.823481724   -1.037153985   -2.700799682
  233 SOLV  OW      2404   -1.508996374   -1.748303017   -0.706073311
  233 SOLV  HW1     2405   -1.506869403   -1.663391340   -0.653280851
  233 SOLV  HW2     2406   -1.569296051   -1.736932010   -0.785042937
  234 SOLV  OW      2407   -2.432347298   -1.071398956   -3.054130499
  234 SOLV  HW1     2408   -2.399354931   -0.986606985   -3.095625862
  234 SOLV  HW2     2409   -2.519550958   -1.054304584   -3.008268703
  235 SOLV  OW      2410   -0.769096274   -2.906190097   -3.433511900
  235 SOLV  HW1     2411   -0.857786507   -2.882628836   -3.473265861
  235 SOLV  HW2     2412   -0.745466392   -2.839461910   -3.362869431
  236 SOLV  OW      2413   -2.161490849   -2.776053620   -1.608764155
  236 SOLV  HW1     2414   -2.250799015   -2.746080311   -1.642339922
  236 SOLV  HW2     2415   -2.144699440   -2.736175162   -1.518600955
  237 SOLV  OW      2416   -0.206539444   -2.961331531   -2.698963868
  237 SOLV  HW1     2417   -0.151925760   -3.020438826   -2.639586914
  237 SOLV  HW2     2418   -0.228578892   -2.876663043   -2.650513285
  238 SOLV  OW      2419   -1.328780606   -1.172994545   -3.305959819
  238 SOLV  HW1     2420   -1.353222358   -1.269571273   -3.297180102
  238 SOLV  HW2     2421   -1.406818229   -1.122044445   -3.342234307
  239 SOLV  OW      2422   -0.579629058   -1.912631975   -2.446149828
  239 SOLV  HW1     2423   -0.540681172   -1.948574788   -2.530959654
  239 SOLV  HW2     2424   -0.524111477   -1.835973546   -2.413857266
  240 SOLV  OW      2425   -1.513259904   -1.366060933   -2.863227800
  240 SOLV  HW1     2426   -1.485800701   -1.298272369   -2.931434825
  240 SOLV  HW2     2427   -1.486194545   -1.334616748   -2.772232141
  241 SOLV  OW      2428   -1.408934142   -1.413800447   -2.107612675
  241 SOLV  HW1     2429   -1.498649749   -1.447154421   -2.136605949
  241 SOLV  HW2     2430   -1.418873563   -1.359905995   -2.023955888
  242 SOLV  OW      2431   -2.548281686   -2.951979283   -4.227590842
  242 SOLV  HW1     2432   -2.614256030   -2.992865236   -4.164522317
  242 SOLV  HW2     2433   -2.461339823   -3.000996334   -4.221241652
  243 SOLV  OW      2434   -0.288956306   -0.290933792   -2.884404529
  243 SOLV  HW1     2435   -0.243322731   -0.224618661   -2.943746522
  243 SOLV  HW2     2436   -0.363941305   -0.334300471   -2.934385747
  244 SOLV  OW      2437   -0.012247037   -0.912896280   -3.843260606
  244 SOLV  HW1     2438   -0.078943258   -0.840647119   -3.861513055
  244 SOLV  HW2     2439    0.000524292   -0.922276385   -3.744516751
  245 SOLV  OW      2440   -2.834402970   -1.728250469   -3.370549658
  245 SOLV  HW1     2441   -2.753014115   -1.767894086   -3.328056064
  245 SOLV  HW2     2442   -2.900258533   -1.703297593   -3.299543992
  246 SOLV  OW      2443   -1.173565612   -0.023017172   -4.281927518
  246 SOLV  HW1     2444   -1.180555632   -0.035407766   -4.380918227
  246 SOLV  HW2     2445   -1.114980001   -0.094366359   -4.243476295
  247 SOLV  OW      2446   -0.011248541   -1.723696840   -0.836575649
  247 SOLV  HW1     2447   -0.076160090   -1.787080522   -0.878619359
  247 SOLV  HW2     2448    0.081323238   -1.745322378   -0.867582043
  248 SOLV  OW      2449   -1.996233765   -1.467141685   -3.971728233
  248 SOLV  HW1     2450   -2.059882536   -1.390002660   -3.971286472
  248 SOLV  HW2     2451   -1.921560672   -1.448350173   -4.035545274
  249 SOLV  OW      2452   -1.105731268   -3.289701949   -3.698409080
  249 SOLV  HW1     2453   -1.091455973   -3.213190685   -3.635609926
  249 SOLV  HW2     2454   -1.038508985   -3.285133196   -3.772311994
  250 SOLV  OW      2455   -1.081872474   -2.595208126   -1.623627885
  250 SOLV  HW1     2456   -1.036965750   -2.538142292   -1.554864139
  250 SOLV  HW2     2457   -1.128820153   -2.671081688   -1.578453318
  251 SOLV  OW      2458   -1.012763456   -2.818951014   -3.572274440
  251 SOLV  HW1     2459   -1.001533561   -2.839222942   -3.669562011
  251 SOLV  HW2     2460   -1.080001418   -2.745775104   -3.561040764
  252 SOLV  OW      2461   -0.799412318   -0.118320977   -3.371440659
  252 SOLV  HW1     2462   -0.791685849   -0.194078847   -3.436269772
  252 SOLV  HW2     2463   -0.831740057   -0.152996272   -3.283382734
  253 SOLV  OW      2464   -2.062136543   -1.195181030   -3.413842271
  253 SOLV  HW1     2465   -1.972527222   -1.151187839   -3.407795768
  253 SOLV  HW2     2466   -2.133800693   -1.126893542   -3.399597083
  254 SOLV  OW      2467   -2.587405995   -2.238957264   -1.830338657
  254 SOLV  HW1     2468   -2.682522007   -2.208968266   -1.837778098
  254 SOLV  HW2     2469   -2.569315732   -2.309640868   -1.898736530
  255 SOLV  OW      2470   -0.504721218   -0.991316034   -2.288293725
  255 SOLV  HW1     2471   -0.602021645   -1.014161611   -2.291793112
  255 SOLV  HW2     2472   -0.461715480   -1.040261263   -2.212423395
  256 SOLV  OW      2473   -2.455719944   -2.822365467   -3.901356511
  256 SOLV  HW1     2474   -2.449109710   -2.902881821   -3.960292590
  256 SOLV  HW2     2475   -2.480517181   -2.742693689   -3.956470075
  257 SOLV  OW      2476   -1.984331202   -1.350611659   -0.588465715
  257 SOLV  HW1     2477   -2.074253365   -1.389387349   -0.608766490
  257 SOLV  HW2     2478   -1.991217043   -1.250929808   -0.584250325
  258 SOLV  OW      2479   -2.301804768   -2.354639482   -2.403617427
  258 SOLV  HW1     2480   -2.235098075   -2.334562714   -2.331863565
  258 SOLV  HW2     2481   -2.302948938   -2.453035822   -2.421456795
  259 SOLV  OW      2482   -0.030307889   -1.585512704   -1.277151332
  259 SOLV  HW1     2483    0.039050323   -1.623223575   -1.338541787
  259 SOLV  HW2     2484   -0.103662655   -1.544200479   -1.331130980
  260 SOLV  OW      2485   -1.766414505   -1.440106564   -2.739648197
  260 SOLV  HW1     2486   -1.737641401   -1.448733099   -2.644258753
  260 SOLV  HW2     2487   -1.691567423   -1.401629995   -2.793674448
  261 SOLV  OW      2488   -0.097663324   -1.853785549   -1.253223724
  261 SOLV  HW1     2489   -0.105264768   -1.766783830   -1.204496821
  261 SOLV  HW2     2490   -0.184607930   -1.874569604   -1.298056712
  262 SOLV  OW      2491   -1.288595025   -1.779573744   -3.551327674
  262 SOLV  HW1     2492   -1.295420467   -1.778872574   -3.651098727
  262 SOLV  HW2     2493   -1.192250445   -1.780575578   -3.524530130
  263 SOLV  OW      2494   -2.645508139   -0.243565520   -1.939867442
  263 SOLV  HW1     2495   -2.580405542   -0.178146853   -1.978387516
  263 SOLV  HW2     2496   -2.731164463   -0.196615390   -1.918410648
  264 SOLV  OW      2497   -2.761276148   -2.273678432   -0.296684532
  264 SOLV  HW1     2498   -2.711649944   -2.359452516   -0.310104223
  264 SOLV  HW2     2499   -2.855474603   -2.284370761   -0.328501591
  265 SOLV  OW      2500   -1.899526797   -0.998702440   -3.693392717
  265 SOLV  HW1     2501   -1.938876120   -0.924259841   -3.639435421
  265 SOLV  HW2     2502   -1.881471776   -0.966539479   -3.786349467
  266 SOLV  OW      2503   -0.193959050   -0.594601940   -4.316710718
  266 SOLV  HW1     2504   -0.163139324   -0.509785654   -4.273625428
  266 SOLV  HW2     2505   -0.151577914   -0.672641130   -4.270713893
  267 SOLV  OW      2506   -2.131058589   -0.470446231   -2.315826162
  267 SOLV  HW1     2507   -2.151675001   -0.528874268   -2.237322813
  267 SOLV  HW2     2508   -2.149094729   -0.520688375   -2.400396101
  268 SOLV  OW      2509   -2.551319507   -1.674682028   -0.380081234
  268 SOLV  HW1     2510   -2.609070134   -1.645724445   -0.456421235
  268 SOLV  HW2     2511   -2.456105579   -1.651046889   -0.399499534
  269 SOLV  OW      2512   -0.984266900   -1.224458312   -2.221907564
  269 SOLV  HW1     2513   -1.019852859   -1.304279645   -2.270526614
  269 SOLV  HW2     2514   -0.940805338   -1.253935279   -2.136797417
  270 SOLV  OW      2515   -1.238284326   -1.376433192   -3.966809259
  270 SOLV  HW1     2516   -1.273356231   -1.377671310   -4.060458097
  270 SOLV  HW2     2517   -1.311538700   -1.349797818   -3.904151567
  271 SOLV  OW      2518   -2.680194707   -0.339519130   -0.538633012
  271 SOLV  HW1     2519   -2.593667998   -0.369174078   -0.579069864
  271 SOLV  HW2     2520   -2.751505542   -0.339625854   -0.608747730
  272 SOLV  OW      2521   -2.388267480   -1.875780088   -4.149154662
  272 SOLV  HW1     2522   -2.304104642   -1.832559400   -4.116772092
  272 SOLV  HW2     2523   -2.366301085   -1.941805942   -4.220974326
  273 SOLV  OW      2524   -0.308536780   -0.100160149   -3.578966521
  273 SOLV  HW1     2525   -0.366021364   -0.042230790   -3.521160878
  273 SOLV  HW2     2526   -0.345448772   -0.101561962   -3.671902858
  274 SOLV  OW      2527   -2.926939056   -2.059683118   -1.866814432
  274 SOLV  HW1     2528   -2.894888910   -2.079376508   -1.959479703
  274 SOLV  HW2     2529   -2.881489579   -1.977418882   -1.832626778
  275 SOLV  OW      2530   -2.762328984   -0.796011420   -0.098896342
  275 SOLV  HW1     2531   -2.795476680   -0.757160765   -0.012919573
  275 SOLV  HW2     2532   -2.838821969   -0.806494365   -0.162448931
  276 SOLV  OW      2533   -0.855700289   -1.894275198   -2.835234758
  276 SOLV  HW1     2534   -0.761058083   -1.861989237   -2.833862005
  276 SOLV  HW2     2535   -0.860763899   -1.984456617   -2.792304156
  277 SOLV  OW      2536   -2.895075774   -0.321025857   -2.539052685
  277 SOLV  HW1     2537   -2.921485692   -0.405489606   -2.585634092
  277 SOLV  HW2     2538   -2.855445984   -0.343119928   -2.449930946
  278 SOLV  OW      2539   -0.877037116   -3.023486557   -1.323928130
  278 SOLV  HW1     2540   -0.907194288   -2.972968599   -1.404799287
  278 SOLV  HW2     2541   -0.841688311   -3.112817435   -1.351716016
  279 SOLV  OW      2542   -0.897978722   -0.698820975   -2.767668162
  279 SOLV  HW1     2543   -0.840341155   -0.778406937   -2.749120275
  279 SOLV  HW2     2544   -0.959160189   -0.719098331   -2.844125058
  280 SOLV  OW      2545   -1.039774511   -1.511307413   -3.425617891
  280 SOLV  HW1     2546   -0.997832712   -1.594718102   -3.461445048
  280 SOLV  HW2     2547   -1.132288608   -1.502079147   -3.462441538
  281 SOLV  OW      2548   -2.284822265   -0.568420115   -1.311868521
  281 SOLV  HW1     2549   -2.293142754   -0.563538504   -1.212327211
  281 SOLV  HW2     2550   -2.373585311   -0.591714741   -1.351617047
  282 SOLV  OW      2551   -2.620678398   -2.674354290   -2.280317028
  282 SOLV  HW1     2552   -2.646266095   -2.617312840   -2.358375832
  282 SOLV  HW2     2553   -2.521528141   -2.670994277   -2.267682337
  283 SOLV  OW      2554   -1.460307944   -0.016914681   -2.923847269
  283 SOLV  HW1     2555   -1.395555300    0.039090339   -2.975541341
  283 SOLV  HW2     2556   -1.432186746   -0.020387425   -2.827936813
  284 SOLV  OW      2557   -2.190308443   -0.580437483   -2.551288089
  284 SOLV  HW1     2558   -2.243077640   -0.659658955   -2.520617141
  284 SOLV  HW2     2559   -2.092805041   -0.598091045   -2.537766549
  285 SOLV  OW      2560   -1.437611549   -1.593767689   -2.703304217
  285 SOLV  HW1     2561   -1.368498919   -1.537416449   -2.658034544
  285 SOLV  HW2     2562   -1.470148795   -1.546973080   -2.785480758
  286 SOLV  OW      2563   -1.667542179   -0.541614099   -2.734624527
  286 SOLV  HW1     2564   -1.656414843   -0.559762464   -2.636908830
  286 SOLV  HW2     2565   -1.693885591   -0.625995920   -2.781392864
  287 SOLV  OW      2566   -1.499871460   -2.577262409   -2.578950486
  287 SOLV  HW1     2567   -1.531469132   -2.672139812   -2.577813947
  287 SOLV  HW2     2568   -1.572791376   -2.517460668   -2.545667437
  288 SOLV  OW      2569   -0.412286024   -0.573034361   -3.467112331
  288 SOLV  HW1     2570   -0.328605393   -0.623005034   -3.489525694
  288 SOLV  HW2     2571   -0.443910341   -0.600110507   -3.376180321
  289 SOLV  OW      2572   -2.395154361   -2.491476088   -3.843145489
  289 SOLV  HW1     2573   -2.479494514   -2.512350604   -3.892668441
  289 SOLV  HW2     2574   -2.321835183   -2.551288219   -3.875523142
  290 SOLV  OW      2575   -0.464991894   -2.277025011   -3.485335425
  290 SOLV  HW1     2576   -0.388261844   -2.305466471   -3.427845738
  290 SOLV  HW2     2577   -0.522431639   -2.212638489   -3.434773625
  291 SOLV  OW      2578   -1.668452650   -1.089142257   -1.347969804
  291 SOLV  HW1     2579   -1.720267905   -1.069820318   -1.431287765
  291 SOLV  HW2     2580   -1.646854302   -1.186703292   -1.344051135
  292 SOLV  OW      2581   -1.619592727   -2.600762507   -3.766862417
  292 SOLV  HW1     2582   -1.584896419   -2.587809458   -3.673963916
  292 SOLV  HW2     2583   -1.549704077   -2.645638073   -3.822570492
  293 SOLV  OW      2584   -2.861766887   -2.656051313   -2.150148819
  293 SOLV  HW1     2585   -2.917874260   -2.722986610   -2.198863856
  293 SOLV  HW2     2586   -2.784053026   -2.629785720   -2.207351196
  294 SOLV  OW      2587   -0.511368389   -1.983815773   -3.078386649
  294 SOLV  HW1     2588   -0.558175445   -2.015718384   -3.160808148
  294 SOLV  HW2     2589   -0.418433851   -1.955239602   -3.101806726
  295 SOLV  OW      2590   -1.512261201   -0.058823458   -1.963719739
  295 SOLV  HW1     2591   -1.440196357   -0.015091399   -2.017531567
  295 SOLV  HW2     2592   -1.599246191   -0.051765586   -2.012559847
  296 SOLV  OW      2593   -2.080239809   -0.584362843   -2.027185184
  296 SOLV  HW1     2594   -2.026870002   -0.505621686   -1.996310957
  296 SOLV  HW2     2595   -2.146004526   -0.609893436   -1.956299321
  297 SOLV  OW      2596   -2.787929552   -2.878963390   -1.712009250
  297 SOLV  HW1     2597   -2.763651450   -2.783017002   -1.697640121
  297 SOLV  HW2     2598   -2.731860361   -2.916847461   -1.785647500
  298 SOLV  OW      2599   -1.981754418   -2.874466014   -3.043316135
  298 SOLV  HW1     2600   -1.973929737   -2.912278559   -2.951062573
  298 SOLV  HW2     2601   -1.954975899   -2.778115458   -3.042208490
  299 SOLV  OW      2602   -1.078533610   -2.394181558   -3.011864697
  299 SOLV  HW1     2603   -1.078437816   -2.346322690   -2.924053003
  299 SOLV  HW2     2604   -0.988307634   -2.386201724   -3.054255832
  300 SOLV  OW      2605   -1.890281801   -2.614770438   -1.362168146
  300 SOLV  HW1     2606   -1.990185908   -2.619209016   -1.363238011
  300 SOLV  HW2     2607   -1.853992984   -2.661529260   -1.442780755
  301 SOLV  OW      2608   -1.321727343   -0.847929948   -4.033869999
  301 SOLV  HW1     2609   -1.292204915   -0.893541548   -4.117832433
  301 SOLV  HW2     2610   -1.334576512   -0.915994156   -3.961732811
  302 SOLV  OW      2611   -2.471141241   -3.051265702   -2.292182386
  302 SOLV  HW1     2612   -2.546677075   -2.999215936   -2.252346294
  302 SOLV  HW2     2613   -2.462414796   -3.028396045   -2.389148902
  303 SOLV  OW      2614   -2.824591991   -2.357249592   -3.096250775
  303 SOLV  HW1     2615   -2.826532816   -2.410034995   -3.011331058
  303 SOLV  HW2     2616   -2.743967426   -2.382884697   -3.149578594
  304 SOLV  OW      2617   -1.260132488   -2.687698507   -1.243979443
  304 SOLV  HW1     2618   -1.239503114   -2.754074917   -1.315882147
  304 SOLV  HW2     2619   -1.342852203   -2.715883608   -1.195354336
  305 SOLV  OW      2620   -1.215162102   -1.374968009   -2.836823426
  305 SOLV  HW1     2621   -1.170659908   -1.289274128   -2.810786146
  305 SOLV  HW2     2622   -1.211379456   -1.385617238   -2.936191439
  306 SOLV  OW      2623   -1.600169321   -1.655590548   -4.000380467
  306 SOLV  HW1     2624   -1.619468586   -1.662784239   -3.902515887
  306 SOLV  HW2     2625   -1.559168540   -1.740924151   -4.032610554
  307 SOLV  OW      2626   -1.904269001   -1.688438231   -2.736819488
  307 SOLV  HW1     2627   -1.901555919   -1.588826130   -2.728355835
  307 SOLV  HW2     2628   -1.870937953   -1.715108727   -2.827258868
  308 SOLV  OW      2629   -1.358381769   -2.361491481   -2.641411751
  308 SOLV  HW1     2630   -1.410486098   -2.279721029   -2.616909088
  308 SOLV  HW2     2631   -1.413524934   -2.442876359   -2.623046462
  309 SOLV  OW      2632   -2.682810314   -1.573060005   -0.595478238
  309 SOLV  HW1     2633   -2.756565226   -1.636652216   -0.618237791
  309 SOLV  HW2     2634   -2.604780471   -1.589577368   -0.655813193
  310 SOLV  OW      2635   -1.218720757   -0.568254791   -2.299799295
  310 SOLV  HW1     2636   -1.182973860   -0.657573348   -2.327082161
  310 SOLV  HW2     2637   -1.187246128   -0.546594607   -2.207376033
  311 SOLV  OW      2638   -0.269449929   -0.713712364   -2.426796737
  311 SOLV  HW1     2639   -0.298835835   -0.747234544   -2.337272869
  311 SOLV  HW2     2640   -0.173250926   -0.736984612   -2.441147474
  312 SOLV  OW      2641   -0.090615471   -1.986271871   -1.539298210
  312 SOLV  HW1     2642   -0.072024229   -2.076456039   -1.500273092
  312 SOLV  HW2     2643   -0.083242995   -1.990922848   -1.638926532
  313 SOLV  OW      2644   -2.542179948   -1.643628889   -3.919583554
  313 SOLV  HW1     2645   -2.453318313   -1.665979038   -3.879512546
  313 SOLV  HW2     2646   -2.529008380   -1.583480954   -3.998389135
  314 SOLV  OW      2647   -2.362603078   -1.326639944   -0.431895845
  314 SOLV  HW1     2648   -2.343483577   -1.423501634   -0.447825482
  314 SOLV  HW2     2649   -2.278439697   -1.280154363   -0.404381067
  315 SOLV  OW      2650   -0.265361476   -1.186062715   -3.058423396
  315 SOLV  HW1     2651   -0.278466375   -1.087085012   -3.052651515
  315 SOLV  HW2     2652   -0.328870387   -1.231764429   -2.996137219
  316 SOLV  OW      2653   -1.116786817   -1.828098205   -2.849566503
  316 SOLV  HW1     2654   -1.020383163   -1.851078875   -2.862979146
  316 SOLV  HW2     2655   -1.163162194   -1.904176290   -2.804145681
  317 SOLV  OW      2656   -1.982808405   -3.238008994   -3.587622946
  317 SOLV  HW1     2657   -1.936131714   -3.324325656   -3.568325635
  317 SOLV  HW2     2658   -2.031044883   -3.207163642   -3.505627018
  318 SOLV  OW      2659   -0.750189835   -0.828973817   -3.931474773
  318 SOLV  HW1     2660   -0.781295543   -0.895330135   -3.863422335
  318 SOLV  HW2     2661   -0.743487069   -0.738577217   -3.889221674
  319 SOLV  OW      2662   -1.080290766   -2.286256941   -2.049130840
  319 SOLV  HW1     2663   -1.010299188   -2.215158565   -2.042208830
  319 SOLV  HW2     2664   -1.086497864   -2.335460568   -1.962285407
  320 SOLV  OW      2665   -2.187563493   -0.780198418   -2.192897661
  320 SOLV  HW1     2666   -2.128315100   -0.736362746   -2.125298470
  320 SOLV  HW2     2667   -2.146150816   -0.866210838   -2.222704445
  321 SOLV  OW      2668   -1.710915645   -0.681436960   -3.833829061
  321 SOLV  HW1     2669   -1.723713349   -0.754952498   -3.900411099
  321 SOLV  HW2     2670   -1.766483719   -0.602575472   -3.860180499
  322 SOLV  OW      2671   -1.618033484   -1.129966285   -1.631835369
  322 SOLV  HW1     2672   -1.582264336   -1.221682167   -1.614207252
  322 SOLV  HW2     2673   -1.713375904   -1.125099732   -1.602035396
  323 SOLV  OW      2674   -0.880417939   -3.038912113   -4.109257797
  323 SOLV  HW1     2675   -0.973237070   -3.060650625   -4.139482551
  323 SOLV  HW2     2676   -0.838102146   -3.120663080   -4.070174389
  324 SOLV  OW      2677   -2.200549704   -1.450366661   -0.740552491
  324 SOLV  HW1     2678   -2.230459381   -1.368147665   -0.789000316
  324 SOLV  HW2     2679   -2.165549793   -1.516974629   -0.806431439
  325 SOLV  OW      2680   -0.408282480   -1.407345622   -1.985652768
  325 SOLV  HW1     2681   -0.402241718   -1.492957747   -2.036991351
  325 SOLV  HW2     2682   -0.323355044   -1.392896092   -1.934858488
  326 SOLV  OW      2683   -0.459882785   -0.326206974   -3.405976262
  326 SOLV  HW1     2684   -0.452285921   -0.268955769   -3.487623206
  326 SOLV  HW2     2685   -0.433468861   -0.420001590   -3.428482342
  327 SOLV  OW      2686   -0.044912501   -1.009093832   -2.739288987
  327 SOLV  HW1     2687   -0.033353082   -0.920653698   -2.784524712
  327 SOLV  HW2     2688   -0.050102663   -1.081351814   -2.808234006
  328 SOLV  OW      2689   -0.606828398   -2.099567704   -0.249091371
  328 SOLV  HW1     2690   -0.641667611   -2.127048618   -0.159475158
  328 SOLV  HW2     2691   -0.649747465   -2.155424174   -0.320070301
  329 SOLV  OW      2692   -0.036089069   -2.749455678   -4.042387743
  329 SOLV  HW1     2693   -0.017551340   -2.651653572   -4.052019088
  329 SOLV  HW2     2694   -0.014864204   -2.778350537   -3.949027718
  330 SOLV  OW      2695   -1.965480078   -2.759894659   -2.588122825
  330 SOLV  HW1     2696   -2.054645040   -2.737332060   -2.548852522
  330 SOLV  HW2     2697   -1.911233323   -2.810244945   -2.520864051
  331 SOLV  OW      2698   -2.883934229   -1.757067240   -2.409967820
  331 SOLV  HW1     2699   -2.895545810   -1.828661538   -2.478811321
  331 SOLV  HW2     2700   -2.877937422   -1.668054180   -2.455163698
  332 SOLV  OW      2701   -1.675700329   -2.670346252   -1.577309926
  332 SOLV  HW1     2702   -1.608983520   -2.727233967   -1.529202881
  332 SOLV  HW2     2703   -1.650434025   -2.574056411   -1.567739302
  333 SOLV  OW      2704   -1.370450654   -1.011990272   -1.433683005
  333 SOLV  HW1     2705   -1.468895076   -1.014663724   -1.416266935
  333 SOLV  HW2     2706   -1.324410107   -1.078567055   -1.374950815
  334 SOLV  OW      2707   -0.494287577   -1.376742510   -3.736800813
  334 SOLV  HW1     2708   -0.466366796   -1.281005828   -3.744339044
  334 SOLV  HW2     2709   -0.460417959   -1.414636076   -3.650668707
  335 SOLV  OW      2710   -1.113743149   -2.310411848   -2.741654193
  335 SOLV  HW1     2711   -1.073863900   -2.230748145   -2.696214449
  335 SOLV  HW2     2712   -1.210829206   -2.316823672   -2.718531981
  336 SOLV  OW      2713   -0.850933293   -1.263056251   -1.958483302
  336 SOLV  HW1     2714   -0.787526947   -1.304898465   -1.893439951
  336 SOLV  HW2     2715   -0.944251881   -1.269989119   -1.923192200
  337 SOLV  OW      2716   -2.454917654   -0.332177879   -3.889038243
  337 SOLV  HW1     2717   -2.449601928   -0.320387745   -3.988207230
  337 SOLV  HW2     2718   -2.435804171   -0.427542123   -3.865756730
  338 SOLV  OW      2719   -2.791079416   -1.188071186   -3.121795144
  338 SOLV  HW1     2720   -2.833454927   -1.222255615   -3.037915559
  338 SOLV  HW2     2721   -2.853183681   -1.202627770   -3.198809209
  339 SOLV  OW      2722   -2.287386304    0.000587472   -3.203739979
  339 SOLV  HW1     2723   -2.387300215   -0.003603304   -3.204907662
  339 SOLV  HW2     2724   -2.254735266   -0.009076644   -3.109707134
  340 SOLV  OW      2725   -2.527297268   -0.286092299   -2.294257043
  340 SOLV  HW1     2726   -2.476958119   -0.264828927   -2.210496567
  340 SOLV  HW2     2727   -2.462993647   -0.295602261   -2.370260641
  341 SOLV  OW      2728   -2.304944465   -2.252726422   -2.662472963
  341 SOLV  HW1     2729   -2.314585407   -2.289281930   -2.569886748
  341 SOLV  HW2     2730   -2.263435501   -2.321982669   -2.721481314
  342 SOLV  OW      2731   -1.109647022   -3.233151883   -0.444591551
  342 SOLV  HW1     2732   -1.040738709   -3.200306468   -0.379982010
  342 SOLV  HW2     2733   -1.158989353   -3.310262685   -0.404333176
  343 SOLV  OW      2734   -0.305212124   -2.220565056   -0.882151777
  343 SOLV  HW1     2735   -0.213161304   -2.194030653   -0.910833002
  343 SOLV  HW2     2736   -0.299377836   -2.278287334   -0.800701793
  344 SOLV  OW      2737   -0.220022625   -2.076357633   -3.968004224
  344 SOLV  HW1     2738   -0.279913763   -2.126611200   -4.030339755
  344 SOLV  HW2     2739   -0.248148732   -2.093564685   -3.873605986
  345 SOLV  OW      2740   -0.405325744   -2.531965047   -1.272553799
  345 SOLV  HW1     2741   -0.379085409   -2.547555045   -1.367791782
  345 SOLV  HW2     2742   -0.336333771   -2.474980260   -1.227892668
  346 SOLV  OW      2743   -0.612784270   -0.404631743   -4.103789326
  346 SOLV  HW1     2744   -0.661738105   -0.422142713   -4.018367263
  346 SOLV  HW2     2745   -0.582345463   -0.491387439   -4.143120335
  347 SOLV  OW      2746   -0.153605790   -2.958654461   -0.922956381
  347 SOLV  HW1     2747   -0.136111342   -3.053135616   -0.895226705
  347 SOLV  HW2     2748   -0.236260367   -2.925369443   -0.877547862
  348 SOLV  OW      2749   -0.369950380   -3.023946515   -4.229413052
  348 SOLV  HW1     2750   -0.451045938   -2.973317707   -4.200083299
  348 SOLV  HW2     2751   -0.297346180   -3.012759433   -4.161549967
  349 SOLV  OW      2752   -0.175781936   -0.581595285   -3.627356606
  349 SOLV  HW1     2753   -0.094728570   -0.621184486   -3.584177368
  349 SOLV  HW2     2754   -0.184726708   -0.485838296   -3.599935151
  350 SOLV  OW      2755   -1.355709210   -1.818826152   -4.297093822
  350 SOLV  HW1     2756   -1.433874034   -1.757428559   -4.308152699
  350 SOLV  HW2     2757   -1.304359329   -1.792975622   -4.215260765
  351 SOLV  OW      2758   -0.580561300   -2.655022738   -4.148273430
  351 SOLV  HW1     2759   -0.530262939   -2.590254111   -4.091031983
  351 SOLV  HW2     2760   -0.616246622   -2.607609017   -4.228771509
  352 SOLV  OW      2761   -2.349132619   -1.825135612   -3.482957660
  352 SOLV  HW1     2762   -2.431522395   -1.881453556   -3.489451169
  352 SOLV  HW2     2763   -2.373829212   -1.733484802   -3.451460272
  353 SOLV  OW      2764   -2.715092930   -1.708774646   -1.239906245
  353 SOLV  HW1     2765   -2.710718072   -1.616982042   -1.279357304
  353 SOLV  HW2     2766   -2.806714127   -1.724940092   -1.203223339
  354 SOLV  OW      2767   -0.980964656   -0.189983560   -4.169367505
  354 SOLV  HW1     2768   -0.922247359   -0.244276178   -4.229421299
  354 SOLV  HW2     2769   -0.993962034   -0.238399488   -4.082829915
  355 SOLV  OW      2770   -1.578320984   -2.142453335   -4.278843207
  355 SOLV  HW1     2771   -1.518576045   -2.211439147   -4.237942146
  355 SOLV  HW2     2772   -1.673743941   -2.170317236   -4.267916741
  356 SOLV  OW      2773   -2.016375802   -2.374913988   -1.949306879
  356 SOLV  HW1     2774   -2.049256155   -2.469320846   -1.952080246
  356 SOLV  HW2     2775   -1.937709388   -2.368825217   -1.887857890
  357 SOLV  OW      2776   -2.553493404   -1.374365965   -2.471135579
  357 SOLV  HW1     2777   -2.503994655   -1.386910478   -2.557125502
  357 SOLV  HW2     2778   -2.560471419   -1.276726677   -2.450652646
  358 SOLV  OW      2779   -2.106898078   -2.018165052   -3.487086252
  358 SOLV  HW1     2780   -2.049454603   -1.942553738   -3.455707080
  358 SOLV  HW2     2781   -2.137777268   -2.000019554   -3.580460238
  359 SOLV  OW      2782   -0.222661134   -0.956729620   -1.202390411
  359 SOLV  HW1     2783   -0.125424039   -0.972493181   -1.185123561
  359 SOLV  HW2     2784   -0.276008882   -0.988645517   -1.124050894
  360 SOLV  OW      2785   -2.439157630   -2.184054375   -4.220972706
  360 SOLV  HW1     2786   -2.538276190   -2.170810818   -4.222311854
  360 SOLV  HW2     2787   -2.416490093   -2.270507535   -4.265846611
  361 SOLV  OW      2788   -0.179218315   -1.370082995   -1.869050597
  361 SOLV  HW1     2789   -0.151669117   -1.278261442   -1.840565828
  361 SOLV  HW2     2790   -0.099480636   -1.430442338   -1.868564061
  362 SOLV  OW      2791   -1.575017814   -0.401718209   -3.222861447
  362 SOLV  HW1     2792   -1.523995873   -0.369491363   -3.143111774
  362 SOLV  HW2     2793   -1.543511272   -0.493304032   -3.247783336
  363 SOLV  OW      2794   -2.829752347   -1.118221015   -2.213000585
  363 SOLV  HW1     2795   -2.743122944   -1.072149451   -2.193652536
  363 SOLV  HW2     2796   -2.872745758   -1.076144482   -2.292892295
  364 SOLV  OW      2797   -2.814317719   -2.284696018   -0.694262363
  364 SOLV  HW1     2798   -2.811689045   -2.349886816   -0.770059095
  364 SOLV  HW2     2799   -2.835412576   -2.333157021   -0.609361018
  365 SOLV  OW      2800   -2.659252912   -0.309972899   -0.046082297
  365 SOLV  HW1     2801   -2.655794132   -0.210116340   -0.050342894
  365 SOLV  HW2     2802   -2.696839764   -0.345686259   -0.131599382
  366 SOLV  OW      2803   -1.668886004   -1.014242801   -1.932980680
  366 SOLV  HW1     2804   -1.620022294   -0.946675610   -1.877763173
  366 SOLV  HW2     2805   -1.712595057   -0.968595074   -2.010489902
  367 SOLV  OW      2806   -2.350318089   -2.768973149   -0.579098315
  367 SOLV  HW1     2807   -2.399565617   -2.854937282   -0.565449305
  367 SOLV  HW2     2808   -2.252538115   -2.783886411   -0.564330802
  368 SOLV  OW      2809   -2.175857147   -0.686858982   -3.723510931
  368 SOLV  HW1     2810   -2.222634636   -0.772087413   -3.746952578
  368 SOLV  HW2     2811   -2.177266351   -0.625315306   -3.802326139
  369 SOLV  OW      2812   -1.272535696   -1.978390662   -0.053639791
  369 SOLV  HW1     2813   -1.257221560   -1.892477686   -0.004790239
  369 SOLV  HW2     2814   -1.370776774   -1.995925440   -0.060200885
  370 SOLV  OW      2815   -2.738077754   -2.531659547   -2.836160584
  370 SOLV  HW1     2816   -2.810513901   -2.598559826   -2.852863877
  370 SOLV  HW2     2817   -2.696534860   -2.549129980   -2.746882594
  371 SOLV  OW      2818   -1.327301039   -2.330287579   -3.103822606
  371 SOLV  HW1     2819   -1.238825501   -2.365691926   -3.073487826
  371 SOLV  HW2     2820   -1.400343875   -2.373130413   -3.050617597
  372 SOLV  OW      2821   -1.512038394   -0.965780463   -3.682945917
  372 SOLV  HW1     2822   -1.451042369   -1.031099462   -3.727831519
  372 SOLV  HW2     2823   -1.598621912   -0.961370386   -3.732801270
  373 SOLV  OW      2824   -0.994940960   -2.441025044   -0.019948213
  373 SOLV  HW1     2825   -1.078475521   -2.445561474   -0.074748929
  373 SOLV  HW2     2826   -0.923756521   -2.496475642   -0.063072360
  374 SOLV  OW      2827   -1.966870755   -0.772346734   -0.838195354
  374 SOLV  HW1     2828   -1.880537812   -0.723455519   -0.825626305
  374 SOLV  HW2     2829   -2.006685849   -0.747481458   -0.926502421
  375 SOLV  OW      2830   -0.907528466   -0.480514019   -2.427382112
  375 SOLV  HW1     2831   -0.960719598   -0.399441482   -2.451874479
  375 SOLV  HW2     2832   -0.941488692   -0.517795871   -2.341018831
  376 SOLV  OW      2833   -0.848771609   -2.732805491   -2.868689462
  376 SOLV  HW1     2834   -0.748978313   -2.726563336   -2.866614634
  376 SOLV  HW2     2835   -0.876416841   -2.828259669   -2.857458139
  377 SOLV  OW      2836   -1.414943704   -2.853096704   -0.669744284
  377 SOLV  HW1     2837   -1.344007021   -2.895392560   -0.613345967
  377 SOLV  HW2     2838   -1.474982542   -2.797874127   -0.611885833
  378 SOLV  OW      2839   -2.803780813   -0.836752295   -1.468653087
  378 SOLV  HW1     2840   -2.899991311   -0.832728363   -1.441647991
  378 SOLV  HW2     2841   -2.763555229   -0.922279503   -1.435960050
  379 SOLV  OW      2842   -2.372213907   -1.594321931   -1.435615206
  379 SOLV  HW1     2843   -2.434852157   -1.532638506   -1.483294861
  379 SOLV  HW2     2844   -2.415559022   -1.627610218   -1.351861560
  380 SOLV  OW      2845   -2.529932195   -2.666748883   -2.661624086
  380 SOLV  HW1     2846   -2.443501253   -2.622226128   -2.685061391
  380 SOLV  HW2     2847   -2.514960775   -2.765062478   -2.651033787
  381 SOLV  OW      2848   -1.931569133   -3.110160319   -3.843136783
  381 SOLV  HW1     2849   -1.989461970   -3.170872817   -3.788694928
  381 SOLV  HW2     2850   -1.838081534   -3.145651964   -3.844502059
  382 SOLV  OW      2851   -2.493010359   -1.963286482   -0.347499587
  382 SOLV  HW1     2852   -2.485692989   -1.864845216   -0.363549003
  382 SOLV  HW2     2853   -2.583122345   -1.995217595   -0.376857913
  383 SOLV  OW      2854   -1.300744513   -1.674367222   -3.820035491
  383 SOLV  HW1     2855   -1.396342207   -1.703721836   -3.820995323
  383 SOLV  HW2     2856   -1.293994577   -1.581642988   -3.856887955
  384 SOLV  OW      2857   -2.272871858   -1.649103006   -0.464504539
  384 SOLV  HW1     2858   -2.242517625   -1.730337395   -0.514314200
  384 SOLV  HW2     2859   -2.200808460   -1.619652922   -0.401727092
  385 SOLV  OW      2860   -2.360247598   -2.618615395   -1.882047703
  385 SOLV  HW1     2861   -2.268568027   -2.584747669   -1.903210759
  385 SOLV  HW2     2862   -2.428438466   -2.556829558   -1.921195065
  386 SOLV  OW      2863   -1.307032479   -2.972303200   -3.419890157
  386 SOLV  HW1     2864   -1.370671976   -2.978740841   -3.343013487
  386 SOLV  HW2     2865   -1.291903935   -3.063378262   -3.458333331
  387 SOLV  OW      2866   -2.652146469   -2.574644005   -3.893519564
  387 SOLV  HW1     2867   -2.738483052   -2.621822781   -3.911457627
  387 SOLV  HW2     2868   -2.649277288   -2.545651440   -3.797849431
  388 SOLV  OW      2869   -0.975437880   -2.836381736   -1.828659239
  388 SOLV  HW1     2870   -0.928834800   -2.748399221   -1.838104540
  388 SOLV  HW2     2871   -1.072675659   -2.820862196   -1.811169643
  389 SOLV  OW      2872   -1.911290063   -0.702037682   -2.501524227
  389 SOLV  HW1     2873   -1.835384669   -0.643465607   -2.473075445
  389 SOLV  HW2     2874   -1.920184057   -0.778438115   -2.437606449
  390 SOLV  OW      2875   -2.221176216   -0.736592268   -3.044809804
  390 SOLV  HW1     2876   -2.179461081   -0.820130280   -3.008991018
  390 SOLV  HW2     2877   -2.198069482   -0.726676166   -3.141605572
  391 SOLV  OW      2878   -1.090938379   -3.186714265   -1.673791906
  391 SOLV  HW1     2879   -1.142055115   -3.270209964   -1.653371506
  391 SOLV  HW2     2880   -1.102058859   -3.163644978   -1.770464490
  392 SOLV  OW      2881   -2.094215346   -2.086200901   -0.765902046
  392 SOLV  HW1     2882   -2.123942194   -2.034542146   -0.685593481
  392 SOLV  HW2     2883   -2.099779606   -2.184140530   -0.746446228
  393 SOLV  OW      2884   -0.113677243   -0.952918255   -2.097270292
  393 SOLV  HW1     2885   -0.077038483   -0.918705605   -2.010730742
  393 SOLV  HW2     2886   -0.044946482   -1.009901287   -2.142336269
  394 SOLV  OW      2887   -1.790911503   -0.866639602   -3.130114270
  394 SOLV  HW1     2888   -1.784640556   -0.790644098   -3.065404620
  394 SOLV  HW2     2889   -1.877253786   -0.915162757   -3.116242177
  395 SOLV  OW      2890   -0.286187744   -1.575609699   -3.066627085
  395 SOLV  HW1     2891   -0.193117188   -1.611334300   -3.058655854
  395 SOLV  HW2     2892   -0.282695417   -1.477390811   -3.085140690
  396 SOLV  OW      2893   -0.792316408   -1.426917865   -1.123839865
  396 SOLV  HW1     2894   -0.742669003   -1.460272312   -1.043687779
  396 SOLV  HW2     2895   -0.890526316   -1.439596898   -1.109848991
  397 SOLV  OW      2896   -2.510743013   -1.513816037   -4.337628368
  397 SOLV  HW1     2897   -2.477728318   -1.451071417   -4.267096497
  397 SOLV  HW2     2898   -2.570063085   -1.582651526   -4.295863308
  398 SOLV  OW      2899   -1.075105271   -0.941385123   -3.634127243
  398 SOLV  HW1     2900   -1.089071161   -0.943424902   -3.535118944
  398 SOLV  HW2     2901   -0.987773504   -0.984755964   -3.656350507
  399 SOLV  OW      2902   -2.370226891   -2.909025946   -3.059914799
  399 SOLV  HW1     2903   -2.311691493   -2.924038951   -3.139600110
  399 SOLV  HW2     2904   -2.465474924   -2.901574330   -3.089474659
  400 SOLV  OW      2905   -1.648135315   -1.762071446   -3.352090193
  400 SOLV  HW1     2906   -1.611612751   -1.739384863   -3.442385538
  400 SOLV  HW2     2907   -1.640587045   -1.682392845   -3.292122555
  401 SOLV  OW      2908   -1.295789678   -0.068247595   -0.192126126
  401 SOLV  HW1     2909   -1.286850992   -0.167754278   -0.187606937
  401 SOLV  HW2     2910   -1.210955646   -0.025714333   -0.160567810
  402 SOLV  OW      2911   -1.258811421   -0.616757305   -4.199033578
  402 SOLV  HW1     2912   -1.291961671   -0.522406646   -4.198264831
  402 SOLV  HW2     2913   -1.306433496   -0.669375176   -4.128569915
  403 SOLV  OW      2914   -0.333381506   -2.875951294   -3.559844475
  403 SOLV  HW1     2915   -0.302308727   -2.876240840   -3.464787585
  403 SOLV  HW2     2916   -0.385711690   -2.792585369   -3.577536294
  404 SOLV  OW      2917   -2.190694359   -2.625141841   -4.024598015
  404 SOLV  HW1     2918   -2.278220849   -2.627555326   -4.072917935
  404 SOLV  HW2     2919   -2.160107710   -2.718598530   -4.006382344
  405 SOLV  OW      2920   -2.154412354   -1.569087569   -1.291409152
  405 SOLV  HW1     2921   -2.159491711   -1.630292833   -1.212481531
  405 SOLV  HW2     2922   -2.233563772   -1.584396072   -1.350587942
  406 SOLV  OW      2923   -2.915219433   -2.871845222   -2.753935502
  406 SOLV  HW1     2924   -2.990233945   -2.920447348   -2.709075647
  406 SOLV  HW2     2925   -2.886536118   -2.922581323   -2.835205623
  407 SOLV  OW      2926   -0.919828469   -2.470205703   -1.420004922
  407 SOLV  HW1     2927   -0.847147889   -2.402333907   -1.430614299
  407 SOLV  HW2     2928   -0.901310489   -2.526535969   -1.339472519
  408 SOLV  OW      2929   -0.899569509   -1.655374453   -1.808080469
  408 SOLV  HW1     2930   -0.959118264   -1.634690725   -1.885720510
  408 SOLV  HW2     2931   -0.932859781   -1.737361327   -1.761479601
  409 SOLV  OW      2932   -0.550728354   -2.430134537   -3.074384725
  409 SOLV  HW1     2933   -0.626056899   -2.389655474   -3.126237198
  409 SOLV  HW2     2934   -0.555268737   -2.529796960   -3.081337714
  410 SOLV  OW      2935   -1.118526096   -1.942409723   -2.150984485
  410 SOLV  HW1     2936   -1.116834355   -1.883236850   -2.231592721
  410 SOLV  HW2     2937   -1.213343600   -1.959188444   -2.123964262
  411 SOLV  OW      2938   -1.397669507   -1.445100193   -3.247728240
  411 SOLV  HW1     2939   -1.477258810   -1.480949936   -3.198919429
  411 SOLV  HW2     2940   -1.320032984   -1.439092439   -3.184971190
  412 SOLV  OW      2941   -0.121732786   -2.745043880   -1.895991382
  412 SOLV  HW1     2942   -0.102572855   -2.667846956   -1.956614494
  412 SOLV  HW2     2943   -0.044784871   -2.758212632   -1.833483842
  413 SOLV  OW      2944   -1.208430606   -2.620787949   -3.529442384
  413 SOLV  HW1     2945   -1.274204825   -2.689225864   -3.560934406
  413 SOLV  HW2     2946   -1.239072896   -2.582831916   -3.442137775
  414 SOLV  OW      2947   -2.709585327   -3.116618095   -2.585269990
  414 SOLV  HW1     2948   -2.793143804   -3.087230297   -2.538839904
  414 SOLV  HW2     2949   -2.731553760   -3.144964734   -2.678625329
  415 SOLV  OW      2950   -2.325726746   -2.927583846   -3.652678112
  415 SOLV  HW1     2951   -2.370497883   -2.900360791   -3.737862821
  415 SOLV  HW2     2952   -2.332468498   -2.853138687   -3.586236957
  416 SOLV  OW      2953   -2.773068659   -1.333931389   -0.448435336
  416 SOLV  HW1     2954   -2.710807416   -1.291102673   -0.382930749
  416 SOLV  HW2     2955   -2.734872238   -1.421349412   -0.478446375
  417 SOLV  OW      2956   -2.165485750   -0.539950451   -3.939143327
  417 SOLV  HW1     2957   -2.160668369   -0.452548559   -3.890779013
  417 SOLV  HW2     2958   -2.137723897   -0.526928748   -4.034332843
  418 SOLV  OW      2959   -2.384583958   -1.419635897   -3.655122705
  418 SOLV  HW1     2960   -2.303653362   -1.427266370   -3.713376014
  418 SOLV  HW2     2961   -2.436528621   -1.338116748   -3.680771192
  419 SOLV  OW      2962   -2.683871710   -0.593710099   -0.927872147
  419 SOLV  HW1     2963   -2.661026035   -0.669283714   -0.989260443
  419 SOLV  HW2     2964   -2.781595122   -0.573590514   -0.934740074
  420 SOLV  OW      2965   -1.669902767   -0.256743833   -4.310453303
  420 SOLV  HW1     2966   -1.650026311   -0.233759190   -4.215181740
  420 SOLV  HW2     2967   -1.719212651   -0.181075195   -4.353381063
  421 SOLV  OW      2968   -1.332072048   -0.304150841   -3.118454114
  421 SOLV  HW1     2969   -1.264309301   -0.363410033   -3.162019659
  421 SOLV  HW2     2970   -1.309779010   -0.208515978   -3.137384295
  422 SOLV  OW      2971   -2.526522724   -0.609657864   -4.132413755
  422 SOLV  HW1     2972   -2.499353617   -0.683370589   -4.070540369
  422 SOLV  HW2     2973   -2.526103760   -0.643349745   -4.226566194
  423 SOLV  OW      2974   -2.877776901   -3.115641459   -3.069802778
  423 SOLV  HW1     2975   -2.826914232   -3.033303328   -3.044601654
  423 SOLV  HW2     2976   -2.975559853   -3.094848452   -3.072588095
  424 SOLV  OW      2977   -1.727158894   -2.172785179   -0.912423844
  424 SOLV  HW1     2978   -1.762723777   -2.253520367   -0.959524008
  424 SOLV  HW2     2979   -1.796116493   -2.100366340   -0.913749188
  425 SOLV  OW      2980   -2.945799057   -1.055014585   -3.532331616
  425 SOLV  HW1     2981   -2.910311681   -1.139227429   -3.491702847
  425 SOLV  HW2     2982   -3.001650174   -1.006517127   -3.465022901
  426 SOLV  OW      2983   -0.971754567   -0.346112733   -2.928766817
  426 SOLV  HW1     2984   -0.885703704   -0.391818970   -2.906235607
  426 SOLV  HW2     2985   -0.989476379   -0.354905829   -3.026797688
  427 SOLV  OW      2986   -2.595144702   -0.986361426   -2.143666482
  427 SOLV  HW1     2987   -2.525823174   -1.047455171   -2.105410360
  427 SOLV  HW2     2988   -2.564725208   -0.891539372   -2.134452728
  428 SOLV  OW      2989   -1.299766011   -2.752955937   -0.353726320
  428 SOLV  HW1     2990   -1.229001472   -2.803626530   -0.402987256
  428 SOLV  HW2     2991   -1.258810661   -2.673353461   -0.309142152
  429 SOLV  OW      2992   -2.789428590   -2.808399072   -3.048240327
  429 SOLV  HW1     2993   -2.866866858   -2.751060346   -3.021454201
  429 SOLV  HW2     2994   -2.737276747   -2.762468591   -3.120159921
  430 SOLV  OW      2995   -1.535010027   -2.795762813   -2.845784362
  430 SOLV  HW1     2996   -1.613890223   -2.738729317   -2.868741516
  430 SOLV  HW2     2997   -1.528109181   -2.804628354   -2.746407981
  431 SOLV  OW      2998   -0.705509674   -0.594594222   -3.827926745
  431 SOLV  HW1     2999   -0.758446136   -0.619816926   -3.746911796
  431 SOLV  HW2     3000   -0.619326039   -0.552485475   -3.799624586
  432 SOLV  OW      3001   -0.215011678   -1.489678385   -1.501829788
  432 SOLV  HW1     3002   -0.244548987   -1.446608454   -1.587109134
  432 SOLV  HW2     3003   -0.216859731   -1.589106329   -1.512349709
  433 SOLV  OW      3004   -2.758586247   -2.031216285   -0.149079867
  433 SOLV  HW1     3005   -2.804073837   -1.959932833   -0.202478915
  433 SOLV  HW2     3006   -2.735762237   -2.108122375   -0.208799408
  434 SOLV  OW      3007   -1.606959400   -1.485465888   -3.541834463
  434 SOLV  HW1     3008   -1.549349531   -1.413710679   -3.502671712
  434 SOLV  HW2     3009   -1.691982459   -1.445151284   -3.575705265
  435 SOLV  OW      3010   -0.204749303   -2.683261704   -0.695865252
  435 SOLV  HW1     3011   -0.224731869   -2.590626226   -0.727816658
  435 SOLV  HW2     3012   -0.276545623   -2.745485426   -0.727090774
  436 SOLV  OW      3013   -2.439998041   -0.456346043   -0.124276040
  436 SOLV  HW1     3014   -2.472690260   -0.550847614   -0.125784699
  436 SOLV  HW2     3015   -2.513811965   -0.396038496   -0.094008826
  437 SOLV  OW      3016   -1.337987720   -0.909408086   -2.173972749
  437 SOLV  HW1     3017   -1.275613102   -0.857907797   -2.232784005
  437 SOLV  HW2     3018   -1.302988895   -0.909506711   -2.080289146
  438 SOLV  OW      3019   -0.029646600   -3.099803930   -0.587221115
  438 SOLV  HW1     3020   -0.009972257   -3.141748025   -0.675841955
  438 SOLV  HW2     3021    0.030535126   -3.139084718   -0.517685658
  439 SOLV  OW      3022   -2.204066705   -1.406118073   -2.448483195
  439 SOLV  HW1     3023   -2.178088391   -1.424453985   -2.543300559
  439 SOLV  HW2     3024   -2.239652418   -1.312947372   -2.441110983
  440 SOLV  OW      3025   -1.826022601   -2.389893481   -1.043842346
  440 SOLV  HW1     3026   -1.783261669   -2.457164563   -1.104241435
  440 SOLV  HW2     3027   -1.852963536   -2.434252944   -0.958353563
  441 SOLV  OW      3028   -2.647475672   -1.690419957   -1.940838814
  441 SOLV  HW1     3029   -2.681687207   -1.711872460   -2.032331252
  441 SOLV  HW2     3030   -2.547709886   -1.697322825   -1.940108969
  442 SOLV  OW      3031   -1.449174304   -3.018993079   -1.666637367
  442 SOLV  HW1     3032   -1.411770748   -3.094975679   -1.613445329
  442 SOLV  HW2     3033   -1.532345452   -2.985223866   -1.622547212
  443 SOLV  OW      3034   -1.166128919   -0.333374866   -3.559770856
  443 SOLV  HW1     3035   -1.096928661   -0.298339806   -3.622901049
  443 SOLV  HW2     3036   -1.209666967   -0.414146267   -3.599545074
  444 SOLV  OW      3037   -1.486858627   -1.339769826   -0.650737995
  444 SOLV  HW1     3038   -1.482851159   -1.418441653   -0.589136625
  444 SOLV  HW2     3039   -1.582083070   -1.321356719   -0.675094986
  445 SOLV  OW      3040   -0.541485531   -2.652175079   -0.378145796
  445 SOLV  HW1     3041   -0.602790238   -2.593163925   -0.325615248
  445 SOLV  HW2     3042   -0.452621673   -2.656905573   -0.332529601
  446 SOLV  OW      3043   -2.379282160   -0.171776925   -0.129779145
  446 SOLV  HW1     3044   -2.340109339   -0.152523545   -0.039808052
  446 SOLV  HW2     3045   -2.387809515   -0.270679373   -0.141925319
  447 SOLV  OW      3046   -2.938192458   -2.140374681   -1.029377007
  447 SOLV  HW1     3047   -3.001858928   -2.194246403   -1.084553614
  447 SOLV  HW2     3048   -2.986075781   -2.103615514   -0.949652787
  448 SOLV  OW      3049   -1.590258265   -2.830526477   -2.573299448
  448 SOLV  HW1     3050   -1.671415004   -2.870126546   -2.530319901
  448 SOLV  HW2     3051   -1.508864654   -2.879837001   -2.542553242
  449 SOLV  OW      3052   -1.052573955   -2.786226920   -0.677658512
  449 SOLV  HW1     3053   -1.100198451   -2.709580341   -0.634544328
  449 SOLV  HW2     3054   -1.043605816   -2.768944338   -0.775752519
  450 SOLV  OW      3055   -1.798633401   -0.820809408   -2.113781589
  450 SOLV  HW1     3056   -1.863820956   -0.852385788   -2.182737608
  450 SOLV  HW2     3057   -1.709191848   -0.807004786   -2.156337470
  451 SOLV  OW      3058   -2.283297140   -2.102979710   -0.268810023
  451 SOLV  HW1     3059   -2.352060034   -2.044912612   -0.312415125
  451 SOLV  HW2     3060   -2.312153350   -2.124456508   -0.175496211
  452 SOLV  OW      3061   -0.942711045   -2.977353799   -2.540713893
  452 SOLV  HW1     3062   -0.930319463   -3.046086732   -2.469144118
  452 SOLV  HW2     3063   -0.951629891   -3.022798222   -2.629354987
  453 SOLV  OW      3064   -2.324804203   -1.806389102   -2.517980806
  453 SOLV  HW1     3065   -2.395348407   -1.867910685   -2.553198823
  453 SOLV  HW2     3066   -2.263287429   -1.780199180   -2.592354332
  454 SOLV  OW      3067   -1.413489644   -2.414858119   -0.928547967
  454 SOLV  HW1     3068   -1.349492307   -2.362823568   -0.871994780
  454 SOLV  HW2     3069   -1.391064290   -2.512177613   -0.923294910
  455 SOLV  OW      3070   -2.771408899   -1.459556210   -0.869085977
  455 SOLV  HW1     3071   -2.730399062   -1.382977590   -0.819533759
  455 SOLV  HW2     3072   -2.759095452   -1.543706192   -0.816468221
  456 SOLV  OW      3073   -2.785606278   -1.313727788   -2.606453444
  456 SOLV  HW1     3074   -2.867016204   -1.362607861   -2.575072672
  456 SOLV  HW2     3075   -2.707916578   -1.337527602   -2.548149573
  457 SOLV  OW      3076   -0.025490006   -0.195384855   -2.416327157
  457 SOLV  HW1     3077    0.014182139   -0.107523382   -2.442943374
  457 SOLV  HW2     3078   -0.108305978   -0.212117093   -2.469839117
  458 SOLV  OW      3079   -1.625847511   -0.642051861   -3.562751690
  458 SOLV  HW1     3080   -1.664581360   -0.668708889   -3.651015734
  458 SOLV  HW2     3081   -1.675413907   -0.688359468   -3.489265697
  459 SOLV  OW      3082   -1.923516160   -1.972556329   -0.947569588
  459 SOLV  HW1     3083   -1.978505275   -1.947922506   -1.027377934
  459 SOLV  HW2     3084   -1.981566739   -2.017611665   -0.879744879
  460 SOLV  OW      3085   -1.227299385   -1.730465834   -3.069002494
  460 SOLV  HW1     3086   -1.216424040   -1.762537729   -2.974901291
  460 SOLV  HW2     3087   -1.316730590   -1.758741682   -3.103706376
  461 SOLV  OW      3088   -1.379349477   -1.480775417   -4.294850634
  461 SOLV  HW1     3089   -1.395608363   -1.386246870   -4.266538930
  461 SOLV  HW2     3090   -1.466875170   -1.525690812   -4.312831401
  462 SOLV  OW      3091   -1.057840460   -3.036078186   -1.114267807
  462 SOLV  HW1     3092   -1.144512247   -3.035258622   -1.164155672
  462 SOLV  HW2     3093   -0.982624068   -3.018808120   -1.177872898
  463 SOLV  OW      3094   -0.334732353   -2.083081593   -2.294627736
  463 SOLV  HW1     3095   -0.321151432   -2.180578751   -2.312230655
  463 SOLV  HW2     3096   -0.432451750   -2.062001193   -2.297546870
  464 SOLV  OW      3097   -2.445499955   -2.718195134   -1.377718713
  464 SOLV  HW1     3098   -2.435226968   -2.701614633   -1.279630388
  464 SOLV  HW2     3099   -2.454150314   -2.816462073   -1.394166566
  465 SOLV  OW      3100   -2.256466597   -1.939804734   -1.834810987
  465 SOLV  HW1     3101   -2.211193784   -2.028731075   -1.828293446
  465 SOLV  HW2     3102   -2.336104876   -1.938457336   -1.774330859
  466 SOLV  OW      3103   -2.653881053   -1.647285340   -2.771056049
  466 SOLV  HW1     3104   -2.646035176   -1.742929946   -2.799204466
  466 SOLV  HW2     3105   -2.562598093   -1.607052465   -2.763960639
  467 SOLV  OW      3106   -0.572722141   -1.460205471   -2.671503348
  467 SOLV  HW1     3107   -0.598783599   -1.419363111   -2.584014348
  467 SOLV  HW2     3108   -0.491411370   -1.517034992   -2.658833944
  468 SOLV  OW      3109   -2.577818395   -2.327846860   -1.233080436
  468 SOLV  HW1     3110   -2.585216932   -2.228956197   -1.245962041
  468 SOLV  HW2     3111   -2.651728536   -2.373507534   -1.282602087
  469 SOLV  OW      3112   -2.075409854   -2.550066213   -0.026094532
  469 SOLV  HW1     3113   -2.148452055   -2.548273898    0.042194127
  469 SOLV  HW2     3114   -1.986677426   -2.550415703    0.020036826
  470 SOLV  OW      3115   -1.246477857   -2.843445045   -3.862468446
  470 SOLV  HW1     3116   -1.147276002   -2.833094101   -3.869671774
  470 SOLV  HW2     3117   -1.274869261   -2.827341123   -3.767945475
  471 SOLV  OW      3118   -0.191833321   -3.069585327   -2.049347982
  471 SOLV  HW1     3119   -0.102843289   -3.053709792   -2.092128481
  471 SOLV  HW2     3120   -0.211911765   -3.167555517   -2.049586945
  472 SOLV  OW      3121   -2.911219832   -0.996108657   -0.761207045
  472 SOLV  HW1     3122   -2.838176414   -1.058499768   -0.733386892
  472 SOLV  HW2     3123   -2.881273102   -0.901644843   -0.747731650
  473 SOLV  OW      3124   -1.250554443   -1.213056608   -1.855539075
  473 SOLV  HW1     3125   -1.341892776   -1.252667426   -1.846140556
  473 SOLV  HW2     3126   -1.181746975   -1.283723182   -1.839053691
  474 SOLV  OW      3127   -0.041152986   -2.749876708   -3.563187900
  474 SOLV  HW1     3128    0.041350075   -2.707931704   -3.525297614
  474 SOLV  HW2     3129   -0.118317504   -2.687157912   -3.552524029
  475 SOLV  OW      3130   -0.673879715   -1.856792601   -1.257675368
  475 SOLV  HW1     3131   -0.668384428   -1.840003887   -1.159247820
  475 SOLV  HW2     3132   -0.703287467   -1.773257981   -1.304120513
  476 SOLV  OW      3133   -2.335257577   -2.119080711   -2.112759429
  476 SOLV  HW1     3134   -2.420689587   -2.080060452   -2.147114343
  476 SOLV  HW2     3135   -2.329090314   -2.104080312   -2.014076065
  477 SOLV  OW      3136   -3.013000455   -0.277681344   -0.312856894
  477 SOLV  HW1     3137   -3.020973683   -0.307558070   -0.217750410
  477 SOLV  HW2     3138   -2.925983590   -0.230078534   -0.325640945
  478 SOLV  OW      3139   -1.180188835   -2.973446793   -0.506701661
  478 SOLV  HW1     3140   -1.136032652   -2.904041849   -0.563578609
  478 SOLV  HW2     3141   -1.141172928   -3.063187615   -0.527346489
  479 SOLV  OW      3142   -0.847731902   -0.414275840   -2.125497874
  479 SOLV  HW1     3143   -0.938848713   -0.398770396   -2.087304032
  479 SOLV  HW2     3144   -0.848359385   -0.497955689   -2.180258445
  480 SOLV  OW      3145   -2.370132569   -3.051145541   -1.599291532
  480 SOLV  HW1     3146   -2.383547026   -2.964095541   -1.646644989
  480 SOLV  HW2     3147   -2.458859249   -3.094534092   -1.583575075
  481 SOLV  OW      3148   -2.592775359   -0.788373936   -2.358606736
  481 SOLV  HW1     3149   -2.623436440   -0.731999576   -2.435310987
  481 SOLV  HW2     3150   -2.530476194   -0.735337501   -2.301095433
  482 SOLV  OW      3151   -1.531658727   -1.290730116   -1.862287745
  482 SOLV  HW1     3152   -1.570762228   -1.212519959   -1.813754177
  482 SOLV  HW2     3153   -1.497632486   -1.357446862   -1.796011652
  483 SOLV  OW      3154   -0.770130238   -0.818340769   -3.405576137
  483 SOLV  HW1     3155   -0.723632605   -0.906287661   -3.395342368
  483 SOLV  HW2     3156   -0.702420794   -0.744745421   -3.406329968
  484 SOLV  OW      3157   -2.361409673   -0.643195525   -0.676780321
  484 SOLV  HW1     3158   -2.413747781   -0.570271195   -0.720874719
  484 SOLV  HW2     3159   -2.270433161   -0.609181441   -0.652952144
  485 SOLV  OW      3160   -2.576157077   -2.385464136   -2.275512906
  485 SOLV  HW1     3161   -2.527630633   -2.390552467   -2.362801707
  485 SOLV  HW2     3162   -2.674033555   -2.373905687   -2.292442092
  486 SOLV  OW      3163   -3.013036618   -1.908053937   -2.197971454
  486 SOLV  HW1     3164   -3.096963066   -1.885454631   -2.247441297
  486 SOLV  HW2     3165   -2.934363550   -1.870366727   -2.246878932
  487 SOLV  OW      3166   -1.313255891   -2.041218739   -1.820043337
  487 SOLV  HW1     3167   -1.387895881   -2.011550590   -1.760460089
  487 SOLV  HW2     3168   -1.348798119   -2.058405517   -1.911928054
  488 SOLV  OW      3169   -1.372298833   -2.836391291   -3.631100687
  488 SOLV  HW1     3170   -1.460600825   -2.861098555   -3.671023090
  488 SOLV  HW2     3171   -1.354694992   -2.893742786   -3.551086138
  489 SOLV  OW      3172   -2.879180710   -1.331891304   -1.122903551
  489 SOLV  HW1     3173   -2.826387850   -1.359370359   -1.042534210
  489 SOLV  HW2     3174   -2.853946382   -1.238729222   -1.149083762
  490 SOLV  OW      3175   -0.664871814   -0.034670971   -2.553289879
  490 SOLV  HW1     3176   -0.711512994    0.028753210   -2.491617515
  490 SOLV  HW2     3177   -0.721367341   -0.116172452   -2.566223198
  491 SOLV  OW      3178   -2.927039358   -2.295742778   -3.373694160
  491 SOLV  HW1     3179   -2.938038121   -2.390719554   -3.403026412
  491 SOLV  HW2     3180   -2.906129698   -2.293283111   -3.275925837
  492 SOLV  OW      3181   -2.091878068   -3.026278273   -1.677048883
  492 SOLV  HW1     3182   -2.187543174   -3.055410658   -1.676033464
  492 SOLV  HW2     3183   -2.082676213   -2.940374533   -1.626675847
  493 SOLV  OW      3184   -1.139587214   -2.787206478   -2.117787265
  493 SOLV  HW1     3185   -1.095341398   -2.863062524   -2.069933233
  493 SOLV  HW2     3186   -1.193778777   -2.733899587   -2.052799000
  494 SOLV  OW      3187   -0.649164359   -2.133468422   -1.270945757
  494 SOLV  HW1     3188   -0.698148784   -2.046298017   -1.272855571
  494 SOLV  HW2     3189   -0.587271953   -2.135185827   -1.192407766
  495 SOLV  OW      3190   -1.450009941   -1.709264389   -1.308546683
  495 SOLV  HW1     3191   -1.474591983   -1.613441152   -1.323221215
  495 SOLV  HW2     3192   -1.499336486   -1.744506250   -1.229007556
  496 SOLV  OW      3193   -1.038478252   -2.570324444   -2.712816902
  496 SOLV  HW1     3194   -1.063671085   -2.473654845   -2.717479451
  496 SOLV  HW2     3195   -0.953513182   -2.585090916   -2.763455556
  497 SOLV  OW      3196   -2.975782286   -1.547827134   -1.509349168
  497 SOLV  HW1     3197   -3.051617232   -1.567010565   -1.571658857
  497 SOLV  HW2     3198   -2.892539299   -1.591222749   -1.543828205
  498 SOLV  OW      3199   -2.986814551   -1.573456915   -0.377953822
  498 SOLV  HW1     3200   -3.008948234   -1.479929408   -0.405602623
  498 SOLV  HW2     3201   -3.055406205   -1.636208873   -0.414819440
  499 SOLV  OW      3202   -2.694314823   -1.047578225   -3.980657132
  499 SOLV  HW1     3203   -2.719392441   -1.062569859   -3.885010517
  499 SOLV  HW2     3204   -2.748230444   -1.108210350   -4.039126964
  500 SOLV  OW      3205   -2.170885703   -0.296760472   -2.745631309
  500 SOLV  HW1     3206   -2.085499569   -0.244816435   -2.749187816
  500 SOLV  HW2     3207   -2.181088410   -0.349887479   -2.829744709
  501 SOLV  OW      3208   -1.210989690   -0.111094518   -3.292290191
  501 SOLV  HW1     3209   -1.238555109   -0.023587944   -3.332095222
  501 SOLV  HW2     3210   -1.216954822   -0.182692041   -3.361858925
  502 SOLV  OW      3211   -2.144524303   -1.359100045   -1.530401562
  502 SOLV  HW1     3212   -2.180828768   -1.411794083   -1.607257377
  502 SOLV  HW2     3213   -2.147410863   -1.414877126   -1.447444042
  503 SOLV  OW      3214   -0.448788468   -1.903160540   -1.927588367
  503 SOLV  HW1     3215   -0.537872881   -1.875567553   -1.963699114
  503 SOLV  HW2     3216   -0.455759029   -1.994795740   -1.888144376
  504 SOLV  OW      3217   -0.517199067   -0.654323490   -4.062470425
  504 SOLV  HW1     3218   -0.543416439   -0.672583569   -3.967711452
  504 SOLV  HW2     3219   -0.543965907   -0.731667598   -4.119928457
  505 SOLV  OW      3220   -1.121463246   -0.257227725   -2.148724600
  505 SOLV  HW1     3221   -1.145001185   -0.313233843   -2.069283668
  505 SOLV  HW2     3222   -1.069482395   -0.177189229   -2.118835047
  506 SOLV  OW      3223   -2.022754526   -1.332712562   -2.838543931
  506 SOLV  HW1     3224   -2.036516215   -1.372283163   -2.929352574
  506 SOLV  HW2     3225   -1.938250096   -1.368696673   -2.798978226
  507 SOLV  OW      3226   -2.007080937   -0.745191551   -1.094311279
  507 SOLV  HW1     3227   -1.920481972   -0.734861368   -1.143238845
  507 SOLV  HW2     3228   -2.072501600   -0.793780394   -1.152283994
  508 SOLV  OW      3229   -1.299748227   -0.553356150   -1.413030283
  508 SOLV  HW1     3230   -1.276477238   -0.630923765   -1.354350839
  508 SOLV  HW2     3231   -1.343794145   -0.482197231   -1.358277155
  509 SOLV  OW      3232   -2.841557048   -0.217093735   -3.239629792
  509 SOLV  HW1     3233   -2.756900770   -0.242891124   -3.286207046
  509 SOLV  HW2     3234   -2.919959527   -0.247622597   -3.293691613
  510 SOLV  OW      3235   -2.811690746   -2.122486429   -3.842469410
  510 SOLV  HW1     3236   -2.810099739   -2.043793063   -3.780774908
  510 SOLV  HW2     3237   -2.788848861   -2.205356984   -3.791360908
  511 SOLV  OW      3238   -2.911776141   -2.807966257   -3.441797753
  511 SOLV  HW1     3239   -2.985814640   -2.848721127   -3.388343238
  511 SOLV  HW2     3240   -2.829294300   -2.802301247   -3.385542499
  512 SOLV  OW      3241   -2.893274233   -1.264312926   -2.863844007
  512 SOLV  HW1     3242   -2.959281252   -1.194452361   -2.836199714
  512 SOLV  HW2     3243   -2.835427540   -1.288213043   -2.785843421
  513 SOLV  OW      3244   -1.730443272   -0.107811073   -3.703933765
  513 SOLV  HW1     3245   -1.689606373   -0.186455854   -3.657577000
  513 SOLV  HW2     3246   -1.807310076   -0.073523201   -3.649920777
  514 SOLV  OW      3247   -2.672213388   -3.078598505   -0.307996219
  514 SOLV  HW1     3248   -2.698235505   -2.990110891   -0.269339291
  514 SOLV  HW2     3249   -2.734486931   -3.101933818   -0.382688445
  515 SOLV  OW      3250   -0.555737744   -1.244947697   -3.145114964
  515 SOLV  HW1     3251   -0.593769675   -1.331148015   -3.178650009
  515 SOLV  HW2     3252   -0.515300402   -1.259282180   -3.054777337
  516 SOLV  OW      3253   -2.033340458   -1.474593107   -3.075324915
  516 SOLV  HW1     3254   -2.049569043   -1.558327261   -3.127542217
  516 SOLV  HW2     3255   -1.961809129   -1.420822840   -3.119972837
  517 SOLV  OW      3256   -3.045408475   -3.061605188   -0.077568057
  517 SOLV  HW1     3257   -2.953806880   -3.032017570   -0.050446359
  517 SOLV  HW2     3258   -3.063291537   -3.152772301   -0.040548448
  518 SOLV  OW      3259   -1.831275159   -0.433926805   -3.887273947
  518 SOLV  HW1     3260   -1.894566214   -0.435070908   -3.964698155
  518 SOLV  HW2     3261   -1.785098667   -0.345307663   -3.883298033
  519 SOLV  OW      3262   -2.819128228   -2.458290632   -0.886449468
  519 SOLV  HW1     3263   -2.827143212   -2.550240895   -0.847966395
  519 SOLV  HW2     3264   -2.836575455   -2.461731869   -0.984855526
  520 SOLV  OW      3265   -1.443531115   -0.657551551   -0.580048765
  520 SOLV  HW1     3266   -1.510165524   -0.696023087   -0.516160719
  520 SOLV  HW2     3267   -1.352597700   -0.693446906   -0.558966186
  521 SOLV  OW      3268   -2.811358966   -1.957333415   -4.071720752
  521 SOLV  HW1     3269   -2.821294962   -2.012047980   -4.154841295
  521 SOLV  HW2     3270   -2.797505837   -2.017947577   -3.993392120
  522 SOLV  OW      3271   -2.800285914   -0.750867195   -0.669889679
  522 SOLV  HW1     3272   -2.709558598   -0.736621830   -0.709481651
  522 SOLV  HW2     3273   -2.858818827   -0.672788195   -0.691783769
  523 SOLV  OW      3274   -1.865916463   -2.098801658   -2.427665494
  523 SOLV  HW1     3275   -1.847673226   -2.197109619   -2.425581171
  523 SOLV  HW2     3276   -1.938455311   -2.076987902   -2.362367645
  524 SOLV  OW      3277   -2.921823916   -2.323927006   -2.669856895
  524 SOLV  HW1     3278   -2.999595975   -2.360708050   -2.720847567
  524 SOLV  HW2     3279   -2.842853486   -2.315972163   -2.730699289
  525 SOLV  OW      3280   -0.124775520   -2.310163495   -1.978528079
  525 SOLV  HW1     3281   -0.182002260   -2.369000679   -1.921388872
  525 SOLV  HW2     3282   -0.091339950   -2.233208484   -1.924107186
  526 SOLV  OW      3283   -1.855353170   -2.600878148   -2.270885439
  526 SOLV  HW1     3284   -1.926699169   -2.609898688   -2.201399212
  526 SOLV  HW2     3285   -1.773783066   -2.650775664   -2.241618459
  527 SOLV  OW      3286   -0.423549420   -1.907762037   -3.530867186
  527 SOLV  HW1     3287   -0.407573704   -1.841410846   -3.603968504
  527 SOLV  HW2     3288   -0.521752900   -1.915160984   -3.513466613
  528 SOLV  OW      3289   -0.825624662   -3.146994595   -0.763011236
  528 SOLV  HW1     3290   -0.760759724   -3.218541668   -0.737031407
  528 SOLV  HW2     3291   -0.851285395   -3.094272049   -0.681997526
  529 SOLV  OW      3292   -1.685952012   -1.937251595   -0.525855568
  529 SOLV  HW1     3293   -1.643444947   -1.926929733   -0.435929995
  529 SOLV  HW2     3294   -1.632582529   -1.887006229   -0.593892520
  530 SOLV  OW      3295   -0.979525330   -0.549656092   -3.181691604
  530 SOLV  HW1     3296   -1.062045542   -0.527834330   -3.233804246
  530 SOLV  HW2     3297   -0.991422448   -0.637707183   -3.135789459
  531 SOLV  OW      3298   -2.888344354   -2.475335468   -1.158917854
  531 SOLV  HW1     3299   -2.928907700   -2.390142207   -1.192034666
  531 SOLV  HW2     3300   -2.825514432   -2.511335012   -1.227898611
  532 SOLV  OW      3301   -1.535595040   -0.134200906   -0.036630016
  532 SOLV  HW1     3302   -1.530102021   -0.228680937   -0.004299573
  532 SOLV  HW2     3303   -1.452402918   -0.111424173   -0.087246934
  533 SOLV  OW      3304   -2.099340869   -1.576892490   -3.729351096
  533 SOLV  HW1     3305   -2.095285275   -1.526226589   -3.643220395
  533 SOLV  HW2     3306   -2.053219109   -1.524535629   -3.800999172
  534 SOLV  OW      3307   -2.112609306   -1.780513850   -4.088839037
  534 SOLV  HW1     3308   -2.074962898   -1.705252630   -4.034802626
  534 SOLV  HW2     3309   -2.071038286   -1.866620532   -4.059532395
  535 SOLV  OW      3310   -2.422153325   -1.606636136   -3.025755382
  535 SOLV  HW1     3311   -2.452086557   -1.511926506   -3.037397512
  535 SOLV  HW2     3312   -2.338406178   -1.621802795   -3.078269703
  536 SOLV  OW      3313   -0.857233518   -2.201078452   -3.905010362
  536 SOLV  HW1     3314   -0.951318695   -2.227853134   -3.925819114
  536 SOLV  HW2     3315   -0.831737662   -2.236255258   -3.814930229
  537 SOLV  OW      3316   -2.397743821   -0.022793020   -0.512824107
  537 SOLV  HW1     3317   -2.465280671    0.040040446   -0.551459568
  537 SOLV  HW2     3318   -2.315889879    0.028316472   -0.486563469
  538 SOLV  OW      3319   -2.286095249   -2.567352831   -2.694701759
  538 SOLV  HW1     3320   -2.250807582   -2.622968394   -2.619445669
  538 SOLV  HW2     3321   -2.224168902   -2.490594468   -2.711282961
  539 SOLV  OW      3322   -0.327383550   -1.676252948   -1.092401250
  539 SOLV  HW1     3323   -0.365162114   -1.736204176   -1.162971231
  539 SOLV  HW2     3324   -0.286160477   -1.731733445   -1.020124048
  540 SOLV  OW      3325   -2.789705082   -2.989940249   -1.464653740
  540 SOLV  HW1     3326   -2.752028559   -2.916438638   -1.408279684
  540 SOLV  HW2     3327   -2.817068789   -2.953087150   -1.553496730
  541 SOLV  OW      3328   -2.914418379   -1.600651624   -2.890305264
  541 SOLV  HW1     3329   -2.936901547   -1.506165469   -2.866465746
  541 SOLV  HW2     3330   -2.820212068   -1.620353948   -2.863131037
  542 SOLV  OW      3331   -0.837984505   -2.633392078   -1.980095262
  542 SOLV  HW1     3332   -0.756658558   -2.609016846   -1.927240061
  542 SOLV  HW2     3333   -0.811131169   -2.657311083   -2.073414495
  543 SOLV  OW      3334   -1.534599595   -1.567904633   -0.475698362
  543 SOLV  HW1     3335   -1.603814461   -1.510828708   -0.431502136
  543 SOLV  HW2     3336   -1.505771377   -1.640065870   -0.412743843
  544 SOLV  OW      3337   -1.365879931   -0.796328394   -2.549570610
  544 SOLV  HW1     3338   -1.338756197   -0.752791687   -2.463716968
  544 SOLV  HW2     3339   -1.367047027   -0.728044711   -2.622631348
  545 SOLV  OW      3340   -2.672620351   -0.243524437   -1.536144808
  545 SOLV  HW1     3341   -2.765762727   -0.218795240   -1.509413738
  545 SOLV  HW2     3342   -2.629165451   -0.165651560   -1.581410248
  546 SOLV  OW      3343   -2.453584441   -3.046329249   -0.027304396
  546 SOLV  HW1     3344   -2.514959976   -3.106148618    0.024234403
  546 SOLV  HW2     3345   -2.462585631   -3.065592225   -0.125026009
  547 SOLV  OW      3346   -2.915503901   -2.227176564   -1.486339886
  547 SOLV  HW1     3347   -2.891661725   -2.139309425   -1.444976161
  547 SOLV  HW2     3348   -2.854893994   -2.245041016   -1.563846663
  548 SOLV  OW      3349   -2.372129118   -3.166278395   -3.518347842
  548 SOLV  HW1     3350   -2.457573153   -3.145657868   -3.470643051
  548 SOLV  HW2     3351   -2.339208426   -3.084041827   -3.564769662
  549 SOLV  OW      3352   -2.597971749   -1.329320657   -2.975095742
  549 SOLV  HW1     3353   -2.657794675   -1.267671820   -3.026301460
  549 SOLV  HW2     3354   -2.643532958   -1.357411670   -2.890618276
  550 SOLV  OW      3355   -0.237323350   -2.606865473   -2.785628926
  550 SOLV  HW1     3356   -0.278106924   -2.655217120   -2.708167213
  550 SOLV  HW2     3357   -0.203609947   -2.673292406   -2.852354758
  551 SOLV  OW      3358   -0.502319799   -0.210414726   -3.126043896
  551 SOLV  HW1     3359   -0.498142079   -0.249377209   -3.218056334
  551 SOLV  HW2     3360   -0.562606812   -0.266172766   -3.068963171
  552 SOLV  OW      3361   -0.920134851   -2.491533552   -4.198980872
  552 SOLV  HW1     3362   -0.866972174   -2.413312616   -4.231492021
  552 SOLV  HW2     3363   -0.937278152   -2.554106566   -4.275089003
  553 SOLV  OW      3364   -1.822972042   -2.699426648   -0.294335623
  553 SOLV  HW1     3365   -1.734773011   -2.654249744   -0.307825437
  553 SOLV  HW2     3366   -1.808926079   -2.798091461   -0.285974882
  554 SOLV  OW      3367   -0.742399235   -1.792980128   -3.532993266
  554 SOLV  HW1     3368   -0.723769812   -1.744695064   -3.447416277
  554 SOLV  HW2     3369   -0.695344247   -1.746823381   -3.608208134
  555 SOLV  OW      3370   -0.741374925   -2.307326969   -2.021959580
  555 SOLV  HW1     3371   -0.717226799   -2.312007663   -2.118894385
  555 SOLV  HW2     3372   -0.777399288   -2.216429863   -2.000950672
  556 SOLV  OW      3373   -0.238473419   -1.758917807   -1.865435810
  556 SOLV  HW1     3374   -0.323229238   -1.807693600   -1.886350286
  556 SOLV  HW2     3375   -0.229716274   -1.748322121   -1.766385096
  557 SOLV  OW      3376   -1.711581136   -2.788711350   -2.015826305
  557 SOLV  HW1     3377   -1.636353043   -2.851106296   -1.994623220
  557 SOLV  HW2     3378   -1.747434926   -2.749727994   -1.931004115
  558 SOLV  OW      3379   -2.780441405   -3.067871722   -0.817992324
  558 SOLV  HW1     3380   -2.706689845   -3.105057142   -0.761603361
  558 SOLV  HW2     3381   -2.860073083   -3.049031024   -0.760498744
  559 SOLV  OW      3382   -2.746546670   -2.401063088   -4.230598259
  559 SOLV  HW1     3383   -2.838482786   -2.438816240   -4.219459541
  559 SOLV  HW2     3384   -2.679020207   -2.468301761   -4.200253975
  560 SOLV  OW      3385   -1.751830749   -0.786864467   -3.380370898
  560 SOLV  HW1     3386   -1.767468078   -0.807515371   -3.283774760
  560 SOLV  HW2     3387   -1.839667732   -0.772788611   -3.426069616
  561 SOLV  OW      3388   -2.087037085   -2.012772050   -1.535228819
  561 SOLV  HW1     3389   -2.055391667   -2.037145326   -1.443542134
  561 SOLV  HW2     3390   -2.054260684   -2.080678342   -1.600927525
  562 SOLV  OW      3391   -2.145647294   -2.047124939   -3.094514036
  562 SOLV  HW1     3392   -2.167463970   -2.139866920   -3.124894881
  562 SOLV  HW2     3393   -2.060935263   -2.048540723   -3.041392783
  563 SOLV  OW      3394   -2.396215883   -0.524985224   -1.069974270
  563 SOLV  HW1     3395   -2.381430510   -0.427817090   -1.088457093
  563 SOLV  HW2     3396   -2.482997857   -0.536885632   -1.021713621
  564 SOLV  OW      3397   -0.476250519   -2.071232956   -1.043295480
  564 SOLV  HW1     3398   -0.426947268   -2.107362070   -0.964150571
  564 SOLV  HW2     3399   -0.530583433   -1.992055054   -1.015388594
  565 SOLV  OW      3400   -1.240455898   -2.232257303   -1.120238412
  565 SOLV  HW1     3401   -1.267651020   -2.136419262   -1.129018904
  565 SOLV  HW2     3402   -1.301325549   -2.278377834   -1.055668009
  566 SOLV  OW      3403   -2.996402200   -1.483629190   -1.838815376
  566 SOLV  HW1     3404   -2.984607729   -1.491826095   -1.937785481
  566 SOLV  HW2     3405   -3.050496965   -1.560737875   -1.805209695
  567 SOLV  OW      3406   -1.764172800   -2.295274025   -3.981547472
  567 SOLV  HW1     3407   -1.856067763   -2.327211722   -4.004684010
  567 SOLV  HW2     3408   -1.770533260   -2.220857248   -3.915036912
  568 SOLV  OW      3409   -0.632626712   -2.981614863   -1.479301728
  568 SOLV  HW1     3410   -0.722538424   -3.009924877   -1.512709948
  568 SOLV  HW2     3411   -0.641165393   -2.895050130   -1.429952555
  569 SOLV  OW      3412   -0.216590250   -3.147924527   -3.070047232
  569 SOLV  HW1     3413   -0.274756060   -3.066950215   -3.077888811
  569 SOLV  HW2     3414   -0.195596241   -3.164659655   -2.973710347
  570 SOLV  OW      3415   -0.593913966   -2.918086162   -4.115011065
  570 SOLV  HW1     3416   -0.685661470   -2.956214584   -4.126426414
  570 SOLV  HW2     3417   -0.592772023   -2.823626662   -4.147840368
  571 SOLV  OW      3418   -2.253667779   -0.389800706   -3.227713300
  571 SOLV  HW1     3419   -2.202957962   -0.401834258   -3.142358930
  571 SOLV  HW2     3420   -2.203386925   -0.327710195   -3.287864954
  572 SOLV  OW      3421   -0.882618585   -1.993071436   -1.005031233
  572 SOLV  HW1     3422   -0.960844959   -1.930908209   -1.000751733
  572 SOLV  HW2     3423   -0.875641366   -2.031544478   -1.097080612
  573 SOLV  OW      3424   -1.859018256   -2.624755149   -4.158033303
  573 SOLV  HW1     3425   -1.779441367   -2.685176040   -4.162141294
  573 SOLV  HW2     3426   -1.858512389   -2.563586557   -4.237141758
  574 SOLV  OW      3427   -1.345232577   -0.365997090   -0.591403736
  574 SOLV  HW1     3428   -1.389101673   -0.455819853   -0.594454445
  574 SOLV  HW2     3429   -1.402421547   -0.302753511   -0.539138627
  575 SOLV  OW      3430   -0.173610348   -2.089698664   -3.400673065
  575 SOLV  HW1     3431   -0.182644320   -2.183593306   -3.433898218
  575 SOLV  HW2     3432   -0.194074161   -2.025957377   -3.474969333
  576 SOLV  OW      3433   -2.941037407   -0.153213208   -1.440164673
  576 SOLV  HW1     3434   -2.982771162   -0.239151758   -1.469709509
  576 SOLV  HW2     3435   -2.948660147   -0.144915643   -1.340801479
  577 SOLV  OW      3436   -2.823029298   -1.223162094   -0.166168676
  577 SOLV  HW1     3437   -2.839220538   -1.128399647   -0.193724879
  577 SOLV  HW2     3438   -2.725689740   -1.244291510   -0.175113118
  578 SOLV  OW      3439   -1.647453871   -0.439433487   -1.241935166
  578 SOLV  HW1     3440   -1.554154902   -0.408171907   -1.259813015
  578 SOLV  HW2     3441   -1.691549604   -0.463809938   -1.328323372
  579 SOLV  OW      3442   -1.727277671   -1.487699028   -1.842992206
  579 SOLV  HW1     3443   -1.670599155   -1.410406101   -1.871537428
  579 SOLV  HW2     3444   -1.695912570   -1.570786238   -1.888973216
  580 SOLV  OW      3445   -2.452317048   -1.331157759   -3.212917594
  580 SOLV  HW1     3446   -2.484051469   -1.259595886   -3.275156040
  580 SOLV  HW2     3447   -2.469898017   -1.303366616   -3.118470473
  581 SOLV  OW      3448   -0.501457279   -2.103035258   -1.749862335
  581 SOLV  HW1     3449   -0.424567693   -2.136400459   -1.695303397
  581 SOLV  HW2     3450   -0.587367561   -2.129503678   -1.706036586
  582 SOLV  OW      3451   -1.616034318   -3.130905202   -3.411493293
  582 SOLV  HW1     3452   -1.596195609   -3.228923979   -3.411881333
  582 SOLV  HW2     3453   -1.569846563   -3.087871552   -3.333929397
  583 SOLV  OW      3454   -1.531689467   -0.666783398   -0.856634439
  583 SOLV  HW1     3455   -1.568244224   -0.759054402   -0.868934729
  583 SOLV  HW2     3456   -1.487683240   -0.660046651   -0.767082106
  584 SOLV  OW      3457   -0.397600295   -1.687392300   -2.110280659
  584 SOLV  HW1     3458   -0.405054371   -1.767816702   -2.051307636
  584 SOLV  HW2     3459   -0.302126273   -1.674481669   -2.137103568
  585 SOLV  OW      3460   -0.406357253   -0.918970051   -0.471745633
  585 SOLV  HW1     3461   -0.346301537   -0.842972226   -0.496631827
  585 SOLV  HW2     3462   -0.356171584   -1.005100375   -0.479791124
  586 SOLV  OW      3463   -1.578682522   -0.475078816   -1.978153048
  586 SOLV  HW1     3464   -1.623356949   -0.526295379   -1.904787047
  586 SOLV  HW2     3465   -1.507647002   -0.416363087   -1.939322001
  587 SOLV  OW      3466   -0.670931873   -2.909653317   -2.330946026
  587 SOLV  HW1     3467   -0.732825632   -2.838599286   -2.297447385
  587 SOLV  HW2     3468   -0.589751204   -2.913308696   -2.272652707
  588 SOLV  OW      3469   -1.366350058   -1.602774430   -1.005084887
  588 SOLV  HW1     3470   -1.300488469   -1.609172385   -1.080070836
  588 SOLV  HW2     3471   -1.342378774   -1.668865927   -0.933959759
  589 SOLV  OW      3472   -0.880542762   -2.064324968   -2.047949825
  589 SOLV  HW1     3473   -0.796818740   -2.009649967   -2.046393165
  589 SOLV  HW2     3474   -0.957707873   -2.006354340   -2.074149054
  590 SOLV  OW      3475   -2.191097708   -2.918677435   -0.825931105
  590 SOLV  HW1     3476   -2.238577289   -3.006282793   -0.817503257
  590 SOLV  HW2     3477   -2.147788191   -2.895744528   -0.738762488
  591 SOLV  OW      3478   -1.289390620   -1.417211096   -0.110793054
  591 SOLV  HW1     3479   -1.364610065   -1.360279076   -0.143971062
  591 SOLV  HW2     3480   -1.271469886   -1.396046262   -0.014705322
  592 SOLV  OW      3481   -1.144793691   -2.528523106   -0.292654000
  592 SOLV  HW1     3482   -1.118499468   -2.432287165   -0.299531338
  592 SOLV  HW2     3483   -1.065316481   -2.582925703   -0.265751756
  593 SOLV  OW      3484   -1.946059541   -0.032055237   -3.557430965
  593 SOLV  HW1     3485   -1.973772380    0.004678470   -3.646223692
  593 SOLV  HW2     3486   -1.993969631   -0.118210834   -3.540597683
  594 SOLV  OW      3487   -0.707980016   -1.824864234   -2.049818745
  594 SOLV  HW1     3488   -0.658373998   -1.830419894   -2.136478902
  594 SOLV  HW2     3489   -0.774896043   -1.750685758   -2.054432303
  595 SOLV  OW      3490   -2.359273829   -0.775951679   -2.546512074
  595 SOLV  HW1     3491   -2.407086509   -0.812350013   -2.466569389
  595 SOLV  HW2     3492   -2.405117618   -0.807064247   -2.629770945
  596 SOLV  OW      3493   -2.233836896   -2.280359157   -3.196836914
  596 SOLV  HW1     3494   -2.306638630   -2.323863097   -3.143834300
  596 SOLV  HW2     3495   -2.263788578   -2.269102169   -3.291589766
  597 SOLV  OW      3496   -1.366495728   -2.323064741   -1.719765373
  597 SOLV  HW1     3497   -1.394630308   -2.228455481   -1.735861573
  597 SOLV  HW2     3498   -1.307006017   -2.353265194   -1.794266049
  598 SOLV  OW      3499   -2.960608842   -0.621700412   -0.983630186
  598 SOLV  HW1     3500   -2.987459560   -0.650765164   -0.891782554
  598 SOLV  HW2     3501   -3.025284633   -0.658489088   -1.050452553
  599 SOLV  OW      3502   -1.332224832   -0.891050721   -1.015830641
  599 SOLV  HW1     3503   -1.427281621   -0.861832798   -1.005238398
  599 SOLV  HW2     3504   -1.289852449   -0.840076004   -1.090716046
  600 SOLV  OW      3505   -2.982341248   -1.660470491   -3.149673787
  600 SOLV  HW1     3506   -2.960054150   -1.614807345   -3.063536221
  600 SOLV  HW2     3507   -3.010801614   -1.592328153   -3.217113382
  601 SOLV  OW      3508   -1.595430307   -2.328571740   -3.666915942
  601 SOLV  HW1     3509   -1.671100631   -2.362051770   -3.610763207
  601 SOLV  HW2     3510   -1.597267020   -2.374172078   -3.755894791
  602 SOLV  OW      3511   -0.574547622   -2.697521278   -0.945525386
  602 SOLV  HW1     3512   -0.668316131   -2.662885612   -0.948617017
  602 SOLV  HW2     3513   -0.524986577   -2.666787240   -1.026770586
  603 SOLV  OW      3514   -0.525125755   -1.403783675   -0.617417580
  603 SOLV  HW1     3515   -0.610110758   -1.446540436   -0.648258751
  603 SOLV  HW2     3516   -0.541910824   -1.353797509   -0.532439571
  604 SOLV  OW      3517   -2.536723248   -2.502006534   -1.543830527
  604 SOLV  HW1     3518   -2.477139214   -2.541923807   -1.474132772
  604 SOLV  HW2     3519   -2.498003878   -2.415243601   -1.575045382
  605 SOLV  OW      3520   -2.023604099   -0.511543982   -0.439530850
  605 SOLV  HW1     3521   -2.095630766   -0.471673800   -0.382749345
  605 SOLV  HW2     3522   -2.058573619   -0.526570264   -0.532013239
  606 SOLV  OW      3523   -2.757061218   -0.256588347   -3.947326338
  606 SOLV  HW1     3524   -2.669890624   -0.277655038   -3.903062869
  606 SOLV  HW2     3525   -2.814390529   -0.338522876   -3.948685752
  607 SOLV  OW      3526   -1.303162186   -2.622872501   -1.961503265
  607 SOLV  HW1     3527   -1.377109556   -2.580663608   -2.013963496
  607 SOLV  HW2     3528   -1.233259320   -2.554255275   -1.941325534
  608 SOLV  OW      3529   -2.871717472   -1.910908718   -3.665342525
  608 SOLV  HW1     3530   -2.957084018   -1.962346574   -3.673597370
  608 SOLV  HW2     3531   -2.891712240   -1.812921176   -3.665526147
  609 SOLV  OW      3532   -2.567567720   -1.445062087   -1.535152699
  609 SOLV  HW1     3533   -2.636726552   -1.449047999   -1.607284397
  609 SOLV  HW2     3534   -2.557425361   -1.350601150   -1.503910789
  610 SOLV  OW      3535   -0.565715206   -2.502334059   -1.940728461
  610 SOLV  HW1     3536   -0.569095152   -2.525802144   -1.843570833
  610 SOLV  HW2     3537   -0.630853307   -2.428812756   -1.959525793
  611 SOLV  OW      3538   -0.631333249   -2.355115578   -1.407456565
  611 SOLV  HW1     3539   -0.578297954   -2.415756077   -1.348211418
  611 SOLV  HW2     3540   -0.635797974   -2.264014184   -1.366437328
  612 SOLV  OW      3541   -0.114063115   -0.519629243   -2.769811125
  612 SOLV  HW1     3542   -0.173673965   -0.471243269   -2.833897986
  612 SOLV  HW2     3543   -0.143408341   -0.500552170   -2.676127443
  613 SOLV  OW      3544   -0.437082171   -0.627451907   -2.679449566
  613 SOLV  HW1     3545   -0.431184309   -0.527637625   -2.680974181
  613 SOLV  HW2     3546   -0.387846649   -0.662516152   -2.599772988
  614 SOLV  OW      3547   -2.414473335   -0.762732497   -3.363528798
  614 SOLV  HW1     3548   -2.444940269   -0.703569946   -3.288875313
  614 SOLV  HW2     3549   -2.494056547   -0.797129120   -3.413377666
  615 SOLV  OW      3550   -0.117708099   -2.866744900   -2.303427451
  615 SOLV  HW1     3551   -0.063547331   -2.814765716   -2.369505476
  615 SOLV  HW2     3552   -0.182392896   -2.805557675   -2.257892272
  616 SOLV  OW      3553   -1.380970227   -1.249955780   -0.420189212
  616 SOLV  HW1     3554   -1.417099553   -1.292734484   -0.503042663
  616 SOLV  HW2     3555   -1.303458135   -1.191435031   -0.444005121
  617 SOLV  OW      3556   -2.393271923   -2.678878721   -1.097135184
  617 SOLV  HW1     3557   -2.307792179   -2.666011620   -1.046841405
  617 SOLV  HW2     3558   -2.466099059   -2.626422113   -1.053019326
  618 SOLV  OW      3559   -0.977148818   -0.082534182   -3.159886163
  618 SOLV  HW1     3560   -0.979797632   -0.035897109   -3.071459090
  618 SOLV  HW2     3561   -1.069753466   -0.088556616   -3.197163059
  619 SOLV  OW      3562   -1.137815974   -2.372051634   -3.878067525
  619 SOLV  HW1     3563   -1.114442885   -2.425697632   -3.796967354
  619 SOLV  HW2     3564   -1.203218019   -2.422996435   -3.934001083
  620 SOLV  OW      3565   -0.111441262   -0.391046262   -3.296574967
  620 SOLV  HW1     3566   -0.114774491   -0.354226195   -3.389499100
  620 SOLV  HW2     3567   -0.115351487   -0.315831516   -3.230778970
  621 SOLV  OW      3568   -2.908435128   -1.130042227   -1.956804970
  621 SOLV  HW1     3569   -2.873714397   -1.136539857   -2.050358672
  621 SOLV  HW2     3570   -2.915151029   -1.033831355   -1.930378378
  622 SOLV  OW      3571   -2.644238696   -1.754212325   -0.948269106
  622 SOLV  HW1     3572   -2.707129555   -1.798960265   -0.884677307
  622 SOLV  HW2     3573   -2.681744665   -1.665553512   -0.975368041
  623 SOLV  OW      3574   -1.589952783   -2.136201436   -2.646573619
  623 SOLV  HW1     3575   -1.547808300   -2.093133016   -2.566767894
  623 SOLV  HW2     3576   -1.576646862   -2.077954369   -2.726774179
  624 SOLV  OW      3577   -0.066310169   -3.209708246   -2.850564219
  624 SOLV  HW1     3578    0.007888481   -3.147369565   -2.825857433
  624 SOLV  HW2     3579   -0.079157756   -3.276803920   -2.777522516
  625 SOLV  OW      3580   -1.859652775   -2.579120815   -2.746001541
  625 SOLV  HW1     3581   -1.824675289   -2.499332513   -2.696889153
  625 SOLV  HW2     3582   -1.881475028   -2.651566181   -2.680602237
  626 SOLV  OW      3583   -1.174954527   -1.661717446   -1.213205381
  626 SOLV  HW1     3584   -1.082008990   -1.679886003   -1.245341942
  626 SOLV  HW2     3585   -1.240191213   -1.683840421   -1.285706663
  627 SOLV  OW      3586   -2.876820623   -0.139835011   -0.679547377
  627 SOLV  HW1     3587   -2.933621263   -0.203297786   -0.731967437
  627 SOLV  HW2     3588   -2.850565514   -0.062814379   -0.737687479
  628 SOLV  OW      3589   -1.287851224   -1.591044983   -1.902046958
  628 SOLV  HW1     3590   -1.378674836   -1.626563049   -1.924204673
  628 SOLV  HW2     3591   -1.221897483   -1.666218985   -1.901514764
  629 SOLV  OW      3592   -0.814018876   -2.591843312   -3.677827650
  629 SOLV  HW1     3593   -0.831617045   -2.576500199   -3.775073176
  629 SOLV  HW2     3594   -0.881862638   -2.542385334   -3.623487820
  630 SOLV  OW      3595   -1.174038240   -0.727682434   -0.789799273
  630 SOLV  HW1     3596   -1.114825100   -0.674054041   -0.849963319
  630 SOLV  HW2     3597   -1.251886908   -0.762474280   -0.842058501
  631 SOLV  OW      3598   -2.520780597   -0.986454061   -0.423279512
  631 SOLV  HW1     3599   -2.606045488   -0.934221261   -0.421423934
  631 SOLV  HW2     3600   -2.538519229   -1.080251586   -0.393461240
  632 SOLV  OW      3601   -0.959552931   -1.652461406   -0.798078875
  632 SOLV  HW1     3602   -0.872505321   -1.603594659   -0.804099819
  632 SOLV  HW2     3603   -1.020192326   -1.604782498   -0.734431309
  633 SOLV  OW      3604   -2.173398554   -0.653159231   -3.301813863
  633 SOLV  HW1     3605   -2.219125651   -0.572217605   -3.264969208
  633 SOLV  HW2     3606   -2.239224743   -0.708040344   -3.353340327
  634 SOLV  OW      3607   -1.561862718   -2.310639563   -1.134259207
  634 SOLV  HW1     3608   -1.537618117   -2.364076528   -1.053273530
  634 SOLV  HW2     3609   -1.556110039   -2.213133721   -1.112778839
  635 SOLV  OW      3610   -0.681902821   -3.072452878   -0.188801669
  635 SOLV  HW1     3611   -0.644907464   -3.029957904   -0.271427325
  635 SOLV  HW2     3612   -0.718272867   -3.001596867   -0.128319908
  636 SOLV  OW      3613   -1.389238041   -2.755706983   -3.103811584
  636 SOLV  HW1     3614   -1.460645416   -2.758380397   -3.033855600
  636 SOLV  HW2     3615   -1.302396622   -2.729409746   -3.061775085
  637 SOLV  OW      3616   -0.071300288   -2.046223910   -1.833531842
  637 SOLV  HW1     3617   -0.130134112   -1.970767945   -1.862600358
  637 SOLV  HW2     3618    0.024164812   -2.016448074   -1.834865527
  638 SOLV  OW      3619   -1.976986707   -3.069104346   -1.959916449
  638 SOLV  HW1     3620   -2.019019846   -3.157007845   -1.982456857
  638 SOLV  HW2     3621   -2.031064873   -3.023469437   -1.889242186
  639 SOLV  OW      3622   -1.156599664   -1.443334193   -3.096864852
  639 SOLV  HW1     3623   -1.063226905   -1.415323045   -3.119196296
  639 SOLV  HW2     3624   -1.161777665   -1.543183178   -3.094577236
  640 SOLV  OW      3625   -2.146119734   -0.521678888   -0.957294803
  640 SOLV  HW1     3626   -2.242847756   -0.543571828   -0.970192812
  640 SOLV  HW2     3627   -2.092641704   -0.562055055   -1.031536729
  641 SOLV  OW      3628   -2.983806255   -2.489985815   -3.680506283
  641 SOLV  HW1     3629   -2.885522477   -2.480552923   -3.664609714
  641 SOLV  HW2     3630   -3.025953249   -2.535885717   -3.602287616
  642 SOLV  OW      3631   -2.192254284   -0.911706284   -1.880181433
  642 SOLV  HW1     3632   -2.254960161   -0.835512701   -1.863979243
  642 SOLV  HW2     3633   -2.228012321   -0.969200862   -1.953786432
  643 SOLV  OW      3634   -1.694594257   -1.472906999   -2.141470676
  643 SOLV  HW1     3635   -1.734778165   -1.393068900   -2.096607351
  643 SOLV  HW2     3636   -1.761161577   -1.547533765   -2.142553895
  644 SOLV  OW      3637   -2.345793235   -0.176157286   -2.078295795
  644 SOLV  HW1     3638   -2.308722743   -0.214809396   -1.993845618
  644 SOLV  HW2     3639   -2.270573902   -0.147727964   -2.137741784
  645 SOLV  OW      3640   -1.555035623   -0.707583071   -2.220240486
  645 SOLV  HW1     3641   -1.560798545   -0.637929513   -2.148719798
  645 SOLV  HW2     3642   -1.459345951   -0.732934625   -2.234410365
  646 SOLV  OW      3643   -1.099012391   -0.911160168   -4.262145153
  646 SOLV  HW1     3644   -1.008414238   -0.894207516   -4.223338634
  646 SOLV  HW2     3645   -1.099699082   -1.000310390   -4.307456532
  647 SOLV  OW      3646   -0.409734460   -3.286694660   -4.295179368
  647 SOLV  HW1     3647   -0.502726544   -3.281050213   -4.331540332
  647 SOLV  HW2     3648   -0.384903285   -3.199254041   -4.253478627
  648 SOLV  OW      3649   -3.011216708   -1.324809334   -2.281005024
  648 SOLV  HW1     3650   -2.932534884   -1.266390496   -2.261059826
  648 SOLV  HW2     3651   -3.094035436   -1.268901498   -2.285097929
  649 SOLV  OW      3652   -0.434290553   -0.112963490   -0.118760320
  649 SOLV  HW1     3653   -0.511436532   -0.152266799   -0.168813632
  649 SOLV  HW2     3654   -0.434345488   -0.147576147   -0.024933360
  650 SOLV  OW      3655   -1.818818438   -1.884019637   -4.068548167
  650 SOLV  HW1     3656   -1.759204979   -1.807240662   -4.045035704
  650 SOLV  HW2     3657   -1.806867603   -1.957231833   -4.001475553
  651 SOLV  OW      3658   -1.209361440   -1.954940741   -1.193525798
  651 SOLV  HW1     3659   -1.202772975   -1.855350499   -1.187210809
  651 SOLV  HW2     3660   -1.266303101   -1.979656846   -1.271936359
  652 SOLV  OW      3661   -0.076180373   -2.098444500   -0.959705586
  652 SOLV  HW1     3662   -0.015963208   -2.120426193   -0.882945788
  652 SOLV  HW2     3663   -0.022692023   -2.095197134   -1.044143745
  653 SOLV  OW      3664   -1.192892548   -3.183087899   -0.102326232
  653 SOLV  HW1     3665   -1.265206809   -3.218427864   -0.161687024
  653 SOLV  HW2     3666   -1.160490114   -3.256134894   -0.042191594
  654 SOLV  OW      3667   -0.407957372   -2.837628890   -0.793981719
  654 SOLV  HW1     3668   -0.440243446   -2.842733621   -0.699466850
  654 SOLV  HW2     3669   -0.475528931   -2.789357851   -0.849708407
  655 SOLV  OW      3670   -1.766401503   -0.754600920   -2.872471960
  655 SOLV  HW1     3671   -1.863939420   -0.738830755   -2.856995255
  655 SOLV  HW2     3672   -1.731379360   -0.817429285   -2.802989096
  656 SOLV  OW      3673   -1.656079723   -2.195054236   -2.033470607
  656 SOLV  HW1     3674   -1.675743034   -2.269977152   -1.970211206
  656 SOLV  HW2     3675   -1.656062802   -2.229780325   -2.127257274
  657 SOLV  OW      3676   -2.504188919   -0.431327294   -0.801264403
  657 SOLV  HW1     3677   -2.506262192   -0.331975832   -0.812528944
  657 SOLV  HW2     3678   -2.583057910   -0.471758041   -0.847599095
  658 SOLV  OW      3679   -1.307269829   -1.405798945   -2.546676082
  658 SOLV  HW1     3680   -1.216907116   -1.386914540   -2.585142391
  658 SOLV  HW2     3681   -1.367167105   -1.327230511   -2.562200806
  659 SOLV  OW      3682   -1.257933847   -0.966952251   -1.668374205
  659 SOLV  HW1     3683   -1.236796027   -1.049404828   -1.720873850
  659 SOLV  HW2     3684   -1.282669670   -0.992414026   -1.574879942
  660 SOLV  OW      3685   -0.735428562   -2.498631336   -0.535168411
  660 SOLV  HW1     3686   -0.714783028   -2.412546937   -0.488673623
  660 SOLV  HW2     3687   -0.657749796   -2.560930759   -0.526036914
  661 SOLV  OW      3688   -2.856419069   -0.590206554   -2.639764877
  661 SOLV  HW1     3689   -2.860061210   -0.555972366   -2.733661965
  661 SOLV  HW2     3690   -2.916278663   -0.669842020   -2.630998126
  662 SOLV  OW      3691   -2.498680054   -0.054257581   -3.817453148
  662 SOLV  HW1     3692   -2.479317656    0.001128803   -3.898443198
  662 SOLV  HW2     3693   -2.455246728   -0.143816094   -3.827182189
  663 SOLV  OW      3694   -2.373592195   -1.163785919   -2.783580622
  663 SOLV  HW1     3695   -2.387995812   -1.147033060   -2.881109678
  663 SOLV  HW2     3696   -2.313313432   -1.093282028   -2.746221924
  664 SOLV  OW      3697   -1.638997185   -1.370649402   -1.309785980
  664 SOLV  HW1     3698   -1.732550402   -1.384225653   -1.277150772
  664 SOLV  HW2     3699   -1.574959334   -1.385221189   -1.234364934
  665 SOLV  OW      3700   -1.445825457   -1.888215589   -3.136569928
  665 SOLV  HW1     3701   -1.379186843   -1.947722827   -3.181513513
  665 SOLV  HW2     3702   -1.509729327   -1.852379625   -3.204641365
  666 SOLV  OW      3703   -2.660340693   -2.619505665   -1.741416498
  666 SOLV  HW1     3704   -2.690877740   -2.554852087   -1.811340141
  666 SOLV  HW2     3705   -2.605940436   -2.571155417   -1.672825089
  667 SOLV  OW      3706   -0.764177252   -1.058290377   -2.320512486
  667 SOLV  HW1     3707   -0.838029105   -1.109068189   -2.276139459
  667 SOLV  HW2     3708   -0.800674149   -0.973818967   -2.359678784
  668 SOLV  OW      3709   -0.068552282   -3.043377831   -3.482820731
  668 SOLV  HW1     3710   -0.069994241   -2.944061450   -3.494479707
  668 SOLV  HW2     3711   -0.159858751   -3.075259810   -3.457359309
  669 SOLV  OW      3712   -1.757297749   -3.146592263   -0.952846844
  669 SOLV  HW1     3713   -1.850585521   -3.123003559   -0.925589745
  669 SOLV  HW2     3714   -1.694970809   -3.129531063   -0.876518193
  670 SOLV  OW      3715   -2.459367479   -0.794136128   -1.781415871
  670 SOLV  HW1     3716   -2.453715074   -0.752077790   -1.690856699
  670 SOLV  HW2     3717   -2.534155287   -0.752292905   -1.832968942
  671 SOLV  OW      3718   -1.832588978   -0.454608694   -1.058460600
  671 SOLV  HW1     3719   -1.889353523   -0.373106462   -1.070086980
  671 SOLV  HW2     3720   -1.757572038   -0.452662229   -1.124571539
  672 SOLV  OW      3721   -2.985732020   -1.776798339   -1.162269676
  672 SOLV  HW1     3722   -3.013181948   -1.680648770   -1.164115953
  672 SOLV  HW2     3723   -3.044993119   -1.827160434   -1.099393890
  673 SOLV  OW      3724   -1.601584360   -0.847172700   -2.669797595
  673 SOLV  HW1     3725   -1.660027960   -0.776097945   -2.630626970
  673 SOLV  HW2     3726   -1.515923311   -0.851933719   -2.618406118
  674 SOLV  OW      3727   -1.802700711   -0.232064261   -0.623419290
  674 SOLV  HW1     3728   -1.853826505   -0.242590396   -0.538115340
  674 SOLV  HW2     3729   -1.708817931   -0.263859375   -0.610134142
  675 SOLV  OW      3730   -2.503582122   -2.059462168   -3.877917615
  675 SOLV  HW1     3731   -2.456260667   -1.994862270   -3.937828907
  675 SOLV  HW2     3732   -2.577161356   -2.104254831   -3.928726441
  676 SOLV  OW      3733   -1.409613429   -1.996388733   -3.442920125
  676 SOLV  HW1     3734   -1.498618396   -2.023062072   -3.479907527
  676 SOLV  HW2     3735   -1.370211411   -1.924145789   -3.499751388
  677 SOLV  OW      3736   -2.690376548   -0.681807182   -2.998119615
  677 SOLV  HW1     3737   -2.608734345   -0.678435857   -3.055781790
  677 SOLV  HW2     3738   -2.716200104   -0.588936993   -2.971475043
  678 SOLV  OW      3739   -0.039593093   -1.668269120   -3.017133499
  678 SOLV  HW1     3740   -0.023494997   -1.625548177   -3.106113342
  678 SOLV  HW2     3741   -0.017158660   -1.765588332   -3.022356733
  679 SOLV  OW      3742   -0.417542054   -2.485703568   -3.986260338
  679 SOLV  HW1     3743   -0.319420519   -2.466793627   -3.990325843
  679 SOLV  HW2     3744   -0.451666734   -2.465083183   -3.894541830
  680 SOLV  OW      3745   -2.412236024   -0.446591679   -1.677930484
  680 SOLV  HW1     3746   -2.511252372   -0.436500050   -1.687713930
  680 SOLV  HW2     3747   -2.370139151   -0.356203303   -1.670219501
  681 SOLV  OW      3748   -2.695308007   -0.699456119   -1.912487167
  681 SOLV  HW1     3749   -2.717859322   -0.676403473   -2.007154495
  681 SOLV  HW2     3750   -2.688050654   -0.615526539   -1.858587991
  682 SOLV  OW      3751   -2.080653532   -0.867224404   -0.149868767
  682 SOLV  HW1     3752   -2.056633651   -0.844982751   -0.244358952
  682 SOLV  HW2     3753   -2.099968740   -0.965068785   -0.142561227
  683 SOLV  OW      3754   -2.857026345   -1.984131489   -1.352658635
  683 SOLV  HW1     3755   -2.767421603   -2.019417202   -1.325715103
  683 SOLV  HW2     3756   -2.902387184   -1.944123374   -1.273023560
  684 SOLV  OW      3757   -2.981171453   -0.175232089   -1.171846437
  684 SOLV  HW1     3758   -3.057976621   -0.231227974   -1.140775748
  684 SOLV  HW2     3759   -2.967557673   -0.099134051   -1.108413372
  685 SOLV  OW      3760   -1.294776428   -0.341068484   -4.199587722
  685 SOLV  HW1     3761   -1.213362758   -0.352499623   -4.142640003
  685 SOLV  HW2     3762   -1.363970275   -0.289687569   -4.148851754
  686 SOLV  OW      3763   -0.612981464   -1.172018490   -4.064110996
  686 SOLV  HW1     3764   -0.547371692   -1.242454842   -4.091232894
  686 SOLV  HW2     3765   -0.705741319   -1.208981607   -4.069665153
  687 SOLV  OW      3766   -1.586909997   -2.917178386   -3.772401189
  687 SOLV  HW1     3767   -1.583069184   -3.008892915   -3.732706533
  687 SOLV  HW2     3768   -1.655436377   -2.915241343   -3.845218473
  688 SOLV  OW      3769   -2.939217092   -1.390368088   -3.801953434
  688 SOLV  HW1     3770   -2.847018527   -1.428350583   -3.794289398
  688 SOLV  HW2     3771   -2.987465271   -1.434993532   -3.877323740
  689 SOLV  OW      3772   -2.736350680   -1.226877322   -0.691167222
  689 SOLV  HW1     3773   -2.637240605   -1.230330392   -0.704078864
  689 SOLV  HW2     3774   -2.760006987   -1.268779471   -0.603497318
  690 SOLV  OW      3775   -0.762415597   -0.448422806   -2.749041797
  690 SOLV  HW1     3776   -0.791278236   -0.543381958   -2.736734314
  690 SOLV  HW2     3777   -0.667603427   -0.446271673   -2.780787670
  691 SOLV  OW      3778   -0.103329264   -2.502779748   -3.004909909
  691 SOLV  HW1     3779   -0.105338513   -2.404055646   -3.020763800
  691 SOLV  HW2     3780   -0.127741525   -2.521748265   -2.909799319
  692 SOLV  OW      3781   -1.724597696   -2.654234370   -2.979313667
  692 SOLV  HW1     3782   -1.779765590   -2.634300650   -2.898324817
  692 SOLV  HW2     3783   -1.750983179   -2.592666583   -3.053564688
  693 SOLV  OW      3784   -2.178563612   -1.744941427   -2.243272964
  693 SOLV  HW1     3785   -2.180825135   -1.832985959   -2.195892705
  693 SOLV  HW2     3786   -2.222317516   -1.754121396   -2.332733221
  694 SOLV  OW      3787   -0.060290812   -2.456886954   -0.854353024
  694 SOLV  HW1     3788   -0.014607891   -2.533646672   -0.899327167
  694 SOLV  HW2     3789   -0.065822354   -2.474377062   -0.756041593
  695 SOLV  OW      3790   -0.565829623   -0.214110592   -3.686304222
  695 SOLV  HW1     3791   -0.512123606   -0.219932169   -3.770468078
  695 SOLV  HW2     3792   -0.575745057   -0.118222088   -3.659680289
  696 SOLV  OW      3793   -2.677295023   -2.840659465   -0.943716225
  696 SOLV  HW1     3794   -2.626888224   -2.798109805   -0.868548828
  696 SOLV  HW2     3795   -2.750629733   -2.897638599   -0.906609592
  697 SOLV  OW      3796   -2.412502661   -2.500762587   -0.587867763
  697 SOLV  HW1     3797   -2.357409348   -2.432333882   -0.540079809
  697 SOLV  HW2     3798   -2.375857315   -2.591938185   -0.569280884
  698 SOLV  OW      3799   -1.428394370   -3.265361866   -4.285635533
  698 SOLV  HW1     3800   -1.448996780   -3.335049565   -4.354342165
  698 SOLV  HW2     3801   -1.490574153   -3.187876663   -4.297088146
  699 SOLV  OW      3802   -2.534797707   -1.206692140   -1.402110025
  699 SOLV  HW1     3803   -2.529647469   -1.218916832   -1.302993566
  699 SOLV  HW2     3804   -2.443734715   -1.186033915   -1.437897862
  700 SOLV  OW      3805   -1.607919119   -0.426504782   -0.275729678
  700 SOLV  HW1     3806   -1.626393390   -0.513567658   -0.321339543
  700 SOLV  HW2     3807   -1.678874685   -0.408933387   -0.207480214
  701 SOLV  OW      3808   -2.948949452   -1.542292359   -2.109350246
  701 SOLV  HW1     3809   -2.868119225   -1.593385413   -2.138632698
  701 SOLV  HW2     3810   -2.965733200   -1.467093514   -2.173106336
  702 SOLV  OW      3811   -0.651792502   -1.066300339   -3.347654858
  702 SOLV  HW1     3812   -0.685176943   -1.148629165   -3.393579590
  702 SOLV  HW2     3813   -0.596216411   -1.092403479   -3.268714624
  703 SOLV  OW      3814   -0.565668277   -2.716850816   -3.108138349
  703 SOLV  HW1     3815   -0.656154344   -2.757218450   -3.121726617
  703 SOLV  HW2     3816   -0.526885286   -2.691431713   -3.196747813
  704 SOLV  OW      3817   -0.946945217   -1.936614376   -4.103732173
  704 SOLV  HW1     3818   -0.982718038   -2.029920654   -4.099774698
  704 SOLV  HW2     3819   -0.884863648   -1.928011955   -4.181663030
  705 SOLV  OW      3820   -2.018194632   -2.317640255   -0.595266144
  705 SOLV  HW1     3821   -2.078951317   -2.329447198   -0.516712847
  705 SOLV  HW2     3822   -1.934052069   -2.272333749   -0.565792633
  706 SOLV  OW      3823   -2.999164445   -0.307592581   -3.454229319
  706 SOLV  HW1     3824   -3.098200021   -0.303102283   -3.467399574
  706 SOLV  HW2     3825   -2.955344006   -0.233841602   -3.505631510
  707 SOLV  OW      3826   -0.522872285   -2.283151633   -2.520742919
  707 SOLV  HW1     3827   -0.455710650   -2.340138879   -2.473374944
  707 SOLV  HW2     3828   -0.567684023   -2.336895953   -2.592194181
  708 SOLV  OW      3829   -2.774395022   -0.396506920   -2.314593374
  708 SOLV  HW1     3830   -2.698246761   -0.331696217   -2.313013943
  708 SOLV  HW2     3831   -2.745634604   -0.480588482   -2.360469706
  709 SOLV  OW      3832   -1.394718803   -1.323859602   -3.738667643
  709 SOLV  HW1     3833   -1.398547855   -1.395461729   -3.668952242
  709 SOLV  HW2     3834   -1.354376387   -1.241219612   -3.699363004
  710 SOLV  OW      3835   -0.093149881   -2.262666160   -1.426799657
  710 SOLV  HW1     3836   -0.039552640   -2.301449959   -1.501798254
  710 SOLV  HW2     3837   -0.188389321   -2.252646757   -1.455619756
  711 SOLV  OW      3838   -0.867123964   -2.725915010   -2.539286154
  711 SOLV  HW1     3839   -0.897701506   -2.820522029   -2.528498511
  711 SOLV  HW2     3840   -0.931927566   -2.676351704   -2.597128372
  712 SOLV  OW      3841   -1.686953145   -1.136842938   -2.439737881
  712 SOLV  HW1     3842   -1.648977314   -1.102186049   -2.353957099
  712 SOLV  HW2     3843   -1.687994854   -1.236825288   -2.437721475
  713 SOLV  OW      3844   -1.792220605   -2.341677045   -1.422031541
  713 SOLV  HW1     3845   -1.696562068   -2.343053467   -1.392894266
  713 SOLV  HW2     3846   -1.836932115   -2.426493960   -1.393599801
  714 SOLV  OW      3847   -1.190673100   -1.285698284   -0.708188133
  714 SOLV  HW1     3848   -1.290299562   -1.294354158   -0.707114362
  714 SOLV  HW2     3849   -1.162177049   -1.239158261   -0.791994268
  715 SOLV  OW      3850   -1.909695476   -2.339326373   -0.219912314
  715 SOLV  HW1     3851   -1.958192217   -2.409958396   -0.168327716
  715 SOLV  HW2     3852   -1.817765554   -2.327783663   -0.182264342
  716 SOLV  OW      3853   -1.884190261   -2.733657491   -0.913621411
  716 SOLV  HW1     3854   -1.907722404   -2.655465494   -0.855882648
  716 SOLV  HW2     3855   -1.961353375   -2.755320269   -0.973438195
  717 SOLV  OW      3856   -1.605363185   -1.901751967   -1.496680590
  717 SOLV  HW1     3857   -1.702162140   -1.888029502   -1.475619641
  717 SOLV  HW2     3858   -1.549474574   -1.851262726   -1.430884024
  718 SOLV  OW      3859   -1.819375966   -0.443642517   -0.125913814
  718 SOLV  HW1     3860   -1.862677713   -0.367333780   -0.173908693
  718 SOLV  HW2     3861   -1.822879483   -0.427277818   -0.027316138
  719 SOLV  OW      3862   -0.569762778   -2.934127854   -1.160675515
  719 SOLV  HW1     3863   -0.609914806   -3.014034022   -1.205428847
  719 SOLV  HW2     3864   -0.631492660   -2.856044205   -1.170286213
  720 SOLV  OW      3865   -0.328821141   -0.964707445   -4.324394041
  720 SOLV  HW1     3866   -0.284530163   -1.053499767   -4.311910764
  720 SOLV  HW2     3867   -0.285674121   -0.897241053   -4.264492733
  721 SOLV  OW      3868   -2.858379697   -0.880121297   -1.786749393
  721 SOLV  HW1     3869   -2.828549513   -0.906413031   -1.694985702
  721 SOLV  HW2     3870   -2.794656769   -0.812931757   -1.824519857
  722 SOLV  OW      3871   -2.666820120   -0.965855636   -2.943168831
  722 SOLV  HW1     3872   -2.696439116   -0.874616052   -2.914885991
  722 SOLV  HW2     3873   -2.729464940   -1.001159466   -3.012674656
  723 SOLV  OW      3874   -0.440113517   -2.908683417   -2.171546422
  723 SOLV  HW1     3875   -0.364641216   -2.924037277   -2.235341332
  723 SOLV  HW2     3876   -0.403463735   -2.882317682   -2.082309142
  724 SOLV  OW      3877   -1.353868626   -2.672330837   -0.881854312
  724 SOLV  HW1     3878   -1.384057424   -2.738473662   -0.813182978
  724 SOLV  HW2     3879   -1.263166761   -2.638002866   -0.857428098
  725 SOLV  OW      3880   -1.428472365   -3.105050112   -1.029931842
  725 SOLV  HW1     3881   -1.455694942   -3.025187655   -1.083622220
  725 SOLV  HW2     3882   -1.501412382   -3.128390905   -0.965615573
  726 SOLV  OW      3883   -1.346337934   -0.700630046   -1.891944961
  726 SOLV  HW1     3884   -1.425379519   -0.761822600   -1.889134421
  726 SOLV  HW2     3885   -1.305433115   -0.694847597   -1.800866411
  727 SOLV  OW      3886   -1.377611589   -0.981457564   -4.289492227
  727 SOLV  HW1     3887   -1.308333496   -0.923615906   -4.332582885
  727 SOLV  HW2     3888   -1.467534444   -0.938866857   -4.299582422
  728 SOLV  OW      3889   -2.465278421   -2.079530980   -3.620854033
  728 SOLV  HW1     3890   -2.562552149   -2.077781579   -3.597698262
  728 SOLV  HW2     3891   -2.453802706   -2.059101827   -3.718077618
  729 SOLV  OW      3892   -2.130904161   -2.004220730   -3.881563165
  729 SOLV  HW1     3893   -2.139817925   -1.918974811   -3.830032942
  729 SOLV  HW2     3894   -2.184178681   -2.075991348   -3.836703332
  730 SOLV  OW      3895   -1.874353098   -0.451413506   -2.955458142
  730 SOLV  HW1     3896   -1.808238446   -0.382775259   -2.925140097
  730 SOLV  HW2     3897   -1.875309568   -0.527630624   -2.890716975
  731 SOLV  OW      3898   -2.515549168   -0.866048741   -0.676587491
  731 SOLV  HW1     3899   -2.492145452   -0.910553263   -0.590141080
  731 SOLV  HW2     3900   -2.466812084   -0.778996058   -0.683508558
  732 SOLV  OW      3901   -0.917655076   -0.058404564   -2.850402068
  732 SOLV  HW1     3902   -0.906865759   -0.132777389   -2.916387468
  732 SOLV  HW2     3903   -0.878130374   -0.085702077   -2.762683998
  733 SOLV  OW      3904   -2.577345219   -0.333264042   -4.129561343
  733 SOLV  HW1     3905   -2.648702659   -0.293519603   -4.071856047
  733 SOLV  HW2     3906   -2.579796191   -0.432930592   -4.121686144
  734 SOLV  OW      3907   -1.349077000   -2.297714834   -0.591781304
  734 SOLV  HW1     3908   -1.355607549   -2.214691789   -0.647153725
  734 SOLV  HW2     3909   -1.374522111   -2.376891583   -0.647326239
  735 SOLV  OW      3910   -0.481939340   -0.879158219   -2.785934311
  735 SOLV  HW1     3911   -0.542324343   -0.935419574   -2.729456460
  735 SOLV  HW2     3912   -0.458924090   -0.795210619   -2.736695976
  736 SOLV  OW      3913   -0.998472217   -0.606380803   -1.258398041
  736 SOLV  HW1     3914   -0.916977789   -0.585055010   -1.312299393
  736 SOLV  HW2     3915   -1.009878238   -0.705593259   -1.253082834
  737 SOLV  OW      3916   -0.947530361   -1.726045107   -1.356667168
  737 SOLV  HW1     3917   -0.862184598   -1.674097875   -1.361064190
  737 SOLV  HW2     3918   -0.947594725   -1.796112972   -1.428026793
  738 SOLV  OW      3919   -0.748915466   -1.412606588   -1.730214267
  738 SOLV  HW1     3920   -0.783100957   -1.505459019   -1.744762647
  738 SOLV  HW2     3921   -0.774915240   -1.381478683   -1.638798341
  739 SOLV  OW      3922   -0.264680907   -0.822177202   -3.491294346
  739 SOLV  HW1     3923   -0.222459246   -0.771202809   -3.416324620
  739 SOLV  HW2     3924   -0.195406360   -0.843645240   -3.560153683
  740 SOLV  OW      3925   -2.017866889   -0.319726679   -4.091968811
  740 SOLV  HW1     3926   -2.108665997   -0.295380341   -4.057840195
  740 SOLV  HW2     3927   -1.955243831   -0.243075951   -4.077650641
  741 SOLV  OW      3928   -2.544507861   -1.102670898   -2.428800343
  741 SOLV  HW1     3929   -2.572776053   -1.033671436   -2.362166852
  741 SOLV  HW2     3930   -2.530664107   -1.059292179   -2.517832008
  742 SOLV  OW      3931   -1.798795547   -2.919933396   -3.548595515
  742 SOLV  HW1     3932   -1.744194412   -2.871077176   -3.616664809
  742 SOLV  HW2     3933   -1.810769729   -3.014938445   -3.577444582
  743 SOLV  OW      3934   -0.874497312   -0.847457621   -2.485771262
  743 SOLV  HW1     3935   -0.852157324   -0.872382990   -2.580012530
  743 SOLV  HW2     3936   -0.879540920   -0.747882231   -2.477952433
  744 SOLV  OW      3937   -2.284697317   -1.501318091   -1.732421525
  744 SOLV  HW1     3938   -2.361513145   -1.560130084   -1.707082826
  744 SOLV  HW2     3939   -2.246209650   -1.532386239   -1.819341218
  745 SOLV  OW      3940   -2.850655112   -2.336688668   -2.234730498
  745 SOLV  HW1     3941   -2.926042488   -2.308919689   -2.294288105
  745 SOLV  HW2     3942   -2.886919291   -2.387368485   -2.156513922
  746 SOLV  OW      3943   -2.098642914   -0.041734682   -3.805675253
  746 SOLV  HW1     3944   -2.174925291   -0.007385042   -3.750876810
  746 SOLV  HW2     3945   -2.113095234   -0.017684100   -3.901666522
  747 SOLV  OW      3946   -1.485697569   -1.362131075   -1.553387693
  747 SOLV  HW1     3947   -1.554233120   -1.375931940   -1.481874495
  747 SOLV  HW2     3948   -1.440454064   -1.449048422   -1.573388813
  748 SOLV  OW      3949   -2.977525781   -1.272531098   -1.660916108
  748 SOLV  HW1     3950   -2.999603778   -1.364424274   -1.693626291
  748 SOLV  HW2     3951   -2.968402931   -1.210682325   -1.738974766
  749 SOLV  OW      3952   -1.203483458   -0.457138332   -3.320812023
  749 SOLV  HW1     3953   -1.280530382   -0.509974445   -3.356502765
  749 SOLV  HW2     3954   -1.180509204   -0.384114268   -3.385165351
  750 SOLV  OW      3955   -2.210303433   -0.106289550   -3.444670996
  750 SOLV  HW1     3956   -2.233677463   -0.048815349   -3.366237248
  750 SOLV  HW2     3957   -2.138459822   -0.170751139   -3.418504139
  751 SOLV  OW      3958   -1.520864294   -0.138621570   -1.535756969
  751 SOLV  HW1     3959   -1.471083789   -0.151117433   -1.449942670
  751 SOLV  HW2     3960   -1.457036128   -0.111101255   -1.607638366
  752 SOLV  OW      3961   -0.350750769   -3.159846333   -2.375876720
  752 SOLV  HW1     3962   -0.278101888   -3.168377525   -2.444062929
  752 SOLV  HW2     3963   -0.314923897   -3.184378470   -2.285784521
  753 SOLV  OW      3964   -0.765719123   -1.547082622   -2.265617951
  753 SOLV  HW1     3965   -0.782237820   -1.527052753   -2.362196759
  753 SOLV  HW2     3966   -0.707818095   -1.475692215   -2.226217483
  754 SOLV  OW      3967   -1.182219585   -1.089527868   -2.415685653
  754 SOLV  HW1     3968   -1.276681449   -1.116328811   -2.396694869
  754 SOLV  HW2     3969   -1.121740300   -1.129627409   -2.346865647
  755 SOLV  OW      3970   -1.469042726   -0.634416336   -3.311498489
  755 SOLV  HW1     3971   -1.536180142   -0.695312562   -3.353761365
  755 SOLV  HW2     3972   -1.389532305   -0.687608829   -3.282335683
  756 SOLV  OW      3973   -1.313338755   -1.487258819   -3.495486624
  756 SOLV  HW1     3974   -1.306362957   -1.584268540   -3.518773037
  756 SOLV  HW2     3975   -1.344578210   -1.477856331   -3.400948592
  757 SOLV  OW      3976   -0.182256112   -1.386409784   -4.036967465
  757 SOLV  HW1     3977   -0.157987248   -1.315476228   -3.970776149
  757 SOLV  HW2     3978   -0.100614520   -1.438985997   -4.060888695
  758 SOLV  OW      3979   -0.729254899   -3.121775384   -3.308191576
  758 SOLV  HW1     3980   -0.713516223   -3.044712494   -3.369958830
  758 SOLV  HW2     3981   -0.673251883   -3.199486046   -3.336936201
  759 SOLV  OW      3982   -0.450755100   -1.430923400   -2.406875111
  759 SOLV  HW1     3983   -0.448498628   -1.530904488   -2.406513513
  759 SOLV  HW2     3984   -0.517693842   -1.398866964   -2.339845094
  760 SOLV  OW      3985   -1.789637948   -1.418735314   -0.371482219
  760 SOLV  HW1     3986   -1.785915562   -1.345288981   -0.303707186
  760 SOLV  HW2     3987   -1.833233202   -1.384917067   -0.454893229
  761 SOLV  OW      3988   -1.590928242   -1.684775656   -3.736816761
  761 SOLV  HW1     3989   -1.638361383   -1.760237987   -3.691458581
  761 SOLV  HW2     3990   -1.598307420   -1.602289896   -3.680751369
  762 SOLV  OW      3991   -1.027157708   -2.225834605   -3.390997715
  762 SOLV  HW1     3992   -0.955737028   -2.156526388   -3.400849391
  762 SOLV  HW2     3993   -1.107865857   -2.184712221   -3.348610116
  763 SOLV  OW      3994   -1.611546913   -1.171075708   -3.843800407
  763 SOLV  HW1     3995   -1.643376775   -1.208123765   -3.931068868
  763 SOLV  HW2     3996   -1.544955355   -1.233742727   -3.803305585
  764 SOLV  OW      3997   -2.221564527   -2.216709953   -1.831152277
  764 SOLV  HW1     3998   -2.136573007   -2.257528093   -1.864495915
  764 SOLV  HW2     3999   -2.246591071   -2.258530097   -1.743824521
  765 SOLV  OW      4000   -2.607193755   -3.177363271   -1.550344636
  765 SOLV  HW1     4001   -2.681703475   -3.119060145   -1.517934209
  765 SOLV  HW2     4002   -2.644012249   -3.247861084   -1.610973198
  766 SOLV  OW      4003   -0.207117307   -0.472269702   -2.523144081
  766 SOLV  HW1     4004   -0.286497508   -0.412269470   -2.533161866
  766 SOLV  HW2     4005   -0.227221250   -0.543094482   -2.455459194
  767 SOLV  OW      4006   -0.901431379   -3.018007627   -2.050861345
  767 SOLV  HW1     4007   -0.822004755   -2.977616131   -2.096264177
  767 SOLV  HW2     4008   -0.914063597   -2.975106802   -1.961410788
  768 SOLV  OW      4009   -2.034477313   -1.956780961   -2.041131132
  768 SOLV  HW1     4010   -2.104813098   -1.920840897   -1.979787461
  768 SOLV  HW2     4011   -1.954653518   -1.984533728   -1.987654316
  769 SOLV  OW      4012   -2.980327646   -0.207339626   -2.926234036
  769 SOLV  HW1     4013   -3.072858054   -0.200783177   -2.888861742
  769 SOLV  HW2     4014   -2.977813851   -0.164669821   -3.016646674
  770 SOLV  OW      4015   -2.654766405   -0.248540906   -2.824447309
  770 SOLV  HW1     4016   -2.731883023   -0.193613821   -2.856656384
  770 SOLV  HW2     4017   -2.685862136   -0.341647719   -2.805327965
  771 SOLV  OW      4018   -1.492182522   -2.924232638   -2.051377358
  771 SOLV  HW1     4019   -1.392271139   -2.926502207   -2.055145895
  771 SOLV  HW2     4020   -1.529490326   -2.990086189   -2.116745698
  772 SOLV  OW      4021   -1.763776627   -2.965355483   -1.200907796
  772 SOLV  HW1     4022   -1.715303252   -3.008236924   -1.124674249
  772 SOLV  HW2     4023   -1.773626169   -2.867421373   -1.183247198
  773 SOLV  OW      4024   -1.721228955   -1.666014403   -0.155421182
  773 SOLV  HW1     4025   -1.731293256   -1.622369520   -0.244829426
  773 SOLV  HW2     4026   -1.677353721   -1.602324380   -0.092013430
  774 SOLV  OW      4027   -2.884268663   -3.071074990   -2.227144853
  774 SOLV  HW1     4028   -2.919728740   -3.110262383   -2.312047226
  774 SOLV  HW2     4029   -2.849408301   -3.144321080   -2.168654044
  775 SOLV  OW      4030   -1.359074135   -0.598501135   -2.747982022
  775 SOLV  HW1     4031   -1.426935552   -0.541252318   -2.701966366
  775 SOLV  HW2     4032   -1.289705362   -0.540321348   -2.790444779
  776 SOLV  OW      4033   -1.254174091   -2.980607805   -2.883019840
  776 SOLV  HW1     4034   -1.269306701   -2.892095636   -2.838996920
  776 SOLV  HW2     4035   -1.341802493   -3.027304740   -2.894938156
  777 SOLV  OW      4036   -1.970339635   -2.323737469   -3.246964280
  777 SOLV  HW1     4037   -1.965798747   -2.327436356   -3.346792627
  777 SOLV  HW2     4038   -2.061475435   -2.293635232   -3.218856991
  778 SOLV  OW      4039   -0.381863626   -2.824080975   -1.911394086
  778 SOLV  HW1     4040   -0.294110033   -2.781959179   -1.888436879
  778 SOLV  HW2     4041   -0.369580631   -2.922711045   -1.922490733
  779 SOLV  OW      4042   -2.048381597   -1.664867955   -3.284805032
  779 SOLV  HW1     4043   -2.094437882   -1.729394124   -3.223840974
  779 SOLV  HW2     4044   -2.012996366   -1.713803236   -3.364520637
  780 SOLV  OW      4045   -2.208868485   -2.158380313   -1.307137135
  780 SOLV  HW1     4046   -2.272776022   -2.234499735   -1.318168863
  780 SOLV  HW2     4047   -2.182356201   -2.150813508   -1.211013036
  781 SOLV  OW      4048   -3.044154990   -2.061278354   -0.530042267
  781 SOLV  HW1     4049   -3.048816925   -2.085029958   -0.627078633
  781 SOLV  HW2     4050   -2.952500091   -2.027654323   -0.508345033
  782 SOLV  OW      4051   -1.313195729   -2.952053388   -2.525483216
  782 SOLV  HW1     4052   -1.320118691   -3.044283607   -2.563523004
  782 SOLV  HW2     4053   -1.274242914   -2.890565574   -2.594063847
  783 SOLV  OW      4054   -2.293567333   -2.229274293   -3.472137420
  783 SOLV  HW1     4055   -2.206479124   -2.181100600   -3.481957442
  783 SOLV  HW2     4056   -2.361859002   -2.187147503   -3.531828196
  784 SOLV  OW      4057   -0.496390828   -2.081477337   -0.567053875
  784 SOLV  HW1     4058   -0.423284840   -2.022856093   -0.601991891
  784 SOLV  HW2     4059   -0.457884621   -2.148536011   -0.503635513
  785 SOLV  OW      4060   -2.752198634   -0.106390433   -2.622177116
  785 SOLV  HW1     4061   -2.668790277   -0.142713264   -2.663714403
  785 SOLV  HW2     4062   -2.810126870   -0.182140947   -2.592048587
  786 SOLV  OW      4063   -0.473569955   -2.658470706   -3.354109164
  786 SOLV  HW1     4064   -0.512619110   -2.672269284   -3.445139505
  786 SOLV  HW2     4065   -0.406543422   -2.584324342   -3.357502758
  787 SOLV  OW      4066   -2.092859979   -1.606492978   -0.934836891
  787 SOLV  HW1     4067   -2.144493396   -1.690680667   -0.919091130
  787 SOLV  HW2     4068   -2.008851070   -1.627775838   -0.984747093
  788 SOLV  OW      4069   -1.122250279   -1.808694093   -1.899290836
  788 SOLV  HW1     4070   -1.128592225   -1.881751907   -1.831288593
  788 SOLV  HW2     4071   -1.085522001   -1.845715003   -1.984627633
  789 SOLV  OW      4072   -2.109502216   -0.314292481   -3.758587444
  789 SOLV  HW1     4073   -2.051791695   -0.347455323   -3.683945478
  789 SOLV  HW2     4074   -2.078586470   -0.223453537   -3.786766492
  790 SOLV  OW      4075   -1.996221547   -2.565512821   -0.443453383
  790 SOLV  HW1     4076   -1.930304719   -2.618462909   -0.390037632
  790 SOLV  HW2     4077   -1.950834873   -2.485328191   -0.482342689
  791 SOLV  OW      4078   -1.810374578   -1.102907623   -3.462569795
  791 SOLV  HW1     4079   -1.715080315   -1.076960425   -3.446848224
  791 SOLV  HW2     4080   -1.843445267   -1.059182981   -3.546211020
  792 SOLV  OW      4081   -0.370864234   -2.218646031   -3.059538372
  792 SOLV  HW1     4082   -0.422754595   -2.301105462   -3.082116497
  792 SOLV  HW2     4083   -0.434192712   -2.144131745   -3.038585064
  793 SOLV  OW      4084   -1.439698634   -0.778125087   -2.976617302
  793 SOLV  HW1     4085   -1.439985462   -0.723684010   -2.892727523
  793 SOLV  HW2     4086   -1.526790960   -0.766274519   -3.024323183
  794 SOLV  OW      4087   -0.262321761   -1.281636285   -3.313283577
  794 SOLV  HW1     4088   -0.294784426   -1.261590534   -3.220838009
  794 SOLV  HW2     4089   -0.162355225   -1.284546005   -3.313585607
  795 SOLV  OW      4090   -1.398764887   -0.423859646   -2.473972242
  795 SOLV  HW1     4091   -1.336343254   -0.484570839   -2.424786344
  795 SOLV  HW2     4092   -1.346846667   -0.348949378   -2.515136006
  796 SOLV  OW      4093   -2.623218494   -0.375990063   -1.302730718
  796 SOLV  HW1     4094   -2.654737921   -0.470867987   -1.300201913
  796 SOLV  HW2     4095   -2.632920930   -0.340126954   -1.395582021
  797 SOLV  OW      4096   -1.145985814   -1.105575410   -4.048184528
  797 SOLV  HW1     4097   -1.195569430   -1.192318026   -4.052535637
  797 SOLV  HW2     4098   -1.179524383   -1.044402118   -4.119840944
  798 SOLV  OW      4099   -2.815503553   -1.038723258   -2.627412267
  798 SOLV  HW1     4100   -2.864374280   -0.999151300   -2.549647378
  798 SOLV  HW2     4101   -2.801720633   -1.136541579   -2.611816468
  799 SOLV  OW      4102   -2.430000588   -2.827269389   -1.738776808
  799 SOLV  HW1     4103   -2.392989873   -2.786916198   -1.822453728
  799 SOLV  HW2     4104   -2.512049395   -2.777217684   -1.711121707
  800 SOLV  OW      4105   -0.488523024   -0.412686437   -1.044101809
  800 SOLV  HW1     4106   -0.571968561   -0.374671356   -1.004208464
  800 SOLV  HW2     4107   -0.414577877   -0.408579378   -0.976906196
  801 SOLV  OW      4108   -2.613118512   -2.656613545   -0.754724982
  801 SOLV  HW1     4109   -2.570210618   -2.634454268   -0.667158333
  801 SOLV  HW2     4110   -2.584880657   -2.589753786   -0.823517396
  802 SOLV  OW      4111   -2.939470567   -0.997391655   -0.314247270
  802 SOLV  HW1     4112   -2.994103034   -1.003672815   -0.397769012
  802 SOLV  HW2     4113   -2.990869968   -0.947451992   -0.244503942
  803 SOLV  OW      4114   -0.319499210   -2.545818766   -1.524012413
  803 SOLV  HW1     4115   -0.219836213   -2.553878044   -1.526046542
  803 SOLV  HW2     4116   -0.360533001   -2.634013548   -1.547242737
  804 SOLV  OW      4117   -2.722414738   -1.724141181   -1.542116145
  804 SOLV  HW1     4118   -2.634592657   -1.676578003   -1.547285541
  804 SOLV  HW2     4119   -2.741742350   -1.748159389   -1.446977953
  805 SOLV  OW      4120   -1.351134141   -2.048027733   -0.728156725
  805 SOLV  HW1     4121   -1.382671196   -1.966601241   -0.679405710
  805 SOLV  HW2     4122   -1.263205009   -2.028792798   -0.771745323
  806 SOLV  OW      4123   -2.321639578   -0.902198721   -3.798984119
  806 SOLV  HW1     4124   -2.320838298   -0.998951121   -3.773690357
  806 SOLV  HW2     4125   -2.416185380   -0.871091313   -3.808724154
  807 SOLV  OW      4126   -0.855981829   -1.906724255   -2.408664481
  807 SOLV  HW1     4127   -0.756518670   -1.897916679   -2.403360288
  807 SOLV  HW2     4128   -0.898670361   -1.840025125   -2.347610595
  808 SOLV  OW      4129   -1.820107049   -2.943479482   -2.447121259
  808 SOLV  HW1     4130   -1.851652867   -3.036817362   -2.464288828
  808 SOLV  HW2     4131   -1.846732900   -2.915769986   -2.354790469
  809 SOLV  OW      4132   -2.886432600   -1.979961389   -2.636725943
  809 SOLV  HW1     4133   -2.887566505   -1.988764270   -2.736338892
  809 SOLV  HW2     4134   -2.942038370   -2.052552988   -2.596230437
  810 SOLV  OW      4135   -1.529374393   -2.808579877   -1.419277140
  810 SOLV  HW1     4136   -1.544548069   -2.828561222   -1.322465894
  810 SOLV  HW2     4137   -1.434300563   -2.780774496   -1.433048352
  811 SOLV  OW      4138   -2.099737412   -1.064469681   -0.677748944
  811 SOLV  HW1     4139   -2.092396523   -0.974724024   -0.721262005
  811 SOLV  HW2     4140   -2.156683569   -1.057230634   -0.595857066
  812 SOLV  OW      4141   -2.447745151   -2.947325865   -2.580864655
  812 SOLV  HW1     4142   -2.535449476   -2.992438720   -2.597432839
  812 SOLV  HW2     4143   -2.377466007   -2.988900642   -2.638606487
  813 SOLV  OW      4144   -1.213441267   -0.790917076   -0.504134353
  813 SOLV  HW1     4145   -1.195397454   -0.878859796   -0.460063291
  813 SOLV  HW2     4146   -1.165090304   -0.786938955   -0.591587431
  814 SOLV  OW      4147   -3.032869783   -1.496713860   -1.257188656
  814 SOLV  HW1     4148   -2.958597420   -1.441044772   -1.219957111
  814 SOLV  HW2     4149   -3.015559350   -1.514914831   -1.353991124
  815 SOLV  OW      4150   -2.698281339   -2.904840203   -3.705443949
  815 SOLV  HW1     4151   -2.638489652   -2.857848783   -3.770391995
  815 SOLV  HW2     4152   -2.750491607   -2.837302923   -3.653345025
  816 SOLV  OW      4153   -0.885887550   -1.201983548   -2.728843548
  816 SOLV  HW1     4154   -0.985704323   -1.196128923   -2.730777574
  816 SOLV  HW2     4155   -0.857202218   -1.292446697   -2.760386003
  817 SOLV  OW      4156   -1.915861268   -1.402114435   -1.276681202
  817 SOLV  HW1     4157   -1.945220138   -1.315166622   -1.316432073
  817 SOLV  HW2     4158   -1.986704725   -1.471130233   -1.291513303
  818 SOLV  OW      4159   -0.700720169   -2.186582357   -4.177727291
  818 SOLV  HW1     4160   -0.765070353   -2.185204842   -4.254272001
  818 SOLV  HW2     4161   -0.744004031   -2.229782039   -4.098593976
  819 SOLV  OW      4162   -2.874308883   -2.701422120   -3.965060629
  819 SOLV  HW1     4163   -2.838349586   -2.771906336   -4.026221339
  819 SOLV  HW2     4164   -2.970792200   -2.685317033   -3.985875208
  820 SOLV  OW      4165   -1.989776278   -2.144331405   -0.003670721
  820 SOLV  HW1     4166   -1.977952239   -2.214966593   -0.073472294
  820 SOLV  HW2     4167   -1.957306962   -2.056653085   -0.039162393
  821 SOLV  OW      4168   -0.413559678   -0.248824929   -2.392350375
  821 SOLV  HW1     4169   -0.347547079   -0.176026025   -2.373798611
  821 SOLV  HW2     4170   -0.413841772   -0.313725664   -2.316262651
  822 SOLV  OW      4171   -2.681440722   -2.173952266   -2.814658427
  822 SOLV  HW1     4172   -2.743958654   -2.111566114   -2.861574840
  822 SOLV  HW2     4173   -2.614345420   -2.209191374   -2.879912833
  823 SOLV  OW      4174   -0.300202047   -2.627764803   -2.204651241
  823 SOLV  HW1     4175   -0.362644569   -2.626319672   -2.282758154
  823 SOLV  HW2     4176   -0.352975440   -2.633916335   -2.119922769
  824 SOLV  OW      4177   -0.451693530   -1.626784300   -3.295396633
  824 SOLV  HW1     4178   -0.382167201   -1.667775850   -3.354452231
  824 SOLV  HW2     4179   -0.411330739   -1.605136142   -3.206491699
  825 SOLV  OW      4180   -0.002403314   -1.537724354   -3.272082218
  825 SOLV  HW1     4181    0.009405356   -1.442377857   -3.299851552
  825 SOLV  HW2     4182   -0.072121200   -1.580740461   -3.329445036
  826 SOLV  OW      4183   -2.657929879   -2.916736172   -2.168437738
  826 SOLV  HW1     4184   -2.747652835   -2.945805935   -2.201704512
  826 SOLV  HW2     4185   -2.641856372   -2.821605815   -2.194776111
  827 SOLV  OW      4186   -0.481325082   -1.804233191   -4.231888370
  827 SOLV  HW1     4187   -0.496680806   -1.861417829   -4.151293412
  827 SOLV  HW2     4188   -0.517308422   -1.712469442   -4.214975774
  828 SOLV  OW      4189   -1.902669436   -1.867974961   -0.017293989
  828 SOLV  HW1     4190   -1.977900026   -1.807475008    0.008813588
  828 SOLV  HW2     4191   -1.815769368   -1.826913877    0.010344616
  829 SOLV  OW      4192   -1.069670560   -0.263860630   -2.433130848
  829 SOLV  HW1     4193   -1.097060674   -0.263706120   -2.336947345
  829 SOLV  HW2     4194   -1.146119815   -0.232729197   -2.489591358
  830 SOLV  OW      4195   -0.480382911   -2.056452856   -2.662555125
  830 SOLV  HW1     4196   -0.493690672   -2.141901162   -2.612324760
  830 SOLV  HW2     4197   -0.385353878   -2.050206137   -2.693081959
  831 SOLV  OW      4198   -2.501391558   -2.174015858   -3.286916560
  831 SOLV  HW1     4199   -2.501765716   -2.087891333   -3.236079517
  831 SOLV  HW2     4200   -2.446473504   -2.163512610   -3.369835854
  832 SOLV  OW      4201   -1.393006129   -0.587210961   -0.122889745
  832 SOLV  HW1     4202   -1.331447024   -0.515044926   -0.154574920
  832 SOLV  HW2     4203   -1.464146225   -0.602789871   -0.191430185
  833 SOLV  OW      4204   -1.911855407   -0.480496011   -3.610297766
  833 SOLV  HW1     4205   -1.866940620   -0.472215918   -3.699268061
  833 SOLV  HW2     4206   -1.935493246   -0.576241979   -3.593694959
  834 SOLV  OW      4207   -2.928773463   -3.214362430   -4.143977115
  834 SOLV  HW1     4208   -2.907662288   -3.147984043   -4.215740427
  834 SOLV  HW2     4209   -2.859996933   -3.286965701   -4.144475592
  835 SOLV  OW      4210   -0.614103809   -2.272388395   -0.803644478
  835 SOLV  HW1     4211   -0.532294446   -2.218811107   -0.782713577
  835 SOLV  HW2     4212   -0.620357435   -2.349693168   -0.740507416
  836 SOLV  OW      4213   -2.591581460   -3.108614297   -3.208004498
  836 SOLV  HW1     4214   -2.586079981   -3.120745858   -3.307121344
  836 SOLV  HW2     4215   -2.684868105   -3.082936474   -3.182711051
  837 SOLV  OW      4216   -0.580078246   -0.959303560   -4.224935786
  837 SOLV  HW1     4217   -0.490483475   -0.976081529   -4.266082749
  837 SOLV  HW2     4218   -0.592841277   -1.020444685   -4.146829428
  838 SOLV  OW      4219   -2.338255434   -2.635852890   -2.208619633
  838 SOLV  HW1     4220   -2.290761072   -2.714565732   -2.169248195
  838 SOLV  HW2     4221   -2.314751892   -2.553506308   -2.156965436
  839 SOLV  OW      4222   -1.572747478   -2.541439836   -3.428998146
  839 SOLV  HW1     4223   -1.590677578   -2.633357593   -3.393909631
  839 SOLV  HW2     4224   -1.476483393   -2.518474433   -3.414600478
  840 SOLV  OW      4225   -2.814234815   -1.115193461   -1.503861280
  840 SOLV  HW1     4226   -2.728787969   -1.167120696   -1.501814285
  840 SOLV  HW2     4227   -2.886367253   -1.171330924   -1.544447690
  841 SOLV  OW      4228   -0.848249029   -2.704487815   -3.254078144
  841 SOLV  HW1     4229   -0.829293087   -2.607174992   -3.267219772
  841 SOLV  HW2     4230   -0.946356309   -2.720991470   -3.264291445
  842 SOLV  OW      4231   -2.454912927   -1.446738779   -1.035753591
  842 SOLV  HW1     4232   -2.522154895   -1.485844906   -0.972910703
  842 SOLV  HW2     4233   -2.428434535   -1.515597603   -1.103276566
  843 SOLV  OW      4234   -0.992891214   -2.806775819   -0.955329285
  843 SOLV  HW1     4235   -0.989924952   -2.899028900   -0.993825859
  843 SOLV  HW2     4236   -1.000222376   -2.739985013   -1.029400692
  844 SOLV  OW      4237   -1.683145744   -1.095819532   -3.068752177
  844 SOLV  HW1     4238   -1.721007063   -1.008447107   -3.099290966
  844 SOLV  HW2     4239   -1.693150353   -1.103604922   -2.969558953
  845 SOLV  OW      4240   -1.721527216   -3.194873784   -2.052849786
  845 SOLV  HW1     4241   -1.654794173   -3.211915204   -2.125363771
  845 SOLV  HW2     4242   -1.787468571   -3.126306579   -2.083707661
  846 SOLV  OW      4243   -0.041952512   -2.958533332   -1.198061550
  846 SOLV  HW1     4244   -0.113592258   -3.002162635   -1.252520402
  846 SOLV  HW2     4245   -0.077187146   -2.938404653   -1.106656933
  847 SOLV  OW      4246   -0.055815669   -0.762607314   -2.849147164
  847 SOLV  HW1     4247   -0.081053929   -0.670880188   -2.818314620
  847 SOLV  HW2     4248    0.027020644   -0.757386568   -2.904935037
  848 SOLV  OW      4249   -1.229117924   -3.052744696   -1.332414231
  848 SOLV  HW1     4250   -1.321635419   -3.067999700   -1.367190622
  848 SOLV  HW2     4251   -1.190498629   -3.139576443   -1.301262814
  849 SOLV  OW      4252   -1.288357253   -0.988507892   -2.847311235
  849 SOLV  HW1     4253   -1.346744294   -0.907323601   -2.847057312
  849 SOLV  HW2     4254   -1.332658634   -1.061236070   -2.899750947
  850 SOLV  OW      4255   -2.720234951   -2.799966492   -1.261900289
  850 SOLV  HW1     4256   -2.776172731   -2.797133597   -1.179047070
  850 SOLV  HW2     4257   -2.630675952   -2.838887124   -1.240316102
  851 SOLV  OW      4258   -2.433165594   -1.412761414   -2.702591278
  851 SOLV  HW1     4259   -2.373989829   -1.491762226   -2.718668868
  851 SOLV  HW2     4260   -2.397582052   -1.333766463   -2.752540828
  852 SOLV  OW      4261   -1.201964685   -2.525670039   -4.150052601
  852 SOLV  HW1     4262   -1.231535876   -2.535603905   -4.245070420
  852 SOLV  HW2     4263   -1.102141650   -2.520699058   -4.146574007
  853 SOLV  OW      4264   -1.659003582   -0.694904290   -0.385176622
  853 SOLV  HW1     4265   -1.722021235   -0.750839751   -0.331306686
  853 SOLV  HW2     4266   -1.709811780   -0.647153001   -0.456871613
  854 SOLV  OW      4267   -2.730584065   -2.846558513   -0.162037872
  854 SOLV  HW1     4268   -2.758049767   -2.751045293   -0.173198909
  854 SOLV  HW2     4269   -2.743447975   -2.874002149   -0.066733125
  855 SOLV  OW      4270   -0.401857430   -1.650606387   -2.812546089
  855 SOLV  HW1     4271   -0.480418860   -1.703943795   -2.843927723
  855 SOLV  HW2     4272   -0.355855807   -1.609566126   -2.891292955
  856 SOLV  OW      4273   -0.134778422   -0.033451359   -3.337451408
  856 SOLV  HW1     4274   -0.181353901   -0.057140857   -3.422723404
  856 SOLV  HW2     4275   -0.037015574   -0.052486799   -3.346491186
  857 SOLV  OW      4276   -0.179742184   -0.654203074   -3.263340528
  857 SOLV  HW1     4277   -0.152600597   -0.558679585   -3.275187286
  857 SOLV  HW2     4278   -0.236956327   -0.662705366   -3.181756501
  858 SOLV  OW      4279   -0.549387073   -2.007277358   -4.028035525
  858 SOLV  HW1     4280   -0.601855838   -2.081036502   -4.070540347
  858 SOLV  HW2     4281   -0.500569484   -2.042790090   -3.948312950
  859 SOLV  OW      4282   -1.768993317   -0.084284616   -2.125744319
  859 SOLV  HW1     4283   -1.787799924   -0.001704944   -2.178926473
  859 SOLV  HW2     4284   -1.774537722   -0.164334420   -2.185432720
  860 SOLV  OW      4285   -2.162114249   -2.667620727   -3.321781808
  860 SOLV  HW1     4286   -2.147239095   -2.608711927   -3.242346917
  860 SOLV  HW2     4287   -2.127242319   -2.622330475   -3.403843752
  861 SOLV  OW      4288   -0.249240606   -1.725039366   -2.595571654
  861 SOLV  HW1     4289   -0.236230376   -1.823235940   -2.609340884
  861 SOLV  HW2     4290   -0.291818133   -1.685346963   -2.676892309
  862 SOLV  OW      4291   -0.812461335   -1.038470813   -3.685393085
  862 SOLV  HW1     4292   -0.797983541   -1.132957840   -3.714786218
  862 SOLV  HW2     4293   -0.738632556   -1.011071542   -3.623749113
  863 SOLV  OW      4294   -0.635603693   -3.051017529   -1.798252910
  863 SOLV  HW1     4295   -0.689020921   -3.115256932   -1.743282921
  863 SOLV  HW2     4296   -0.583763245   -3.101400096   -1.867361015
  864 SOLV  OW      4297   -1.967683123   -2.363216190   -2.978457664
  864 SOLV  HW1     4298   -1.955471618   -2.341984403   -3.075420026
  864 SOLV  HW2     4299   -1.882420639   -2.345165718   -2.929406336
  865 SOLV  OW      4300   -1.083260225   -1.045762806   -1.992605759
  865 SOLV  HW1     4301   -1.155254357   -1.110386809   -1.967263390
  865 SOLV  HW2     4302   -1.059342065   -1.058599861   -2.088859065
  866 SOLV  OW      4303   -2.025411872   -2.111623318   -2.670797212
  866 SOLV  HW1     4304   -2.061502790   -2.204589477   -2.663398634
  866 SOLV  HW2     4305   -1.964501056   -2.093297702   -2.593621824
  867 SOLV  OW      4306   -1.569472421   -2.629425443   -0.075414357
  867 SOLV  HW1     4307   -1.559039892   -2.717890837   -0.029952732
  867 SOLV  HW2     4308   -1.479190288   -2.590219635   -0.093124474
  868 SOLV  OW      4309   -1.142518526   -0.531210944   -0.340165536
  868 SOLV  HW1     4310   -1.204016385   -0.467610202   -0.386796807
  868 SOLV  HW2     4311   -1.122864636   -0.608673890   -0.400287290
  869 SOLV  OW      4312   -1.319255981   -2.180138205   -3.944101437
  869 SOLV  HW1     4313   -1.392842951   -2.224691497   -3.995110281
  869 SOLV  HW2     4314   -1.246486629   -2.246305946   -3.925978476
  870 SOLV  OW      4315   -1.176299438   -2.837115077   -1.522568543
  870 SOLV  HW1     4316   -1.150709671   -2.839846639   -1.619200541
  870 SOLV  HW2     4317   -1.188533298   -2.930407521   -1.488703329
  871 SOLV  OW      4318   -0.764382667   -2.593734274   -1.165165903
  871 SOLV  HW1     4319   -0.709491014   -2.517864453   -1.130062597
  871 SOLV  HW2     4320   -0.858394886   -2.584868120   -1.132232652
  872 SOLV  OW      4321   -0.670207319   -2.545106154   -0.142297329
  872 SOLV  HW1     4322   -0.755833109   -2.585159065   -0.174943287
  872 SOLV  HW2     4323   -0.640576879   -2.592749247   -0.059509521
  873 SOLV  OW      4324   -1.792497603   -1.819649223   -2.974357349
  873 SOLV  HW1     4325   -1.773241489   -1.803723442   -3.071194737
  873 SOLV  HW2     4326   -1.846736328   -1.903088759   -2.964463268
  874 SOLV  OW      4327   -2.232811360   -1.897470339   -1.207699511
  874 SOLV  HW1     4328   -2.254716388   -1.954323099   -1.287006188
  874 SOLV  HW2     4329   -2.138415807   -1.865227792   -1.214875995
  875 SOLV  OW      4330   -1.342497239   -0.548206918   -3.568522591
  875 SOLV  HW1     4331   -1.430464354   -0.562846709   -3.523257202
  875 SOLV  HW2     4332   -1.342470609   -0.594642969   -3.657095396
  876 SOLV  OW      4333   -1.544608720   -1.033344507   -3.417306581
  876 SOLV  HW1     4334   -1.604044815   -0.968741717   -3.369412183
  876 SOLV  HW2     4335   -1.519122232   -0.995485697   -3.506284947
  877 SOLV  OW      4336   -2.371408702   -2.381107271   -2.108537602
  877 SOLV  HW1     4337   -2.443576892   -2.382035042   -2.177754173
  877 SOLV  HW2     4338   -2.323980054   -2.293106025   -2.111048392
  878 SOLV  OW      4339   -2.471246131   -2.679585813   -0.197495599
  878 SOLV  HW1     4340   -2.490640854   -2.769022253   -0.157164206
  878 SOLV  HW2     4341   -2.382423585   -2.682284543   -0.243374161
  879 SOLV  OW      4342   -1.294722529   -2.554059251   -0.009753710
  879 SOLV  HW1     4343   -1.364666534   -2.548828083    0.061537414
  879 SOLV  HW2     4344   -1.306717277   -2.478204991   -0.073817033
  880 SOLV  OW      4345   -2.221942063   -0.300732489   -1.861839396
  880 SOLV  HW1     4346   -2.196428512   -0.218206653   -1.811437976
  880 SOLV  HW2     4347   -2.146869010   -0.366691344   -1.857942988
  881 SOLV  OW      4348   -2.017279362   -1.630152837   -0.356943859
  881 SOLV  HW1     4349   -1.961084269   -1.556751242   -0.395100505
  881 SOLV  HW2     4350   -1.982142928   -1.718525772   -0.387882612
  882 SOLV  OW      4351   -0.283395119   -2.669661297   -0.278512340
  882 SOLV  HW1     4352   -0.241904682   -2.604438259   -0.215058373
  882 SOLV  HW2     4353   -0.213133405   -2.705766195   -0.339843897
  883 SOLV  OW      4354   -1.938519027   -2.060105714   -2.925616319
  883 SOLV  HW1     4355   -1.863635049   -2.123348369   -2.945483455
  883 SOLV  HW2     4356   -1.976900106   -2.081125819   -2.835688888
  884 SOLV  OW      4357   -2.207040938   -1.826435478   -3.702579655
  884 SOLV  HW1     4358   -2.161545922   -1.739180356   -3.720421926
  884 SOLV  HW2     4359   -2.267108509   -1.817061837   -3.623171841
  885 SOLV  OW      4360   -0.201761228   -2.406037518   -3.425649158
  885 SOLV  HW1     4361   -0.110623250   -2.396963852   -3.465811733
  885 SOLV  HW2     4362   -0.202938819   -2.483953485   -3.362966201
  886 SOLV  OW      4363   -2.491791818   -1.147843307   -3.641727821
  886 SOLV  HW1     4364   -2.585199875   -1.140097445   -3.676611281
  886 SOLV  HW2     4365   -2.494338069   -1.165305145   -3.543287360
  887 SOLV  OW      4366   -2.997463269   -2.669216769   -2.920435216
  887 SOLV  HW1     4367   -3.081070128   -2.691792551   -2.970454143
  887 SOLV  HW2     4368   -2.983332578   -2.735969326   -2.847318658
  888 SOLV  OW      4369   -1.811326645   -3.191146774   -0.088220593
  888 SOLV  HW1     4370   -1.779079565   -3.100564340   -0.060712801
  888 SOLV  HW2     4371   -1.759070344   -3.222442419   -0.167539431
  889 SOLV  OW      4372   -0.082043095   -0.170554571   -1.618412929
  889 SOLV  HW1     4373   -0.165679694   -0.127584799   -1.584348727
  889 SOLV  HW2     4374   -0.087622409   -0.180152768   -1.717803711
  890 SOLV  OW      4375   -2.155049912   -1.519895755   -1.968024116
  890 SOLV  HW1     4376   -2.055691929   -1.522644697   -1.979077226
  890 SOLV  HW2     4377   -2.196001853   -1.473122204   -2.046361785
  891 SOLV  OW      4378   -1.829538484   -1.562934060   -1.588303560
  891 SOLV  HW1     4379   -1.920647165   -1.528299806   -1.565906269
  891 SOLV  HW2     4380   -1.801349479   -1.527342126   -1.677412811
  892 SOLV  OW      4381   -1.874515321   -1.897759089   -0.294591833
  892 SOLV  HW1     4382   -1.878593917   -1.884764648   -0.195523419
  892 SOLV  HW2     4383   -1.926262423   -1.979590681   -0.319608390
  893 SOLV  OW      4384   -0.343812362   -2.242000958   -4.198160591
  893 SOLV  HW1     4385   -0.374838203   -2.318000820   -4.141038827
  893 SOLV  HW2     4386   -0.419786710   -2.209470082   -4.254472836
  894 SOLV  OW      4387   -1.511220931   -0.009425843   -2.352502604
  894 SOLV  HW1     4388   -1.600206056   -0.044329331   -2.381918780
  894 SOLV  HW2     4389   -1.457610554   -0.084005328   -2.312933984
  895 SOLV  OW      4390   -2.042896411   -0.283781118   -1.059047439
  895 SOLV  HW1     4391   -2.072507016   -0.216567413   -1.126922081
  895 SOLV  HW2     4392   -2.120260703   -0.341883565   -1.033744770
  896 SOLV  OW      4393   -2.670163832   -1.299877500   -1.937111431
  896 SOLV  HW1     4394   -2.748033688   -1.238079471   -1.948023567
  896 SOLV  HW2     4395   -2.701208762   -1.385676111   -1.896165857
  897 SOLV  OW      4396   -1.751915811   -0.614909566   -1.440137441
  897 SOLV  HW1     4397   -1.695545263   -0.631636132   -1.521032400
  897 SOLV  HW2     4398   -1.848421050   -0.614139521   -1.466356757
  898 SOLV  OW      4399   -1.486716021   -2.099172460   -3.745505829
  898 SOLV  HW1     4400   -1.518098576   -2.172873313   -3.685633480
  898 SOLV  HW2     4401   -1.425896440   -2.136695529   -3.815466056
  899 SOLV  OW      4402   -2.267294122   -2.756406549   -2.481327107
  899 SOLV  HW1     4403   -2.284760213   -2.730438936   -2.386341482
  899 SOLV  HW2     4404   -2.320499532   -2.838031553   -2.503870600
  900 SOLV  OW      4405   -0.371254168   -1.873878968   -1.308623643
  900 SOLV  HW1     4406   -0.416458606   -1.835231108   -1.389025728
  900 SOLV  HW2     4407   -0.438819498   -1.920811363   -1.251757472
  901 SOLV  OW      4408   -2.853227919   -0.905684802   -2.402583986
  901 SOLV  HW1     4409   -2.771951505   -0.863617641   -2.362259358
  901 SOLV  HW2     4410   -2.933772666   -0.850845836   -2.380073857
  902 SOLV  OW      4411   -0.557654359   -2.741368329   -2.843644826
  902 SOLV  HW1     4412   -0.524391491   -2.725423701   -2.936601301
  902 SOLV  HW2     4413   -0.517554041   -2.825733791   -2.807924580
  903 SOLV  OW      4414   -0.892657140   -1.220200346   -3.044666484
  903 SOLV  HW1     4415   -0.892272833   -1.278055496   -2.963092394
  903 SOLV  HW2     4416   -0.816152328   -1.245577551   -3.103866736
  904 SOLV  OW      4417   -1.069471838   -2.465511085   -1.854513916
  904 SOLV  HW1     4418   -1.070656169   -2.502284166   -1.761519459
  904 SOLV  HW2     4419   -0.994063079   -2.506715274   -1.905673639
  905 SOLV  OW      4420   -2.438497791   -1.550542951   -3.427460665
  905 SOLV  HW1     4421   -2.399310072   -1.514710228   -3.512207764
  905 SOLV  HW2     4422   -2.440573646   -1.478145136   -3.358497402
  906 SOLV  OW      4423   -2.437234881   -0.680019834   -2.143085241
  906 SOLV  HW1     4424   -2.466219571   -0.594964865   -2.099184893
  906 SOLV  HW2     4425   -2.344925703   -0.703477044   -2.112581464
  907 SOLV  OW      4426   -0.441286570   -1.708828445   -2.384944684
  907 SOLV  HW1     4427   -0.354090501   -1.742068110   -2.420912249
  907 SOLV  HW2     4428   -0.431957354   -1.689904792   -2.287187513
  908 SOLV  OW      4429   -0.485429128   -0.982151460   -3.565644513
  908 SOLV  HW1     4430   -0.543251535   -1.023482828   -3.495300142
  908 SOLV  HW2     4431   -0.423254110   -0.916323560   -3.523206854
  909 SOLV  OW      4432   -1.831138666   -1.339743143   -3.653378908
  909 SOLV  HW1     4433   -1.907966930   -1.384414232   -3.607516875
  909 SOLV  HW2     4434   -1.854947004   -1.244680457   -3.673319027
  910 SOLV  OW      4435   -0.874526047   -2.883736736   -0.358969511
  910 SOLV  HW1     4436   -0.806435756   -2.900428167   -0.430289758
  910 SOLV  HW2     4437   -0.965156618   -2.909008362   -0.392864741
  911 SOLV  OW      4438   -2.039862765   -2.603127080   -3.083458443
  911 SOLV  HW1     4439   -2.026779693   -2.506925987   -3.059466647
  911 SOLV  HW2     4440   -2.124420428   -2.636631572   -3.041879387
  912 SOLV  OW      4441   -1.215740251   -1.148879033   -1.010638822
  912 SOLV  HW1     4442   -1.169260924   -1.137399324   -1.098443440
  912 SOLV  HW2     4443   -1.283528755   -1.076264321   -0.999085814
  913 SOLV  OW      4444   -0.037368847   -2.234885064   -2.628649236
  913 SOLV  HW1     4445   -0.105587031   -2.218672906   -2.699959219
  913 SOLV  HW2     4446   -0.005469230   -2.147255349   -2.592523088
  914 SOLV  OW      4447   -1.571924771   -2.683188991   -0.490082551
  914 SOLV  HW1     4448   -1.487908112   -2.682322372   -0.435841828
  914 SOLV  HW2     4449   -1.609534938   -2.590639609   -0.494729431
  915 SOLV  OW      4450   -0.813244355   -2.200438834   -2.764975472
  915 SOLV  HW1     4451   -0.866183880   -2.175727970   -2.683807424
  915 SOLV  HW2     4452   -0.769858057   -2.289397770   -2.750643613
  916 SOLV  OW      4453   -2.147668934   -0.472267510   -2.969588514
  916 SOLV  HW1     4454   -2.176685828   -0.567049241   -2.982853861
  916 SOLV  HW2     4455   -2.047881064   -0.467087386   -2.973714726
  917 SOLV  OW      4456   -2.525138444   -1.949283346   -2.270258248
  917 SOLV  HW1     4457   -2.500475202   -1.969175938   -2.365105776
  917 SOLV  HW2     4458   -2.568793913   -1.859450373   -2.265335115
  918 SOLV  OW      4459   -1.712925186   -2.449634854   -3.151563164
  918 SOLV  HW1     4460   -1.808648608   -2.422896525   -3.162693418
  918 SOLV  HW2     4461   -1.671751357   -2.464275489   -3.241519098
  919 SOLV  OW      4462   -0.270844484   -0.930629780   -2.969569469
  919 SOLV  HW1     4463   -0.356219465   -0.932488674   -2.917533903
  919 SOLV  HW2     4464   -0.197454316   -0.894765320   -2.911883910
  920 SOLV  OW      4465   -0.570032143   -1.552225734   -4.204950823
  920 SOLV  HW1     4466   -0.653484323   -1.587389646   -4.162510687
  920 SOLV  HW2     4467   -0.523301430   -1.491184255   -4.140981610
  921 SOLV  OW      4468   -1.758498130   -3.042582689   -3.184858659
  921 SOLV  HW1     4469   -1.731264686   -3.081061954   -3.273050082
  921 SOLV  HW2     4470   -1.836521968   -2.981404597   -3.197878713
  922 SOLV  OW      4471   -0.326596073   -3.201669953   -0.297302466
  922 SOLV  HW1     4472   -0.364388186   -3.280823447   -0.249261120
  922 SOLV  HW2     4473   -0.378737020   -3.185545625   -0.381105010
  923 SOLV  OW      4474   -1.909361900   -1.689610752   -2.452501818
  923 SOLV  HW1     4475   -2.000459468   -1.699478146   -2.412430022
  923 SOLV  HW2     4476   -1.911451781   -1.719798686   -2.547823047
  924 SOLV  OW      4477   -0.221001246    0.007448276   -2.851420607
  924 SOLV  HW1     4478   -0.249132225   -0.080773283   -2.813639214
  924 SOLV  HW2     4479   -0.218456636    0.075689772   -2.778356292
  925 SOLV  OW      4480   -0.856382606   -0.221145273   -2.595935326
  925 SOLV  HW1     4481   -0.835645143   -0.297675899   -2.656884207
  925 SOLV  HW2     4482   -0.933499356   -0.245397666   -2.537058904
  926 SOLV  OW      4483   -1.511246864   -3.125743694   -2.629485926
  926 SOLV  HW1     4484   -1.506874778   -3.202426980   -2.565450000
  926 SOLV  HW2     4485   -1.549173892   -3.157151878   -2.716520785
  927 SOLV  OW      4486   -0.986517139   -2.083260913   -1.262492417
  927 SOLV  HW1     4487   -1.004915798   -2.145976327   -1.338189633
  927 SOLV  HW2     4488   -1.072989693   -2.054447463   -1.221335127
  928 SOLV  OW      4489   -2.340262313   -0.291163501   -0.491956772
  928 SOLV  HW1     4490   -2.354371507   -0.192184767   -0.494359581
  928 SOLV  HW2     4491   -2.293995374   -0.320261510   -0.575708422
  929 SOLV  OW      4492   -0.652336536   -2.476707765   -1.690378894
  929 SOLV  HW1     4493   -0.638924042   -2.418981492   -1.609832121
  929 SOLV  HW2     4494   -0.678138279   -2.568877980   -1.661381879
  930 SOLV  OW      4495   -2.749954155   -2.129789401   -2.075062985
  930 SOLV  HW1     4496   -2.767276716   -2.208129671   -2.134766107
  930 SOLV  HW2     4497   -2.659775587   -2.091662146   -2.095454701
  931 SOLV  OW      4498   -1.789781293   -0.077220502   -1.157352715
  931 SOLV  HW1     4499   -1.793407222   -0.108294714   -1.062362851
  931 SOLV  HW2     4500   -1.808557033    0.020941429   -1.161029290
  932 SOLV  OW      4501   -0.789480120   -2.243485213   -1.651264800
  932 SOLV  HW1     4502   -0.756486247   -2.326374433   -1.696455947
  932 SOLV  HW2     4503   -0.876807408   -2.216077249   -1.691565843
  933 SOLV  OW      4504   -1.776548280   -0.565950933   -0.837774702
  933 SOLV  HW1     4505   -1.680442135   -0.582351544   -0.860052510
  933 SOLV  HW2     4506   -1.816861859   -0.505591620   -0.906572792
  934 SOLV  OW      4507   -1.918375075   -2.376041393   -2.416663428
  934 SOLV  HW1     4508   -1.869346624   -2.457808833   -2.386461567
  934 SOLV  HW2     4509   -1.980069185   -2.345495814   -2.344119343
  935 SOLV  OW      4510   -2.951879819   -2.692712797   -2.540042194
  935 SOLV  HW1     4511   -2.878086332   -2.637189206   -2.501657248
  935 SOLV  HW2     4512   -2.914505223   -2.754646761   -2.609100028
  936 SOLV  OW      4513   -0.062033713   -2.436864650   -0.579780997
  936 SOLV  HW1     4514   -0.015682692   -2.525345331   -0.574861751
  936 SOLV  HW2     4515   -0.051103291   -2.388649313   -0.492848683
  937 SOLV  OW      4516   -2.168552144   -2.828337883   -2.154762986
  937 SOLV  HW1     4517   -2.235109894   -2.898460701   -2.129176549
  937 SOLV  HW2     4518   -2.080383631   -2.871493123   -2.173887814
  938 SOLV  OW      4519   -1.457927077   -2.998408677   -3.208910943
  938 SOLV  HW1     4520   -1.485858154   -3.037178159   -3.121055762
  938 SOLV  HW2     4521   -1.432695003   -2.902439682   -3.196459914
  939 SOLV  OW      4522   -0.677597951   -1.565672030   -0.155651371
  939 SOLV  HW1     4523   -0.603663427   -1.625744366   -0.125213168
  939 SOLV  HW2     4524   -0.727969796   -1.531909371   -0.076126671
  940 SOLV  OW      4525   -1.270667417   -1.079657594   -3.806411972
  940 SOLV  HW1     4526   -1.220294601   -1.039343766   -3.729997903
  940 SOLV  HW2     4527   -1.209718181   -1.089272445   -3.885116664
  941 SOLV  OW      4528   -0.751997692   -0.381739705   -3.534590181
  941 SOLV  HW1     4529   -0.652188078   -0.386660524   -3.538308614
  941 SOLV  HW2     4530   -0.789171444   -0.388872449   -3.627160325
  942 SOLV  OW      4531   -0.426038048   -2.868887483   -0.502796919
  942 SOLV  HW1     4532   -0.340100806   -2.910123814   -0.472532474
  942 SOLV  HW2     4533   -0.443734125   -2.786004281   -0.449706165
  943 SOLV  OW      4534   -2.056365112   -0.883695714   -1.644289070
  943 SOLV  HW1     4535   -2.097089428   -0.809626255   -1.590837430
  943 SOLV  HW2     4536   -2.062462812   -0.861752516   -1.741669835
  944 SOLV  OW      4537   -2.214211021   -0.906975172   -1.176313412
  944 SOLV  HW1     4538   -2.233939060   -0.983634841   -1.237432174
  944 SOLV  HW2     4539   -2.298498138   -0.856314305   -1.158134190
  945 SOLV  OW      4540   -1.883296369   -2.636658552   -3.879784254
  945 SOLV  HW1     4541   -1.879005137   -2.642546573   -3.979526902
  945 SOLV  HW2     4542   -1.796492014   -2.667465627   -3.840828708
  946 SOLV  OW      4543   -0.013537271   -1.594244806   -1.911840067
  946 SOLV  HW1     4544    0.034121002   -1.601335327   -1.999477349
  946 SOLV  HW2     4545   -0.100571958   -1.643215313   -1.917194682
  947 SOLV  OW      4546   -1.721333297   -1.890251755   -2.358549234
  947 SOLV  HW1     4547   -1.777123941   -1.808202579   -2.371075407
  947 SOLV  HW2     4548   -1.769723845   -1.969449134   -2.395800917
  948 SOLV  OW      4549   -0.690404805   -0.214102345   -2.204233599
  948 SOLV  HW1     4550   -0.636744776   -0.242914429   -2.283546307
  948 SOLV  HW2     4551   -0.740158358   -0.292626506   -2.167375218
  949 SOLV  OW      4552   -0.581097700   -2.722266494   -1.370393205
  949 SOLV  HW1     4553   -0.505855715   -2.666902243   -1.334684931
  949 SOLV  HW2     4554   -0.666522446   -2.694846987   -1.326208114
  950 SOLV  OW      4555   -1.878907086   -0.327119128   -2.357595946
  950 SOLV  HW1     4556   -1.962570534   -0.381901045   -2.356626223
  950 SOLV  HW2     4557   -1.804178661   -0.379707243   -2.316955507
  951 SOLV  OW      4558   -0.182944103   -0.110957257   -3.071504102
  951 SOLV  HW1     4559   -0.213926787   -0.069158108   -3.156911364
  951 SOLV  HW2     4560   -0.191565910   -0.044812132   -2.996993171
  952 SOLV  OW      4561   -1.372240446   -2.024418570   -1.406672312
  952 SOLV  HW1     4562   -1.378141904   -2.122966618   -1.390690514
  952 SOLV  HW2     4563   -1.464233563   -1.987034442   -1.418569423
  953 SOLV  OW      4564   -2.664646290   -3.223756838   -1.146957678
  953 SOLV  HW1     4565   -2.744510570   -3.256888832   -1.197212888
  953 SOLV  HW2     4566   -2.587782025   -3.212852694   -1.210001382
  954 SOLV  OW      4567   -1.535154633   -2.493840411   -2.059940811
  954 SOLV  HW1     4568   -1.496436583   -2.417655413   -2.111871512
  954 SOLV  HW2     4569   -1.584732217   -2.554635331   -2.121957268
  955 SOLV  OW      4570   -1.100737214   -0.247312902   -1.866459574
  955 SOLV  HW1     4571   -1.084168312   -0.149489741   -1.853963975
  955 SOLV  HW2     4572   -1.020742218   -0.298838460   -1.835703801
  956 SOLV  OW      4573   -1.732809318   -1.749698212   -0.867465524
  956 SOLV  HW1     4574   -1.780789142   -1.837366274   -0.871206508
  956 SOLV  HW2     4575   -1.781948595   -1.687400819   -0.806587767
  957 SOLV  OW      4576   -0.990931569   -2.339547165   -1.145309772
  957 SOLV  HW1     4577   -1.078373339   -2.298259192   -1.119791477
  957 SOLV  HW2     4578   -0.918695814   -2.270593601   -1.139897870
  958 SOLV  OW      4579   -0.232515062   -1.876548378   -0.905196694
  958 SOLV  HW1     4580   -0.288301150   -1.876668199   -0.822191719
  958 SOLV  HW2     4581   -0.202187494   -1.969750959   -0.925082933
  959 SOLV  OW      4582   -1.871682775   -1.571497432   -0.721152836
  959 SOLV  HW1     4583   -1.916343191   -1.490162618   -0.683850081
  959 SOLV  HW2     4584   -1.915329371   -1.653458381   -0.684021939
  960 SOLV  OW      4585   -2.124840443   -1.352673756   -1.046670238
  960 SOLV  HW1     4586   -2.147677104   -1.337603760   -1.142862013
  960 SOLV  HW2     4587   -2.125412480   -1.450779012   -1.027266976
  961 SOLV  OW      4588   -2.039827809   -0.981422016   -3.004619683
  961 SOLV  HW1     4589   -2.103872700   -1.051761025   -3.035479338
  961 SOLV  HW2     4590   -2.005004541   -1.005513224   -2.914018266
  962 SOLV  OW      4591   -0.332182431   -3.184255077   -0.771222881
  962 SOLV  HW1     4592   -0.391431284   -3.170982456   -0.691753665
  962 SOLV  HW2     4593   -0.285961345   -3.272641400   -0.763920936
  963 SOLV  OW      4594   -2.068058902   -2.635585536   -1.963446127
  963 SOLV  HW1     4595   -2.119863196   -2.710622386   -2.004522140
  963 SOLV  HW2     4596   -1.993945575   -2.672906713   -1.907626091
  964 SOLV  OW      4597   -2.078994944   -0.654443926   -1.482686061
  964 SOLV  HW1     4598   -2.035256376   -0.573791701   -1.522462391
  964 SOLV  HW2     4599   -2.148840307   -0.625565644   -1.417190494
  965 SOLV  OW      4600   -1.217433710   -1.793646358   -1.495736322
  965 SOLV  HW1     4601   -1.121554762   -1.821679321   -1.500517594
  965 SOLV  HW2     4602   -1.274374668   -1.873128269   -1.474717482
  966 SOLV  OW      4603   -0.832328248   -0.848768028   -4.196669692
  966 SOLV  HW1     4604   -0.830604607   -0.846113860   -4.096719577
  966 SOLV  HW2     4605   -0.748676503   -0.892038400   -4.230286064
  967 SOLV  OW      4606   -0.796783930   -2.880820317   -0.628609080
  967 SOLV  HW1     4607   -0.752180589   -2.880417562   -0.718118965
  967 SOLV  HW2     4608   -0.885163013   -2.834484343   -0.635219158
  968 SOLV  OW      4609   -2.822085811   -0.698019392   -3.761146347
  968 SOLV  HW1     4610   -2.835002045   -0.635860476   -3.683872097
  968 SOLV  HW2     4611   -2.910540910   -0.735590545   -3.788821404
  969 SOLV  OW      4612   -1.294095026   -3.062832556   -3.979308199
  969 SOLV  HW1     4613   -1.274845063   -2.973604196   -3.938449878
  969 SOLV  HW2     4614   -1.212901100   -3.095541317   -4.027673460
  970 SOLV  OW      4615   -0.060106863   -2.707394693   -1.391409189
  970 SOLV  HW1     4616   -0.034938859   -2.779300969   -1.326618516
  970 SOLV  HW2     4617   -0.092146572   -2.748977217   -1.476532863
  971 SOLV  OW      4618   -0.001510439   -1.246507977   -1.494166388
  971 SOLV  HW1     4619   -0.073925810   -1.285910945   -1.437567622
  971 SOLV  HW2     4620    0.087554688   -1.268291939   -1.454230702
  972 SOLV  OW      4621   -0.061558671   -3.018172969   -1.812606910
  972 SOLV  HW1     4622   -0.109160606   -3.016624939   -1.900546389
  972 SOLV  HW2     4623   -0.118109864   -3.065340994   -1.744940411
  973 SOLV  OW      4624   -2.768531201   -1.106912791   -1.216789198
  973 SOLV  HW1     4625   -2.775531398   -1.096796097   -1.316038987
  973 SOLV  HW2     4626   -2.676496240   -1.137884119   -1.192870908
  974 SOLV  OW      4627   -0.820168112   -1.462075806   -2.836288054
  974 SOLV  HW1     4628   -0.741992613   -1.493309106   -2.782302154
  974 SOLV  HW2     4629   -0.901293134   -1.514833002   -2.811053320
  975 SOLV  OW      4630   -1.515950622   -0.904127202   -1.730284420
  975 SOLV  HW1     4631   -1.566722812   -0.985811477   -1.702865227
  975 SOLV  HW2     4632   -1.421551219   -0.911190128   -1.698025107
  976 SOLV  OW      4633   -1.480322898   -1.845765983   -2.622931391
  976 SOLV  HW1     4634   -1.543508657   -1.884967570   -2.689809373
  976 SOLV  HW2     4635   -1.450805342   -1.755396398   -2.653976836
  977 SOLV  OW      4636   -0.178563481   -2.102505207   -0.219877465
  977 SOLV  HW1     4637   -0.244428188   -2.034710014   -0.187202895
  977 SOLV  HW2     4638   -0.099871091   -2.055764971   -0.260185761
  978 SOLV  OW      4639   -2.005069069   -0.289061396   -3.429425745
  978 SOLV  HW1     4640   -1.947039628   -0.295787805   -3.348251641
  978 SOLV  HW2     4641   -2.004188608   -0.376297469   -3.478323745
  979 SOLV  OW      4642   -1.924377923   -0.539771739   -4.246754423
  979 SOLV  HW1     4643   -1.932559265   -0.447623876   -4.208761036
  979 SOLV  HW2     4644   -1.843541127   -0.544553306   -4.305441027
  980 SOLV  OW      4645   -1.153630250   -2.538796485   -0.573871980
  980 SOLV  HW1     4646   -1.097200026   -2.463647868   -0.608075034
  980 SOLV  HW2     4647   -1.178870530   -2.520895217   -0.478772159
  981 SOLV  OW      4648   -0.139428026   -2.425256611   -4.031322385
  981 SOLV  HW1     4649   -0.053984387   -2.446548836   -3.983914741
  981 SOLV  HW2     4650   -0.122368141   -2.355676106   -4.101099949
  982 SOLV  OW      4651   -0.561059043   -2.719312878   -3.651106196
  982 SOLV  HW1     4652   -0.555670444   -2.803201781   -3.705285727
  982 SOLV  HW2     4653   -0.654781055   -2.684459285   -3.652903760
  983 SOLV  OW      4654   -1.240381823   -2.015300605   -2.648063912
  983 SOLV  HW1     4655   -1.322158704   -1.958620946   -2.637988053
  983 SOLV  HW2     4656   -1.204093917   -2.037803214   -2.557629865
  984 SOLV  OW      4657   -0.448950965   -0.484060722   -0.606929626
  984 SOLV  HW1     4658   -0.398230826   -0.523342923   -0.683649750
  984 SOLV  HW2     4659   -0.528907759   -0.540831861   -0.587294989
  985 SOLV  OW      4660   -1.627980419   -0.365624908   -1.643481980
  985 SOLV  HW1     4661   -1.614018654   -0.462651753   -1.663250002
  985 SOLV  HW2     4662   -1.542739915   -0.325937096   -1.609438851
  986 SOLV  OW      4663   -1.569670469   -3.159298305   -3.687889354
  986 SOLV  HW1     4664   -1.579317106   -3.160157763   -3.588352323
  986 SOLV  HW2     4665   -1.481705629   -3.199592617   -3.713186035
  987 SOLV  OW      4666   -0.619805700   -2.157154297   -3.278748567
  987 SOLV  HW1     4667   -0.684049701   -2.109455653   -3.338742341
  987 SOLV  HW2     4668   -0.659079173   -2.164594438   -3.187075763
  988 SOLV  OW      4669   -0.407824928   -3.142549974   -1.478432162
  988 SOLV  HW1     4670   -0.490112529   -3.098327478   -1.514138088
  988 SOLV  HW2     4671   -0.365031885   -3.083206132   -1.410249970
  989 SOLV  OW      4672   -1.745755850   -2.675334671   -1.144615973
  989 SOLV  HW1     4673   -1.791022620   -2.691618269   -1.056936206
  989 SOLV  HW2     4674   -1.814408166   -2.653606650   -1.214018341
  990 SOLV  OW      4675   -2.542502120   -0.948039797   -2.658436090
  990 SOLV  HW1     4676   -2.534932192   -1.014753905   -2.732543883
  990 SOLV  HW2     4677   -2.636366014   -0.947064103   -2.623959757
  991 SOLV  OW      4678   -2.512519501   -0.740976943   -0.167810641
  991 SOLV  HW1     4679   -2.603325616   -0.774778383   -0.143077826
  991 SOLV  HW2     4680   -2.501856401   -0.743809332   -0.267200378
  992 SOLV  OW      4681   -0.357719373   -2.261055437   -0.403385836
  992 SOLV  HW1     4682   -0.411487962   -2.303612741   -0.330587702
  992 SOLV  HW2     4683   -0.293319172   -2.195799378   -0.363435527
  993 SOLV  OW      4684   -0.549600417   -0.653778343   -3.252920616
  993 SOLV  HW1     4685   -0.569979083   -0.679326098   -3.158401652
  993 SOLV  HW2     4686   -0.569737143   -0.556732768   -3.266278345
  994 SOLV  OW      4687   -1.913285141   -1.703363806   -2.147490780
  994 SOLV  HW1     4688   -1.995744351   -1.685175871   -2.201077183
  994 SOLV  HW2     4689   -1.935009136   -1.767055340   -2.073509357
  995 SOLV  OW      4690   -2.793274221   -1.721583496   -0.236545637
  995 SOLV  HW1     4691   -2.860577151   -1.668870249   -0.288441640
  995 SOLV  HW2     4692   -2.703352359   -1.678728025   -0.245432889
  996 SOLV  OW      4693   -1.151457109   -1.162743914   -2.703010437
  996 SOLV  HW1     4694   -1.171535478   -1.147441780   -2.606240213
  996 SOLV  HW2     4695   -1.182043923   -1.083813430   -2.756265443
  997 SOLV  OW      4696   -0.195060678   -2.474488093   -0.096281821
  997 SOLV  HW1     4697   -0.287628349   -2.437141940   -0.102440579
  997 SOLV  HW2     4698   -0.134557925   -2.406818584   -0.054310518
  998 SOLV  OW      4699   -2.751475720   -1.126934017   -3.733790373
  998 SOLV  HW1     4700   -2.794601883   -1.214842358   -3.754132943
  998 SOLV  HW2     4701   -2.819248648   -1.064940925   -3.694227508
  999 SOLV  OW      4702   -2.903651474   -0.144264347   -3.643774343
  999 SOLV  HW1     4703   -2.985071997   -0.089348510   -3.662651689
  999 SOLV  HW2     4704   -2.879735032   -0.197413806   -3.725042228
 1000 SOLV  OW      4705   -1.503581840   -2.357378059   -4.075064590
 1000 SOLV  HW1     4706   -1.601008387   -2.349426075   -4.053930043
 1000 SOLV  HW2     4707   -1.487049229   -2.442824636   -4.124333047
 1001 SOLV  OW      4708   -0.918609614   -0.944070930   -1.588190452
 1001 SOLV  HW1     4709   -0.997473208   -0.986162561   -1.633030789
 1001 SOLV  HW2     4710   -0.834855470   -0.971464854   -1.635482814
 1002 SOLV  OW      4711   -0.514174751   -3.101497461   -2.813578470
 1002 SOLV  HW1     4712   -0.600834573   -3.144206823   -2.839415379
 1002 SOLV  HW2     4713   -0.515420306   -3.080048043   -2.715905794
 1003 SOLV  OW      4714   -2.518364827   -0.164346051   -0.824673493
 1003 SOLV  HW1     4715   -2.486948217   -0.119297478   -0.908251579
 1003 SOLV  HW2     4716   -2.561639055   -0.096970047   -0.764761759
 1004 SOLV  OW      4717   -2.913079513   -0.071326748   -4.063313101
 1004 SOLV  HW1     4718   -2.859460669   -0.139005377   -4.012850821
 1004 SOLV  HW2     4719   -2.858488683   -0.035238842   -4.138938589
 1005 SOLV  OW      4720   -1.139192398   -1.090574919   -3.104137668
 1005 SOLV  HW1     4721   -1.147908454   -1.065025710   -3.200433441
 1005 SOLV  HW2     4722   -1.076419545   -1.167975453   -3.095756558
 1006 SOLV  OW      4723   -2.561002155   -1.956618564   -2.577525896
 1006 SOLV  HW1     4724   -2.529796848   -2.036334167   -2.629227055
 1006 SOLV  HW2     4725   -2.659561643   -1.945248078   -2.590099239
 1007 SOLV  OW      4726   -2.731082750   -1.701205667   -2.186999340
 1007 SOLV  HW1     4727   -2.671885402   -1.633705320   -2.231053507
 1007 SOLV  HW2     4728   -2.791838811   -1.741834069   -2.255259230
 1008 SOLV  OW      4729   -1.932891068   -3.201167259   -2.416289746
 1008 SOLV  HW1     4730   -2.032688111   -3.203986556   -2.410444088
 1008 SOLV  HW2     4731   -1.896310925   -3.293715960   -2.406386900
 1009 SOLV  OW      4732   -0.619894957   -0.460300098   -2.998619584
 1009 SOLV  HW1     4733   -0.669075099   -0.443011023   -3.083964582
 1009 SOLV  HW2     4734   -0.628200043   -0.556967715   -2.974375961
 1010 SOLV  OW      4735   -1.833680891   -3.195232038   -2.752038023
 1010 SOLV  HW1     4736   -1.901415324   -3.121722251   -2.755175045
 1010 SOLV  HW2     4737   -1.851206114   -3.253312188   -2.672533122
 1011 SOLV  OW      4738   -1.580659619   -1.969155078   -2.867756536
 1011 SOLV  HW1     4739   -1.504944916   -1.961184049   -2.932606994
 1011 SOLV  HW2     4740   -1.652820579   -1.904559260   -2.892694773
 1012 SOLV  OW      4741   -2.427570630   -1.696962780   -1.178159495
 1012 SOLV  HW1     4742   -2.520533760   -1.731160836   -1.164382056
 1012 SOLV  HW2     4743   -2.365160465   -1.774134939   -1.190438324
 1013 SOLV  OW      4744   -0.656074254   -1.101073917   -2.013449725
 1013 SOLV  HW1     4745   -0.747170160   -1.138690449   -1.996477292
 1013 SOLV  HW2     4746   -0.600391663   -1.110088551   -1.930868085
 1014 SOLV  OW      4747   -0.778171101   -2.257799707   -3.610369652
 1014 SOLV  HW1     4748   -0.814369244   -2.349802649   -3.595313769
 1014 SOLV  HW2     4749   -0.684714128   -2.264090664   -3.645409381
 1015 SOLV  OW      4750   -0.115796279   -1.184005738   -3.824331904
 1015 SOLV  HW1     4751   -0.207734906   -1.144840083   -3.820463340
 1015 SOLV  HW2     4752   -0.050305456   -1.112825359   -3.849747966
 1016 SOLV  OW      4753   -2.721337792   -2.140896878   -4.269988482
 1016 SOLV  HW1     4754   -2.738890544   -2.238065560   -4.254122486
 1016 SOLV  HW2     4755   -2.719722849   -2.122963437   -4.368361990
 1017 SOLV  OW      4756   -1.295549739   -2.728602609   -2.331446570
 1017 SOLV  HW1     4757   -1.244565363   -2.748616931   -2.247771695
 1017 SOLV  HW2     4758   -1.293167928   -2.808320884   -2.391784863
 1018 SOLV  OW      4759   -0.272123480   -2.929029836   -3.287284659
 1018 SOLV  HW1     4760   -0.184537106   -2.950582799   -3.244092031
 1018 SOLV  HW2     4761   -0.346794613   -2.961245336   -3.229079522
 1019 SOLV  OW      4762   -1.290193835   -0.190534224   -2.589171618
 1019 SOLV  HW1     4763   -1.276884806   -0.245840214   -2.671427306
 1019 SOLV  HW2     4764   -1.352696504   -0.115147484   -2.609471187
 1020 SOLV  OW      4765   -0.109719497   -0.412020807   -4.135851124
 1020 SOLV  HW1     4766   -0.080532717   -0.327053009   -4.179789604
 1020 SOLV  HW2     4767   -0.029762452   -0.459999069   -4.099700346
 1021 SOLV  OW      4768   -2.497639562   -3.012026099   -0.530299773
 1021 SOLV  HW1     4769   -2.546648005   -3.025703697   -0.444211815
 1021 SOLV  HW2     4770   -2.520475741   -3.085889254   -0.593724874
 1022 SOLV  OW      4771   -0.744756231   -1.290477945   -2.500434670
 1022 SOLV  HW1     4772   -0.780005565   -1.230868433   -2.572584626
 1022 SOLV  HW2     4773   -0.693845621   -1.235800285   -2.433953083
 1023 SOLV  OW      4774   -0.882461862   -1.283600486   -4.053211411
 1023 SOLV  HW1     4775   -0.890622487   -1.331376055   -4.140691044
 1023 SOLV  HW2     4776   -0.961248116   -1.223280804   -4.040721043
 1024 SOLV  OW      4777   -0.668758918   -0.545708201   -1.917564180
 1024 SOLV  HW1     4778   -0.657476292   -0.638472535   -1.953189051
 1024 SOLV  HW2     4779   -0.709662334   -0.487708839   -1.988024215
 1025 SOLV  OW      4780   -1.842260752   -2.050989132   -1.882858172
 1025 SOLV  HW1     4781   -1.776200038   -2.098417155   -1.941065271
 1025 SOLV  HW2     4782   -1.859433995   -2.105433317   -1.800746185
 1026 SOLV  OW      4783   -1.418727995   -3.135248623   -0.448273037
 1026 SOLV  HW1     4784   -1.352252927   -3.061823294   -0.434444828
 1026 SOLV  HW2     4785   -1.383235631   -3.200069336   -0.515652385
 1027 SOLV  OW      4786   -2.575254500   -0.043596082   -0.278932434
 1027 SOLV  HW1     4787   -2.528769205   -0.050860093   -0.367182015
 1027 SOLV  HW2     4788   -2.514554259   -0.076340810   -0.206510822
 1028 SOLV  OW      4789   -2.734898300   -0.626974493   -1.310521952
 1028 SOLV  HW1     4790   -2.759480884   -0.705030785   -1.368005773
 1028 SOLV  HW2     4791   -2.725878999   -0.657053541   -1.215573293
 1029 SOLV  OW      4792   -2.149489120   -2.372614967   -1.570972420
 1029 SOLV  HW1     4793   -2.104187146   -2.449353447   -1.525576894
 1029 SOLV  HW2     4794   -2.241922852   -2.362062487   -1.534279036
 1030 SOLV  OW      4795   -0.503030787   -3.027612802   -2.556146642
 1030 SOLV  HW1     4796   -0.428249156   -3.067132617   -2.502782123
 1030 SOLV  HW2     4797   -0.569671387   -2.985925191   -2.494316275
 1031 SOLV  OW      4798   -1.778768195   -0.099876349   -0.860082622
 1031 SOLV  HW1     4799   -1.825702940   -0.127581260   -0.776229647
 1031 SOLV  HW2     4800   -1.719392133   -0.174127385   -0.891112345
 1032 SOLV  OW      4801   -2.990989896   -2.584888671   -1.702041380
 1032 SOLV  HW1     4802   -2.897779605   -2.620152866   -1.693682606
 1032 SOLV  HW2     4803   -2.987877613   -2.488140881   -1.727175122
 1033 SOLV  OW      4804   -2.016036538   -3.055967502   -1.164079235
 1033 SOLV  HW1     4805   -1.923421044   -3.027904559   -1.189313189
 1033 SOLV  HW2     4806   -2.061535188   -3.096039003   -1.243615535
 1034 SOLV  OW      4807   -1.630463413   -0.595944135   -2.468454330
 1034 SOLV  HW1     4808   -1.602994974   -0.631306312   -2.379031754
 1034 SOLV  HW2     4809   -1.581646803   -0.510649823   -2.486980033
 1035 SOLV  OW      4810   -0.344219733   -0.183254625   -3.871497775
 1035 SOLV  HW1     4811   -0.257778988   -0.135240226   -3.886470748
 1035 SOLV  HW2     4812   -0.340013277   -0.273555905   -3.914271079
 1036 SOLV  OW      4813   -1.788683705   -2.388817991   -3.486928117
 1036 SOLV  HW1     4814   -1.876442384   -2.433619182   -3.504052274
 1036 SOLV  HW2     4815   -1.718987905   -2.458090293   -3.468333710
 1037 SOLV  OW      4816   -0.073468940   -3.115279450   -2.506274143
 1037 SOLV  HW1     4817    0.017022975   -3.118493402   -2.548731383
 1037 SOLV  HW2     4818   -0.063727644   -3.097064823   -2.408422021
 1038 SOLV  OW      4819   -3.005836566   -0.521932936   -1.263159493
 1038 SOLV  HW1     4820   -2.918028864   -0.567191795   -1.247572285
 1038 SOLV  HW2     4821   -3.041449523   -0.487490758   -1.176286595
 1039 SOLV  OW      4822   -2.434097122   -2.492797546   -3.080249238
 1039 SOLV  HW1     4823   -2.523090292   -2.501826251   -3.035521533
 1039 SOLV  HW2     4824   -2.373303140   -2.565567551   -3.048460612
 1040 SOLV  OW      4825   -0.194377431   -2.423742822   -1.118805050
 1040 SOLV  HW1     4826   -0.185351095   -2.412356366   -1.019857728
 1040 SOLV  HW2     4827   -0.115246582   -2.473802342   -1.153933502
 1041 SOLV  OW      4828   -1.812624006   -2.079138357   -3.813307925
 1041 SOLV  HW1     4829   -1.909271183   -2.085335535   -3.788357103
 1041 SOLV  HW2     4830   -1.774986520   -1.992827521   -3.779612940
 1042 SOLV  OW      4831   -0.836258941   -0.676888163   -1.634814786
 1042 SOLV  HW1     4832   -0.880641538   -0.625070953   -1.707937582
 1042 SOLV  HW2     4833   -0.885062748   -0.763027297   -1.620673249
 1043 SOLV  OW      4834   -2.408094207   -0.005568348   -1.099256851
 1043 SOLV  HW1     4835   -2.487517879    0.038093425   -1.141534531
 1043 SOLV  HW2     4836   -2.330213318    0.057110842   -1.102035456
 1044 SOLV  OW      4837   -1.602868111   -2.736699868   -4.104130544
 1044 SOLV  HW1     4838   -1.609950311   -2.836227807   -4.097353138
 1044 SOLV  HW2     4839   -1.521519692   -2.705665572   -4.054925645
 1045 SOLV  OW      4840   -1.052755447   -1.631147244   -4.281633970
 1045 SOLV  HW1     4841   -1.044114853   -1.686685835   -4.364352830
 1045 SOLV  HW2     4842   -1.112457884   -1.677733936   -4.216313452
 1046 SOLV  OW      4843   -1.386335849   -0.195840085   -3.682261777
 1046 SOLV  HW1     4844   -1.294968390   -0.230732254   -3.661378117
 1046 SOLV  HW2     4845   -1.454574920   -0.249008233   -3.632081223
 1047 SOLV  OW      4846   -1.379184909   -2.654947013   -4.004182787
 1047 SOLV  HW1     4847   -1.307169572   -2.610390996   -4.057381115
 1047 SOLV  HW2     4848   -1.339346320   -2.728211028   -3.948985263
 1048 SOLV  OW      4849   -2.042513219   -2.434315712   -3.978062217
 1048 SOLV  HW1     4850   -2.104600141   -2.510273852   -3.997479975
 1048 SOLV  HW2     4851   -1.966769025   -2.466839368   -3.921436615
 1049 SOLV  OW      4852   -2.623916247   -0.561904371   -2.521497052
 1049 SOLV  HW1     4853   -2.544635277   -0.510076706   -2.553594010
 1049 SOLV  HW2     4854   -2.701210683   -0.545993860   -2.582931089
 1050 SOLV  OW      4855   -1.684858068   -2.978872519   -0.439610155
 1050 SOLV  HW1     4856   -1.680395088   -2.930427812   -0.526978520
 1050 SOLV  HW2     4857   -1.601924686   -3.033419218   -0.427497685
 1051 SOLV  OW      4858   -0.513704915   -1.216741045   -1.816466953
 1051 SOLV  HW1     4859   -0.445761077   -1.207919639   -1.743614556
 1051 SOLV  HW2     4860   -0.492320670   -1.296805452   -1.872448093
 1052 SOLV  OW      4861   -0.025583601   -2.688566241   -0.974636010
 1052 SOLV  HW1     4862   -0.024161379   -2.688207153   -1.074625451
 1052 SOLV  HW2     4863   -0.079392581   -2.766435203   -0.942371191
 1053 SOLV  OW      4864   -2.657557905   -2.812043763   -3.317275096
 1053 SOLV  HW1     4865   -2.563153862   -2.793013904   -3.344215433
 1053 SOLV  HW2     4866   -2.679911971   -2.907042236   -3.339083026
 1054 SOLV  OW      4867   -0.182957876   -2.968211852   -4.046629219
 1054 SOLV  HW1     4868   -0.222745218   -2.975706678   -3.955182824
 1054 SOLV  HW2     4869   -0.125300818   -2.886629990   -4.051289517
 1055 SOLV  OW      4870   -0.959019931   -1.859255696   -1.583732484
 1055 SOLV  HW1     4871   -0.867576844   -1.898833645   -1.575173920
 1055 SOLV  HW2     4872   -1.025104034   -1.931869497   -1.602748919
 1056 SOLV  OW      4873   -0.808549227   -2.058909174   -3.440738894
 1056 SOLV  HW1     4874   -0.788173099   -1.974065432   -3.489604717
 1056 SOLV  HW2     4875   -0.802357792   -2.136108016   -3.504011635
 1057 SOLV  OW      4876   -1.431175372   -0.227614829   -3.986805681
 1057 SOLV  HW1     4877   -1.529703540   -0.227163532   -4.003947553
 1057 SOLV  HW2     4878   -1.413368774   -0.195031972   -3.893945967
 1058 SOLV  OW      4879   -1.785535385   -0.552382170   -0.573492576
 1058 SOLV  HW1     4880   -1.858462785   -0.497231099   -0.532971817
 1058 SOLV  HW2     4881   -1.792735480   -0.549059363   -0.673187067
 1059 SOLV  OW      4882   -2.216188875   -2.599337227   -0.279318026
 1059 SOLV  HW1     4883   -2.171203853   -2.606899978   -0.190317647
 1059 SOLV  HW2     4884   -2.148021875   -2.578344318   -0.349420552
 1060 SOLV  OW      4885   -0.782814677   -3.132517935   -2.383681865
 1060 SOLV  HW1     4886   -0.750225522   -3.201796369   -2.319340106
 1060 SOLV  HW2     4887   -0.740685564   -3.044452014   -2.361981715
 1061 SOLV  OW      4888   -0.734809906   -1.490551392   -0.860632552
 1061 SOLV  HW1     4889   -0.638849950   -1.479285565   -0.886451717
 1061 SOLV  HW2     4890   -0.778552506   -1.400791915   -0.855011195
 1062 SOLV  OW      4891   -1.348880658   -1.591991254   -2.307374310
 1062 SOLV  HW1     4892   -1.345751394   -1.518378292   -2.239749678
 1062 SOLV  HW2     4893   -1.360820804   -1.552893541   -2.398646420
 1063 SOLV  OW      4894   -2.178808190   -1.933380388   -0.537009791
 1063 SOLV  HW1     4895   -2.273856447   -1.962772628   -0.547178032
 1063 SOLV  HW2     4896   -2.142481204   -1.967492360   -0.450302683
 1064 SOLV  OW      4897   -1.042847188   -1.514727128   -3.769445670
 1064 SOLV  HW1     4898   -1.081085243   -1.606978877   -3.764036663
 1064 SOLV  HW2     4899   -1.067725804   -1.473439487   -3.857070637
 1065 SOLV  OW      4900   -2.651253222   -3.115714231   -4.023841773
 1065 SOLV  HW1     4901   -2.749453050   -3.116959204   -4.004946303
 1065 SOLV  HW2     4902   -2.607502598   -3.193011032   -3.977876898
 1066 SOLV  OW      4903   -2.615779947   -2.993744949   -1.902326118
 1066 SOLV  HW1     4904   -2.617714267   -2.959087388   -1.996118186
 1066 SOLV  HW2     4905   -2.531404529   -2.964071179   -1.857581711
 1067 SOLV  OW      4906   -2.173858893   -1.241376757   -3.969931406
 1067 SOLV  HW1     4907   -2.176604058   -1.190272654   -3.884019384
 1067 SOLV  HW2     4908   -2.181003521   -1.177770463   -4.046763650
 1068 SOLV  OW      4909   -0.484928577   -1.707462984   -0.031134830
 1068 SOLV  HW1     4910   -0.458265993   -1.790174275   -0.080629531
 1068 SOLV  HW2     4911   -0.505102824   -1.730638324    0.064036794
 1069 SOLV  OW      4912   -2.844805793   -3.106336810   -3.831685739
 1069 SOLV  HW1     4913   -2.776209778   -3.044380383   -3.793508166
 1069 SOLV  HW2     4914   -2.840254960   -3.194316976   -3.784354122
 1070 SOLV  OW      4915   -0.038599302   -1.340968436   -2.655805702
 1070 SOLV  HW1     4916   -0.003131167   -1.383857928   -2.738887006
 1070 SOLV  HW2     4917   -0.116218114   -1.282363380   -2.679102326
 1071 SOLV  OW      4918   -2.288112207   -1.806198445   -0.908709590
 1071 SOLV  HW1     4919   -2.321563693   -1.847838746   -0.993259863
 1071 SOLV  HW2     4920   -2.280574020   -1.876286363   -0.837769851
 1072 SOLV  OW      4921   -1.492920576   -1.901554464   -3.939991815
 1072 SOLV  HW1     4922   -1.492749234   -1.977305874   -3.874695257
 1072 SOLV  HW2     4923   -1.432702153   -1.923593572   -4.016737155
 1073 SOLV  OW      4924   -1.077381256   -3.188733588   -0.882245031
 1073 SOLV  HW1     4925   -1.074063966   -3.116701977   -0.951530551
 1073 SOLV  HW2     4926   -0.989483330   -3.193369577   -0.834784917
 1074 SOLV  OW      4927   -0.551352554   -2.500108117   -2.277253568
 1074 SOLV  HW1     4928   -0.574113627   -2.492939624   -2.180133951
 1074 SOLV  HW2     4929   -0.578970975   -2.416246133   -2.324221002
 1075 SOLV  OW      4930   -0.369128484   -2.232622800   -1.227885408
 1075 SOLV  HW1     4931   -0.294950193   -2.288943835   -1.191455386
 1075 SOLV  HW2     4932   -0.385000889   -2.154944046   -1.166930044
 1076 SOLV  OW      4933   -0.336316552   -0.649841707   -3.022005571
 1076 SOLV  HW1     4934   -0.360778019   -0.735228928   -3.067966739
 1076 SOLV  HW2     4935   -0.358075327   -0.656992079   -2.924655000
 1077 SOLV  OW      4936   -1.871715306   -1.109407317   -0.940751965
 1077 SOLV  HW1     4937   -1.900757703   -1.020707038   -0.904828854
 1077 SOLV  HW2     4938   -1.939821887   -1.142889598   -1.005883173
 1078 SOLV  OW      4939   -1.976912557   -2.475450497   -0.808486050
 1078 SOLV  HW1     4940   -1.968317846   -2.425360742   -0.722353206
 1078 SOLV  HW2     4941   -2.060283520   -2.530659454   -0.806739578
 1079 SOLV  OW      4942   -2.119115895   -2.365482687   -1.074139864
 1079 SOLV  HW1     4943   -2.019847860   -2.365787728   -1.086283881
 1079 SOLV  HW2     4944   -2.140871218   -2.348213406   -0.978066258
 1080 SOLV  OW      4945   -1.947443624   -2.811656489   -0.042586242
 1080 SOLV  HW1     4946   -1.998153340   -2.803488602   -0.128395867
 1080 SOLV  HW2     4947   -1.892057175   -2.729557270   -0.028674629
 1081 SOLV  OW      4948   -1.213942340   -0.706473770   -1.641183086
 1081 SOLV  HW1     4949   -1.237204445   -0.652086559   -1.560543090
 1081 SOLV  HW2     4950   -1.251931191   -0.798468564   -1.631409130
 1082 SOLV  OW      4951   -0.103156413   -0.054152256   -3.941191813
 1082 SOLV  HW1     4952   -0.167527013    0.019226323   -3.962960369
 1082 SOLV  HW2     4953   -0.053198902   -0.080237743   -4.023808924
 1083 SOLV  OW      4954   -0.971055192   -2.822816722   -3.862501431
 1083 SOLV  HW1     4955   -0.919639316   -2.906149418   -3.882842719
 1083 SOLV  HW2     4956   -0.914114211   -2.742946110   -3.881995958
 1084 SOLV  OW      4957   -2.742598830   -0.418863879   -0.284159134
 1084 SOLV  HW1     4958   -2.782740871   -0.510081671   -0.292401161
 1084 SOLV  HW2     4959   -2.720523645   -0.383835644   -0.375195923
 1085 SOLV  OW      4960   -2.389253312   -0.118389214   -2.781905484
 1085 SOLV  HW1     4961   -2.315185798   -0.183118339   -2.763853009
 1085 SOLV  HW2     4962   -2.477067943   -0.165968592   -2.776761189
 1086 SOLV  OW      4963   -2.480486559   -0.380731075   -3.014701023
 1086 SOLV  HW1     4964   -2.426113920   -0.324425769   -3.076947889
 1086 SOLV  HW2     4965   -2.544002975   -0.322481511   -2.963965792
 1087 SOLV  OW      4966   -1.552687306   -1.710458811   -1.917715057
 1087 SOLV  HW1     4967   -1.542758042   -1.792591813   -1.861524202
 1087 SOLV  HW2     4968   -1.548954927   -1.735617333   -2.014436174
 1088 SOLV  OW      4969   -1.414723881   -0.655613471   -3.845501207
 1088 SOLV  HW1     4970   -1.512998947   -0.657437073   -3.827096736
 1088 SOLV  HW2     4971   -1.396121476   -0.702591542   -3.931797276
 1089 SOLV  OW      4972   -2.016195164   -2.998587581   -2.768523172
 1089 SOLV  HW1     4973   -2.014235323   -2.930675282   -2.695134218
 1089 SOLV  HW2     4974   -2.110784227   -3.025865854   -2.786148655
 1090 SOLV  OW      4975   -2.535425721   -1.989007537   -1.747065758
 1090 SOLV  HW1     4976   -2.534185573   -2.082627356   -1.782216050
 1090 SOLV  HW2     4977   -2.628006649   -1.965884769   -1.717136577
 1091 SOLV  OW      4978   -1.367717623   -0.090871181   -1.739562863
 1091 SOLV  HW1     4979   -1.303526760   -0.020980183   -1.771132576
 1091 SOLV  HW2     4980   -1.445562256   -0.095330260   -1.802189748
 1092 SOLV  OW      4981   -0.781874271   -2.262434146   -3.049420977
 1092 SOLV  HW1     4982   -0.814253466   -2.172723714   -3.079504146
 1092 SOLV  HW2     4983   -0.765287797   -2.260522737   -2.950817478
 1093 SOLV  OW      4984   -1.718572272   -2.253170125   -2.911824398
 1093 SOLV  HW1     4985   -1.643306361   -2.192795987   -2.938093095
 1093 SOLV  HW2     4986   -1.695795248   -2.299458814   -2.826158976
 1094 SOLV  OW      4987   -1.142822122   -2.673402053   -2.996354936
 1094 SOLV  HW1     4988   -1.063989456   -2.713863636   -2.949988149
 1094 SOLV  HW2     4989   -1.131670395   -2.574105425   -3.000520286
 1095 SOLV  OW      4990   -1.462289334   -2.056443931   -2.423333138
 1095 SOLV  HW1     4991   -1.505825778   -1.968955577   -2.444596596
 1095 SOLV  HW2     4992   -1.405009541   -2.046250127   -2.341989565
 1096 SOLV  OW      4993   -2.563107317   -2.458067831   -0.987301432
 1096 SOLV  HW1     4994   -2.548690294   -2.411976795   -1.074875635
 1096 SOLV  HW2     4995   -2.659761372   -2.452496885   -0.962235050
 1097 SOLV  OW      4996   -1.785794457   -1.427378703   -2.409063040
 1097 SOLV  HW1     4997   -1.724460781   -1.429843186   -2.330108003
 1097 SOLV  HW2     4998   -1.823245780   -1.518727665   -2.425016576
 1098 SOLV  OW      4999   -1.541358991   -0.944883490   -0.188518149
 1098 SOLV  HW1     5000   -1.563447226   -0.893012870   -0.105913484
 1098 SOLV  HW2     5001   -1.497449860   -0.884475842   -0.255037696
 1099 SOLV  OW      5002   -1.699757752   -2.413314802   -1.837040225
 1099 SOLV  HW1     5003   -1.638712878   -2.447597323   -1.908455338
 1099 SOLV  HW2     5004   -1.649112742   -2.404706792   -1.751233173
 1100 SOLV  OW      5005   -1.583421445   -2.351299430   -0.161323233
 1100 SOLV  HW1     5006   -1.517876084   -2.343840834   -0.236487014
 1100 SOLV  HW2     5007   -1.557081634   -2.427019130   -0.101539396
 1101 SOLV  OW      5008   -0.597294433   -0.645429422   -2.233836448
 1101 SOLV  HW1     5009   -0.621158164   -0.564811870   -2.287996454
 1101 SOLV  HW2     5010   -0.499824110   -0.642946791   -2.211579536
 1102 SOLV  OW      5011   -2.962296611   -2.675862718   -0.396689449
 1102 SOLV  HW1     5012   -2.935230369   -2.616317215   -0.321036953
 1102 SOLV  HW2     5013   -2.976598742   -2.768750405   -0.362501926
 1103 SOLV  OW      5014   -2.114619947   -1.554831902   -0.113149001
 1103 SOLV  HW1     5015   -2.067552564   -1.486601578   -0.057194834
 1103 SOLV  HW2     5016   -2.052247743   -1.589046175   -0.183438371
 1104 SOLV  OW      5017   -2.270415907   -2.667387402   -2.963327722
 1104 SOLV  HW1     5018   -2.299722229   -2.760344994   -2.985729340
 1104 SOLV  HW2     5019   -2.300060501   -2.644553071   -2.870582998
 1105 SOLV  OW      5020   -1.567349683   -2.703420162   -2.271570901
 1105 SOLV  HW1     5021   -1.470719641   -2.708678439   -2.296804473
 1105 SOLV  HW2     5022   -1.582939921   -2.756413785   -2.188201943
 1106 SOLV  OW      5023   -1.718135570   -0.176575958   -3.969246248
 1106 SOLV  HW1     5024   -1.758196892   -0.109162164   -4.031313910
 1106 SOLV  HW2     5025   -1.720222567   -0.141147939   -3.875745839
 1107 SOLV  OW      5026   -2.392427960   -2.060555967   -0.630815644
 1107 SOLV  HW1     5027   -2.461077983   -2.100119160   -0.569807705
 1107 SOLV  HW2     5028   -2.383325678   -2.117810883   -0.712295845
 1108 SOLV  OW      5029   -0.162661554   -2.836157111   -2.945300304
 1108 SOLV  HW1     5030   -0.231917954   -2.859604897   -3.013532769
 1108 SOLV  HW2     5031   -0.161421034   -2.906003198   -2.873733106
 1109 SOLV  OW      5032   -1.806712721   -0.205243921   -1.430279667
 1109 SOLV  HW1     5033   -1.771282046   -0.208100379   -1.336801426
 1109 SOLV  HW2     5034   -1.730804563   -0.193561736   -1.494334803
 1110 SOLV  OW      5035   -1.424936755   -1.236415718   -4.168532706
 1110 SOLV  HW1     5036   -1.507026886   -1.218656725   -4.114238797
 1110 SOLV  HW2     5037   -1.398334744   -1.153042966   -4.216939416
 1111 SOLV  OW      5038   -1.872664622   -1.592495422   -1.074819202
 1111 SOLV  HW1     5039   -1.782695064   -1.603373401   -1.032527190
 1111 SOLV  HW2     5040   -1.867787166   -1.522352071   -1.145935488
 1112 SOLV  OW      5041   -2.073256863   -2.395781401   -2.723636078
 1112 SOLV  HW1     5042   -2.055425902   -2.389714424   -2.821853675
 1112 SOLV  HW2     5043   -2.026461490   -2.475827790   -2.686162427
 1113 SOLV  OW      5044   -0.300206949   -2.446142548   -1.812363006
 1113 SOLV  HW1     5045   -0.289104877   -2.451336031   -1.713107271
 1113 SOLV  HW2     5046   -0.394141334   -2.470360514   -1.836687106
 1114 SOLV  OW      5047   -0.933770676   -2.407636348   -0.699468055
 1114 SOLV  HW1     5048   -0.939253581   -2.308731669   -0.713173629
 1114 SOLV  HW2     5049   -0.847892363   -2.430175582   -0.653458291
 1115 SOLV  OW      5050   -0.270141323   -2.349128600   -2.413772639
 1115 SOLV  HW1     5051   -0.236488946   -2.408157526   -2.340393214
 1115 SOLV  HW2     5052   -0.198462509   -2.337246468   -2.482492390
 1116 SOLV  OW      5053   -1.938579431   -1.796912396   -0.577300472
 1116 SOLV  HW1     5054   -2.018284223   -1.857311373   -0.578342104
 1116 SOLV  HW2     5055   -1.860346042   -1.845665430   -0.538511624
 1117 SOLV  OW      5056   -2.508499409   -1.181807224   -1.129199407
 1117 SOLV  HW1     5057   -2.475572410   -1.103457691   -1.076484517
 1117 SOLV  HW2     5058   -2.492592967   -1.265864654   -1.077402598
 1118 SOLV  OW      5059   -2.974679334   -0.954633344   -4.261810229
 1118 SOLV  HW1     5060   -2.913869629   -1.013363483   -4.315239967
 1118 SOLV  HW2     5061   -3.005768218   -1.003997810   -4.180579292
 1119 SOLV  OW      5062   -1.232036170   -3.229807416   -3.419594361
 1119 SOLV  HW1     5063   -1.174546828   -3.231476154   -3.337779374
 1119 SOLV  HW2     5064   -1.175415625   -3.245947517   -3.500433573
 1120 SOLV  OW      5065   -2.414296841   -2.710025702   -3.409922402
 1120 SOLV  HW1     5066   -2.431773385   -2.634124353   -3.472656062
 1120 SOLV  HW2     5067   -2.334398682   -2.688954782   -3.353583163
 1121 SOLV  OW      5068   -0.951382817   -0.812477103   -1.963427514
 1121 SOLV  HW1     5069   -1.000830100   -0.899394486   -1.964759958
 1121 SOLV  HW2     5070   -0.853040780   -0.830154771   -1.959215348
 1122 SOLV  OW      5071   -0.007599726   -0.205221011   -4.272056587
 1122 SOLV  HW1     5072   -0.062378062   -0.194749108   -4.355069416
 1122 SOLV  HW2     5073    0.016486707   -0.114933950   -4.236425189
 1123 SOLV  OW      5074   -2.597432844   -0.214560532   -3.375112701
 1123 SOLV  HW1     5075   -2.577423609   -0.137195031   -3.435244622
 1123 SOLV  HW2     5076   -2.553265670   -0.296849006   -3.410881413
 1124 SOLV  OW      5077   -1.436082900   -1.163581865   -2.260623291
 1124 SOLV  HW1     5078   -1.436920686   -1.080823238   -2.204509629
 1124 SOLV  HW2     5079   -1.432126859   -1.244021442   -2.201358597
 1125 SOLV  OW      5080   -1.267929089   -2.281452344   -0.080947260
 1125 SOLV  HW1     5081   -1.212379896   -2.277410744    0.002106654
 1125 SOLV  HW2     5082   -1.337578643   -2.209744678   -0.077959777
 1126 SOLV  OW      5083   -1.540235928   -3.086355750   -2.254588753
 1126 SOLV  HW1     5084   -1.479602404   -3.155683707   -2.293559145
 1126 SOLV  HW2     5085   -1.582191332   -3.033502057   -2.328397629
 1127 SOLV  OW      5086   -1.334956410   -1.584892228   -1.608900330
 1127 SOLV  HW1     5087   -1.301599903   -1.664410985   -1.558249248
 1127 SOLV  HW2     5088   -1.298747017   -1.587163631   -1.702093855
 1128 SOLV  OW      5089   -1.688943418   -0.278061549   -2.808187982
 1128 SOLV  HW1     5090   -1.604147344   -0.225121687   -2.811137278
 1128 SOLV  HW2     5091   -1.672236796   -0.365179661   -2.762003232
 1129 SOLV  OW      5092   -2.498021308   -0.627184191   -1.499945050
 1129 SOLV  HW1     5093   -2.595587638   -0.605311051   -1.497907791
 1129 SOLV  HW2     5094   -2.448684011   -0.554915270   -1.548367213
 1130 SOLV  OW      5095   -2.241326377   -1.194290710   -0.857499112
 1130 SOLV  HW1     5096   -2.173599690   -1.144212315   -0.803580292
 1130 SOLV  HW2     5097   -2.197135756   -1.233907000   -0.937995622
 1131 SOLV  OW      5098   -1.985114632   -1.068197100   -2.758375161
 1131 SOLV  HW1     5099   -2.008924122   -1.164278367   -2.772633630
 1131 SOLV  HW2     5100   -2.047867120   -1.027857772   -2.691766900
 1132 SOLV  OW      5101   -1.006619668   -0.189590714   -3.745578212
 1132 SOLV  HW1     5102   -0.991351503   -0.255003865   -3.819672620
 1132 SOLV  HW2     5103   -0.933223085   -0.121658241   -3.745466182
 1133 SOLV  OW      5104   -0.322073591   -0.052385579   -4.280948428
 1133 SOLV  HW1     5105   -0.273633562   -0.122307791   -4.333542528
 1133 SOLV  HW2     5106   -0.413208795   -0.085888475   -4.256998739
 1134 SOLV  OW      5107   -2.726489146   -2.553527824   -2.497195820
 1134 SOLV  HW1     5108   -2.729683622   -2.458503159   -2.528203801
 1134 SOLV  HW2     5109   -2.663733430   -2.605424399   -2.555246081
 1135 SOLV  OW      5110   -0.763741757   -2.223931048   -0.041704739
 1135 SOLV  HW1     5111   -0.817624836   -2.307959640   -0.047851845
 1135 SOLV  HW2     5112   -0.674318439   -2.244537083   -0.001945201
 1136 SOLV  OW      5113   -0.443844050   -1.302861612   -2.884780588
 1136 SOLV  HW1     5114   -0.370173851   -1.283819803   -2.819883525
 1136 SOLV  HW2     5115   -0.527815183   -1.323788655   -2.834657325
 1137 SOLV  OW      5116   -1.275896686   -2.714054344   -2.687861054
 1137 SOLV  HW1     5117   -1.347965155   -2.654661507   -2.652076916
 1137 SOLV  HW2     5118   -1.192737549   -2.660449769   -2.702450025
 1138 SOLV  OW      5119   -0.259404095   -2.299701253   -2.779075453
 1138 SOLV  HW1     5120   -0.296211858   -2.371702091   -2.720244290
 1138 SOLV  HW2     5121   -0.308369556   -2.299653753   -2.866267089
 1139 SOLV  OW      5122   -0.322562939   -0.419561699   -3.979600602
 1139 SOLV  HW1     5123   -0.393669081   -0.470270667   -4.028324989
 1139 SOLV  HW2     5124   -0.247902500   -0.398049717   -4.042565838
 1140 SOLV  OW      5125   -2.104413345   -2.381774517   -4.253860098
 1140 SOLV  HW1     5126   -2.092609116   -2.407702526   -4.157995316
 1140 SOLV  HW2     5127   -2.163730002   -2.301460276   -4.259587479
 1141 SOLV  OW      5128   -0.586726314   -1.871855588   -2.850212464
 1141 SOLV  HW1     5129   -0.547094968   -1.915256588   -2.931118276
 1141 SOLV  HW2     5130   -0.550108026   -1.915187473   -2.767862911
 1142 SOLV  OW      5131   -1.119719516   -2.077709802   -1.621747399
 1142 SOLV  HW1     5132   -1.185223994   -2.091580526   -1.696034331
 1142 SOLV  HW2     5133   -1.136012651   -2.145348634   -1.549904942
 1143 SOLV  OW      5134   -2.209053867   -0.587173970   -1.765969244
 1143 SOLV  HW1     5135   -2.296017776   -0.544609484   -1.740928341
 1143 SOLV  HW2     5136   -2.160842852   -0.615690843   -1.683120520
 1144 SOLV  OW      5137   -2.965410082   -0.462640159   -3.978797626
 1144 SOLV  HW1     5138   -2.955790125   -0.549972964   -3.931043698
 1144 SOLV  HW2     5139   -3.029107483   -0.404086572   -3.928637429
 1145 SOLV  OW      5140   -2.348610532   -0.296553247   -3.605152454
 1145 SOLV  HW1     5141   -2.282439963   -0.302316292   -3.679917062
 1145 SOLV  HW2     5142   -2.316744649   -0.230148678   -3.537503623
 1146 SOLV  OW      5143   -1.785047774   -1.235319783   -2.043935706
 1146 SOLV  HW1     5144   -1.873043941   -1.207603813   -2.005335970
 1146 SOLV  HW2     5145   -1.714160872   -1.171084597   -2.014774238
 1147 SOLV  OW      5146   -2.018184021   -2.123260017   -0.328974158
 1147 SOLV  HW1     5147   -1.975816006   -2.208846068   -0.299285463
 1147 SOLV  HW2     5148   -2.117516102   -2.130304508   -0.319751775
 1148 SOLV  OW      5149   -1.351936273   -0.021234160   -0.620524787
 1148 SOLV  HW1     5150   -1.306810694   -0.016146429   -0.531421961
 1148 SOLV  HW2     5151   -1.451119156   -0.020613898   -0.607721851
 1149 SOLV  OW      5152   -0.944853804   -2.671050046   -0.188502581
 1149 SOLV  HW1     5153   -0.916760454   -2.746159188   -0.248260177
 1149 SOLV  HW2     5154   -0.980575076   -2.708230619   -0.102810249
 1150 SOLV  OW      5155   -2.974485238   -2.379940464   -0.488286196
 1150 SOLV  HW1     5156   -2.975524696   -2.479812321   -0.483143867
 1150 SOLV  HW2     5157   -3.064089921   -2.347196447   -0.518297741
 1151 SOLV  OW      5158   -0.448969715   -1.404072444   -3.464197996
 1151 SOLV  HW1     5159   -0.377026336   -1.346250404   -3.425691880
 1151 SOLV  HW2     5160   -0.461706212   -1.484502387   -3.406140108
 1152 SOLV  OW      5161   -2.613912947   -2.412358232   -3.253676664
 1152 SOLV  HW1     5162   -2.592990549   -2.321354090   -3.289482504
 1152 SOLV  HW2     5163   -2.534367750   -2.447954367   -3.204616132
 1153 SOLV  OW      5164   -1.877438490   -1.086839418   -1.539469044
 1153 SOLV  HW1     5165   -1.931421379   -1.113458434   -1.459602380
 1153 SOLV  HW2     5166   -1.926633520   -1.016699793   -1.591061140
 1154 SOLV  OW      5167   -2.139791105   -0.153528736   -0.825874242
 1154 SOLV  HW1     5168   -2.081322597   -0.181175105   -0.902155853
 1154 SOLV  HW2     5169   -2.226965905   -0.202234521   -0.831366788
 1155 SOLV  OW      5170   -2.236105868   -1.113364841   -1.440370992
 1155 SOLV  HW1     5171   -2.204652252   -1.199659149   -1.479918471
 1155 SOLV  HW2     5172   -2.279908775   -1.058203480   -1.511353593
 1156 SOLV  OW      5173   -2.979311062   -0.595801381   -1.678008837
 1156 SOLV  HW1     5174   -3.027495426   -0.608460761   -1.764724632
 1156 SOLV  HW2     5175   -2.977036968   -0.682491100   -1.628196185
 1157 SOLV  OW      5176   -2.563716638   -2.324987082   -2.572289267
 1157 SOLV  HW1     5177   -2.474650344   -2.322022995   -2.617678113
 1157 SOLV  HW2     5178   -2.632681666   -2.283269732   -2.631492950
 1158 SOLV  OW      5179   -2.584791490   -2.062622739   -1.320531915
 1158 SOLV  HW1     5180   -2.598497126   -2.017530764   -1.232324653
 1158 SOLV  HW2     5181   -2.494713791   -2.038476623   -1.356650250
 1159 SOLV  OW      5182   -1.741550850   -2.354451152   -2.624458728
 1159 SOLV  HW1     5183   -1.813251321   -2.353777316   -2.554745046
 1159 SOLV  HW2     5184   -1.701711348   -2.263046179   -2.632161186
 1160 SOLV  OW      5185   -1.135011198   -0.813645227   -2.334648239
 1160 SOLV  HW1     5186   -1.123500873   -0.867285257   -2.418266099
 1160 SOLV  HW2     5187   -1.045912684   -0.799899372   -2.291357552
 1161 SOLV  OW      5188   -0.345494506   -0.796676690   -2.161637276
 1161 SOLV  HW1     5189   -0.272185479   -0.843847743   -2.112640557
 1161 SOLV  HW2     5190   -0.394517954   -0.862092981   -2.219251527
 1162 SOLV  OW      5191   -2.331796518   -3.015563765   -2.054870372
 1162 SOLV  HW1     5192   -2.339324908   -3.085521403   -1.983799102
 1162 SOLV  HW2     5193   -2.395678466   -3.036338043   -2.128960521
 1163 SOLV  OW      5194   -2.979887577   -2.557472297   -4.248509553
 1163 SOLV  HW1     5195   -3.066096629   -2.506784598   -4.247641412
 1163 SOLV  HW2     5196   -2.995738253   -2.650711468   -4.215997790
 1164 SOLV  OW      5197   -2.575350931   -0.798727496   -1.072578045
 1164 SOLV  HW1     5198   -2.528864536   -0.865220502   -1.014104552
 1164 SOLV  HW2     5199   -2.568519304   -0.827781628   -1.168027889
 1165 SOLV  OW      5200   -2.202286271   -0.976389749   -4.058869028
 1165 SOLV  HW1     5201   -2.234800851   -0.920627690   -4.135256282
 1165 SOLV  HW2     5202   -2.233132261   -0.936080855   -3.972698664
 1166 SOLV  OW      5203   -2.359358578   -0.169744285   -1.588979791
 1166 SOLV  HW1     5204   -2.322264851   -0.078695044   -1.570701628
 1166 SOLV  HW2     5205   -2.302074243   -0.238598749   -1.544487470
 1167 SOLV  OW      5206   -1.104741653   -0.767722071   -2.982638109
 1167 SOLV  HW1     5207   -1.169211999   -0.712468831   -3.035464750
 1167 SOLV  HW2     5208   -1.149889306   -0.851625190   -2.952241545
 1168 SOLV  OW      5209   -1.033108415   -0.978750653   -3.348728114
 1168 SOLV  HW1     5210   -0.960734516   -0.930508146   -3.299370443
 1168 SOLV  HW2     5211   -1.011243414   -1.076245168   -3.353000057
 1169 SOLV  OW      5212   -1.089673275   -1.455661507   -1.423001418
 1169 SOLV  HW1     5213   -1.170163224   -1.493156196   -1.469013875
 1169 SOLV  HW2     5214   -1.011735215   -1.516701773   -1.437190373
 1170 SOLV  OW      5215   -0.275694895   -2.090912515   -3.694614914
 1170 SOLV  HW1     5216   -0.289625003   -2.171930557   -3.637676094
 1170 SOLV  HW2     5217   -0.323789801   -2.013108118   -3.654175637
 1171 SOLV  OW      5218   -0.192384520   -2.972199624   -0.407198077
 1171 SOLV  HW1     5219   -0.243923274   -3.035173771   -0.349061073
 1171 SOLV  HW2     5220   -0.140252797   -3.024341690   -0.474765735
 1172 SOLV  OW      5221   -0.954838576   -1.251195818   -3.349467573
 1172 SOLV  HW1     5222   -1.010011334   -1.333922482   -3.360140608
 1172 SOLV  HW2     5223   -0.859990228   -1.276623748   -3.330524962
 1173 SOLV  OW      5224   -0.422373847   -2.947255250   -3.019904827
 1173 SOLV  HW1     5225   -0.441976895   -3.017198042   -2.951175456
 1173 SOLV  HW2     5226   -0.498697702   -2.882795074   -3.024541800
 1174 SOLV  OW      5227   -2.076587903   -0.119121751   -1.290527869
 1174 SOLV  HW1     5228   -1.978204787   -0.102323965   -1.284167200
 1174 SOLV  HW2     5229   -2.126208597   -0.035056452   -1.268788066
 1175 SOLV  OW      5230   -1.651829812   -0.786962852   -4.256196146
 1175 SOLV  HW1     5231   -1.638439131   -0.814689058   -4.161046942
 1175 SOLV  HW2     5232   -1.638517069   -0.688177712   -4.264301176
 1176 SOLV  OW      5233   -1.240641943   -2.113273861   -3.256497174
 1176 SOLV  HW1     5234   -1.294841811   -2.099471614   -3.339405090
 1176 SOLV  HW2     5235   -1.288662649   -2.176228476   -3.195402430
 1177 SOLV  OW      5236   -0.987730510   -0.637167234   -4.230142689
 1177 SOLV  HW1     5237   -0.924945389   -0.712703994   -4.211327162
 1177 SOLV  HW2     5238   -1.079149630   -0.660850086   -4.197227937
 1178 SOLV  OW      5239   -1.068470537   -1.428202521   -1.853651188
 1178 SOLV  HW1     5240   -1.151781792   -1.479925422   -1.873284354
 1178 SOLV  HW2     5241   -0.998048505   -1.490293354   -1.819199731
 1179 SOLV  OW      5242   -1.398237884   -3.209534962   -1.878704169
 1179 SOLV  HW1     5243   -1.426488835   -3.142998040   -1.809590778
 1179 SOLV  HW2     5244   -1.338925183   -3.164843978   -1.945686060
 1180 SOLV  OW      5245   -2.116704404   -2.922124705   -3.273250170
 1180 SOLV  HW1     5246   -2.139222999   -2.829326100   -3.302963149
 1180 SOLV  HW2     5247   -2.077217156   -2.919043378   -3.181420362
 1181 SOLV  OW      5248   -0.715331017   -2.276987367   -2.333239704
 1181 SOLV  HW1     5249   -0.809145684   -2.251347768   -2.356540543
 1181 SOLV  HW2     5250   -0.651654770   -2.228270361   -2.393018059
 1182 SOLV  OW      5251   -2.731947855   -3.188332711   -2.835504879
 1182 SOLV  HW1     5252   -2.739426945   -3.285945941   -2.815072677
 1182 SOLV  HW2     5253   -2.775296432   -3.169321962   -2.923602818
 1183 SOLV  OW      5254   -2.497428215   -1.670612262   -0.117975100
 1183 SOLV  HW1     5255   -2.515049300   -1.766147465   -0.094226842
 1183 SOLV  HW2     5256   -2.504009575   -1.659165279   -0.217106864
 1184 SOLV  OW      5257   -0.451506329   -0.548741363   -3.744369624
 1184 SOLV  HW1     5258   -0.418958219   -0.551270717   -3.649838449
 1184 SOLV  HW2     5259   -0.385173377   -0.499974486   -3.801145571
 1185 SOLV  OW      5260   -2.552364563   -1.231830072   -0.269336381
 1185 SOLV  HW1     5261   -2.515528333   -1.238047168   -0.176568002
 1185 SOLV  HW2     5262   -2.498947270   -1.290323844   -0.330382115
 1186 SOLV  OW      5263   -0.867064191   -1.295616778   -3.767010602
 1186 SOLV  HW1     5264   -0.945079255   -1.337870005   -3.720855294
 1186 SOLV  HW2     5265   -0.861280158   -1.329890488   -3.860786000
 1187 SOLV  OW      5266   -2.242778327   -2.230297860   -3.779262063
 1187 SOLV  HW1     5267   -2.341399487   -2.245916105   -3.784737502
 1187 SOLV  HW2     5268   -2.194791963   -2.302668023   -3.828859123
 1188 SOLV  OW      5269   -2.124905418   -3.184454401   -3.375216908
 1188 SOLV  HW1     5270   -2.205927741   -3.165366039   -3.430647147
 1188 SOLV  HW2     5271   -2.113526422   -3.112312223   -3.306897995
 1189 SOLV  OW      5272   -1.388993420   -2.319462417   -0.326641298
 1189 SOLV  HW1     5273   -1.311689408   -2.301112775   -0.265905485
 1189 SOLV  HW2     5274   -1.362223760   -2.300870795   -0.421188402
 1190 SOLV  OW      5275   -2.830598806   -1.987197865   -2.953478536
 1190 SOLV  HW1     5276   -2.886730846   -1.961014711   -3.031987632
 1190 SOLV  HW2     5277   -2.755153221   -1.922346246   -2.943367585
 1191 SOLV  OW      5278   -0.809310690   -1.652959558   -4.124412629
 1191 SOLV  HW1     5279   -0.839403091   -1.650929585   -4.029060188
 1191 SOLV  HW2     5280   -0.889051297   -1.648558347   -4.184610812
 1192 SOLV  OW      5281   -0.854854278   -2.391902791   -3.273464063
 1192 SOLV  HW1     5282   -0.817588452   -2.346408358   -3.192573857
 1192 SOLV  HW2     5283   -0.930098756   -2.337483963   -3.310592289
 1193 SOLV  OW      5284   -0.953914989   -1.672318878   -2.121084291
 1193 SOLV  HW1     5285   -0.993105868   -1.726927551   -2.195136137
 1193 SOLV  HW2     5286   -0.886618609   -1.608611571   -2.158689513
 1194 SOLV  OW      5287   -1.909163404   -0.948505689   -2.369546561
 1194 SOLV  HW1     5288   -1.843526505   -0.997586826   -2.426842979
 1194 SOLV  HW2     5289   -1.971182832   -1.013995285   -2.326364349
 1195 SOLV  OW      5290   -0.504524672   -1.771982803   -1.541008884
 1195 SOLV  HW1     5291   -0.578614358   -1.827562091   -1.578738541
 1195 SOLV  HW2     5292   -0.537230264   -1.678685139   -1.525922123
 1196 SOLV  OW      5293   -1.946457504   -0.117667632   -2.793447935
 1196 SOLV  HW1     5294   -1.929172099   -0.040691492   -2.731988173
 1196 SOLV  HW2     5295   -1.866163757   -0.177245345   -2.795624308
 1197 SOLV  OW      5296   -1.932201221   -0.005149612   -1.560790543
 1197 SOLV  HW1     5297   -1.895130272   -0.077547505   -1.502615546
 1197 SOLV  HW2     5298   -1.979876168   -0.046071257   -1.638588476
 1198 SOLV  OW      5299   -0.611148583   -2.646016741   -2.516734980
 1198 SOLV  HW1     5300   -0.591886728   -2.596130838   -2.432224076
 1198 SOLV  HW2     5301   -0.706220677   -2.677042621   -2.516174033
 1199 SOLV  OW      5302   -2.864970386   -1.290471891   -3.412346444
 1199 SOLV  HW1     5303   -2.803043791   -1.354512035   -3.457795439
 1199 SOLV  HW2     5304   -2.924195680   -1.340533468   -3.349198095
 1200 SOLV  OW      5305   -0.073560267   -2.241978374   -3.099129974
 1200 SOLV  HW1     5306   -0.014744610   -2.273668994   -3.173546686
 1200 SOLV  HW2     5307   -0.167004347   -2.230811056   -3.132966723
 1201 SOLV  OW      5308   -0.108342370   -1.729740340   -0.274743720
 1201 SOLV  HW1     5309   -0.144405740   -1.728386384   -0.368012573
 1201 SOLV  HW2     5310   -0.182288295   -1.710726877   -0.210153086
 1202 SOLV  OW      5311   -0.841261192   -0.939018852   -3.016343000
 1202 SOLV  HW1     5312   -0.937894631   -0.915532773   -3.026936365
 1202 SOLV  HW2     5313   -0.827002087   -1.034300136   -3.043175857
 1203 SOLV  OW      5314   -1.034246995   -1.579955548   -2.752439021
 1203 SOLV  HW1     5315   -1.094763188   -1.500339209   -2.753380486
 1203 SOLV  HW2     5316   -1.060775447   -1.642828475   -2.825548390
 1204 SOLV  OW      5317   -0.857578505   -2.008761310   -3.118949451
 1204 SOLV  HW1     5318   -0.854918224   -1.964709512   -3.029203876
 1204 SOLV  HW2     5319   -0.942885925   -1.984781357   -3.165311806
 1205 SOLV  OW      5320   -0.150489905   -1.685552838   -2.196797939
 1205 SOLV  HW1     5321   -0.075295728   -1.627062277   -2.166363794
 1205 SOLV  HW2     5322   -0.113581583   -1.771301702   -2.232664211
 1206 SOLV  OW      5323   -2.252297100   -1.045030687   -0.419500914
 1206 SOLV  HW1     5324   -2.344446906   -1.006689952   -0.425833982
 1206 SOLV  HW2     5325   -2.235201534   -1.075350602   -0.325745383
 1207 SOLV  OW      5326   -2.270769732   -1.137885030   -2.396917957
 1207 SOLV  HW1     5327   -2.362733672   -1.104291766   -2.376519853
 1207 SOLV  HW2     5328   -2.212275248   -1.125608844   -2.316733493
 1208 SOLV  OW      5329   -1.734550676   -0.722667964   -1.161076736
 1208 SOLV  HW1     5330   -1.699917553   -0.708153640   -1.253767733
 1208 SOLV  HW2     5331   -1.758977356   -0.634598331   -1.120470621
 1209 SOLV  OW      5332   -1.480278014   -2.069965370   -0.970898321
 1209 SOLV  HW1     5333   -1.414174919   -2.068005395   -0.895888058
 1209 SOLV  HW2     5334   -1.568872550   -2.101017323   -0.936420825
 1210 SOLV  OW      5335   -1.912878155   -3.132499105   -0.656326785
 1210 SOLV  HW1     5336   -1.881846440   -3.063214362   -0.721427499
 1210 SOLV  HW2     5337   -1.919125272   -3.092051044   -0.565077577
 1211 SOLV  OW      5338   -1.579457533   -2.285112265   -2.296669011
 1211 SOLV  HW1     5339   -1.498642919   -2.317231195   -2.247284224
 1211 SOLV  HW2     5340   -1.560707764   -2.195264410   -2.336383169
 1212 SOLV  OW      5341   -2.096952877   -2.034194488   -2.291687193
 1212 SOLV  HW1     5342   -2.062390423   -2.004968178   -2.202506921
 1212 SOLV  HW2     5343   -2.191858224   -2.004396442   -2.302027399
 1213 SOLV  OW      5344   -2.875103969   -0.428865880   -2.031318834
 1213 SOLV  HW1     5345   -2.859622220   -0.395073701   -2.124164552
 1213 SOLV  HW2     5346   -2.794174347   -0.410859555   -1.975389733
 1214 SOLV  OW      5347   -2.230276780   -2.971094483   -1.354269027
 1214 SOLV  HW1     5348   -2.268792196   -3.019379162   -1.432924382
 1214 SOLV  HW2     5349   -2.288057604   -2.986561381   -1.274121356
 1215 SOLV  OW      5350   -1.149837676   -0.552008832   -2.054002684
 1215 SOLV  HW1     5351   -1.243466614   -0.570867028   -2.024346881
 1215 SOLV  HW2     5352   -1.085720578   -0.601749695   -1.995554299
 1216 SOLV  OW      5353   -2.434761507   -2.679484954   -4.137561897
 1216 SOLV  HW1     5354   -2.465238260   -2.765951362   -4.177517862
 1216 SOLV  HW2     5355   -2.441945721   -2.606836292   -4.205915323
 1217 SOLV  OW      5356   -1.083254508   -0.266419789   -0.526243083
 1217 SOLV  HW1     5357   -1.023756018   -0.249395131   -0.604804072
 1217 SOLV  HW2     5358   -1.169254126   -0.306635391   -0.557682771
 1218 SOLV  OW      5359   -2.893470425   -3.064988293   -0.490356406
 1218 SOLV  HW1     5360   -2.953252122   -3.127988085   -0.539944616
 1218 SOLV  HW2     5361   -2.948167576   -3.009681077   -0.427498348
 1219 SOLV  OW      5362   -1.119367528   -1.727764213   -2.341562663
 1219 SOLV  HW1     5363   -1.075311486   -1.684757640   -2.420373097
 1219 SOLV  HW2     5364   -1.194795238   -1.670167370   -2.310022198
 1220 SOLV  OW      5365   -1.094388433   -0.511380507   -2.704299725
 1220 SOLV  HW1     5366   -1.048045548   -0.580955470   -2.649420729
 1220 SOLV  HW2     5367   -1.026659707   -0.459696358   -2.756659715
 1221 SOLV  OW      5368   -1.864107605   -0.391785160   -3.211310579
 1221 SOLV  HW1     5369   -1.882863599   -0.416942547   -3.116353116
 1221 SOLV  HW2     5370   -1.766920601   -0.405149958   -3.230741576
 1222 SOLV  OW      5371   -0.313279264   -2.968260566   -1.286424810
 1222 SOLV  HW1     5372   -0.356291036   -2.996335998   -1.200613827
 1222 SOLV  HW2     5373   -0.368875210   -2.897429288   -1.329941570
 1223 SOLV  OW      5374   -0.423259068   -0.350675645   -2.644619870
 1223 SOLV  HW1     5375   -0.399753278   -0.293679227   -2.723364885
 1223 SOLV  HW2     5376   -0.432517186   -0.293078561   -2.563387607
 1224 SOLV  OW      5377   -2.035841474   -2.818077143   -4.326002684
 1224 SOLV  HW1     5378   -1.996673845   -2.749941962   -4.264156528
 1224 SOLV  HW2     5379   -2.021331017   -2.909555176   -4.288285549
 1225 SOLV  OW      5380   -0.708043768   -1.264749222   -3.498690872
 1225 SOLV  HW1     5381   -0.626160501   -1.322111112   -3.501245537
 1225 SOLV  HW2     5382   -0.762387369   -1.280573486   -3.581141908
 1226 SOLV  OW      5383   -1.969160107   -0.408501047   -1.578756407
 1226 SOLV  HW1     5384   -1.887820521   -0.352374426   -1.563408568
 1226 SOLV  HW2     5385   -2.047442767   -0.367120889   -1.532266243
 1227 SOLV  OW      5386   -1.022800766   -2.434862152   -3.589169426
 1227 SOLV  HW1     5387   -1.104812774   -2.478953867   -3.552678697
 1227 SOLV  HW2     5388   -1.011227850   -2.345287090   -3.546227459
 1228 SOLV  OW      5389   -2.703737398   -1.507051729   -3.499608309
 1228 SOLV  HW1     5390   -2.610400716   -1.504462075   -3.463783483
 1228 SOLV  HW2     5391   -2.748813107   -1.590951033   -3.469097055
 1229 SOLV  OW      5392   -1.572111263   -1.944552610   -1.769859102
 1229 SOLV  HW1     5393   -1.562949679   -1.919714117   -1.673420004
 1229 SOLV  HW2     5394   -1.666731587   -1.970938989   -1.788623701
 1230 SOLV  OW      5395   -2.639608199   -1.739079809   -4.241520045
 1230 SOLV  HW1     5396   -2.557059841   -1.784939773   -4.208588299
 1230 SOLV  HW2     5397   -2.716172944   -1.803408951   -4.240344778
 1231 SOLV  OW      5398    0.003243620   -0.753922586   -2.473989443
 1231 SOLV  HW1     5399   -0.012207552   -0.740034255   -2.571815317
 1231 SOLV  HW2     5400    0.046689388   -0.842813065   -2.459413224
 1232 SOLV  OW      5401   -2.551659334   -0.018752167   -3.129969637
 1232 SOLV  HW1     5402   -2.620710268   -0.019809817   -3.057633964
 1232 SOLV  HW2     5403   -2.572951576   -0.089483388   -3.197388265
 1233 SOLV  OW      5404   -2.699955428   -0.515796323   -1.671188991
 1233 SOLV  HW1     5405   -2.698801339   -0.421488050   -1.637928786
 1233 SOLV  HW2     5406   -2.794615441   -0.546725246   -1.680377185
 1234 SOLV  OW      5407   -2.397700219   -1.373512217   -4.108133971
 1234 SOLV  HW1     5408   -2.328846655   -1.337847392   -4.171292378
 1234 SOLV  HW2     5409   -2.383777472   -1.333427734   -4.017573037
 1235 SOLV  OW      5410   -1.889463108   -2.121889525   -1.255254705
 1235 SOLV  HW1     5411   -1.832042711   -2.126580673   -1.173506964
 1235 SOLV  HW2     5412   -1.889471793   -2.210769734   -1.301102679
 1236 SOLV  OW      5413   -2.665342926   -3.066843101   -3.481789309
 1236 SOLV  HW1     5414   -2.737526201   -3.135306235   -3.491985000
 1236 SOLV  HW2     5415   -2.667665326   -3.004133321   -3.559658395
 1237 SOLV  OW      5416   -1.126871157   -3.171099027   -1.990888133
 1237 SOLV  HW1     5417   -1.055283681   -3.104960604   -2.013310641
 1237 SOLV  HW2     5418   -1.171107367   -3.202120584   -2.075046982
 1238 SOLV  OW      5419   -2.780646111   -0.474752127   -3.540617560
 1238 SOLV  HW1     5420   -2.821937034   -0.391226613   -3.504305740
 1238 SOLV  HW2     5421   -2.681211326   -0.469544639   -3.531261446
 1239 SOLV  OW      5422   -0.037207075   -1.188912939   -2.930772497
 1239 SOLV  HW1     5423   -0.014494252   -1.282714738   -2.904561141
 1239 SOLV  HW2     5424   -0.121224708   -1.188897286   -2.985018951
 1240 SOLV  OW      5425   -1.763050269   -0.091839954   -2.413776303
 1240 SOLV  HW1     5426   -1.817630509   -0.172255473   -2.390190615
 1240 SOLV  HW2     5427   -1.822015925   -0.011099819   -2.416194217
 1241 SOLV  OW      5428   -0.600863363   -1.348540735   -2.161379227
 1241 SOLV  HW1     5429   -0.648024493   -1.267522213   -2.126544020
 1241 SOLV  HW2     5430   -0.512928577   -1.358503988   -2.114797789
 1242 SOLV  OW      5431   -1.425577531   -1.180876797   -3.044835272
 1242 SOLV  HW1     5432   -1.358743209   -1.150685345   -3.112832074
 1242 SOLV  HW2     5433   -1.514002769   -1.138176728   -3.063795685
 1243 SOLV  OW      5434   -0.019767454   -3.263605057   -1.497376853
 1243 SOLV  HW1     5435    0.033798488   -3.184747767   -1.467145973
 1243 SOLV  HW2     5436   -0.094790591   -3.232516304   -1.555743826
 1244 SOLV  OW      5437   -1.077600605   -1.415098942   -1.100306963
 1244 SOLV  HW1     5438   -1.135178899   -1.348019885   -1.053545247
 1244 SOLV  HW2     5439   -1.135009995   -1.487867724   -1.137860828
 1245 SOLV  OW      5440   -2.609555721   -2.481903106   -0.381418966
 1245 SOLV  HW1     5441   -2.580144582   -2.536860044   -0.303212049
 1245 SOLV  HW2     5442   -2.539979110   -2.486099575   -0.453134274
 1246 SOLV  OW      5443   -2.418636406   -1.250695899   -1.779465068
 1246 SOLV  HW1     5444   -2.380313798   -1.341138934   -1.760681711
 1246 SOLV  HW2     5445   -2.495939810   -1.259655983   -1.842276551
 1247 SOLV  OW      5446   -0.211970898   -1.787770728   -4.096397323
 1247 SOLV  HW1     5447   -0.283684839   -1.756083998   -4.158470663
 1247 SOLV  HW2     5448   -0.215434866   -1.887481859   -4.089637786
 1248 SOLV  OW      5449   -2.060367738   -2.430276218   -3.505791464
 1248 SOLV  HW1     5450   -2.123424032   -2.352714947   -3.502936096
 1248 SOLV  HW2     5451   -2.087403156   -2.492498136   -3.579272356
 1249 SOLV  OW      5452   -2.249600513   -2.336381952   -0.421992502
 1249 SOLV  HW1     5453   -2.277703089   -2.244281098   -0.394989449
 1249 SOLV  HW2     5454   -2.249955059   -2.396169910   -0.341825558
 1250 SOLV  OW      5455   -1.789469346   -2.073587635   -3.430678125
 1250 SOLV  HW1     5456   -1.889437470   -2.074668176   -3.432959944
 1250 SOLV  HW2     5457   -1.756067011   -2.160108268   -3.393256387
 1251 SOLV  OW      5458   -2.427181278   -0.982491905   -0.936172260
 1251 SOLV  HW1     5459   -2.452297575   -0.959483902   -0.842142103
 1251 SOLV  HW2     5460   -2.364519277   -1.060435419   -0.935792120
 1252 SOLV  OW      5461   -2.910348322   -2.339498169   -1.792934495
 1252 SOLV  HW1     5462   -2.915372252   -2.386721745   -1.880946810
 1252 SOLV  HW2     5463   -2.891187563   -2.242537542   -1.808196688
 1253 SOLV  OW      5464   -2.492555375   -1.625120651   -2.332865930
 1253 SOLV  HW1     5465   -2.450555246   -1.695292394   -2.390429489
 1253 SOLV  HW2     5466   -2.517701565   -1.546441669   -2.389247353
 1254 SOLV  OW      5467   -1.338601907   -2.344694646   -2.186492884
 1254 SOLV  HW1     5468   -1.304677452   -2.395330970   -2.265782364
 1254 SOLV  HW2     5469   -1.263447218   -2.293260031   -2.145166632
 1255 SOLV  OW      5470   -2.567253059   -3.222369181   -0.676798047
 1255 SOLV  HW1     5471   -2.566165079   -3.255349135   -0.582389982
 1255 SOLV  HW2     5472   -2.506252111   -3.278753752   -0.732487364
 1256 SOLV  OW      5473   -1.984714406   -0.647371562   -2.762308631
 1256 SOLV  HW1     5474   -2.073233690   -0.601927780   -2.752272520
 1256 SOLV  HW2     5475   -1.947861557   -0.668877973   -2.671860681
 1257 SOLV  OW      5476   -2.594318124   -1.823681910   -3.235173461
 1257 SOLV  HW1     5477   -2.601802524   -1.804503329   -3.137306586
 1257 SOLV  HW2     5478   -2.531261796   -1.758407243   -3.277184105
 1258 SOLV  OW      5479   -1.121481945   -2.513647899   -0.889071431
 1258 SOLV  HW1     5480   -1.046840621   -2.489449626   -0.827065813
 1258 SOLV  HW2     5481   -1.083861181   -2.538993889   -0.978199555
 1259 SOLV  OW      5482   -1.242764505   -0.812696210   -1.309662086
 1259 SOLV  HW1     5483   -1.144476258   -0.830021510   -1.316052653
 1259 SOLV  HW2     5484   -1.289537312   -0.857668216   -1.385762867
 1260 SOLV  OW      5485   -0.442557842   -2.776691654   -1.606221804
 1260 SOLV  HW1     5486   -0.504019759   -2.805286309   -1.532691710
 1260 SOLV  HW2     5487   -0.492500565   -2.775628825   -1.692861325
 1261 SOLV  OW      5488   -1.151561526   -1.908271547   -0.363997549
 1261 SOLV  HW1     5489   -1.143536114   -1.998547307   -0.321718314
 1261 SOLV  HW2     5490   -1.245841736   -1.875925728   -0.355836814
 1262 SOLV  OW      5491   -1.925730865   -0.418427108   -1.844978620
 1262 SOLV  HW1     5492   -1.930368836   -0.406450697   -1.745799077
 1262 SOLV  HW2     5493   -1.834293555   -0.393948709   -1.877251747
 1263 SOLV  OW      5494   -2.234045411   -2.615920555   -0.837176835
 1263 SOLV  HW1     5495   -2.309122809   -2.552970543   -0.817123969
 1263 SOLV  HW2     5496   -2.252087203   -2.704193115   -0.793773659
 1264 SOLV  OW      5497   -2.303289397   -0.300650348   -4.206703125
 1264 SOLV  HW1     5498   -2.258088718   -0.257443674   -4.284751982
 1264 SOLV  HW2     5499   -2.394190332   -0.260757671   -4.194574758
 1265 SOLV  OW      5500   -0.896771910   -3.014702317   -1.611331103
 1265 SOLV  HW1     5501   -0.869331247   -2.948213737   -1.680813387
 1265 SOLV  HW2     5502   -0.969488849   -3.072887281   -1.647775139
 1266 SOLV  OW      5503   -0.124176814   -2.124144311   -4.265336696
 1266 SOLV  HW1     5504   -0.205734998   -2.165760735   -4.225113703
 1266 SOLV  HW2     5505   -0.048032689   -2.188811796   -4.260683271
 1267 SOLV  OW      5506   -2.729267130   -2.539780617   -1.361018093
 1267 SOLV  HW1     5507   -2.707449502   -2.635675800   -1.342854089
 1267 SOLV  HW2     5508   -2.691264084   -2.513175251   -1.449616497
 1268 SOLV  OW      5509   -1.850793319   -0.019776830   -0.392485878
 1268 SOLV  HW1     5510   -1.876901485    0.065217698   -0.346722000
 1268 SOLV  HW2     5511   -1.870783351   -0.097339915   -0.332616298
 1269 SOLV  OW      5512   -1.891624856   -1.017600945   -4.142941340
 1269 SOLV  HW1     5513   -1.871167058   -0.999381921   -4.239123614
 1269 SOLV  HW2     5514   -1.990740813   -1.019973990   -4.129832042
 1270 SOLV  OW      5515   -2.738350666   -2.417253569   -3.601770854
 1270 SOLV  HW1     5516   -2.680155954   -2.424472244   -3.520759035
 1270 SOLV  HW2     5517   -2.765880224   -2.321972729   -3.614630024
 1271 SOLV  OW      5518   -0.623502095   -3.182978993   -1.273660271
 1271 SOLV  HW1     5519   -0.575878201   -3.200495473   -1.187490786
 1271 SOLV  HW2     5520   -0.560451288   -3.196981411   -1.350005068
 1272 SOLV  OW      5521   -1.029997006   -0.618494786   -1.816346558
 1272 SOLV  HW1     5522   -1.016070748   -0.700864146   -1.871313696
 1272 SOLV  HW2     5523   -1.107218399   -0.632475737   -1.754367613
 1273 SOLV  OW      5524   -0.239264279   -1.535742911    0.629508120
 1273 SOLV  HW1     5525   -0.289997511   -1.453482686    0.603792761
 1273 SOLV  HW2     5526   -0.225675372   -1.593114052    0.548726363
 1274 SOLV  OW      5527   -0.026643981   -0.843427000    3.622878805
 1274 SOLV  HW1     5528    0.058774504   -0.795483211    3.643047033
 1274 SOLV  HW2     5529   -0.104118544   -0.784111546    3.644808893
 1275 SOLV  OW      5530   -1.652790748   -2.786288013    2.141278593
 1275 SOLV  HW1     5531   -1.638078064   -2.850518715    2.216508470
 1275 SOLV  HW2     5532   -1.694091265   -2.834432737    2.063962325
 1276 SOLV  OW      5533   -2.175417428   -1.317768053    0.207221001
 1276 SOLV  HW1     5534   -2.227888739   -1.248594013    0.256852467
 1276 SOLV  HW2     5535   -2.201789401   -1.408813984    0.239105667
 1277 SOLV  OW      5536   -2.167573353   -2.673993658    4.142367505
 1277 SOLV  HW1     5537   -2.176476977   -2.762422588    4.188224006
 1277 SOLV  HW2     5538   -2.256026463   -2.627328526    4.142528956
 1278 SOLV  OW      5539   -2.329105938   -0.837424985    1.230547782
 1278 SOLV  HW1     5540   -2.425427629   -0.825890278    1.206248511
 1278 SOLV  HW2     5541   -2.273998192   -0.770159808    1.181152618
 1279 SOLV  OW      5542   -0.953974069   -3.107574195    0.937706037
 1279 SOLV  HW1     5543   -0.941370034   -3.046903020    0.859207757
 1279 SOLV  HW2     5544   -1.042164333   -3.154105936    0.930021655
 1280 SOLV  OW      5545   -0.887712294   -2.973301644    2.365936983
 1280 SOLV  HW1     5546   -0.945349666   -2.906720312    2.318538909
 1280 SOLV  HW2     5547   -0.822459907   -3.012868385    2.301297753
 1281 SOLV  OW      5548   -1.098472830   -2.841544963    2.237735195
 1281 SOLV  HW1     5549   -1.154293606   -2.876869989    2.162649159
 1281 SOLV  HW2     5550   -1.149609669   -2.771108185    2.286983649
 1282 SOLV  OW      5551   -1.748735473   -3.037402460    3.761196839
 1282 SOLV  HW1     5552   -1.702292567   -2.985410979    3.689492354
 1282 SOLV  HW2     5553   -1.826934899   -3.085809126    3.721912486
 1283 SOLV  OW      5554   -2.308096109   -2.414578151    4.205001733
 1283 SOLV  HW1     5555   -2.390410545   -2.407036774    4.261296488
 1283 SOLV  HW2     5556   -2.228333747   -2.426782902    4.264083190
 1284 SOLV  OW      5557   -2.461519623   -0.625952047    2.365821473
 1284 SOLV  HW1     5558   -2.479445385   -0.533156456    2.398496318
 1284 SOLV  HW2     5559   -2.381865114   -0.663229258    2.413438792
 1285 SOLV  OW      5560   -0.162230798   -2.628836004    2.213624674
 1285 SOLV  HW1     5561   -0.142932487   -2.602136129    2.308051128
 1285 SOLV  HW2     5562   -0.153187929   -2.728019303    2.204538732
 1286 SOLV  OW      5563   -1.481136328   -2.494644710    2.550673149
 1286 SOLV  HW1     5564   -1.572681741   -2.468034113    2.520453755
 1286 SOLV  HW2     5565   -1.488580640   -2.563323861    2.622988787
 1287 SOLV  OW      5566   -0.711470456   -2.000788037    3.973428473
 1287 SOLV  HW1     5567   -0.671976256   -1.988211796    4.064443486
 1287 SOLV  HW2     5568   -0.733994506   -2.097288091    3.959931945
 1288 SOLV  OW      5569   -2.728153122   -1.518050869    3.742670738
 1288 SOLV  HW1     5570   -2.826759540   -1.503123405    3.735211574
 1288 SOLV  HW2     5571   -2.699629621   -1.586398401    3.675463584
 1289 SOLV  OW      5572   -1.513876098   -1.784885285    3.326611113
 1289 SOLV  HW1     5573   -1.462956582   -1.721118998    3.268808839
 1289 SOLV  HW2     5574   -1.594657573   -1.817260546    3.277354682
 1290 SOLV  OW      5575   -1.255162312   -2.831081502    3.696522480
 1290 SOLV  HW1     5576   -1.289836228   -2.742987873    3.664290966
 1290 SOLV  HW2     5577   -1.319555877   -2.870180223    3.762298171
 1291 SOLV  OW      5578   -2.928068764   -1.343967939    0.719066822
 1291 SOLV  HW1     5579   -2.881162142   -1.418272809    0.671315701
 1291 SOLV  HW2     5580   -2.884538461   -1.256903792    0.696119020
 1292 SOLV  OW      5581   -2.567983776   -0.411940272    0.198903218
 1292 SOLV  HW1     5582   -2.618934345   -0.365104681    0.126710014
 1292 SOLV  HW2     5583   -2.574046170   -0.359115395    0.283604067
 1293 SOLV  OW      5584   -2.188565595   -0.984151849    2.884706570
 1293 SOLV  HW1     5585   -2.208703123   -1.039688689    2.965402228
 1293 SOLV  HW2     5586   -2.192278976   -0.887255427    2.909180239
 1294 SOLV  OW      5587   -1.989575144   -1.263129240    3.168425196
 1294 SOLV  HW1     5588   -1.896637171   -1.298844016    3.177754119
 1294 SOLV  HW2     5589   -2.041112631   -1.320590657    3.104847896
 1295 SOLV  OW      5590   -1.909371121   -3.156769221    3.989776408
 1295 SOLV  HW1     5591   -1.978210658   -3.103153384    3.940906280
 1295 SOLV  HW2     5592   -1.848876223   -3.095196259    4.040283602
 1296 SOLV  OW      5593   -1.003414352   -1.783741535    2.004778055
 1296 SOLV  HW1     5594   -0.912298031   -1.801570190    1.967605637
 1296 SOLV  HW2     5595   -1.014459888   -1.833151239    2.091024258
 1297 SOLV  OW      5596   -1.648911886   -0.348766531    3.291582399
 1297 SOLV  HW1     5597   -1.630715610   -0.403582009    3.373226679
 1297 SOLV  HW2     5598   -1.572091083   -0.286861137    3.275216646
 1298 SOLV  OW      5599   -2.781597702   -0.755154057    1.315547113
 1298 SOLV  HW1     5600   -2.825999147   -0.722087703    1.398832745
 1298 SOLV  HW2     5601   -2.835092464   -0.830264695    1.276842525
 1299 SOLV  OW      5602   -2.181928017   -2.154804332    1.386148846
 1299 SOLV  HW1     5603   -2.281785402   -2.156110506    1.380791545
 1299 SOLV  HW2     5604   -2.153828937   -2.121173096    1.476044285
 1300 SOLV  OW      5605   -0.754849092   -1.349324906    1.001657593
 1300 SOLV  HW1     5606   -0.715640858   -1.258141524    1.013837243
 1300 SOLV  HW2     5607   -0.807115240   -1.351995928    0.916445413
 1301 SOLV  OW      5608   -2.427513884   -2.326091222    0.472499549
 1301 SOLV  HW1     5609   -2.417301767   -2.230670668    0.500642314
 1301 SOLV  HW2     5610   -2.343718923   -2.356633405    0.427256228
 1302 SOLV  OW      5611   -2.304090519   -3.043517029    2.697931217
 1302 SOLV  HW1     5612   -2.352582932   -3.129456355    2.714187470
 1302 SOLV  HW2     5613   -2.337625496   -3.001804266    2.613451266
 1303 SOLV  OW      5614   -2.241726505   -3.205452265    3.071007704
 1303 SOLV  HW1     5615   -2.277926391   -3.260157137    2.995518314
 1303 SOLV  HW2     5616   -2.317441227   -3.171365941    3.126748131
 1304 SOLV  OW      5617   -1.467817915   -2.489204175    0.192953452
 1304 SOLV  HW1     5618   -1.503860332   -2.582489950    0.193351855
 1304 SOLV  HW2     5619   -1.540027734   -2.425473051    0.219888175
 1305 SOLV  OW      5620   -1.371354580   -3.190106222    0.633733371
 1305 SOLV  HW1     5621   -1.329050071   -3.278871797    0.651969724
 1305 SOLV  HW2     5622   -1.340804031   -3.156301929    0.544708195
 1306 SOLV  OW      5623   -1.623591943   -0.657339092    3.787564485
 1306 SOLV  HW1     5624   -1.696165724   -0.658728578    3.718767499
 1306 SOLV  HW2     5625   -1.574195940   -0.744277264    3.785635713
 1307 SOLV  OW      5626   -2.617050144   -2.528319266    0.020345981
 1307 SOLV  HW1     5627   -2.560514011   -2.585660071   -0.038959693
 1307 SOLV  HW2     5628   -2.708198721   -2.518701165   -0.019664745
 1308 SOLV  OW      5629   -2.834916136   -0.688505551    0.237076172
 1308 SOLV  HW1     5630   -2.775711106   -0.608230914    0.229854332
 1308 SOLV  HW2     5631   -2.802782967   -0.747010870    0.311547671
 1309 SOLV  OW      5632   -1.272976588   -1.909640481    0.388305204
 1309 SOLV  HW1     5633   -1.334268087   -1.876918014    0.316371297
 1309 SOLV  HW2     5634   -1.302896426   -1.873413122    0.476590205
 1310 SOLV  OW      5635   -1.722904942   -1.085190824    2.715681267
 1310 SOLV  HW1     5636   -1.689833528   -1.011152146    2.774217228
 1310 SOLV  HW2     5637   -1.821072823   -1.097731485    2.730094339
 1311 SOLV  OW      5638   -1.406907212   -0.582636459    0.617407317
 1311 SOLV  HW1     5639   -1.381954433   -0.569866636    0.713405811
 1311 SOLV  HW2     5640   -1.441759759   -0.675424555    0.604101591
 1312 SOLV  OW      5641   -1.666709343   -1.915134782    1.869599035
 1312 SOLV  HW1     5642   -1.707323019   -1.968507457    1.943787141
 1312 SOLV  HW2     5643   -1.598217069   -1.970577965    1.822303939
 1313 SOLV  OW      5644   -2.005351331   -1.132175299    4.212094271
 1313 SOLV  HW1     5645   -1.962153462   -1.043079222    4.226149482
 1313 SOLV  HW2     5646   -2.098591538   -1.119045177    4.178396063
 1314 SOLV  OW      5647   -1.611640709   -3.028338621    1.434550669
 1314 SOLV  HW1     5648   -1.515385424   -3.033889316    1.461112597
 1314 SOLV  HW2     5649   -1.649469735   -3.120599478    1.426917435
 1315 SOLV  OW      5650   -0.228064421   -2.595687597    0.326102886
 1315 SOLV  HW1     5651   -0.306815465   -2.593300666    0.387702284
 1315 SOLV  HW2     5652   -0.150612049   -2.638488252    0.372697658
 1316 SOLV  OW      5653   -2.192737150   -0.232714665    3.022036169
 1316 SOLV  HW1     5654   -2.131792035   -0.284004577    3.082505796
 1316 SOLV  HW2     5655   -2.192828647   -0.274813576    2.931321732
 1317 SOLV  OW      5656   -2.899658093   -3.260335158    4.196472743
 1317 SOLV  HW1     5657   -2.928563497   -3.172638138    4.158059445
 1317 SOLV  HW2     5658   -2.978571540   -3.321407335    4.203153627
 1318 SOLV  OW      5659   -0.904570273   -1.630967919    2.966380096
 1318 SOLV  HW1     5660   -0.946654509   -1.618919465    2.876462629
 1318 SOLV  HW2     5661   -0.841544935   -1.708563628    2.963539981
 1319 SOLV  OW      5662   -0.859260650   -2.922508864    1.128014049
 1319 SOLV  HW1     5663   -0.896919044   -2.977695115    1.053595936
 1319 SOLV  HW2     5664   -0.856671978   -2.976964646    1.211855861
 1320 SOLV  OW      5665   -2.368420002   -1.701276697    3.541253742
 1320 SOLV  HW1     5666   -2.291542961   -1.643391558    3.514029109
 1320 SOLV  HW2     5667   -2.338110400   -1.796413118    3.546929561
 1321 SOLV  OW      5668   -1.694082585   -0.642613203    0.739232807
 1321 SOLV  HW1     5669   -1.622468714   -0.578291224    0.766328555
 1321 SOLV  HW2     5670   -1.783131126   -0.607377299    0.768021495
 1322 SOLV  OW      5671   -0.873126229   -0.701352205    3.294592664
 1322 SOLV  HW1     5672   -0.786657991   -0.737928859    3.260134887
 1322 SOLV  HW2     5673   -0.905233605   -0.757814736    3.370638007
 1323 SOLV  OW      5674   -1.802786161   -3.108945936    0.371946481
 1323 SOLV  HW1     5675   -1.853244169   -3.064973812    0.297634075
 1323 SOLV  HW2     5676   -1.845766459   -3.086296578    0.459362204
 1324 SOLV  OW      5677   -1.811401903   -2.652312457    3.690304729
 1324 SOLV  HW1     5678   -1.787175727   -2.558437762    3.665796888
 1324 SOLV  HW2     5679   -1.771557425   -2.674865642    3.779208136
 1325 SOLV  OW      5680   -3.038590288   -0.934542511    0.563858761
 1325 SOLV  HW1     5681   -3.003606312   -1.007305195    0.622877877
 1325 SOLV  HW2     5682   -2.965246718   -0.901835766    0.504255346
 1326 SOLV  OW      5683   -0.245816585   -1.744892269    3.896940344
 1326 SOLV  HW1     5684   -0.203272612   -1.830946366    3.924953613
 1326 SOLV  HW2     5685   -0.341192628   -1.743565039    3.926967816
 1327 SOLV  OW      5686    0.002952203   -2.888879029    1.677445871
 1327 SOLV  HW1     5687    0.007743580   -2.843679174    1.766529449
 1327 SOLV  HW2     5688   -0.070680528   -2.956549669    1.678345127
 1328 SOLV  OW      5689   -0.143139313   -2.828925690    3.890623985
 1328 SOLV  HW1     5690   -0.113781584   -2.864306565    3.801818821
 1328 SOLV  HW2     5691   -0.240430559   -2.806113829    3.886877967
 1329 SOLV  OW      5692   -2.199522275   -1.151879183    1.803397631
 1329 SOLV  HW1     5693   -2.272942088   -1.125642267    1.866016761
 1329 SOLV  HW2     5694   -2.118167385   -1.176714579    1.855995668
 1330 SOLV  OW      5695   -2.116928439   -1.092138357    3.312975488
 1330 SOLV  HW1     5696   -2.086514011   -1.092975483    3.408243364
 1330 SOLV  HW2     5697   -2.063771579   -1.158599079    3.260449963
 1331 SOLV  OW      5698    0.005339051   -2.746435842    2.989613987
 1331 SOLV  HW1     5699    0.050217746   -2.800592591    2.918516126
 1331 SOLV  HW2     5700    0.002362240   -2.650501131    2.961515757
 1332 SOLV  OW      5701   -0.684748285   -1.725298778    2.224874287
 1332 SOLV  HW1     5702   -0.587513916   -1.705035136    2.213184173
 1332 SOLV  HW2     5703   -0.695078319   -1.811778798    2.274030321
 1333 SOLV  OW      5704   -1.268919915   -0.284451403    2.648179206
 1333 SOLV  HW1     5705   -1.176730003   -0.246431219    2.640628279
 1333 SOLV  HW2     5706   -1.302060419   -0.309778030    2.557285420
 1334 SOLV  OW      5707   -2.329518456   -2.006632179    2.604491633
 1334 SOLV  HW1     5708   -2.274240773   -2.014091107    2.521493186
 1334 SOLV  HW2     5709   -2.315542746   -2.087796069    2.661227969
 1335 SOLV  OW      5710   -1.036245122   -1.024373806    0.885484001
[truncated: 1,870,819 more chars]
