# Supplementary material for: Accelerated Enveloping Distribution Sampling (AEDS) Allows for Efficient Sampling of Orthogonal Degrees of Freedom
Source: J Chem Inf Model. 2022 Dec 13;63(1):197–207. doi: 10.1021/acs.jcim.2c01272 (PMC9832482; doi:10.1021/acs.jcim.2c01272)
Supplement: Supplementary file 2 — ci2c01272_si_002.zip [file ci2c01272_si_002.zip › Accelerated_Enveloping_Distribution_Sampling_AEDS_allows_for_efficient_sampling_of_orthogonal_degrees_of_freedom/solvation/EDSR_protein_helixF/EDSR_big_N4B_solv_min.cnf]

TITLE
	final configuration
END
TIMESTEP
           2019    4.038000000
END
POSITION
# first 24 chars ignored
    1 MET   H1         1    4.929458179    5.226504555    8.306179983
    1 MET   H2         2    5.000584549    5.218306264    8.452166948
    1 MET   N          3    5.016385508    5.212493247    8.353584688
    1 MET   H3         4    5.049717943    5.119628343    8.337268999
    1 MET   CA         5    5.118529119    5.313928226    8.323827415
    1 MET   CB         6    5.208779169    5.272183152    8.207565112
    1 MET   CG         7    5.334983119    5.358620751    8.210876644
    1 MET   SD         8    5.420185585    5.366523215    8.372656592
    1 MET   CE         9    5.478754070    5.199660716    8.392943916
    1 MET   C         10    5.052241170    5.450823908    8.307353965
    1 MET   O         11    4.950434881    5.462269114    8.239272675
    2 ASN   N         12    5.106847524    5.546546520    8.381819594
    2 ASN   H         13    5.185935565    5.526953088    8.439804646
    2 ASN   CA        14    5.064816289    5.687181251    8.390028177
    2 ASN   CB        15    4.935094388    5.699826335    8.470189044
    2 ASN   CG        16    4.942800801    5.678806468    8.621537210
    2 ASN   OD1       17    5.031750432    5.722246971    8.694542504
    2 ASN   ND2       18    4.857331391    5.590150959    8.671753070
    2 ASN   HD21      19    4.843257317    5.590093557    8.770758660
    2 ASN   HD22      20    4.846296548    5.502116306    8.625624092
    2 ASN   C         21    5.177792617    5.771108144    8.450073612
    2 ASN   O         22    5.277240805    5.713635526    8.494067644
    3 ILE   N         23    5.159026628    5.901780993    8.466277143
    3 ILE   H         24    5.074032561    5.945768949    8.437272249
    3 ILE   CA        25    5.261471682    5.994015693    8.517375996
    3 ILE   CB        26    5.217825630    6.139978710    8.503218191
    3 ILE   CG1       27    5.332262961    6.236052739    8.536090712
    3 ILE   CG2       28    5.093380618    6.176028727    8.584604389
    3 ILE   CD        29    5.451330948    6.212400029    8.442955325
    3 ILE   C         30    5.317380736    5.959371784    0.029085764
    3 ILE   O         31    5.438135860    5.939351349    0.041286103
    4 PHE   N         32    5.229116758    5.925862715    0.122774762
    4 PHE   H         33    5.130759455    5.933666108    0.106473944
    4 PHE   CA        34    5.265899170    5.878831062    0.257110062
    4 PHE   CB        35    5.141270723    5.858221134    0.343444940
    4 PHE   CG        36    5.061952673    5.987432769    0.363909513
    4 PHE   CD1       37    5.100814426    6.073961479    0.465495965
    4 PHE   HD1       38    5.185207126    6.045361029    0.528259177
    4 PHE   CD2       39    4.952334807    6.019787789    0.284813838
    4 PHE   HD2       40    4.915357942    5.948033801    0.211581787
    4 PHE   CE1       41    5.031432661    6.192548808    0.486658076
    4 PHE   HE1       42    5.056255364    6.259146531    0.569293510
    4 PHE   CE2       43    4.883962356    6.139071662    0.305335357
    4 PHE   HE2       44    4.798333970    6.164286674    0.242786859
    4 PHE   CZ        45    4.923248443    6.226274483    0.406179452
    4 PHE   HZ        46    4.868795052    6.318108446    0.428127176
    4 PHE   C         47    5.346987533    5.749120995    0.253431694
    4 PHE   O         48    5.460248322    5.747352420    0.301355632
    5 GLU   N         49    5.299219713    5.652548939    0.175448499
    5 GLU   H         50    5.210989717    5.664069395    0.129794683
    5 GLU   CA        51    5.368398031    5.525569685    0.148924969
    5 GLU   CB        52    5.280929040    5.433912467    0.063143731
    5 GLU   CG        53    5.156557492    5.378855283    0.133216477
    5 GLU   CD        54    5.074617336    5.289448155    0.039922045
    5 GLU   OE1       55    5.125168205    5.182045178    0.000759236
    5 GLU   OE2       56    4.971623165    5.337512270   -0.012087166
    5 GLU   C         57    5.506715147    5.541041164    0.085346474
    5 GLU   O         58    5.605979128    5.494573759    0.141180568
    6 MET   N         59    5.514207574    5.626622208    8.610244624
    6 MET   H         60    5.430250737    5.664219702    8.571015677
    6 MET   CA        61    5.636206595    5.664781938    8.537642031
    6 MET   CB        62    5.596293122    5.762613734    8.426969752
    6 MET   CG        63    5.714070546    5.806301665    8.339636642
    6 MET   SD        64    5.670890570    5.944094518    8.227240811
    6 MET   CE        65    5.801169210    5.928128262    8.106991711
    6 MET   C         66    5.741681226    5.728370871    0.001981484
    6 MET   O         67    5.850365212    5.673394150    0.019078373
    7 LEU   N         68    5.703718227    5.835940452    0.070377460
    7 LEU   H         69    5.613450583    5.877075436    0.057712742
    7 LEU   CA        70    5.792040215    5.904375889    0.165908629
    7 LEU   CB        71    5.728527705    6.033974649    0.216665187
    7 LEU   CG        72    5.737902462    6.148971320    0.116189869
    7 LEU   CD1       73    5.654531782    6.260201271    0.180079935
    7 LEU   CD2       74    5.882100378    6.196477119    0.097176198
    7 LEU   C         75    5.833064525    5.819759621    0.286614477
    7 LEU   O         76    5.951037255    5.817766600    0.321332333
    8 ARG   N         77    5.742183661    5.735552603    0.334989466
    8 ARG   H         78    5.644982273    5.744805051    0.313365623
    8 ARG   CA        79    5.773849534    5.634899183    0.437350223
    8 ARG   CB        80    5.645965044    5.561524037    0.478256307
    8 ARG   CG        81    5.667969947    5.455178191    0.586015764
    8 ARG   CD        82    5.729253719    5.516353259    0.712164755
    8 ARG   NE        83    5.770635469    5.412421323    0.807530785
    8 ARG   HE        84    5.722079896    5.415608180    0.894887373
    8 ARG   CZ        85    5.869428974    5.323890283    0.788663312
    8 ARG   NH1       86    5.947217925    5.324502639    0.679571570
    8 ARG   HH11      87    6.018237488    5.256525746    0.661211056
    8 ARG   HH12      88    5.943988070    5.401999350    0.616441288
    8 ARG   NH2       89    5.902815162    5.238911557    0.886732772
    8 ARG   HH21      90    5.976344428    5.174644120    0.865168035
    8 ARG   HH22      91    5.862441536    5.238448063    0.978219975
    8 ARG   C         92    5.883286529    5.537512575    0.393178575
    8 ARG   O         93    5.970261394    5.504775607    0.473752350
    9 ILE   N         94    5.880856300    5.492787792    0.267949542
    9 ILE   H         95    5.801765928    5.507381311    0.208508625
    9 ILE   CA        96    5.990586658    5.414055816    0.209883826
    9 ILE   CB        97    5.948129056    5.352365840    0.076448440
    9 ILE   CG1       98    5.833169201    5.253666735    0.097704911
    9 ILE   CG2       99    6.064001652    5.281132411    0.006403131
    9 ILE   CD       100    5.771947790    5.206017710   -0.034176655
    9 ILE   C        101    0.064963341    5.496949917    0.200144821
    9 ILE   O        102    0.163620906    5.461492245    0.264457296
   10 ASP   N        103    0.058462783    5.614722215    0.138680239
   10 ASP   H        104   -0.025591498    5.643801351    0.092965057
   10 ASP   CA       105    0.173184459    5.704728839    0.120018199
   10 ASP   CB       106    0.135210239    5.825594817    0.034230785
   10 ASP   CG       107    0.109474973    5.791632961   -0.112718334
   10 ASP   OD1      108    0.186056239    5.712840848   -0.172297085
   10 ASP   OD2      109    0.010921312    5.840912845   -0.171741869
   10 ASP   C        110    0.244665261    5.752478796    0.246603961
   10 ASP   O        111    0.366780131    5.739613801    0.253657625
   11 GLU   N        112    0.169739178    5.795591165    0.347691809
   11 GLU   H        113    0.071406275    5.808892710    0.335218199
   11 GLU   CA       114    0.222589377    5.848030827    0.474450132
   11 GLU   CB       115    0.131476724    5.956643466    0.532015679
   11 GLU   CG       116    0.080367789    6.065247443    0.437132266
   11 GLU   CD       117    0.182344527    6.164069621    0.380168118
   11 GLU   OE1      118    0.305011679    6.146785262    0.396865253
   11 GLU   OE2      119    0.136696292    6.254996209    0.307558779
   11 GLU   C        120    0.245823772    5.747752781    0.587660470
   11 GLU   O        121    0.324706644    5.772997437    0.678610627
   12 GLY   N        122    0.171163988    5.637691480    0.586736880
   12 GLY   H        123    0.114599276    5.614124272    0.507704792
   12 GLY   CA       124    0.167659376    5.541140805    0.697541950
   12 GLY   C        125    0.078245202    5.585612563    0.813465607
   12 GLY   O        126   -0.037369267    5.621625762    0.791914463
   13 LEU   N        127    0.126968909    5.562057338    0.934961039
   13 LEU   H        128    0.221965587    5.532031366    0.943652739
   13 LEU   CA       129    0.059986168    5.591695530    1.062421848
   13 LEU   CB       130   -0.066257445    5.508019839    1.084152641
   13 LEU   CG       131    5.913862640    5.525092622    1.217130045
   13 LEU   CD1      132    5.867056833    5.668635908    1.241910582
   13 LEU   CD2      133    5.794257508    5.429809728    1.221727157
   13 LEU   C        134    0.155488813    5.571229191    1.180190389
   13 LEU   O        135    0.205191874    5.461182117    1.203666765
   14 ARG   N        136    0.190445235    5.683331672    1.242630745
   14 ARG   H        137    0.168753855    5.772640222    1.203201930
   14 ARG   CA       138    0.283080538    5.688568848    1.356643375
   14 ARG   CB       139    0.416866765    5.737389492    1.300725305
   14 ARG   CG       140    0.482813092    5.641416282    1.201474529
   14 ARG   CD       141    0.628829153    5.673811680    1.169278841
   14 ARG   NE       142    0.720298230    5.631941451    1.276466556
   14 ARG   HE       143    0.676286321    5.597814082    1.359526899
   14 ARG   CZ       144    0.853183649    5.649126105    1.276466873
   14 ARG   NH1      145    0.909953967    5.713373349    1.173491577
   14 ARG   HH11     146    1.008833157    5.728245246    1.172169912
   14 ARG   HH12     147    0.856460413    5.748687839    1.096735690
   14 ARG   NH2      148    0.930606159    5.595281203    1.371648248
   14 ARG   HH21     149    1.029583160    5.609219272    1.368308459
   14 ARG   HH22     150    0.897752383    5.533015665    1.442665121
   14 ARG   C        151    0.235275809    5.777038857    1.471968715
   14 ARG   O        152    0.251911379    5.898915561    1.471038627
   15 LEU   N        153    0.182382117    5.713784452    1.576333189
   15 LEU   H        154    0.172063824    5.614327145    1.574865073
   15 LEU   CA       155    0.124638930    5.777804742    1.695413816
   15 LEU   CB       156    0.047743004    5.672176610    1.775008589
   15 LEU   CG       157    5.991616156    5.608735274    1.689679396
   15 LEU   CD1      158    5.924793627    5.500883732    1.775181432
   15 LEU   CD2      159    5.885113809    5.710095988    1.647395260
   15 LEU   C        160    0.216503767    5.851850000    1.792824258
   15 LEU   O        161    0.173264289    5.912458762    1.890736589
   16 LYSH  N        162    0.342668946    5.863218877    1.752299930
   16 LYSH  H        163    0.361461467    5.857242770    1.654262223
   16 LYSH  CA       164    0.452484105    5.922158695    1.830248802
   16 LYSH  CB       165    0.549826844    5.809913879    1.866794949
   16 LYSH  CG       166    0.673327645    5.854200347    1.945493858
   16 LYSH  CD       167    0.628145907    5.908486138    2.081211260
   16 LYSH  CE       168    0.738385957    5.994414259    2.143429555
   16 LYSH  NZ       169    0.674818756    6.087449918    2.237836003
   16 LYSH  HZ1      170    0.652934141    6.043524469    2.324963413
   16 LYSH  HZ2      171    0.591468050    6.127385684    2.199644663
   16 LYSH  HZ3      172    0.738072078    6.162631983    2.256447322
   16 LYSH  C        173    0.520694858    6.023682890    1.738312655
   16 LYSH  O        174    0.524076934    6.001988867    1.617288793
   17 ILE   N        175    0.562433605    6.138235043    1.791451939
   17 ILE   H        176    0.519163494    6.174893412    1.873813217
   17 ILE   CA       177    0.638376210    6.234138952    1.709935353
   17 ILE   CB       178    0.678617983    6.358682497    1.789196540
   17 ILE   CG1      179    0.560696136    6.426929072    1.858811777
   17 ILE   CG2      180    0.735025382    6.454900632    1.684476860
   17 ILE   CD       181    0.602334130    6.546907666    1.944144812
   17 ILE   C        182    0.761989756    6.169995269    1.646556805
   17 ILE   O        183    0.850416954    6.124013602    1.718651683
   18 TYR   N        184    0.765661573    6.178649283    1.513898687
   18 TYR   H        185    0.693835333    6.226852209    1.463722343
   18 TYR   CA       186    0.873042317    6.127739079    1.427364498
   18 TYR   CB       187    0.822793317    6.009891011    1.343719381
   18 TYR   CG       188    0.712643135    6.039105004    1.241617204
   18 TYR   CD1      189    0.578702567    6.031807932    1.278028284
   18 TYR   HD1      190    0.550745254    6.028508929    1.383319727
   18 TYR   CD2      191    0.744202076    6.055793632    1.107289945
   18 TYR   HD2      192    0.848589116    6.063874299    1.076989504
   18 TYR   CE1      193    0.478623629    6.037432397    1.181742920
   18 TYR   HE1      194    0.374378297    6.027164353    1.211855809
   18 TYR   CE2      195    0.644469781    6.063408828    1.010762848
   18 TYR   HE2      196    0.672449077    6.082604575    0.907178910
   18 TYR   CZ       197    0.510826426    6.052493321    1.047369491
   18 TYR   OH       198    0.411060264    6.053602587    0.954965228
   18 TYR   HH       199    0.451087763    6.067305375    0.864350930
   18 TYR   C        200    0.928184297    6.238452691    1.337281570
   18 TYR   O        201    0.882608144    6.352658215    1.340658913
   19 LYSH  N        202    1.039760683    6.205007965    1.273105546
   19 LYSH  H        203    1.089201499    6.120120349    1.291804928
   19 LYSH  CA       204    1.093924804    6.288599952    1.165008334
   19 LYSH  CB       205    1.245161750    6.307526915    1.178266120
   19 LYSH  CG       206    1.269174264    6.411735229    1.287671709
   19 LYSH  CD       207    1.409496002    6.466801715    1.261557528
   19 LYSH  CE       208    1.456167326    0.046110312    1.361357978
   19 LYSH  NZ       209    1.550331458    0.126409004    1.282039359
   19 LYSH  HZ1      210    1.502816333    0.157631690    1.199773844
   19 LYSH  HZ2      211    1.631130629    0.073915813    1.255279587
   19 LYSH  HZ3      212    1.578742481    0.207115016    1.333803019
   19 LYSH  C        213    1.060341609    6.235729185    1.025430080
   19 LYSH  O        214    1.057727346    6.114404369    1.005397334
   20 ASP   N        215    1.008921010    6.326839608    0.943320769
   20 ASP   H        216    0.994111195    6.421586518    0.971674863
   20 ASP   CA       217    0.978693708    6.302098920    0.801599459
   20 ASP   CB       218    0.882218118    6.409331375    0.750548863
   20 ASP   CG       219    0.932247260    6.550927489    0.779788090
   20 ASP   OD1      220    1.040406677    6.585756576    0.727712883
   20 ASP   OD2      221    0.868610123    6.612161497    0.868243272
   20 ASP   C        222    1.101299895    6.291947044    0.710637036
   20 ASP   O        223    1.213794649    6.308921734    0.757412811
   21 THR   N        224    1.077340220    6.281633989    0.580208272
   21 THR   H        225    0.984961008    6.289810401    0.542815970
   21 THR   CA       226    1.182325421    6.270559617    0.477893597
   21 THR   CB       227    1.128645735    6.238141474    0.338351696
   21 THR   OG1      228    1.031163387    6.336666107    0.303164867
   21 THR   HG1      229    1.078326818    6.410289979    0.254629326
   21 THR   CG2      230    1.070297430    6.096910861    0.330680159
   21 THR   C        231    1.281566263    6.386419798    0.466098974
   21 THR   O        232    1.393883037    6.368253376    0.419343193
   22 GLU   N        233    1.237399173    6.504104513    0.509556699
   22 GLU   H        234    1.149361047    6.512653188    0.556207289
   22 GLU   CA       235    1.317057801    0.100790949    0.511867153
   22 GLU   CB       236    1.228803172    0.216908377    0.465599033
   22 GLU   CG       237    1.169693328    0.199526041    0.325547781
   22 GLU   CD       238    1.269270363    0.222264544    0.211615042
   22 GLU   OE1      239    1.337432587    0.327040407    0.211791565
   22 GLU   OE2      240    1.267863054    0.142948005    0.115024907
   22 GLU   C        241    1.372670470    0.131745877    0.651004926
   22 GLU   O        242    1.441456123    0.231170118    0.673638014
   23 GLY   N        243    1.342740622    0.044133447    0.746483971
   23 GLY   H        244    1.280618282   -0.032250331    0.728952116
   23 GLY   CA       245    1.386546173    0.053987627    0.886449451
   23 GLY   C        246    1.320337891    0.157539338    0.977587154
   23 GLY   O        247    1.379390090    0.196560573    1.078184820
   24 TYR   N        248    1.194893433    0.189755606    0.947383338
   24 TYR   H        249    1.145915755    0.148513232    0.870563960
   24 TYR   CA       250    1.109742526    0.275224408    1.031384005
   24 TYR   CB       251    1.017676992    0.362718393    0.946074550
   24 TYR   CG       252    1.087505054    0.438799649    0.833196691
   24 TYR   CD1      253    1.178476911    0.540774804    0.858575866
   24 TYR   HD1      254    1.221343634    0.553961391    0.957921202
   24 TYR   CD2      255    1.039829749    0.419452414    0.704075618
   24 TYR   HD2      256    0.979949186    0.330965171    0.682519578
   24 TYR   CE1      257    1.217147803    0.626301807    0.756058993
   24 TYR   HE1      258    1.291183872    0.703473108    0.777096961
   24 TYR   CE2      259    1.078449074    0.504480902    0.601128609
   24 TYR   HE2      260    1.052363397    0.476807408    0.498977783
   24 TYR   CZ       261    1.165143457    0.609696040    0.628236547
   24 TYR   OH       262    1.182534595    0.707704900    0.535580104
   24 TYR   HH       263    1.241770689    0.666702519    0.466218605
   24 TYR   C        264    1.025401332    0.189879905    1.126324156
   24 TYR   O        265    1.033783040    0.067166260    1.125103825
   25 TYR   N        266    0.956261039    0.254143052    1.220016714
   25 TYR   H        267    0.947802112    0.353788141    1.220794448
   25 TYR   CA       268    0.871690345    0.179423381    1.314229073
   25 TYR   CB       269    0.874372543    0.236956681    1.455963025
   25 TYR   CG       270    1.015171878    0.228651593    1.515236872
   25 TYR   CD1      271    1.073227448    0.107552430    1.551094807
   25 TYR   HD1      272    1.018194841    0.014918420    1.534638090
   25 TYR   CD2      273    1.080585835    0.348469069    1.541365340
   25 TYR   HD2      274    1.036681435    0.442985635    1.509426777
   25 TYR   CE1      275    1.197601207    0.106073250    1.613142465
   25 TYR   HE1      276    1.240566067    0.012989084    1.650158096
   25 TYR   CE2      277    1.205126676    0.347263165    1.603062181
   25 TYR   HE2      278    1.246318398    0.443277219    1.634131639
   25 TYR   CZ       279    1.264364473    0.225859663    1.635806123
   25 TYR   OH       280    1.398333120    0.220817178    1.658612989
   25 TYR   HH       281    1.428122089    0.312826959    1.684084728
   25 TYR   C        282    0.727288694    0.162467999    1.266619601
   25 TYR   O        283    0.649850237    0.258010085    1.264277563
   26 THR   N        284    0.691168178    0.034499756    1.263917845
   26 THR   H        285    0.757225730   -0.035965219    1.289832404
   26 THR   CA       286    0.565020897    6.510835119    1.207797035
   26 THR   CB       287    0.591442748    6.472992178    1.061919330
   26 THR   OG1      288    0.612320293    6.596266641    0.992541171
   26 THR   HG1      289    0.703916168    6.597441950    0.952421721
   26 THR   CG2      290    0.477515363    6.401174974    0.989312560
   26 THR   C        291    0.506143417    6.396451555    1.290616476
   26 THR   O        292    0.579436572    6.324698872    1.358522260
   27 ILE   N        293    0.373371190    6.390849371    1.296247323
   27 ILE   H        294    0.318265628    6.458411421    1.247270157
   27 ILE   CA       295    0.296786364    6.288306567    1.368560686
   27 ILE   CB       296    0.260491257    6.340667098    1.507676933
   27 ILE   CG1      297    0.241362799    6.223583576    1.604293301
   27 ILE   CG2      298    0.139447419    6.434213780    1.504907587
   27 ILE   CD       299    0.229630203    6.263581593    1.751505569
   27 ILE   C        300    0.177110475    6.234053657    1.290158682
   27 ILE   O        301    0.143206319    6.283335767    1.182676953
   28 GLY   N        302    0.119612107    6.124338157    1.338613436
   28 GLY   H        303    0.165530800    6.069841606    1.408772416
   28 GLY   CA       304    6.049788782    6.064182779    1.286706633
   28 GLY   C        305    0.015677646    6.007956967    1.145785462
   28 GLY   O        306    0.098766732    5.919531491    1.125626993
   29 ILE   N        307    5.984424133    6.055763086    1.055467011
   29 ILE   H        308    5.911007591    6.118468470    1.081498226
   29 ILE   CA       309    5.992014442    6.027163022    0.911467486
   29 ILE   CB       310    5.856320553    5.979299400    0.859415877
   29 ILE   CG1      311    5.803348261    5.860909608    0.940595063
   29 ILE   CG2      312    5.864874832    5.939799445    0.711845214
   29 ILE   CD       313    5.657865259    5.826126844    0.908505235
   29 ILE   C        314    6.033804677    6.156570671    0.841343837
   29 ILE   O        315    5.951926622    6.247531326    0.829087099
   30 GLY   N        316    0.111203414    6.176603554    0.833620316
   30 GLY   H        317    0.175829801    6.110981973    0.872570784
   30 GLY   CA       318    0.174278626    6.290719957    0.765707881
   30 GLY   C        319    0.152881068    6.431522336    0.821652246
   30 GLY   O        320    0.206408169    6.528195201    0.767624387
   31 HISH  N        321    0.087470830    6.442979575    0.936890773
   31 HISH  H        322    0.054996186    6.361912685    0.985605258
   31 HISH  CA       323    0.059339017    0.045011377    1.001785793
   31 HISH  CB       324   -0.048662550    0.031492380    1.109333450
   31 HISH  CG       325    5.960585464    0.167368776    1.163708481
   31 HISH  ND1      326    5.866130153    0.244141849    1.110113500
   31 HISH  HD1      327    5.795387045    0.213494112    1.046434122
   31 HISH  CD2      328    6.027720904    0.246766655    1.246639959
   31 HISH  HD2      329    6.113920014    0.216316957    1.305999057
   31 HISH  CE1      330    5.877307579    0.369477543    1.153173965
   31 HISH  HE1      331    5.816900321    0.453001972    1.117735075
   31 HISH  NE2      332    5.980296209    0.370676163    1.237312643
   31 HISH  HE2      333    6.031339498    0.452519543    1.263700789
   31 HISH  C        334    0.185656426    0.110798823    1.057719894
   31 HISH  O        335    0.231178611    0.078822613    1.167423557
   32 LEU   N        336    0.239282723    0.202015817    0.977143336
   32 LEU   H        337    0.226795297    0.191936829    0.878432474
   32 LEU   CA       338    0.346606063    0.294443478    1.016494033
   32 LEU   CB       339    0.384277023    0.379508799    0.895017748
   32 LEU   CG       340    0.507515274    0.467434022    0.917169496
   32 LEU   CD1      341    0.636748070    0.387609290    0.935442698
   32 LEU   CD2      342    0.526025922    0.561654868    0.798069744
   32 LEU   C        343    0.310079603    0.381733043    1.136739343
   32 LEU   O        344    0.197887153    0.430356797    1.150173796
   33 LEU   N        345    0.398062255    0.375785412    1.236293437
   33 LEU   H        346    0.475589427    0.312803279    1.231382992
   33 LEU   CA       347    0.391327747    0.458916770    1.357356786
   33 LEU   CB       348    0.438755037    0.382090317    1.480881355
   33 LEU   CG       349    0.359363313    0.254319759    1.508816583
   33 LEU   CD1      350    0.422947714    0.179561578    1.626187112
   33 LEU   CD2      351    0.212488239    0.285580092    1.538078959
   33 LEU   C        352    0.474946742    0.586363463    1.344151631
   33 LEU   O        353    0.421790177    0.696391050    1.358175014
   34 THR   N        354    0.602808290    0.569851869    1.311445569
   34 THR   H        355    0.636781867    0.480297964    1.282690527
   34 THR   CA       356    0.699982495    0.679657850    1.300819383
   34 THR   CB       357    0.740364321    0.739211577    1.435851539
   34 THR   OG1      358    0.820473583    0.856385695    1.418510110
   34 THR   HG1      359    0.759996155    0.935963374    1.415342209
   34 THR   CG2      360    0.824823308    0.645783232    1.522718710
   34 THR   C        361    0.825997239    0.650765159    1.218991161
   34 THR   O        362    0.880867155    0.540774763    1.223362615
   35 LYSH  N        363    0.869968042    0.753559519    1.146957042
   35 LYSH  H        364    0.804146777    0.822945959    1.117729535
   35 LYSH  CA       365    0.998507119    0.761342480    1.076042975
   35 LYSH  CB       366    0.995219346    0.858693234    0.958037463
   35 LYSH  CG       367    0.909340660    0.806556060    0.842663791
   35 LYSH  CD       368    0.922856436    0.894844547    0.718450006
   35 LYSH  CE       369    0.868010084    0.818968168    0.597444042
   35 LYSH  NZ       370    0.889381189    0.894825616    0.473372768
   35 LYSH  HZ1      371    0.987480935    0.910371151    0.461842395
   35 LYSH  HZ2      372    0.839769252    0.981626405    0.474935375
   35 LYSH  HZ3      373    0.858472876    0.840926139    0.395010367
   35 LYSH  C        374    1.116298756    0.795893119    1.167381935
   35 LYSH  O        375    1.231771679    0.774390360    1.130888831
   36 SER   N        376    1.086522417    0.837675097    1.290080989
   36 SER   H        377    0.991153683    0.850710348    1.317198364
   36 SER   CA       378    1.186090457    0.865710043    1.394542864
   36 SER   CB       379    1.120263337    0.921711602    1.520789617
   36 SER   OG       380    1.219334786    0.942094776    1.621880264
   36 SER   HG       381    1.188734508    1.019564659    1.677228095
   36 SER   C        382    1.259484783    0.738833705    1.438453570
   36 SER   O        383    1.193578661    0.639308337    1.468143949
   37 PRO   N        384    1.390632120    0.747557683    1.458848866
   37 PRO   CA       385    1.469901362    0.640425447    1.520911613
   37 PRO   CB       386    1.615913204    0.683163049    1.504774668
   37 PRO   CG       387    1.606190612    0.835495332    1.494453650
   37 PRO   CD       388    1.477074652    0.858320689    1.415613441
   37 PRO   C        389    1.437026408    0.606276100    1.666383864
   37 PRO   O        390    1.463082044    0.493805356    1.708849103
   38 SER   N        391    1.362126708    0.693580195    1.733159731
   38 SER   H        392    1.323809708    0.774136965    1.687961481
   38 SER   CA       393    1.317148723    0.672941589    1.871592552
   38 SER   CB       394    1.280109901    0.805766841    1.937897807
   38 SER   OG       395    1.230501900    0.781115651    2.069729463
   38 SER   HG       396    1.240204579    0.867191244    2.119698651
   38 SER   C        397    1.200366974    0.575196137    1.886415615
   38 SER   O        398    1.086647554    0.603624503    1.849148913
   39 LEU   N        399    1.230962799    0.464037122    1.952730238
   39 LEU   H        400    1.326307875    0.434815022    1.960180184
   39 LEU   CA       401    1.131800334    0.365466934    1.998131076
   39 LEU   CB       402    1.206218708    0.247184961    2.060448134
   39 LEU   CG       403    1.116998023    0.130493651    2.103242346
   39 LEU   CD1      404    1.054678159    0.060230781    1.982463045
   39 LEU   CD2      405    1.194714623    0.018674270    2.172984754
   39 LEU   C        406    1.026076975    0.422739836    2.092751826
   39 LEU   O        407    0.907974686    0.391013084    2.079441994
   40 ASN   N        408    1.065304344    0.521602806    2.172603112
   40 ASN   H        409    1.162020966    0.544819252    2.182991947
   40 ASN   CA       410    0.975124446    0.594579735    2.262905133
   40 ASN   CB       411    1.054857151    0.678369388    2.363053703
   40 ASN   CG       412    1.150497184    0.591928273    2.445451046
   40 ASN   OD1      413    1.137814253    0.470668297    2.461630696
   40 ASN   ND2      414    1.255326507    0.651615640    2.501440232
   40 ASN   HD21     415    1.319534524    0.592882064    2.550719744
   40 ASN   HD22     416    1.273019117    0.749871388    2.495738967
   40 ASN   C        417    0.872763357    0.682086965    2.190257167
   40 ASN   O        418    0.753633951    0.677051081    2.220463536
   41 ALA   N        419    0.915806222    0.744214554    2.080806710
   41 ALA   H        420    1.013558032    0.750089353    2.060516442
   41 ALA   CA       421    0.827237355    0.816157628    1.988122827
   41 ALA   CB       422    0.909238378    0.883994694    1.878200851
   41 ALA   C        423    0.724126046    0.724387285    1.922115172
   41 ALA   O        424    0.604822750    0.754161408    1.918935300
   42 ALA   N        425    0.770204246    0.606982797    1.879914635
   42 ALA   H        426    0.868208747    0.589449623    1.870514172
   42 ALA   CA       427    0.681092942    0.502736409    1.826987259
   42 ALA   CB       428    0.770104941    0.391246762    1.771713412
   42 ALA   C        429    0.579935253    0.444648764    1.925971364
   42 ALA   O        430    0.462901443    0.431463586    1.890515566
   43 LYSH  N        431    0.623099250    0.425277410    2.050279134
   43 LYSH  H        432    0.720703839    0.421469078    2.071718352
   43 LYSH  CA       433    0.532564512    0.393557355    2.161671613
   43 LYSH  CB       434    0.610017774    0.369612840    2.291416148
   43 LYSH  CG       435    0.677847851    0.232504073    2.289121021
   43 LYSH  CD       436    0.734269807    0.209801748    2.429513025
   43 LYSH  CE       437    0.770592696    0.062886846    2.451969581
   43 LYSH  NZ       438    0.778613439    0.028564155    2.594670426
   43 LYSH  HZ1      439    0.704787213    0.072993859    2.645433317
   43 LYSH  HZ2      440    0.865381581    0.051487193    2.638771629
   43 LYSH  HZ3      441    0.756227972   -0.067904771    2.608576836
   43 LYSH  C        442    0.427069502    0.501597533    2.186351022
   43 LYSH  O        443    0.308437973    0.471421969    2.174335688
   44 SER   N        444    0.469579812    0.627624841    2.187648587
   44 SER   H        445    0.566845416    0.647329620    2.199975764
   44 SER   CA       446    0.379919234    0.743607322    2.198546534
   44 SER   CB       447    0.458318898    0.874969347    2.201398398
   44 SER   OG       448    0.367505565    0.985337641    2.205869509
   44 SER   HG       449    0.414976641    1.070181572    2.229303018
   44 SER   C        450    0.274370518    0.748751658    2.087884101
   44 SER   O        451    0.155766400    0.735483045    2.117690171
   45 GLU   N        452    0.320850332    0.735020537    1.964022313
   45 GLU   H        453    0.419020360    0.740856296    1.945868862
   45 GLU   CA       454    0.234417424    0.725000738    1.845536060
   45 GLU   CB       455    0.316013624    0.716769717    1.716361669
   45 GLU   CG       456    0.377196072    0.850840502    1.675208964
   45 GLU   CD       457    0.272767958    0.957590566    1.641882334
   45 GLU   OE1      458    0.175548743    0.927424272    1.569344235
   45 GLU   OE2      459    0.283032282    1.068198801    1.699200513
   45 GLU   C        460    0.134062019    0.609610139    1.850728391
   45 GLU   O        461    0.014112752    0.633838030    1.838363009
   46 LEU   N        462    0.180105531    0.490081342    1.886546916
   46 LEU   H        463    0.277990735    0.474631232    1.899960903
   46 LEU   CA       464    0.095787058    0.370972023    1.904285404
   46 LEU   CB       465    0.185057431    0.248129234    1.923080730
   46 LEU   CG       466    0.107186428    0.116936340    1.934684011
   46 LEU   CD1      467    0.033107250    0.081317831    1.805641816
   46 LEU   CD2      468    0.203514340    0.004161000    1.972197925
   46 LEU   C        469    6.048131034    0.381489725    2.018283773
   46 LEU   O        470    5.927999584    0.371580748    1.993768933
   47 ASP   N        471    0.041486621    0.415897153    2.137763080
   47 ASP   H        472    0.139754078    0.416509285    2.156308466
   47 ASP   CA       473    6.012020834    0.431794432    2.257829781
   47 ASP   CB       474    0.045052932    0.446313245    2.382933024
   47 ASP   CG       475    0.124634212    0.323431376    2.427395858
   47 ASP   OD1      476    0.164099615    0.238321127    2.344788639
   47 ASP   OD2      477    0.142368819    0.304329329    2.549654173
   47 ASP   C        478    5.906118431    0.541034552    2.241606007
   47 ASP   O        479    5.790053482    0.519076477    2.275922258
   48 LYSH  N        480    5.940083876    0.645891014    2.167171350
   48 LYSH  H        481    6.036615388    0.665306139    2.149670582
   48 LYSH  CA       482    5.848535299    0.747512996    2.113289568
   48 LYSH  CB       483    5.931409430    0.860830227    2.052431214
   48 LYSH  CG       484    5.855198106    0.974212893    1.983538823
   48 LYSH  CD       485    5.939071766    1.100988064    1.966057640
   48 LYSH  CE       486    0.013914589    1.081926205    1.885557644
   48 LYSH  NZ       487   -0.011455889    1.059378272    1.742534407
   48 LYSH  HZ1      488   -0.069517086    0.979529760    1.726667752
   48 LYSH  HZ2      489    0.077000407    1.038335639    1.700903290
   48 LYSH  HZ3      490   -0.045692548    1.141786761    1.697411409
   48 LYSH  C        491    5.748168236    0.693644478    2.011143320
   48 LYSH  O        492    5.627587371    0.702395875    2.033787701
   49 ALA   N        493    5.796410827    0.626862014    1.906734701
   49 ALA   H        494    5.894996101    0.617130042    1.893045003
   49 ALA   CA       495    5.713736186    0.571651267    1.798439846
   49 ALA   CB       496    5.808450225    0.521286096    1.689346537
   49 ALA   C        497    5.612479614    0.463483877    1.836652253
   49 ALA   O        498    5.515369497    0.442081788    1.764253629
   50 ILE   N        499    5.646282165    0.383480943    1.937379879
   50 ILE   H        500    5.742217116    0.374561341    1.964169429
   50 ILE   CA       501    5.554589426    0.287145490    2.000018378
   50 ILE   CB       502    5.634335133    0.169365919    2.056395409
   50 ILE   CG1      503    5.718418099    0.099205052    1.949529233
   50 ILE   CG2      504    5.546707864    0.066528137    2.128196582
   50 ILE   CD       505    5.637772661    0.036553079    1.835597094
   50 ILE   C        506    5.461632447    0.349973476    2.104051333
   50 ILE   O        507    5.343641489    0.315892860    2.110864326
   51 GLY   N        508    5.511555799    0.450070761    2.176022691
   51 GLY   H        509    5.597639573    0.494019857    2.150365978
   51 GLY   CA       510    5.439722012    0.518045150    2.284795639
   51 GLY   C        511    5.448820658    0.452166778    2.422593147
   51 GLY   O        512    5.353191339    0.457674497    2.499747663
   52 ARG   N        513    5.565272534    0.396088266    2.453967052
   52 ARG   H        514    5.642496618    0.403424763    2.390860221
   52 ARG   CA       515    5.597528063    0.328803501    2.580626597
   52 ARG   CB       516    5.518501103    0.199138985    2.599446845
   52 ARG   CG       517    5.552615244    0.089236880    2.498611857
   52 ARG   CD       518    5.504393801    6.478428441    2.544825021
   52 ARG   NE       519    5.562475805    6.376537920    2.456217383
   52 ARG   HE       520    5.509531010    6.358207377    2.373378818
   52 ARG   CZ       521    5.673551461    6.303653472    2.473685553
   52 ARG   NH1      522    5.750765354    6.314862001    2.582624413
   52 ARG   HH11     523    5.830306973    6.255544370    2.595036136
   52 ARG   HH12     524    5.737234762    6.391272595    2.645707797
   52 ARG   NH2      525    5.715823413    6.221679683    2.376486887
   52 ARG   HH21     526    5.798438343    6.165412175    2.379316167
   52 ARG   HH22     527    5.659019300    6.212754640    2.294670249
   52 ARG   C        528    5.746676141    0.295594377    2.588601280
   52 ARG   O        529    5.812227751    0.286454756    2.484935974
   53 ASN   N        530    5.799954398    0.277535475    2.709126058
   53 ASN   H        531    5.754949739    0.308072006    2.793040863
   53 ASN   CA       532    5.935596943    0.223518074    2.726294781
   53 ASN   CB       533    5.982980614    0.230842089    2.871588537
   53 ASN   CG       534    0.014838231    0.353158447    2.904790600
   53 ASN   OD1      535   -0.004096858    0.419855953    3.006373479
   53 ASN   ND2      536    0.112321353    0.390486916    2.822389906
   53 ASN   HD21     537    0.168944759    0.468420898    2.849200575
   53 ASN   HD22     538    0.119996190    0.353017450    2.729985387
   53 ASN   C        539    5.952003973    0.080971240    2.673147602
   53 ASN   O        540    5.895843615   -0.014850271    2.725970744
   54 THR   N        541    6.024575521    0.069593784    2.562272491
   54 THR   H        542    6.066552166    0.151285325    2.522716484
   54 THR   CA       543    6.052934108    6.468661802    2.495333920
   54 THR   CB       544    6.044255602    6.469154538    2.342567465
   54 THR   OG1      545    6.168817346    6.504796595    2.282023116
   54 THR   HG1      546    6.179806688    6.603250727    2.295732900
   54 THR   CG2      547    5.929036510    0.027533227    2.289003310
   54 THR   C        548    0.134861097    6.408477517    2.532081073
   54 THR   O        549    0.158243744    6.290426557    2.506658740
   55 ASN   N        550    0.229804414    6.495652131    2.564903590
   55 ASN   H        551    0.210700742    6.593811213    2.564978422
   55 ASN   CA       552    0.371020166    6.461649843    2.587595662
   55 ASN   CB       553    0.377830355    6.370791795    2.710526721
   55 ASN   CG       554    0.512854906    6.316717270    2.757983771
   55 ASN   OD1      555    0.623244723    6.364289382    2.731942785
   55 ASN   ND2      556    0.504802569    6.208719841    2.835171297
   55 ASN   HD21     557    0.589823728    6.169555955    2.870344711
   55 ASN   HD22     558    0.417518511    6.164171028    2.855102754
   55 ASN   C        559    0.439471312    6.407853932    2.461764402
   55 ASN   O        560    0.557645892    6.373776196    2.461991462
   56 GLY   N        561    0.378377468    6.432368656    2.346210545
   56 GLY   H        562    0.295461195    6.488205243    2.343220313
   56 GLY   CA       563    0.421386273    6.382226129    2.214882268
   56 GLY   C        564    0.373068995    6.242312642    2.176155954
   56 GLY   O        565    0.449885695    6.173237697    2.109379071
   57 VAL   N        566    0.261649171    6.196642967    2.232645593
   57 VAL   H        567    0.211791943    6.250433209    2.300625688
   57 VAL   CA       568    0.196423161    6.069117319    2.199599495
   57 VAL   CB       569    0.218087403    5.961696952    2.306380634
   57 VAL   CG1      570    0.173693444    5.824118432    2.256315737
   57 VAL   CG2      571    0.366007470    5.945452540    2.341929939
   57 VAL   C        572    0.045388285    6.090671946    2.187898958
   57 VAL   O        573   -0.019133049    6.135780617    2.282415376
   58 ILE   N        574    6.042898707    6.044113282    2.076796031
   58 ILE   H        575    6.093403076    5.985750203    2.013208132
   58 ILE   CA       576    5.900198290    6.060058786    2.045284463
   58 ILE   CB       577    5.875707256    6.161479627    1.933364548
   58 ILE   CG1      578    5.943876360    6.122591256    1.802024322
   58 ILE   CG2      579    5.913358604    6.301782650    1.981407476
   58 ILE   CD       580    5.905793479    6.215877295    1.686869327
   58 ILE   C        581    5.832747329    5.927367486    2.009882656
   58 ILE   O        582    5.898690395    5.829236735    1.975980405
   59 THR   N        583    5.701003857    5.923452140    2.027677291
   59 THR   H        584    5.650532862    6.003889935    2.059025643
   59 THR   CA       585    5.617152886    5.806649075    1.997077604
   59 THR   CB       586    5.482495895    5.819047564    2.068649961
   59 THR   OG1      587    5.388285773    5.898168088    1.995766556
   59 THR   HG1      588    5.307917030    5.838650014    1.996304343
   59 THR   CG2      589    5.491920855    5.850726479    2.218028595
   59 THR   C        590    5.592645998    5.790525799    1.846910872
   59 THR   O        591    5.612336087    5.883035572    1.768275831
   60 LYSH  N        592    5.535808743    5.676215693    1.809568073
   60 LYSH  H        593    5.501056046    5.611982117    1.877882981
   60 LYSH  CA       594    5.499028209    5.649528421    1.669768104
   60 LYSH  CB       595    5.471458896    5.499943275    1.653136543
   60 LYSH  CG       596    5.401239300    5.463813153    1.522092160
   60 LYSH  CD       597    5.356118996    5.317696014    1.526410628
   60 LYSH  CE       598    5.281414820    5.275115317    1.399874318
   60 LYSH  NZ       599    5.366037635    5.306763414    1.283926885
   60 LYSH  HZ1      600    5.462174604    5.282991899    1.297809037
   60 LYSH  HZ2      601    5.358483806    5.403764229    1.260814375
   60 LYSH  HZ3      602    5.334430781    5.254988132    1.204417334
   60 LYSH  C        603    5.387800831    5.741675330    1.619293647
   60 LYSH  O        604    5.407945611    5.811228819    1.519855919
   61 ASP   N        605    5.287314445    5.763981449    1.703517595
   61 ASP   H        606    5.271655555    5.702937019    1.781167214
   61 ASP   CA       607    5.175399200    5.857820878    1.686726562
   61 ASP   CB       608    5.084565381    5.862618313    1.809764034
   61 ASP   CG       609    5.082267624    5.734200304    1.892929839
   61 ASP   OD1      610    5.177202378    5.719173056    1.972850628
   61 ASP   OD2      611    4.988295722    5.654097744    1.873510195
   61 ASP   C        612    5.227335059    6.000296725    1.666334367
   61 ASP   O        613    5.198306474    6.059795631    1.562684969
   62 GLU   N        614    5.319238606    6.045551748    1.751164560
   62 GLU   H        615    5.345855980    5.992351283    1.831552564
   62 GLU   CA       616    5.383881961    6.177063456    1.739547119
   62 GLU   CB       617    5.472330601    6.204672113    1.861312347
   62 GLU   CG       618    5.390499684    6.220062593    1.989662328
   62 GLU   CD       619    5.481134413    6.232760782    2.112278448
   62 GLU   OE1      620    5.584760094    6.163423670    2.121159817
   62 GLU   OE2      621    5.442620397    6.307283243    2.204936688
   62 GLU   C        622    5.465757076    6.195427214    1.611603422
   62 GLU   O        623    5.441191657    6.288936497    1.535550729
   63 ALA   N        624    5.545932200    6.095210655    1.576672903
   63 ALA   H        625    5.562082295    6.018867462    1.639221786
   63 ALA   CA       626    5.623864644    6.092009250    1.452063112
   63 ALA   CB       627    5.713295388    5.967877294    1.450424926
   63 ALA   C        628    5.537975441    6.094522127    1.325452156
   63 ALA   O        629    5.554393248    6.180397046    1.238936326
   64 GLU   N        630    5.438670768    6.006180209    1.320912531
   64 GLU   H        631    5.428533804    5.936590810    1.392017548
   64 GLU   CA       632    5.341344706    5.998144521    1.211028028
   64 GLU   CB       633    5.286610601    5.855359016    1.205829512
   64 GLU   CG       634    5.393603812    5.761504281    1.149663665
   64 GLU   CD       635    5.377490280    5.611155331    1.173080611
   64 GLU   OE1      636    5.266787946    5.565007850    1.208260634
   64 GLU   OE2      637    5.478484349    5.538891446    1.158730302
   64 GLU   C        638    5.240416033    6.113048645    1.206522824
   64 GLU   O        639    5.189246265    6.146501725    1.099789482
   65 LYSH  N        640    5.215220059    6.180078671    1.318608010
   65 LYSH  H        641    5.220244918    6.134376162    1.407422098
   65 LYSH  CA       642    5.146203009    6.309796271    1.323299497
   65 LYSH  CB       643    5.102560804    6.341967342    1.466381673
   65 LYSH  CG       644    5.026541498    6.474493352    1.474427303
   65 LYSH  CD       645    4.985882579    6.505052140    1.618713438
   65 LYSH  CE       646    4.931393515    0.121166811    1.618950827
   65 LYSH  NZ       647    4.891527129    0.159141368    1.755240517
   65 LYSH  HZ1      648    4.965469741    0.142349833    1.820437620
   65 LYSH  HZ2      649    4.810990406    0.109439563    1.787546794
   65 LYSH  HZ3      650    4.872589647    0.257207840    1.760203322
   65 LYSH  C        651    5.228869599    6.424265627    1.264373349
   65 LYSH  O        652    5.176282880    6.495853085    1.179285935
   66 LEU   N        653    5.357004604    6.433224766    1.298914575
   66 LEU   H        654    5.393084519    6.380458973    1.375822171
   66 LEU   CA       655    5.450525931    0.002470851    1.238631594
   66 LEU   CB       656    5.593889194   -0.015053137    1.289119660
   66 LEU   CG       657    5.619332519    0.042968934    1.428377674
   66 LEU   CD1      658    5.760235509    0.001670210    1.471338017
   66 LEU   CD2      659    5.605088852    0.195313150    1.428257402
   66 LEU   C        660    5.454198133    6.518407492    1.086049517
   66 LEU   O        661    5.403259468    6.608810618    1.020022990
   67 PHE   N        662    5.467611886    6.393481885    1.042390363
   67 PHE   H        663    5.492852227    6.320663142    1.106123682
   67 PHE   CA       664    5.467816850    6.353424896    0.900944336
   67 PHE   CB       665    5.479371668    6.200897152    0.897337105
   67 PHE   CG       666    5.500982264    6.134262695    0.761304684
   67 PHE   CD1      667    5.582703185    6.190546907    0.663948305
   67 PHE   HD1      668    5.642719660    6.278994383    0.685330667
   67 PHE   CD2      669    5.430789417    6.017727650    0.732780755
   67 PHE   HD2      670    5.358758919    5.980155303    0.805458982
   67 PHE   CE1      671    5.593726668    6.130554690    0.539057282
   67 PHE   HE1      672    5.658499808    6.175883698    0.464021267
   67 PHE   CE2      673    5.441754016    5.957312280    0.608075169
   67 PHE   HE2      674    5.386197323    5.866477432    0.584805300
   67 PHE   CZ       675    5.523446885    6.013973047    0.510940693
   67 PHE   HZ       676    5.531600629    5.967169332    0.412843698
   67 PHE   C        677    5.344834815    6.405032259    0.825947726
   67 PHE   O        678    5.361153533    6.469496496    0.722464528
   68 ASN   N        679    5.226248379    6.384469790    0.882562554
   68 ASN   H        680    5.215544054    6.322204787    0.960080226
   68 ASN   CA       681    5.100785600    6.438324236    0.828063524
   68 ASN   CB       682    4.981093097    6.402673463    0.916452636
   68 ASN   CG       683    4.921229260    6.264673039    0.888545186
   68 ASN   OD1      684    4.873909839    6.230690756    0.780222687
   68 ASN   ND2      685    4.934088552    6.170253917    0.981325352
   68 ASN   HD21     686    4.882533758    6.086067147    0.965398982
   68 ASN   HD22     687    5.003707387    6.175421348    1.052928845
   68 ASN   C        688    5.104362560    0.062510029    0.803811776
   68 ASN   O        689    5.106663123    0.109098572    0.689994156
   69 GLN   N        690    5.143672741    0.135238521    0.907993324
   69 GLN   H        691    5.179549768    0.090017630    0.989660386
   69 GLN   CA       692    5.154454147    0.281822599    0.905362468
   69 GLN   CB       693    5.197149425    0.334940467    1.042348950
   69 GLN   CG       694    5.109615379    0.287295823    1.158451345
   69 GLN   CD       695    5.161177800    0.329800006    1.296086985
   69 GLN   OE1      696    5.087204700    0.341711933    1.393632120
   69 GLN   NE2      697    5.292093050    0.348613665    1.310050342
   69 GLN   HE21     698    5.322831576    0.378386408    1.400427839
   69 GLN   HE22     699    5.354583471    0.329117275    1.234453763
   69 GLN   C        700    5.253301744    0.330609231    0.799258439
   69 GLN   O        701    5.219655576    0.413131876    0.714476306
   70 ASP   N        702    5.369168532    0.265465737    0.794870834
   70 ASP   H        703    5.394763003    0.203304959    0.868909445
   70 ASP   CA       704    5.477958241    0.293673536    0.700102437
   70 ASP   CB       705    5.603701918    0.216673660    0.740973175
   70 ASP   CG       706    5.645967756    0.234945077    0.886886650
   70 ASP   OD1      707    5.641661824    0.346535226    0.943044479
   70 ASP   OD2      708    5.685849995    0.132959677    0.947148557
   70 ASP   C        709    5.443846243    0.265990883    0.553542080
   70 ASP   O        710    5.460827378    0.354779996    0.470129856
   71 VAL   N        711    5.380665919    0.152921126    0.523279044
   71 VAL   H        712    5.367898377    0.081502392    0.592102954
   71 VAL   CA       713    5.331702242    0.120287197    0.388555470
   71 VAL   CB       714    5.281584460   -0.023871471    0.377637433
   71 VAL   CG1      715    5.223892770   -0.058457487    0.240211437
   71 VAL   CG2      716    5.396968794   -0.120895590    0.403736056
   71 VAL   C        717    5.225547109    0.219137970    0.339850842
   71 VAL   O        718    5.241262513    0.279679313    0.233938123
   72 ASP   N        719    5.127242493    0.247327019    0.424877955
   72 ASP   H        720    5.117624639    0.197308891    0.510940212
   72 ASP   CA       721    5.021675054    0.346131868    0.398312651
   72 ASP   CB       722    4.918502672    0.333810238    0.510617215
   72 ASP   CG       723    4.806109330    0.437573051    0.508112091
   72 ASP   OD1      724    4.766415443    0.488073250    0.400877499
   72 ASP   OD2      725    4.774239471    0.477259320    0.622278199
   72 ASP   C        726    5.073329267    0.488964786    0.379844557
   72 ASP   O        727    5.048069733    0.552765216    0.277754681
   73 ALA   N        728    5.172590645    0.525121616    0.460629065
   73 ALA   H        729    5.190501778    0.476219437    0.545998085
   73 ALA   CA       730    5.249111782    0.649553716    0.444171525
   73 ALA   CB       731    5.348622331    0.660647569    0.559848162
   73 ALA   C        732    5.326890245    0.659771893    0.312805266
   73 ALA   O        733    5.320632757    0.763883281    0.247621917
   74 ALA   N        734    5.392842782    0.551347844    0.273001246
   74 ALA   H        735    5.406907694    0.474995361    0.336042339
   74 ALA   CA       736    5.461668505    0.538892019    0.143704735
   74 ALA   CB       737    5.533278763    0.403963725    0.134835573
   74 ALA   C        738    5.370540166    0.557902530    0.022272558
   74 ALA   O        739    5.397746877    0.645038752   -0.060179467
   75 VAL   N        740    5.253110285    0.495562591    0.025993818
   75 VAL   H        741    5.233938578    0.426760387    0.095986187
   75 VAL   CA       742    5.149640188    0.511808928    8.549274336
   75 VAL   CB       743    5.036129736    0.411114754    8.568968511
   75 VAL   CG1      744    4.934299156    0.415695866    8.454870653
   75 VAL   CG2      745    5.085447530    0.267430741    8.587083913
   75 VAL   C        746    5.095967005    0.654988596    8.543949127
   75 VAL   O        747    5.099282007    0.719031944    8.438983462
   76 ARG   N        748    5.064981065    0.711179153    0.034011216
   76 ARG   H        749    5.053442999    0.655613620    0.116352710
   76 ARG   CA       750    5.026831989    0.852330747    0.049301095
   76 ARG   CB       751    4.958397807    0.869099659    0.185102519
   76 ARG   CG       752    4.811874615    0.825593559    0.178330372
   76 ARG   CD       753    4.732054951    0.852267729    0.306103843
   76 ARG   NE       754    4.784066017    0.775717559    0.420300314
   76 ARG   HE       755    4.775376858    0.676280544    0.414232209
   76 ARG   CZ       756    4.844204703    0.824789635    0.529524968
   76 ARG   NH1      757    4.868108629    0.955639262    0.545645554
   76 ARG   HH11     758    4.916128833    0.987644022    0.627313645
   76 ARG   HH12     759    4.845856042    1.017962270    0.470674151
   76 ARG   NH2      760    4.864317896    0.742437986    0.633294641
   76 ARG   HH21     761    4.920246290    0.766831411    0.712516681
   76 ARG   HH22     762    4.831353260    0.648105785    0.629204026
   76 ARG   C        763    5.137262483    0.956022277    0.027744028
   76 ARG   O        764    5.112814509    1.076175490    0.037350392
   77 GLY   N        765    5.261741919    0.909210904    0.026506770
   77 GLY   H        766    5.284602381    0.831275574    0.084858087
   77 GLY   CA       767    5.378233972    0.979452810    8.597193662
   77 GLY   C        768    5.367505345    1.000622604    8.446045139
   77 GLY   O        769    5.325295704    1.107969700    8.403347297
   78 ILE   N        770    5.361474069    0.887419268    8.376482569
   78 ILE   H        771    5.372148763    0.799427517    8.422793344
   78 ILE   CA       772    5.349226640    0.880780122    8.230137558
   78 ILE   CB       773    5.336731320    0.735590515    8.183512143
   78 ILE   CG1      774    5.455086309    0.654187238    8.236184739
   78 ILE   CG2      775    5.331773019    0.723879851    8.031034939
   78 ILE   CD       776    5.415928912    0.506629726    8.246095168
   78 ILE   C        777    5.229581418    0.960100009    8.177156484
   78 ILE   O        778    5.247058195    1.047855494    8.092767395
   79 LEU   N        779    5.114828637    0.944412283    8.242548344
   79 LEU   H        780    5.104731892    0.872160220    8.310942007
   79 LEU   CA       781    4.991992569    1.017455303    8.208103246
   79 LEU   CB       782    4.871414915    0.957728755    8.280943778
   79 LEU   CG       783    4.835729328    0.819533207    8.225823626
   79 LEU   CD1      784    4.721234880    0.758970007    8.307258813
   79 LEU   CD2      785    4.785686837    0.823350955    8.081294984
   79 LEU   C        786    4.993690745    1.169839418    8.221725927
   79 LEU   O        787    4.914829962    1.236179115    8.154561647
   80 ARG   N        788    5.076491149    1.222655783    8.311418183
   80 ARG   H        789    5.136351842    1.165071516    8.367116144
   80 ARG   CA       790    5.102782871    1.366915719    8.321907758
   80 ARG   CB       791    5.162849395    1.402554615    8.458028200
   80 ARG   CG       792    5.065313670    1.401426567    8.575890270
   80 ARG   CD       793    5.138403781    1.435127778    0.079573774
   80 ARG   NE       794    5.213699487    1.318777281    0.128550882
   80 ARG   HE       795    5.157891519    1.236476594    0.139178482
   80 ARG   CZ       796    5.345007047    1.298076746    0.111686819
   80 ARG   NH1      797    5.419359131    1.372256504    0.028489851
   80 ARG   HH11     798    5.512430242    1.340235330    0.010796322
   80 ARG   HH12     799    5.389782438    1.454575865   -0.019957584
   80 ARG   NH2      800    5.410876410    1.212751468    0.191279607
   80 ARG   HH21     801    5.507381778    1.195929420    0.171158651
   80 ARG   HH22     802    5.375989347    1.175076148    0.277090703
   80 ARG   C        803    5.201920072    1.417637136    8.216980027
   80 ARG   O        804    5.194370360    1.532299253    8.173116000
   81 ASN   N        805    5.301736300    1.334758112    8.187732602
   81 ASN   H        806    5.308261212    1.243013014    8.226993527
   81 ASN   CA       807    5.414442573    1.370401253    8.100372359
   81 ASN   CB       808    5.523067553    1.264521033    8.120283878
   81 ASN   CG       809    5.656205680    1.322089045    8.071615470
   81 ASN   OD1      810    5.675521258    1.349380472    7.953253176
   81 ASN   ND2      811    5.737073856    1.362572187    8.169121809
   81 ASN   HD21     812    5.824960413    1.400420546    8.140077467
   81 ASN   HD22     813    5.711394458    1.355039480    8.265476306
   81 ASN   C        814    5.379897985    1.387740090    7.952330392
   81 ASN   O        815    5.365769523    1.292846863    7.875368023
   82 ALA   N        816    5.390981428    1.513246735    7.909743497
   82 ALA   H        817    5.396083646    1.585685690    7.978492352
   82 ALA   CA       818    5.373887448    1.564881559    7.773161838
   82 ALA   CB       819    5.369134580    1.717648717    7.779859963
   82 ALA   C        820    5.473348284    1.521071556    7.665466504
   82 ALA   O        821    5.488005420    1.588584956    7.563698444
   83 LYSH  N        822    5.562730859    1.429796096    7.702438526
   83 LYSH  H        823    5.584079981    1.413051931    7.798692274
   83 LYSH  CA       824    5.643205334    1.351112867    7.607879246
   83 LYSH  CB       825    5.788529263    1.361613952    7.654528569
   83 LYSH  CG       826    5.876442398    1.452140058    7.568036526
   83 LYSH  CD       827    5.903163183    1.589345261    7.630227829
   83 LYSH  CE       828    5.783221715    1.684295254    7.628120086
   83 LYSH  NZ       829    5.733697455    1.703369552    7.491048317
   83 LYSH  HZ1      830    5.711628020    1.615704611    7.448312545
   83 LYSH  HZ2      831    5.795687280    1.754848956    7.431837305
   83 LYSH  HZ3      832    5.647197361    1.753460708    7.494121268
   83 LYSH  C        833    5.602695968    1.203571010    7.606605662
   83 LYSH  O        834    5.565071934    1.151507539    7.501714109
   84 LEU   N        835    5.589722188    1.147671807    7.726602270
   84 LEU   H        836    5.621663960    1.193846448    7.809355743
   84 LEU   CA       837    5.551439503    1.007201080    7.746882854
   84 LEU   CB       838    5.586688240    0.958974868    7.887751945
   84 LEU   CG       839    5.735029828    0.969341323    7.923756988
   84 LEU   CD1      840    5.752772447    0.937307891    8.072301591
   84 LEU   CD2      841    5.822976066    0.875393156    7.840986403
   84 LEU   C        842    5.409698011    0.964032440    7.708688684
   84 LEU   O        843    5.388458010    0.864835588    7.639126427
   85 LYSH  N        844    5.313885383    1.050705714    7.740261891
   85 LYSH  H        845    5.334473884    1.133120700    7.793040430
   85 LYSH  CA       846    5.170823999    1.024707103    7.718635126
   85 LYSH  CB       847    5.084007347    1.132433588    7.783956514
   85 LYSH  CG       848    4.938350614    1.085875541    7.788945221
   85 LYSH  CD       849    4.844427956    1.196496265    7.837389339
   85 LYSH  CE       850    4.699434220    1.147903020    7.832685021
   85 LYSH  NZ       851    4.651519259    1.106930356    7.699893354
   85 LYSH  HZ1      852    4.654145086    1.178546480    7.630148014
   85 LYSH  HZ2      853    4.558188053    1.072111086    7.708717074
   85 LYSH  HZ3      854    4.704163804    1.029228724    7.665368627
   85 LYSH  C        855    5.125456279    0.987643578    7.577279876
   85 LYSH  O        856    5.086196955    0.871899061    7.563397685
   86 PRO   N        857    5.151670956    1.064977580    7.472289836
   86 PRO   CA       858    5.107916381    1.030789269    7.336179776
   86 PRO   CB       859    5.150186540    1.148642254    7.248225263
   86 PRO   CG       860    5.268697890    1.209105861    7.323770126
   86 PRO   CD       861    5.228652740    1.190199189    7.470213519
   86 PRO   C        862    5.160469666    0.897338757    7.282890800
   86 PRO   O        863    5.085775650    0.815750644    7.229084948
   87 VAL   N        864    5.284716406    0.866110668    7.318637165
   87 VAL   H        865    5.345079117    0.932754912    7.362398877
   87 VAL   CA       866    5.347853127    0.737692276    7.284941834
   87 VAL   CB       867    5.498023754    0.748750834    7.312075256
   87 VAL   CG1      868    5.576226904    0.632121792    7.251326359
   87 VAL   CG2      869    5.564239576    0.876444657    7.259949549
   87 VAL   C        870    5.281005337    0.620962664    7.357871398
   87 VAL   O        871    5.230460237    0.530990685    7.290928939
   88 TYR   N        872    5.256845040    0.635746108    7.487832949
   88 TYR   H        873    5.289047554    0.716772728    7.536803572
   88 TYR   CA       874    5.182293411    0.541358361    7.572350282
   88 TYR   CB       875    5.187859782    0.590935052    7.716990402
   88 TYR   CG       876    5.120282516    0.499596200    7.819469874
   88 TYR   CD1      877    5.194527269    0.398086048    7.878643284
   88 TYR   HD1      878    5.297985308    0.382461281    7.848118529
   88 TYR   CD2      879    4.988880851    0.519722318    7.860102135
   88 TYR   HD2      880    4.930307408    0.599986484    7.815297248
   88 TYR   CE1      881    5.136653545    0.318171741    7.976545033
   88 TYR   HE1      882    5.193080986    0.235961912    8.020570897
   88 TYR   CE2      883    4.931069141    0.441496162    7.959382600
   88 TYR   HE2      884    4.833889001    0.470162467    7.999575844
   88 TYR   CZ       885    5.005314169    0.339044115    8.016939904
   88 TYR   OH       886    4.948691319    0.247259213    8.099776331
   88 TYR   HH       887    4.870894356    0.288819291    8.146890357
   88 TYR   C        888    5.036834199    0.521111291    7.529398222
   88 TYR   O        889    4.990363934    0.407692618    7.519115346
   89 ASP   N        890    4.969057591    0.629974875    7.494091011
   89 ASP   H        891    5.000359719    0.720531571    7.522737043
   89 ASP   CA       892    4.834185738    0.628993511    7.435607724
   89 ASP   CB       893    4.784636709    0.769715332    7.401659636
   89 ASP   CG       894    4.771773944    0.866785130    7.519239993
   89 ASP   OD1      895    4.726454023    0.828270738    7.629178334
   89 ASP   OD2      896    4.807988551    0.984511039    7.497997795
   89 ASP   C        897    4.827390301    0.545524416    7.307544345
   89 ASP   O        898    4.744850255    0.454732187    7.299007686
   90 SER   N        899    4.926406849    0.560169899    7.219951156
   90 SER   H        900    4.989994349    0.636843206    7.228814075
   90 SER   CA       901    4.937993573    0.480126243    7.097194095
   90 SER   CB       902    5.041022367    0.535213099    6.998403394
   90 SER   OG       903    5.171282752    0.479054888    7.016570868
   90 SER   HG       904    5.207627043    0.514829248    7.102590526
   90 SER   C        905    4.966625756    0.331330608    7.118442402
   90 SER   O        906    4.940822950    0.249091973    7.030692723
   91 LEU   N        907    5.042560782    0.297489382    7.222245824
   91 LEU   H        908    5.081057365    0.366365828    7.283679381
   91 LEU   CA       909    5.078363754    0.157992324    7.251749959
   91 LEU   CB       910    5.187116066    0.149744690    7.359037326
   91 LEU   CG       911    5.322836588    0.206611809    7.317146977
   91 LEU   CD1      912    5.411928283    0.195768011    7.441051133
   91 LEU   CD2      913    5.383451628    0.135412340    7.196038846
   91 LEU   C        914    4.961974614    0.071551327    7.300650783
   91 LEU   O        915    4.868189104    0.118038429    7.365254481
   92 ASP   N        916    4.975257337    6.469982804    7.268673759
   92 ASP   H        917    5.052758310    6.434902704    7.216104840
   92 ASP   CA       918    4.891110138    6.359188390    7.316157411
   92 ASP   CB       919    4.913152925    6.237211992    7.226462004
   92 ASP   CG       920    5.062338696    6.204116332    7.218967462
   92 ASP   OD1      921    5.127762733    6.266715332    7.132792872
   92 ASP   OD2      922    5.110025790    6.134545947    7.311225845
   92 ASP   C        923    4.918035873    6.323611458    7.462516200
   92 ASP   O        924    5.018488147    6.364951426    7.520239836
   93 ALA   N        925    4.833146533    6.237427250    7.517799611
   93 ALA   H        926    4.755006868    6.201832090    7.466551369
   93 ALA   CA       927    4.840514837    6.196567219    7.658822511
   93 ALA   CB       928    4.727761471    6.096844989    7.686183123
   93 ALA   C        929    4.973149100    6.136598148    7.705984336
   93 ALA   O        930    5.027302300    6.178863692    7.808013209
   94 VAL   N        931    5.035529197    6.055441410    7.621059433
   94 VAL   H        932    5.014332338    6.056512013    7.523334378
   94 VAL   CA       933    5.160289087    5.986089926    7.656235284
   94 VAL   CB       934    5.178378449    5.859428840    7.572334023
   94 VAL   CG1      935    5.299590759    5.777956658    7.617904069
   94 VAL   CG2      936    5.056144947    5.767814813    7.580992238
   94 VAL   C        937    5.280281530    6.080661698    7.647838024
   94 VAL   O        938    5.358521025    6.092797939    7.741965675
   95 ARG   N        939    5.283746120    6.164145360    7.544358175
   95 ARG   H        940    5.227793448    6.149082552    7.462849348
   95 ARG   CA       941    5.380020576    6.274320053    7.530138810
   95 ARG   CB       942    5.386418747    6.324778137    7.385855504
   95 ARG   CG       943    5.446967320    6.217835976    7.294729782
   95 ARG   CD       944    5.439852812    6.269743501    7.150984654
   95 ARG   NE       945    5.500758913    6.172660764    7.058950253
   95 ARG   HE       946    5.600685773    6.171281158    7.055309796
   95 ARG   CZ       947    5.434572928    6.079578902    6.988891831
   95 ARG   NH1      948    5.301701095    6.068399612    7.002093719
   95 ARG   HH11     949    5.255601453    5.993240784    6.954915870
   95 ARG   HH12     950    5.246187768    6.128438991    7.059664276
   95 ARG   NH2      951    5.499423659    5.999070954    6.903634811
   95 ARG   HH21     952    5.446630818    5.929912483    6.854335895
   95 ARG   HH22     953    5.595945327    6.009323539    6.879600126
   95 ARG   C        954    5.372815985    6.388177762    7.632077067
   95 ARG   O        955    5.475017705    6.437670579    7.679347617
   96 ARG   N        956    5.250301737    6.415916873    7.675776709
   96 ARG   H        957    5.170018836    6.387214116    7.623505335
   96 ARG   CA       958    5.224725109    6.504720492    7.790098419
   96 ARG   CB       959    5.074970734    6.529716841    7.808964137
   96 ARG   CG       960    5.022709778    6.628976994    7.704933278
   96 ARG   CD       961    4.874035892    0.127318308    7.730819429
   96 ARG   NE       962    4.813672625    0.218873704    7.632939680
   96 ARG   HE       963    4.880736586    0.264063759    7.574109370
   96 ARG   CZ       964    4.684008218    0.251927378    7.625875539
   96 ARG   NH1      965    4.594185004    0.208807460    7.715461435
   96 ARG   HH11     966    4.497517838    0.233876231    7.710185500
   96 ARG   HH12     967    4.624072485    0.150770702    7.791219775
   96 ARG   NH2      968    4.639293114    0.316382660    7.517251971
   96 ARG   HH21     969    4.545063122    0.348793437    7.508821744
   96 ARG   HH22     970    4.701531379    0.338269864    7.442091370
   96 ARG   C        971    5.284725590    6.454258920    7.921491328
   96 ARG   O        972    5.350297056    6.530950959    7.991815358
   97 ALA   N        973    5.277926808    6.323571070    7.945269389
   97 ALA   H        974    5.220702029    6.263046488    7.889932525
   97 ALA   CA       975    5.345080789    6.260490034    8.059823518
   97 ALA   CB       976    5.301483962    6.114183633    8.069937084
   97 ALA   C        977    5.497553763    6.273170624    8.057790644
   97 ALA   O        978    5.557279856    6.317510387    8.155748692
   98 ALA   N        979    5.557259144    6.254218010    7.940461030
   98 ALA   H        980    5.509984267    6.203500786    7.868399597
   98 ALA   CA       981    5.701086869    6.276477207    7.919764243
   98 ALA   CB       982    5.744443132    6.235152701    7.778979574
   98 ALA   C        983    5.745930867    6.421136107    7.941562472
   98 ALA   O        984    5.846815557    6.446838330    8.007063827
   99 ALA   N        985    5.659746772    6.513394664    7.899736672
   99 ALA   H        986    5.589168583    6.491925197    7.832220109
   99 ALA   CA       987    5.677024874    0.129549803    7.929065704
   99 ALA   CB       988    5.574962529    0.203391070    7.842213299
   99 ALA   C        989    5.674347309    0.162863272    8.078375589
   99 ALA   O        990    5.772038640    0.218767019    8.127999188
  100 ILE   N        991    5.578723827    0.108001225    8.152792330
  100 ILE   H        992    5.498495580    0.066810850    8.109570224
  100 ILE   CA       993    5.568204759    0.126201098    8.298294241
  100 ILE   CB       994    5.435966512    0.073925299    8.354798039
  100 ILE   CG1      995    5.313716412    0.131466676    8.283012338
  100 ILE   CG2      996    5.418978725    0.113541405    8.501607786
  100 ILE   CD       997    5.186562543    0.049036189    8.304034920
  100 ILE   C        998    5.690019874    0.066817805    8.369315674
  100 ILE   O        999    5.749945482    0.134032952    8.453104729
  101 ASN   N       1000    5.738761415    6.479665167    8.321142691
  101 ASN   H       1001    5.685793851    6.426146058    8.255325149
  101 ASN   CA      1002    5.859197815    6.412516799    8.372122487
  101 ASN   CB      1003    5.878135751    6.284388590    8.290688876
  101 ASN   CG      1004    5.976238198    6.185436922    8.353849842
  101 ASN   OD1     1005    6.094590860    6.208069124    8.378525806
  101 ASN   ND2     1006    5.923798424    6.064230834    8.369557832
  101 ASN   HD21    1007    5.983223886    5.992724061    8.406389732
  101 ASN   HD22    1008    5.831281412    6.040417771    8.340010584
  101 ASN   C       1009    5.985315899    6.499062508    8.367996551
  101 ASN   O       1010    6.053785885    6.513155277    8.469214554
  102 MET   N       1011    6.006410532    0.039289796    8.255085947
  102 MET   H       1012    5.952989065    0.018423121    8.173161972
  102 MET   CA      1013    0.062166069    0.135707825    8.237820042
  102 MET   CB      1014    0.080137909    0.176852431    8.091554035
  102 MET   CG      1015    0.152333605    0.068229061    8.011569655
  102 MET   SD      1016    0.185439584    0.104172091    7.835220507
  102 MET   CE      1017    0.331423543    0.204377796    7.853304122
  102 MET   C       1018    0.049377800    0.260168114    8.325906207
  102 MET   O       1019    0.145071675    0.299099654    8.392668791
  103 VAL   N       1020    5.981397408    0.312878972    8.334024248
  103 VAL   H       1021    5.907632893    0.279586586    8.275283510
  103 VAL   CA      1022    5.947420463    0.427021271    8.420223387
  103 VAL   CB      1023    5.807808011    0.481041108    8.388587043
  103 VAL   CG1     1024    5.772923655    0.605421561    8.470594290
  103 VAL   CG2     1025    5.795214647    0.515945008    8.240154153
  103 VAL   C       1026    5.964233978    0.395128434    8.568923224
  103 VAL   O       1027    6.014788322    0.479019304    8.643320307
  104 PHE   N       1028    5.929029393    0.274050569    8.611226605
  104 PHE   H       1029    5.870333437    0.215565099    8.555236910
  104 PHE   CA      1030    5.954973773    0.222697677    0.120073365
  104 PHE   CB      1031    5.885940524    0.086966626    0.135023995
  104 PHE   CG      1032    5.876251306    0.032744938    0.277768421
  104 PHE   CD1     1033    5.979455264    6.482684299    0.330247979
  104 PHE   HD1     1034    6.074192885    6.471901884    0.277433623
  104 PHE   CD2     1035    5.758846862    0.046955675    0.350834505
  104 PHE   HD2     1036    5.677233865    0.107240501    0.311016150
  104 PHE   CE1     1037    5.965902624    6.421661667    0.454398317
  104 PHE   HE1     1038    6.050703851    6.367106693    0.495814824
  104 PHE   CE2     1039    5.744622264    6.511978252    0.474523995
  104 PHE   HE2     1040    5.651037427    6.520527765    0.529749662
  104 PHE   CZ      1041    5.848545056    6.436336807    0.527406452
  104 PHE   HZ      1042    5.842190438    6.394672745    0.627934183
  104 PHE   C       1043    0.051133966    0.214556961    0.149035931
  104 PHE   O       1044    0.099114737    0.290310188    0.233218428
  105 GLN   N       1045    0.126598944    0.148784733    0.061451645
  105 GLN   H       1046    0.084247853    0.098099136   -0.013639127
  105 GLN   CA      1047    0.271391038    0.128752925    0.077071076
  105 GLN   CB      1048    0.324108730    0.032107944   -0.029195138
  105 GLN   CG      1049    0.452807476   -0.035041662    0.019170081
  105 GLN   CD      1050    0.549588921    6.451111919    8.534310514
  105 GLN   OE1     1051    0.517211364    6.391553580    8.431680538
  105 GLN   NE2     1052    0.677949003    6.473590824    8.560845067
  105 GLN   HE21    1053    0.747177499    6.456154308    8.490824525
  105 GLN   HE22    1054    0.703753554    6.517812434    8.646744766
  105 GLN   C       1055    0.358424117    0.254596883    0.076863067
  105 GLN   O       1056    0.458465711    0.260822230    0.148163586
  106 MET   N       1057    0.326576183    0.351719670    8.618194562
  106 MET   H       1058    0.256482663    0.337489396    8.548301044
  106 MET   CA      1059    0.408338904    0.473229497    8.605410435
  106 MET   CB      1060    0.488423271    0.464395269    8.475334665
  106 MET   CG      1061    0.408432194    0.487281599    8.346947533
  106 MET   SD      1062    0.507124405    0.460242662    8.195248117
  106 MET   CE      1063    0.497382477    0.282521880    8.192524768
  106 MET   C       1064    0.343555130    0.611055102    8.620221709
  106 MET   O       1065    0.406782821    0.714322967    8.598569046
  107 GLY   N       1066    0.217264159    0.613951744    0.035382060
  107 GLY   H       1067    0.167883420    0.531101226    0.061824068
  107 GLY   CA      1068    0.139677465    0.738024899    0.049380021
  107 GLY   C       1069    0.098127701    0.803700964    8.544011303
  107 GLY   O       1070    0.161562804    0.788901057    8.439668648
  108 GLU   N       1071    6.053701664    0.892001314    8.559221767
  108 GLU   H       1072    6.009049412    0.902789782    8.648052768
  108 GLU   CA      1073    5.992367340    0.971274909    8.451674066
  108 GLU   CB      1074    5.883072045    1.054911371    8.518516695
  108 GLU   CG      1075    5.787650920    1.131898603    8.426975056
  108 GLU   CD      1076    5.692070002    1.224924279    8.501958793
  108 GLU   OE1     1077    5.650422311    1.193828358    8.615640486
  108 GLU   OE2     1078    5.651629716    1.326753967    8.441765464
  108 GLU   C       1079    0.037778973    1.055464389    8.371244150
  108 GLU   O       1080    0.039961755    1.052104128    8.248319511
  109 THR   N       1081    0.139196381    1.106796438    8.440296670
  109 THR   H       1082    0.145040177    1.096690306    8.539617381
  109 THR   CA      1083    0.251626508    1.183130243    8.384222203
  109 THR   CB      1084    0.328937721    1.250591372    8.497708272
  109 THR   OG1     1085    0.329344396    1.157521346    8.606260764
  109 THR   HG1     1086    0.416447710    1.172673317    8.652989605
  109 THR   CG2     1087    0.267745510    1.380733622    8.549911082
  109 THR   C       1088    0.350260159    1.102731834    8.299271693
  109 THR   O       1089    0.379751505    1.141720613    8.186401026
  110 GLY   N       1090    0.391050522    0.986344252    8.349087643
  110 GLY   H       1091    0.367291991    0.959638833    8.442486930
  110 GLY   CA      1092    0.480082458    0.893366294    8.278095238
  110 GLY   C       1093    0.422803300    0.847710527    8.143752077
  110 GLY   O       1094    0.482127482    0.871674291    8.038706148
  111 VAL   N       1095    0.298013419    0.801853666    8.147807921
  111 VAL   H       1096    0.249934870    0.790516114    8.234758538
  111 VAL   CA      1097    0.223446628    0.761077470    8.027856881
  111 VAL   CB      1098    0.096503390    0.681843155    8.059775007
  111 VAL   CG1     1099    0.128099334    0.548664831    8.128127073
  111 VAL   CG2     1100   -0.001051830    0.757736086    8.149950620
  111 VAL   C       1101    0.195031260    0.870393873    7.924631747
  111 VAL   O       1102    0.218150887    0.849603123    7.805622963
  112 ALA   N       1103    0.171885314    0.991817481    7.973712431
  112 ALA   H       1104    0.149474267    1.006195341    8.070102058
  112 ALA   CA      1105    0.153614618    1.111195997    7.889884935
  112 ALA   CB      1106    0.118306788    1.230378285    7.979080831
  112 ALA   C       1107    0.268584186    1.147239509    7.795574969
  112 ALA   O       1108    0.245570521    1.201898647    7.687828335
  113 GLY   N       1109    0.389344075    1.106066909    7.833156355
  113 GLY   H       1110    0.403958952    1.068762885    7.924779708
  113 GLY   CA      1111    0.510361085    1.117968612    7.750542712
  113 GLY   C       1112    0.510661266    1.035359274    7.621749141
  113 GLY   O       1113    0.570610281    1.075786715    7.522253021
  114 PHE   N       1114    0.435667685    0.925544526    7.619036719
  114 PHE   H       1115    0.372645080    0.905478019    7.694048997
  114 PHE   CA      1116    0.427305694    0.830065556    7.507577929
  114 PHE   CB      1117    0.379439536    0.694607441    7.560223811
  114 PHE   CG      1118    0.485029137    0.615977016    7.638200356
  114 PHE   CD1     1119    0.516657018    0.649797090    7.769251250
  114 PHE   HD1     1120    0.474148842    0.739368879    7.814545549
  114 PHE   CD2     1121    0.532947449    0.496335812    7.586118098
  114 PHE   HD2     1122    0.512549844    0.471600009    7.481932902
  114 PHE   CE1     1123    0.592719515    0.563748012    7.847544922
  114 PHE   HE1     1124    0.597099179    0.581780408    7.954951795
  114 PHE   CE2     1125    0.608649972    0.409843236    7.664284069
  114 PHE   HE2     1126    0.641361658    0.314233969    7.623400119
  114 PHE   CZ      1127    0.638292065    0.442998268    7.795964296
  114 PHE   HZ      1128    0.686298273    0.370080414    7.861239762
  114 PHE   C       1129    0.348012437    0.872389885    7.383747544
  114 PHE   O       1130    0.286486185    0.791747180    7.314168492
  115 THR   N       1131    0.367044390    0.997542417    7.342974583
  115 THR   H       1132    0.424612471    1.058226739    7.397780172
  115 THR   CA      1133    0.297246837    1.066748146    7.233650293
  115 THR   CB      1134    0.366721582    1.201312860    7.211874573
  115 THR   OG1     1135    0.376474633    1.272272465    7.335628979
  115 THR   HG1     1136    0.452609326    1.336691886    7.328191294
  115 THR   CG2     1137    0.282698877    1.292095573    7.121854716
  115 THR   C       1138    0.291895039    0.992619173    7.099914213
  115 THR   O       1139    0.189136380    0.989506842    7.032379032
  116 ASN   N       1140    0.402556163    0.927896462    7.064470051
  116 ASN   H       1141    0.478695805    0.919552674    7.128757491
  116 ASN   CA      1142    0.412434059    0.849136256    6.940732547
  116 ASN   CB      1143    0.559622880    0.826413593    6.905734541
  116 ASN   CG      1144    0.626039677    0.957506795    6.863194914
  116 ASN   OD1     1145    0.577616033    1.033620370    6.779593404
  116 ASN   ND2     1146    0.746739548    0.983962987    6.912384481
  116 ASN   HD21    1147    0.789991489    1.068172912    6.880178788
  116 ASN   HD22    1148    0.792822046    0.923995292    6.977817343
  116 ASN   C       1149    0.330379203    0.719994154    6.942027395
  116 ASN   O       1150    0.241472423    0.704075008    6.858533484
  117 SER   N       1151    0.347267030    0.641384558    7.047982603
  117 SER   H       1152    0.435438560    0.635881358    7.094851661
  117 SER   CA      1153    0.263091506    0.525656929    7.081608015
  117 SER   CB      1154    0.304714473    0.464578671    7.215582987
  117 SER   OG      1155    0.447306192    0.457614537    7.223915200
  117 SER   HG      1156    0.473785080    0.370656823    7.265601405
  117 SER   C       1157    0.113908348    0.557967317    7.092191580
  117 SER   O       1158    0.034688558    0.494557920    7.022677853
  118 LEU   N       1159    0.078986031    0.667996708    7.158253113
  118 LEU   H       1160    0.145144075    0.715828521    7.216019575
  118 LEU   CA      1161    5.994878062    0.717903854    7.167357477
  118 LEU   CB      1162    5.989451594    0.846984036    7.249331536
  118 LEU   CG      1163    6.019082548    0.821034686    7.397167711
  118 LEU   CD1     1164    6.037673204    0.950127027    7.477140554
  118 LEU   CD2     1165    5.906437553    0.737064766    7.457738028
  118 LEU   C       1166    5.927769054    0.740675811    7.031748259
  118 LEU   O       1167    5.826616584    0.677537750    7.001568304
  119 ARG   N       1168    6.002678482    0.804016253    6.941925340
  119 ARG   H       1169    6.082485985    0.855576681    6.973125363
  119 ARG   CA      1170    5.960933067    0.830505364    6.803476222
  119 ARG   CB      1171    6.061297798    0.927265487    6.740417862
  119 ARG   CG      1172    6.019543324    0.977536372    6.602063963
  119 ARG   CD      1173    0.067548821    1.076992644    6.546016168
  119 ARG   NE      1174    0.195763425    1.011779973    6.515775470
  119 ARG   HE      1175    0.195221979    0.948704918    6.438172445
  119 ARG   CZ      1176    0.312865678    1.026959365    6.579112208
  119 ARG   NH1     1177    0.327865283    1.108179860    6.684619640
  119 ARG   HH11    1178    0.415280326    1.124071912    6.730514965
  119 ARG   HH12    1179    0.252892185    1.165517819    6.717680412
  119 ARG   NH2     1180    0.426358252    0.964312153    6.545193577
  119 ARG   HH21    1181    0.505499866    0.981471790    6.603871360
  119 ARG   HH22    1182    0.436333223    0.907438913    6.463550445
  119 ARG   C       1183    5.941222025    0.703937195    6.719793312
  119 ARG   O       1184    5.851778090    0.695618651    6.635779524
  120 MET   N       1185    6.030005258    0.606990041    6.739939458
  120 MET   H       1186    6.108918688    0.621186311    6.799703869
  120 MET   CA      1187    6.018975702    0.474468129    6.677280522
  120 MET   CB      1188    6.151247663    0.399688207    6.695170988
  120 MET   CG      1189    0.202882403    0.462331330    6.603781156
  120 MET   SD      1190    0.372663422    0.434526422    6.666112343
  120 MET   CE      1191    0.440331144    0.495646286    6.513253920
  120 MET   C       1192    5.902918245    0.389361770    6.729235176
  120 MET   O       1193    5.824359230    0.337875589    6.649822602
  121 LEU   N       1194    5.883919215    0.388451688    6.860855297
  121 LEU   H       1195    5.951700075    0.426959722    6.923496534
  121 LEU   CA      1196    5.771163513    0.321196447    6.927008184
  121 LEU   CB      1197    5.793340752    0.327044367    7.078271851
  121 LEU   CG      1198    5.895844072    0.230984623    7.138916788
  121 LEU   CD1     1199    5.909394678    0.258998585    7.288711189
  121 LEU   CD2     1200    5.853543570    0.085263441    7.119323962
  121 LEU   C       1201    5.633460489    0.378510194    6.892918957
  121 LEU   O       1202    5.542552234    0.302515707    6.859889144
  122 GLN   N       1203    5.621186550    0.510812933    6.886959443
  122 GLN   H       1204    5.690775761    0.570313075    6.927172404
  122 GLN   CA      1205    5.497525258    0.578569362    6.845387734
  122 GLN   CB      1206    5.509432267    0.729231852    6.869267308
  122 GLN   CG      1207    5.372294828    0.797079702    6.870330234
  122 GLN   CD      1208    5.379883579    0.946263659    6.903391635
  122 GLN   OE1     1209    5.467518874    0.997656262    6.972727548
  122 GLN   NE2     1210    5.283225799    1.023950965    6.855342339
  122 GLN   HE21    1211    5.284868421    1.121849287    6.875677442
  122 GLN   HE22    1212    5.204705844    0.989113435    6.804140696
  122 GLN   C       1213    5.457926315    0.547262366    6.700954877
  122 GLN   O       1214    5.349696265    0.493639936    6.677670217
  123 GLN   N       1215    5.555577244    0.553899813    6.610894310
  123 GLN   H       1216    5.643068373    0.597170737    6.632677650
  123 GLN   CA      1217    5.542358441    0.510698428    6.470998360
  123 GLN   CB      1218    5.661120058    0.559683572    6.387922178
  123 GLN   CG      1219    5.669684289    0.709557485    6.358401917
  123 GLN   CD      1220    5.796786552    0.730918357    6.275968379
  123 GLN   OE1     1221    5.800653223    0.714994006    6.154076590
  123 GLN   NE2     1222    5.911455212    0.737143882    6.343037136
  123 GLN   HE21    1223    5.994173191    0.750166315    6.288380618
  123 GLN   HE22    1224    5.908174188    0.723514524    6.442059009
  123 GLN   C       1225    5.533171607    0.359842033    6.447186238
  123 GLN   O       1226    5.528112465    0.315883401    6.332409902
  124 LYSH  N       1227    5.543937415    0.281839006    6.554374786
  124 LYSH  H       1228    5.549771565    0.322833726    6.645403220
  124 LYSH  CA      1229    5.535045920    0.135155375    6.558459592
  124 LYSH  CB      1230    5.393281830    0.092161251    6.520253077
  124 LYSH  CG      1231    5.290845941    0.159893516    6.611503364
  124 LYSH  CD      1232    5.158593088    0.083167976    6.605953552
  124 LYSH  CE      1233    5.067374822    0.153281270    6.706802955
  124 LYSH  NZ      1234    5.123505327    0.181376496    6.839718586
  124 LYSH  HZ1     1235    5.160591591    0.096462782    6.877313597
  124 LYSH  HZ2     1236    5.049813537    0.213940942    6.898964277
  124 LYSH  HZ3     1237    5.192533373    0.253599698    6.835240419
  124 LYSH  C       1238    5.641284326    0.052536596    6.485660009
  124 LYSH  O       1239    5.626219078   -0.064576457    6.451202075
  125 ARG   N       1240    5.761196445    0.110017681    6.487605532
  125 ARG   H       1241    5.775007786    0.195266732    6.538041433
  125 ARG   CA      1242    5.881629680    0.055370291    6.423427522
  125 ARG   CB      1243    5.962485521    0.172407760    6.367056535
  125 ARG   CG      1244    5.875437546    0.260640691    6.277354653
  125 ARG   CD      1245    5.941104750    0.393874299    6.240693382
  125 ARG   NE      1246    6.017005732    0.376949988    6.115958437
  125 ARG   HE      1247    6.102276634    0.325960350    6.127328016
  125 ARG   CZ      1248    5.989144006    0.426517950    5.994629953
  125 ARG   NH1     1249    5.884630256    0.507971775    5.974741698
  125 ARG   HH11    1250    5.860291770    0.543009407    5.884298195
  125 ARG   HH12    1251    5.839015697    0.549639980    6.053377600
  125 ARG   NH2     1252    6.067434627    0.390056016    5.892179237
  125 ARG   HH21    1253    6.053532747    0.423624962    5.799018507
  125 ARG   HH22    1254    6.141763976    0.326265533    5.912333309
  125 ARG   C       1255    5.961131800    6.499254828    6.524472233
  125 ARG   O       1256    6.067386206    6.537919679    6.572900212
  126 TRP   N       1257    5.903892347    6.384026690    6.558156316
  126 TRP   H       1258    5.815490240    6.358180387    6.519195791
  126 TRP   CA      1259    5.946863643    6.298025929    6.669365253
  126 TRP   CB      1260    5.855848154    6.175265955    6.676886919
  126 TRP   CG      1261    5.706245487    6.206597307    6.684009889
  126 TRP   CD1     1262    5.618424628    6.149467559    6.602090818
  126 TRP   HD1     1263    5.639477148    6.070363777    6.530114826
  126 TRP   CD2     1264    5.636667398    6.298759278    6.761381925
  126 TRP   NE1     1265    5.498303197    6.202530174    6.623130307
  126 TRP   HE1     1266    5.417822285    6.184309211    6.566635454
  126 TRP   CE2     1267    5.503653007    6.291645201    6.721711465
  126 TRP   CE3     1268    5.672020278    6.391403723    6.858778387
  126 TRP   HE3     1269    5.773826079    6.392727602    6.897681904
  126 TRP   CZ2     1270    5.406135784    6.371755929    6.779946858
  126 TRP   HZ2     1271    5.300977578    6.353673142    6.757668736
  126 TRP   CZ3     1272    5.576198230    6.476071692    6.913289226
  126 TRP   HZ3     1273    5.606281118    6.553242384    6.984133045
  126 TRP   CH2     1274    5.442789052    6.465602891    6.875699023
  126 TRP   HH2     1275    5.366689679    6.522343881    6.929253750
  126 TRP   C       1276    0.040407353    6.257354950    6.674703519
  126 TRP   O       1277    0.110208571    6.295290281    6.768616408
  127 ASP   N       1278    0.088422954    6.184198987    6.574551287
  127 ASP   H       1279    0.031210892    6.114412481    6.531456143
  127 ASP   CA      1280    0.231071283    6.151313110    6.561045210
  127 ASP   CB      1281    0.250806294    6.047979234    6.449950512
  127 ASP   CG      1282    0.182188536    5.916464377    6.487439527
  127 ASP   OD1     1283    0.057322499    5.910617578    6.487115690
  127 ASP   OD2     1284    0.255084975    5.822758359    6.526546761
  127 ASP   C       1285    0.327692121    6.269464613    6.550320430
  127 ASP   O       1286    0.427132980    6.270140344    6.622722369
  128 GLU   N       1287    0.285439611    6.378096834    6.486248302
  128 GLU   H       1288    0.205893794    6.374440310    6.425756615
  128 GLU   CA      1289    0.356301607    6.506837254    6.490251332
  128 GLU   CB      1290    0.285545802    6.616209023    6.409973044
  128 GLU   CG      1291    0.293569116    0.082462321    6.257328381
  128 GLU   CD      1292    0.233429583    0.206320650    6.190589036
  128 GLU   OE1     1293    0.224890841    0.313612278    6.254153293
  128 GLU   OE2     1294    0.189409937    0.194698399    6.074179197
  128 GLU   C       1295    0.374977338    0.034819631    6.631867945
  128 GLU   O       1296    0.486466799    0.058502384    6.678129672
  129 ALA   N       1297    0.263466468    0.038172529    6.704287962
  129 ALA   H       1298    0.175412310    0.020631295    6.660242470
  129 ALA   CA      1299    0.254184963    0.078438570    6.845367411
  129 ALA   CB      1300    0.107467252    0.079262194    6.888734949
  129 ALA   C       1301    0.335337097    6.517097854    6.940510754
  129 ALA   O       1302    0.413174992    6.569905840    7.019759257
  130 ALA   N       1303    0.332784163    6.386063207    6.917884909
  130 ALA   H       1304    0.261831124    6.346663948    6.859458474
  130 ALA   CA      1305    0.416249654    6.288513907    6.989511539
  130 ALA   CB      1306    0.380006554    6.147868066    6.941434350
  130 ALA   C       1307    0.566742591    6.312498348    6.975830884
  130 ALA   O       1308    0.636033708    6.334324781    7.075089564
  131 VAL   N       1309    0.610303356    6.331705525    6.851638614
  131 VAL   H       1310    0.549890408    6.313900545    6.773953035
  131 VAL   CA      1311    0.748394599    6.368615909    6.817314594
  131 VAL   CB      1312    0.768976262    6.358091941    6.666065281
  131 VAL   CG1     1313    0.911365991    6.392456857    6.621849866
  131 VAL   CG2     1314    0.735454524    6.217744647    6.615184753
  131 VAL   C       1315    0.788469005    6.505286490    6.873239541
  131 VAL   O       1316    0.905826582    6.528108427    6.902159825
  132 ASN   N       1317    0.694767533    0.072324894    6.883165494
  132 ASN   H       1318    0.607985167    0.064127045    6.834160323
  132 ASN   CA      1319    0.717130258    0.200293733    6.951986244
  132 ASN   CB      1320    0.610110735    0.302806878    6.913901874
  132 ASN   CG      1321    0.670808622    0.443214784    6.916989312
  132 ASN   OD1     1322    0.638853589    0.532063474    6.995807072
  132 ASN   ND2     1323    0.756756969    0.470559651    6.819249251
  132 ASN   HD21    1324    0.803790246    0.558332083    6.828462943
  132 ASN   HD22    1325    0.772468439    0.405802215    6.744685195
  132 ASN   C       1326    0.728934782    0.187642158    7.104011917
  132 ASN   O       1327    0.835646240    0.215767260    7.158314376
  133 LEU   N       1328    0.633686922    0.119629831    7.167199604
  133 LEU   H       1329    0.553244985    0.087811146    7.117013764
  133 LEU   CA      1330    0.631980359    0.089791191    7.311131814
  133 LEU   CB      1331    0.510155590    0.003135720    7.343626866
  133 LEU   CG      1332    0.381480891    0.084927386    7.356190549
  133 LEU   CD1     1333    0.264663908   -0.013607029    7.349049424
  133 LEU   CD2     1334    0.385686171    0.165733037    7.486054493
  133 LEU   C       1335    0.754768008    0.016099293    7.365027442
  133 LEU   O       1336    0.801901205    0.044054974    7.475148884
  134 ALA   N       1337    0.806688321    6.452629065    7.282325593
  134 ALA   H       1338    0.751434447    6.415131839    7.207881678
  134 ALA   CA      1339    0.933804504    6.382484476    7.305423397
  134 ALA   CB      1340    0.964580939    6.290778572    7.186898987
  134 ALA   C       1341    1.055992173    6.473075666    7.321835235
  134 ALA   O       1342    1.148185942    6.439145388    7.395846967
  135 LYSH  N       1343    1.055767104    0.060785390    7.254253686
  135 LYSH  H       1344    0.973320351    0.093829062    7.208308366
  135 LYSH  CA      1345    1.165697005    0.158332199    7.257430884
  135 LYSH  CB      1346    1.171287406    0.235969491    7.125725439
  135 LYSH  CG      1347    1.196646210    0.140059460    7.009256320
  135 LYSH  CD      1348    1.197564330    0.220997382    6.879423301
  135 LYSH  CE      1349    1.208387579    0.122469512    6.762878867
  135 LYSH  NZ      1350    1.231525491    0.200015273    6.640165473
  135 LYSH  HZ1     1351    1.160886444    0.270033612    6.629807019
  135 LYSH  HZ2     1352    1.218921218    0.140107872    6.561094945
  135 LYSH  HZ3     1353    1.322434806    0.240987723    6.632681508
  135 LYSH  C       1354    1.159068585    0.253198051    7.377302669
  135 LYSH  O       1355    1.162250649    0.375452838    7.364232700
  136 SER   N       1356    1.153491580    0.193732296    7.496130697
  136 SER   H       1357    1.175937090    0.096769481    7.505853755
  136 SER   CA      1358    1.139946693    0.266237343    7.623295372
  136 SER   CB      1359    0.991925449    0.267752316    7.661951342
  136 SER   OG      1360    0.944730468    0.139516618    7.704093978
  136 SER   HG      1361    0.900969308    0.099295920    7.623665051
  136 SER   C       1362    1.221210013    0.207655249    7.738947660
  136 SER   O       1363    1.233508842    0.086273835    7.754571862
  137 ARG   N       1364    1.254309317    0.295848701    7.832854852
  137 ARG   H       1365    1.257930056    0.393717225    7.812610358
  137 ARG   CA      1366    1.314510472    0.254210943    7.960344270
  137 ARG   CB      1367    1.349061580    0.375416915    8.047074202
  137 ARG   CG      1368    1.438639591    0.326613170    8.161099942
  137 ARG   CD      1369    1.434365415    0.424733334    8.278411931
  137 ARG   NE      1370    1.514963650    0.375207350    8.390917897
  137 ARG   HE      1371    1.600679131    0.328690104    8.368793321
  137 ARG   CZ      1372    1.463653724    0.353930339    8.512857817
  137 ARG   NH1     1373    1.332148256    0.366248670    8.535448169
  137 ARG   HH11    1374    1.302343085    0.343978423    8.628276920
  137 ARG   HH12    1375    1.263645513    0.388574635    8.466110828
  137 ARG   NH2     1376    1.537404173    0.302078990    8.611984297
  137 ARG   HH21    1377    1.489938374    0.292620226    8.699500571
  137 ARG   HH22    1378    1.627441473    0.260203993    8.600187540
  137 ARG   C       1379    1.225966830    0.157941233    8.039728817
  137 ARG   O       1380    1.275934745    0.062917091    8.099745781
  138 TRP   N       1381    1.094570365    0.174349512    8.027264816
  138 TRP   H       1382    1.057534619    0.250688355    7.974338075
  138 TRP   CA      1383    0.993686985    0.082397238    8.081850564
  138 TRP   CB      1384    0.857342748    0.138002013    8.040276594
  138 TRP   CG      1385    0.740037096    0.044285164    8.069670307
  138 TRP   CD1     1386    0.699522179    0.002686419    8.189324541
  138 TRP   HD1     1387    0.745125567    0.026900709    8.285311618
  138 TRP   CD2     1388    0.653115997   -0.009337903    7.975396143
  138 TRP   NE1     1389    0.590845222   -0.072606980    8.174966358
  138 TRP   HE1     1390    0.539793439   -0.110266647    8.252275462
  138 TRP   CE2     1391    0.558802994   -0.082804034    8.046289115
  138 TRP   CE3     1392    0.645717317    6.526284521    7.836878023
  138 TRP   HE3     1393    0.718804423    6.584859654    7.781140489
  138 TRP   CZ2     1394    0.455748442    6.379846646    7.978632042
  138 TRP   HZ2     1395    0.379395216    6.325180705    8.033976974
  138 TRP   CZ3     1396    0.542858531    6.461579537    7.769404693
  138 TRP   HZ3     1397    0.534793166    6.471151321    7.661128632
  138 TRP   CH2     1398    0.447730247    6.389019596    7.840171919
  138 TRP   HH2     1399    0.361521517    6.347613467    7.787888397
  138 TRP   C       1400    1.013738060    6.464676973    8.035905879
  138 TRP   O       1401    1.040426056    6.377656472    8.118642007
  139 TYR   N       1402    1.025125825    6.446430731    7.904644901
  139 TYR   H       1403    1.006793818    6.520443378    7.839944690
  139 TYR   CA      1404    1.056344872    6.316811280    7.842722165
  139 TYR   CB      1405    1.040285127    6.324129790    7.690733078
  139 TYR   CG      1406    1.060714822    6.188961088    7.622005397
  139 TYR   CD1     1407    0.958783655    6.094476253    7.621331616
  139 TYR   HD1     1408    0.856965356    6.125280681    7.645099215
  139 TYR   CD2     1409    1.186907555    6.152315971    7.576731204
  139 TYR   HD2     1410    1.265115386    6.227950414    7.569989555
  139 TYR   CE1     1411    0.983858285    5.963513703    7.582118599
  139 TYR   HE1     1412    0.899342061    5.896745723    7.565414042
  139 TYR   CE2     1413    1.213354768    6.021369433    7.538333632
  139 TYR   HE2     1414    1.313260455    5.997347179    7.501969535
  139 TYR   CZ      1415    1.112220464    5.926192856    7.544022662
  139 TYR   OH      1416    1.142758356    5.794005467    7.534662138
  139 TYR   HH      1417    1.227489681    5.790168484    7.481677378
  139 TYR   C       1418    1.193553720    6.261291281    7.881505829
  139 TYR   O       1419    1.206697265    6.141069206    7.903909988
  140 ASN   N       1420    1.295308248    6.346424569    7.890822187
  140 ASN   H       1421    1.293685987    6.434268808    7.843049609
  140 ASN   CA      1422    1.426325496    6.304083479    7.942344750
  140 ASN   CB      1423    1.534452241    6.408228011    7.912825969
  140 ASN   CG      1424    1.566140090    6.407153391    7.763159503
  140 ASN   OD1     1425    1.501683406    6.472901152    7.681602937
  140 ASN   ND2     1426    1.660299747    6.323928571    7.719627430
  140 ASN   HD21    1427    1.665336094    6.322350217    7.619775506
  140 ASN   HD22    1428    1.697196352    6.250595980    7.776719285
  140 ASN   C       1429    1.428205472    6.262176456    8.089490675
  140 ASN   O       1430    1.482920715    6.156158454    8.119409422
  141 GLN   N       1431    1.367384585    6.340795470    8.177856920
  141 GLN   H       1432    1.331106943    6.429569873    8.149490106
  141 GLN   CA      1433    1.361021369    6.313306321    8.322129480
  141 GLN   CB      1434    1.318189792    6.434946312    8.404470256
  141 GLN   CG      1435    1.406890984    6.558769837    8.389920214
  141 GLN   CD      1436    1.550620748    0.025209617    8.441925387
  141 GLN   OE1     1437    1.633261527    0.108034356    8.404006144
  141 GLN   NE2     1438    1.576738467   -0.042899696    8.553134208
  141 GLN   HE21    1439    1.672689540   -0.054290676    8.578860179
  141 GLN   HE22    1440    1.499626376   -0.071159215    8.610179096
  141 GLN   C       1441    1.271835109    6.196216273    8.363901378
  141 GLN   O       1442    1.313326012    6.115040640    8.446476448
  142 THR   N       1443    1.147986585    6.191025980    8.315671397
  142 THR   H       1444    1.110989701    6.263767042    8.257878930
  142 THR   CA      1445    1.053969319    6.083133830    8.349325764
  142 THR   CB      1446    0.933573557    6.131921413    8.430178873
  142 THR   OG1     1447    0.852994248    6.224596532    8.356937543
  142 THR   HG1     1448    0.765754280    6.235209087    8.404656555
  142 THR   CG2     1449    0.974759453    6.189707271    8.565734424
  142 THR   C       1450    1.009881092    5.997199801    8.230647425
  142 THR   O       1451    0.892815497    5.960985861    8.219872549
  143 PRO   N       1452    1.106142520    5.935776323    8.162457217
  143 PRO   CA      1453    1.085726069    5.877953052    8.028854625
  143 PRO   CB      1454    1.221829120    5.822277248    7.986627917
  143 PRO   CG      1455    1.285232258    5.782520227    8.120066081
  143 PRO   CD      1456    1.234636341    5.889589244    8.216926592
  143 PRO   C       1457    0.977306228    5.770977061    8.014434652
  143 PRO   O       1458    0.923982796    5.754742951    7.904795495
  144 ASN   N       1459    0.955022435    5.691248461    8.118514838
  144 ASN   H       1460    1.020563735    5.684066833    8.193700728
  144 ASN   CA      1461    0.850162500    5.588313073    8.114033380
  144 ASN   CB      1462    0.886990346    5.470569299    8.204513528
  144 ASN   CG      1463    1.017078118    5.406852740    8.155291554
  144 ASN   OD1     1464    1.074316919    5.435784329    8.050340378
  144 ASN   ND2     1465    1.080110489    5.335707068    8.248317733
  144 ASN   HD21    1466    1.160992453    5.288726988    8.212936495
  144 ASN   HD22    1467    1.048744200    5.318478834    8.341688372
  144 ASN   C       1468    0.706488513    5.636840681    8.134435772
  144 ASN   O       1469    0.620757813    5.605749253    8.051903985
  145 ARG   N       1470    0.688368434    5.733644019    8.223821899
  145 ARG   H       1471    0.763535182    5.772360437    8.277227406
  145 ARG   CA      1472    0.559398193    5.802675487    8.238450360
  145 ARG   CB      1473    0.560204692    5.893607044    8.361481301
  145 ARG   CG      1474    0.420969364    5.951215739    8.387985877
  145 ARG   CD      1475    0.434937296    6.084021872    8.462636144
  145 ARG   NE      1476    0.302671847    6.136074221    8.500128829
  145 ARG   HE      1477    0.232565017    6.142766735    8.429135102
  145 ARG   CZ      1478    0.268229123    6.169271875    8.625288039
  145 ARG   NH1     1479    0.352250308    6.153595701    8.728478461
  145 ARG   HH11    1480    0.318211276    6.175300479    8.819977327
  145 ARG   HH12    1481    0.447153156    6.122790930    8.721938619
  145 ARG   NH2     1482    0.153823492    6.236105406    8.645215190
  145 ARG   HH21    1483    0.130920593    6.258086821    8.740044259
  145 ARG   HH22    1484    0.091712045    6.264018440    8.571974844
  145 ARG   C       1485    0.528612453    5.886836998    8.114433780
  145 ARG   O       1486    0.421764429    5.873758760    8.054921866
  146 ALA   N       1487    0.630250202    5.958382980    8.067078233
  146 ALA   H       1488    0.711310672    5.976528935    8.122754156
  146 ALA   CA      1489    0.623625351    6.036497897    7.942716010
  146 ALA   CB      1490    0.758155865    6.105671339    7.919854363
  146 ALA   C       1491    0.583402641    5.954637502    7.819861391
  146 ALA   O       1492    0.479881141    5.985313481    7.760946495
  147 LYSH  N       1493    0.643554289    5.837068892    7.804003115
  147 LYSH  H       1494    0.727784012    5.813165161    7.852311600
  147 LYSH  CA      1495    0.602435680    5.739927926    7.701617134
  147 LYSH  CB      1496    0.679522731    5.608208998    7.712356837
  147 LYSH  CG      1497    0.820847642    5.620264381    7.655015925
  147 LYSH  CD      1498    0.889295965    5.484217230    7.669556493
  147 LYSH  CE      1499    1.037483606    5.503495440    7.636770237
  147 LYSH  NZ      1500    1.093096308    5.598613749    7.734064924
  147 LYSH  HZ1     1501    1.062096537    5.577450691    7.826747602
  147 LYSH  HZ2     1502    1.077174832    5.693073864    7.705367115
  147 LYSH  HZ3     1503    1.191807830    5.582669924    7.735868042
  147 LYSH  C       1504    0.454533329    5.700776681    7.700917357
  147 LYSH  O       1505    0.388881079    5.698070073    7.596928504
  148 ARG   N       1506    0.404115784    5.677199850    7.821707166
  148 ARG   H       1507    0.461384394    5.680373273    7.903622857
  148 ARG   CA      1508    0.262707255    5.643865077    7.844163497
  148 ARG   CB      1509    0.239392635    5.604455023    7.990147544
  148 ARG   CG      1510    0.297681121    5.466052552    8.019344104
  148 ARG   CD      1511    0.235785023    5.407839393    8.146563460
  148 ARG   NE      1512    0.277286474    5.486011974    8.263915569
  148 ARG   HE      1513    0.224425545    5.567513176    8.287680205
  148 ARG   CZ      1514    0.371654189    5.447190448    8.350752070
  148 ARG   NH1     1515    0.438788881    5.331738261    8.339946149
  148 ARG   HH11    1516    0.510020921    5.301168168    8.403132015
  148 ARG   HH12    1517    0.418107889    5.269467473    8.264484237
  148 ARG   NH2     1518    0.380620677    5.515001036    8.465966638
  148 ARG   HH21    1519    0.450672076    5.490688093    8.533064261
  148 ARG   HH22    1520    0.318827514    5.591389819    8.484604848
  148 ARG   C       1521    0.166011051    5.754927153    7.802634581
  148 ARG   O       1522    0.093037317    5.737010193    7.705260667
  149 VAL   N       1523    0.188992435    5.875085250    7.854838830
  149 VAL   H       1524    0.254136737    5.886101767    7.929904514
  149 VAL   CA      1525    0.110467704    5.994694997    7.821074295
  149 VAL   CB      1526    0.151802329    6.111404783    7.910968174
  149 VAL   CG1     1527    0.066375549    6.235398486    7.883765715
  149 VAL   CG2     1528    0.143123372    6.069843099    8.057962492
  149 VAL   C       1529    0.117658993    6.031977202    7.672846206
  149 VAL   O       1530    0.014467295    6.057193356    7.610829966
  150 ILE   N       1531    0.236534982    6.021470490    7.614140932
  150 ILE   H       1532    0.319728612    6.008499686    7.668108054
  150 ILE   CA      1533    0.258554496    6.039118741    7.469859981
  150 ILE   CB      1534    0.408677543    6.047488399    7.441524793
  150 ILE   CG1     1535    0.462503428    6.178607784    7.499171303
  150 ILE   CG2     1536    0.442275293    6.038309473    7.292545551
  150 ILE   CD      1537    0.615212127    6.184983155    7.505938363
  150 ILE   C       1538    0.184286617    5.935041246    7.385811280
  150 ILE   O       1539    0.110377754    5.969632077    7.293791555
  151 THR   N       1540    0.188631560    5.807212043    7.422260311
  151 THR   H       1541    0.253233300    5.774141371    7.491071217
  151 THR   CA      1542    0.109168295    5.704262945    7.353701520
  151 THR   CB      1543    0.146432619    5.562159584    7.396477657
  151 THR   OG1     1544    0.284171225    5.542663484    7.363386732
  151 THR   HG1     1545    0.333760742    5.531212917    7.449471270
  151 THR   CG2     1546    0.064735269    5.454621251    7.324591058
  151 THR   C       1547    6.012201556    5.727678410    7.364358419
  151 THR   O       1548    5.945624433    5.727551296    7.260936223
  152 THR   N       1549    5.963546855    5.765269774    7.482291639
  152 THR   H       1550    6.015339444    5.755980040    7.567333547
  152 THR   CA      1551    5.823062165    5.803117971    7.503328216
  152 THR   CB      1552    5.795414391    5.838490724    7.649593030
  152 THR   OG1     1553    5.862425612    5.746610433    7.736282457
  152 THR   HG1     1554    5.800100795    5.722102585    7.810556034
  152 THR   CG2     1555    5.645496350    5.834746294    7.679882388
  152 THR   C       1556    5.783101601    5.921096790    7.414479451
  152 THR   O       1557    5.686617485    5.907752502    7.339356943
  153 PHE   N       1558    5.864652970    6.026041535    7.409165654
  153 PHE   H       1559    5.937944167    6.039197799    7.475912480
  153 PHE   CA      1560    5.842643882    6.139623315    7.318465780
  153 PHE   CB      1561    5.943701110    6.252318899    7.340654951
  153 PHE   CG      1562    5.903029291    6.352121086    7.449244846
  153 PHE   CD1     1563    5.786015721    6.426264924    7.437820028
  153 PHE   HD1     1564    5.712754535    6.402336370    7.360752249
  153 PHE   CD2     1565    5.994562729    6.380640239    7.549883792
  153 PHE   HD2     1566    6.090209106    6.328439503    7.552956589
  153 PHE   CE1     1567    5.761644824    0.005012086    7.524874905
  153 PHE   HE1     1568    5.666198975    0.057559912    7.521871795
  153 PHE   CE2     1569    5.968528876    6.484566420    7.638423576
  153 PHE   HE2     1570    6.046688881    6.516138058    7.707521101
  153 PHE   CZ      1571    5.854494731    0.035797359    7.623611246
  153 PHE   HZ      1572    5.844142513    0.127828026    7.681079757
  153 PHE   C       1573    5.843682123    6.104192876    7.169627841
  153 PHE   O       1574    5.763912915    6.156149186    7.091744223
  154 ARG   N       1575    5.938490215    6.018744459    7.132258919
  154 ARG   H       1576    6.015202421    5.999272415    7.193392920
  154 ARG   CA      1577    5.954223987    5.968968475    6.994852285
  154 ARG   CB      1578    6.088608987    5.896283750    6.986805866
  154 ARG   CG      1579    6.138941139    5.889581763    6.842492136
  154 ARG   CD      1580    0.224826627    5.827533132    6.837165238
  154 ARG   NE      1581    0.218852118    5.686799396    6.879185704
  154 ARG   HE      1582    0.263652592    5.663688736    6.965550760
  154 ARG   CZ      1583    0.169720541    5.587842894    6.803370621
  154 ARG   NH1     1584    0.131904626    5.604986525    6.675978223
  154 ARG   HH11    1585    0.091472785    5.534826793    6.617291220
  154 ARG   HH12    1586    0.158792449    5.689016039    6.628888415
  154 ARG   NH2     1587    0.138184724    5.472340708    6.863515423
  154 ARG   HH21    1588    0.108223150    5.396994679    6.804986525
  154 ARG   HH22    1589    0.147948811    5.452386558    6.961020425
  154 ARG   C       1590    5.837557962    5.881135307    6.949202404
  154 ARG   O       1591    5.759921044    5.922983168    6.863482887
  155 THR   N       1592    5.811548168    5.771031903    7.019130228
  155 THR   H       1593    5.858120539    5.749945485    7.105075452
  155 THR   CA      1594    5.705863956    5.676630877    6.980001745
  155 THR   CB      1595    5.726294568    5.536739295    7.038489112
  155 THR   OG1     1596    5.718194204    5.543718884    7.181084707
  155 THR   HG1     1597    5.673054649    5.459246226    7.209851017
  155 THR   CG2     1598    5.861295563    5.479345614    6.995060806
  155 THR   C       1599    5.562956452    5.716614348    7.017226949
  155 THR   O       1600    5.472837347    5.698042890    6.935618324
  156 GLY   N       1601    5.545692848    5.779992211    7.132883893
  156 GLY   H       1602    5.623113477    5.814549920    7.185924437
  156 GLY   CA      1603    5.414958906    5.806729911    7.194582906
  156 GLY   C       1604    5.349959509    5.684594001    7.259906127
  156 GLY   O       1605    5.228999156    5.679364524    7.281582730
  157 THR   N       1606    5.434495109    5.588883258    7.297041383
  157 THR   H       1607    5.531603259    5.593044754    7.273495078
  157 THR   CA      1608    5.394109162    5.465697545    7.366376117
  157 THR   CB      1609    5.417197514    5.343460312    7.277324383
  157 THR   OG1     1610    5.555524205    5.342073789    7.241133098
  157 THR   HG1     1611    5.576376845    5.244657193    7.232355586
  157 THR   CG2     1612    5.327018716    5.340684716    7.153768064
  157 THR   C       1613    5.479131988    5.446336435    7.492079604
  157 THR   O       1614    5.596766347    5.481691102    7.498659742
  158 TRP   N       1615    5.417714602    5.379396286    7.589215665
  158 TRP   H       1616    5.317907564    5.373754003    7.591693985
  158 TRP   CA      1617    5.483795910    5.341822491    7.715038487
  158 TRP   CB      1618    5.373493650    5.310085778    7.816187355
  158 TRP   CG      1619    5.277762309    5.426551115    7.842201141
  158 TRP   CD1     1620    5.146650342    5.423767576    7.820082003
  158 TRP   HD1     1621    5.095590849    5.345159375    7.764455752
  158 TRP   CD2     1622    5.303130530    5.540954498    7.916948519
  158 TRP   NE1     1623    5.088869675    5.528790921    7.877722020
  158 TRP   HE1     1624    4.991624640    5.551396541    7.871885102
  158 TRP   CE2     1625    5.180634459    5.602644715    7.939472731
  158 TRP   CE3     1626    5.418515534    5.592577404    7.974744566
  158 TRP   HE3     1627    5.510605434    5.534724632    7.967451855
  158 TRP   CZ2     1628    5.173644730    5.714632182    8.021535813
  158 TRP   HZ2     1629    5.079695683    5.767667628    8.037029550
  158 TRP   CZ3     1630    5.410950736    5.704923256    8.056241186
  158 TRP   HZ3     1631    5.500201947    5.747042505    8.102509971
  158 TRP   CH2     1632    5.288295939    5.765115538    8.081748697
  158 TRP   HH2     1633    5.282358732    5.845767897    8.154829191
  158 TRP   C       1634    5.589454013    5.231243101    7.710751740
  158 TRP   O       1635    5.636258916    5.183779561    7.814116533
  159 ASP   N       1636    5.639841031    5.199567305    7.591816543
  159 ASP   H       1637    5.611017513    5.246744956    7.508482824
  159 ASP   CA      1638    5.731406754    5.086837956    7.569015471
  159 ASP   CB      1639    5.751522981    5.058970053    7.419929410
  159 ASP   CG      1640    5.620620641    5.036640085    7.343952698
  159 ASP   OD1     1641    5.523724552    4.988051958    7.406195374
  159 ASP   OD2     1642    5.613772954    5.073559412    7.224732019
  159 ASP   C       1643    5.868709434    5.096085044    7.635875760
  159 ASP   O       1644    5.944782964    4.999458050    7.633969661
  160 ALA   N       1645    5.907761276    5.216795598    7.675772039
  160 ALA   H       1646    5.866732554    5.298424122    7.635092941
  160 ALA   CA      1647    6.025887613    5.240764712    7.759926029
  160 ALA   CB      1648    6.062027849    5.388503064    7.743327175
  160 ALA   C       1649    6.010161934    5.206751024    7.908267305
  160 ALA   O       1650    6.105974003    5.218328681    7.984514694
  161 TYR   N       1651    5.887725410    5.177376207    7.951134327
  161 TYR   H       1652    5.812742707    5.162779260    7.886602379
  161 TYR   CA      1653    5.850141801    5.159655492    8.092154049
  161 TYR   CB      1654    5.776496448    5.284497361    8.141171312
  161 TYR   CG      1655    5.866759699    5.407352227    8.154080004
  161 TYR   CD1     1656    5.885343914    5.489783707    8.043728593
  161 TYR   HD1     1657    5.848001402    5.459463765    7.945925174
  161 TYR   CD2     1658    5.913508259    5.446120846    8.279096965
  161 TYR   HD2     1659    5.896421945    5.382406805    8.365861690
  161 TYR   CE1     1660    5.950700487    5.611685733    8.057409714
  161 TYR   HE1     1661    5.969363157    5.674588695    7.970364855
  161 TYR   CE2     1662    5.980501684    5.567021356    8.293700872
  161 TYR   HE2     1663    6.014107011    5.597862187    8.392707720
  161 TYR   CZ      1664    5.999148318    5.648230146    8.182447911
  161 TYR   OH      1665    6.075300983    5.760853698    8.185920047
  161 TYR   HH      1666    6.091244123    5.781154619    8.282533371
  161 TYR   C       1667    5.767043896    5.035429115    8.124943040
  161 TYR   O       1668    5.686481962    5.036757877    8.217880465
  162 LYSH  N       1669    5.793876816    4.924693159    8.056340483
  162 LYSH  H       1670    5.880819576    4.908062270    8.009807858
  162 LYSH  CA      1671    5.723173022    4.796869860    8.072865433
  162 LYSH  CB      1672    5.618823185    4.771250126    7.963961105
  162 LYSH  CG      1673    5.505614132    4.874084148    7.959796763
  162 LYSH  CD      1674    5.399941301    4.833053704    7.857051528
  162 LYSH  CE      1675    5.466445446    4.860830927    7.722090263
  162 LYSH  NZ      1676    5.378188647    4.836607462    7.607063603
  162 LYSH  HZ1     1677    5.292304599    4.887386541    7.613708622
  162 LYSH  HZ2     1678    5.363749635    4.738604030    7.593442232
  162 LYSH  HZ3     1679    5.428306939    4.872126974    7.528144016
  162 LYSH  C       1680    5.822497160    4.683183299    8.048028875
  162 LYSH  O1      1681    5.781339087    4.565259196    8.052940867
  162 LYSH  O2      1682    5.934725354    4.716576701    8.004274303
  163 EDSR  F2      1683    5.823004980    0.449917729    7.754987549
  163 EDSR  dMe1    1684    5.951334830    0.371260986    7.782486885
  163 EDSR  CE1     1685    5.938290397    0.383876329    7.748849134
  163 EDSR  dHE1    1686    6.005536184    0.378356017    7.822664479
  163 EDSR  dH4     1687    5.920743872    0.404637873    7.771694522
  163 EDSR  F1      1688    5.757272565    0.431526455    7.633908275
  163 EDSR  dH3     1689    5.804775995    0.373439168    7.554850699
  163 EDSR  CD1     1690    5.949039332    0.325238059    7.629957531
  163 EDSR  HD1     1691    6.033107811    0.263769641    7.597788680
  163 EDSR  CG      1692    5.841254652    0.352046548    7.556784290
  163 EDSR  HG      1693    5.817180742    0.309251139    7.426753188
  163 EDSR  CE3     1694    5.631315388    0.486509348    7.613129262
  163 EDSR  HE3     1695    5.580012951    0.471423911    7.518156038
  163 EDSR  CZ2     1696    5.763051734    0.524964841    7.855442693
  163 EDSR  HZ2     1697    5.816705678    0.544643958    7.948246877
  163 EDSR  dMe2    1698    5.834784650    0.546256384    7.988883673
  163 EDSR  CZ3     1699    5.571564428    0.561611234    7.713691438
  163 EDSR  HZ3     1700    5.483516493    0.621812854    7.691219298
  163 EDSR  d2Me    1701    5.439816484    0.634313537    7.685977085
  163 EDSR  CH2     1702    5.637206513    0.580241430    7.834788542
  163 EDSR  HH2     1703    5.592976533    0.644278628    7.911102973
  163 EDSR  d3Me    1704    0.026151412    0.453399279    7.772186547
  163 EDSR  d4Me    1705    0.052563755    0.512544205    7.633579953
  163 EDSR  d5Me    1706    0.145085371    0.368542682    7.817577803
  163 EDSR  dC10    1707    0.091229354    0.410828790    7.526042799
    1 SOLV  OW      1708    4.957250516    6.056426818    4.805119828
    1 SOLV  HW1     1709    4.885473680    5.987391264    4.795963122
    1 SOLV  HW2     1710    5.026934992    6.023765747    4.868986650
    2 SOLV  OW      1711    4.423012138    3.837722445    5.276380885
    2 SOLV  HW1     1712    4.458276299    3.776251049    5.346947552
    2 SOLV  HW2     1713    4.370277669    3.785084483    5.209670648
    3 SOLV  OW      1714    3.199538664    3.933045009    8.381773554
    3 SOLV  HW1     1715    3.203918849    3.883476506    8.468516767
    3 SOLV  HW2     1716    3.147003762    4.017239376    8.394146682
    4 SOLV  OW      1717    3.991582816    3.921795592    7.235712046
    4 SOLV  HW1     1718    3.980911328    3.825179327    7.259203653
    4 SOLV  HW2     1719    3.901549285    3.965069548    7.231023269
    5 SOLV  OW      1720    3.741257918    5.714325105    4.415993557
    5 SOLV  HW1     1721    3.651546121    5.679899190    4.388270100
    5 SOLV  HW2     1722    3.769972022    5.786759699    4.353300837
    6 SOLV  OW      1723    5.177458960    3.552537033    5.627205777
    6 SOLV  HW1     1724    5.110308250    3.597611881    5.568391558
    6 SOLV  HW2     1725    5.231614455    3.488402563    5.572855195
    7 SOLV  OW      1726    5.047174106    3.668755871    5.396556807
    7 SOLV  HW1     1727    4.999395034    3.635389228    5.315291664
    7 SOLV  HW2     1728    4.987831519    3.731884115    5.446508073
    8 SOLV  OW      1729    4.393811421    3.514770825    6.916836110
    8 SOLV  HW1     1730    4.393824327    3.567803862    6.832047233
    8 SOLV  HW2     1731    4.304620357    3.471149480    6.928831533
    9 SOLV  OW      1732    3.774061168    4.095493208    7.254539822
    9 SOLV  HW1     1733    3.681321290    4.110552750    7.288807128
    9 SOLV  HW2     1734    3.839461655    4.106778633    7.329354900
   10 SOLV  OW      1735    3.552555697    5.828541703    5.420614149
   10 SOLV  HW1     1736    3.517348134    5.920119890    5.439998804
   10 SOLV  HW2     1737    3.616180821    5.801361796    5.492825276
   11 SOLV  OW      1738    6.024765661    5.107453356    8.370815712
   11 SOLV  HW1     1739    6.014221982    5.139793216    8.464858245
   11 SOLV  HW2     1740    5.934628336    5.088835703    8.331704152
   12 SOLV  OW      1741    5.817742296    3.954154927    5.286491582
   12 SOLV  HW1     1742    5.871396986    3.985602697    5.364809947
   12 SOLV  HW2     1743    5.847676491    3.862399465    5.260287815
   13 SOLV  OW      1744    4.643415903    4.075828556    5.682004851
   13 SOLV  HW1     1745    4.557709521    4.080666125    5.630704343
   13 SOLV  HW2     1746    4.638283457    4.001284151    5.748478231
   14 SOLV  OW      1747    5.336198257    4.647948750    7.071265322
   14 SOLV  HW1     1748    5.366974156    4.631343119    7.164952424
   14 SOLV  HW2     1749    5.306161057    4.561793662    7.030313427
   15 SOLV  OW      1750    3.412819991    5.088785774    6.936803624
   15 SOLV  HW1     1751    3.317093273    5.115656226    6.947501805
   15 SOLV  HW2     1752    3.418330311    5.007615032    6.878656391
   16 SOLV  OW      1753    4.447635081    6.350059536    7.655419584
   16 SOLV  HW1     1754    4.542939772    6.364910443    7.681847330
   16 SOLV  HW2     1755    4.433882880    6.253509155    7.633278379
   17 SOLV  OW      1756    4.578324826    4.718439288    6.561595894
   17 SOLV  HW1     1757    4.634195500    4.769058402    6.495897080
   17 SOLV  HW2     1758    4.499146724    4.679229501    6.514740811
   18 SOLV  OW      1759    4.914332565    3.687200644    6.882281145
   18 SOLV  HW1     1760    4.885569676    3.745945348    6.806635591
   18 SOLV  HW2     1761    4.843142698    3.619446329    6.900762621
   19 SOLV  OW      1762    3.903460584    5.555877127    5.938511356
   19 SOLV  HW1     1763    3.885079702    5.479305004    6.000161220
   19 SOLV  HW2     1764    3.873152342    5.641066142    5.981240833
   20 SOLV  OW      1765    4.036927013    5.364517090    6.324490469
   20 SOLV  HW1     1766    4.128218776    5.334269476    6.351893957
   20 SOLV  HW2     1767    3.988564605    5.288830730    6.280506984
   21 SOLV  OW      1768    4.109160169    3.408459274    7.204580972
   21 SOLV  HW1     1769    4.080559429    3.413183651    7.108868379
   21 SOLV  HW2     1770    4.200178343    3.448773954    7.214164966
   22 SOLV  OW      1771    4.965235984    4.810360002    5.077242807
   22 SOLV  HW1     1772    5.048394189    4.789484115    5.025759639
   22 SOLV  HW2     1773    4.971281617    4.769462728    5.168305716
   23 SOLV  OW      1774    4.327468255    6.236457948    6.350742392
   23 SOLV  HW1     1775    4.330768901    6.159629459    6.414682606
   23 SOLV  HW2     1776    4.418796202    6.276189411    6.341664411
   24 SOLV  OW      1777    3.321824051    5.848497459    4.385783797
   24 SOLV  HW1     1778    3.305906362    5.869074793    4.482350863
   24 SOLV  HW2     1779    3.281461449    5.759737825    4.363546452
   25 SOLV  OW      1780    3.917281902    4.304387456    4.405817755
   25 SOLV  HW1     1781    3.823827152    4.337139251    4.419729822
   25 SOLV  HW2     1782    3.977092315    4.343664368    4.475688002
   26 SOLV  OW      1783    3.800485432    3.562434817    5.894418474
   26 SOLV  HW1     1784    3.767112628    3.469540055    5.910505844
   26 SOLV  HW2     1785    3.773820711    3.591970578    5.802665829
   27 SOLV  OW      1786    3.926631857    3.377275518    6.190869585
   27 SOLV  HW1     1787    3.889765404    3.315304795    6.121581816
   27 SOLV  HW2     1788    3.852256628    3.410242495    6.249027030
   28 SOLV  OW      1789    4.428183512    5.954237042    7.045198281
   28 SOLV  HW1     1790    4.373281714    5.948818412    6.961781266
   28 SOLV  HW2     1791    4.509011237    5.896127715    7.035695883
   29 SOLV  OW      1792    4.278459370    5.761986329    8.604753171
   29 SOLV  HW1     1793    4.183479536    5.731461233    8.611702875
   29 SOLV  HW2     1794    4.281190488    5.853334851    8.564139048
   30 SOLV  OW      1795    5.082699363    3.360327153    8.294813163
   30 SOLV  HW1     1796    5.020781172    3.404980660    8.359415368
   30 SOLV  HW2     1797    5.173636452    3.352669949    8.335717138
   31 SOLV  OW      1798    4.399544233    5.356764113    5.762853180
   31 SOLV  HW1     1799    4.449182469    5.430737140    5.808290240
   31 SOLV  HW2     1800    4.301564620    5.366845881    5.780175911
   32 SOLV  OW      1801    4.314786649    4.720688796    4.955132359
   32 SOLV  HW1     1802    4.289018176    4.673525309    5.039463031
   32 SOLV  HW2     1803    4.399413504    4.681162540    4.919385491
   33 SOLV  OW      1804    3.468363721    5.304269774    7.953005638
   33 SOLV  HW1     1805    3.535595954    5.321534472    7.881007642
   33 SOLV  HW2     1806    3.515776854    5.283779359    8.038633919
   34 SOLV  OW      1807    4.148103349    5.333064894    7.337819730
   34 SOLV  HW1     1808    4.168798017    5.422753129    7.376930616
   34 SOLV  HW2     1809    4.051096707    5.328731502    7.313919340
   35 SOLV  OW      1810    4.256952308    4.235993108    8.045475980
   35 SOLV  HW1     1811    4.293459723    4.248478999    7.953211606
   35 SOLV  HW2     1812    4.263200687    4.322243853    8.095707270
   36 SOLV  OW      1813    3.487736874    4.477487341    7.478328839
   36 SOLV  HW1     1814    3.511706404    4.439021128    7.567477910
   36 SOLV  HW2     1815    3.487344188    4.577326136    7.484142146
   37 SOLV  OW      1816    4.412893918    3.572339153    4.538140995
   37 SOLV  HW1     1817    4.504587011    3.551266372    4.572042158
   37 SOLV  HW2     1818    4.357090008    3.489359687    4.539262655
   38 SOLV  OW      1819    4.184584107    6.315733108    8.350879280
   38 SOLV  HW1     1820    4.111332202    6.256077725    8.318056369
   38 SOLV  HW2     1821    4.163822541    6.345858217    8.443956396
   39 SOLV  OW      1822    3.824407960    6.400854942    6.200176831
   39 SOLV  HW1     1823    3.874389856    6.337605119    6.259359884
   39 SOLV  HW2     1824    3.804639321    6.356214012    6.112897741
   40 SOLV  OW      1825    4.448684557    5.213350622    7.785401005
   40 SOLV  HW1     1826    4.374045096    5.272172746    7.754262343
   40 SOLV  HW2     1827    4.416602599    5.118776099    7.790601481
   41 SOLV  OW      1828    3.225159665    3.276914395    7.412013099
   41 SOLV  HW1     1829    3.233421904    3.337765870    7.333085332
   41 SOLV  HW2     1830    3.173207149    3.195516803    7.386013994
   42 SOLV  OW      1831    5.114744866    4.907748922    6.212241274
   42 SOLV  HW1     1832    5.092877154    4.951067046    6.124802688
   42 SOLV  HW2     1833    5.195345667    4.849556282    6.201347189
   43 SOLV  OW      1834    4.549546494    5.204594591    7.453862185
   43 SOLV  HW1     1835    4.593278788    5.123043462    7.491770057
   43 SOLV  HW2     1836    4.479805328    5.237605796    7.517473960
   44 SOLV  OW      1837    4.399672666    4.003271609    8.134697033
   44 SOLV  HW1     1838    4.344121400    4.072762664    8.089013259
   44 SOLV  HW2     1839    4.460206291    4.047319927    8.200996197
   45 SOLV  OW      1840    3.595947546    4.857779640    6.687616726
   45 SOLV  HW1     1841    3.675169577    4.916225314    6.670062599
   45 SOLV  HW2     1842    3.623564859    4.761807102    6.682449357
   46 SOLV  OW      1843    4.454693066    3.393648608    7.829914384
   46 SOLV  HW1     1844    4.456781379    3.349104726    7.919421448
   46 SOLV  HW2     1845    4.498250010    3.483440810    7.836373309
   47 SOLV  OW      1846    5.104959573    5.889809986    6.336719695
   47 SOLV  HW1     1847    5.199558905    5.857411737    6.335489470
   47 SOLV  HW2     1848    5.065659371    5.874419780    6.427376496
   48 SOLV  OW      1849    5.322226130    4.220782509    8.177768799
   48 SOLV  HW1     1850    5.251187484    4.205543771    8.246488000
   48 SOLV  HW2     1851    5.324114542    4.317585531    8.152731441
   49 SOLV  OW      1852    3.923686979    3.718690052    7.956047551
   49 SOLV  HW1     1853    3.949852859    3.805691791    7.997835018
   49 SOLV  HW2     1854    3.934716796    3.645036123    8.022781986
   50 SOLV  OW      1855    4.193931976    3.844016961    6.700270151
   50 SOLV  HW1     1856    4.218492721    3.940334817    6.711289383
   50 SOLV  HW2     1857    4.203318760    3.796993270    6.788032693
   51 SOLV  OW      1858    5.864028615    4.856249801    6.955389528
   51 SOLV  HW1     1859    5.912040076    4.783087465    7.003786424
   51 SOLV  HW2     1860    5.768012630    4.857242610    6.983322198
   52 SOLV  OW      1861    0.045434170    3.631083114    4.706915830
   52 SOLV  HW1     1862    0.063283597    3.690752176    4.785153244
   52 SOLV  HW2     1863   -0.028648722    3.567809011    4.729495080
   53 SOLV  OW      1864    5.962351374    3.690183677    7.108731860
   53 SOLV  HW1     1865    6.004594466    3.687438766    7.018128009
   53 SOLV  HW2     1866    5.866863373    3.718625049    7.100098763
   54 SOLV  OW      1867    2.917222871    5.191040345    8.187462227
   54 SOLV  HW1     1868    2.896095634    5.254618757    8.113210009
   54 SOLV  HW2     1869    3.014009161    5.166200495    8.183514296
   55 SOLV  OW      1870    3.904973769    5.345506675    4.840706029
   55 SOLV  HW1     1871    3.813561800    5.353202822    4.880534496
   55 SOLV  HW2     1872    3.973630361    5.355422169    4.912734121
   56 SOLV  OW      1873    3.867077880    5.544195364    6.416860041
   56 SOLV  HW1     1874    3.879571753    5.537488607    6.515849833
   56 SOLV  HW2     1875    3.926259543    5.477721236    6.371245168
   57 SOLV  OW      1876    5.210908715    6.214920709    4.328843856
   57 SOLV  HW1     1877    5.307216573    6.188007374    4.328131245
   57 SOLV  HW2     1878    5.153759666    6.133832836    4.341459384
   58 SOLV  OW      1879    6.015567279    3.685079876    6.187925443
   58 SOLV  HW1     1880    6.075349199    3.646913896    6.117418611
   58 SOLV  HW2     1881    6.015453782    3.784851568    6.181040239
   59 SOLV  OW      1882    5.287901678    4.788079654    5.334553325
   59 SOLV  HW1     1883    5.375162532    4.835304942    5.322046129
   59 SOLV  HW2     1884    5.297630332    4.718376902    5.405607885
   60 SOLV  OW      1885    4.769435315    6.249504245    5.877774621
   60 SOLV  HW1     1886    4.860022286    6.275306046    5.844181472
   60 SOLV  HW2     1887    4.709735296    6.229028081    5.800207252
   61 SOLV  OW      1888    4.045035986    5.708269689    8.289308476
   61 SOLV  HW1     1889    4.059587110    5.804308405    8.265523922
   61 SOLV  HW2     1890    4.027581008    5.655630203    8.206089803
   62 SOLV  OW      1891    3.630216023    4.590766455    5.770735315
   62 SOLV  HW1     1892    3.690238702    4.591786271    5.690747117
   62 SOLV  HW2     1893    3.647930073    4.508410459    5.824623125
   63 SOLV  OW      1894    3.429259059    4.515569571    7.756642208
   63 SOLV  HW1     1895    3.398975077    4.464546431    7.837147854
   63 SOLV  HW2     1896    3.371434482    4.491949474    7.678537476
   64 SOLV  OW      1897    4.212692202    5.120968001    5.464278260
   64 SOLV  HW1     1898    4.184773658    5.139984845    5.370149197
   64 SOLV  HW2     1899    4.265575456    5.198164136    5.499565243
   65 SOLV  OW      1900    3.689469949    5.525540623    7.130896379
   65 SOLV  HW1     1901    3.700445582    5.444360782    7.073543095
   65 SOLV  HW2     1902    3.682855759    5.606700264    7.072835142
   66 SOLV  OW      1903    4.993291706    5.206983344    6.203493179
   66 SOLV  HW1     1904    5.085561813    5.240395925    6.184249865
   66 SOLV  HW2     1905    4.994105442    5.107039370    6.206906381
   67 SOLV  OW      1906    4.808288098    3.268915640    5.701098939
   67 SOLV  HW1     1907    4.841321135    3.362365751    5.714426258
   67 SOLV  HW2     1908    4.869105763    3.220779130    5.637975040
   68 SOLV  OW      1909    3.257920722    4.567928838    6.848505376
   68 SOLV  HW1     1910    3.231160704    4.623759003    6.927038093
   68 SOLV  HW2     1911    3.274107621    4.627115985    6.769539704
   69 SOLV  OW      1912    5.726022879    4.666533956    8.497696918
   69 SOLV  HW1     1913    5.657333529    4.594071145    8.503309474
   69 SOLV  HW2     1914    5.743253691    4.688722061    8.401715564
   70 SOLV  OW      1915    3.136300411    3.760447220    7.879608880
   70 SOLV  HW1     1916    3.090511191    3.748048477    7.967640940
   70 SOLV  HW2     1917    3.232234919    3.733426444    7.887862377
   71 SOLV  OW      1918    4.471735378    4.950575273    5.443427135
   71 SOLV  HW1     1919    4.491499074    4.952584143    5.541434125
   71 SOLV  HW2     1920    4.388813028    5.003383921    5.425080077
   72 SOLV  OW      1921    5.088001256    4.375043340    5.950462349
   72 SOLV  HW1     1922    5.096887801    4.467918300    5.986478632
   72 SOLV  HW2     1923    5.083814337    4.310125178    6.026410729
   73 SOLV  OW      1924    3.914209651    6.347167588    6.870183444
   73 SOLV  HW1     1925    3.994039144    6.384685460    6.823069120
   73 SOLV  HW2     1926    3.861017228    6.421813172    6.910189269
   74 SOLV  OW      1927    5.038358390    4.948900767    8.004937852
   74 SOLV  HW1     1928    5.002316174    5.036214705    7.972098129
   74 SOLV  HW2     1929    5.020794486    4.940400987    8.103019854
   75 SOLV  OW      1930    4.703842230    4.144295875    7.221839228
   75 SOLV  HW1     1931    4.631662027    4.170694604    7.285827874
   75 SOLV  HW2     1932    4.751519325    4.063644831    7.256825032
   76 SOLV  OW      1933    3.921643443    3.905693161    5.053237401
   76 SOLV  HW1     1934    3.928461968    3.805953982    5.055964363
   76 SOLV  HW2     1935    3.954005672    3.938884822    4.964621706
   77 SOLV  OW      1936    3.856433195    5.498123737    8.389236915
   77 SOLV  HW1     1937    3.945662611    5.455043972    8.375730194
   77 SOLV  HW2     1938    3.794723399    5.433524836    8.434177317
   78 SOLV  OW      1939    0.007225572    4.950035367    6.255152819
   78 SOLV  HW1     1940   -0.062525581    4.887095229    6.220888381
   78 SOLV  HW2     1941    0.010840926    5.030906349    6.196436737
   79 SOLV  OW      1942    5.140962071    3.537102697    5.890978108
   79 SOLV  HW1     1943    5.044791330    3.512307187    5.879296551
   79 SOLV  HW2     1944    5.184890129    3.543276802    5.801355292
   80 SOLV  OW      1945    5.159109618    5.911441333    4.922861246
   80 SOLV  HW1     1946    5.206562155    5.894520319    5.009254511
   80 SOLV  HW2     1947    5.098121914    5.834766275    4.902780346
   81 SOLV  OW      1948    4.078009380    4.731838178    5.183066577
   81 SOLV  HW1     1949    4.101807524    4.753141410    5.088295377
   81 SOLV  HW2     1950    4.156580857    4.689849255    5.228511658
   82 SOLV  OW      1951    3.583214123    5.977443444    6.590805350
   82 SOLV  HW1     1952    3.510915839    6.044784985    6.606243294
   82 SOLV  HW2     1953    3.667210025    6.007850416    6.635769274
   83 SOLV  OW      1954    4.888470471    4.550724311    7.828549768
   83 SOLV  HW1     1955    4.921985275    4.642572890    7.807555217
   83 SOLV  HW2     1956    4.960947509    4.498220703    7.873185362
   84 SOLV  OW      1957    4.179959111    5.715725182    5.118835176
   84 SOLV  HW1     1958    4.125708706    5.750238563    5.042234814
   84 SOLV  HW2     1959    4.138252908    5.744783861    5.204952483
   85 SOLV  OW      1960    3.086110985    5.682976949    5.476810766
   85 SOLV  HW1     1961    3.163353410    5.708552264    5.534958331
   85 SOLV  HW2     1962    3.111404076    5.694747248    5.380772461
   86 SOLV  OW      1963    3.481204222    5.638341276    7.341978863
   86 SOLV  HW1     1964    3.541414983    5.707213791    7.301568605
   86 SOLV  HW2     1965    3.497278511    5.550035659    7.297869731
   87 SOLV  OW      1966    5.789744403    3.779055260    5.999496758
   87 SOLV  HW1     1967    5.754626718    3.686605492    6.014330672
   87 SOLV  HW2     1968    5.718468138    3.845676615    6.021436746
   88 SOLV  OW      1969    4.759779245    5.813340260    5.381278778
   88 SOLV  HW1     1970    4.723263228    5.742359867    5.441515715
   88 SOLV  HW2     1971    4.824586136    5.772418648    5.317048182
   89 SOLV  OW      1972    5.477248714    6.088693425    6.327682956
   89 SOLV  HW1     1973    5.389743361    6.056929009    6.291152186
   89 SOLV  HW2     1974    5.528136707    6.136041691    6.255777464
   90 SOLV  OW      1975    5.368374714    3.861538112    6.866514676
   90 SOLV  HW1     1976    5.339243603    3.770821918    6.896878830
   90 SOLV  HW2     1977    5.446586532    3.852501184    6.804846752
   91 SOLV  OW      1978    5.508275309    6.349284746    4.289644943
   91 SOLV  HW1     1979    5.480115781    6.433576187    4.335499433
   91 SOLV  HW2     1980    5.504511840    6.273245338    4.354488309
   92 SOLV  OW      1981    4.223186373    3.599288006    8.006465928
   92 SOLV  HW1     1982    4.203698123    3.613274258    7.909384194
   92 SOLV  HW2     1983    4.294841720    3.662703806    8.035522976
   93 SOLV  OW      1984    5.076067937    3.833535973    7.572598493
   93 SOLV  HW1     1985    5.105498557    3.927924476    7.557548210
   93 SOLV  HW2     1986    4.998130481    3.813094677    7.513355252
   94 SOLV  OW      1987    3.601467761    5.420302115    6.460384562
   94 SOLV  HW1     1988    3.683057874    5.364704293    6.444460407
   94 SOLV  HW2     1989    3.550988145    5.383744270    6.538596779
   95 SOLV  OW      1990    4.654944120    6.139596610    6.724998323
   95 SOLV  HW1     1991    4.754939687    6.138325970    6.724906222
   95 SOLV  HW2     1992    4.622375820    6.191773349    6.803847768
   96 SOLV  OW      1993    5.684119630    5.379061441    6.431804239
   96 SOLV  HW1     1994    5.643749431    5.319886286    6.501582900
   96 SOLV  HW2     1995    5.740776751    5.448677878    6.475891222
   97 SOLV  OW      1996    4.985798706    4.153611277    8.207103054
   97 SOLV  HW1     1997    4.990414915    4.194909412    8.298060459
   97 SOLV  HW2     1998    4.988502325    4.225548354    8.137680822
   98 SOLV  OW      1999    5.411200882    4.086434212    7.511757453
   98 SOLV  HW1     2000    5.391302499    4.134478898    7.597179553
   98 SOLV  HW2     2001    5.490184373    4.128776741    7.467364752
   99 SOLV  OW      2002    5.914764675    5.761737207    4.685089079
   99 SOLV  HW1     2003    5.917129536    5.846961484    4.632809532
   99 SOLV  HW2     2004    5.908029614    5.782677573    4.782647252
  100 SOLV  OW      2005    3.546807522    5.322692856    5.232596790
  100 SOLV  HW1     2006    3.542981118    5.422541002    5.236803689
  100 SOLV  HW2     2007    3.458330575    5.284798393    5.259724644
  101 SOLV  OW      2008    5.531824813    3.378869958    5.068190422
  101 SOLV  HW1     2009    5.595927371    3.443297489    5.109921149
  101 SOLV  HW2     2010    5.457620219    3.429489604    5.024237350
  102 SOLV  OW      2011    3.682650797    3.532614071    7.397353552
  102 SOLV  HW1     2012    3.676571188    3.629877247    7.419820916
  102 SOLV  HW2     2013    3.676384605    3.478596707    7.481276523
  103 SOLV  OW      2014    4.024662480    6.490833919    5.438401888
  103 SOLV  HW1     2015    4.036208554    6.393743578    5.417376961
  103 SOLV  HW2     2016    4.111909170    6.528875637    5.469101066
  104 SOLV  OW      2017    5.321695661    4.934123553    8.168106438
  104 SOLV  HW1     2018    5.275492846    5.020151119    8.146548211
  104 SOLV  HW2     2019    5.320385469    4.919476773    8.267019943
  105 SOLV  OW      2020    3.728429164    4.286049935    7.799164644
  105 SOLV  HW1     2021    3.726208746    4.237128320    7.886361287
  105 SOLV  HW2     2022    3.659809607    4.247403503    7.737525273
  106 SOLV  OW      2023    4.248801289    5.168409441    4.539324151
  106 SOLV  HW1     2024    4.221180858    5.155007423    4.444144854
  106 SOLV  HW2     2025    4.311868033    5.095611589    4.566249406
  107 SOLV  OW      2026    4.117037127    3.316839878    5.602919983
  107 SOLV  HW1     2027    4.171380505    3.268363889    5.671465517
  107 SOLV  HW2     2028    4.178102406    3.363808765    5.539153956
  108 SOLV  OW      2029    3.808522567    4.787896722    5.926211572
  108 SOLV  HW1     2030    3.908515279    4.786935940    5.927694378
  108 SOLV  HW2     2031    3.775273559    4.710928298    5.871692571
  109 SOLV  OW      2032    4.620058296    5.281100370    5.999913423
  109 SOLV  HW1     2033    4.655916458    5.354384870    5.942075096
  109 SOLV  HW2     2034    4.554552352    5.319204711    6.065160040
  110 SOLV  OW      2035    3.974298634    4.701404837    7.461782823
  110 SOLV  HW1     2036    4.014832982    4.612778480    7.439365678
  110 SOLV  HW2     2037    4.045952426    4.771115553    7.464320924
  111 SOLV  OW      2038    4.342044129    5.263942159    8.315449095
  111 SOLV  HW1     2039    4.357347384    5.350289427    8.363514611
  111 SOLV  HW2     2040    4.426804114    5.235169880    8.270861453
  112 SOLV  OW      2041    3.140257402    3.566906014    7.450660017
  112 SOLV  HW1     2042    3.082778883    3.563758809    7.532431889
  112 SOLV  HW2     2043    3.218221618    3.505371796    7.462361300
  113 SOLV  OW      2044    3.726289697    5.298326361    8.510203519
  113 SOLV  HW1     2045    3.798255172    5.293413279    8.579475881
  113 SOLV  HW2     2046    3.643870152    5.253271266    8.544540015
  114 SOLV  OW      2047    5.012465473    6.236012232    4.606141025
  114 SOLV  HW1     2048    5.066671950    6.176679470    4.546630098
  114 SOLV  HW2     2049    4.981841453    6.184120285    4.685950079
  115 SOLV  OW      2050    4.987634965    3.361582610    5.071654291
  115 SOLV  HW1     2051    5.066264531    3.352120154    5.132724614
  115 SOLV  HW2     2052    4.979220058    3.456934943    5.042720706
  116 SOLV  OW      2053    4.628341288    6.336632308    8.128837488
  116 SOLV  HW1     2054    4.588865909    6.253766482    8.168523532
  116 SOLV  HW2     2055    4.615155857    6.413237005    8.191762835
  117 SOLV  OW      2056    5.120194171    4.398167747    7.895343961
  117 SOLV  HW1     2057    5.206492631    4.357453818    7.925291179
  117 SOLV  HW2     2058    5.134054845    4.445216658    7.808193054
  118 SOLV  OW      2059    4.264366645    4.628163089    7.177777685
  118 SOLV  HW1     2060    4.169915440    4.597723185    7.165427596
  118 SOLV  HW2     2061    4.269462760    4.727149213    7.164516492
  119 SOLV  OW      2062    5.905909988    6.127383460    5.103594777
  119 SOLV  HW1     2063    5.848293783    6.208794454    5.110974155
  119 SOLV  HW2     2064    5.984235486    6.147252221    5.044673565
  120 SOLV  OW      2065    4.640627381    3.682972445    7.428672038
  120 SOLV  HW1     2066    4.678466161    3.699661119    7.519730054
  120 SOLV  HW2     2067    4.551636829    3.727928115    7.420826257
  121 SOLV  OW      2068    4.455054072    6.302331240    5.000431979
  121 SOLV  HW1     2069    4.425480987    6.318909335    5.094510473
  121 SOLV  HW2     2070    4.474457174    6.204986477    4.988282306
  122 SOLV  OW      2071    3.962925445    5.413751997    5.459196485
  122 SOLV  HW1     2072    3.879419719    5.423807129    5.513289750
  122 SOLV  HW2     2073    3.980075716    5.316719710    5.442139378
  123 SOLV  OW      2074    5.649474338    3.339191525    7.500525693
  123 SOLV  HW1     2075    5.611395858    3.431575098    7.496388950
  123 SOLV  HW2     2076    5.698890535    3.327379429    7.586666679
  124 SOLV  OW      2077    6.006742801    4.174746360    8.224025642
  124 SOLV  HW1     2078    6.102128473    4.169421303    8.253600463
  124 SOLV  HW2     2079    5.952959280    4.222593679    8.293448678
  125 SOLV  OW      2080    4.093624071    3.631068124    6.323288219
  125 SOLV  HW1     2081    4.057673400    3.562201134    6.386270152
  125 SOLV  HW2     2082    4.172658862    3.676147867    6.364797256
  126 SOLV  OW      2083    4.625045222    4.783436539    8.297463919
  126 SOLV  HW1     2084    4.528425562    4.776193482    8.322238587
  126 SOLV  HW2     2085    4.681544315    4.764290409    8.377732131
  127 SOLV  OW      2086    3.203271292    6.427528346    6.642873051
  127 SOLV  HW1     2087    3.106053840    6.422908925    6.619874071
  127 SOLV  HW2     2088    3.213989380    6.465469850    6.734773851
  128 SOLV  OW      2089    4.524160885    3.361454235    5.700794273
  128 SOLV  HW1     2090    4.566802877    3.446217081    5.732368612
  128 SOLV  HW2     2091    4.451989003    3.382974001    5.635004623
  129 SOLV  OW      2092    3.148646505    4.914452876    4.688834746
  129 SOLV  HW1     2093    3.130287329    4.832052990    4.635217169
  129 SOLV  HW2     2094    3.247359999    4.925157221    4.700712890
  130 SOLV  OW      2095    4.406112237    4.044840093    7.069328348
  130 SOLV  HW1     2096    4.470433844    4.073578420    6.998347535
  130 SOLV  HW2     2097    4.452874355    4.042512015    7.157699727
  131 SOLV  OW      2098    5.039707372    4.955246132    8.303235441
  131 SOLV  HW1     2099    5.114176929    4.936946047    8.367421163
  131 SOLV  HW2     2100    4.994744761    4.869271612    8.279001588
  132 SOLV  OW      2101    5.444975875    5.875578900    5.606881533
  132 SOLV  HW1     2102    5.503281450    5.829094194    5.673524787
  132 SOLV  HW2     2103    5.361554870    5.822273349    5.592720592
  133 SOLV  OW      2104    3.231424600    5.789586627    5.252988804
  133 SOLV  HW1     2105    3.244699573    5.874733473    5.202246874
  133 SOLV  HW2     2106    3.194899157    5.719591899    5.191599751
  134 SOLV  OW      2107    3.608092992    4.462398943    7.170197756
  134 SOLV  HW1     2108    3.578883129    4.531881565    7.104478249
  134 SOLV  HW2     2109    3.703415876    4.478669656    7.195705106
  135 SOLV  OW      2110    3.514012820    4.427063755    8.130998614
  135 SOLV  HW1     2111    3.459418698    4.412620311    8.048458721
  135 SOLV  HW2     2112    3.473277728    4.376573238    8.207112442
  136 SOLV  OW      2113    4.964216447    3.417528761    4.469496876
  136 SOLV  HW1     2114    4.955352918    3.492566655    4.403983775
  136 SOLV  HW2     2115    4.910951341    3.339092932    4.437692655
  137 SOLV  OW      2116    4.871910163    4.114549457    6.251103266
  137 SOLV  HW1     2117    4.841985701    4.124486648    6.156204299
  137 SOLV  HW2     2118    4.836125809    4.028985019    6.288519939
  138 SOLV  OW      2119    5.140826627    4.260528647    6.222447840
  138 SOLV  HW1     2120    5.118338397    4.302173480    6.310549367
  138 SOLV  HW2     2121    5.068796019    4.196103914    6.196701725
  139 SOLV  OW      2122    4.325833207    5.927524233    6.775521768
  139 SOLV  HW1     2123    4.325663590    5.836083362    6.735035780
  139 SOLV  HW2     2124    4.234141721    5.966929817    6.769164784
  140 SOLV  OW      2125    5.428065539    6.095617370    5.420375573
  140 SOLV  HW1     2126    5.396715760    6.147489220    5.340825943
  140 SOLV  HW2     2127    5.349669270    6.052431837    5.464992650
  141 SOLV  OW      2128    5.700788600    4.097320964    8.459805699
  141 SOLV  HW1     2129    5.697166942    4.186497310    8.504913034
  141 SOLV  HW2     2130    5.609892227    4.073650608    8.425465560
  142 SOLV  OW      2131    5.341104384    3.328103472    5.728237110
  142 SOLV  HW1     2132    5.337276432    3.258118024    5.799574857
  142 SOLV  HW2     2133    5.278118879    3.402372088    5.751017728
  143 SOLV  OW      2134    5.919570128    4.698150101    5.143233404
  143 SOLV  HW1     2135    5.903989930    4.749469485    5.058831706
  143 SOLV  HW2     2136    5.981989907    4.622183352    5.124984120
  144 SOLV  OW      2137    3.395361846    5.697359078    8.213151698
  144 SOLV  HW1     2138    3.338258986    5.641256973    8.273098416
  144 SOLV  HW2     2139    3.337704536    5.742980769    8.145369646
  145 SOLV  OW      2140    5.240851779    3.740911440    6.422626662
  145 SOLV  HW1     2141    5.249035026    3.798917968    6.341572010
  145 SOLV  HW2     2142    5.144618994    3.733799320    6.448902301
  146 SOLV  OW      2143    3.932971602    3.700599479    4.650850352
  146 SOLV  HW1     2144    4.012505138    3.640077800    4.647270402
  146 SOLV  HW2     2145    3.874296289    3.673982563    4.727339411
  147 SOLV  OW      2146    5.753713903    5.687638405    4.444079875
  147 SOLV  HW1     2147    5.833430301    5.633326753    4.417698870
  147 SOLV  HW2     2148    5.765341301    5.720492741    4.537812854
  148 SOLV  OW      2149    3.146524130    3.310824465    6.685519957
  148 SOLV  HW1     2150    3.171120473    3.277047635    6.594663133
  148 SOLV  HW2     2151    3.207070154    3.386395669    6.710486589
  149 SOLV  OW      2152    4.535876497    4.747930480    7.451472144
  149 SOLV  HW1     2153    4.563134718    4.655115202    7.476822652
  149 SOLV  HW2     2154    4.486760217    4.790193625    7.527642234
  150 SOLV  OW      2155    3.514795641    4.978917631    7.904916114
  150 SOLV  HW1     2156    3.519982625    4.906166228    7.836490953
  150 SOLV  HW2     2157    3.605923451    5.017417847    7.919581186
  151 SOLV  OW      2158    4.755420052    3.991604074    5.252115977
  151 SOLV  HW1     2159    4.759878183    4.075104221    5.306967661
  151 SOLV  HW2     2160    4.713641668    3.918504554    5.306072656
  152 SOLV  OW      2161    5.327407593    5.751233908    6.676486264
  152 SOLV  HW1     2162    5.352105043    5.655087675    6.688571112
  152 SOLV  HW2     2163    5.357276854    5.782203687    6.586205472
  153 SOLV  OW      2164    3.960443781    5.961934253    8.026147053
  153 SOLV  HW1     2165    3.915271384    6.016246242    7.955366342
  153 SOLV  HW2     2166    4.013154755    5.888556257    7.983262076
  154 SOLV  OW      2167    4.476739407    5.342362141    4.572462591
  154 SOLV  HW1     2168    4.426625284    5.420271863    4.534772952
  154 SOLV  HW2     2169    4.427642850    5.257822660    4.551380029
  155 SOLV  OW      2170    3.575633755    5.717335610    4.796534980
  155 SOLV  HW1     2171    3.496059200    5.774162336    4.817479986
  155 SOLV  HW2     2172    3.551685461    5.651489094    4.725183840
  156 SOLV  OW      2173    3.305622261    5.142925587    4.814303118
  156 SOLV  HW1     2174    3.311534194    5.126301929    4.912734516
  156 SOLV  HW2     2175    3.346013265    5.065852013    4.765022898
  157 SOLV  OW      2176    3.407106212    4.040542849    6.685996844
  157 SOLV  HW1     2177    3.334505706    3.983175239    6.648074224
  157 SOLV  HW2     2178    3.457662661    4.083930981    6.611409607
  158 SOLV  OW      2179    4.803027452    5.364830361    7.336544152
  158 SOLV  HW1     2180    4.729887924    5.306217049    7.371407318
  158 SOLV  HW2     2181    4.871135080    5.308689846    7.289516642
  159 SOLV  OW      2182    3.994868514    6.100898623    8.358875320
  159 SOLV  HW1     2183    3.936900146    6.076007798    8.436466628
  159 SOLV  HW2     2184    3.937879922    6.136375053    8.284754984
  160 SOLV  OW      2185    3.249570773    6.024130888    5.825344126
  160 SOLV  HW1     2186    3.228105518    5.987579120    5.734762007
  160 SOLV  HW2     2187    3.237999298    6.123457620    5.824780143
  161 SOLV  OW      2188    3.706214878    4.211555027    7.016873221
  161 SOLV  HW1     2189    3.633475495    4.213526465    6.948276269
  161 SOLV  HW2     2190    3.682063407    4.272031548    7.092768136
  162 SOLV  OW      2191    4.077036556    5.353518104    8.367797145
  162 SOLV  HW1     2192    4.160839698    5.318975718    8.325539436
  162 SOLV  HW2     2193    4.097632013    5.387738460    8.459475003
  163 SOLV  OW      2194    4.488846871    5.652252216    7.746555427
  163 SOLV  HW1     2195    4.445056354    5.680062703    7.661061877
  163 SOLV  HW2     2196    4.449596570    5.565613950    7.777432752
  164 SOLV  OW      2197    5.909917933    5.433657413    5.027010025
  164 SOLV  HW1     2198    5.903543115    5.370928747    5.104639065
  164 SOLV  HW2     2199    5.818889347    5.468712683    5.004946427
  165 SOLV  OW      2200    4.157253777    4.410802247    6.900703885
  165 SOLV  HW1     2201    4.221054212    4.389672522    6.974752387
  165 SOLV  HW2     2202    4.084277653    4.342450329    6.899097215
  166 SOLV  OW      2203    5.664503821    3.458154768    0.041564987
  166 SOLV  HW1     2204    5.711580103    3.437449737   -0.044207552
  166 SOLV  HW2     2205    5.604769680    3.537297256    0.028515553
  167 SOLV  OW      2206    5.349877148    5.132109036    5.449648425
  167 SOLV  HW1     2207    5.340961611    5.044502435    5.402242548
  167 SOLV  HW2     2208    5.306215951    5.126007576    5.539415060
  168 SOLV  OW      2209    4.598506725    6.353454055    6.388921579
  168 SOLV  HW1     2210    4.687819596    6.347415208    6.433513021
  168 SOLV  HW2     2211    4.601575747    6.304898690    6.301544434
  169 SOLV  OW      2212    5.014094133    4.368313200    8.367205184
  169 SOLV  HW1     2213    5.104246856    4.374525036    8.410050685
  169 SOLV  HW2     2214    4.948012121    4.420753564    8.420900715
  170 SOLV  OW      2215    5.952786929    5.167317677    6.417552198
  170 SOLV  HW1     2216    5.973460459    5.091442039    6.355782431
  170 SOLV  HW2     2217    5.860988828    5.201964162    6.398196151
  171 SOLV  OW      2218    3.946109695    4.165958941    6.331352523
  171 SOLV  HW1     2219    3.937734357    4.265610878    6.330435126
  171 SOLV  HW2     2220    3.977144258    4.135985911    6.421571306
  172 SOLV  OW      2221    5.970108420    4.943785012    4.994681449
  172 SOLV  HW1     2222    5.902706198    4.924578763    5.066025824
  172 SOLV  HW2     2223    5.959040114    5.037960284    4.962899639
  173 SOLV  OW      2224    4.041767901    3.809817336    7.536477010
  173 SOLV  HW1     2225    3.978114715    3.803655119    7.613367791
  173 SOLV  HW2     2226    4.029295351    3.730772585    7.476490738
  174 SOLV  OW      2227    5.729540375    4.343263868    7.032051953
  174 SOLV  HW1     2228    5.705646098    4.374985365    7.123837927
  174 SOLV  HW2     2229    5.725891925    4.243357660    7.029334922
  175 SOLV  OW      2230    0.032052047    4.047915716    6.340734368
  175 SOLV  HW1     2231   -0.039187912    3.977725610    6.340387591
  175 SOLV  HW2     2232    0.010551649    4.116859298    6.409917643
  176 SOLV  OW      2233    3.551237424    3.977668954    5.116474296
  176 SOLV  HW1     2234    3.586484923    3.973160695    5.022990748
  176 SOLV  HW2     2235    3.609533517    4.037745081    5.171194221
  177 SOLV  OW      2236    5.803110144    5.363129830    4.310509045
  177 SOLV  HW1     2237    5.800678870    5.291856249    4.380612277
  177 SOLV  HW2     2238    5.897807991    5.391129298    4.294748919
  178 SOLV  OW      2239    3.773083585    6.152697035    7.499693933
  178 SOLV  HW1     2240    3.789687396    6.247965942    7.525155972
  178 SOLV  HW2     2241    3.688917340    6.146749275    7.446021878
  179 SOLV  OW      2242    4.003853338    3.555504480    8.196691764
  179 SOLV  HW1     2243    4.100448143    3.581274060    8.194075721
  179 SOLV  HW2     2244    3.990677116    3.482398991    8.263650289
  180 SOLV  OW      2245    3.424618623    6.019265607    5.172930828
  180 SOLV  HW1     2246    3.483577153    5.948835817    5.212478379
  180 SOLV  HW2     2247    3.480888594    6.087248047    5.125896063
  181 SOLV  OW      2248    3.398664714    4.365479548    5.058033115
  181 SOLV  HW1     2249    3.362093368    4.453362817    5.027387420
  181 SOLV  HW2     2250    3.332710972    4.321370642    5.118912483
  182 SOLV  OW      2251    5.752872305    4.723261621    4.923892312
  182 SOLV  HW1     2252    5.674097783    4.781932052    4.942685810
  182 SOLV  HW2     2253    5.794588201    4.750303608    4.837122157
  183 SOLV  OW      2254    4.827438894    4.718596628    4.530262381
  183 SOLV  HW1     2255    4.924815463    4.695845093    4.531052636
  183 SOLV  HW2     2256    4.806566024    4.778334376    4.607696829
  184 SOLV  OW      2257    5.493689856    3.665412558    4.838023711
  184 SOLV  HW1     2258    5.444355392    3.627042032    4.759959433
  184 SOLV  HW2     2259    5.579937912    3.616314953    4.850312912
  185 SOLV  OW      2260    3.844850403    4.658310270    0.085239146
  185 SOLV  HW1     2261    3.745849748    4.666912679    0.073980526
  185 SOLV  HW2     2262    3.890635415    4.730930672    0.033948818
  186 SOLV  OW      2263    3.109663091    6.488018118    8.249675052
  186 SOLV  HW1     2264    3.136904581    6.445082625    8.163564484
  186 SOLV  HW2     2265    3.189197107    6.495368717    8.309847409
  187 SOLV  OW      2266    3.206664544    6.000738509    5.507128189
  187 SOLV  HW1     2267    3.131544339    5.934970623    5.501432313
  187 SOLV  HW2     2268    3.198747829    6.066877579    5.432537325
  188 SOLV  OW      2269    5.213528252    3.879128390    4.747995279
  188 SOLV  HW1     2270    5.172706709    3.950301577    4.690813224
  188 SOLV  HW2     2271    5.295815683    3.843786367    4.703490739
  189 SOLV  OW      2272    5.832640257    3.517601472    4.712875345
  189 SOLV  HW1     2273    5.822743180    3.420060350    4.732579111
  189 SOLV  HW2     2274    5.810838722    3.570522181    4.794878412
  190 SOLV  OW      2275    0.025609105    3.518511989    8.603597009
  190 SOLV  HW1     2276    0.033254816    3.546220060    8.507815743
  190 SOLV  HW2     2277   -0.032262806    3.583697272    8.652607420
  191 SOLV  OW      2278    5.709884496    5.317991444    4.776355164
  191 SOLV  HW1     2279    5.686541762    5.380089198    4.701528573
  191 SOLV  HW2     2280    5.665621833    5.349070994    4.860468901
  192 SOLV  OW      2281    5.622437627    5.391556485    6.011608540
  192 SOLV  HW1     2282    5.616814290    5.298970729    6.048976998
  192 SOLV  HW2     2283    5.618748710    5.457913121    6.086330503
  193 SOLV  OW      2284    5.388867711    4.162147009    5.897553116
  193 SOLV  HW1     2285    5.365652769    4.077189830    5.944935209
  193 SOLV  HW2     2286    5.470853678    4.147986495    5.842059773
  194 SOLV  OW      2287    3.557635215    6.047481742    5.978682477
  194 SOLV  HW1     2288    3.581882580    6.104190630    5.899955959
  194 SOLV  HW2     2289    3.640815472    6.009880919    6.019534430
  195 SOLV  OW      2290    3.724481195    3.446830097    4.492108009
  195 SOLV  HW1     2291    3.801700832    3.508762378    4.506367222
  195 SOLV  HW2     2292    3.742779232    3.359734029    4.537709101
  196 SOLV  OW      2293    3.070549534    4.514813998    5.526771069
  196 SOLV  HW1     2294    3.029114382    4.605780194    5.523849019
  196 SOLV  HW2     2295    3.127678588    4.501631333    5.445749849
  197 SOLV  OW      2296    5.692508555    5.566402879    7.829277747
  197 SOLV  HW1     2297    5.677926592    5.468651863    7.813980238
  197 SOLV  HW2     2298    5.647755852    5.593838159    7.914403357
  198 SOLV  OW      2299    3.535681979    5.666181779    5.139186069
  198 SOLV  HW1     2300    3.449894974    5.692058324    5.183600092
  198 SOLV  HW2     2301    3.522321629    5.663175498    5.040119043
  199 SOLV  OW      2302    3.743330341    5.137618987    6.531456140
  199 SOLV  HW1     2303    3.662929582    5.081550964    6.511653613
  199 SOLV  HW2     2304    3.806253074    5.134218744    6.453807000
  200 SOLV  OW      2305    4.066138055    5.352668738    6.627663741
  200 SOLV  HW1     2306    4.058315635    5.449317344    6.652116287
  200 SOLV  HW2     2307    4.044903434    5.296287687    6.707489455
  201 SOLV  OW      2308    5.838100534    4.916625305    5.274404479
  201 SOLV  HW1     2309    5.793105143    4.864973672    5.347257364
  201 SOLV  HW2     2310    5.884534224    4.853304328    5.212466154
  202 SOLV  OW      2311    4.582865631    6.373213890    7.361620214
  202 SOLV  HW1     2312    4.488445167    6.374632735    7.394545222
  202 SOLV  HW2     2313    4.626788760    6.460557499    7.382658107
  203 SOLV  OW      2314    5.563049886    3.328067140    8.069231365
  203 SOLV  HW1     2315    5.471584864    3.291472034    8.052003959
  203 SOLV  HW2     2316    5.558771703    3.427904128    8.073248493
  204 SOLV  OW      2317    5.806906426    5.265375023    5.830311377
  204 SOLV  HW1     2318    5.746948264    5.271022642    5.910151565
  204 SOLV  HW2     2319    5.856933816    5.351360549    5.820090969
  205 SOLV  OW      2320    5.930809221    3.368969328    6.909483357
  205 SOLV  HW1     2321    5.868419340    3.391404067    6.984346091
  205 SOLV  HW2     2322    5.880431781    3.321714397    6.837170456
  206 SOLV  OW      2323    3.846783238    5.044548141    6.010567281
  206 SOLV  HW1     2324    3.833723747    4.952236170    5.974400642
  206 SOLV  HW2     2325    3.879830881    5.104509541    5.937677931
  207 SOLV  OW      2326    3.833721556    6.211008663    7.086453603
  207 SOLV  HW1     2327    3.899866766    6.274382655    7.126563025
  207 SOLV  HW2     2328    3.826024257    6.129838984    7.144367411
  208 SOLV  OW      2329    3.822245674    5.447055887    5.208766002
  208 SOLV  HW1     2330    3.861987568    5.431558168    5.299219353
  208 SOLV  HW2     2331    3.794210151    5.542709045    5.200662359
  209 SOLV  OW      2332    5.750981153    4.589045633    5.868792810
  209 SOLV  HW1     2333    5.847571531    4.613229449    5.859469484
  209 SOLV  HW2     2334    5.741153517    4.489554655    5.866275133
  210 SOLV  OW      2335    5.518862321    4.845975676    4.990411580
  210 SOLV  HW1     2336    5.501933637    4.943405832    4.975504553
  210 SOLV  HW2     2337    5.460610880    4.792338082    4.929324194
  211 SOLV  OW      2338    4.396681956    5.703374464    4.664566313
  211 SOLV  HW1     2339    4.309030381    5.692971540    4.617550810
  211 SOLV  HW2     2340    4.435495570    5.613078253    4.683050447
  212 SOLV  OW      2341    5.042058715    4.681366062    5.308980528
  212 SOLV  HW1     2342    5.019180566    4.586034512    5.328699218
  212 SOLV  HW2     2343    5.008004249    4.739724307    5.382700661
  213 SOLV  OW      2344    3.628137167    3.342838227    6.635709498
  213 SOLV  HW1     2345    3.593905037    3.360622207    6.727978755
  213 SOLV  HW2     2346    3.727808527    3.335005231    6.638088920
  214 SOLV  OW      2347    4.630673001    4.442320889    8.494265088
  214 SOLV  HW1     2348    4.598452157    4.505400082    8.564860625
  214 SOLV  HW2     2349    4.554459556    4.385641718    8.462944733
  215 SOLV  OW      2350    5.009830089    4.350585328    4.529076265
  215 SOLV  HW1     2351    4.987844337    4.361606444    4.432142000
  215 SOLV  HW2     2352    4.927155733    4.364030456    4.583710821
  216 SOLV  OW      2353    5.656840696    4.166795837    7.860382025
  216 SOLV  HW1     2354    5.751582575    4.135312799    7.866270671
  216 SOLV  HW2     2355    5.626297501    4.197540922    7.950504088
  217 SOLV  OW      2356    5.506106803    5.144859380    4.502575830
  217 SOLV  HW1     2357    5.605872891    5.147400056    4.508936884
  217 SOLV  HW2     2358    5.467823977    5.116831501    4.590606868
  218 SOLV  OW      2359    3.658371008    3.453990894    7.673027749
  218 SOLV  HW1     2360    3.613749102    3.368214537    7.647478969
  218 SOLV  HW2     2361    3.590962422    3.515889314    7.713353825
  219 SOLV  OW      2362    5.507313437    3.388724620    6.653946730
  219 SOLV  HW1     2363    5.458434277    3.315516939    6.606477843
  219 SOLV  HW2     2364    5.546636539    3.451511496    6.586778622
  220 SOLV  OW      2365    4.058404464    4.993200275    5.025252317
  220 SOLV  HW1     2366    4.013687262    5.082469545    5.030874643
  220 SOLV  HW2     2367    4.069455994    4.955631240    5.117265821
  221 SOLV  OW      2368    3.917823252    6.521416977    6.469699150
  221 SOLV  HW1     2369    3.958228192    6.492267137    6.556409405
  221 SOLV  HW2     2370    3.990599540    6.540826075    6.403909200
  222 SOLV  OW      2371    5.327219625    4.759779436    4.804770176
  222 SOLV  HW1     2372    5.234152991    4.753750449    4.768658079
  222 SOLV  HW2     2373    5.387410730    4.699969808    4.751838539
  223 SOLV  OW      2374    5.997672026    4.680472977    6.387975571
  223 SOLV  HW1     2375    5.911769367    4.629619041    6.393999071
  223 SOLV  HW2     2376    6.053120913    4.643491452    6.313413945
  224 SOLV  OW      2377    3.795099692    4.827083771    5.455244138
  224 SOLV  HW1     2378    3.806974626    4.741872017    5.506217070
  224 SOLV  HW2     2379    3.778012970    4.806190466    5.358954333
  225 SOLV  OW      2380    5.527859220    4.073440771    4.797422480
  225 SOLV  HW1     2381    5.532024947    3.986777534    4.847161601
  225 SOLV  HW2     2382    5.535285418    4.149352589    4.862098219
  226 SOLV  OW      2383    4.947395551    4.355473261    7.175481013
  226 SOLV  HW1     2384    4.856358824    4.322801264    7.200912648
  226 SOLV  HW2     2385    5.006665010    4.277264635    7.156181674
  227 SOLV  OW      2386    4.740090092    4.447386340    6.555841702
  227 SOLV  HW1     2387    4.703926259    4.539332937    6.540377914
  227 SOLV  HW2     2388    4.664250311    4.382738920    6.564160763
  228 SOLV  OW      2389    5.706236894    4.634569839    5.480278840
  228 SOLV  HW1     2390    5.720884854    4.569581115    5.405700520
  228 SOLV  HW2     2391    5.793534952    4.654283476    5.524913117
  229 SOLV  OW      2392    3.364156675    4.639501196    5.671703849
  229 SOLV  HW1     2393    3.396559649    4.729885722    5.643760148
  229 SOLV  HW2     2394    3.442362651    4.582177943    5.696161531
  230 SOLV  OW      2395    3.256373475    4.779448755    7.862231815
  230 SOLV  HW1     2396    3.287690747    4.686384674    7.881206626
  230 SOLV  HW2     2397    3.160112283    4.777323696    7.835209055
  231 SOLV  OW      2398    5.157219915    4.506148964    8.152982212
  231 SOLV  HW1     2399    5.090365717    4.580470131    8.155663630
  231 SOLV  HW2     2400    5.192177861    4.496144355    8.059826325
  232 SOLV  OW      2401    5.270343747    5.667824999    5.958507311
  232 SOLV  HW1     2402    5.292993089    5.678674068    5.861703590
  232 SOLV  HW2     2403    5.273203322    5.570835228    5.982723331
  233 SOLV  OW      2404    4.575368549    4.689675965    7.967182104
  233 SOLV  HW1     2405    4.594789825    4.779301387    8.007080028
  233 SOLV  HW2     2406    4.537208095    4.701580520    7.875510848
  234 SOLV  OW      2407    3.717485423    5.413126251    5.567553019
  234 SOLV  HW1     2408    3.718296041    5.498711548    5.515822836
  234 SOLV  HW2     2409    3.628734577    5.402092111    5.612291704
  235 SOLV  OW      2410    5.333128876    3.546853062    5.216109964
  235 SOLV  HW1     2411    5.259054438    3.564849107    5.151385971
  235 SOLV  HW2     2412    5.352862397    3.629971531    5.268093426
  236 SOLV  OW      2413    3.920067426    3.724714006    6.964781636
  236 SOLV  HW1     2414    3.828692179    3.759040198    6.943047028
  236 SOLV  HW2     2415    3.948264456    3.759391527    7.054247718
  237 SOLV  OW      2416    5.880358086    3.583382392    5.845919049
  237 SOLV  HW1     2417    5.890435069    3.500995571    5.901709430
  237 SOLV  HW2     2418    5.844696094    3.657747610    5.902470288
  238 SOLV  OW      2419    4.795950567    5.390329749    5.354804237
  238 SOLV  HW1     2420    4.778094958    5.292047927    5.350036868
  238 SOLV  HW2     2421    4.719314685    5.440100927    5.314169521
  239 SOLV  OW      2422    5.387968912    4.577228408    6.269025552
  239 SOLV  HW1     2423    5.414026773    4.524847285    6.187914725
  239 SOLV  HW2     2424    5.436887648    4.664445415    6.269475174
  240 SOLV  OW      2425    4.466319166    5.050418860    5.756385860
  240 SOLV  HW1     2426    4.497865455    5.113135633    5.685170154
  240 SOLV  HW2     2427    4.492725042    5.085883655    5.846080798
  241 SOLV  OW      2428    4.735922319    5.128559522    6.452769628
  241 SOLV  HW1     2429    4.649716798    5.086028853    6.425202583
  241 SOLV  HW2     2430    4.726636628    5.165847246    6.545094657
  242 SOLV  OW      2431    3.529973003    3.711193669    4.351285189
  242 SOLV  HW1     2432    3.455385041    3.654448139    4.386192824
  242 SOLV  HW2     2433    3.614446922    3.657691292    4.349376860
  243 SOLV  OW      2434    5.768130538    6.229946898    5.814270731
  243 SOLV  HW1     2435    5.836873140    6.270218542    5.753830930
  243 SOLV  HW2     2436    5.691028558    6.197033553    5.759746245
  244 SOLV  OW      2437    0.002153124    5.524185937    4.719728691
  244 SOLV  HW1     2438   -0.046585278    5.607025820    4.692118109
  244 SOLV  HW2     2439    0.031314401    5.532884035    4.814986429
  245 SOLV  OW      2440    3.213259183    4.853750718    5.156399689
  245 SOLV  HW1     2441    3.287684246    4.790644744    5.178301103
  245 SOLV  HW2     2442    3.144745494    4.850973227    5.229195457
  246 SOLV  OW      2443    4.777163083    0.023325384    4.347892736
  246 SOLV  HW1     2444    4.820165096    0.030175434    4.257861129
  246 SOLV  HW2     2445    4.838718503   -0.024333214    4.410672025
  247 SOLV  OW      2446    0.017222955    4.799496541    7.771976331
  247 SOLV  HW1     2447   -0.055600790    4.732711324    7.756599555
  247 SOLV  HW2     2448    0.103947559    4.762564602    7.738615854
  248 SOLV  OW      2449    4.047686980    4.945312944    4.691986478
  248 SOLV  HW1     2450    3.984455359    5.022766319    4.693640828
  248 SOLV  HW2     2451    4.134020425    4.973681818    4.650251564
  249 SOLV  OW      2452    4.876793499    3.162525935    4.941280311
  249 SOLV  HW1     2453    4.896377268    3.241956532    4.998790456
  249 SOLV  HW2     2454    4.910602462    3.179307599    4.848676449
  250 SOLV  OW      2455    4.936896440    3.971224913    6.900942991
  250 SOLV  HW1     2456    5.003161214    4.014824538    6.961851920
  250 SOLV  HW2     2457    4.902771898    3.887355314    6.943407871
  251 SOLV  OW      2458    5.086978333    3.628437395    5.097346022
  251 SOLV  HW1     2459    5.096671163    3.635944956    4.998091840
  251 SOLV  HW2     2460    5.035641982    3.707035497    5.131821877
  252 SOLV  OW      2461    5.285311454    6.491971801    5.189515367
  252 SOLV  HW1     2462    5.291099982    6.401780806    5.146709977
  252 SOLV  HW2     2463    5.261365511    6.481550454    5.286046167
  253 SOLV  OW      2464    3.967449826    5.216468885    5.146674804
  253 SOLV  HW1     2465    4.054536721    5.252623873    5.179974307
  253 SOLV  HW2     2466    3.894110880    5.280824855    5.168577920
  254 SOLV  OW      2467    3.526397351    4.313564034    6.845898684
  254 SOLV  HW1     2468    3.433740775    4.350899668    6.841196476
  254 SOLV  HW2     2469    3.536747789    4.241436223    6.777401766
  255 SOLV  OW      2470    5.602343773    5.628447491    6.286011272
  255 SOLV  HW1     2471    5.508033643    5.599282541    6.269993306
  255 SOLV  HW2     2472    5.650422061    5.558307937    6.338645975
  256 SOLV  OW      2473    3.625587031    3.674258228    4.811883499
  256 SOLV  HW1     2474    3.608623550    3.603394764    4.743382184
  256 SOLV  HW2     2475    3.598715098    3.763270076    4.775073093
  257 SOLV  OW      2476    4.156650232    5.131415430    8.060818657
  257 SOLV  HW1     2477    4.067257726    5.091347268    8.040700265
  257 SOLV  HW2     2478    4.149800795    5.231149861    8.058137519
  258 SOLV  OW      2479    3.680674651    4.204911025    6.168723585
  258 SOLV  HW1     2480    3.752062716    4.242355685    6.227902668
  258 SOLV  HW2     2481    3.702775638    4.110122618    6.145765019
  259 SOLV  OW      2482    6.050957865    4.904091668    7.371492044
  259 SOLV  HW1     2483    6.114890613    4.901961904    7.294625082
  259 SOLV  HW2     2484    5.979707368    4.971968828    7.353666903
  260 SOLV  OW      2485    4.179043215    5.068607656    5.896406575
  260 SOLV  HW1     2486    4.227399528    5.078971496    5.983331418
  260 SOLV  HW2     2487    4.243687906    5.079252725    5.820847020
  261 SOLV  OW      2488    0.004085723    4.609081226    7.399331677
  261 SOLV  HW1     2489   -0.000155068    4.702343287    7.435171623
  261 SOLV  HW2     2490   -0.082149180    4.586947881    7.353793426
  262 SOLV  OW      2491    4.697514209    4.718076407    5.129379438
  262 SOLV  HW1     2492    4.674174741    4.734745601    5.033572923
  262 SOLV  HW2     2493    4.791765049    4.746976517    5.146198840
  263 SOLV  OW      2494    3.411062878    6.192740594    6.684137608
  263 SOLV  HW1     2495    3.484732779    6.250933405    6.649666634
  263 SOLV  HW2     2496    3.333250795    6.249709451    6.710603205
  264 SOLV  OW      2497    3.313105043    4.366978598    8.377861334
  264 SOLV  HW1     2498    3.364356322    4.282637078    8.361690754
  264 SOLV  HW2     2499    3.220981053    4.357748798    8.340048779
  265 SOLV  OW      2500    4.143103019    5.451833376    4.985124271
  265 SOLV  HW1     2501    4.126509989    5.541542077    5.026081188
  265 SOLV  HW2     2502    4.183185585    5.463602825    4.894267167
  266 SOLV  OW      2503    5.758167826    5.945922754    4.297028749
  266 SOLV  HW1     2504    5.783092445    6.021201778    4.357968843
  266 SOLV  HW2     2505    5.791464956    5.859716668    4.335254457
  267 SOLV  OW      2506    3.971466642    6.164623892    6.327710496
  267 SOLV  HW1     2507    3.961421788    6.097614186    6.401268473
  267 SOLV  HW2     2508    3.937055190    6.125694142    6.242257331
  268 SOLV  OW      2509    3.457464807    4.794848544    8.342127055
  268 SOLV  HW1     2510    3.392912191    4.832718341    8.275792936
  268 SOLV  HW2     2511    3.550755020    4.818823083    8.315217782
  269 SOLV  OW      2512    5.034756648    5.420519025    6.387473674
  269 SOLV  HW1     2513    5.006634988    5.339962437    6.335318865
  269 SOLV  HW2     2514    5.103693989    5.394119969    6.454934816
  270 SOLV  OW      2515    4.908060593    5.106381731    4.678772290
  270 SOLV  HW1     2516    4.867653098    5.108394030    4.587315440
  270 SOLV  HW2     2517    4.840291139    5.136657608    4.745792359
  271 SOLV  OW      2518    3.378236306    6.159032195    8.160952157
  271 SOLV  HW1     2519    3.463484713    6.149934667    8.109474164
  271 SOLV  HW2     2520    3.309169455    6.202995505    8.103515261
  272 SOLV  OW      2521    3.556400575    4.671105101    4.551310049
  272 SOLV  HW1     2522    3.642554612    4.715253314    4.576404659
  272 SOLV  HW2     2523    3.572224253    4.607957418    4.475394361
  273 SOLV  OW      2524    5.793643745    6.401625347    5.120274917
  273 SOLV  HW1     2525    5.726744983    6.470705258    5.147734665
  273 SOLV  HW2     2526    5.788174413    6.387390841    5.021434743
  274 SOLV  OW      2527    3.124771768    4.331582459    6.788764617
  274 SOLV  HW1     2528    3.155020011    4.345944693    6.694536620
  274 SOLV  HW2     2529    3.138857663    4.415427700    6.841411644
  275 SOLV  OW      2530    3.378271718    5.723137776    8.528284071
  275 SOLV  HW1     2531    3.336238432    5.749881680    8.615001585
  275 SOLV  HW2     2532    3.307430575    5.714470575    8.458228031
  276 SOLV  OW      2533    5.125042945    4.659975577    5.736420251
  276 SOLV  HW1     2534    5.214337088    4.701299783    5.754329036
  276 SOLV  HW2     2535    5.117450692    4.573940540    5.786832556
  277 SOLV  OW      2536    3.130247561    6.280103189    6.050011248
  277 SOLV  HW1     2537    3.116319068    6.194112088    6.000890736
  277 SOLV  HW2     2538    3.163931224    6.260726969    6.142162015
  278 SOLV  OW      2539    5.138303511    3.512714888    7.399539053
  278 SOLV  HW1     2540    5.126930616    3.570239760    7.318534372
  278 SOLV  HW2     2541    5.207445845    3.442798892    7.381293485
  279 SOLV  OW      2542    5.158690089    5.922891447    5.895257561
  279 SOLV  HW1     2543    5.213657086    5.846487165    5.929055512
  279 SOLV  HW2     2544    5.103920257    5.892576303    5.817269339
  280 SOLV  OW      2545    5.029324993    5.088661647    5.261394976
  280 SOLV  HW1     2546    5.084115538    5.007349711    5.241688664
  280 SOLV  HW2     2547    4.947882464    5.088793807    5.203361163
  281 SOLV  OW      2548    3.848789324    5.981103410    7.248928735
  281 SOLV  HW1     2549    3.853443983    5.993268620    7.348085748
  281 SOLV  HW2     2550    3.760824517    5.940288915    7.224467459
  282 SOLV  OW      2551    3.374705037    3.808115879    6.432955161
  282 SOLV  HW1     2552    3.325590469    3.838518092    6.351313020
  282 SOLV  HW2     2553    3.472972574    3.820665424    6.419312658
  283 SOLV  OW      2554    4.462687409    6.467959569    5.684096999
  283 SOLV  HW1     2555    4.527204489    6.509802152    5.620168179
  283 SOLV  HW2     2556    4.506691499    6.456613771    5.773176641
  284 SOLV  OW      2557    3.868146740    6.069258765    6.095451803
  284 SOLV  HW1     2558    3.805376047    5.991475595    6.092249417
  284 SOLV  HW2     2559    3.959025669    6.039964733    6.065706264
  285 SOLV  OW      2560    4.587878408    4.831244639    5.943396125
  285 SOLV  HW1     2561    4.648429521    4.892974342    5.993639571
  285 SOLV  HW2     2562    4.551900217    4.878198200    5.862756606
  286 SOLV  OW      2563    4.384685761    6.065699777    5.845979601
  286 SOLV  HW1     2564    4.391270132    6.038775409    5.942069463
  286 SOLV  HW2     2565    4.380115690    5.983849017    5.788700815
  287 SOLV  OW      2566    4.658396657    4.017888096    6.012184488
  287 SOLV  HW1     2567    4.623842252    3.924267633    6.005750942
  287 SOLV  HW2     2568    4.585653825    4.078045833    6.045194332
  288 SOLV  OW      2569    5.620298323    6.042321383    5.126595444
  288 SOLV  HW1     2570    5.694736098    5.997205033    5.077347370
  288 SOLV  HW2     2571    5.579404955    5.978000402    5.191336362
  289 SOLV  OW      2572    3.695957930    4.088801306    4.888314703
  289 SOLV  HW1     2573    3.614524036    4.085240782    4.830372317
  289 SOLV  HW2     2574    3.773347427    4.048446290    4.839490490
  290 SOLV  OW      2575    5.522522603    4.241584390    5.023594903
  290 SOLV  HW1     2576    5.610916244    4.203278154    5.050426676
  290 SOLV  HW2     2577    5.486176564    4.297075186    5.098438281
  291 SOLV  OW      2578    4.442075086    5.510341376    7.321754224
  291 SOLV  HW1     2579    4.378288130    5.518293012    7.245139313
  291 SOLV  HW2     2580    4.459139263    5.413705205    7.340996701
  292 SOLV  OW      2581    4.362668539    3.993292118    4.855192709
  292 SOLV  HW1     2582    4.401186175    3.985894199    4.947180193
  292 SOLV  HW2     2583    4.421706732    3.945157601    4.790391158
  293 SOLV  OW      2584    3.137379141    3.914068036    6.519232324
  293 SOLV  HW1     2585    3.100761946    3.821666696    6.508224372
  293 SOLV  HW2     2586    3.226395682    3.920214084    6.474066834
  294 SOLV  OW      2587    5.501200848    4.548303112    5.634026100
  294 SOLV  HW1     2588    5.444952188    4.509645721    5.560936876
  294 SOLV  HW2     2589    5.585342549    4.585729987    5.595044875
  295 SOLV  OW      2590    4.557003684    6.457296746    6.799450940
  295 SOLV  HW1     2591    4.622627557    6.494404132    6.733735922
  295 SOLV  HW2     2592    4.472553652    6.432662972    6.751879623
  296 SOLV  OW      2593    3.955245114    5.922445779    6.487162236
  296 SOLV  HW1     2594    4.032574805    5.978976640    6.515906198
  296 SOLV  HW2     2595    3.912781232    5.880736636    6.567530586
  297 SOLV  OW      2596    3.215295524    3.582459313    7.007105996
  297 SOLV  HW1     2597    3.225849808    3.681774165    7.002045710
  297 SOLV  HW2     2598    3.242783294    3.541570442    6.920083411
  298 SOLV  OW      2599    4.051939649    3.590969231    5.518172032
  298 SOLV  HW1     2600    4.064341302    3.560711578    5.612683265
  298 SOLV  HW2     2601    4.074554823    3.688120359    5.511063498
  299 SOLV  OW      2602    4.910792590    4.102969871    5.523129165
  299 SOLV  HW1     2603    4.903243362    4.121626008    5.621089823
  299 SOLV  HW2     2604    5.007315378    4.096293585    5.497846247
  300 SOLV  OW      2605    4.251017859    3.981056703    7.325777638
  300 SOLV  HW1     2606    4.152103227    3.970358541    7.335935640
  300 SOLV  HW2     2607    4.280743135    3.937127868    7.240992857
  301 SOLV  OW      2608    4.720393665    5.752696027    4.625368070
  301 SOLV  HW1     2609    4.738455589    5.705639940    4.538999161
  301 SOLV  HW2     2610    4.697961862    5.685429367    4.695891539
  302 SOLV  OW      2611    3.685505414    3.418034500    6.316217485
  302 SOLV  HW1     2612    3.621664013    3.433980136    6.391528313
  302 SOLV  HW2     2613    3.650093411    3.460615559    6.232943834
  303 SOLV  OW      2614    3.139232013    4.219863242    5.535634131
  303 SOLV  HW1     2615    3.154103843    4.173665810    5.623077312
  303 SOLV  HW2     2616    3.211658317    4.194157609    5.471649077
  304 SOLV  OW      2617    4.845286832    3.918953513    7.407387426
  304 SOLV  HW1     2618    4.866106832    3.872051871    7.321546477
  304 SOLV  HW2     2619    4.759198478    3.884031635    7.444392436
  305 SOLV  OW      2620    4.847562362    5.051312413    5.847773972
  305 SOLV  HW1     2621    4.862143220    5.145646181    5.877599466
  305 SOLV  HW2     2622    4.821485590    5.050571566    5.751227428
  306 SOLV  OW      2623    4.397439487    4.937991341    4.529427697
  306 SOLV  HW1     2624    4.406683531    4.949322139    4.628361964
  306 SOLV  HW2     2625    4.450321611    4.858387598    4.499955814
  307 SOLV  OW      2626    4.083169078    4.782101003    5.955528793
  307 SOLV  HW1     2627    4.097657110    4.881030341    5.957293374
  307 SOLV  HW2     2628    4.138394271    4.741646277    5.882633467
  308 SOLV  OW      2629    4.815178163    4.223734555    5.973200628
  308 SOLV  HW1     2630    4.748421263    4.297939404    5.979457206
  308 SOLV  HW2     2631    4.767514419    4.135836338    5.974718104
  309 SOLV  OW      2632    3.317863020    4.995722953    8.116374670
  309 SOLV  HW1     2633    3.265768811    4.920068019    8.076822322
  309 SOLV  HW2     2634    3.402555927    5.008440484    8.064728896
  310 SOLV  OW      2635    4.737906116    6.012373446    6.255749565
  310 SOLV  HW1     2636    4.784207527    5.926507555    6.233724315
  310 SOLV  HW2     2637    4.785996797    6.057848434    6.330722878
  311 SOLV  OW      2638    5.710762012    5.859701054    6.127502619
  311 SOLV  HW1     2639    5.677081813    5.833801245    6.218028756
  311 SOLV  HW2     2640    5.807678993    5.836178924    6.120037272
  312 SOLV  OW      2641    5.980773478    4.632073648    7.085236093
  312 SOLV  HW1     2642    5.971389987    4.562096478    7.156064897
  312 SOLV  HW2     2643    5.969263355    4.590094020    6.995197879
  313 SOLV  OW      2644    3.438765975    4.908358259    4.734097975
  313 SOLV  HW1     2645    3.513373063    4.856877968    4.776352051
  313 SOLV  HW2     2646    3.462568871    4.929795182    4.639366981
  314 SOLV  OW      2647    3.602055920    5.235363646    8.193792420
  314 SOLV  HW1     2648    3.623525444    5.140193102    8.171846125
  314 SOLV  HW2     2649    3.686546518    5.284587391    8.214772622
  315 SOLV  OW      2650    5.856726458    5.275649097    5.540557248
  315 SOLV  HW1     2651    5.843919321    5.372593571    5.519595757
  315 SOLV  HW2     2652    5.771996238    5.238248053    5.578289931
  316 SOLV  OW      2653    4.883287052    4.793592540    5.721677722
  316 SOLV  HW1     2654    4.976762876    4.758072023    5.720916354
  316 SOLV  HW2     2655    4.826119591    4.735673660    5.779793443
  317 SOLV  OW      2656    4.081298971    3.340009127    4.909396532
  317 SOLV  HW1     2657    4.152096694    3.277855434    4.942950219
  317 SOLV  HW2     2658    4.024556271    3.370292809    4.985975104
  318 SOLV  OW      2659    5.267838774    5.628884639    4.619113679
  318 SOLV  HW1     2660    5.267131801    5.583086707    4.708007449
  318 SOLV  HW2     2661    5.294528543    5.724516029    4.631123221
  319 SOLV  OW      2662    4.951524167    4.275714398    6.465566228
  319 SOLV  HW1     2663    5.020348254    4.335228058    6.507068092
  319 SOLV  HW2     2664    4.913543934    4.215006474    6.535370666
  320 SOLV  OW      2665    3.745379341    5.777261196    6.368266042
  320 SOLV  HW1     2666    3.808327305    5.840253853    6.413765656
  320 SOLV  HW2     2667    3.783864063    5.684970719    6.369604080
  321 SOLV  OW      2668    4.437330055    5.858976644    4.898741168
  321 SOLV  HW1     2669    4.429585692    5.782871619    4.834334227
  321 SOLV  HW2     2670    4.363345510    5.924208477    4.882271049
  322 SOLV  OW      2671    4.463492062    5.527720677    6.895477026
  322 SOLV  HW1     2672    4.528027510    5.453885114    6.915060442
  322 SOLV  HW2     2673    4.381514346    5.516049977    6.951544369
  323 SOLV  OW      2674    5.260411166    3.516861504    4.560450568
  323 SOLV  HW1     2675    5.178832202    3.535891843    4.505833801
  323 SOLV  HW2     2676    5.258329516    3.421787366    4.591404818
  324 SOLV  OW      2677    3.828484859    5.085559839    7.997245598
  324 SOLV  HW1     2678    3.806731448    5.169096409    7.946751827
  324 SOLV  HW2     2679    3.871632942    5.019679933    7.935607084
  325 SOLV  OW      2680    5.559041527    5.179938289    6.599198091
  325 SOLV  HW1     2681    5.550900369    5.082167325    6.579829874
  325 SOLV  HW2     2682    5.639642145    5.196006413    6.656167834
  326 SOLV  OW      2683    5.579923142    6.294814178    5.297607672
  326 SOLV  HW1     2684    5.571581000    6.323670335    5.202225009
  326 SOLV  HW2     2685    5.597620959    6.196457524    5.301221127
  327 SOLV  OW      2686    6.003963437    5.478499512    6.023188847
  327 SOLV  HW1     2687    5.978043876    5.565883660    5.982035313
  327 SOLV  HW2     2688    6.023412858    5.412122763    5.950957856
  328 SOLV  OW      2689    5.527959377    4.494526868    8.388970210
  328 SOLV  HW1     2690    5.478746217    4.454041743    8.466045185
  328 SOLV  HW2     2691    5.494316525    4.454988407    8.303492887
  329 SOLV  OW      2692    5.967559046    3.740983953    4.488017857
  329 SOLV  HW1     2693    5.979721119    3.840113431    4.493234938
  329 SOLV  HW2     2694    5.991197837    3.699841914    4.576052586
  330 SOLV  OW      2695    4.092135714    3.774452866    5.933871532
  330 SOLV  HW1     2696    4.008774938    3.800215045    5.982749310
  330 SOLV  HW2     2697    4.162194884    3.746910010    5.999709239
  331 SOLV  OW      2698    3.169941039    4.757145594    6.286395516
  331 SOLV  HW1     2699    3.170358628    4.687846645    6.214289241
  331 SOLV  HW2     2700    3.195384882    4.845730034    6.247594777
  332 SOLV  OW      2701    4.254047769    3.824920351    6.991120677
  332 SOLV  HW1     2702    4.312055060    3.754515268    7.032089386
  332 SOLV  HW2     2703    4.296081160    3.914661496    7.004528056
  333 SOLV  OW      2704    4.715208292    5.599819823    7.144296019
  333 SOLV  HW1     2705    4.617367264    5.582492106    7.155589988
  333 SOLV  HW2     2706    4.767292249    5.528431593    7.191116071
  334 SOLV  OW      2707    5.504132029    5.082307381    4.786062758
  334 SOLV  HW1     2708    5.531904811    5.175437295    4.762459879
  334 SOLV  HW2     2709    5.516573993    5.067701036    4.884204908
  335 SOLV  OW      2710    5.006918040    4.128592950    5.796688066
  335 SOLV  HW1     2711    5.061898385    4.205178629    5.830059065
  335 SOLV  HW2     2712    4.913446875    4.137153484    5.831210624
  336 SOLV  OW      2713    5.223633654    5.311714669    6.550480680
  336 SOLV  HW1     2714    5.295220348    5.275809197    6.610365143
  336 SOLV  HW2     2715    5.134521248    5.299946011    6.594324704
  337 SOLV  OW      2716    3.560175842    6.234508339    4.819433766
  337 SOLV  HW1     2717    3.572085175    6.267207487    4.725680481
  337 SOLV  HW2     2718    3.595122295    6.141094615    4.826820046
  338 SOLV  OW      2719    3.376362633    5.368597019    5.492451032
  338 SOLV  HW1     2720    3.320601602    5.334464839    5.568122385
  338 SOLV  HW2     2721    3.320601008    5.373551104    5.409585103
  339 SOLV  OW      2722    3.796663204    0.039217738    5.315840330
  339 SOLV  HW1     2723    3.705995062    0.024659027    5.355431181
  339 SOLV  HW2     2724    3.866623626    0.012286069    5.382024015
  340 SOLV  OW      2725    3.443016785    6.231710714    6.313207079
  340 SOLV  HW1     2726    3.488915317    6.260864074    6.397140757
  340 SOLV  HW2     2727    3.510561022    6.221374950    6.240186881
  341 SOLV  OW      2728    3.671354104    4.359952422    5.896046171
  341 SOLV  HW1     2729    3.668846699    4.337322889    5.993427201
  341 SOLV  HW2     2730    3.731844012    4.296023758    5.848557857
  342 SOLV  OW      2731    4.864783285    3.302697285    8.145585383
  342 SOLV  HW1     2732    4.956394578    3.330286999    8.174674938
  342 SOLV  HW2     2733    4.852146012    3.205107201    8.163427361
  343 SOLV  OW      2734    5.620212224    4.330298215    7.639640926
  343 SOLV  HW1     2735    5.709149970    4.375245911    7.631238940
  343 SOLV  HW2     2736    5.620418406    4.270820943    7.720034938
  344 SOLV  OW      2737    5.904024925    4.556505604    4.623076795
  344 SOLV  HW1     2738    5.863096974    4.492059352    4.558487451
  344 SOLV  HW2     2739    5.880592694    4.529477696    4.716460891
  345 SOLV  OW      2740    5.572332939    3.915690062    7.343561484
  345 SOLV  HW1     2741    5.605655324    3.958775377    7.259696758
  345 SOLV  HW2     2742    5.610168012    3.963460034    7.422850394
  346 SOLV  OW      2743    5.452669359    6.186993167    4.499139327
  346 SOLV  HW1     2744    5.384755622    6.179687014    4.572187730
  346 SOLV  HW2     2745    5.493294991    6.097170903    4.482315710
  347 SOLV  OW      2746    5.987382015    3.609378662    7.638970293
  347 SOLV  HW1     2747    5.998054665    3.512904154    7.663059718
  347 SOLV  HW2     2748    5.903991567    3.645181343    7.680989673
  348 SOLV  OW      2749    5.643559785    3.407606401    4.280791127
  348 SOLV  HW1     2750    5.570467386    3.459686986    4.324895329
  348 SOLV  HW2     2751    5.730585475    3.427699758    4.325766561
  349 SOLV  OW      2752    5.778851211    5.904033696    4.918499546
  349 SOLV  HW1     2753    5.859124270    5.861771292    4.960589326
  349 SOLV  HW2     2754    5.780502175    6.002613758    4.935219400
  350 SOLV  OW      2755    4.573122085    4.650724701    4.385509095
  350 SOLV  HW1     2756    4.584383732    4.714925872    4.309658201
  350 SOLV  HW2     2757    4.656902070    4.648634610    4.440076524
  351 SOLV  OW      2758    5.411875202    3.766982905    4.463402992
  351 SOLV  HW1     2759    5.466534882    3.821011114    4.527382956
  351 SOLV  HW2     2760    5.392215537    3.821639238    4.381991542
  352 SOLV  OW      2761    3.782933563    4.689163882    5.159777874
  352 SOLV  HW1     2762    3.718378186    4.613831014    5.147150327
  352 SOLV  HW2     2763    3.732484089    4.774897161    5.170013864
  353 SOLV  OW      2764    3.435260996    4.834164208    7.369717373
  353 SOLV  HW1     2765    3.399453267    4.914738900    7.322521240
  353 SOLV  HW2     2766    3.359147154    4.777882390    7.401956599
  354 SOLV  OW      2767    5.026331658    6.445759424    4.426264522
  354 SOLV  HW1     2768    5.080723003    6.390125944    4.363428499
  354 SOLV  HW2     2769    5.015398258    6.397066600    4.512931758
  355 SOLV  OW      2770    4.468471945    4.355626988    4.284082927
  355 SOLV  HW1     2771    4.539556117    4.342570756    4.353199337
  355 SOLV  HW2     2772    4.383141431    4.382542536    4.328741202
  356 SOLV  OW      2773    4.000306166    4.272588529    6.648630870
  356 SOLV  HW1     2774    3.965694246    4.178950688    6.642788342
  356 SOLV  HW2     2775    4.089403513    4.272389473    6.694039289
  357 SOLV  OW      2776    3.431910333    5.061716343    6.231635996
  357 SOLV  HW1     2777    3.467816863    5.044127181    6.139968316
  357 SOLV  HW2     2778    3.443255772    5.158565377    6.253842370
  358 SOLV  OW      2779    3.963010111    4.398600934    5.195605950
  358 SOLV  HW1     2780    3.990203970    4.487856639    5.231600176
  358 SOLV  HW2     2781    3.920793836    4.410411380    5.105715811
  359 SOLV  OW      2782    5.860245879    5.432432460    7.468997687
  359 SOLV  HW1     2783    5.920164940    5.501827600    7.429052254
  359 SOLV  HW2     2784    5.766771754    5.467703823    7.473466938
  360 SOLV  OW      2785    3.663215569    4.401359016    4.418567023
  360 SOLV  HW1     2786    3.573934293    4.411085905    4.462567310
  360 SOLV  HW2     2787    3.671517509    4.309435134    4.380068159
  361 SOLV  OW      2788    5.801644313    5.184782101    6.741645555
  361 SOLV  HW1     2789    5.846797956    5.266047799    6.778492130
  361 SOLV  HW2     2790    5.866346155    5.108540793    6.740137260
  362 SOLV  OW      2791    4.366276695    6.198552719    5.364816159
  362 SOLV  HW1     2792    4.419492751    6.235762867    5.440876131
  362 SOLV  HW2     2793    4.407731208    6.112958402    5.333884262
  363 SOLV  OW      2794    3.156000521    5.311038269    6.441221685
  363 SOLV  HW1     2795    3.236733457    5.358736786    6.475990069
  363 SOLV  HW2     2796    3.118267078    5.361616038    6.363633325
  364 SOLV  OW      2797    3.292784639    4.388832673    7.955206233
  364 SOLV  HW1     2798    3.297208066    4.325074438    7.878295054
  364 SOLV  HW2     2799    3.252738988    4.342752178    8.034408825
  365 SOLV  OW      2800    3.486616138    6.218555839    0.037474719
  365 SOLV  HW1     2801    3.453961885    6.313045949    0.034807554
  365 SOLV  HW2     2802    3.432043029    6.162680284   -0.024974709
  366 SOLV  OW      2803    4.405609426    5.412402416    6.647336926
  366 SOLV  HW1     2804    4.441209955    5.455525253    6.730250962
  366 SOLV  HW2     2805    4.340559312    5.474087765    6.603005219
  367 SOLV  OW      2806    3.659643877    3.897743656    8.002642375
  367 SOLV  HW1     2807    3.611515630    3.812968222    8.024935541
  367 SOLV  HW2     2808    3.757919062    3.884703335    8.015814010
  368 SOLV  OW      2809    3.961579754    5.857553252    5.008952429
  368 SOLV  HW1     2810    3.904667874    5.776356014    4.995912261
  368 SOLV  HW2     2811    3.950937600    5.918632601    4.930491763
  369 SOLV  OW      2812    4.887063567    4.508728753    8.561917769
  369 SOLV  HW1     2813    4.885418931    4.602026607    8.597894882
  369 SOLV  HW2     2814    4.793468445    4.478053175    8.544581620
  370 SOLV  OW      2815    3.314920484    4.071473726    5.753077046
  370 SOLV  HW1     2816    3.252074373    4.001883070    5.718326876
  370 SOLV  HW2     2817    3.363631760    4.035583269    5.832697651
  371 SOLV  OW      2818    4.700745692    4.253023492    5.433394662
  371 SOLV  HW1     2819    4.788692634    4.217358373    5.464943362
  371 SOLV  HW2     2820    4.628416399    4.223089789    5.495624050
  372 SOLV  OW      2821    4.549334708    5.576062272    5.047284863
  372 SOLV  HW1     2822    4.615927783    5.538536244    4.982799588
  372 SOLV  HW2     2823    4.465981494    5.601326459    4.998137819
  373 SOLV  OW      2824    5.079916478    4.159640266    0.018077914
  373 SOLV  HW1     2825    4.990002638    4.132448793   -0.016243194
  373 SOLV  HW2     2826    5.147793413    4.091162330   -0.008465904
  374 SOLV  OW      2827    4.051661295    5.661578120    7.874242738
  374 SOLV  HW1     2828    4.129433029    5.721295741    7.893919029
  374 SOLV  HW2     2829    4.004787467    5.693953614    7.792043896
  375 SOLV  OW      2830    5.274309745    6.009461850    6.175443383
  375 SOLV  HW1     2831    5.227248668    6.084866291    6.129602345
  375 SOLV  HW2     2832    5.208518085    5.957173361    6.229641189
  376 SOLV  OW      2833    5.114825145    3.838702376    5.758655368
  376 SOLV  HW1     2834    5.209033338    3.872221136    5.760471468
  376 SOLV  HW2     2835    5.114855290    3.738888071    5.764869180
  377 SOLV  OW      2836    4.643958292    3.638916895    7.867965742
  377 SOLV  HW1     2837    4.718649772    3.611729682    7.928645934
  377 SOLV  HW2     2838    4.576868005    3.692207492    7.919533310
  378 SOLV  OW      2839    3.325370247    5.803353204    7.145711971
  378 SOLV  HW1     2840    3.225504601    5.801535982    7.140781105
  378 SOLV  HW2     2841    3.359989785    5.709931058    7.154331319
  379 SOLV  OW      2842    3.832298061    4.917542739    7.193871352
  379 SOLV  HW1     2843    3.768279785    4.958293550    7.128733324
  379 SOLV  HW2     2844    3.781804871    4.861719910    7.259718577
  380 SOLV  OW      2845    3.403988916    3.870532801    5.973232152
  380 SOLV  HW1     2846    3.480330059    3.932098607    5.953658961
  380 SOLV  HW2     2847    3.439306512    3.779520041    5.994931404
  381 SOLV  OW      2848    4.160275405    3.495294934    4.689989037
  381 SOLV  HW1     2849    4.084113745    3.449721630    4.736066473
  381 SOLV  HW2     2850    4.246402707    3.467427778    4.732499712
  382 SOLV  OW      2851    3.656540857    4.572347514    8.302736113
  382 SOLV  HW1     2852    3.616181246    4.663417623    8.311619042
  382 SOLV  HW2     2853    3.585749912    4.507028738    8.275840143
  383 SOLV  OW      2854    4.820232163    4.822183140    4.810545023
  383 SOLV  HW1     2855    4.725191468    4.791091377    4.809287882
  383 SOLV  HW2     2856    4.823690091    4.919617866    4.788287818
  384 SOLV  OW      2857    3.666990764    4.890914060    8.192046291
  384 SOLV  HW1     2858    3.695209271    4.835669405    8.113612707
  384 SOLV  HW2     2859    3.747593788    4.932291412    8.234367324
  385 SOLV  OW      2860    3.681722896    3.829789776    6.783837457
  385 SOLV  HW1     2861    3.770312022    3.871494957    6.763522755
  385 SOLV  HW2     2862    3.608495374    3.889509438    6.751076552
  386 SOLV  OW      2863    4.804733381    3.647187089    5.161617008
  386 SOLV  HW1     2864    4.734088447    3.650448088    5.232328781
  386 SOLV  HW2     2865    4.821516495    3.552068828    5.135686514
  387 SOLV  OW      2866    3.503032976    3.968350267    4.737297894
  387 SOLV  HW1     2867    3.433152271    3.924116142    4.681081110
  387 SOLV  HW2     2868    3.461173946    4.003172595    4.821182984
  388 SOLV  OW      2869    5.131509072    3.582311308    6.745639614
  388 SOLV  HW1     2870    5.186693497    3.665705489    6.745171012
  388 SOLV  HW2     2871    5.049675130    3.596833306    6.801265181
  389 SOLV  OW      2872    4.065786462    5.867428757    6.033158636
  389 SOLV  HW1     2873    4.154325066    5.908830315    6.054303235
  389 SOLV  HW2     2874    4.049510921    5.790339559    6.094756798
  390 SOLV  OW      2875    3.763802074    5.842515359    5.615689069
  390 SOLV  HW1     2876    3.806736388    5.768187341    5.667008349
  390 SOLV  HW2     2877    3.813408525    5.856830233    5.530041263
  391 SOLV  OW      2878    5.061186869    3.357557855    6.935357465
  391 SOLV  HW1     2879    5.002375571    3.319003036    7.006466548
  391 SOLV  HW2     2880    5.004790352    3.389602501    6.859236700
  392 SOLV  OW      2881    4.015269932    4.469755598    7.808065226
  392 SOLV  HW1     2882    3.970142057    4.525127911    7.878046967
  392 SOLV  HW2     2883    3.984822090    4.374821656    7.815955786
  393 SOLV  OW      2884    5.839415495    5.563470553    6.571337906
  393 SOLV  HW1     2885    5.886605754    5.629079856    6.630232753
  393 SOLV  HW2     2886    5.905585678    5.519858683    6.510348888
  394 SOLV  OW      2887    4.346144686    5.612765684    5.420754107
  394 SOLV  HW1     2888    4.356516312    5.686523485    5.487493232
  394 SOLV  HW2     2889    4.250827574    5.582569719    5.419028010
  395 SOLV  OW      2890    5.682595886    4.938532821    5.538342685
  395 SOLV  HW1     2891    5.764784290    4.891601966    5.570649773
  395 SOLV  HW2     2892    5.698742666    5.037224733    5.537558405
  396 SOLV  OW      2893    5.291257063    5.100945113    7.460657469
  396 SOLV  HW1     2894    5.336848281    5.096310619    7.549540834
  396 SOLV  HW2     2895    5.192677274    5.110846503    7.474271666
  397 SOLV  OW      2896    3.531780519    5.044626905    4.206699322
  397 SOLV  HW1     2897    3.573226364    5.096247834    4.281662437
  397 SOLV  HW2     2898    3.487113116    4.962945741    4.243236151
  398 SOLV  OW      2899    4.893147802    5.589833310    4.941293335
  398 SOLV  HW1     2900    4.894454571    5.614535806    5.038185977
  398 SOLV  HW2     2901    4.986890257    5.576802099    4.908979781
  399 SOLV  OW      2902    3.714695359    3.664540371    5.630039405
  399 SOLV  HW1     2903    3.771025408    3.614329489    5.564415419
  399 SOLV  HW2     2904    3.618506347    3.640873307    5.616327982
  400 SOLV  OW      2905    4.391638180    4.720805048    5.325693260
  400 SOLV  HW1     2906    4.418648731    4.724492639    5.229470723
  400 SOLV  HW2     2907    4.403125401    4.811159670    5.366988079
  401 SOLV  OW      2908    4.657717440    6.474196561    8.383505936
  401 SOLV  HW1     2909    4.673171313    6.375586711    8.389611404
  401 SOLV  HW2     2910    4.728054284    6.522245291    8.435906816
  402 SOLV  OW      2911    4.898576370    5.867007776    4.441935134
  402 SOLV  HW1     2912    4.859132058    5.944873322    4.393136474
  402 SOLV  HW2     2913    4.826288027    5.818377220    4.491022047
  403 SOLV  OW      2914    5.730035882    3.592347989    4.944510652
  403 SOLV  HW1     2915    5.768485291    3.561057183    5.031359013
  403 SOLV  HW2     2916    5.689759123    3.683074251    4.956683198
  404 SOLV  OW      2917    3.874983049    4.020863054    4.665187331
  404 SOLV  HW1     2918    3.795927047    4.000392653    4.607454852
  404 SOLV  HW2     2919    3.934157200    3.940406931    4.670390270
  405 SOLV  OW      2920    3.997923193    5.046740699    7.361022084
  405 SOLV  HW1     2921    3.989762883    4.983904324    7.438387493
  405 SOLV  HW2     2922    3.935941810    5.017919565    7.288028365
  406 SOLV  OW      2923    3.109122940    3.719623714    5.893449318
  406 SOLV  HW1     2924    3.054882957    3.643000362    5.927900921
  406 SOLV  HW2     2925    3.184269119    3.684720830    5.837444342
  407 SOLV  OW      2926    5.067013441    4.086014432    7.139690675
  407 SOLV  HW1     2927    5.160286595    4.121630328    7.134066666
  407 SOLV  HW2     2928    5.061049990    4.019928055    7.214515835
  408 SOLV  OW      2929    5.207682177    4.965227839    6.848290304
  408 SOLV  HW1     2930    5.164131684    4.941613972    6.761413266
  408 SOLV  HW2     2931    5.189984038    4.892982851    6.915129615
  409 SOLV  OW      2932    5.595197550    4.132915607    5.577187575
  409 SOLV  HW1     2933    5.510716741    4.170991843    5.539573005
  409 SOLV  HW2     2934    5.586798649    4.033491665    5.583978454
  410 SOLV  OW      2935    5.012656992    4.542016283    6.573724883
  410 SOLV  HW1     2936    5.026425705    4.597602360    6.491745401
  410 SOLV  HW2     2937    4.917843643    4.510394136    6.576989184
  411 SOLV  OW      2938    4.682612453    5.121106953    5.280013776
  411 SOLV  HW1     2939    4.595040985    5.086119128    5.313314889
  411 SOLV  HW2     2940    4.750392576    5.116464518    5.353402741
  412 SOLV  OW      2941    5.829272880    3.779827719    6.686182684
  412 SOLV  HW1     2942    5.874793906    3.854045801    6.636977142
  412 SOLV  HW2     2943    5.889020985    3.746718489    6.759216797
  413 SOLV  OW      2944    4.975137520    3.919887474    5.054405275
  413 SOLV  HW1     2945    4.907480770    3.870575772    4.999698503
  413 SOLV  HW2     2946    4.930270449    3.960907817    5.133805591
  414 SOLV  OW      2947    3.404163040    3.480296415    6.120618280
  414 SOLV  HW1     2948    3.316033080    3.466379594    6.165798087
  414 SOLV  HW2     2949    3.402456068    3.437346991    6.030318242
  415 SOLV  OW      2950    3.766305073    3.552096988    5.030152176
  415 SOLV  HW1     2951    3.728983948    3.562355370    4.937939905
  415 SOLV  HW2     2952    3.739550651    3.630743340    5.085835081
  416 SOLV  OW      2953    3.179043416    5.228044304    8.147979136
  416 SOLV  HW1     2954    3.235615849    5.282447203    8.209959291
  416 SOLV  HW2     2955    3.230602596    5.147976143    8.117443229
  417 SOLV  OW      2956    3.885377754    5.917919350    4.704864415
  417 SOLV  HW1     2957    3.871908424    6.006762936    4.748750591
  417 SOLV  HW2     2958    3.902585969    5.931253691    4.607262027
  418 SOLV  OW      2959    3.636096607    5.036536554    5.026041112
  418 SOLV  HW1     2960    3.719079579    5.019851975    4.972792102
  418 SOLV  HW2     2961    3.603393354    5.129401796    5.008529163
  419 SOLV  OW      2962    3.440572846    5.981109557    7.809893075
  419 SOLV  HW1     2963    3.462627126    5.922993793    7.731558753
  419 SOLV  HW2     2964    3.351463727    6.024120839    7.795413381
  420 SOLV  OW      2965    4.299429698    6.317391169    4.301653267
  420 SOLV  HW1     2966    4.344844312    6.284997345    4.384650142
  420 SOLV  HW2     2967    4.300022666    6.417387052    4.300222430
  421 SOLV  OW      2968    4.666972228    6.212538546    5.582339601
  421 SOLV  HW1     2969    4.717802964    6.144577333    5.529436938
  421 SOLV  HW2     2970    4.690444566    6.304227779    5.550055331
  422 SOLV  OW      2971    3.536046871    5.999457942    4.497389301
  422 SOLV  HW1     2972    3.552365358    5.932467587    4.569825825
  422 SOLV  HW2     2973    3.505723737    5.952260033    4.414599948
  423 SOLV  OW      2974    3.262912257    3.366433308    5.586077934
  423 SOLV  HW1     2975    3.271582692    3.463882162    5.606782767
  423 SOLV  HW2     2976    3.168312563    3.346022078    5.560888731
  424 SOLV  OW      2977    4.391603951    4.333722239    7.780804061
  424 SOLV  HW1     2978    4.369573756    4.267747922    7.708949203
  424 SOLV  HW2     2979    4.349288607    4.421748030    7.759298829
  425 SOLV  OW      2980    3.217303478    5.577971187    5.074350894
  425 SOLV  HW1     2981    3.229710026    5.481125412    5.096005382
  425 SOLV  HW2     2982    3.123147805    5.604856445    5.094688823
  426 SOLV  OW      2983    5.016863951    6.224138400    5.723107951
  426 SOLV  HW1     2984    5.103574650    6.196213575    5.764360137
  426 SOLV  HW2     2985    5.015598829    6.197219154    5.626804695
  427 SOLV  OW      2986    3.336315387    5.505639846    6.491996555
  427 SOLV  HW1     2987    3.422166813    5.454515305    6.487801911
  427 SOLV  HW2     2988    3.355372104    5.603475978    6.483826436
  428 SOLV  OW      2989    4.613787660    3.771095643    8.263606283
  428 SOLV  HW1     2990    4.672880422    3.695371693    8.235754636
  428 SOLV  HW2     2991    4.669903375    3.845668702    8.299521813
  429 SOLV  OW      2992    3.271233899    3.626029144    5.660090503
  429 SOLV  HW1     2993    3.198219711    3.694361486    5.661162512
  429 SOLV  HW2     2994    3.327254318    3.638427224    5.578187228
  430 SOLV  OW      2995    4.619269512    3.610883226    5.734483159
  430 SOLV  HW1     2996    4.553164092    3.666911219    5.684571195
  430 SOLV  HW2     2997    4.626207013    3.643581161    5.828731737
  431 SOLV  OW      2998    5.290914697    5.897414141    4.666852213
  431 SOLV  HW1     2999    5.223601580    5.898387620    4.740798803
  431 SOLV  HW2     3000    5.378694888    5.930724488    4.701276944
  432 SOLV  OW      3001    5.928615636    5.088907021    7.146237722
  432 SOLV  HW1     3002    5.852183493    5.133357355    7.099521322
  432 SOLV  HW2     3003    5.914468501    4.989904223    7.146485246
  433 SOLV  OW      3004    3.330344689    4.514630244    8.615187019
  433 SOLV  HW1     3005    3.285120154    4.590146167    8.567710450
  433 SOLV  HW2     3006    3.344540267    4.438917000    8.551407230
  434 SOLV  OW      3007    4.491914503    4.967300444    5.086048325
  434 SOLV  HW1     3008    4.541960946    5.037372595    5.136894316
  434 SOLV  HW2     3009    4.406779517    5.006153803    5.050794955
  435 SOLV  OW      3010    5.965303503    3.840881217    7.957217796
  435 SOLV  HW1     3011    5.917469287    3.928102971    7.946923810
  435 SOLV  HW2     3012    5.903169407    3.765914766    7.934390860
  436 SOLV  OW      3013    3.696956599    6.125866537    8.478865360
  436 SOLV  HW1     3014    3.684165591    6.026820564    8.473594219
  436 SOLV  HW2     3015    3.617990961    6.167292662    8.524141999
  437 SOLV  OW      3016    4.638966538    5.572838202    6.444379857
  437 SOLV  HW1     3017    4.701378122    5.623708452    6.385059428
  437 SOLV  HW2     3018    4.668995642    5.581336502    6.539390714
  438 SOLV  OW      3019    5.986077301    3.506472477    8.055634626
  438 SOLV  HW1     3020    5.989340761    3.457737906    7.968363441
  438 SOLV  HW2     3021    6.030394656    3.451260523    8.126271624
  439 SOLV  OW      3022    3.883957438    5.112685936    6.293734478
  439 SOLV  HW1     3023    3.899278887    5.050339694    6.217060857
  439 SOLV  HW2     3024    3.831112061    5.191610884    6.262431681
  440 SOLV  OW      3025    4.224178565    4.234468051    7.552523845
  440 SOLV  HW1     3026    4.265451502    4.172664930    7.485612162
  440 SOLV  HW2     3027    4.190288181    4.181525579    7.630297926
  441 SOLV  OW      3028    3.351922814    4.860637302    6.798720339
  441 SOLV  HW1     3029    3.301477076    4.851217321    6.712882636
  441 SOLV  HW2     3030    3.449750892    4.849408594    6.781249587
  442 SOLV  OW      3031    4.689193535    3.525441776    6.932243955
  442 SOLV  HW1     3032    4.699335665    3.444219280    6.989690246
  442 SOLV  HW2     3033    4.594558337    3.557504833    6.936305843
  443 SOLV  OW      3034    4.890601088    6.272537036    5.211752563
  443 SOLV  HW1     3035    4.939740443    6.310253965    5.133246997
  443 SOLV  HW2     3036    4.837056574    6.193276623    5.182582728
  444 SOLV  OW      3037    4.655856542    5.254481676    8.016725212
  444 SOLV  HW1     3038    4.647293015    5.156631835    8.035491894
  444 SOLV  HW2     3039    4.588090790    5.281320924    7.948259663
  445 SOLV  OW      3040    5.441568302    3.830647242    8.145264873
  445 SOLV  HW1     3041    5.390052448    3.888680191    8.208338906
  445 SOLV  HW2     3042    5.536332996    3.823540239    8.176399300
  446 SOLV  OW      3043    3.587833897    6.441766628    8.490497194
  446 SOLV  HW1     3044    3.667244245    6.444958515    8.551207247
  446 SOLV  HW2     3045    3.592725470    6.359707062    8.433539117
  447 SOLV  OW      3046    3.188990197    4.387536005    7.628048164
  447 SOLV  HW1     3047    3.141488811    4.336721194    7.556195322
  447 SOLV  HW2     3048    3.121987231    4.425405760    7.691905226
  448 SOLV  OW      3049    4.543464768    3.779317881    5.975876742
  448 SOLV  HW1     3050    4.445903615    3.773463331    5.997034611
  448 SOLV  HW2     3051    4.592574529    3.707379732    6.025002064
  449 SOLV  OW      3052    5.019476262    3.637552660    8.077122006
  449 SOLV  HW1     3053    4.983629867    3.729884409    8.090970127
  449 SOLV  HW2     3054    5.040373840    3.624113148    7.980248874
  450 SOLV  OW      3055    4.259902736    5.677167643    6.599958878
  450 SOLV  HW1     3056    4.178145259    5.671357660    6.542657950
  450 SOLV  HW2     3057    4.335988651    5.713037614    6.545868571
  451 SOLV  OW      3058    3.856314117    4.372355799    8.264055820
  451 SOLV  HW1     3059    3.785460681    4.441330217    8.249096917
  451 SOLV  HW2     3060    3.861039737    4.350055078    8.361428904
  452 SOLV  OW      3061    5.063153035    3.674213377    6.109122008
  452 SOLV  HW1     3062    5.075142032    3.597780863    6.172483017
  452 SOLV  HW2     3063    5.079372454    3.642790684    6.015582592
  453 SOLV  OW      3064    3.752656663    4.774076842    6.226293929
  453 SOLV  HW1     3065    3.679677667    4.709959633    6.202528125
  453 SOLV  HW2     3066    3.808120755    4.792949645    6.145242320
  454 SOLV  OW      3067    4.612783590    4.176677089    7.626573191
  454 SOLV  HW1     3068    4.651262783    4.221443545    7.707302934
  454 SOLV  HW2     3069    4.606186282    4.078251606    7.643029929
  455 SOLV  OW      3070    3.297186496    5.041256665    7.670012244
  455 SOLV  HW1     3071    3.293302392    5.128425718    7.718883218
  455 SOLV  HW2     3072    3.292702771    4.965997272    7.735722039
  456 SOLV  OW      3073    3.229632538    5.236161643    5.958079261
  456 SOLV  HW1     3074    3.162861515    5.198110474    6.022073874
  456 SOLV  HW2     3075    3.321291872    5.229030007    5.997422000
  457 SOLV  OW      3076    6.049242619    6.325676726    6.239704941
  457 SOLV  HW1     3077    6.084364047    6.407772904    6.194678707
  457 SOLV  HW2     3078    5.974532534    6.287299180    6.185413709
  458 SOLV  OW      3079    4.497930329    6.048478931    5.078632350
  458 SOLV  HW1     3080    4.487284516    5.998712637    4.992550897
  458 SOLV  HW2     3081    4.475109315    5.988125151    5.155043091
  459 SOLV  OW      3082    4.268507035    4.564267620    7.677979207
  459 SOLV  HW1     3083    4.218067389    4.600626705    7.599658773
  459 SOLV  HW2     3084    4.203964292    4.528423181    7.745429906
  460 SOLV  OW      3085    4.873409423    4.866079876    5.451891626
  460 SOLV  HW1     3086    4.901866164    4.843558734    5.545082931
  460 SOLV  HW2     3087    4.781987985    4.829160297    5.435135166
  461 SOLV  OW      3088    4.599103967    5.044186724    4.229853838
  461 SOLV  HW1     3089    4.667595602    5.089395226    4.287011614
  461 SOLV  HW2     3090    4.549728355    4.976405015    4.284347567
  462 SOLV  OW      3091    4.975044017    3.478156478    7.624011596
  462 SOLV  HW1     3092    4.890553045    3.486102868    7.571113928
  462 SOLV  HW2     3093    5.053629062    3.487700670    7.562896366
  463 SOLV  OW      3094    5.759037640    4.515776530    6.344803445
  463 SOLV  HW1     3095    5.786572846    4.421994578    6.323631678
  463 SOLV  HW2     3096    5.659313061    4.522691483    6.341843166
  464 SOLV  OW      3097    3.584095800    3.841896950    7.164885901
  464 SOLV  HW1     3098    3.612651131    3.873398639    7.255405718
  464 SOLV  HW2     3099    3.600569812    3.743569558    7.157116063
  465 SOLV  OW      3100    3.821930391    4.664260758    6.679541497
  465 SOLV  HW1     3101    3.867550567    4.578076191    6.701702690
  465 SOLV  HW2     3102    3.761853146    4.690520673    6.755047802
  466 SOLV  OW      3103    3.298677747    4.877783213    5.835716842
  466 SOLV  HW1     3104    3.342555043    4.789493145    5.818941360
  466 SOLV  HW2     3105    3.366878418    4.943187713    5.868469885
  467 SOLV  OW      3106    5.439752751    5.115713963    5.851496638
  467 SOLV  HW1     3107    5.401047014    5.129671160    5.942640588
  467 SOLV  HW2     3108    5.507688847    5.042416614    5.855029781
  468 SOLV  OW      3109    3.573835167    4.157539541    7.462878862
  468 SOLV  HW1     3110    3.559169061    4.255107409    7.446574846
  468 SOLV  HW2     3111    3.496399221    4.105700391    7.426592035
  469 SOLV  OW      3112    3.901636753    3.989712193    8.488775295
  469 SOLV  HW1     3113    3.845715783    3.991258582    8.571663591
  469 SOLV  HW2     3114    3.997597713    3.976362661    8.513576610
  470 SOLV  OW      3115    4.734600123    3.672008087    4.654901592
  470 SOLV  HW1     3116    4.834071398    3.676252930    4.645450424
  470 SOLV  HW2     3117    4.709227818    3.692336155    4.749479159
  471 SOLV  OW      3118    5.810056838    3.495693091    6.642698417
  471 SOLV  HW1     3119    5.873279308    3.527475242    6.572030540
  471 SOLV  HW2     3120    5.794578634    3.397497422    6.631811854
  472 SOLV  OW      3121    3.072037451    5.540606970    7.808910260
  472 SOLV  HW1     3122    3.124331241    5.456232296    7.821011538
  472 SOLV  HW2     3123    3.119800262    5.616123757    7.853813986
  473 SOLV  OW      3124    4.816787789    5.428296648    6.766551876
  473 SOLV  HW1     3125    4.726822664    5.384916943    6.761593192
  473 SOLV  HW2     3126    4.887173631    5.357951668    6.776512594
  474 SOLV  OW      3127    6.008620054    3.680927408    5.028939648
  474 SOLV  HW1     3128    6.084799071    3.736146562    5.062836629
  474 SOLV  HW2     3129    5.924590263    3.735099987    5.031310484
  475 SOLV  OW      3130    5.344699975    4.671324799    7.358112795
  475 SOLV  HW1     3131    5.413591668    4.645149096    7.425718268
  475 SOLV  HW2     3132    5.372377359    4.756525663    7.313651931
  476 SOLV  OW      3133    3.770727282    4.345219263    6.468357291
  476 SOLV  HW1     3134    3.693440490    4.399109789    6.434825909
  476 SOLV  HW2     3135    3.787975654    4.367799770    6.564235443
  477 SOLV  OW      3136    2.955236093    6.267324486    8.271436897
  477 SOLV  HW1     3137    2.980824432    6.195209994    8.335830827
  477 SOLV  HW2     3138    3.034273673    6.326092635    8.254128063
  478 SOLV  OW      3139    4.764574394    3.570240467    8.181313880
  478 SOLV  HW1     3140    4.828956885    3.632341994    8.136610341
  478 SOLV  HW2     3141    4.801234078    3.477221763    8.179398575
  479 SOLV  OW      3142    5.254078449    6.152367486    6.503715426
  479 SOLV  HW1     3143    5.167259486    6.168008250    6.550829458
  479 SOLV  HW2     3144    5.247076643    6.069974689    6.447472811
  480 SOLV  OW      3145    3.819517253    3.440923753    7.078654620
  480 SOLV  HW1     3146    3.798289737    3.513547739    7.013269534
  480 SOLV  HW2     3147    3.734776401    3.396576783    7.107850129
  481 SOLV  OW      3148    3.406122446    5.620491393    6.205525769
  481 SOLV  HW1     3149    3.394796918    5.706762306    6.156237639
  481 SOLV  HW2     3150    3.450255176    5.637965724    6.293543459
  482 SOLV  OW      3151    4.585046167    5.209877420    6.680227605
  482 SOLV  HW1     3152    4.523400350    5.287549857    6.693217929
  482 SOLV  HW2     3153    4.581956448    5.151036738    6.761025626
  483 SOLV  OW      3154    5.194834653    5.781827069    5.181100757
  483 SOLV  HW1     3155    5.221938584    5.686926521    5.197204692
  483 SOLV  HW2     3156    5.269155714    5.842816611    5.208609973
  484 SOLV  OW      3157    3.663121532    5.766482238    7.943943670
  484 SOLV  HW1     3158    3.618736304    5.854841823    7.928977426
  484 SOLV  HW2     3159    3.752565655    5.780886033    7.986279135
  485 SOLV  OW      3160    3.536265064    4.098607066    6.441104251
  485 SOLV  HW1     3161    3.585207707    4.120300646    6.356630261
  485 SOLV  HW2     3162    3.442546055    4.132989557    6.435073011
  486 SOLV  OW      3163    3.092016085    4.665974999    6.536052499
  486 SOLV  HW1     3164    3.011169105    4.613691566    6.508999165
  486 SOLV  HW2     3165    3.155050119    4.672254610    6.458674425
  487 SOLV  OW      3166    4.819752814    4.451836965    6.857122908
  487 SOLV  HW1     3167    4.740908985    4.498940471    6.896704977
  487 SOLV  HW2     3168    4.804976393    4.438811985    6.759072488
  488 SOLV  OW      3169    4.759728824    3.781010914    4.922751705
  488 SOLV  HW1     3170    4.661612272    3.778537089    4.903576042
  488 SOLV  HW2     3171    4.778246217    3.732134702    5.008009441
  489 SOLV  OW      3172    3.139061879    5.125855937    7.455308586
  489 SOLV  HW1     3173    3.202905945    5.095241123    7.525926365
  489 SOLV  HW2     3174    3.165580753    5.216931697    7.423653715
  490 SOLV  OW      3175    5.550926619    6.507433977    6.019114898
  490 SOLV  HW1     3176    5.502810043    6.558657927    6.090260119
  490 SOLV  HW2     3177    5.489084964    6.439698996    5.979245677
  491 SOLV  OW      3178    3.171360597    4.251701647    5.206970051
  491 SOLV  HW1     3179    3.134570050    4.164098316    5.175769327
  491 SOLV  HW2     3180    3.165439899    4.256689374    5.306675921
  492 SOLV  OW      3181    4.071956316    3.499795933    6.925330797
  492 SOLV  HW1     3182    3.994176970    3.438059210    6.913496319
  492 SOLV  HW2     3183    4.039047790    3.589597076    6.954550437
  493 SOLV  OW      3184    4.959043422    3.738241609    6.432213455
  493 SOLV  HW1     3185    4.974343699    3.647161124    6.470558874
  493 SOLV  HW2     3186    4.899033158    3.790298126    6.492950732
  494 SOLV  OW      3187    5.376519123    4.320455856    7.273039629
  494 SOLV  HW1     3188    5.324138845    4.404267485    7.288327312
  494 SOLV  HW2     3189    5.454736326    4.318229180    7.335319747
  495 SOLV  OW      3190    4.638903541    4.836095509    7.230883543
  495 SOLV  HW1     3191    4.595651287    4.926261010    7.232050060
  495 SOLV  HW2     3192    4.609541261    4.784029851    7.311053781
  496 SOLV  OW      3193    4.961422534    3.907230900    5.988196935
  496 SOLV  HW1     3194    4.950013323    4.004772577    5.969302236
  496 SOLV  HW2     3195    5.032918690    3.869981719    5.929027070
  497 SOLV  OW      3196    3.177665388    4.939865560    7.212604450
  497 SOLV  HW1     3197    3.085274953    4.973069312    7.193553111
  497 SOLV  HW2     3198    3.220029732    4.908614398    7.127573547
  498 SOLV  OW      3199    3.119035987    4.905970300    8.288965359
  498 SOLV  HW1     3200    3.156774400    4.996928920    8.306361849
  498 SOLV  HW2     3201    3.077991711    4.903816713    8.197791428
  499 SOLV  OW      3202    3.411787487    5.533779857    4.595704978
  499 SOLV  HW1     3203    3.396806871    5.508425668    4.691278303
  499 SOLV  HW2     3204    3.347833965    5.483533053    4.537509306
  500 SOLV  OW      3205    3.772872837    6.281285280    5.944307081
  500 SOLV  HW1     3206    3.866282984    6.316980500    5.943318333
  500 SOLV  HW2     3207    3.765905295    6.204457239    5.880675849
  501 SOLV  OW      3208    4.895453458    6.399323690    5.443189989
  501 SOLV  HW1     3209    4.841736350    6.479940112    5.418371054
  501 SOLV  HW2     3210    4.891601315    6.332559690    5.368828068
  502 SOLV  OW      3211    3.930878894    5.245968833    7.158103967
  502 SOLV  HW1     3212    3.897975246    5.217883395    7.067943649
  502 SOLV  HW2     3213    3.947426737    5.164895653    7.214260548
  503 SOLV  OW      3214    5.688286656    4.705671387    6.651302207
  503 SOLV  HW1     3215    5.589436104    4.715253405    6.639546932
  503 SOLV  HW2     3216    5.707782734    4.622126108    6.702697092
  504 SOLV  OW      3217    5.551664693    5.929293616    4.529600698
  504 SOLV  HW1     3218    5.539259698    5.907956237    4.626515320
  504 SOLV  HW2     3219    5.546816368    5.844969186    4.476058183
  505 SOLV  OW      3220    4.931061839    6.322089387    6.406973380
  505 SOLV  HW1     3221    4.908673946    6.236254312    6.453156970
  505 SOLV  HW2     3222    4.985562320    6.379548800    6.468042435
  506 SOLV  OW      3223    4.002709643    5.287847682    5.841487688
  506 SOLV  HW1     3224    3.962389553    5.242159317    5.762190200
  506 SOLV  HW2     3225    4.069147110    5.226931016    5.884800300
  507 SOLV  OW      3226    4.018700599    5.837340628    7.646956335
  507 SOLV  HW1     3227    4.106316436    5.853229537    7.601447036
  507 SOLV  HW2     3228    3.958969993    5.784415909    7.586681277
  508 SOLV  OW      3229    4.707613236    5.991515380    7.161777706
  508 SOLV  HW1     3230    4.766704882    5.924117698    7.206114331
  508 SOLV  HW2     3231    4.686162874    6.064696681    7.226478144
  509 SOLV  OW      3232    3.158424956    6.299645151    5.467000826
  509 SOLV  HW1     3233    3.254053668    6.309877391    5.439587739
  509 SOLV  HW2     3234    3.101967365    6.284458811    5.385867970
  510 SOLV  OW      3235    3.285404650    4.395814661    4.714229454
  510 SOLV  HW1     3236    3.276791753    4.473704296    4.776360393
  510 SOLV  HW2     3237    3.266837659    4.311175377    4.764163312
  511 SOLV  OW      3238    3.076171017    3.734860292    5.155092963
  511 SOLV  HW1     3239    3.040806928    3.655404339    5.204455615
  511 SOLV  HW2     3240    3.166593636    3.758591164    5.190611870
  512 SOLV  OW      3241    3.220749583    5.254725829    5.674030544
  512 SOLV  HW1     3242    3.128207926    5.292595413    5.675863797
  512 SOLV  HW2     3243    3.245365499    5.222528715    5.765457002
  513 SOLV  OW      3244    4.331202945    6.455405875    4.828117717
  513 SOLV  HW1     3245    4.387190144    6.390436923    4.879549573
  513 SOLV  HW2     3246    4.254692306    6.485722106    4.884938550
  514 SOLV  OW      3247    3.547908381    3.459306150    8.322956403
  514 SOLV  HW1     3248    3.494660139    3.526421746    8.374550865
  514 SOLV  HW2     3249    3.485944080    3.400369644    8.271102728
  515 SOLV  OW      3250    5.514836485    5.376226821    5.403509521
  515 SOLV  HW1     3251    5.452789302    5.300076132    5.384716107
  515 SOLV  HW2     3252    5.553372019    5.365939190    5.495211725
  516 SOLV  OW      3253    3.962405257    5.096468290    5.642489116
  516 SOLV  HW1     3254    3.934619652    5.012540032    5.595751767
  516 SOLV  HW2     3255    4.045154080    5.132660567    5.599556636
  517 SOLV  OW      3256    3.073191564    3.430042871    8.532117700
  517 SOLV  HW1     3257    3.053464943    3.496086160    8.459656461
  517 SOLV  HW2     3258    3.001018322    3.360873495    8.534694728
  518 SOLV  OW      3259    4.236583644    6.049679478    4.842436021
  518 SOLV  HW1     3260    4.174054725    6.021404236    4.769698669
  518 SOLV  HW2     3261    4.294778352    6.123956733    4.809324688
  519 SOLV  OW      3262    3.331689046    4.135613159    7.808308911
  519 SOLV  HW1     3263    3.298370473    4.055817670    7.858547450
  519 SOLV  HW2     3264    3.283542696    4.142424014    7.720919059
  520 SOLV  OW      3265    4.636020568    5.928194466    7.948053499
  520 SOLV  HW1     3266    4.555332060    5.923896667    8.006967864
  520 SOLV  HW2     3267    4.711914911    5.880101655    7.991953093
  521 SOLV  OW      3268    3.131858641    4.683020465    4.553645613
  521 SOLV  HW1     3269    3.168018524    4.629323542    4.477415301
  521 SOLV  HW2     3270    3.180310285    4.658480841    4.637611527
  522 SOLV  OW      3271    3.188398346    5.743771366    7.979586586
  522 SOLV  HW1     3272    3.279722446    5.721724233    7.945317616
  522 SOLV  HW2     3273    3.173283094    5.842407571    7.973034437
  523 SOLV  OW      3274    4.269141242    4.491398693    6.166012356
  523 SOLV  HW1     3275    4.271960076    4.393724065    6.144717264
  523 SOLV  HW2     3276    4.177785810    4.515738529    6.198624989
  524 SOLV  OW      3277    3.109806274    4.190403039    6.015563454
  524 SOLV  HW1     3278    3.044507702    4.176276551    5.941155405
  524 SOLV  HW2     3279    3.197180968    4.221113604    5.977822391
  525 SOLV  OW      3280    5.976100434    4.200114180    6.548578736
  525 SOLV  HW1     3281    5.915263980    4.143191191    6.603896918
  525 SOLV  HW2     3282    6.004077400    4.280188713    6.601554636
  526 SOLV  OW      3283    4.158816158    3.952316984    6.302942441
  526 SOLV  HW1     3284    4.104591902    3.943757970    6.386530297
  526 SOLV  HW2     3285    4.253399165    3.925838997    6.321742971
  527 SOLV  OW      3286    5.633160369    4.557749872    5.126590460
  527 SOLV  HW1     3287    5.677797921    4.628504250    5.071792524
  527 SOLV  HW2     3288    5.536367788    4.580325149    5.137693101
  528 SOLV  OW      3289    5.118689488    3.343411626    7.873362466
  528 SOLV  HW1     3290    5.204099517    3.305679453    7.837543087
  528 SOLV  HW2     3291    5.137918976    3.428013462    7.923106663
  529 SOLV  OW      3292    4.340719315    4.539548680    8.071405223
  529 SOLV  HW1     3293    4.351816245    4.565682386    8.167290599
  529 SOLV  HW2     3294    4.398480853    4.597715553    8.014130925
  530 SOLV  OW      3295    5.168794465    5.998926421    5.482247378
  530 SOLV  HW1     3296    5.092143195    6.035778449    5.429633190
  530 SOLV  HW2     3297    5.142344650    5.911431095    5.522806053
  531 SOLV  OW      3298    3.194278500    4.045475963    7.593182113
  531 SOLV  HW1     3299    3.124049463    4.107301984    7.557865084
  531 SOLV  HW2     3300    3.247578861    4.008642429    7.517008211
  532 SOLV  OW      3301    4.434039420    6.447809372    8.579811214
  532 SOLV  HW1     3302    4.451859184    6.358550221    8.621248629
  532 SOLV  HW2     3303    4.516641886    6.480200285    8.533663412
  533 SOLV  OW      3304    3.842658462    4.871762750    4.877315902
  533 SOLV  HW1     3305    3.887450550    4.898885007    4.962510243
  533 SOLV  HW2     3306    3.904198950    4.888967784    4.800382787
  534 SOLV  OW      3307    3.847125302    4.766096681    4.557539277
  534 SOLV  HW1     3308    3.909030238    4.841892532    4.578142789
  534 SOLV  HW2     3309    3.900314957    4.686752247    4.527921207
  535 SOLV  OW      3310    3.552890573    4.850837902    5.636488207
  535 SOLV  HW1     3311    3.539517854    4.949905625    5.639347230
  535 SOLV  HW2     3312    3.640633689    4.830324474    5.593109555
  536 SOLV  OW      3313    5.269996599    4.331947527    4.668489698
  536 SOLV  HW1     3314    5.174954301    4.323849295    4.638461137
  536 SOLV  HW2     3315    5.275117741    4.316975823    4.767231106
  537 SOLV  OW      3316    3.605617095    6.431020880    8.125822224
  537 SOLV  HW1     3317    3.562544973    6.498769287    8.066196252
  537 SOLV  HW2     3318    3.687951508    6.470280036    8.166808788
  538 SOLV  OW      3319    3.670096645    3.959500989    5.855909449
  538 SOLV  HW1     3320    3.697789442    3.889842573    5.922110799
  538 SOLV  HW2     3321    3.734428497    4.036003640    5.859173440
  539 SOLV  OW      3322    5.604202751    4.742082398    7.493810636
  539 SOLV  HW1     3323    5.656537599    4.760875110    7.410695378
  539 SOLV  HW2     3324    5.662533961    4.756200016    7.573802140
  540 SOLV  OW      3325    3.321047225    3.439254069    7.222244211
  540 SOLV  HW1     3326    3.314117881    3.522840613    7.276699208
  540 SOLV  HW2     3327    3.270026565    3.450717028    7.137001096
  541 SOLV  OW      3328    3.058934883    4.856753279    5.681289348
  541 SOLV  HW1     3329    3.034537926    4.953665290    5.684890569
  541 SOLV  HW2     3330    3.145474967    4.842385204    5.729294061
  542 SOLV  OW      3331    5.129608530    3.889495385    6.669454753
  542 SOLV  HW1     3332    5.203270821    3.922543294    6.728476534
  542 SOLV  HW2     3333    5.166195051    3.869479386    6.578565750
  543 SOLV  OW      3334    4.570735918    4.989823536    8.070034446
  543 SOLV  HW1     3335    4.480905289    5.022304871    8.099625062
  543 SOLV  HW2     3336    4.603388001    4.919771947    8.133504547
  544 SOLV  OW      3337    4.633468180    5.672141177    6.105003694
  544 SOLV  HW1     3338    4.687540691    5.711198621    6.179514081
  544 SOLV  HW2     3339    4.655337501    5.719443725    6.019644474
  545 SOLV  OW      3340    3.400190009    6.193476249    7.082364396
  545 SOLV  HW1     3341    3.313961948    6.233529109    7.113364097
  545 SOLV  HW2     3342    3.460902568    6.266061690    7.050023743
  546 SOLV  OW      3343    3.662105697    3.560431905    8.616765579
  546 SOLV  HW1     3344    3.601732758    3.504346715    8.673435103
  546 SOLV  HW2     3345    3.655443434    3.530734153    8.521508824
  547 SOLV  OW      3346    3.108035661    4.228326597    7.144779182
  547 SOLV  HW1     3347    3.116439641    4.319483342    7.185044155
  547 SOLV  HW2     3348    3.167592482    4.221649945    7.064716951
  548 SOLV  OW      3349    3.707469713    3.266658739    5.161105071
  548 SOLV  HW1     3350    3.619490786    3.300429360    5.194563188
  548 SOLV  HW2     3351    3.744116873    3.330534001    5.093438132
  549 SOLV  OW      3352    3.527499330    5.143722332    5.643618066
  549 SOLV  HW1     3353    3.478971850    5.209502582    5.586000733
  549 SOLV  HW2     3354    3.479555266    5.134120871    5.730858925
  550 SOLV  OW      3355    5.824954407    4.016106293    5.819881377
  550 SOLV  HW1     3356    5.792294141    3.977622780    5.906216363
  550 SOLV  HW2     3357    5.853472190    3.942023655    5.759054876
  551 SOLV  OW      3358    5.566777785    6.405151831    5.547068170
  551 SOLV  HW1     3359    5.578808784    6.365149623    5.456209518
  551 SOLV  HW2     3360    5.521736187    6.338908874    5.606927563
  552 SOLV  OW      3361    5.113071573    4.005816494    4.458945975
  552 SOLV  HW1     3362    5.157639098    4.092943583    4.438342818
  552 SOLV  HW2     3363    5.104017443    3.952356088    4.374921684
  553 SOLV  OW      3364    4.165193221    3.857405553    8.315638882
  553 SOLV  HW1     3365    4.252042339    3.906986946    8.314996280
  553 SOLV  HW2     3366    4.182332816    3.760451772    8.333183115
  554 SOLV  OW      3367    5.288003159    4.646083077    5.083366246
  554 SOLV  HW1     3368    5.279579725    4.703152128    5.165055789
  554 SOLV  HW2     3369    5.315125796    4.702924956    5.005685926
  555 SOLV  OW      3370    5.351387238    4.116406805    6.629549546
  555 SOLV  HW1     3371    5.365376821    4.142949639    6.534155803
  555 SOLV  HW2     3372    5.311729524    4.193107616    6.679991715
  556 SOLV  OW      3373    5.947005822    4.779793298    6.714464947
  556 SOLV  HW1     3374    5.866031105    4.761905930    6.658579491
  556 SOLV  HW2     3375    5.918664335    4.807074439    6.806402424
  557 SOLV  OW      3376    4.297293576    3.734211489    6.466201631
  557 SOLV  HW1     3377    4.377497234    3.689011415    6.505248764
  557 SOLV  HW2     3378    4.242057767    3.773432216    6.539760122
  558 SOLV  OW      3379    3.320585507    3.539637185    7.748820654
  558 SOLV  HW1     3380    3.372070033    3.469959938    7.798784690
  558 SOLV  HW2     3381    3.222792863    3.527347628    7.765775756
  559 SOLV  OW      3382    3.463959704    4.216898827    4.530325873
  559 SOLV  HW1     3383    3.366889718    4.218080985    4.506305116
  559 SOLV  HW2     3384    3.500145717    4.124457377    4.518200414
  560 SOLV  OW      3385    4.424062321    5.823816996    5.233983401
  560 SOLV  HW1     3386    4.413970475    5.757845287    5.308466454
  560 SOLV  HW2     3387    4.363050427    5.798744867    5.158812253
  561 SOLV  OW      3388    3.965832566    4.579863712    7.071538382
  561 SOLV  HW1     3389    3.946050258    4.538337447    7.160339304
  561 SOLV  HW2     3390    3.987475611    4.508132504    7.005308893
  562 SOLV  OW      3391    3.805652544    4.572389107    5.561044583
  562 SOLV  HW1     3392    3.794371914    4.487860938    5.508798184
  562 SOLV  HW2     3393    3.901826187    4.583452800    5.586143977
  563 SOLV  OW      3394    3.713969018    5.904519620    7.580643188
  563 SOLV  HW1     3395    3.737021414    5.996554289    7.549036600
  563 SOLV  HW2     3396    3.615199216    5.897956262    7.594861014
  564 SOLV  OW      3397    5.530204235    4.496475407    7.462974046
  564 SOLV  HW1     3398    5.576637725    4.426463032    7.517218048
  564 SOLV  HW2     3399    5.496260626    4.568461065    7.523536542
  565 SOLV  OW      3400    4.872973517    4.244489842    7.480758661
  565 SOLV  HW1     3401    4.866744366    4.344220858    7.484640930
  565 SOLV  HW2     3402    4.797706628    4.204361275    7.532972778
  566 SOLV  OW      3403    3.114429486    5.066122542    6.922557147
  566 SOLV  HW1     3404    3.129661168    5.089918313    6.826623200
  566 SOLV  HW2     3405    3.038507324    5.001363791    6.929169079
  567 SOLV  OW      3406    4.388968481    4.199750931    4.584094038
  567 SOLV  HW1     3407    4.300837314    4.158188449    4.561585211
  567 SOLV  HW2     3408    4.376076880    4.268472218    4.655598210
  568 SOLV  OW      3409    5.475811976    3.449453954    7.163775687
  568 SOLV  HW1     3410    5.390742344    3.436182849    7.112903853
  568 SOLV  HW2     3411    5.492988443    3.547332006    7.174984263
  569 SOLV  OW      3412    5.818509186    3.335100996    5.435952055
  569 SOLV  HW1     3413    5.761876167    3.417338132    5.430346184
  569 SOLV  HW2     3414    5.855256109    3.326211639    5.528530375
  570 SOLV  OW      3415    5.540408705    3.517299699    4.516798803
  570 SOLV  HW1     3416    5.443333036    3.497888632    4.530982593
  570 SOLV  HW2     3417    5.553816789    3.616102744    4.509066726
  571 SOLV  OW      3418    3.781608821    6.089424454    5.377179154
  571 SOLV  HW1     3419    3.805141825    6.109593172    5.472256769
  571 SOLV  HW2     3420    3.813286259    6.163947570    5.318498353
  572 SOLV  OW      3421    5.253260927    4.574140246    7.663399990
  572 SOLV  HW1     3422    5.163821031    4.612876755    7.685762063
  572 SOLV  HW2     3423    5.243727924    4.510183051    7.587108047
  573 SOLV  OW      3424    4.095566507    3.917994931    4.509850549
  573 SOLV  HW1     3425    4.174253944    3.857300490    4.521008823
  573 SOLV  HW2     3426    4.110094637    3.977127842    4.430515530
  574 SOLV  OW      3427    4.812961001    6.139636689    8.054754925
  574 SOLV  HW1     3428    4.756915226    6.068148060    8.012940374
  574 SOLV  HW2     3429    4.758241321    6.222603911    8.065897356
  575 SOLV  OW      3430    5.926084349    4.463700555    5.312425950
  575 SOLV  HW1     3431    5.896740947    4.371442751    5.287374788
  575 SOLV  HW2     3432    5.892597284    4.528918956    5.244404366
  576 SOLV  OW      3433    3.141814715    6.407198038    7.063868624
  576 SOLV  HW1     3434    3.104252994    6.314542597    7.061816399
  576 SOLV  HW2     3435    3.165055577    6.431638226    7.158010144
  577 SOLV  OW      3436    3.166464126    5.227870553    8.515856366
  577 SOLV  HW1     3437    3.144058136    5.321340432    8.488237967
  577 SOLV  HW2     3438    3.257280229    5.203880142    8.481522979
  578 SOLV  OW      3439    4.433950140    6.126840126    7.468059500
  578 SOLV  HW1     3440    4.516229123    6.154794950    7.418555061
  578 SOLV  HW2     3441    4.375105263    6.073429246    7.407352762
  579 SOLV  OW      3442    4.251158533    5.054756293    6.846847341
  579 SOLV  HW1     3443    4.301164327    5.135364042    6.815169951
  579 SOLV  HW2     3444    4.291793129    4.972549035    6.806961369
  580 SOLV  OW      3445    3.626250826    5.083579824    5.375934211
  580 SOLV  HW1     3446    3.621982564    5.165716198    5.319038054
  580 SOLV  HW2     3447    3.624963850    5.109807436    5.472426102
  581 SOLV  OW      3448    5.561247970    4.471974243    6.822870916
  581 SOLV  HW1     3449    5.633614565    4.428539083    6.876520449
  581 SOLV  HW2     3450    5.472133130    4.440211376    6.855270237
  582 SOLV  OW      3451    4.371837857    3.425738466    5.163961843
  582 SOLV  HW1     3452    4.383369446    3.326526271    5.159026981
  582 SOLV  HW2     3453    4.446517253    3.465329443    5.217406664
  583 SOLV  OW      3454    4.463040331    5.930866962    7.731369698
  583 SOLV  HW1     3455    4.467625460    5.834842925    7.703819135
  583 SOLV  HW2     3456    4.535167984    5.949879067    7.797982016
  584 SOLV  OW      3457    5.525562110    4.917012104    6.492068434
  584 SOLV  HW1     3458    5.517747224    4.836968599    6.551514278
  584 SOLV  HW2     3459    5.620024264    4.925936261    6.460459173
  585 SOLV  OW      3460    5.641643054    5.578938021    8.156748459
  585 SOLV  HW1     3461    5.696987971    5.661892901    8.149285320
  585 SOLV  HW2     3462    5.701746162    5.499353897    8.164110511
  586 SOLV  OW      3463    4.425967267    6.057527874    6.536970054
  586 SOLV  HW1     3464    4.384884704    6.002532941    6.609689189
  586 SOLV  HW2     3465    4.508623765    6.101985885    6.571487077
  587 SOLV  OW      3466    5.372028825    3.592424692    6.183099666
  587 SOLV  HW1     3467    5.311581742    3.649632933    6.238554312
  587 SOLV  HW2     3468    5.450249570    3.563390722    6.238238816
  588 SOLV  OW      3469    4.627350233    4.995061574    7.647549531
  588 SOLV  HW1     3470    4.699250026    4.976810510    7.580476219
  588 SOLV  HW2     3471    4.629671053    4.924919613    7.718797246
  589 SOLV  OW      3472    5.197278940    4.350713561    6.603672292
  589 SOLV  HW1     3473    5.279899677    4.406572015    6.611003556
  589 SOLV  HW2     3474    5.117471521    4.410304719    6.594735680
  590 SOLV  OW      3475    3.849223615    3.687105807    7.703652875
  590 SOLV  HW1     3476    3.811962966    3.594907153    7.693098441
  590 SOLV  HW2     3477    3.887697048    3.697177908    7.795405080
  591 SOLV  OW      3478    4.787103089    5.064599175    8.484558847
  591 SOLV  HW1     3479    4.719554837    5.126330389    8.444228326
  591 SOLV  HW2     3480    4.811985805    5.097407850    8.575688622
  592 SOLV  OW      3481    4.820809519    3.940501563    8.308789681
  592 SOLV  HW1     3482    4.834179101    4.037985234    8.290946987
  592 SOLV  HW2     3483    4.903628023    3.902521024    8.350005616
  593 SOLV  OW      3484    4.164481471    6.493787318    5.100358547
  593 SOLV  HW1     3485    4.124824742    6.545075351    5.024210492
  593 SOLV  HW2     3486    4.098340215    6.426274925    5.133060339
  594 SOLV  OW      3487    5.403757294    4.667495959    6.604612207
  594 SOLV  HW1     3488    5.410278753    4.652377847    6.505976835
  594 SOLV  HW2     3489    5.316163006    4.710779793    6.625955157
  595 SOLV  OW      3490    3.770537914    5.814780707    6.070322683
  595 SOLV  HW1     3491    3.746661606    5.786356916    6.163180534
  595 SOLV  HW2     3492    3.715377927    5.763455174    6.004565306
  596 SOLV  OW      3493    3.902308177    4.287623864    5.482943709
  596 SOLV  HW1     3494    3.833806097    4.234237652    5.532528140
  596 SOLV  HW2     3495    3.880363940    4.287523505    5.385372280
  597 SOLV  OW      3496    4.622409482    4.167878446    6.908676092
  597 SOLV  HW1     3497    4.632547508    4.265704117    6.926798752
  597 SOLV  HW2     3498    4.709041116    4.131132137    6.874833816
  598 SOLV  OW      3499    3.165502751    5.924171505    7.649098315
  598 SOLV  HW1     3500    3.120800447    5.925887917    7.738536959
  598 SOLV  HW2     3501    3.100620049    5.892185751    7.580046029
  599 SOLV  OW      3502    4.781203719    5.606760669    7.701666072
  599 SOLV  HW1     3503    4.681599054    5.610465917    7.709751494
  599 SOLV  HW2     3504    4.808150719    5.633886825    7.609263638
  600 SOLV  OW      3505    3.059290786    4.792035777    5.402020331
  600 SOLV  HW1     3506    3.091878213    4.796910317    5.496436297
  600 SOLV  HW2     3507    3.036835791    4.883983352    5.369747098
  601 SOLV  OW      3508    4.530477752    4.267333104    4.942767799
  601 SOLV  HW1     3509    4.460730375    4.252431229    5.012874438
  601 SOLV  HW2     3510    4.517656224    4.201562796    4.868535239
  602 SOLV  OW      3511    5.512724743    3.796315623    7.710654508
  602 SOLV  HW1     3512    5.417998924    3.826160392    7.722381652
  602 SOLV  HW2     3513    5.551545761    3.839862462    7.629423405
  603 SOLV  OW      3514    5.479684055    5.160017246    8.051375762
  603 SOLV  HW1     3515    5.455484465    5.069189029    8.017220906
  603 SOLV  HW2     3516    5.513552495    5.152396927    8.145158372
  604 SOLV  OW      3517    3.419555693    4.024688267    7.045789611
  604 SOLV  HW1     3518    3.470824962    3.956075467    7.097413969
  604 SOLV  HW2     3519    3.480620304    4.099664030    7.020269775
  605 SOLV  OW      3520    4.179185719    5.971766791    8.207135630
  605 SOLV  HW1     3521    4.120058277    6.008167960    8.279102990
  605 SOLV  HW2     3522    4.129059937    5.969900391    8.120622460
  606 SOLV  OW      3523    3.279118629    6.372487893    4.674264409
  606 SOLV  HW1     3524    3.369289875    6.352905332    4.712811382
  606 SOLV  HW2     3525    3.227118517    6.287442856    4.666296995
  607 SOLV  OW      3526    4.787926489    3.819879158    6.635971855
  607 SOLV  HW1     3527    4.692852746    3.850254106    6.629778579
  607 SOLV  HW2     3528    4.843325916    3.892082796    6.677432882
  608 SOLV  OW      3529    3.276580811    4.608923338    4.890106950
  608 SOLV  HW1     3530    3.207229477    4.560108427    4.943110030
  608 SOLV  HW2     3531    3.274362573    4.706058086    4.913810077
  609 SOLV  OW      3532    3.568806380    4.989869273    7.137635132
  609 SOLV  HW1     3533    3.501511948    4.993685413    7.063751850
  609 SOLV  HW2     3534    3.570488241    5.077543445    7.185721863
  610 SOLV  OW      3535    5.598647327    3.977110700    6.626882194
  610 SOLV  HW1     3536    5.573391775    3.938368113    6.715555334
  610 SOLV  HW2     3537    5.528187747    4.041685282    6.597461330
  611 SOLV  OW      3538    5.397359532    4.084572256    7.137166961
  611 SOLV  HW1     3539    5.446659017    4.038135301    7.210753099
  611 SOLV  HW2     3540    5.383950828    4.180637722    7.161508025
  612 SOLV  OW      3541    5.966816406    5.939912932    5.820871461
  612 SOLV  HW1     3542    5.929426463    6.002650884    5.752562777
  612 SOLV  HW2     3543    5.966173327    5.984117380    5.910578744
  613 SOLV  OW      3544    5.619536901    5.817345973    5.818408476
  613 SOLV  HW1     3545    5.589327400    5.911270536    5.834708260
  613 SOLV  HW2     3546    5.646645451    5.775555588    5.905119073
  614 SOLV  OW      3547    3.786566643    5.722138710    5.268706125
  614 SOLV  HW1     3548    3.743328979    5.784358139    5.333983800
  614 SOLV  HW2     3549    3.720690348    5.697365869    5.197661840
  615 SOLV  OW      3550    5.929687183    3.546684589    6.406298192
  615 SOLV  HW1     3551    5.979638221    3.578864053    6.325855940
  615 SOLV  HW2     3552    5.868489241    3.618886530    6.438597712
  616 SOLV  OW      3553    4.705426822    5.257801206    8.296220664
  616 SOLV  HW1     3554    4.650091349    5.226177120    8.219157454
  616 SOLV  HW2     3555    4.748651776    5.344859253    8.272674126
  617 SOLV  OW      3556    3.670151309    3.818906521    7.440044463
  617 SOLV  HW1     3557    3.751075363    3.826497085    7.498315451
  617 SOLV  HW2     3558    3.588510197    3.841145502    7.493352554
  618 SOLV  OW      3559    5.175896343    6.454348545    5.435558754
  618 SOLV  HW1     3560    5.170205504    6.492254962    5.527926405
  618 SOLV  HW2     3561    5.089353961    6.409884222    5.412427623
  619 SOLV  OW      3562    4.897402178    4.216644646    4.746203387
  619 SOLV  HW1     3563    4.955448604    4.168767003    4.812074926
  619 SOLV  HW2     3564    4.857289709    4.150449206    4.682877870
  620 SOLV  OW      3565    5.966384021    6.053189677    5.368567596
  620 SOLV  HW1     3566    5.949963996    6.085158196    5.275247183
  620 SOLV  HW2     3567    5.946686839    6.127060001    5.433030282
  621 SOLV  OW      3568    3.129925052    5.321692817    6.717913267
  621 SOLV  HW1     3569    3.134690031    5.324134125    6.618048532
  621 SOLV  HW2     3570    3.151681224    5.412174822    6.754516916
  622 SOLV  OW      3571    3.484983939    4.785053073    7.664620511
  622 SOLV  HW1     3572    3.428864219    4.718867283    7.714335588
  622 SOLV  HW2     3573    3.425652144    4.847965835    7.614385697
  623 SOLV  OW      3574    4.445340736    4.262501511    5.972841600
  623 SOLV  HW1     3575    4.471502817    4.299352674    6.062050209
  623 SOLV  HW2     3576    4.440549826    4.336890615    5.906182016
  624 SOLV  OW      3577    5.906845944    3.348469487    5.681057524
  624 SOLV  HW1     3578    5.981068361    3.408063169    5.711725407
  624 SOLV  HW2     3579    5.892996976    3.275419257    5.747929698
  625 SOLV  OW      3580    4.172261923    3.912579539    5.711412829
  625 SOLV  HW1     3581    4.228513393    3.982033889    5.756267804
  625 SOLV  HW2     3582    4.130565069    3.853684807    5.780645685
  626 SOLV  OW      3583    4.832361105    4.902394395    7.496670766
  626 SOLV  HW1     3584    4.926875310    4.878931810    7.473904107
  626 SOLV  HW2     3585    4.771976704    4.873087018    7.422532462
  627 SOLV  OW      3586    3.225320032    6.357453536    8.035871679
  627 SOLV  HW1     3587    3.156631311    6.302857700    7.987886629
  627 SOLV  HW2     3588    3.243420485    6.441115956    7.984161459
  628 SOLV  OW      3589    4.790495724    5.054629310    6.777040929
  628 SOLV  HW1     3590    4.699279279    5.030277227    6.744048230
  628 SOLV  HW2     3591    4.848930729    4.973472060    6.776292774
  629 SOLV  OW      3592    5.343425895    3.899168833    5.014156841
  629 SOLV  HW1     3593    5.319949854    3.891217027    4.917269567
  629 SOLV  HW2     3594    5.265267525    3.936092520    5.064451774
  630 SOLV  OW      3595    4.882981917    5.784216298    7.917871573
  630 SOLV  HW1     3596    4.948570419    5.838362466    7.865274819
  630 SOLV  HW2     3597    4.818588704    5.740022371    7.855404916
  631 SOLV  OW      3598    3.616364525    5.516076304    8.144096726
  631 SOLV  HW1     3599    3.559590733    5.596624670    8.161097967
  631 SOLV  HW2     3600    3.585262617    5.440610644    8.201869449
  632 SOLV  OW      3601    5.071152624    4.762851722    7.759521052
  632 SOLV  HW1     3602    5.146520233    4.826605079    7.743492233
  632 SOLV  HW2     3603    5.013088584    4.797739049    7.833083996
  633 SOLV  OW      3604    3.983443579    5.874857247    5.382221508
  633 SOLV  HW1     3605    3.938073203    5.963742435    5.375791283
  633 SOLV  HW2     3606    3.931702856    5.807189105    5.329832889
  634 SOLV  OW      3607    4.480559412    4.208891087    7.376895631
  634 SOLV  HW1     3608    4.501066693    4.149420299    7.454640033
  634 SOLV  HW2     3609    4.480770256    4.304275957    7.406949582
  635 SOLV  OW      3610    5.435499899    3.449213337    8.380217034
  635 SOLV  HW1     3611    5.419396683    3.520572541    8.312026323
  635 SOLV  HW2     3612    5.377182059    3.465446830    8.459816504
  636 SOLV  OW      3613    4.637090908    3.743317741    5.411477866
  636 SOLV  HW1     3614    4.566451319    3.748589243    5.482065107
  636 SOLV  HW2     3615    4.726363184    3.762634518    5.452189202
  637 SOLV  OW      3616    5.941684845    4.448053340    6.800825386
  637 SOLV  HW1     3617    5.893591027    4.526669312    6.761996607
  637 SOLV  HW2     3618    6.037673884    4.471787927    6.815752506
  638 SOLV  OW      3619    4.073151060    3.529924906    6.594550070
  638 SOLV  HW1     3620    4.065315700    3.430257925    6.592021044
  638 SOLV  HW2     3621    4.048970555    3.562917588    6.685811162
  639 SOLV  OW      3622    4.849266522    5.140146157    5.541356523
  639 SOLV  HW1     3623    4.940081729    5.170952494    5.513007563
  639 SOLV  HW2     3624    4.844207345    5.040509793    5.534363928
  640 SOLV  OW      3625    3.944297999    6.097155073    7.742327495
  640 SOLV  HW1     3626    3.846668471    6.077412877    7.733449001
  640 SOLV  HW2     3627    3.997074953    6.025091567    7.697366267
  641 SOLV  OW      3628    3.000052425    4.050536331    4.970079992
  641 SOLV  HW1     3629    3.094703644    4.059221011    4.938983408
  641 SOLV  HW2     3630    2.990186486    3.966730354    5.023739357
  642 SOLV  OW      3631    3.953776723    5.590022477    6.727656340
  642 SOLV  HW1     3632    3.910627895    5.669244057    6.770815613
  642 SOLV  HW2     3633    3.883094031    5.527091767    6.695325817
  643 SOLV  OW      3634    4.489875226    5.019607117    6.415645239
  643 SOLV  HW1     3635    4.448296772    5.102411074    6.453278188
  643 SOLV  HW2     3636    4.422956400    4.945294041    6.416689863
  644 SOLV  OW      3637    3.594294854    6.374588660    6.540451387
  644 SOLV  HW1     3638    3.643684296    6.313841604    6.602665724
  644 SOLV  HW2     3639    3.658138164    6.413021863    6.473762487
  645 SOLV  OW      3640    4.431814341    5.802397556    6.372941248
  645 SOLV  HW1     3641    4.440425150    5.884973779    6.428695591
  645 SOLV  HW2     3642    4.521271941    5.758541550    6.364336442
  646 SOLV  OW      3643    4.878171241    5.560238883    4.463465523
  646 SOLV  HW1     3644    4.945557112    5.634077917    4.466114634
  646 SOLV  HW2     3645    4.879273128    5.517368726    4.373126056
  647 SOLV  OW      3646    5.642681497    3.139636627    4.253515364
  647 SOLV  HW1     3647    5.543233769    3.150106519    4.252107945
  647 SOLV  HW2     3648    5.685581763    3.229760749    4.259776918
  648 SOLV  OW      3649    3.034160919    5.082351844    6.346245628
  648 SOLV  HW1     3650    3.115107970    5.135363172    6.371528898
  648 SOLV  HW2     3651    2.954730419    5.142953035    6.341812323
  649 SOLV  OW      3652    5.606907698    6.432049375    8.587549145
  649 SOLV  HW1     3653    5.569102299    6.392408676    8.503884337
  649 SOLV  HW2     3654    5.621858209    6.359653843    8.654906932
  650 SOLV  OW      3655    4.222295699    4.651548138    4.528791371
  650 SOLV  HW1     3656    4.288239042    4.720046898    4.559771156
  650 SOLV  HW2     3657    4.221309296    4.574854284    4.592966226
  651 SOLV  OW      3658    4.923675181    4.531239054    7.500776305
  651 SOLV  HW1     3659    4.912561569    4.627409669    7.525867216
  651 SOLV  HW2     3660    4.863177703    4.509602161    7.424135716
  652 SOLV  OW      3661    5.863038072    4.464729771    7.625981331
  652 SOLV  HW1     3662    5.904325001    4.435033596    7.712094361
  652 SOLV  HW2     3663    5.928907684    4.452976454    7.551663918
  653 SOLV  OW      3664    4.881699975    3.446053922    8.499459736
  653 SOLV  HW1     3665    4.817358299    3.391567767    8.445687423
  653 SOLV  HW2     3666    4.926238736    3.387629743    8.567316838
  654 SOLV  OW      3667    5.783375636    3.694754310    7.809088142
  654 SOLV  HW1     3668    5.742919568    3.649642572    7.888639399
  654 SOLV  HW2     3669    5.710854473    3.722485341    7.746065795
  655 SOLV  OW      3670    4.361490950    5.815198977    5.648521900
  655 SOLV  HW1     3671    4.265527547    5.838418625    5.664399356
  655 SOLV  HW2     3672    4.392909405    5.752717468    5.719999324
  656 SOLV  OW      3673    4.410770270    4.400463522    6.627871952
  656 SOLV  HW1     3674    4.386818040    4.324756826    6.688668591
  656 SOLV  HW2     3675    4.405894384    4.369678042    6.532844318
  657 SOLV  OW      3676    3.683911015    6.045503434    7.920677427
  657 SOLV  HW1     3677    3.674385227    6.144122447    7.907128796
  657 SOLV  HW2     3678    3.604466870    5.998733444    7.881930441
  658 SOLV  OW      3679    4.728647351    5.012577877    6.116173818
  658 SOLV  HW1     3680    4.818341166    5.038748804    6.080521038
  658 SOLV  HW2     3681    4.666041581    5.090243121    6.109063528
  659 SOLV  OW      3682    4.805236733    5.672952081    6.890226739
  659 SOLV  HW1     3683    4.819901340    5.587842513    6.839813472
  659 SOLV  HW2     3684    4.782637118    5.651859038    6.985337850
  660 SOLV  OW      3685    5.251173295    4.009462274    7.998024770
  660 SOLV  HW1     3686    5.261839542    4.089127358    8.057522820
  660 SOLV  HW2     3687    5.318685600    3.940013332    8.022940220
  661 SOLV  OW      3688    3.187869210    5.972846099    6.085530775
  661 SOLV  HW1     3689    3.219318073    6.002398563    5.995320825
  661 SOLV  HW2     3690    3.145866798    5.882391903    6.078176949
  662 SOLV  OW      3691    3.502676492    6.519207296    4.909961197
  662 SOLV  HW1     3692    3.522428179    6.566685654    4.824185343
  662 SOLV  HW2     3693    3.543999918    6.428167307    4.907919447
  663 SOLV  OW      3694    3.619250922    5.312784384    5.893305924
  663 SOLV  HW1     3695    3.619652956    5.318950126    5.793496742
  663 SOLV  HW2     3696    3.698112037    5.362118340    5.930034606
  664 SOLV  OW      3697    4.458838740    5.208585176    7.195949806
  664 SOLV  HW1     3698    4.369491988    5.166314643    7.211130677
  664 SOLV  HW2     3699    4.513978246    5.200656509    7.278997595
  665 SOLV  OW      3700    4.627804383    4.651829821    5.545686029
  665 SOLV  HW1     3701    4.680442611    4.582142297    5.496965612
  665 SOLV  HW2     3702    4.553025659    4.683815466    5.487493043
  666 SOLV  OW      3703    3.335688653    3.797131187    6.863853380
  666 SOLV  HW1     3704    3.327434176    3.864673064    6.790559859
  666 SOLV  HW2     3705    3.378983010    3.839471818    6.943435755
  667 SOLV  OW      3706    5.361527242    5.413953842    6.271675331
  667 SOLV  HW1     3707    5.301587129    5.382129298    6.345134892
  667 SOLV  HW2     3708    5.332695077    5.505093737    6.242298679
  668 SOLV  OW      3709    0.016533903    3.433069802    5.143706286
  668 SOLV  HW1     3710    0.002170442    3.525023770    5.107122868
  668 SOLV  HW2     3711   -0.071006349    3.395064123    5.173586315
  669 SOLV  OW      3712    4.312374002    3.439613689    7.583632295
  669 SOLV  HW1     3713    4.222126357    3.399901553    7.600367398
  669 SOLV  HW2     3714    4.371326720    3.422836797    7.662656592
  670 SOLV  OW      3715    3.667448054    5.698669624    6.865193386
  670 SOLV  HW1     3716    3.643655408    5.760363116    6.940224793
  670 SOLV  HW2     3717    3.597650689    5.704587584    6.793814087
  671 SOLV  OW      3718    4.220272716    5.994410430    7.606109499
  671 SOLV  HW1     3719    4.160843569    6.074307158    7.615409012
  671 SOLV  HW2     3720    4.306004791    6.021601645    7.562376469
  672 SOLV  OW      3721    3.185680861    4.729951277    7.446260392
  672 SOLV  HW1     3722    3.138747160    4.815299515    7.423580227
  672 SOLV  HW2     3723    3.121812333    4.667912183    7.491793343
  673 SOLV  OW      3724    4.417548482    5.653591589    5.872626881
  673 SOLV  HW1     3725    4.354504710    5.703792388    5.931836530
  673 SOLV  HW2     3726    4.498273254    5.626672877    5.925158622
  674 SOLV  OW      3727    4.238719701    6.308029572    7.960974234
  674 SOLV  HW1     3728    4.186119853    6.302807129    8.045863902
  674 SOLV  HW2     3729    4.332111063    6.276389158    7.977658783
  675 SOLV  OW      3730    3.594977894    4.442984657    4.816310401
  675 SOLV  HW1     3731    3.629372628    4.514157057    4.755052576
  675 SOLV  HW2     3732    3.507979880    4.408167722    4.781369364
  676 SOLV  OW      3733    4.684071698    4.468560906    5.245592437
  676 SOLV  HW1     3734    4.591333363    4.439823637    5.221607621
  676 SOLV  HW2     3735    4.704329416    4.555977860    5.201441862
  677 SOLV  OW      3736    3.321673874    5.770125531    5.661667579
  677 SOLV  HW1     3737    3.391022598    5.773595108    5.589703327
  677 SOLV  HW2     3738    3.306820130    5.862081599    5.698072609
  678 SOLV  OW      3739    5.955122931    4.947772950    5.699920251
  678 SOLV  HW1     3740    5.987016171    4.985546837    5.612984803
  678 SOLV  HW2     3741    5.973726304    4.849541114    5.702359824
  679 SOLV  OW      3742    5.534046644    3.992118228    4.533052776
  679 SOLV  HW1     3743    5.633268623    4.002715853    4.526485569
  679 SOLV  HW2     3744    5.502465435    4.027969592    4.620903200
  680 SOLV  OW      3745    3.717179503    5.993023784    6.976662088
  680 SOLV  HW1     3746    3.622220142    5.988476134    6.945617718
  680 SOLV  HW2     3747    3.747557596    6.088297877    6.977088585
  681 SOLV  OW      3748    3.349809463    5.764788092    6.726906854
  681 SOLV  HW1     3749    3.337482191    5.791191464    6.631240260
  681 SOLV  HW2     3750    3.383713164    5.843155157    6.778969557
  682 SOLV  OW      3751    4.006532519    5.676396906    8.595000880
  682 SOLV  HW1     3752    4.013935402    5.727375182    8.509278405
  682 SOLV  HW2     3753    3.946317475    5.597640396    8.581827165
  683 SOLV  OW      3754    3.106453233    4.505633626    7.229960016
  683 SOLV  HW1     3755    3.202621929    4.478307902    7.227668594
  683 SOLV  HW2     3756    3.093816611    4.577287507    7.298563082
  684 SOLV  OW      3757    3.143169168    6.318350087    7.342850025
  684 SOLV  HW1     3758    3.061273874    6.264123954    7.361635445
  684 SOLV  HW2     3759    3.158443076    6.382689757    7.417865060
  685 SOLV  OW      3760    4.785562059    6.105620108    4.363853746
  685 SOLV  HW1     3761    4.867762288    6.126308991    4.416926160
  685 SOLV  HW2     3762    4.708119219    6.156796070    4.401077450
  686 SOLV  OW      3763    5.480289921    5.435918158    4.563292504
  686 SOLV  HW1     3764    5.532477384    5.353379322    4.541752484
  686 SOLV  HW2     3765    5.384346257    5.411794783    4.577892183
  687 SOLV  OW      3766    4.501086872    3.753041969    4.853933091
  687 SOLV  HW1     3767    4.510968652    3.662667926    4.895606273
  687 SOLV  HW2     3768    4.434518966    3.748280792    4.779448967
  688 SOLV  OW      3769    3.010585524    5.139638917    4.794601923
  688 SOLV  HW1     3770    3.102837231    5.153710345    4.830568677
  688 SOLV  HW2     3771    3.014343862    5.076720510    4.716967168
  689 SOLV  OW      3772    3.219704584    5.296496503    7.847083533
  689 SOLV  HW1     3773    3.317607419    5.316424778    7.842843493
  689 SOLV  HW2     3774    3.193499583    5.278269065    7.941853390
  690 SOLV  OW      3775    5.247963655    6.183291387    5.880081539
  690 SOLV  HW1     3776    5.214573522    6.092686257    5.906111771
  690 SOLV  HW2     3777    5.342775538    6.176208196    5.849087413
  691 SOLV  OW      3778    5.963544005    4.004975844    5.528433171
  691 SOLV  HW1     3779    5.980311146    4.101931114    5.546331481
  691 SOLV  HW2     3780    5.961882853    3.954920953    5.614999592
  692 SOLV  OW      3781    4.431084041    3.766734514    5.628788892
  692 SOLV  HW1     3782    4.368701417    3.775932428    5.706413378
  692 SOLV  HW2     3783    4.413346880    3.839893103    5.562947740
  693 SOLV  OW      3784    3.969764557    4.849348616    6.383330404
  693 SOLV  HW1     3785    3.962297214    4.771264895    6.445358337
  693 SOLV  HW2     3786    3.890900713    4.850710878    6.321858394
  694 SOLV  OW      3787    5.903946367    4.142526797    7.660107375
  694 SOLV  HW1     3788    5.964991149    4.066850143    7.636724179
  694 SOLV  HW2     3789    5.912510395    4.163339273    7.757542755
  695 SOLV  OW      3790    5.463801304    6.226520193    5.006884316
  695 SOLV  HW1     3791    5.525355545    6.205783094    4.930838850
  695 SOLV  HW2     3792    5.443301201    6.324395655    5.007391341
  696 SOLV  OW      3793    3.433593512    3.722017519    7.557509079
  696 SOLV  HW1     3794    3.463903531    3.767523825    7.641238273
  696 SOLV  HW2     3795    3.369861526    3.648540296    7.580736823
  697 SOLV  OW      3796    3.524768575    4.129794195    8.007177413
  697 SOLV  HW1     3797    3.603158760    4.173852800    8.050944008
  697 SOLV  HW2     3798    3.547983502    4.035133227    7.984768432
  698 SOLV  OW      3799    4.676217764    3.340981658    4.306658642
  698 SOLV  HW1     3800    4.650739185    3.261278801    4.251890677
  698 SOLV  HW2     3801    4.603521594    3.360825590    4.372401337
  699 SOLV  OW      3802    3.466247537    5.311890208    7.138710304
  699 SOLV  HW1     3803    3.460813613    5.310147112    7.238554457
  699 SOLV  HW2     3804    3.557078915    5.343121794    7.110851444
  700 SOLV  OW      3805    4.539620574    6.152904168    8.314096881
  700 SOLV  HW1     3806    4.518607743    6.064974048    8.271334338
  700 SOLV  HW2     3807    4.472345287    6.172097593    8.385558503
  701 SOLV  OW      3808    3.079545309    4.997260582    6.634688144
  701 SOLV  HW1     3809    3.147144284    4.931178698    6.602048981
  701 SOLV  HW2     3810    3.047223311    5.052551531    6.557876822
  702 SOLV  OW      3811    5.384058550    5.594218975    5.247625161
  702 SOLV  HW1     3812    5.349216555    5.509589464    5.207326904
  702 SOLV  HW2     3813    5.447079814    5.572177171    5.322074829
  703 SOLV  OW      3814    5.520361063    3.838553547    5.627906939
  703 SOLV  HW1     3815    5.433842270    3.791250322    5.611266349
  703 SOLV  HW2     3816    5.567772169    3.852824753    5.541013602
  704 SOLV  OW      3817    5.099572620    4.659203132    4.562351633
  704 SOLV  HW1     3818    5.069644356    4.564889305    4.576871215
  704 SOLV  HW2     3819    5.165888102    4.661968900    4.487543939
  705 SOLV  OW      3820    4.025259563    4.166527901    7.932665779
  705 SOLV  HW1     3821    3.946463001    4.165669099    7.994232599
  705 SOLV  HW2     3822    4.102974306    4.209516703    7.978627192
  706 SOLV  OW      3823    3.040545203    6.152161764    5.257675395
  706 SOLV  HW1     3824    2.971672544    6.123836383    5.190920701
  706 SOLV  HW2     3825    3.110794409    6.206691926    5.211934448
  707 SOLV  OW      3826    5.474485096    4.337471530    6.121881742
  707 SOLV  HW1     3827    5.560761351    4.301133695    6.157060695
  707 SOLV  HW2     3828    5.437589651    4.274947899    6.053109302
  708 SOLV  OW      3829    3.161819338    6.155777465    6.328254669
  708 SOLV  HW1     3830    3.245157416    6.209009182    6.343130778
  708 SOLV  HW2     3831    3.185895323    6.065476196    6.292648768
  709 SOLV  OW      3832    4.633382208    5.154107138    4.805537322
  709 SOLV  HW1     3833    4.637879609    5.101999743    4.890770971
  709 SOLV  HW2     3834    4.649124907    5.250963784    4.824846564
  710 SOLV  OW      3835    5.990465425    4.287798987    7.348346543
  710 SOLV  HW1     3836    6.039466425    4.264235353    7.264417541
  710 SOLV  HW2     3837    5.894339092    4.305254674    7.327005322
  711 SOLV  OW      3838    5.267641376    3.871551020    6.154151052
  711 SOLV  HW1     3839    5.247418808    3.774404251    6.141740274
  711 SOLV  HW2     3840    5.199092841    3.926247133    6.106076596
  712 SOLV  OW      3841    4.336362586    5.466341935    6.152222213
  712 SOLV  HW1     3842    4.407448861    5.472422750    6.222304632
  712 SOLV  HW2     3843    4.316969507    5.370195088    6.132696367
  713 SOLV  OW      3844    4.225274047    4.275926257    7.185285902
  713 SOLV  HW1     3845    4.323495839    4.264557862    7.200266752
  713 SOLV  HW2     3846    4.179674380    4.187436103    7.194855355
  714 SOLV  OW      3847    4.942612667    5.205434010    7.968620846
  714 SOLV  HW1     3848    4.845153392    5.207506865    7.990926403
  714 SOLV  HW2     3849    4.958106254    5.253848711    7.882502783
  715 SOLV  OW      3850    4.105770259    4.241618100    8.376547517
  715 SOLV  HW1     3851    4.058836693    4.158875948    8.407395170
  715 SOLV  HW2     3852    4.198895645    4.242634004    8.412996861
  716 SOLV  OW      3853    4.252531347    3.737644925    7.738408605
  716 SOLV  HW1     3854    4.242644140    3.831564169    7.771321518
  716 SOLV  HW2     3855    4.181300625    3.718335723    7.670928843
  717 SOLV  OW      3856    4.540290995    4.573912603    7.085857892
  717 SOLV  HW1     3857    4.441627090    4.559167644    7.092837404
  717 SOLV  HW2     3858    4.564279481    4.660273381    7.130202076
  718 SOLV  OW      3859    4.301274305    5.994652652    8.453458222
  718 SOLV  HW1     3860    4.248829695    6.049322683    8.388173810
  718 SOLV  HW2     3861    4.290912043    6.033271044    8.545124760
  719 SOLV  OW      3862    5.545860919    3.588757680    7.480047881
  719 SOLV  HW1     3863    5.484738088    3.520366150    7.440212659
  719 SOLV  HW2     3864    5.495284393    3.673628487    7.495537355
  720 SOLV  OW      3865    5.604698067    5.569479683    4.226290449
  720 SOLV  HW1     3866    5.653060379    5.482448537    4.235704681
  720 SOLV  HW2     3867    5.647928907    5.638109995    4.284795895
  721 SOLV  OW      3868    3.249910249    5.522272729    6.853094358
  721 SOLV  HW1     3869    3.220221465    5.559776286    6.940923793
  721 SOLV  HW2     3870    3.270406304    5.597196028    6.790108986
  722 SOLV  OW      3871    3.490109791    5.508117275    5.705093017
  722 SOLV  HW1     3872    3.450992634    5.592775139    5.741190301
  722 SOLV  HW2     3873    3.427545700    5.468529392    5.637858529
  723 SOLV  OW      3874    5.541479542    3.588719711    6.449877210
  723 SOLV  HW1     3875    5.614164550    3.573138072    6.382988021
  723 SOLV  HW2     3876    5.573705823    3.652495841    6.519838242
  724 SOLV  OW      3877    4.605529094    3.854911994    7.661942876
  724 SOLV  HW1     3878    4.595274366    3.787704278    7.735290151
  724 SOLV  HW2     3879    4.689961051    3.906697770    7.675776768
  725 SOLV  OW      3880    4.668239443    3.414101217    7.576172147
  725 SOLV  HW1     3881    4.630960869    3.496105890    7.532747660
  725 SOLV  HW2     3882    4.602290331    3.378601487    7.642445759
  726 SOLV  OW      3883    4.744469683    5.837136835    6.626988268
  726 SOLV  HW1     3884    4.654071792    5.800048495    6.648264462
  726 SOLV  HW2     3885    4.788263750    5.868526993    6.711230912
  727 SOLV  OW      3886    4.650444249    5.447785610    4.377579988
  727 SOLV  HW1     3887    4.728398339    5.509044433    4.364497389
  727 SOLV  HW2     3888    4.565822717    5.496488035    4.355951952
  728 SOLV  OW      3889    3.665814431    4.443949752    5.119359683
  728 SOLV  HW1     3890    3.567566389    4.426505865    5.125932034
  728 SOLV  HW2     3891    3.692281715    4.449535665    5.023086201
  729 SOLV  OW      3892    3.996240093    4.495515880    4.633152110
  729 SOLV  HW1     3893    3.989146536    4.583681477    4.679823094
  729 SOLV  HW2     3894    3.952996867    4.424697354    4.688977893
  730 SOLV  OW      3895    4.097557005    6.117479013    5.591787844
  730 SOLV  HW1     3896    4.174667738    6.174591762    5.619932784
  730 SOLV  HW2     3897    4.105268055    6.027540102    5.634819941
  731 SOLV  OW      3898    3.436891732    5.634517693    7.856098347
  731 SOLV  HW1     3899    3.452456507    5.563418378    7.924676142
  731 SOLV  HW2     3900    3.508247478    5.704179429    7.863559878
  732 SOLV  OW      3901    5.082426889    0.006677734    5.728710858
  732 SOLV  HW1     3902    5.085237824   -0.086024273    5.691306273
  732 SOLV  HW2     3903    5.127538912    0.007955907    5.817958517
  733 SOLV  OW      3904    3.548014486    6.270015029    4.541326659
  733 SOLV  HW1     3905    3.457352211    6.310047756    4.527982166
  733 SOLV  HW2     3906    3.549290710    6.177258829    4.503971264
  734 SOLV  OW      3907    4.688470535    4.192233128    8.110069184
  734 SOLV  HW1     3908    4.700127411    4.278899640    8.061558087
  734 SOLV  HW2     3909    4.689546298    4.116863933    8.044341002
  735 SOLV  OW      3910    5.583445286    5.568729160    5.721839097
  735 SOLV  HW1     3911    5.531682542    5.521479643    5.793170507
  735 SOLV  HW2     3912    5.609236591    5.659777242    5.754170087
  736 SOLV  OW      3913    4.936239687    5.886668909    7.304839941
  736 SOLV  HW1     3914    4.991929023    5.966021735    7.280268271
  736 SOLV  HW2     3915    4.995177569    5.814692867    7.341551946
  737 SOLV  OW      3916    5.077412880    4.841930141    7.384251941
  737 SOLV  HW1     3917    5.156174772    4.898093377    7.358886398
  737 SOLV  HW2     3918    5.058639199    4.776063041    7.311378329
  738 SOLV  OW      3919    5.330918553    5.203611009    6.851369674
  738 SOLV  HW1     3920    5.305086036    5.109411723    6.829936753
  738 SOLV  HW2     3921    5.321804671    5.219088022    6.949752231
  739 SOLV  OW      3922    5.725567245    5.643040526    5.076443822
  739 SOLV  HW1     3923    5.731422797    5.687661369    5.165752262
  739 SOLV  HW2     3924    5.809669152    5.660135744    5.025098510
  740 SOLV  OW      3925    4.092762399    6.148720010    4.561787743
  740 SOLV  HW1     3926    3.995034330    6.160826696    4.544369711
  740 SOLV  HW2     3927    4.140025285    6.235822021    4.548319364
  741 SOLV  OW      3928    3.529281800    5.329725009    6.196535005
  741 SOLV  HW1     3929    3.502574393    5.388137996    6.273193637
  741 SOLV  HW2     3930    3.532328691    5.384137635    6.112688961
  742 SOLV  OW      3931    4.264193407    3.682200758    5.106911345
  742 SOLV  HW1     3932    4.303606003    3.696836512    5.016168562
  742 SOLV  HW2     3933    4.241806053    3.585396056    5.118265241
  743 SOLV  OW      3934    5.182296056    5.637367414    6.219893737
  743 SOLV  HW1     3935    5.195886892    5.614549961    6.123484759
  743 SOLV  HW2     3936    5.154356149    5.733062823    6.227858164
  744 SOLV  OW      3937    3.766465404    5.122936092    6.960873443
  744 SOLV  HW1     3938    3.695018863    5.057034026    6.984378067
  744 SOLV  HW2     3939    3.818636856    5.088999260    6.882601657
  745 SOLV  OW      3940    3.291771603    4.211873927    6.395542632
  745 SOLV  HW1     3941    3.230818752    4.247067040    6.324502969
  745 SOLV  HW2     3942    3.241155926    4.149222971    6.454815579
  746 SOLV  OW      3943    4.007019920    6.435402421    4.879420811
  746 SOLV  HW1     3944    3.925516708    6.484732681    4.909821552
  746 SOLV  HW2     3945    4.018353762    6.447399747    4.780789343
  747 SOLV  OW      3946    4.569453087    5.285513287    6.947434466
  747 SOLV  HW1     3947    4.507727982    5.287382959    7.026091949
  747 SOLV  HW2     3948    4.630326734    5.206511608    6.954742393
  748 SOLV  OW      3949    3.087181973    5.333745375    7.068664375
  748 SOLV  HW1     3950    3.085987077    5.234711198    7.054837057
  748 SOLV  HW2     3951    3.104359751    5.379358573    6.981345433
  749 SOLV  OW      3952    4.891601856    6.068645785    5.419483724
  749 SOLV  HW1     3953    4.826714971    6.000519375    5.385592386
  749 SOLV  HW2     3954    4.914488857    6.132353222    5.345876427
  750 SOLV  OW      3955    3.715446666    6.448042585    5.073028154
  750 SOLV  HW1     3956    3.715741522    6.502199123    5.157093683
  750 SOLV  HW2     3957    3.798912535    6.393135750    5.068482872
  751 SOLV  OW      3958    4.455546485    6.380736472    7.095016009
  751 SOLV  HW1     3959    4.493213471    6.373381830    7.187366867
  751 SOLV  HW2     3960    4.527075119    6.411405853    7.032208263
  752 SOLV  OW      3961    5.672159826    3.451782111    6.258793311
  752 SOLV  HW1     3962    5.731150460    3.415684180    6.186561232
  752 SOLV  HW2     3963    5.680505859    3.394500634    6.340340256
  753 SOLV  OW      3964    5.253669748    4.903462053    6.450287821
  753 SOLV  HW1     3965    5.212897131    4.908738647    6.359120547
  753 SOLV  HW2     3966    5.329315014    4.968546042    6.456763136
  754 SOLV  OW      3967    4.888696586    5.481802124    6.154268244
  754 SOLV  HW1     3968    4.797172106    5.443635882    6.167176496
  754 SOLV  HW2     3969    4.949188434    5.448468599    6.226589585
  755 SOLV  OW      3970    4.573499790    6.009511810    5.354005949
  755 SOLV  HW1     3971    4.503591639    5.952720559    5.310557860
  755 SOLV  HW2     3972    4.651231820    5.952359468    5.380299652
  756 SOLV  OW      3973    4.786032876    5.070157955    5.033303096
  756 SOLV  HW1     3974    4.781236968    4.970271847    5.033095859
  756 SOLV  HW2     3975    4.750359563    5.105035707    5.119969879
  757 SOLV  OW      3976    5.774866002    5.165071254    4.522482363
  757 SOLV  HW1     3977    5.793964531    5.214302690    4.607414660
  757 SOLV  HW2     3978    5.841851580    5.091763236    4.510693224
  758 SOLV  OW      3979    5.264356488    3.350361267    5.422766380
  758 SOLV  HW1     3980    5.265500796    3.436998827    5.372824394
  758 SOLV  HW2     3981    5.335537284    3.290127344    5.386617070
  759 SOLV  OW      3982    5.650079573    5.152190310    6.164564931
  759 SOLV  HW1     3983    5.651658123    5.052382970    6.158553870
  759 SOLV  HW2     3984    5.584063735    5.180320054    6.234224570
  760 SOLV  OW      3985    4.317411750    4.993293334    8.270481933
  760 SOLV  HW1     3986    4.322223971    5.071056697    8.333170008
  760 SOLV  HW2     3987    4.259994483    5.017151137    8.192161675
  761 SOLV  OW      3988    4.516002194    4.894413027    4.810720687
  761 SOLV  HW1     3989    4.465821144    4.809005086    4.824455423
  761 SOLV  HW2     3990    4.501451058    4.954580752    4.889262826
  762 SOLV  OW      3991    5.048442726    4.201512827    5.194937520
  762 SOLV  HW1     3992    5.110953718    4.279391696    5.200322868
  762 SOLV  HW2     3993    4.960262051    4.226758734    5.234795515
  763 SOLV  OW      3994    4.390705845    5.437108017    4.833159047
  763 SOLV  HW1     3995    4.378202447    5.409242986    4.737936848
  763 SOLV  HW2     3996    4.465342718    5.384361238    4.873766433
  764 SOLV  OW      3997    3.791212004    4.396336894    6.766497759
  764 SOLV  HW1     3998    3.871614941    4.349474927    6.729879874
  764 SOLV  HW2     3999    3.758299924    4.347706386    6.847452377
  765 SOLV  OW      4000    3.565508961    3.343209311    7.126606238
  765 SOLV  HW1     4001    3.491919106    3.399861315    7.163691183
  765 SOLV  HW2     4002    3.533198656    3.296216061    7.044461520
  766 SOLV  OW      4003    5.925480074    6.102881706    6.063777685
  766 SOLV  HW1     4004    5.835531632    6.141784411    6.043871571
  766 SOLV  HW2     4005    5.914889633    6.023326385    6.123450052
  767 SOLV  OW      4006    5.110861948    3.417813750    6.540705549
  767 SOLV  HW1     4007    5.172687767    3.457190247    6.472681856
  767 SOLV  HW2     4008    5.120112164    3.467634069    6.626917029
  768 SOLV  OW      4009    3.998970093    4.581315742    6.463173146
  768 SOLV  HW1     4010    3.924779222    4.607557206    6.524875760
  768 SOLV  HW2     4011    4.079448601    4.555848210    6.516789305
  769 SOLV  OW      4012    3.211147941    6.298884226    5.763139539
  769 SOLV  HW1     4013    3.120588415    6.306885353    5.804794697
  769 SOLV  HW2     4014    3.206984688    6.329918448    5.668167385
  770 SOLV  OW      4015    3.487403962    6.306358614    5.807858212
  770 SOLV  HW1     4016    3.407765192    6.354413869    5.771111496
  770 SOLV  HW2     4017    3.459510755    6.216285585    5.841157257
  771 SOLV  OW      4018    4.527440333    3.669143235    6.606086489
  771 SOLV  HW1     4019    4.624068784    3.667445232    6.631781354
  771 SOLV  HW2     4020    4.504381161    3.584762517    6.557608711
  772 SOLV  OW      4021    4.272761659    3.581396622    7.354622221
  772 SOLV  HW1     4022    4.296670414    3.511887132    7.422434059
  772 SOLV  HW2     4023    4.281885760    3.672254134    7.395407248
  773 SOLV  OW      4024    4.328667093    4.766560978    8.468187480
  773 SOLV  HW1     4025    4.308003119    4.828895021    8.392771055
  773 SOLV  HW2     4026    4.378167046    4.815991886    8.539646162
  774 SOLV  OW      4027    3.292070818    3.484899807    6.467404411
  774 SOLV  HW1     4028    3.225166313    3.503008301    6.395310121
  774 SOLV  HW2     4029    3.287536882    3.388492543    6.493609277
  775 SOLV  OW      4030    4.662889838    5.813382097    5.861939184
  775 SOLV  HW1     4031    4.592814053    5.874980095    5.897928470
  775 SOLV  HW2     4032    4.748056962    5.864042133    5.848516909
  776 SOLV  OW      4033    4.897859067    3.521531570    5.734332833
  776 SOLV  HW1     4034    4.886172838    3.610021126    5.779437838
  776 SOLV  HW2     4035    4.808272962    3.484825781    5.709264735
  777 SOLV  OW      4036    4.166233659    4.163465792    5.458034191
  777 SOLV  HW1     4037    4.182665740    4.158494164    5.359510329
  777 SOLV  HW2     4038    4.084311362    4.218136974    5.475404324
  778 SOLV  OW      4039    5.565545427    3.714302706    6.710206117
  778 SOLV  HW1     4040    5.650885046    3.765815482    6.702143297
  778 SOLV  HW2     4041    5.585974100    3.616517000    6.714915587
  779 SOLV  OW      4042    4.037856148    4.940270295    5.360206013
  779 SOLV  HW1     4043    3.960461033    4.899513690    5.408691867
  779 SOLV  HW2     4044    4.070945215    4.876434486    5.290694797
  780 SOLV  OW      4045    3.859561270    4.432384132    7.284106476
  780 SOLV  HW1     4046    3.816180545    4.344960705    7.262277001
  780 SOLV  HW2     4047    3.901707972    4.426950262    7.374638553
  781 SOLV  OW      4048    3.078686865    4.591232814    8.034157925
  781 SOLV  HW1     4049    3.023532694    4.518455436    7.993395358
  781 SOLV  HW2     4050    3.147655950    4.551005995    8.094366761
  782 SOLV  OW      4051    4.681757633    3.624993737    6.191935866
  782 SOLV  HW1     4052    4.672248336    3.527500237    6.171774624
  782 SOLV  HW2     4053    4.755024821    3.663590914    6.135867042
  783 SOLV  OW      4054    3.769346164    4.192197089    5.226781055
  783 SOLV  HW1     4055    3.843874162    4.258375669    5.218645504
  783 SOLV  HW2     4056    3.695180945    4.217765127    5.164750604
  784 SOLV  OW      4057    5.436278378    4.435849499    8.006246502
  784 SOLV  HW1     4058    5.506472165    4.503883984    7.985141872
  784 SOLV  HW2     4059    5.474850969    4.365710397    8.066196763
  785 SOLV  OW      4060    3.327731645    6.494118333    6.018128253
  785 SOLV  HW1     4061    3.401289316    6.446421661    5.970019936
  785 SOLV  HW2     4062    3.252867851    6.430305684    6.036165506
  786 SOLV  OW      4063    5.561276337    3.858209150    5.354368514
  786 SOLV  HW1     4064    5.520676648    3.827184146    5.268407520
  786 SOLV  HW2     4065    5.643488237    3.911747950    5.334961202
  787 SOLV  OW      4066    3.927446115    5.041791011    7.726337180
  787 SOLV  HW1     4067    3.866063520    4.963575218    7.737037071
  787 SOLV  HW2     4068    4.013829654    5.011116447    7.686374140
  788 SOLV  OW      4069    4.867002703    4.772368461    6.782045689
  788 SOLV  HW1     4070    4.878587016    4.689392954    6.836657966
  788 SOLV  HW2     4071    4.935005336    4.773760059    6.708728956
  789 SOLV  OW      4072    3.867936465    6.152452014    4.841324476
  789 SOLV  HW1     4073    3.932705869    6.123741472    4.911901217
  789 SOLV  HW2     4074    3.890106870    6.245317862    4.811570916
  790 SOLV  OW      4075    3.952650519    3.938570670    8.134334216
  790 SOLV  HW1     4076    4.009661157    3.894090898    8.203422713
  790 SOLV  HW2     4077    4.000050444    4.019191950    8.098904135
  791 SOLV  OW      4078    4.190510617    5.360711907    5.249673101
  791 SOLV  HW1     4079    4.288518328    5.374496794    5.264035225
  791 SOLV  HW2     4080    4.163145778    5.403395302    5.163470517
  792 SOLV  OW      4081    5.777351236    4.343058308    5.604288481
  792 SOLV  HW1     4082    5.735417574    4.257245986    5.574656347
  792 SOLV  HW2     4083    5.709863182    4.416664354    5.599042552
  793 SOLV  OW      4084    4.644508415    5.688542522    5.607471516
  793 SOLV  HW1     4085    4.659968181    5.736824212    5.693668675
  793 SOLV  HW2     4086    4.554489890    5.712888330    5.571334997
  794 SOLV  OW      4087    5.740896140    5.239197923    5.201719890
  794 SOLV  HW1     4088    5.691402871    5.265351613    5.284594744
  794 SOLV  HW2     4089    5.832668555    5.207906721    5.226226817
  795 SOLV  OW      4090    4.511748786    6.090919610    6.107044717
  795 SOLV  HW1     4091    4.571717272    6.042487442    6.170761160
  795 SOLV  HW2     4092    4.561593638    6.167197149    6.065824960
  796 SOLV  OW      4093    3.529722288    6.189767804    7.377649246
  796 SOLV  HW1     4094    3.464512924    6.117227688    7.399732476
  796 SOLV  HW2     4095    3.496350693    6.241715055    7.298982384
  797 SOLV  OW      4096    4.940612146    5.389436157    4.669748841
  797 SOLV  HW1     4097    4.896872382    5.306969082    4.633885844
  797 SOLV  HW2     4098    4.930984876    5.463735182    4.603513385
  798 SOLV  OW      4099    3.301973869    5.528079019    5.946566157
  798 SOLV  HW1     4100    3.234325523    5.566511056    6.009401754
  798 SOLV  HW2     4101    3.287644998    5.429432919    5.938490519
  799 SOLV  OW      4102    3.622852045    3.601153352    6.937411450
  799 SOLV  HW1     4103    3.672600947    3.646730304    6.863600060
  799 SOLV  HW2     4104    3.549414262    3.660774107    6.969851382
  800 SOLV  OW      4105    5.616902966    6.098181474    7.555301210
  800 SOLV  HW1     4106    5.520109573    6.109156660    7.577937940
  800 SOLV  HW2     4107    5.672377395    6.116706549    7.636424486
  801 SOLV  OW      4108    3.410489625    3.824186608    7.861281007
  801 SOLV  HW1     4109    3.449515128    3.838043924    7.952304486
  801 SOLV  HW2     4110    3.453135967    3.887585375    7.796760132
  802 SOLV  OW      4111    3.193618290    5.500508543    8.366941897
  802 SOLV  HW1     4112    3.157248423    5.499417404    8.273787535
  802 SOLV  HW2     4113    3.141080299    5.565002200    8.422450387
  803 SOLV  OW      4114    5.710218637    4.064408009    7.130879462
  803 SOLV  HW1     4115    5.809805868    4.058050828    7.137492098
  803 SOLV  HW2     4116    5.674836879    3.984184303    7.082777355
  804 SOLV  OW      4117    3.323410118    4.772225663    7.054399543
  804 SOLV  HW1     4118    3.402763772    4.833016110    7.051649333
  804 SOLV  HW2     4119    3.296853688    4.756398579    7.149509660
  805 SOLV  OW      4120    4.674135553    4.382946305    7.893810466
  805 SOLV  HW1     4121    4.617108947    4.457539339    7.928239310
  805 SOLV  HW2     4122    4.759921311    4.420207158    7.858400149
  806 SOLV  OW      4123    3.833861456    5.633691561    4.844436692
  806 SOLV  HW1     4124    3.811500158    5.536988407    4.856688105
  806 SOLV  HW2     4125    3.752138192    5.683323540    4.815131403
  807 SOLV  OW      4126    5.131236348    4.603906860    6.129427101
  807 SOLV  HW1     4127    5.225568143    4.580390296    6.152846868
  807 SOLV  HW2     4128    5.083005382    4.634023788    6.211699285
  808 SOLV  OW      4129    4.307205606    3.684240207    6.091970613
  808 SOLV  HW1     4130    4.284661324    3.587914972    6.077366232
  808 SOLV  HW2     4131    4.280002945    3.711177725    6.184353152
  809 SOLV  OW      4132    3.275635220    4.590766823    6.066643963
  809 SOLV  HW1     4133    3.263224753    4.595751699    5.967539965
  809 SOLV  HW2     4134    3.201864713    4.536456425    6.106753037
  810 SOLV  OW      4135    4.503147885    3.723140050    7.151213030
  810 SOLV  HW1     4136    4.478072393    3.688362917    7.241566153
  810 SOLV  HW2     4137    4.600291446    3.746883423    7.150459026
  811 SOLV  OW      4138    3.979984746    5.386747172    7.853512690
  811 SOLV  HW1     4139    4.006661595    5.481354616    7.835082171
  811 SOLV  HW2     4140    3.945788453    5.379428597    7.947207801
  812 SOLV  OW      4141    3.621393046    3.652512160    6.094481535
  812 SOLV  HW1     4142    3.537026110    3.599569452    6.103388179
  812 SOLV  HW2     4143    3.681993782    3.607791543    6.028695086
  813 SOLV  OW      4144    4.814587875    5.788399573    8.179811491
  813 SOLV  HW1     4145    4.821561825    5.693734621    8.211299951
  813 SOLV  HW2     4146    4.844550107    5.794121202    8.084568657
  814 SOLV  OW      4147    2.928939645    4.965902928    7.465316205
  814 SOLV  HW1     4148    3.004364891    5.028614892    7.484770969
  814 SOLV  HW2     4149    2.927227128    4.945200634    7.367497185
  815 SOLV  OW      4150    3.346904552    3.550028586    4.968272539
  815 SOLV  HW1     4151    3.413759580    3.579551854    4.900016867
  815 SOLV  HW2     4152    3.285671382    3.626053565    4.989974098
  816 SOLV  OW      4153    5.256137536    5.377548618    5.960518682
  816 SOLV  HW1     4154    5.157135894    5.388836534    5.951977294
  816 SOLV  HW2     4155    5.287357886    5.307678558    5.896136328
  817 SOLV  OW      4156    4.265652953    5.079474759    7.385770855
  817 SOLV  HW1     4157    4.243301256    5.176725051    7.379085821
  817 SOLV  HW2     4158    4.188373508    5.025214691    7.352827053
  818 SOLV  OW      4159    5.448096930    4.379276902    4.443597154
  818 SOLV  HW1     4160    5.380573947    4.373634096    4.370051933
  818 SOLV  HW2     4161    5.410294154    4.338516378    4.526720752
  819 SOLV  OW      4162    3.262482251    3.817836267    4.680797666
  819 SOLV  HW1     4163    3.254882317    3.741531040    4.616612090
  819 SOLV  HW2     4164    3.174166083    3.864205707    4.688016280
  820 SOLV  OW      4165    4.053932524    4.334588590    0.102418718
  820 SOLV  HW1     4166    4.040981566    4.266465893    0.030364762
  820 SOLV  HW2     4167    4.077212428    4.422668298    0.061182461
  821 SOLV  OW      4168    5.643840835    6.241057003    6.174254797
  821 SOLV  HW1     4169    5.665927864    6.338241254    6.182582640
  821 SOLV  HW2     4170    5.645069601    6.198747436    6.264856835
  822 SOLV  OW      4171    3.374494609    4.307835322    5.903689993
  822 SOLV  HW1     4172    3.309765785    4.371365612    5.861552370
  822 SOLV  HW2     4173    3.442434872    4.279667512    5.835921115
  823 SOLV  OW      4174    5.841096993    3.885322814    6.413817550
  823 SOLV  HW1     4175    5.776901146    3.893567114    6.337578406
  823 SOLV  HW2     4176    5.790874464    3.889306901    6.500207724
  824 SOLV  OW      4177    5.512449707    4.920703905    5.283770574
  824 SOLV  HW1     4178    5.584300186    4.877198243    5.229488564
  824 SOLV  HW2     4179    5.546875283    4.939309118    5.375804075
  825 SOLV  OW      4180    0.069442454    4.920496001    5.401050421
  825 SOLV  HW1     4181    0.062619304    5.020259105    5.402037970
  825 SOLV  HW2     4182   -0.014940149    4.881702026    5.363951099
  826 SOLV  OW      4183    3.535250200    3.584846770    6.514934120
  826 SOLV  HW1     4184    3.454095668    3.528158862    6.500713728
  826 SOLV  HW2     4185    3.511752069    3.680927138    6.500221528
  827 SOLV  OW      4186    5.611606086    4.656302406    4.348199619
  827 SOLV  HW1     4187    5.586929000    4.630159443    4.441514081
  827 SOLV  HW2     4188    5.592848801    4.753618438    4.334811639
  828 SOLV  OW      4189    4.121090364    4.556791356    8.577028073
  828 SOLV  HW1     4190    4.057640377    4.630739918    8.599532109
  828 SOLV  HW2     4191    4.214881607    4.591395673    8.579808138
  829 SOLV  OW      4192    5.090518590    6.229574149    6.153829644
  829 SOLV  HW1     4193    5.067604406    6.238087551    6.250796065
  829 SOLV  HW2     4194    5.012041234    6.257487173    6.098479980
  830 SOLV  OW      4195    5.483382177    4.575728095    5.974412819
  830 SOLV  HW1     4196    5.471912877    4.482788195    6.009517301
  830 SOLV  HW2     4197    5.573276339    4.584244908    5.931422467
  831 SOLV  OW      4198    3.504328702    4.329160783    5.358106310
  831 SOLV  HW1     4199    3.511627741    4.416680629    5.405934165
  831 SOLV  HW2     4200    3.575720542    4.323296488    5.288320752
  832 SOLV  OW      4201    4.661020695    5.967833680    8.565071300
  832 SOLV  HW1     4202    4.739309989    6.000455533    8.512077100
  832 SOLV  HW2     4203    4.603051897    5.910592936    8.507063750
  833 SOLV  OW      4204    4.064053074    6.122567515    5.052995701
  833 SOLV  HW1     4205    4.136836662    6.126327040    4.984511494
  833 SOLV  HW2     4206    4.060087591    6.030730622    5.092389621
  834 SOLV  OW      4207    3.070521926    3.386807036    4.494870445
  834 SOLV  HW1     4208    3.125482497    3.399696279    4.412327927
  834 SOLV  HW2     4209    3.095329596    3.300158476    4.538213215
  835 SOLV  OW      4210    5.369752191    4.240926428    7.766998709
  835 SOLV  HW1     4211    5.443381904    4.307757929    7.777661505
  835 SOLV  HW2     4212    5.378644553    4.170124673    7.837063217
  836 SOLV  OW      4213    3.516895780    3.436573267    5.493844082
  836 SOLV  HW1     4214    3.524002267    3.425251686    5.394733108
  836 SOLV  HW2     4215    3.424964083    3.410987463    5.523770065
  837 SOLV  OW      4216    5.368303969    5.619139052    4.349253073
  837 SOLV  HW1     4217    5.460262980    5.609852055    4.311069979
  837 SOLV  HW2     4218    5.366236052    5.579637297    4.441100503
  838 SOLV  OW      4219    3.630311414    3.865683029    6.326708444
  838 SOLV  HW1     4220    3.703430355    3.802036407    6.351267042
  838 SOLV  HW2     4221    3.646369283    3.953696009    6.371397124
  839 SOLV  OW      4222    4.448732620    4.080965726    5.160304660
  839 SOLV  HW1     4223    4.415293821    3.992043503    5.191538464
  839 SOLV  HW2     4224    4.548344849    4.083880592    5.168614116
  840 SOLV  OW      4225    3.239245223    5.521051727    7.205342110
  840 SOLV  HW1     4226    3.324958594    5.469891288    7.199352050
  840 SOLV  HW2     4227    3.167930226    5.472618006    7.154644209
  841 SOLV  OW      4228    5.308953620    3.755627413    5.412921479
  841 SOLV  HW1     4229    5.313203593    3.850820415    5.382583001
  841 SOLV  HW2     4230    5.215931609    3.720955721    5.400882883
  842 SOLV  OW      4231    3.573963264    5.187409582    7.596688311
  842 SOLV  HW1     4232    3.529391033    5.138410913    7.671605619
  842 SOLV  HW2     4233    3.626011686    5.122757782    7.540910574
  843 SOLV  OW      4234    5.087248919    3.690951839    7.816492214
  843 SOLV  HW1     4235    5.066180377    3.610127719    7.761502475
  843 SOLV  HW2     4236    5.083743355    3.772438112    7.758631371
  844 SOLV  OW      4237    4.374500537    5.329025966    5.500304027
  844 SOLV  HW1     4238    4.371087706    5.420135479    5.459203274
  844 SOLV  HW2     4239    4.383529599    5.337562445    5.599537138
  845 SOLV  OW      4240    4.206421557    3.325976628    6.458883323
  845 SOLV  HW1     4241    4.287839472    3.305302952    6.513156798
  845 SOLV  HW2     4242    4.178989961    3.420827507    6.474783424
  846 SOLV  OW      4243    0.042954200    3.646555343    7.393622560
  846 SOLV  HW1     4244   -0.011816182    3.590580951    7.331432364
  846 SOLV  HW2     4245    0.013127384    3.630666339    7.487742882
  847 SOLV  OW      4246    5.935368500    5.658161347    5.798569936
  847 SOLV  HW1     4247    5.912174248    5.753067868    5.819906442
  847 SOLV  HW2     4248    6.024158882    5.655090756    5.752664272
  848 SOLV  OW      4249    4.835052863    3.560631094    7.285047471
  848 SOLV  HW1     4250    4.737985758    3.536571883    7.284386610
  848 SOLV  HW2     4251    4.889769644    3.477934658    7.298037837
  849 SOLV  OW      4252    4.797525599    5.515778282    5.868927522
  849 SOLV  HW1     4253    4.768062783    5.609913520    5.852448596
  849 SOLV  HW2     4254    4.790949695    5.463474849    5.783938934
  850 SOLV  OW      4255    3.326565691    3.754847523    7.291795818
  850 SOLV  HW1     4256    3.256889800    3.739043183    7.361775338
  850 SOLV  HW2     4257    3.415709868    3.725520173    7.326338888
  851 SOLV  OW      4258    3.500901127    5.048821870    5.949512028
  851 SOLV  HW1     4259    3.583152727    4.992069617    5.953255137
  851 SOLV  HW2     4260    3.526810417    5.143962708    5.932868296
  852 SOLV  OW      4261    4.785457573    4.019136249    4.550881742
  852 SOLV  HW1     4262    4.767185204    3.992503984    4.456240725
  852 SOLV  HW2     4263    4.884247798    4.023318289    4.565823517
  853 SOLV  OW      4264    4.509922231    5.785880043    8.324095886
  853 SOLV  HW1     4265    4.426235320    5.746745130    8.362371193
  853 SOLV  HW2     4266    4.486802344    5.844439294    8.246399989
  854 SOLV  OW      4267    3.346532106    3.646182552    8.442120996
  854 SOLV  HW1     4268    3.312632317    3.736543261    8.415925976
  854 SOLV  HW2     4269    3.327109255    3.630094099    8.538897614
  855 SOLV  OW      4270    5.690275299    4.908082321    5.905378481
  855 SOLV  HW1     4271    5.616437847    4.844248345    5.883583173
  855 SOLV  HW2     4272    5.733177237    4.939539592    5.820702370
  856 SOLV  OW      4273    5.845466747    0.013600727    5.365241764
  856 SOLV  HW1     4274    5.809262285   -0.032968146    5.284479782
  856 SOLV  HW2     4275    5.945281868    0.007433642    5.365284047
  857 SOLV  OW      4276    5.889789653    5.775130784    5.308897223
  857 SOLV  HW1     4277    5.915706516    5.869474638    5.288171884
  857 SOLV  HW2     4278    5.841456189    5.772319617    5.396405056
  858 SOLV  OW      4279    5.510208650    4.607219530    4.620973597
  858 SOLV  HW1     4280    5.462713207    4.542079084    4.561788811
  858 SOLV  HW2     4281    5.572421594    4.557813941    4.681708167
  859 SOLV  OW      4282    4.327493546    6.412506714    6.656180600
  859 SOLV  HW1     4283    4.309263541    6.494298256    6.601609187
  859 SOLV  HW2     4284    4.325254417    6.331854780    6.597085989
  860 SOLV  OW      4285    3.817063000    3.775452332    5.291747920
  860 SOLV  HW1     4286    3.853660488    3.819149368    5.373914201
  860 SOLV  HW2     4287    3.848191827    3.825302123    5.210838359
  861 SOLV  OW      4288    5.842401189    4.819945768    6.129269588
  861 SOLV  HW1     4289    5.857440179    4.724167766    6.104733112
  861 SOLV  HW2     4290    5.796962641    4.866961389    6.053602310
  862 SOLV  OW      4291    5.195931239    5.590643554    4.913068370
  862 SOLV  HW1     4292    5.187721955    5.492389031    4.896370418
  862 SOLV  HW2     4293    5.269157925    5.607196614    4.979129150
  863 SOLV  OW      4294    5.389625975    3.566404567    6.867649106
  863 SOLV  HW1     4295    5.353170451    3.487005282    6.916317602
  863 SOLV  HW2     4296    5.436175682    3.536028524    6.784509100
  864 SOLV  OW      4297    3.984763428    4.157399231    5.721930264
  864 SOLV  HW1     4298    3.982942441    4.167427630    5.622449632
  864 SOLV  HW2     4299    4.079591288    4.151012852    5.753028440
  865 SOLV  OW      4300    5.019377927    5.568793102    6.638406883
  865 SOLV  HW1     4301    4.950985977    5.516820688    6.689624088
  865 SOLV  HW2     4302    5.030845469    5.528366399    6.547663600
  866 SOLV  OW      4303    4.016355536    4.467896937    5.872139549
  866 SOLV  HW1     4304    3.975955279    4.377961636    5.888898718
  866 SOLV  HW2     4305    4.072712042    4.494196789    5.950456849
  867 SOLV  OW      4306    4.409926395    3.951366212    8.532977025
  867 SOLV  HW1     4307    4.415026844    3.868086775    8.588115857
  867 SOLV  HW2     4308    4.501843524    3.977433763    8.503424267
  868 SOLV  OW      4309    4.925635097    6.007699220    8.361533955
  868 SOLV  HW1     4310    4.888093834    6.085277663    8.310807900
  868 SOLV  HW2     4311    4.925784870    5.926593263    8.303021180
  869 SOLV  OW      4312    4.713814572    4.451203473    4.701736095
  869 SOLV  HW1     4313    4.660024934    4.397582536    4.636684456
  869 SOLV  HW2     4314    4.787621379    4.394643359    4.738529575
  870 SOLV  OW      4315    4.860348269    3.798563848    7.141359190
  870 SOLV  HW1     4316    4.882090149    3.767529171    7.048806460
  870 SOLV  HW2     4317    4.854239045    3.719583264    7.202404135
  871 SOLV  OW      4318    5.314818099    3.825584374    7.387574424
  871 SOLV  HW1     4319    5.369519812    3.906226242    7.410041386
  871 SOLV  HW2     4320    5.226027760    3.831812655    7.433156892
  872 SOLV  OW      4321    5.424375185    4.034505229    8.419392193
  872 SOLV  HW1     4322    5.326818326    4.015719510    8.407929813
  872 SOLV  HW2     4323    5.458084678    3.987062390    8.500722641
  873 SOLV  OW      4324    4.307334200    4.733165234    5.729458466
  873 SOLV  HW1     4325    4.328873179    4.780118003    5.643831731
  873 SOLV  HW2     4326    4.233649186    4.667405013    5.713757977
  874 SOLV  OW      4327    3.712770034    4.695569032    7.462525614
  874 SOLV  HW1     4328    3.690610302    4.616912845    7.404885604
  874 SOLV  HW2     4329    3.811941585    4.701673556    7.473848882
  875 SOLV  OW      4330    4.796907646    6.036819547    5.116959654
  875 SOLV  HW1     4331    4.704870761    6.022045596    5.153168512
  875 SOLV  HW2     4332    4.801999402    6.001550963    5.023524070
  876 SOLV  OW      4333    4.514287509    5.426020022    5.276349741
  876 SOLV  HW1     4334    4.465086149    5.501575677    5.319614348
  876 SOLV  HW2     4335    4.537404861    5.450866886    5.182279181
  877 SOLV  OW      4336    3.734496591    4.067523207    6.599259528
  877 SOLV  HW1     4337    3.654317300    4.066023384    6.539506563
  877 SOLV  HW2     4338    3.783552369    4.153799457    6.586997583
  878 SOLV  OW      4339    3.486119352    3.903686512    8.480923597
  878 SOLV  HW1     4340    3.482745819    3.804575642    8.493807670
  878 SOLV  HW2     4341    3.562870708    3.926909850    8.421168681
  879 SOLV  OW      4342    4.848923694    3.901796327    8.598305747
  879 SOLV  HW1     4343    4.778421919    3.896460862    8.669024231
  879 SOLV  HW2     4344    4.820888098    3.967373602    8.528206465
  880 SOLV  OW      4345    3.738776467    6.195840558    6.698940851
  880 SOLV  HW1     4346    3.761402553    6.273156928    6.758204585
  880 SOLV  HW2     4347    3.816170430    6.132597904    6.695692580
  881 SOLV  OW      4348    3.941522835    4.923131931    8.302284054
  881 SOLV  HW1     4349    4.005249284    4.997440849    8.281834091
  881 SOLV  HW2     4350    3.985427363    4.835368552    8.283012346
  882 SOLV  OW      4351    5.676209654    3.848720760    8.323603817
  882 SOLV  HW1     4352    5.720291498    3.909674975    8.389502565
  882 SOLV  HW2     4353    5.745533016    3.791881370    8.279271735
  883 SOLV  OW      4354    4.104406553    4.568357531    5.624644215
  883 SOLV  HW1     4355    4.162023672    4.492600420    5.593963964
  883 SOLV  HW2     4356    4.060222160    4.543778687    5.710920859
  884 SOLV  OW      4357    3.861153687    4.595635265    4.884050633
  884 SOLV  HW1     4358    3.886623726    4.687411087    4.853575126
  884 SOLV  HW2     4359    3.809063263    4.602070365    4.969180975
  885 SOLV  OW      4360    5.766919915    4.219154276    5.169394398
  885 SOLV  HW1     4361    5.860111694    4.225992930    5.133753425
  885 SOLV  HW2     4362    5.760118537    4.139778338    5.229852407
  886 SOLV  OW      4363    3.662007052    5.347587100    4.955290570
  886 SOLV  HW1     4364    3.578329815    5.376524489    4.908788503
  886 SOLV  HW2     4365    3.648806893    5.353318338    5.054257903
  887 SOLV  OW      4366    3.121888384    3.884668263    5.663152768
  887 SOLV  HW1     4367    3.031006669    3.892781926    5.622228187
  887 SOLV  HW2     4368    3.114503033    3.839197222    5.751920062
  888 SOLV  OW      4369    4.144979084    3.316690522    8.590847326
  888 SOLV  HW1     4370    4.183028275    3.405966188    8.614975392
  888 SOLV  HW2     4371    4.211422198    3.265877174    8.536043087
  889 SOLV  OW      4372    6.015816530    6.340142756    7.028853994
  889 SOLV  HW1     4373    5.930666069    6.377527328    7.065638039
  889 SOLV  HW2     4374    6.007281689    6.329060023    6.929830097
  890 SOLV  OW      4375    3.871503895    4.986136825    6.734410914
  890 SOLV  HW1     4376    3.967535408    4.964359852    6.716931340
  890 SOLV  HW2     4377    3.832861446    5.032654124    6.654758334
  891 SOLV  OW      4378    4.224982296    4.901942898    7.107964369
  891 SOLV  HW1     4379    4.137932563    4.949865972    7.119239848
  891 SOLV  HW2     4380    4.269533999    4.933146125    7.024040309
  892 SOLV  OW      4381    4.180801398    4.752007350    8.248741506
  892 SOLV  HW1     4382    4.214642522    4.750263991    8.342835562
  892 SOLV  HW2     4383    4.156292069    4.659273353    8.220431700
  893 SOLV  OW      4384    5.748165892    4.342916650    4.511472927
  893 SOLV  HW1     4385    5.735930349    4.259640512    4.565467433
  893 SOLV  HW2     4386    5.673682390    4.350900138    4.445212343
  894 SOLV  OW      4387    4.585338956    0.117536275    6.335842969
  894 SOLV  HW1     4388    4.510277687    0.097701569    6.272802901
  894 SOLV  HW2     4389    4.646286914    0.038414094    6.341016384
  895 SOLV  OW      4390    4.106693119    6.277737112    7.609215889
  895 SOLV  HW1     4391    4.065265136    6.315120774    7.526232093
  895 SOLV  HW2     4392    4.041310660    6.217313286    7.654777973
  896 SOLV  OW      4393    3.469256901    5.267961982    6.646094393
  896 SOLV  HW1     4394    3.384687797    5.319784816    6.658840743
  896 SOLV  HW2     4395    3.460474520    5.178555177    6.690038475
  897 SOLV  OW      4396    4.305963668    5.938365284    7.298288643
  897 SOLV  HW1     4397    4.371502023    5.931200492    7.223088301
  897 SOLV  HW2     4398    4.213175067    5.926756847    7.262831947
  898 SOLV  OW      4399    4.525449264    4.565646043    4.893428503
  898 SOLV  HW1     4400    4.492191593    4.486961433    4.945418552
  898 SOLV  HW2     4401    4.605138779    4.538596891    4.839408985
  899 SOLV  OW      4402    3.847605299    3.839838605    6.067316904
  899 SOLV  HW1     4403    3.846225648    3.864116843    6.164316408
  899 SOLV  HW2     4404    3.798096472    3.754019049    6.053755605
  900 SOLV  OW      4405    5.781621297    4.617623813    7.322499858
  900 SOLV  HW1     4406    5.739822384    4.667102859    7.246309112
  900 SOLV  HW2     4407    5.710027926    4.584351163    7.383882285
  901 SOLV  OW      4408    3.147520704    5.553343017    6.231091466
  901 SOLV  HW1     4409    3.241912276    5.586220328    6.234432519
  901 SOLV  HW2     4410    3.085340689    5.631317369    6.223700502
  902 SOLV  OW      4411    5.385244129    3.791008272    5.857643405
  902 SOLV  HW1     4412    5.426884304    3.831178142    5.776078231
  902 SOLV  HW2     4413    5.448238690    3.724613963    5.897937057
  903 SOLV  OW      4414    5.118472187    5.389225102    5.590636572
  903 SOLV  HW1     4415    5.124944684    5.317980436    5.660523696
  903 SOLV  HW2     4416    5.166804988    5.359572504    5.508267348
  904 SOLV  OW      4417    4.883706848    4.120785033    6.677158264
  904 SOLV  HW1     4418    4.880201836    4.099379885    6.774781302
  904 SOLV  HW2     4419    4.972441210    4.093203991    6.640179344
  905 SOLV  OW      4420    3.565940717    4.846668296    5.227503048
  905 SOLV  HW1     4421    3.586802383    4.889329426    5.139497912
  905 SOLV  HW2     4422    3.577773991    4.913784749    5.300695661
  906 SOLV  OW      4423    3.477474260    5.743415846    6.448310559
  906 SOLV  HW1     4424    3.471045530    5.838944722    6.477171984
  906 SOLV  HW2     4425    3.572162517    5.722235301    6.424108128
  907 SOLV  OW      4426    5.548890674    4.814790365    6.208103835
  907 SOLV  HW1     4427    5.641176220    4.803481866    6.171260031
  907 SOLV  HW2     4428    5.554432219    4.849629498    6.301679852
  908 SOLV  OW      4429    5.554479664    5.455265701    4.966199313
  908 SOLV  HW1     4430    5.492928003    5.438858364    5.043295334
  908 SOLV  HW2     4431    5.608276146    5.537779495    4.983494819
  909 SOLV  OW      4432    4.305804426    5.154708443    4.988985544
  909 SOLV  HW1     4433    4.219248170    5.105993076    5.000679704
  909 SOLV  HW2     4434    4.288127385    5.245148352    4.950134646
  910 SOLV  OW      4435    5.172201095    3.716427811    8.318572352
  910 SOLV  HW1     4436    5.248693670    3.688990438    8.260285227
  910 SOLV  HW2     4437    5.093792753    3.656950772    8.300795100
  911 SOLV  OW      4438    4.061559631    3.862887873    5.461366671
  911 SOLV  HW1     4439    4.108427115    3.947811349    5.485721120
  911 SOLV  HW2     4440    3.979867000    3.852469704    5.518106826
  912 SOLV  OW      4441    4.892328415    5.302911811    7.669359984
  912 SOLV  HW1     4442    4.915446371    5.324614668    7.574518206
  912 SOLV  HW2     4443    4.819730628    5.364090230    7.700779360
  913 SOLV  OW      4444    6.007752000    4.182901406    6.051986385
  913 SOLV  HW1     4445    5.969033659    4.203910113    5.962202277
  913 SOLV  HW2     4446    6.052928124    4.264244319    6.088646223
  914 SOLV  OW      4447    4.450035677    3.742551310    8.038677749
  914 SOLV  HW1     4448    4.514292541    3.726244749    8.113550444
  914 SOLV  HW2     4449    4.411373703    3.834367943    8.047378697
  915 SOLV  OW      4450    5.262786712    4.354573898    5.753044641
  915 SOLV  HW1     4451    5.198704557    4.387017906    5.822621946
  915 SOLV  HW2     4452    5.318881950    4.281062057    5.791119894
  916 SOLV  OW      4453    3.831771349    6.118752209    5.666475066
  916 SOLV  HW1     4454    3.809073105    6.021480460    5.661516112
  916 SOLV  HW2     4455    3.930824786    6.130265589    5.658980646
  917 SOLV  OW      4456    3.547407477    4.513783495    6.410863746
  917 SOLV  HW1     4457    3.556201900    4.505757845    6.311566894
  917 SOLV  HW2     4458    3.514005996    4.605149756    6.434054684
  918 SOLV  OW      4459    4.420613231    4.035829082    5.527154948
  918 SOLV  HW1     4460    4.329809535    4.075868444    5.539537881
  918 SOLV  HW2     4461    4.440755415    4.028511158    5.429469435
  919 SOLV  OW      4462    5.810604332    5.542320556    5.553473185
  919 SOLV  HW1     4463    5.720980347    5.543045773    5.597841991
  919 SOLV  HW2     4464    5.876336838    5.591773706    5.610353478
  920 SOLV  OW      4465    5.555401397    4.946144544    4.290756694
  920 SOLV  HW1     4466    5.475373420    4.901665682    4.330995280
  920 SOLV  HW2     4467    5.587979704    5.017987496    4.352227261
  921 SOLV  OW      4468    4.344223985    3.464311095    5.504025985
  921 SOLV  HW1     4469    4.361457427    3.440307818    5.408490603
  921 SOLV  HW2     4470    4.271945649    3.533285684    5.508517532
  922 SOLV  OW      4471    5.779667087    3.420001467    8.391412035
  922 SOLV  HW1     4472    5.768261562    3.326948236    8.426226474
  922 SOLV  HW2     4473    5.721633610    3.432809838    8.310983887
  923 SOLV  OW      4474    4.198335982    4.893810771    6.200072650
  923 SOLV  HW1     4475    4.118168195    4.870609243    6.255179312
  923 SOLV  HW2     4476    4.199609651    4.837202658    6.117635671
  924 SOLV  OW      4477    5.870325864    6.491826981    5.699433803
  924 SOLV  HW1     4478    5.796399347    6.441449098    5.744126991
  924 SOLV  HW2     4479    5.883865601    6.579317416    5.745951440
  925 SOLV  OW      4480    5.236355379    6.432783301    5.987173361
  925 SOLV  HW1     4481    5.262663188    6.347273952    5.942496151
  925 SOLV  HW2     4482    5.188939094    6.412395992    6.072824622
  926 SOLV  OW      4483    4.594408826    3.393611502    6.039658635
  926 SOLV  HW1     4484    4.545904332    3.325024891    6.093911037
  926 SOLV  HW2     4485    4.548160570    3.405366225    5.951778289
  927 SOLV  OW      4486    5.166256586    4.442169247    7.402559736
  927 SOLV  HW1     4487    5.144452779    4.392069794    7.318802781
  927 SOLV  HW2     4488    5.083622704    4.486496061    7.437315662
  928 SOLV  OW      4489    3.773977351    6.190738551    8.177916365
  928 SOLV  HW1     4490    3.708458927    6.266180755    8.182107177
  928 SOLV  HW2     4491    3.766787112    6.145278336    8.089136834
  929 SOLV  OW      4492    5.425405080    4.132516887    6.880818812
  929 SOLV  HW1     4493    5.438072747    4.139937308    6.979737194
  929 SOLV  HW2     4494    5.391501533    4.041160577    6.858345813
  930 SOLV  OW      4495    3.301014350    4.413903211    6.586925527
  930 SOLV  HW1     4496    3.277632279    4.343300868    6.520063720
  930 SOLV  HW2     4497    3.383978218    4.461396532    6.557575333
  931 SOLV  OW      4498    4.295390747    6.402863134    7.388584215
  931 SOLV  HW1     4499    4.278005564    6.364291241    7.479194538
  931 SOLV  HW2     4500    4.279119485    6.501517249    7.390711018
  932 SOLV  OW      4501    5.274295011    4.355387086    7.005160707
  932 SOLV  HW1     4502    5.315356895    4.269759989    6.973797668
  932 SOLV  HW2     4503    5.182509002    4.364442557    6.966493142
  933 SOLV  OW      4504    4.228989768    5.896228665    7.910861865
  933 SOLV  HW1     4505    4.319880290    5.882522821    7.871454021
  933 SOLV  HW2     4506    4.174453879    5.953542279    7.849682476
  934 SOLV  OW      4507    4.166542801    4.193467764    6.094174793
  934 SOLV  HW1     4508    4.210289424    4.119508326    6.145337736
  934 SOLV  HW2     4509    4.094398177    4.234439312    6.150011515
  935 SOLV  OW      4510    3.017518977    3.760321187    6.150553648
  935 SOLV  HW1     4511    3.072862580    3.830319268    6.195711072
  935 SOLV  HW2     4512    3.061045816    3.733829902    6.064498244
  936 SOLV  OW      4513    5.932828746    4.117399821    7.928983199
  936 SOLV  HW1     4514    5.996268589    4.041199631    7.941985923
  936 SOLV  HW2     4515    5.933041612    4.175210080    8.010579568
  937 SOLV  OW      4516    3.905198412    3.849231695    6.431767333
  937 SOLV  HW1     4517    3.844604072    3.788648201    6.483326538
  937 SOLV  HW2     4518    3.983342724    3.796993490    6.397633068
  938 SOLV  OW      4519    4.568607502    3.498067281    5.327019737
  938 SOLV  HW1     4520    4.571934347    3.433866325    5.403619340
  938 SOLV  HW2     4521    4.604502969    3.586702128    5.356269119
  939 SOLV  OW      4522    5.284076809    4.943716062    8.429780696
  939 SOLV  HW1     4523    5.377206780    4.910113525    8.443899024
  939 SOLV  HW2     4524    5.257003614    5.000476398    8.507532388
  940 SOLV  OW      4525    4.682608808    5.416905887    4.853254256
  940 SOLV  HW1     4526    4.745168832    5.467405578    4.912719378
  940 SOLV  HW2     4527    4.724290479    5.405510589    4.763070887
  941 SOLV  OW      4528    5.258444258    6.159210539    5.184754233
  941 SOLV  HW1     4529    5.354216895    6.161903988    5.156085787
  941 SOLV  HW2     4530    5.200339026    6.141860371    5.105228592
  942 SOLV  OW      4531    5.580423815    3.592329643    8.008785206
  942 SOLV  HW1     4532    5.661310761    3.582439892    8.066747819
  942 SOLV  HW2     4533    5.522357882    3.665353686    8.044808296
  943 SOLV  OW      4534    4.089720790    5.540893270    6.983634429
  943 SOLV  HW1     4535    4.056585729    5.608145902    7.049811116
  943 SOLV  HW2     4536    4.044252720    5.555433204    6.895762422
  944 SOLV  OW      4537    3.901585273    5.672696936    7.474923596
  944 SOLV  HW1     4538    3.898776617    5.585153789    7.426655326
  944 SOLV  HW2     4539    3.808918431    5.698796692    7.502004533
  945 SOLV  OW      4540    4.096200755    3.906456982    4.812639270
  945 SOLV  HW1     4541    4.092260199    3.896749389    4.713180273
  945 SOLV  HW2     4542    4.191697376    3.912294468    4.841765016
  946 SOLV  OW      4543    0.018246691    5.027947350    6.801077399
  946 SOLV  HW1     4544    0.068751751    4.991377193    6.722890131
  946 SOLV  HW2     4545   -0.055788074    4.965197113    6.825218034
  947 SOLV  OW      4546    4.411744152    4.656820292    6.346596277
  947 SOLV  HW1     4547    4.364101070    4.739698705    6.317245829
  947 SOLV  HW2     4548    4.380677509    4.579293029    6.291584244
  948 SOLV  OW      4549    5.355816576    6.362904084    6.379919412
  948 SOLV  HW1     4550    5.431436002    6.325022221    6.326549377
  948 SOLV  HW2     4551    5.311875562    6.289707249    6.432002982
  949 SOLV  OW      4552    5.513585034    3.712774361    7.173116635
  949 SOLV  HW1     4553    5.565538515    3.773167466    7.233565967
  949 SOLV  HW2     4554    5.415738703    3.725579089    7.189330581
  950 SOLV  OW      4555    4.155726840    6.290166529    6.150248857
  950 SOLV  HW1     4556    4.073238873    6.247648748    6.187529791
  950 SOLV  HW2     4557    4.233496266    6.269764540    6.209716909
  951 SOLV  OW      4558    5.939634180    6.269370720    5.543726656
  951 SOLV  HW1     4559    5.898445165    6.302682695    5.458908990
  951 SOLV  HW2     4560    5.927799980    6.337851407    5.615634282
  952 SOLV  OW      4561    4.754713360    4.537708099    7.277960925
  952 SOLV  HW1     4562    4.765294046    4.440314621    7.257853752
  952 SOLV  HW2     4563    4.673391294    4.572678319    7.231442313
  953 SOLV  OW      4564    3.442273678    3.358920797    7.544625039
  953 SOLV  HW1     4565    3.353231451    3.321903504    7.518128173
  953 SOLV  HW2     4566    3.487470245    3.397679937    7.464269624
  954 SOLV  OW      4567    4.467295217    3.997197999    6.661271551
  954 SOLV  HW1     4568    4.532316880    4.065626753    6.628252100
  954 SOLV  HW2     4569    4.440187551    3.937753999    6.585562009
  955 SOLV  OW      4570    4.943402746    6.324834475    6.717723444
  955 SOLV  HW1     4571    4.948265556    6.395684675    6.788130362
  955 SOLV  HW2     4572    4.982279376    6.239833241    6.753269072
  956 SOLV  OW      4573    4.446627687    4.766038396    7.728291733
  956 SOLV  HW1     4574    4.380512556    4.692925362    7.711437415
  956 SOLV  HW2     4575    4.398573163    4.847641525    7.760413893
  957 SOLV  OW      4576    5.113428425    4.090396172    7.483438688
  957 SOLV  HW1     4577    5.021966049    4.130824361    7.482110496
  957 SOLV  HW2     4578    5.181994152    4.162882122    7.476634212
  958 SOLV  OW      4579    5.783791826    4.723610099    7.691499279
  958 SOLV  HW1     4580    5.786675358    4.720610866    7.791420338
  958 SOLV  HW2     4581    5.825675590    4.640693441    7.654457344
  959 SOLV  OW      4582    4.294654811    4.989528518    7.790595610
  959 SOLV  HW1     4583    4.252345663    5.070037692    7.832189910
  959 SOLV  HW2     4584    4.260617288    4.906984558    7.835649003
  960 SOLV  OW      4585    3.920077652    5.273098539    7.581310445
  960 SOLV  HW1     4586    3.909294942    5.248245023    7.485050310
  960 SOLV  HW2     4587    3.925029188    5.190045196    7.636803009
  961 SOLV  OW      4588    4.008506522    5.657330893    5.589642972
  961 SOLV  HW1     4589    3.986209421    5.577721574    5.533366112
  961 SOLV  HW2     4590    4.063044522    5.628291312    5.668281057
  962 SOLV  OW      4591    5.717052045    3.406162557    7.784187667
  962 SOLV  HW1     4592    5.670643861    3.432736250    7.868698030
  962 SOLV  HW2     4593    5.751189332    3.312571095    7.792963639
  963 SOLV  OW      4594    3.969037508    3.992769535    6.684820425
  963 SOLV  HW1     4595    3.919732937    3.941622178    6.614428735
  963 SOLV  HW2     4596    4.039219274    3.934273704    6.725496236
  964 SOLV  OW      4597    3.993022417    5.773733388    7.096531721
  964 SOLV  HW1     4598    4.041294045    5.853165799    7.059646895
  964 SOLV  HW2     4599    3.930497630    5.803334086    7.168745996
  965 SOLV  OW      4600    4.832832257    4.769300311    7.071504747
  965 SOLV  HW1     4601    4.925933712    4.779204096    7.106644232
  965 SOLV  HW2     4602    4.776936428    4.720539057    7.138585473
  966 SOLV  OW      4603    5.113001651    5.693319022    4.396759374
  966 SOLV  HW1     4604    5.130023223    5.691680565    4.495287169
  966 SOLV  HW2     4605    5.197997480    5.673504730    4.347941470
  967 SOLV  OW      4606    5.294319567    3.570168515    8.041859428
  967 SOLV  HW1     4607    5.346754824    3.603199815    7.963376663
  967 SOLV  HW2     4608    5.208623358    3.621284081    8.048557299
  968 SOLV  OW      4609    3.314476127    5.813828256    4.813196046
  968 SOLV  HW1     4610    3.295096307    5.878870315    4.886651963
  968 SOLV  HW2     4611    3.229925932    5.767563724    4.786500654
  969 SOLV  OW      4612    4.668107326    3.406581965    4.626730925
  969 SOLV  HW1     4613    4.689130161    3.498408294    4.660302230
  969 SOLV  HW2     4614    4.750457080    3.365934092    4.587147240
  970 SOLV  OW      4615    5.981527684    3.920818977    7.322589144
  970 SOLV  HW1     4616    6.010269396    3.834495769    7.364111262
  970 SOLV  HW2     4617    5.970480154    3.908303575    7.223983165
  971 SOLV  OW      4618    0.021208594    5.280068904    7.005930434
  971 SOLV  HW1     4619   -0.058940904    5.248561257    7.056757763
  971 SOLV  HW2     4620    0.099577227    5.286179824    7.067760141
  972 SOLV  OW      4621    0.031593902    3.558830484    6.779943126
  972 SOLV  HW1     4622   -0.045265791    3.571846802    6.717295070
  972 SOLV  HW2     4623    0.001982917    3.503793687    6.858008689
  973 SOLV  OW      4624    3.194002556    5.398896893    7.469320630
  973 SOLV  HW1     4625    3.188640575    5.446555568    7.381560999
  973 SOLV  HW2     4626    3.288731539    5.398697056    7.501385909
  974 SOLV  OW      4627    5.211764773    5.159826640    5.701097971
  974 SOLV  HW1     4628    5.299625460    5.140915833    5.744950890
  974 SOLV  HW2     4629    5.141970184    5.098873468    5.738695171
  975 SOLV  OW      4630    4.543042200    5.761431573    6.806131530
  975 SOLV  HW1     4631    4.475689152    5.693756777    6.835890887
  975 SOLV  HW2     4632    4.633124164    5.736714513    6.841856270
  976 SOLV  OW      4633    4.611885153    4.573666542    6.065041222
  976 SOLV  HW1     4634    4.542455621    4.554191875    5.995756095
  976 SOLV  HW2     4635    4.629008677    4.672136449    6.068276949
  977 SOLV  OW      4636    5.855501424    4.336710753    8.465933545
  977 SOLV  HW1     4637    5.779812860    4.401799667    8.459895678
  977 SOLV  HW2     4638    5.932368391    4.369844710    8.411212354
  978 SOLV  OW      4639    3.942147110    6.345798756    5.149264734
  978 SOLV  HW1     4640    3.989231943    6.343288896    5.237452577
  978 SOLV  HW2     4641    3.970032285    6.267003775    5.094366515
  979 SOLV  OW      4642    4.090127208    5.931035290    4.369820543
  979 SOLV  HW1     4643    4.084570714    6.013020787    4.426815922
  979 SOLV  HW2     4644    4.177797902    5.929801168    4.321719198
  980 SOLV  OW      4645    4.879547607    3.877372014    8.034312887
  980 SOLV  HW1     4646    4.924024104    3.948971372    7.980493240
  980 SOLV  HW2     4647    4.846376748    3.916125883    8.120331085
  981 SOLV  OW      4648    5.789992791    4.066494776    4.568089592
  981 SOLV  HW1     4649    5.854547036    4.025043484    4.632246381
  981 SOLV  HW2     4650    5.836031334    4.138771103    4.516532106
  982 SOLV  OW      4651    5.621408652    3.842946719    5.026534922
  982 SOLV  HW1     4652    5.590490020    3.773571733    4.961475588
  982 SOLV  HW2     4653    5.543019247    3.896618407    5.057752332
  983 SOLV  OW      4654    4.842218534    4.528569264    5.907835488
  983 SOLV  HW1     4655    4.753570583    4.559144465    5.942587016
  983 SOLV  HW2     4656    4.890348526    4.477896358    5.979366322
  984 SOLV  OW      4657    5.549153465    5.965150221    7.937776890
  984 SOLV  HW1     4658    5.647928553    5.951347454    7.930426844
  984 SOLV  HW2     4659    5.517484204    5.932455893    8.026817451
  985 SOLV  OW      4660    4.338307594    6.195992786    6.929158954
  985 SOLV  HW1     4661    4.375011898    6.103542228    6.939522427
  985 SOLV  HW2     4662    4.395396080    6.260403780    6.980087712
  986 SOLV  OW      4663    4.473614950    3.485476259    4.883254462
  986 SOLV  HW1     4664    4.435623005    3.459953500    4.972176402
  986 SOLV  HW2     4665    4.530159049    3.410682836    4.848484510
  987 SOLV  OW      4666    5.508623393    4.363176661    5.347456139
  987 SOLV  HW1     4667    5.437627075    4.406918751    5.292251742
  987 SOLV  HW2     4668    5.468066930    4.327401686    5.431582167
  988 SOLV  OW      4669    5.725011580    3.413251317    7.071362446
  988 SOLV  HW1     4670    5.625675077    3.423926122    7.067068933
  988 SOLV  HW2     4671    5.758867922    3.450949222    7.157575565
  989 SOLV  OW      4672    4.398708399    3.803015811    7.468435843
  989 SOLV  HW1     4673    4.367737430    3.807449818    7.563424067
  989 SOLV  HW2     4674    4.347246454    3.868878904    7.413526822
  990 SOLV  OW      4675    3.600028726    5.602729901    5.995685059
  990 SOLV  HW1     4676    3.593190594    5.546442282    5.913310224
  990 SOLV  HW2     4677    3.508946460    5.615478489    6.034961309
  991 SOLV  OW      4678    3.641682837    5.841989775    8.497603286
  991 SOLV  HW1     4679    3.553935396    5.808567755    8.532005606
  991 SOLV  HW2     4680    3.648405763    5.823140072    8.399625387
  992 SOLV  OW      4681    5.636756447    4.256854432    8.142392373
  992 SOLV  HW1     4682    5.619866791    4.204226014    8.225730842
  992 SOLV  HW2     4683    5.714623341    4.317940394    8.156784412
  993 SOLV  OW      4684    5.536740278    5.850992142    5.299131729
  993 SOLV  HW1     4685    5.527214951    5.791123633    5.378673376
  993 SOLV  HW2     4686    5.499009371    5.941090623    5.320557972
  994 SOLV  OW      4687    4.226941828    4.868241721    6.506372988
  994 SOLV  HW1     4688    4.149801515    4.888983717    6.446198891
  994 SOLV  HW2     4689    4.204190923    4.789581070    6.563789827
  995 SOLV  OW      4690    3.230127882    4.729722751    8.478391393
  995 SOLV  HW1     4691    3.170556227    4.785137962    8.420233660
  995 SOLV  HW2     4692    3.323812454    4.733839713    8.443635266
  996 SOLV  OW      4693    4.988445624    5.283663541    5.898587433
  996 SOLV  HW1     4694    4.958390245    5.293485920    5.993466604
  996 SOLV  HW2     4695    4.943178761    5.352579268    5.842004475
  997 SOLV  OW      4696    5.911833636    3.928994792    8.520135291
  997 SOLV  HW1     4697    5.827437573    3.978503840    8.499448798
  997 SOLV  HW2     4698    5.976222712    3.990493090    8.565674630
  998 SOLV  OW      4699    3.401272089    5.427187056    4.861963582
  998 SOLV  HW1     4700    3.359121477    5.338465158    4.843168182
  998 SOLV  HW2     4701    3.336389374    5.485102161    4.911340302
  999 SOLV  OW      4702    3.152369852    6.309153830    5.056712167
  999 SOLV  HW1     4703    3.106243154    6.396954278    5.043864758
  999 SOLV  HW2     4704    3.210917459    6.290442998    4.977821646
 1000 SOLV  OW      4705    4.639483239    4.253455693    4.490750558
 1000 SOLV  HW1     4706    4.547925885    4.254845410    4.530966416
 1000 SOLV  HW2     4707    4.674284722    4.159707335    4.490390308
 1001 SOLV  OW      4708    5.100506265    5.590558427    7.029032047
 1001 SOLV  HW1     4709    5.036530505    5.531390757    6.979958495
 1001 SOLV  HW2     4710    5.194273616    5.565116690    7.005335733
 1002 SOLV  OW      4711    5.609892363    3.454173472    5.706558363
 1002 SOLV  HW1     4712    5.525008264    3.401868151    5.698886679
 1002 SOLV  HW2     4713    5.622933662    3.482771415    5.801499018
 1003 SOLV  OW      4714    3.568949261    6.294551861    7.849499473
 1003 SOLV  HW1     4715    3.588326304    6.323067678    7.755620420
 1003 SOLV  HW2     4716    3.505448872    6.359350521    7.891557507
 1004 SOLV  OW      4717    3.077403892    0.024628083    4.582887524
 1004 SOLV  HW1     4718    3.116711973   -0.055544512    4.627925764
 1004 SOLV  HW2     4719    3.109264279    0.028574566    4.488170819
 1005 SOLV  OW      4720    4.872803956    5.504725506    5.604861536
 1005 SOLV  HW1     4721    4.842213378    5.505881334    5.509652854
 1005 SOLV  HW2     4722    4.952215132    5.444579182    5.613603314
 1006 SOLV  OW      4723    3.565528733    4.595761015    6.118824804
 1006 SOLV  HW1     4724    3.592177557    4.532847311    6.045805988
 1006 SOLV  HW2     4725    3.469459879    4.621121771    6.107528331
 1007 SOLV  OW      4726    3.296549734    4.852311676    6.530301205
 1007 SOLV  HW1     4727    3.387054616    4.873262641    6.493286631
 1007 SOLV  HW2     4728    3.243111332    4.802956041    6.461680261
 1008 SOLV  OW      4729    4.206641371    3.417254129    6.157575727
 1008 SOLV  HW1     4730    4.110396572    3.437377285    6.175842027
 1008 SOLV  HW2     4731    4.228810173    3.326147197    6.192356876
 1009 SOLV  OW      4732    5.488380565    6.165532789    5.711835087
 1009 SOLV  HW1     4733    5.449136760    6.181430458    5.621240303
 1009 SOLV  HW2     4734    5.487461179    6.067549199    5.731800554
 1010 SOLV  OW      4735    4.318606184    3.320982638    5.909169538
 1010 SOLV  HW1     4736    4.265880352    3.392956063    5.863986793
 1010 SOLV  HW2     4737    4.257993384    3.266939847    5.967526480
 1011 SOLV  OW      4738    4.473449059    4.486209260    5.822283166
 1011 SOLV  HW1     4739    4.552545017    4.503018893    5.763440314
 1011 SOLV  HW2     4740    4.405341178    4.557997487    5.807831591
 1012 SOLV  OW      4741    3.674887459    4.981515050    7.452227255
 1012 SOLV  HW1     4742    3.579038270    4.955392064    7.440800820
 1012 SOLV  HW2     4743    3.731577103    4.899227407    7.456337338
 1013 SOLV  OW      4744    5.414846684    5.509408485    6.559864057
 1013 SOLV  HW1     4745    5.334008787    5.450551131    6.558656471
 1013 SOLV  HW2     4746    5.479499180    5.475788860    6.628359855
 1014 SOLV  OW      4747    5.262867125    4.336160819    5.038180868
 1014 SOLV  HW1     4748    5.217459425    4.248867558    5.020292088
 1014 SOLV  HW2     4749    5.355540457    4.333806599    5.000656194
 1015 SOLV  OW      4750    5.975876245    5.246133300    4.802708044
 1015 SOLV  HW1     4751    5.880186819    5.273057929    4.813654365
 1015 SOLV  HW2     4752    6.028722848    5.324014925    4.768902641
 1016 SOLV  OW      4753    3.300315959    4.502456909    4.423090446
 1016 SOLV  HW1     4754    3.303595955    4.422366365    4.482893531
 1016 SOLV  HW2     4755    3.291214498    4.472709253    4.328042419
 1017 SOLV  OW      4756    4.704616726    3.891446766    6.303874562
 1017 SOLV  HW1     4757    4.769496706    3.861169864    6.373701618
 1017 SOLV  HW2     4758    4.695082219    3.820343692    6.234194297
 1018 SOLV  OW      4759    5.769594792    3.605496514    5.212151236
 1018 SOLV  HW1     4760    5.857499154    3.612126237    5.259381394
 1018 SOLV  HW2     4761    5.695609975    3.604620089    5.279436667
 1019 SOLV  OW      4762    4.778311734    6.313368652    6.150981097
 1019 SOLV  HW1     4763    4.795842679    6.257359449    6.070013751
 1019 SOLV  HW2     4764    4.733780121    6.398591292    6.123521210
 1020 SOLV  OW      4765    5.823059014    6.094120882    4.512424642
 1020 SOLV  HW1     4766    5.855639147    6.177826087    4.468469430
 1020 SOLV  HW2     4767    5.901123438    6.042271593    4.547324562
 1021 SOLV  OW      4768    3.611903518    3.637298645    8.081501579
 1021 SOLV  HW1     4769    3.585363670    3.605213627    8.172430781
 1021 SOLV  HW2     4770    3.602575496    3.562518611    8.015754429
 1022 SOLV  OW      4771    5.297530746    5.151637349    6.112275792
 1022 SOLV  HW1     4772    5.271167203    5.228981604    6.054629580
 1022 SOLV  HW2     4773    5.344197152    5.185406208    6.194019825
 1023 SOLV  OW      4774    5.235379900    5.263887526    4.601932523
 1023 SOLV  HW1     4775    5.222118263    5.191072471    4.534673359
 1023 SOLV  HW2     4776    5.147192893    5.305878289    4.623379558
 1024 SOLV  OW      4777    5.307361845    6.004776772    6.711198431
 1024 SOLV  HW1     4778    5.339648300    5.910831341    6.699685276
 1024 SOLV  HW2     4779    5.311005937    6.052256984    6.623258616
 1025 SOLV  OW      4780    4.181370452    4.574737470    6.674513092
 1025 SOLV  HW1     4781    4.259639026    4.522441881    6.640759560
 1025 SOLV  HW2     4782    4.153296136    4.538935187    6.763563859
 1026 SOLV  OW      4783    4.528752056    3.432839859    8.215273456
 1026 SOLV  HW1     4784    4.604339596    3.498275394    8.217864397
 1026 SOLV  HW2     4785    4.557718528    3.350409870    8.166624698
 1027 SOLV  OW      4786    3.372578546    0.011333159    8.332093629
 1027 SOLV  HW1     4787    3.424206210   -0.007513070    8.248550312
 1027 SOLV  HW2     4788    3.422624027   -0.024429233    8.410951100
 1028 SOLV  OW      4789    3.311866938    5.985885844    7.347084421
 1028 SOLV  HW1     4790    3.314365221    5.923498846    7.268963430
 1028 SOLV  HW2     4791    3.337733248    5.936402341    7.430054369
 1029 SOLV  OW      4792    3.989221102    4.201771661    7.000404913
 1029 SOLV  HW1     4793    4.017184997    4.114995280    7.041512645
 1029 SOLV  HW2     4794    3.890497680    4.213497705    7.011275722
 1030 SOLV  OW      4795    5.591971778    3.554884902    5.974598996
 1030 SOLV  HW1     4796    5.636423913    3.479953636    6.023684996
 1030 SOLV  HW2     4797    5.505444276    3.577358114    6.019409438
 1031 SOLV  OW      4798    4.242619635    0.024205280    7.700762640
 1031 SOLV  HW1     4799    4.197295251   -0.010759518    7.782768959
 1031 SOLV  HW2     4800    4.309362384   -0.042885769    7.668420953
 1032 SOLV  OW      4801    3.036080027    3.849312269    6.899019598
 1032 SOLV  HW1     4802    3.133600412    3.833194349    6.914248882
 1032 SOLV  HW2     4803    3.018763062    3.947742528    6.895336708
 1033 SOLV  OW      4804    4.010538334    3.504038768    7.529864888
 1033 SOLV  HW1     4805    4.103882163    3.512426446    7.494973919
 1033 SOLV  HW2     4806    3.955194234    3.452102124    7.464739305
 1034 SOLV  OW      4807    4.337539471    5.883433839    6.063996693
 1034 SOLV  HW1     4808    4.344433947    5.829232906    6.147753840
 1034 SOLV  HW2     4809    4.390783647    5.967462100    6.074228843
 1035 SOLV  OW      4810    5.668444177    6.414007289    4.842392874
 1035 SOLV  HW1     4811    5.754524803    6.445546906    4.802431985
 1035 SOLV  HW2     4812    5.643994174    6.325342474    4.803120004
 1036 SOLV  OW      4813    4.294122457    4.285777893    5.117805265
 1036 SOLV  HW1     4814    4.200841951    4.249857259    5.114861944
 1036 SOLV  HW2     4815    4.357094423    4.212792360    5.144407788
 1037 SOLV  OW      4816    5.918018744    3.392884595    6.111310107
 1037 SOLV  HW1     4817    6.001357853    3.390025218    6.056097905
 1037 SOLV  HW2     4818    5.940619201    3.422089024    6.204242102
 1038 SOLV  OW      4819    3.018485630    5.946513804    7.358922804
 1038 SOLV  HW1     4820    3.118104992    5.949497631    7.350619953
 1038 SOLV  HW2     4821    2.987444623    6.023097408    7.415254055
 1039 SOLV  OW      4822    3.585826473    4.081517342    5.515659276
 1039 SOLV  HW1     4823    3.518363982    4.064063853    5.587382588
 1039 SOLV  HW2     4824    3.666852796    4.025145489    5.531716555
 1040 SOLV  OW      4825    5.751936049    4.100059190    7.436595989
 1040 SOLV  HW1     4826    5.770251863    4.129446016    7.530411447
 1040 SOLV  HW2     4827    5.836307672    4.065621092    7.395412798
 1041 SOLV  OW      4828    4.288464620    4.415445149    4.760840639
 1041 SOLV  HW1     4829    4.190705134    4.399677265    4.774849446
 1041 SOLV  HW2     4830    4.317899687    4.493362300    4.816181351
 1042 SOLV  OW      4831    5.201775081    5.834157168    6.940788195
 1042 SOLV  HW1     4832    5.122638209    5.878737101    6.898940285
 1042 SOLV  HW2     4833    5.170890785    5.757641868    6.997286289
 1043 SOLV  OW      4834    3.700032989    6.423282782    7.618464979
 1043 SOLV  HW1     4835    3.609773344    6.441923589    7.579656076
 1043 SOLV  HW2     4836    3.766668642    6.487148578    7.579977725
 1044 SOLV  OW      4837    4.347846017    3.823005232    4.431210818
 1044 SOLV  HW1     4838    4.355234396    3.725537303    4.452317470
 1044 SOLV  HW2     4839    4.417286760    3.873537513    4.482440793
 1045 SOLV  OW      4840    5.143090627    4.977700264    4.427327333
 1045 SOLV  HW1     4841    5.120680429    4.943997214    4.335874865
 1045 SOLV  HW2     4842    5.065106610    4.963157797    4.488216718
 1046 SOLV  OW      4843    4.676046624    6.369372821    4.862209324
 1046 SOLV  HW1     4844    4.758852815    6.347483173    4.913823338
 1046 SOLV  HW2     4845    4.595636363    6.342806264    4.915408448
 1047 SOLV  OW      4846    4.538031158    3.899884545    4.613704265
 1047 SOLV  HW1     4847    4.613338362    3.958243422    4.583293750
 1047 SOLV  HW2     4848    4.574801000    3.821133580    4.663183352
 1048 SOLV  OW      4849    4.083537924    4.204160812    4.643515278
 1048 SOLV  HW1     4850    3.998702926    4.158997162    4.615857607
 1048 SOLV  HW2     4851    4.129934005    4.148547359    4.712479885
 1049 SOLV  OW      4852    3.432246613    5.909340040    6.198850032
 1049 SOLV  HW1     4853    3.504318730    5.964239587    6.156514614
 1049 SOLV  HW2     4854    3.344714878    5.929803017    6.155032683
 1050 SOLV  OW      4855    4.278947238    3.562294950    8.272984729
 1050 SOLV  HW1     4856    4.274122965    3.588289555    8.176542236
 1050 SOLV  HW2     4857    4.359828702    3.505479751    8.288160418
 1051 SOLV  OW      4858    5.546972921    5.390157836    6.788843809
 1051 SOLV  HW1     4859    5.572524203    5.375232768    6.884367194
 1051 SOLV  HW2     4860    5.520480069    5.303051041    6.747462011
 1052 SOLV  OW      4861    6.038295317    3.895123514    7.655632538
 1052 SOLV  HW1     4862    6.061858152    3.880598183    7.559530119
 1052 SOLV  HW2     4863    6.007577063    3.808841440    7.695796796
 1053 SOLV  OW      4864    3.287065041    3.710966175    5.365284501
 1053 SOLV  HW1     4865    3.366037068    3.768187845    5.343123836
 1053 SOLV  HW2     4866    3.302135732    3.618447717    5.330430453
 1054 SOLV  OW      4867    5.845870442    3.507334866    4.420895365
 1054 SOLV  HW1     4868    5.821092271    3.462992469    4.507034172
 1054 SOLV  HW2     4869    5.884994628    3.597393805    4.439845571
 1055 SOLV  OW      4870    5.093671735    4.810569728    7.098849302
 1055 SOLV  HW1     4871    5.187814610    4.776856381    7.099581389
 1055 SOLV  HW2     4872    5.036055833    4.747351042    7.047042502
 1056 SOLV  OW      4873    5.226700172    4.427964126    5.276208138
 1056 SOLV  HW1     4874    5.225439327    4.525856117    5.255815575
 1056 SOLV  HW2     4875    5.247376779    4.376830797    5.192793904
 1057 SOLV  OW      4876    4.669420399    6.278612378    4.572482091
 1057 SOLV  HW1     4877    4.569469813    6.277801037    4.569193784
 1057 SOLV  HW2     4878    4.699516321    6.310487348    4.662370596
 1058 SOLV  OW      4879    4.437053440    5.954351738    8.119718583
 1058 SOLV  HW1     4880    4.360283742    5.972394795    8.181209216
 1058 SOLV  HW2     4881    4.402998347    5.942923742    8.026384114
 1059 SOLV  OW      4882    3.704688551    3.934173003    8.311428761
 1059 SOLV  HW1     4883    3.754005743    3.940959517    8.398159129
 1059 SOLV  HW2     4884    3.769996259    3.920302748    8.236979158
 1060 SOLV  OW      4885    5.149805507    3.436093939    6.225351425
 1060 SOLV  HW1     4886    5.175189026    3.339449677    6.229539122
 1060 SOLV  HW2     4887    5.230463328    3.490776092    6.202854607
 1061 SOLV  OW      4888    5.222266658    5.036944510    7.727018880
 1061 SOLV  HW1     4889    5.316125040    5.032816369    7.761279484
 1061 SOLV  HW2     4890    5.178846547    5.121192288    7.758912414
 1062 SOLV  OW      4891    4.737109796    4.824891137    6.359020000
 1062 SOLV  HW1     4892    4.733879172    4.906417163    6.416839701
 1062 SOLV  HW2     4893    4.712978052    4.849634660    6.265172269
 1063 SOLV  OW      4894    3.950563981    4.700437130    8.061802245
 1063 SOLV  HW1     4895    3.866641808    4.655749162    8.030811111
 1063 SOLV  HW2     4896    3.996800144    4.641928061    8.128431278
 1064 SOLV  OW      4897    5.074379053    5.035950390    4.896028682
 1064 SOLV  HW1     4898    5.023517811    4.953280648    4.920102856
 1064 SOLV  HW2     4899    5.032644401    5.078526762    4.815738085
 1065 SOLV  OW      4900    3.457149388    3.498872237    4.647586627
 1065 SOLV  HW1     4901    3.360051462    3.487226649    4.626655601
 1065 SOLV  HW2     4902    3.505818852    3.413637228    4.628407254
 1066 SOLV  OW      4903    3.347726252    3.475562753    6.775160199
 1066 SOLV  HW1     4904    3.353295151    3.517594448    6.684593348
 1066 SOLV  HW2     4905    3.426818971    3.503333406    6.829687894
 1067 SOLV  OW      4906    3.871588904    5.155068764    4.625669644
 1067 SOLV  HW1     4907    3.874734289    5.196031698    4.716850478
 1067 SOLV  HW2     4908    3.883924507    5.226397945    4.556663027
 1068 SOLV  OW      4909    5.554502414    4.911306051    8.533170788
 1068 SOLV  HW1     4910    5.607200888    4.832284112    8.501889983
 1068 SOLV  HW2     4911    5.527138714    4.897526406    8.628362006
 1069 SOLV  OW      4912    3.195653127    3.392057049    4.771009142
 1069 SOLV  HW1     4913    3.243481860    3.463787482    4.821693922
 1069 SOLV  HW2     4914    3.188843950    3.310030510    4.827815137
 1070 SOLV  OW      4915    0.002844408    5.168901160    6.099155533
 1070 SOLV  HW1     4916    0.032086845    5.137867718    6.008700738
 1070 SOLV  HW2     4917   -0.076787616    5.228665122    6.089724144
 1071 SOLV  OW      4918    3.799497118    4.793711647    7.760392025
 1071 SOLV  HW1     4919    3.761240780    4.769314112    7.671272165
 1071 SOLV  HW2     4920    3.795440234    4.714426921    7.821203799
 1072 SOLV  OW      4921    4.526839488    4.677930934    4.650438987
 1072 SOLV  HW1     4922    4.528117095    4.621863200    4.733244544
 1072 SOLV  HW2     4923    4.590889103    4.640078409    4.583610450
 1073 SOLV  OW      4924    4.874104439    3.246330389    7.778941952
 1073 SOLV  HW1     4925    4.859915291    3.312289696    7.705117824
 1073 SOLV  HW2     4926    4.959712013    3.267188602    7.826238917
 1074 SOLV  OW      4927    5.567869242    3.961432029    6.303517261
 1074 SOLV  HW1     4928    5.543735161    3.940932921    6.398371597
 1074 SOLV  HW2     4929    5.516791664    4.041727600    6.272767171
 1075 SOLV  OW      4930    5.659756769    4.317108255    7.308285165
 1075 SOLV  HW1     4931    5.698766091    4.236778133    7.353289949
 1075 SOLV  HW2     4932    5.629058154    4.382441699    7.377499647
 1076 SOLV  OW      4933    5.755352554    5.890624314    5.575788881
 1076 SOLV  HW1     4934    5.704937391    5.814124019    5.535691662
 1076 SOLV  HW2     4935    5.726514661    5.903413097    5.670690398
 1077 SOLV  OW      4936    4.258876793    5.394113801    7.704142865
 1077 SOLV  HW1     4937    4.218266272    5.474488840    7.747644365
 1077 SOLV  HW2     4938    4.190214567    5.348712325    7.647344990
 1078 SOLV  OW      4939    4.190886855    4.027162341    7.743396956
 1078 SOLV  HW1     4940    4.178751776    4.083346325    7.825227506
 1078 SOLV  HW2     4941    4.103998331    3.983744004    7.719620668
 1079 SOLV  OW      4942    3.898465176    4.168108816    7.492180893
 1079 SOLV  HW1     4943    3.998135907    4.160022981    7.492788812
 1079 SOLV  HW2     4944    3.864615622    4.169860495    7.586270988
 1080 SOLV  OW      4945    4.119318088    3.656518001    0.004800808
 1080 SOLV  HW1     4946    4.059591387    3.655575472   -0.075406077
 1080 SOLV  HW2     4947    4.155747958    3.748702141    0.018099427
 1081 SOLV  OW      4948    4.872803098    5.930830450    6.910802697
 1081 SOLV  HW1     4949    4.833359916    5.957243137    6.998818892
 1081 SOLV  HW2     4950    4.863912485    5.831968776    6.898645195
 1082 SOLV  OW      4951    5.940452841    6.415653955    4.770438014
 1082 SOLV  HW1     4952    5.898379245    6.505535732    4.758146198
 1082 SOLV  HW2     4953    5.999795158    6.395705807    4.692447482
 1083 SOLV  OW      4954    5.017694516    3.663580319    4.801456848
 1083 SOLV  HW1     4955    5.076181020    3.593145944    4.761204472
 1083 SOLV  HW2     4956    5.059524077    3.753386573    4.787841010
 1084 SOLV  OW      4957    3.370362889    6.120683546    8.445703993
 1084 SOLV  HW1     4958    3.294143795    6.055986788    8.443454193
 1084 SOLV  HW2     4959    3.384490546    6.158701035    8.354297639
 1085 SOLV  OW      4960    3.669615412    0.008233847    5.843907518
 1085 SOLV  HW1     4961    3.746114047   -0.054631785    5.857909141
 1085 SOLV  HW2     4962    3.586310556   -0.044130692    5.826066086
 1086 SOLV  OW      4963    3.548929607    6.080807430    5.600768775
 1086 SOLV  HW1     4964    3.622400115    6.123576270    5.548109685
 1086 SOLV  HW2     4965    3.507830997    6.148592874    5.661740273
 1087 SOLV  OW      4966    4.500602707    4.929949058    6.765783492
 1087 SOLV  HW1     4967    4.510213123    4.845980284    6.819235689
 1087 SOLV  HW2     4968    4.500856709    4.907593639    6.668313386
 1088 SOLV  OW      4969    4.714136888    5.928093214    4.855410350
 1088 SOLV  HW1     4970    4.616738547    5.919776616    4.876530790
 1088 SOLV  HW2     4971    4.733829566    5.880340363    4.769774580
 1089 SOLV  OW      4972    4.105221439    3.507741528    5.815353015
 1089 SOLV  HW1     4973    4.106407192    3.585182849    5.878620863
 1089 SOLV  HW2     4974    4.011465592    3.474447522    5.805230408
 1090 SOLV  OW      4975    3.591971965    4.609328265    6.907249504
 1090 SOLV  HW1     4976    3.599609111    4.516782794    6.870122391
 1090 SOLV  HW2     4977    3.495407737    4.633297372    6.917376935
 1091 SOLV  OW      4978    4.735169092    6.423254611    6.991450962
 1091 SOLV  HW1     4979    4.796691189    6.492953468    6.954588520
 1091 SOLV  HW2     4980    4.662543139    6.404583157    6.925287075
 1092 SOLV  OW      4981    5.321834993    4.166386110    5.509429561
 1092 SOLV  HW1     4982    5.280866787    4.251812492    5.477402792
 1092 SOLV  HW2     4983    5.314530933    4.161238512    5.609029527
 1093 SOLV  OW      4984    4.274251093    4.298971104    5.693693258
 1093 SOLV  HW1     4985    4.359626565    4.337920351    5.659133146
 1093 SOLV  HW2     4986    4.294701696    4.231968567    5.765062785
 1094 SOLV  OW      4987    4.862188912    3.795685178    5.564751175
 1094 SOLV  HW1     4988    4.928049110    3.761167199    5.631629803
 1094 SOLV  HW2     4989    4.855554728    3.895138561    5.572821627
 1095 SOLV  OW      4990    4.548873781    4.352993822    6.213967950
 1095 SOLV  HW1     4991    4.538301839    4.438935617    6.163941653
 1095 SOLV  HW2     4992    4.625303609    4.360900028    6.277971261
 1096 SOLV  OW      4993    3.566485450    3.989332710    7.696391663
 1096 SOLV  HW1     4994    3.591340889    4.039515675    7.613536401
 1096 SOLV  HW2     4995    3.485622560    4.031231788    7.737703631
 1097 SOLV  OW      4996    4.276529329    5.180215297    6.151835323
 1097 SOLV  HW1     4997    4.335022415    5.180746279    6.232953598
 1097 SOLV  HW2     4998    4.220160133    5.097605789    6.151985431
 1098 SOLV  OW      4999    4.494865617    5.490629865    8.379113669
 1098 SOLV  HW1     5000    4.491160382    5.523998690    8.473317633
 1098 SOLV  HW2     5001    4.541783767    5.557821154    8.321792454
 1099 SOLV  OW      5002    4.267928475    4.158087682    6.771701732
 1099 SOLV  HW1     5003    4.332245207    4.106515084    6.715087618
 1099 SOLV  HW2     5004    4.299465574    4.157836250    6.866607513
 1100 SOLV  OW      5005    4.348212960    4.248123578    8.527461252
 1100 SOLV  HW1     5006    4.407298352    4.253779267    8.446980703
 1100 SOLV  HW2     5007    4.368096122    4.163868497    8.577520945
 1101 SOLV  OW      5008    5.361168330    5.841558696    6.424011307
 1101 SOLV  HW1     5009    5.373610506    5.914948082    6.357221221
 1101 SOLV  HW2     5010    5.450540996    5.806442788    6.451935349
 1102 SOLV  OW      5011    3.036961931    3.933913468    8.160392974
 1102 SOLV  HW1     5012    3.104602448    3.947514845    8.232780491
 1102 SOLV  HW2     5013    3.023005210    3.835968893    8.145826714
 1103 SOLV  OW      5014    3.854117530    4.885502166    8.568024015
 1103 SOLV  HW1     5015    3.894880840    4.966407409    8.610367169
 1103 SOLV  HW2     5016    3.878389493    4.882858810    8.471049995
 1104 SOLV  OW      5017    3.814953396    3.926127310    5.580338313
 1104 SOLV  HW1     5018    3.783725603    3.831415490    5.572848223
 1104 SOLV  HW2     5019    3.807755609    3.956132193    5.675464945
 1105 SOLV  OW      5020    4.432794068    3.902750858    6.320122847
 1105 SOLV  HW1     5021    4.529762098    3.887334058    6.301113460
 1105 SOLV  HW2     5022    4.399729224    3.832736469    6.383407116
 1106 SOLV  OW      5023    4.377759577    6.249262577    4.613525748
 1106 SOLV  HW1     5024    4.333444908    6.319110770    4.557334332
 1106 SOLV  HW2     5025    4.382651550    6.280895455    4.708272387
 1107 SOLV  OW      5026    3.749614585    4.541245446    7.987564200
 1107 SOLV  HW1     5027    3.676820486    4.524279380    8.054010810
 1107 SOLV  HW2     5028    3.742019392    4.475728087    7.912397637
 1108 SOLV  OW      5029    5.968324563    3.777528394    5.670263350
 1108 SOLV  HW1     5030    5.897037353    3.761975665    5.601878547
 1108 SOLV  HW2     5031    5.956331163    3.713403122    5.746054482
 1109 SOLV  OW      5032    4.165497593    6.334324690    7.153481938
 1109 SOLV  HW1     5033    4.199609551    6.328505557    7.247303825
 1109 SOLV  HW2     5034    4.242164326    6.327241491    7.089668232
 1110 SOLV  OW      5035    4.733413307    5.175778607    4.454794929
 1110 SOLV  HW1     5036    4.649772216    5.173506260    4.509558746
 1110 SOLV  HW2     5037    4.743788949    5.266299148    4.413580231
 1111 SOLV  OW      5038    4.126041535    4.897223906    7.568692082
 1111 SOLV  HW1     5039    4.207485871    4.877948170    7.623438842
 1111 SOLV  HW2     5040    4.145220012    4.972633183    7.505862134
 1112 SOLV  OW      5041    3.870542584    4.156982126    5.958252403
 1112 SOLV  HW1     5042    3.908098163    4.167468912    5.866166426
 1112 SOLV  HW2     5043    3.936322320    4.108270218    6.015701602
 1113 SOLV  OW      5044    5.809167347    4.084289582    6.786006709
 1113 SOLV  HW1     5045    5.803808786    4.090553051    6.885666967
 1113 SOLV  HW2     5046    5.717084085    4.074522603    6.748248977
 1114 SOLV  OW      5047    5.001281805    4.094529525    7.888297312
 1114 SOLV  HW1     5048    5.025651883    4.190464589    7.874056206
 1114 SOLV  HW2     5049    5.080483081    4.044989470    7.923978372
 1115 SOLV  OW      5050    5.706183213    4.216110347    6.213265896
 1115 SOLV  HW1     5051    5.735336483    4.151861161    6.284133194
 1115 SOLV  HW2     5052    5.780576170    4.229464230    6.147774930
 1116 SOLV  OW      5053    4.184032980    4.813707412    7.955841524
 1116 SOLV  HW1     5054    4.087207001    4.791770126    7.967903087
 1116 SOLV  HW2     5055    4.236059742    4.778762729    8.033765141
 1117 SOLV  OW      5056    3.473610996    5.356656010    7.399233718
 1117 SOLV  HW1     5057    3.508686958    5.439907312    7.442116888
 1117 SOLV  HW2     5058    3.503234216    5.277009897    7.451950733
 1118 SOLV  OW      5059    3.108764904    5.645319062    4.429054042
 1118 SOLV  HW1     5060    3.130800535    5.595715618    4.345066322
 1118 SOLV  HW2     5061    3.038266056    5.595552336    4.479601418
 1119 SOLV  OW      5062    4.775498587    3.325001375    5.220847225
 1119 SOLV  HW1     5063    4.821727451    3.295124220    5.304336002
 1119 SOLV  HW2     5064    4.823766534    3.288575816    5.141197247
 1120 SOLV  OW      5065    3.541393894    3.719827959    5.241243445
 1120 SOLV  HW1     5066    3.531031319    3.797709553    5.179379500
 1120 SOLV  HW2     5067    3.632474993    3.721927276    5.282472583
 1121 SOLV  OW      5068    5.060591316    5.859723692    6.609297162
 1121 SOLV  HW1     5069    5.003122227    5.779587629    6.625920174
 1121 SOLV  HW2     5070    5.154499530    5.839736689    6.637270499
 1122 SOLV  OW      5071    0.047164158    6.178369065    4.434881745
 1122 SOLV  HW1     5072   -0.013379180    6.189533808    4.356077894
 1122 SOLV  HW2     5073    0.065078920    6.267727231    4.476044437
 1123 SOLV  OW      5074    3.430881385    6.291063749    5.372890872
 1123 SOLV  HW1     5075    3.417553100    6.366331608    5.308408573
 1123 SOLV  HW2     5076    3.460409095    6.209464770    5.323188362
 1124 SOLV  OW      5077    4.574582814    5.348523652    6.283381022
 1124 SOLV  HW1     5078    4.594084931    5.433429705    6.332499118
 1124 SOLV  HW2     5079    4.611343764    5.271074512    6.334871059
 1125 SOLV  OW      5080    4.786764625    4.170196447    8.493762122
 1125 SOLV  HW1     5081    4.844874943    4.179230468    8.574653184
 1125 SOLV  HW2     5082    4.730761684    4.252423256    8.483632709
 1126 SOLV  OW      5083    4.492872861    3.467585379    6.386492049
 1126 SOLV  HW1     5084    4.575253184    3.412709011    6.372276282
 1126 SOLV  HW2     5085    4.469217776    3.514767032    6.301547352
 1127 SOLV  OW      5086    4.695489893    5.051406901    7.049669523
 1127 SOLV  HW1     5087    4.703165987    4.964617374    7.098747900
 1127 SOLV  HW2     5088    4.717200681    5.037089606    6.953101306
 1128 SOLV  OW      5089    4.249973221    6.299260685    5.767619895
 1128 SOLV  HW1     5090    4.329045210    6.358901567    5.753807122
 1128 SOLV  HW2     5091    4.279173906    6.215310620    5.813443324
 1129 SOLV  OW      5092    3.609191231    5.831193907    7.188844412
 1129 SOLV  HW1     5093    3.509679117    5.839580608    7.183618840
 1129 SOLV  HW2     5094    3.651133365    5.887251219    7.117437461
 1130 SOLV  OW      5095    3.693615940    5.339567461    7.806414656
 1130 SOLV  HW1     5096    3.773112708    5.385223498    7.846374651
 1130 SOLV  HW2     5097    3.720595832    5.293822579    7.721675727
 1131 SOLV  OW      5098    4.165563709    5.515152443    5.791782979
 1131 SOLV  HW1     5099    4.127778796    5.422890583    5.783946888
 1131 SOLV  HW2     5100    4.116132499    5.565460582    5.862684162
 1132 SOLV  OW      5101    4.987415190    6.327910091    4.946683751
 1132 SOLV  HW1     5102    4.992861576    6.261175728    4.872400528
 1132 SOLV  HW2     5103    5.057203678    6.398293501    4.933399235
 1133 SOLV  OW      5104    5.756888584    6.475915308    4.499566656
 1133 SOLV  HW1     5105    5.792734469    6.452041277    4.409307090
 1133 SOLV  HW2     5106    5.657684593    6.463284170    4.500421550
 1134 SOLV  OW      5107    3.234773625    3.929009865    6.219368974
 1134 SOLV  HW1     5108    3.246316820    4.027760155    6.208556593
 1134 SOLV  HW2     5109    3.294220778    3.881239940    6.154671251
 1135 SOLV  OW      5110    5.228574436    4.376177103    8.539022386
 1135 SOLV  HW1     5111    5.174746989    4.294030079    8.557856582
 1135 SOLV  HW2     5112    5.321999394    4.363114385    8.572235216
 1136 SOLV  OW      5113    5.604267313    5.232820246    5.630338185
 1136 SOLV  HW1     5114    5.673545970    5.255947543    5.698656951
 1136 SOLV  HW2     5115    5.524052084    5.194308140    5.675971943
 1137 SOLV  OW      5116    4.788750587    3.697022268    5.935220491
 1137 SOLV  HW1     5117    4.706742716    3.753665068    5.943368103
 1137 SOLV  HW2     5118    4.870022918    3.754739815    5.943208066
 1138 SOLV  OW      5119    5.793744473    4.304258888    5.894014884
 1138 SOLV  HW1     5120    5.794850894    4.209634494    5.926341652
 1138 SOLV  HW2     5121    5.789953332    4.305277076    5.794082013
 1139 SOLV  OW      5122    5.672826218    6.142990953    4.762024845
 1139 SOLV  HW1     5123    5.615476565    6.101889850    4.691147737
 1139 SOLV  HW2     5124    5.765631194    6.155248828    4.726826789
 1140 SOLV  OW      5125    3.947303571    4.056800256    4.301222827
 1140 SOLV  HW1     5126    3.966292128    4.022913074    4.393370131
 1140 SOLV  HW2     5127    3.932633809    4.155666646    4.304457975
 1141 SOLV  OW      5128    5.408175652    4.780399181    5.786651316
 1141 SOLV  HW1     5129    5.436385820    4.729035034    5.705620088
 1141 SOLV  HW2     5130    5.425833453    4.725772000    5.868529953
 1142 SOLV  OW      5131    5.039104921    4.556332659    6.995788463
 1142 SOLV  HW1     5132    4.972864910    4.533973047    6.924286731
 1142 SOLV  HW2     5133    5.025362775    4.495651766    7.074077288
 1143 SOLV  OW      5134    3.891193408    5.907674281    6.764734745
 1143 SOLV  HW1     5135    3.804032411    5.943886819    6.797786360
 1143 SOLV  HW2     5136    3.948802519    5.883194897    6.842724106
 1144 SOLV  OW      5137    3.156208715    6.132285448    4.730732901
 1144 SOLV  HW1     5138    3.170034830    6.034321163    4.716175010
 1144 SOLV  HW2     5139    3.073664885    6.161786297    4.682588264
 1145 SOLV  OW      5140    3.641676606    6.160804466    5.080506024
 1145 SOLV  HW1     5141    3.679926467    6.151095027    4.988619271
 1145 SOLV  HW2     5142    3.659947958    6.253017980    5.114611155
 1146 SOLV  OW      5143    4.293442003    5.207836961    6.492648433
 1146 SOLV  HW1     5144    4.202588839    5.222973315    6.531617229
 1146 SOLV  HW2     5145    4.359795986    5.266528748    6.539061035
 1147 SOLV  OW      5146    4.099342841    4.505592533    8.210644053
 1147 SOLV  HW1     5147    4.154409576    4.430287542    8.246655372
 1147 SOLV  HW2     5148    4.003126687    4.490261439    8.233214092
 1148 SOLV  OW      5149    4.756926938    6.515550423    7.955632224
 1148 SOLV  HW1     5150    4.799402972    6.513636464    8.046150766
 1148 SOLV  HW2     5151    4.657512692    6.510787607    7.965396789
 1149 SOLV  OW      5152    5.133425748    3.974592079    8.438990386
 1149 SOLV  HW1     5153    5.155141761    3.910593955    8.365270417
 1149 SOLV  HW2     5154    5.093475602    3.924581724    8.515830015
 1150 SOLV  OW      5155    3.165016432    4.184577235    8.134642262
 1150 SOLV  HW1     5156    3.149106632    4.085842967    8.134083236
 1150 SOLV  HW2     5157    3.077227625    4.232471632    8.133709375
 1151 SOLV  OW      5158    5.517118675    5.124277420    5.063014501
 1151 SOLV  HW1     5159    5.593626405    5.182058230    5.091445133
 1151 SOLV  HW2     5160    5.506417063    5.048902206    5.127857044
 1152 SOLV  OW      5161    3.321896296    4.077621737    5.372061863
 1152 SOLV  HW1     5162    3.353058618    4.162795329    5.329923046
 1152 SOLV  HW2     5163    3.400673574    4.027266015    5.407550260
 1153 SOLV  OW      5164    4.301057039    5.425713154    7.096888997
 1153 SOLV  HW1     5165    4.250621224    5.366865419    7.160095693
 1153 SOLV  HW2     5166    4.236480035    5.475251265    7.038772533
 1154 SOLV  OW      5167    3.921160459    6.440061094    7.860429703
 1154 SOLV  HW1     5168    3.987546559    6.399236092    7.797756986
 1154 SOLV  HW2     5169    3.835181007    6.389209931    7.855605797
 1155 SOLV  OW      5170    3.856601355    5.434069992    7.343511582
 1155 SOLV  HW1     5171    3.876163287    5.351637398    7.290385377
 1155 SOLV  HW2     5172    3.799863669    5.495993085    7.289229822
 1156 SOLV  OW      5173    3.169179592    5.994317702    6.944517044
 1156 SOLV  HW1     5174    3.106347312    6.006753423    6.867709580
 1156 SOLV  HW2     5175    3.150080134    5.907005669    6.989370745
 1157 SOLV  OW      5176    3.424848143    4.134555905    6.110405124
 1157 SOLV  HW1     5177    3.523872963    4.147979269    6.114148400
 1157 SOLV  HW2     5178    3.384492322    4.201516081    6.048052819
 1158 SOLV  OW      5179    3.349629696    4.392243799    7.248710824
 1158 SOLV  HW1     5180    3.360651404    4.419669550    7.344243757
 1158 SOLV  HW2     5181    3.435908761    4.405793870    7.200002751
 1159 SOLV  OW      5182    4.307610820    4.056048701    5.880857002
 1159 SOLV  HW1     5183    4.244055806    4.054893586    5.958055397
 1159 SOLV  HW2     5184    4.378565863    4.124604340    5.897152860
 1160 SOLV  OW      5185    4.824635288    5.745996252    6.300688094
 1160 SOLV  HW1     5186    4.850762058    5.674549769    6.235767710
 1160 SOLV  HW2     5187    4.905117700    5.774999196    6.352470683
 1161 SOLV  OW      5188    5.664397297    5.827661680    6.464193953
 1161 SOLV  HW1     5189    5.748972113    5.802653796    6.511332410
 1161 SOLV  HW2     5190    5.636354381    5.752786469    6.404132017
 1162 SOLV  OW      5191    3.800081883    3.624785471    6.543904574
 1162 SOLV  HW1     5192    3.794090771    3.571202455    6.628125585
 1162 SOLV  HW2     5193    3.730800102    3.592968408    6.479190068
 1163 SOLV  OW      5194    3.051307793    3.928109651    4.421401748
 1163 SOLV  HW1     5195    2.984008098    3.991807370    4.383804987
 1163 SOLV  HW2     5196    3.011211988    3.836657183    4.426817140
 1164 SOLV  OW      5197    3.443656049    5.842433552    7.570119506
 1164 SOLV  HW1     5198    3.458884379    5.770973483    7.638408782
 1164 SOLV  HW2     5199    3.438195954    5.801042264    7.479241209
 1165 SOLV  OW      5200    3.897281850    5.464126050    4.560070502
 1165 SOLV  HW1     5201    3.865656659    5.523144820    4.485786341
 1165 SOLV  HW2     5202    3.878883821    5.508352505    4.647862882
 1166 SOLV  OW      5203    3.609561145    6.361481637    7.004574542
 1166 SOLV  HW1     5204    3.655966355    6.449955294    7.000205115
 1166 SOLV  HW2     5205    3.674213619    6.291415552    7.034755140
 1167 SOLV  OW      5206    5.046759509    5.790314382    5.654312205
 1167 SOLV  HW1     5207    4.977909528    5.844787060    5.606430625
 1167 SOLV  HW2     5208    5.006165740    5.703830363    5.683854114
 1168 SOLV  OW      5209    4.940356600    5.638413861    5.245306276
 1168 SOLV  HW1     5210    5.026956091    5.677704208    5.276265840
 1168 SOLV  HW2     5211    4.945007901    5.538690828    5.251238887
 1169 SOLV  OW      5212    4.955828342    5.122577738    7.233808215
 1169 SOLV  HW1     5213    4.881502701    5.087398168    7.176893486
 1169 SOLV  HW2     5214    5.036679275    5.064828366    7.222427916
 1170 SOLV  OW      5215    5.811001830    4.436391527    4.857821986
 1170 SOLV  HW1     5216    5.798680039    4.351466835    4.909165118
 1170 SOLV  HW2     5217    5.772359024    4.512617243    4.909767141
 1171 SOLV  OW      5218    5.772652089    3.623866775    8.193423088
 1171 SOLV  HW1     5219    5.781790506    3.585802544    8.285443936
 1171 SOLV  HW2     5220    5.855815422    3.605004266    8.141173363
 1172 SOLV  OW      5221    5.068985410    5.377207123    5.294288643
 1172 SOLV  HW1     5222    5.014758726    5.293910267    5.283206714
 1172 SOLV  HW2     5223    5.166117007    5.355134398    5.285437173
 1173 SOLV  OW      5224    5.717082522    3.618591444    5.500979488
 1173 SOLV  HW1     5225    5.711913775    3.550149254    5.573717120
 1173 SOLV  HW2     5226    5.641414952    3.683263377    5.510651599
 1174 SOLV  OW      5227    3.981554413    6.323200839    7.360413868
 1174 SOLV  HW1     5228    4.066133912    6.353276883    7.316328349
 1174 SOLV  HW2     5229    3.914473207    6.397319665    7.357845409
 1175 SOLV  OW      5230    4.408157700    5.699698574    4.367191402
 1175 SOLV  HW1     5231    4.416772377    5.703566617    4.466750215
 1175 SOLV  HW2     5232    4.414009051    5.792198219    4.329633171
 1176 SOLV  OW      5233    4.940669610    4.442723348    5.375531338
 1176 SOLV  HW1     5234    4.872868079    4.466403986    5.305945293
 1176 SOLV  HW2     5235    4.897210696    4.388127551    5.447160330
 1177 SOLV  OW      5236    5.130829457    6.003466045    4.470072172
 1177 SOLV  HW1     5237    5.189170795    5.922303460    4.467035518
 1177 SOLV  HW2     5238    5.034829098    5.975471116    4.470672941
 1178 SOLV  OW      5239    5.017048534    5.222180822    6.748761309
 1178 SOLV  HW1     5240    4.932089056    5.170460182    6.738421796
 1178 SOLV  HW2     5241    5.083950514    5.166777552    6.798306745
 1179 SOLV  OW      5242    4.660546707    3.263861603    6.788559620
 1179 SOLV  HW1     5243    4.606149565    3.338729206    6.826451576
 1179 SOLV  HW2     5244    4.725435807    3.300321047    6.721763665
 1180 SOLV  OW      5245    3.882542209    3.501734254    5.317352390
 1180 SOLV  HW1     5246    3.864555021    3.592029307    5.278320114
 1180 SOLV  HW2     5247    3.942363865    3.511173173    5.396939531
 1181 SOLV  OW      5248    5.389724959    4.188410076    6.378645359
 1181 SOLV  HW1     5249    5.291960085    4.199805098    6.360945577
 1181 SOLV  HW2     5250    5.441699788    4.249782995    6.319209986
 1182 SOLV  OW      5251    3.323589402    3.343131746    5.899343690
 1182 SOLV  HW1     5252    3.357810085    3.254137294    5.869194024
 1182 SOLV  HW2     5253    3.296524616    3.397145907    5.819655218
 1183 SOLV  OW      5254    3.564845862    4.971858853    8.560464665
 1183 SOLV  HW1     5255    3.566177331    4.884182213    8.608545949
 1183 SOLV  HW2     5256    3.562362451    4.955699141    8.461800179
 1184 SOLV  OW      5257    5.506625159    5.930399630    4.814147229
 1184 SOLV  HW1     5258    5.508111943    5.916608664    4.913180707
 1184 SOLV  HW2     5259    5.585131035    5.986137077    4.787094008
 1185 SOLV  OW      5260    3.395335494    5.289476758    8.367375063
 1185 SOLV  HW1     5261    3.445713090    5.336487393    8.439848160
 1185 SOLV  HW2     5262    3.458331945    5.264478678    8.293843699
 1186 SOLV  OW      5263    5.224772285    5.313994258    4.925782478
 1186 SOLV  HW1     5264    5.158581560    5.245719156    4.956723634
 1186 SOLV  HW2     5265    5.260296868    5.287688068    4.836072517
 1187 SOLV  OW      5266    3.873523879    4.322846124    4.866730405
 1187 SOLV  HW1     5267    3.774342830    4.334274248    4.860930777
 1187 SOLV  HW2     5268    3.900629127    4.240947614    4.816139022
 1188 SOLV  OW      5269    3.995421918    3.273145011    5.190933529
 1188 SOLV  HW1     5270    3.900146240    3.277285758    5.160843108
 1188 SOLV  HW2     5271    4.010814343    3.341493380    5.262289909
 1189 SOLV  OW      5272    4.536711797    4.201811787    8.344733554
 1189 SOLV  HW1     5273    4.615576204    4.180292671    8.402345778
 1189 SOLV  HW2     5274    4.566466357    4.211323925    8.249728981
 1190 SOLV  OW      5275    3.183187406    4.492834277    5.814747996
 1190 SOLV  HW1     5276    3.130215757    4.471271512    5.732716520
 1190 SOLV  HW2     5277    3.260495158    4.551267899    5.790069437
 1191 SOLV  OW      5278    5.373339472    4.833038160    4.469094784
 1191 SOLV  HW1     5279    5.375469322    4.839827719    4.568849430
 1191 SOLV  HW2     5280    5.287676321    4.871687016    4.434894406
 1192 SOLV  OW      5281    5.219252462    4.005710644    5.309253853
 1192 SOLV  HW1     5282    5.264814127    4.056448944    5.382404732
 1192 SOLV  HW2     5283    5.153555415    4.065432581    5.263223550
 1193 SOLV  OW      5284    5.078458381    4.836692402    6.638598177
 1193 SOLV  HW1     5285    5.030359782    4.779079892    6.572498075
 1193 SOLV  HW2     5286    5.151225789    4.887114684    6.592087409
 1194 SOLV  OW      5287    4.126249911    5.659562092    6.264441485
 1194 SOLV  HW1     5288    4.201258750    5.612326727    6.218136303
 1194 SOLV  HW2     5289    4.067760980    5.592479359    6.310041950
 1195 SOLV  OW      5290    5.625533484    4.743294945    7.115208872
 1195 SOLV  HW1     5291    5.556158915    4.688206994    7.068813325
 1195 SOLV  HW2     5292    5.588974734    4.834628554    7.133196687
 1196 SOLV  OW      5293    3.982407487    6.370375713    5.791963641
 1196 SOLV  HW1     5294    4.003991179    6.453050442    5.843934017
 1196 SOLV  HW2     5295    4.066670186    6.319892156    5.773174004
 1197 SOLV  OW      5296    4.133308172    0.104164759    7.068716914
 1197 SOLV  HW1     5297    4.167279078    0.032078972    7.129145337
 1197 SOLV  HW2     5298    4.081339166    0.063082269    6.993806932
 1198 SOLV  OW      5299    5.554153159    3.917417180    6.036399581
 1198 SOLV  HW1     5300    5.560013726    3.934669036    6.134726357
 1198 SOLV  HW2     5301    5.468035219    3.870943856    6.015809951
 1199 SOLV  OW      5302    3.252507287    5.339164283    5.234735068
 1199 SOLV  HW1     5303    3.280126252    5.277957300    5.160633889
 1199 SOLV  HW2     5304    3.165143153    5.308457962    5.272483167
 1200 SOLV  OW      5305    6.025441600    4.268476625    5.646710271
 1200 SOLV  HW1     5306    6.077411542    4.260652116    5.561633628
 1200 SOLV  HW2     5307    5.931582337    4.296065445    5.625988339
 1201 SOLV  OW      5308    5.992774291    4.782663486    8.407197563
 1201 SOLV  HW1     5309    5.985407833    4.789280154    8.307679703
 1201 SOLV  HW2     5310    5.903620110    4.801252489    8.448502900
 1202 SOLV  OW      5311    5.284902154    5.642228852    5.661085568
 1202 SOLV  HW1     5312    5.193645085    5.679246309    5.643663507
 1202 SOLV  HW2     5313    5.290604892    5.549224171    5.624785546
 1203 SOLV  OW      5314    5.109043917    4.963393761    5.924466640
 1203 SOLV  HW1     5315    5.032219072    5.026504191    5.913666607
 1203 SOLV  HW2     5316    5.088685055    4.877733173    5.877045148
 1204 SOLV  OW      5317    5.260857505    4.478744571    5.522535371
 1204 SOLV  HW1     5318    5.229811892    4.516723201    5.609684310
 1204 SOLV  HW2     5319    5.188801295    4.489389461    5.454012186
 1205 SOLV  OW      5320    5.784186957    4.906736265    6.428784946
 1205 SOLV  HW1     5321    5.860186474    4.954670408    6.472688427
 1205 SOLV  HW2     5322    5.814659486    4.816272109    6.398967084
 1206 SOLV  OW      5323    3.883152883    5.422880524    8.099218867
 1206 SOLV  HW1     5324    3.798436547    5.474726108    8.087511427
 1206 SOLV  HW2     5325    3.911300020    5.426273048    8.195125909
 1207 SOLV  OW      5326    3.819568545    5.356205703    6.154395950
 1207 SOLV  HW1     5327    3.720996406    5.368618001    6.165861333
 1207 SOLV  HW2     5328    3.867536687    5.397143769    6.232013465
 1208 SOLV  OW      5329    4.322121625    5.733177430    7.528287011
 1208 SOLV  HW1     5330    4.339746630    5.736139862    7.429896995
 1208 SOLV  HW2     5331    4.296313572    5.824355253    7.560257245
 1209 SOLV  OW      5332    4.592912248    4.491980414    7.552510919
 1209 SOLV  HW1     5333    4.666646001    4.491602338    7.620071147
 1209 SOLV  HW2     5334    4.511562646    4.449061198    7.591766030
 1210 SOLV  OW      5335    4.152220990    3.312918743    7.971128806
 1210 SOLV  HW1     5336    4.179759971    3.378160618    7.900515214
 1210 SOLV  HW2     5337    4.124126844    3.362618606    8.053239538
 1211 SOLV  OW      5338    4.356595934    4.240211370    6.374477151
 1211 SOLV  HW1     5339    4.431037870    4.180942783    6.405251126
 1211 SOLV  HW2     5340    4.389697412    4.300092960    6.301540110
 1212 SOLV  OW      5341    3.984000405    4.433063737    6.226737719
 1212 SOLV  HW1     5342    4.022272298    4.462078901    6.314452001
 1212 SOLV  HW2     5343    3.889209971    4.464165497    6.219840207
 1213 SOLV  OW      5344    3.163492260    6.056684270    6.617104336
 1213 SOLV  HW1     5345    3.157302664    6.096410884    6.525534559
 1213 SOLV  HW2     5346    3.237932783    6.100532488    6.667479566
 1214 SOLV  OW      5347    3.902665381    3.667050926    7.260806026
 1214 SOLV  HW1     5348    3.896200196    3.600107645    7.186798109
 1214 SOLV  HW2     5349    3.850423644    3.634649942    7.339679847
 1215 SOLV  OW      5350    4.907758571    6.068735740    6.504302287
 1215 SOLV  HW1     5351    4.820506427    6.027708590    6.530837013
 1215 SOLV  HW2     5352    4.982851104    6.015431081    6.543286975
 1216 SOLV  OW      5353    3.670381318    3.907508635    4.506197208
 1216 SOLV  HW1     5354    3.634668356    3.814539512    4.497087046
 1216 SOLV  HW2     5355    3.630458667    3.965629836    4.435276412
 1217 SOLV  OW      5356    5.013352535    6.295004332    8.170683331
 1217 SOLV  HW1     5357    5.071339258    6.305532019    8.089894291
 1217 SOLV  HW2     5358    4.930358378    6.245052835    8.145824395
 1218 SOLV  OW      5359    3.263465469    3.447179310    8.189547457
 1218 SOLV  HW1     5360    3.233606723    3.399588235    8.106809678
 1218 SOLV  HW2     5361    3.191198638    3.509103238    8.220256038
 1219 SOLV  OW      5362    5.001188245    4.705727771    6.362428016
 1219 SOLV  HW1     5363    5.043614496    4.762976207    6.292253430
 1219 SOLV  HW2     5364    4.907077044    4.735944292    6.377655877
 1220 SOLV  OW      5365    4.886229927    5.986335009    5.927824975
 1220 SOLV  HW1     5366    4.957949232    5.943357205    5.982681719
 1220 SOLV  HW2     5367    4.923649824    6.066286469    5.880821362
 1221 SOLV  OW      5368    4.085513594    6.238990629    5.346538513
 1221 SOLV  HW1     5369    4.069592236    6.185708239    5.429652373
 1221 SOLV  HW2     5370    4.179039577    6.223729910    5.314599527
 1222 SOLV  OW      5371    5.783841423    3.552981816    7.304111841
 1222 SOLV  HW1     5372    5.759779497    3.513021751    7.392568458
 1222 SOLV  HW2     5373    5.727028725    3.633572175    7.287408212
 1223 SOLV  OW      5374    5.576828553    6.066273392    5.954207906
 1223 SOLV  HW1     5375    5.628042067    6.122560787    5.889319854
 1223 SOLV  HW2     5376    5.578336100    6.109601925    6.044321165
 1224 SOLV  OW      5377    4.029665649    3.772586489    4.252519445
 1224 SOLV  HW1     5378    4.050238966    3.813486702    4.341424134
 1224 SOLV  HW2     5379    3.996010218    3.679342380    4.265741601
 1225 SOLV  OW      5380    5.323034870    5.333458395    5.194037728
 1225 SOLV  HW1     5381    5.400111689    5.269798266    5.196749317
 1225 SOLV  HW2     5382    5.270348719    5.318414719    5.110378032
 1226 SOLV  OW      5383    4.096308440    6.015734050    6.994469289
 1226 SOLV  HW1     5384    4.176625807    6.073669184    7.008359426
 1226 SOLV  HW2     5385    4.014521563    6.064184999    7.025511568
 1227 SOLV  OW      5386    5.123985182    4.126199970    4.931867421
 1227 SOLV  HW1     5387    5.082202648    4.036577737    4.946783090
 1227 SOLV  HW2     5388    5.094820532    4.188970692    5.004042938
 1228 SOLV  OW      5389    3.339056548    5.112137046    5.088576960
 1228 SOLV  HW1     5390    3.431670075    5.089739470    5.118954903
 1228 SOLV  HW2     5391    3.278296629    5.034919311    5.107210734
 1229 SOLV  OW      5392    4.540103748    4.594815643    6.815337354
 1229 SOLV  HW1     5393    4.532362600    4.598796317    6.914963706
 1229 SOLV  HW2     5394    4.454086793    4.561682299    6.776546674
 1230 SOLV  OW      5395    3.400273299    4.878428213    4.410754238
 1230 SOLV  HW1     5396    3.484776324    4.836683236    4.444185042
 1230 SOLV  HW2     5397    3.327511741    4.809831446    4.409401607
 1231 SOLV  OW      5398    5.985445954    5.818092422    6.127411478
 1231 SOLV  HW1     5399    6.031026532    5.821163311    6.038454107
 1231 SOLV  HW2     5400    6.041922912    5.766729058    6.192015288
 1232 SOLV  OW      5401    3.577016572    0.005113847    5.477094483
 1232 SOLV  HW1     5402    3.515278913    0.030774755    5.551467271
 1232 SOLV  HW2     5403    3.539958509   -0.074339842    5.428976504
 1233 SOLV  OW      5404    3.465240804    5.956542401    6.904661524
 1233 SOLV  HW1     5405    3.466471058    6.047519997    6.946154260
 1233 SOLV  HW2     5406    3.372341515    5.919660924    6.908001326
 1234 SOLV  OW      5407    3.604913999    5.131869428    4.462028635
 1234 SOLV  HW1     5408    3.696168719    5.152231334    4.426538836
 1234 SOLV  HW2     5409    3.603347680    5.147451412    4.560796414
 1235 SOLV  OW      5410    4.120691827    4.479710181    7.408010552
 1235 SOLV  HW1     5411    4.189675373    4.448819303    7.473496891
 1235 SOLV  HW2     5412    4.124100236    4.422036568    7.326376423
 1236 SOLV  OW      5413    3.434076761    3.406496788    5.229211234
 1236 SOLV  HW1     5414    3.344184519    3.367544271    5.209144366
 1236 SOLV  HW2     5415    3.453566217    3.480295823    5.164595934
 1237 SOLV  OW      5416    4.867252538    3.427548943    6.698044276
 1237 SOLV  HW1     5417    4.953588521    3.472837070    6.675762171
 1237 SOLV  HW2     5418    4.851144443    3.352910543    6.633460938
 1238 SOLV  OW      5419    3.202132139    5.980674318    5.020008375
 1238 SOLV  HW1     5420    3.156779681    6.057416989    5.065328509
 1238 SOLV  HW2     5421    3.299339236    5.980857081    5.043490029
 1239 SOLV  OW      5422    0.015269558    5.430247921    5.716480480
 1239 SOLV  HW1     5423    0.037800174    5.339861853    5.752873080
 1239 SOLV  HW2     5424   -0.063269671    5.422782580    5.655032458
 1240 SOLV  OW      5425    4.385326909    6.509744542    6.186910868
 1240 SOLV  HW1     5426    4.365893139    6.411675838    6.184679170
 1240 SOLV  HW2     5427    4.300838785    6.560031123    6.205203043
 1241 SOLV  OW      5428    5.413357736    5.145980019    6.364262161
 1241 SOLV  HW1     5429    5.365474349    5.224553587    6.403442053
 1241 SOLV  HW2     5430    5.489492928    5.120287610    6.423803333
 1242 SOLV  OW      5431    4.649578676    5.301898859    5.662019818
 1242 SOLV  HW1     5432    4.720523440    5.322141639    5.594499392
 1242 SOLV  HW2     5433    4.562012799    5.338273467    5.630249689
 1243 SOLV  OW      5434    0.020605463    3.214657006    7.176268822
 1243 SOLV  HW1     5435    0.067557150    3.302734121    7.182448182
 1243 SOLV  HW2     5436   -0.053655610    3.221104649    7.109606431
 1244 SOLV  OW      5437    5.043446400    5.124658477    7.526180513
 1244 SOLV  HW1     5438    4.986157403    5.180111584    7.586549237
 1244 SOLV  HW2     5439    4.989608675    5.048671738    7.489729401
 1245 SOLV  OW      5440    3.415371043    4.128860618    8.279928916
 1245 SOLV  HW1     5441    3.414601878    4.044507942    8.333636034
 1245 SOLV  HW2     5442    3.441469650    4.108077599    8.185647908
 1246 SOLV  OW      5443    3.659833844    5.366975951    6.889690017
 1246 SOLV  HW1     5444    3.701038469    5.277843590    6.908641040
 1246 SOLV  HW2     5445    3.583797167    5.355605400    6.825729957
 1247 SOLV  OW      5446    5.855971838    4.812180835    4.561975702
 1247 SOLV  HW1     5447    5.795505687    4.819980054    4.482712703
 1247 SOLV  HW2     5448    5.878488982    4.715960231    4.577347228
 1248 SOLV  OW      5449    4.073126738    4.131919563    5.174461133
 1248 SOLV  HW1     5450    3.991077160    4.188992644    5.177810302
 1248 SOLV  HW2     5451    4.051842407    4.045665470    5.128551670
 1249 SOLV  OW      5452    3.791389290    4.169961266    8.086365206
 1249 SOLV  HW1     5453    3.799881309    4.256816651    8.135193824
 1249 SOLV  HW2     5454    3.800811793    4.094309285    8.151080500
 1250 SOLV  OW      5455    4.282152175    4.543783039    5.161587641
 1250 SOLV  HW1     5456    4.185139750    4.519753979    5.157960631
 1250 SOLV  HW2     5457    4.335575793    4.462972063    5.186398818
 1251 SOLV  OW      5458    3.602658106    5.574485817    7.607489660
 1251 SOLV  HW1     5459    3.560508504    5.593620863    7.696140550
 1251 SOLV  HW2     5460    3.669954388    5.501225154    7.617739210
 1252 SOLV  OW      5461    3.179083817    4.088171874    6.883446350
 1252 SOLV  HW1     5462    3.164762043    4.056049278    6.789828088
 1252 SOLV  HW2     5463    3.169978765    4.187725140    6.886268578
 1253 SOLV  OW      5464    3.530047349    4.855059207    6.383045585
 1253 SOLV  HW1     5465    3.603746179    4.814584712    6.328896046
 1253 SOLV  HW2     5466    3.498184287    4.938797560    6.338612996
 1254 SOLV  OW      5467    4.608140035    4.168614120    6.491635462
 1254 SOLV  HW1     5468    4.637937715    4.122927791    6.407810826
 1254 SOLV  HW2     5469    4.683988564    4.221760489    6.529375850
 1255 SOLV  OW      5470    3.521145445    3.383140804    7.964439579
 1255 SOLV  HW1     5471    3.463915726    3.331155829    8.027862349
 1255 SOLV  HW2     5472    3.554396564    3.322490513    7.892217518
 1256 SOLV  OW      5473    4.107873791    5.894551858    5.751480791
 1256 SOLV  HW1     5474    4.011107115    5.918737534    5.758765970
 1256 SOLV  HW2     5475    4.139552987    5.857282648    5.838712510
 1257 SOLV  OW      5476    3.404785781    4.665014454    5.355514688
 1257 SOLV  HW1     5477    3.410048137    4.672987804    5.455065653
 1257 SOLV  HW2     5478    3.469470253    4.728694255    5.313529000
 1258 SOLV  OW      5479    4.823014790    3.995397494    7.705696863
 1258 SOLV  HW1     5480    4.875462043    4.030479710    7.783281480
 1258 SOLV  HW2     5481    4.885342985    3.972946963    7.630787206
 1259 SOLV  OW      5482    4.768613493    5.710595637    7.431627129
 1259 SOLV  HW1     5483    4.854017571    5.750290264    7.397987187
 1259 SOLV  HW2     5484    4.711541124    5.683740612    7.354021368
 1260 SOLV  OW      5485    5.718223478    3.810811021    7.024781638
 1260 SOLV  HW1     5486    5.655010865    3.769383665    7.090264059
 1260 SOLV  HW2     5487    5.688879147    3.788900850    6.931728219
 1261 SOLV  OW      5488    4.938117347    4.687996432    8.232698667
 1261 SOLV  HW1     5489    4.965653190    4.599320652    8.269850015
 1261 SOLV  HW2     5490    4.838670358    4.696988298    8.238234091
 1262 SOLV  OW      5491    4.113861289    6.085165821    6.691423036
 1262 SOLV  HW1     5492    4.075323527    6.086498077    6.783700085
 1262 SOLV  HW2     5493    4.196373552    6.141615496    6.688980431
 1263 SOLV  OW      5494    3.893520092    3.961457671    7.759213282
 1263 SOLV  HW1     5495    3.809482627    4.012876241    7.776371784
 1263 SOLV  HW2     5496    3.878381532    3.864895257    7.780355176
 1264 SOLV  OW      5497    3.833500082    6.193147249    4.468873730
 1264 SOLV  HW1     5498    3.859606179    6.228660034    4.379103138
 1264 SOLV  HW2     5499    3.736307919    6.210627706    4.484625888
 1265 SOLV  OW      5500    5.196583216    3.566553346    7.107753635
 1265 SOLV  HW1     5501    5.219633259    3.612955402    7.022218416
 1265 SOLV  HW2     5502    5.135882578    3.489443401    7.088494294
 1266 SOLV  OW      5503    5.900868999    4.461874514    4.335373768
 1266 SOLV  HW1     5504    5.834237871    4.416947113    4.394902973
 1266 SOLV  HW2     5505    5.987185277    4.411449683    4.337990956
 1267 SOLV  OW      5506    3.336795322    4.042997101    7.354649739
 1267 SOLV  HW1     5507    3.321519441    3.944523070    7.346193607
 1267 SOLV  HW2     5508    3.327409998    4.085995141    7.264845360
 1268 SOLV  OW      5509    4.235709165    0.002978281    8.144926365
 1268 SOLV  HW1     5510    4.207319392    0.081241372    8.200324464
 1268 SOLV  HW2     5511    4.223434828   -0.081223403    8.197474560
 1269 SOLV  OW      5512    4.237435037    5.504927773    4.525454758
 1269 SOLV  HW1     5513    4.246781586    5.535218009    4.430610935
 1269 SOLV  HW2     5514    4.140710829    5.490622430    4.546468165
 1270 SOLV  OW      5515    3.289092628    4.064054010    4.967351883
 1270 SOLV  HW1     5516    3.352404301    4.036914659    5.039856973
 1270 SOLV  HW2     5517    3.276870489    4.163288245    4.969237318
 1271 SOLV  OW      5518    5.369696159    3.335667053    7.378823973
 1271 SOLV  HW1     5519    5.436100130    3.309255125    7.448773942
 1271 SOLV  HW2     5520    5.418060302    3.364530982    7.296192050
 1272 SOLV  OW      5521    5.061467106    6.076206092    6.801866088
 1272 SOLV  HW1     5522    5.106373511    6.004556838    6.748481842
 1272 SOLV  HW2     5523    4.993048793    6.034985374    6.862032833
 1273 SOLV  OW      5524    5.856683874    5.000585023    0.714085720
 1273 SOLV  HW1     5525    5.789398872    5.071264368    0.692199940
 1273 SOLV  HW2     5526    5.858402796    4.932451823    0.640897515
 1274 SOLV  OW      5527    6.002609338    5.572268457    3.571111391
 1274 SOLV  HW1     5528    6.097512622    5.596383586    3.591405096
 1274 SOLV  HW2     5529    5.941805688    5.642908203    3.607370223
 1275 SOLV  OW      5530    4.421842188    3.839432700    2.147000243
 1275 SOLV  HW1     5531    4.458414402    3.777318695    2.216327722
 1275 SOLV  HW2     5532    4.369704514    3.787112371    2.079574773
 1276 SOLV  OW      5533    3.906001861    5.228615854    0.120213580
 1276 SOLV  HW1     5534    3.866904085    5.298105463    0.180580789
 1276 SOLV  HW2     5535    3.903625939    5.139678805    0.165870900
 1277 SOLV  OW      5536    3.939304483    3.881881276    4.014599261
 1277 SOLV  HW1     5537    3.965478292    3.828598870    4.095077192
 1277 SOLV  HW2     5538    3.865387493    3.944717374    4.038859191
 1278 SOLV  OW      5539    3.796882934    5.599577925    1.288250851
 1278 SOLV  HW1     5540    3.699669442    5.612921749    1.268975335
 1278 SOLV  HW2     5541    3.849488212    5.674147828    1.247358954
 1279 SOLV  OW      5542    5.138095072    3.372561945    1.047458272
 1279 SOLV  HW1     5543    5.184734870    3.419065156    0.972208531
 1279 SOLV  HW2     5544    5.039144544    3.380340896    1.035200001
 1280 SOLV  OW      5545    5.178147414    3.552645897    2.497630262
 1280 SOLV  HW1     5546    5.110946920    3.597770539    2.438910844
 1280 SOLV  HW2     5547    5.232040375    3.488320324    2.443244239
 1281 SOLV  OW      5548    5.048072899    3.669687398    2.268607506
 1281 SOLV  HW1     5549    5.002163584    3.635686190    2.186531540
 1281 SOLV  HW2     5550    4.987552368    3.733085222    2.316771824
 1282 SOLV  OW      5551    4.400314457    3.513320315    3.797175104
 1282 SOLV  HW1     5552    4.399195155    3.568369186    3.713697423
 1282 SOLV  HW2     5553    4.311707118    3.468387091    3.808623280
 1283 SOLV  OW      5554    3.781498722    4.095201103    4.101650686
 1283 SOLV  HW1     5555    3.691141746    4.114163136    4.140074646
 1283 SOLV  HW2     5556    3.846177055    4.077453630    4.175826279
 1284 SOLV  OW      5557    3.552789979    5.828873689    2.286781906
 1284 SOLV  HW1     5558    3.516990611    5.920063618    2.306895075
 1284 SOLV  HW2     5559    3.615927492    5.801150142    2.359217577
 1285 SOLV  OW      5560    5.819769369    3.954951747    2.154177085
 1285 SOLV  HW1     5561    5.872891290    3.985394168    2.233253435
 1285 SOLV  HW2     5562    5.848190308    3.862562363    2.128520565
 1286 SOLV  OW      5563    4.643189207    4.076034303    2.550501956
 1286 SOLV  HW1     5564    4.557530883    4.080859956    2.499108919
 1286 SOLV  HW2     5565    4.638249932    4.001070210    2.616516848
 1287 SOLV  OW      5566    5.339546075    4.634994814    3.916336290
 1287 SOLV  HW1     5567    5.367532496    4.625959623    4.011924428
 1287 SOLV  HW2     5568    5.308538866    4.546262079    3.882176007
 1288 SOLV  OW      5569    3.401211171    5.097389308    3.800505308
 1288 SOLV  HW1     5570    3.303695058    5.116936574    3.810931395
 1288 SOLV  HW2     5571    3.412949484    5.015587832    3.744195468
 1289 SOLV  OW      5572    4.579880655    4.717721930    3.426462741
 1289 SOLV  HW1     5573    4.634606494    4.768920712    3.360240082
 1289 SOLV  HW2     5574    4.499927381    4.678857032    3.380653460
 1290 SOLV  OW      5575    4.914522925    3.693161950    3.759454340
 1290 SOLV  HW1     5576    4.886858108    3.747800882    3.680400441
 1290 SOLV  HW2     5577    4.845156335    3.623479291    3.777697732
 1291 SOLV  OW      5578    3.056326176    5.162575025    0.780557936
 1291 SOLV  HW1     5579    3.091184138    5.084684045    0.728408050
 1291 SOLV  HW2     5580    3.101965353    5.246171854    0.750057838
 1292 SOLV  OW      5581    3.591078255    6.024042203    0.219004768
 1292 SOLV  HW1     5582    3.557684412    6.054293509    0.129720468
 1292 SOLV  HW2     5583    3.549888894    6.080223626    0.290758945
 1293 SOLV  OW      5584    3.902725755    5.555955990    2.806504302
 1293 SOLV  HW1     5585    3.884547330    5.479395533    2.868228727
 1293 SOLV  HW2     5586    3.872893284    5.641195188    2.849467967
 1294 SOLV  OW      5587    4.035721629    5.364078109    3.191997103
 1294 SOLV  HW1     5588    4.127243700    5.334640577    3.219548358
 1294 SOLV  HW2     5589    3.988054101    5.287925406    3.148059628
 1295 SOLV  OW      5590    4.124092925    3.442092593    4.113849684
 1295 SOLV  HW1     5591    4.073713132    3.415341949    4.031701920
 1295 SOLV  HW2     5592    4.221337525    3.450373745    4.092045603
 1296 SOLV  OW      5593    4.967193550    4.806839755    1.942874756
 1296 SOLV  HW1     5594    5.051047219    4.786553566    1.892291758
 1296 SOLV  HW2     5595    4.972599416    4.766090975    2.034044424
 1297 SOLV  OW      5596    4.320399403    6.236556037    3.216336475
 1297 SOLV  HW1     5597    4.323996565    6.158561205    3.278832694
 1297 SOLV  HW2     5598    4.411502665    6.277019834    3.208285100
 1298 SOLV  OW      5599    3.338533258    5.828351443    1.267222266
 1298 SOLV  HW1     5600    3.319031803    5.857470346    1.360881335
 1298 SOLV  HW2     5601    3.282916355    5.748268445    1.244985288
 1299 SOLV  OW      5602    3.939209178    4.328882742    1.269903217
 1299 SOLV  HW1     5603    3.841809500    4.346248560    1.284508546
 1299 SOLV  HW2     5604    3.991666277    4.367612944    1.345731483
 1300 SOLV  OW      5605    5.330803505    5.161858447    1.071342768
 1300 SOLV  HW1     5606    5.359378133    5.253926141    1.044715360
 1300 SOLV  HW2     5607    5.281476928    5.119093581    0.995583286
 1301 SOLV  OW      5608    3.564699649    4.168454733    0.472977242
 1301 SOLV  HW1     5609    3.586127773    4.256940981    0.514359359
 1301 SOLV  HW2     5610    3.649025275    4.125505408    0.440656711
 1302 SOLV  OW      5611    3.799825681    3.562528311    2.763060404
 1302 SOLV  HW1     5612    3.766653291    3.469532505    2.778926057
 1302 SOLV  HW2     5613    3.773588637    3.592025292    2.671179381
 1303 SOLV  OW      5614    3.926911676    3.375799269    3.061222492
 1303 SOLV  HW1     5615    3.890036382    3.315502051    2.990478140
 1303 SOLV  HW2     5616    3.852199016    3.409506281    3.118516830
 1304 SOLV  OW      5617    4.709056479    4.079730614    0.142569036
 1304 SOLV  HW1     5618    4.658400093    3.993869124    0.150484846
 1304 SOLV  HW2     5619    4.655695204    4.153769706    0.183454201
 1305 SOLV  OW      5620    4.636768348    3.338057631    0.699645555
 1305 SOLV  HW1     5621    4.708502147    3.268510812    0.703829624
 1305 SOLV  HW2     5622    4.648003215    3.392529980    0.616528627
 1306 SOLV  OW      5623    4.431490786    5.951475642    3.902390443
 1306 SOLV  HW1     5624    4.378082656    5.946327009    3.817992801
 1306 SOLV  HW2     5625    4.510790549    5.890959066    3.895369314
 1307 SOLV  OW      5626    3.424073768    4.065272545    0.094481676
 1307 SOLV  HW1     5627    3.492490858    4.006958647    0.050668256
 1307 SOLV  HW2     5628    3.337705954    4.058583858    0.044520751
 1308 SOLV  OW      5629    3.229418714    5.815505814    0.147282664
 1308 SOLV  HW1     5630    3.234845742    5.914056375    0.163407428
 1308 SOLV  HW2     5631    3.214869075    5.768274984    0.234226923
 1309 SOLV  OW      5632    4.872263341    4.598304389    0.409821485
 1309 SOLV  HW1     5633    4.807876769    4.604150468    0.333529354
 1309 SOLV  HW2     5634    4.824532728    4.618635334    0.495322201
 1310 SOLV  OW      5635    4.393013474    5.358390366    2.633589556
 1310 SOLV  HW1     5636    4.445539306    5.430614564    2.678596653
 1310 SOLV  HW2     5637    4.295612802    5.371630659    2.652020403
 1311 SOLV  OW      5638    4.623034212    5.957713376    0.541478359
 1311 SOLV  HW1     5639    4.655738739    5.997978569    0.626974371
 1311 SOLV  HW2     5640    4.600592479    5.861414205    0.556470262
 1312 SOLV  OW      5641    4.307835182    4.721811069    1.821230159
 1312 SOLV  HW1     5642    4.283524173    4.675844025    1.906650604
 1312 SOLV  HW2     5643    4.392586773    4.682711997    1.785325467
 1313 SOLV  OW      5644    4.148662936    5.328345842    4.191322560
 1313 SOLV  HW1     5645    4.163272592    5.418953903    4.231038613
 1313 SOLV  HW2     5646    4.051386486    5.315847369    4.171771611
 1314 SOLV  OW      5647    4.401978624    3.587057922    1.445066771
 1314 SOLV  HW1     5648    4.498191669    3.564496305    1.460402966
 1314 SOLV  HW2     5649    4.352422577    3.504651411    1.417598013
 1315 SOLV  OW      5650    5.817205397    3.943745878    0.224644995
 1315 SOLV  HW1     5651    5.744078451    3.952075550    0.292344406
 1315 SOLV  HW2     5652    5.904376852    3.929099495    0.271410930
 1316 SOLV  OW      5653    3.822856222    6.400826796    3.066353826
 1316 SOLV  HW1     5654    3.873114683    6.338512505    3.126294832
 1316 SOLV  HW2     5655    3.804151499    6.355407248    2.979237883
 1317 SOLV  OW      5656    3.221545054    3.313049661    4.290017409
 1317 SOLV  HW1     5657    3.241957995    3.364826178    4.206930719
 1317 SOLV  HW2     5658    3.167879953    3.232029131    4.266424605
 1318 SOLV  OW      5659    5.115415552    4.906046441    3.082127512
 1318 SOLV  HW1     5660    5.092556862    4.949639873    2.995079833
 1318 SOLV  HW2     5661    5.196478491    4.848682141    3.070373384
 1319 SOLV  OW      5662    5.194416967    3.696285562    1.117779771
 1319 SOLV  HW1     5663    5.171235688    3.625502405    1.051041879
 1319 SOLV  HW2     5664    5.227729022    3.653308555    1.201713779
 1320 SOLV  OW      5665    3.593186526    4.856454734    3.555604682
 1320 SOLV  HW1     5666    3.671406733    4.916437893    3.538731685
 1320 SOLV  HW2     5667    3.622643820    4.761034782    3.550281513
 1321 SOLV  OW      5668    4.352048899    5.776753721    0.689171514
 1321 SOLV  HW1     5669    4.439739620    5.817667522    0.714402271
 1321 SOLV  HW2     5670    4.277653531    5.829496407    0.730204610
 1322 SOLV  OW      5671    5.106057874    5.881772877    3.203784972
 1322 SOLV  HW1     5672    5.201143484    5.850799958    3.203692181
 1322 SOLV  HW2     5673    5.067344762    5.870168995    3.295258409
 1323 SOLV  OW      5674    4.383177054    3.356754499    0.393372459
 1323 SOLV  HW1     5675    4.335552150    3.394100965    0.313765026
 1323 SOLV  HW2     5676    4.322729446    3.360140889    0.472963235
 1324 SOLV  OW      5677    4.193893943    3.842024488    3.570484206
 1324 SOLV  HW1     5678    4.217335593    3.938688302    3.580895160
 1324 SOLV  HW2     5679    4.205753148    3.795248626    3.658080080
 1325 SOLV  OW      5680    3.022768079    5.656770548    0.616076509
 1325 SOLV  HW1     5681    3.008204817    5.562480352    0.646034628
 1325 SOLV  HW2     5682    3.044156154    5.657749676    0.518385644
 1326 SOLV  OW      5683    5.865402876    4.869271107    3.837550429
 1326 SOLV  HW1     5684    5.914986410    4.794153703    3.881126675
 1326 SOLV  HW2     5685    5.767894788    4.861249408    3.858237959
 1327 SOLV  OW      5686    0.055437025    3.621106657    1.580396554
 1327 SOLV  HW1     5687    0.070229350    3.685247008    1.655682376
 1327 SOLV  HW2     5688   -0.027766012    3.568322262    1.597478055
 1328 SOLV  OW      5689    5.964144719    3.699679362    3.953222392
 1328 SOLV  HW1     5690    5.995069461    3.690352895    3.858582466
 1328 SOLV  HW2     5691    5.865758734    3.717575120    3.954502400
 1329 SOLV  OW      5692    3.902146853    5.357837307    1.707976701
 1329 SOLV  HW1     5693    3.811177500    5.359969632    1.749472483
 1329 SOLV  HW2     5694    3.971612884    5.360096785    1.779876420
 1330 SOLV  OW      5695    3.865172823    5.543355701    3.283358893
 1330 SOLV  HW1     5696    3.878568028    5.538598786    3.382352734
 1330 SOLV  HW2     5697    3.924944345    5.476955086    3.238431002
 1331 SOLV  OW      5698    6.015106148    3.685335204    3.056208057
 1331 SOLV  HW1     5699    6.074999561    3.646951278    2.985914515
 1331 SOLV  HW2     5700    6.015173629    3.785094991    3.049153276
 1332 SOLV  OW      5701    5.285806928    4.780510819    2.200825854
 1332 SOLV  HW1     5702    5.371613763    4.830163320    2.187647688
 1332 SOLV  HW2     5703    5.296672218    4.714335987    2.275019875
 1333 SOLV  OW      5704    4.760524280    6.253173323    2.738830504
 1333 SOLV  HW1     5705    4.854031008    6.273644779    2.709884281
 1333 SOLV  HW2     5706    4.704862517    6.231378601    2.658660666
 1334 SOLV  OW      5707    3.630074641    4.590067373    2.638130713
 1334 SOLV  HW1     5708    3.690280256    4.591195425    2.558281603
 1334 SOLV  HW2     5709    3.648110213    4.507957875    2.692287353
 1335 SOLV  OW      5710    4.975705415    5.506939367    0.777555355
 1335 SOLV  HW1     5711    5.059724341    5.559707097    0.790095182
 1335 SOLV  HW2     5712    4.946281668    5.469756718    0.865604918
[truncated: 5,146,443 more chars]
