# Supplementary material for: Accelerated Enveloping Distribution Sampling (AEDS) Allows for Efficient Sampling of Orthogonal Degrees of Freedom
Source: J Chem Inf Model. 2022 Dec 13;63(1):197–207. doi: 10.1021/acs.jcim.2c01272 (PMC9832482; doi:10.1021/acs.jcim.2c01272)
Supplement: Supplementary file 2 — ci2c01272_si_002.zip [file ci2c01272_si_002.zip › Accelerated_Enveloping_Distribution_Sampling_AEDS_allows_for_efficient_sampling_of_orthogonal_degrees_of_freedom/AEDS/production/protein/PYJ_N4B_I4B_N3P_prot_prod_bmax2.imd]

TITLE
AEDS production of PYJ_N4B_I4B_N3P in protein
END
# we have 1 solute and 0 solvent molecules
SYSTEM
#      NPM      NSM 
         1      10240
END
# most of this block is overwritten by mkscript.
INITIALISE
#    NTIVEL   NTISHK   NTINHT    NTINHB    NTISHI  NTIRTC     NTICOM   NTISTI      IG     TEMPI
         0         0        0         0         0       0          0        0     9284    300
END
# do 20000 steps
STEP
#   NSTLIM         T        DT
    500000        0      0.002
END
# do it with rectangular periodic boundary conditions
BOUNDCOND
#      NTB     NDFMIN
         1         3 
END
# couple the temperature, the temperatures are overwritten by mkscript.
MULTIBATH
# ALGORITHM:
#      weak-coupling(0):      use weak-coupling scheme
#      nose-hoover(1):        use Nose Hoover scheme
#      nose-hoover-chains(2): use Nose Hoover chains scheme
# NUM: number of chains in Nose Hoover chains scheme
#      !! only specify NUM when needed !!
# NBATHS: number of temperature baths to couple to
#          ALGORITHM
#          NTBTYP     NUM
                   2       5
#  NBATHS
         2
# TEMP0(1 ... NBATHS)  TAU(1 ... NBATHS)
       300       0.1
       300       0.1

#   DOFSET: number of distinguishable sets of d.o.f.
         2
# LAST(1 ... DOFSET)  COMBATH(1 ... DOFSET)  IRBATH(1 ... DOFSET)
      1707         1         1     32436         2         2

END
ROTTRANS
#      RTC   RTCLAST
         1      1707
END
COVALENTFORM
# NTBBH: 0,1 controls bond-stretching potential
#        0: quartic form (default)
#        1: harmonic form
# NTBAH: 0,1 controls bond-angle bending potential
#        0: cosine-harmonic (default)
#        1: harmonic
# NTBDN: 0,1 controls torsional dihedral potential
#        0: arbitrary phase shifts (default)
#        1: phase shifts limited to 0 and 180 degrees.
#   NTBBH    NTBAH    NTBDN
        0        0        0
END
# every 100 steps write the energy and coordinates to the
# trajectory
WRITETRAJ
# NTWSE = configuration selection parameter
# =0: write normal trajectory
# >0: chose min energy for writing configurations
#     NTWX     NTWSE      NTWV      NTWF    NTWE      NTWG      NTWB
       250         0         0         0     250         0         0
END
PRINTOUT
#NTPR: print out energies, etc. every NTPR steps
#NTPP: =1 perform dihedral angle transition monitoring
#     NTPR     NTPP
      250        0
END
# calculate the energies between the peptide, the ions and the solvent.
FORCE
# NTF(1..6): 0,1 determines terms used in force calculation
#             0: do not include terms
#             1: include terms
# NEGR: ABS(NEGR): number of energy groups
#             > 0: use energy groups
#             < 0: use energy and force groups
# NRE(1..NEGR): >= 1.0 last atom in each energy group
# NTF(1) NTF(2) NTF(3) NTF(4) NTF(5)        NTF(6)
# bonds     angles    improper  dihedral  electrostatic vdW
  0         1         1         1         1             1
# NEGR    NRE(1)    NRE(2)    ...      NRE(NEGR)
     4 	  1682      1707      1716     32436
END
# use the shake algorithm to constrain the bond lengths.
CONSTRAINT
#      NTC       NTCP   NTCP0(1)     NTCS      NTCS0(1)
         3          1    0.00010        6      0.00010    1     0
END
# use grid based pairlist generation to speed up
PAIRLIST
#	algorithm: standard(0) (gromos96 like pairlist)
#		             grid(1) (XX grid pairlist)
#	SIZE:	   grid cell size (or auto = 0.5 * RCUTP)
#	TYPE:	   chargegoup(0) (chargegroup based cutoff)
#			         atomic(1) (atom based cutoff)
#
#	algorithm	  NSNB	RCUTP	RCUTL	  SIZE	TYPE
	        1		   5	  0.8	  1.4	   0.4	   0
END
# Longrange reaction field correction
NONBONDED
# NLRELE    APPAK      RCRF     EPSRF  NSLFEXCL 
       1      0.0       1.4        61    1
# NSHAPE   ASHAPE    NA2CLC   TOLA2   EPSLS
       3       1.4        2   1e-10       0
# NKX    NKY   NKZ    KCUT
   10     10    10     100
# NGX   NGY   NGZ  NASORD  NFDORD   NALIAS  NSPORD
   32    32    32       3       2        3       4
# NQEVAL   FACCUR   NRDGRD   NWRGRD   NLRLJ    SLVDNS
  100000      1.6        0        0       0      33.3
END
PRESSURESCALE
# COUPLE   SCALE    COMP    TAUP  VIRIAL
       2       1 0.0004575      0.5        2
# SEMIANISOTROPIC COUPLINGS(X, Y, Z)
       1        1        1
# PRES0(1...3,1...3)
 0.06102       0       0
       0 0.06102       0
       0       0 0.06102
END
DIHEDRALRES
# NTDLR   0...3 controls dihedral-angle restraining and constraining 
#         0:    off [default] 
#         1:    dihedral restraining using CDLR 
#         2:    dihedral restraining using CDLR * WDLR 
#         3:    dihedral constraining 
# 
# CDLR    >=0.0 force constant for dihedral restraining [kJ/mol/degree^2] 
# PHILIN  >0.0  deviation after which the potential energy function is linearized 
# NTWDLR  >=0   write every NTWDLR step dihedral information to external file 
# 
# NTDLR  CDLR      PHILIN  NTWDLR    TOLDIH
      1  0.0508    180.0       0     0 
END
DISTANCERES
#   NTDIR -2..2 controls distance restraining 
#         0: no distance restraining (default) 
#         1: instantaneous, using force constant CDIR 
#         2: instantaneous, using force constant CDIR x W0 
#        -1: time-averaged, using force constant CDIR 
#        -2: time-averaged, using force constant CDIR x W0 
#  NTDIRA 0,1 controls values for initial distance averages 
#         0: generate initial averages 
#         1: read from configuration 
#    CDIR >= 0.0 force constant for distance restraining 
#    DIR0 > 0.0 distance offset in restraining function 
#  TAUDIR > 0.0 coupling time for time averaging 
# FORCESCALE 0..2 controls approximation of force scaling 
#         0: approximate d<r>/dr = 1 
#         1: approximate d<r>/dr = (1.0 - exp(-Dt/tau)) 
#         2: use d<r>/dr = (1.0 - exp(-Dt/tau))*(<r>/r)^4 
#    VDIR 0,1 controls contribution to virial 
#         0: no contribution 
#         1: distance restraints contribute to virial 
#  NTWDIR >= 0 write every NTWDIRth step dist. restr. information to external file 
#   NTDIR  NTDIRA    CDIR    DIR0  TAUDIR  FORCESCALE  VDIR  NTWDIR 
        1       0     125     1.0    0.1           0     0     0
END 
###CUDA
INNERLOOP
# NTILM: 0..3, acceleration method used
#        0: use standard solvent loops [default]
#        1: use fast generic solvent loops
#        2: use solvent loops with hardcoded parameters
#        3: use solvent loops with tabulated forces and energies
#        4: use solvent loops with CUDA library
# NTILS: 0..1, solvent used
#        0: use topology [default]
#        1: use SPC
# NGPUS: number of GPUs to use
# NDEVG: Which GPU device number to use. If not given driver will determine.
# NTILM NTILS NGPUS NDEVG
#      4     0     1   0
       4     0     1
END
AEDS
#      EDS
         1
# ALPHLJ  ALPHCRF
    0         0
#     FORM
         1
# NUMSTATES
         4
# EMAX
 -35.05

# EMIN
 -83.35

# EIR [1..NUMSTATES]
  0  2.35 10.34 4.71

# NTIAEDSS
0

# RESTREMIN
1

# BMAXTYPE
2

# BMAX
2

#ASTEPS
10000
#BSTEPS
10000
END
