# Supplementary material for: Accelerated Enveloping Distribution Sampling (AEDS) Allows for Efficient Sampling of Orthogonal Degrees of Freedom
Source: J Chem Inf Model. 2022 Dec 13;63(1):197–207. doi: 10.1021/acs.jcim.2c01272 (PMC9832482; doi:10.1021/acs.jcim.2c01272)
Supplement: Supplementary file 2 — ci2c01272_si_002.zip [file ci2c01272_si_002.zip › Accelerated_Enveloping_Distribution_Sampling_AEDS_allows_for_efficient_sampling_of_orthogonal_degrees_of_freedom/AEDS/production/protein/README.txt]

Input files used for the search runs in protein, several runs using the same parameters template are performed to reach the desired length:

Production run of all states with non adjusted offsets:

Topologies: T4L_EDSR.top
Parameters: BEN_PXY_PYJ_OXY_N4B_I4B_DEN_IND_BZP_TOL_N3P_prod_original_bmax2.imd
Starting coordinates: EDSR_prot_eq_box_5.cnf
Perturbation topology: T4L_EDSR_11.ptp
Distance restrain: EDSR_ALA.dis
Dihedral restrain: EDSR_ALA.dhr

Production run of all states with adjusted offsets:

Topologies: T4L_EDSR.top
Parameters: BEN_PXY_PYJ_OXY_N4B_I4B_DEN_IND_BZP_TOL_N3P_prod_bmax2.imd
Starting coordinates for each replica: EDSR_prot_eq_box_5.cnf, EDSR_prot_2_eq_box_2.cnf,  EDSR_prot_3_eq_box_2.cnf,  EDSR_prot_4_eq_box_2.cnf
Perturbation topology: T4L_EDSR_11.ptp
Distance restrain: EDSR_ALA.dis
Dihedral restrain: EDSR_ALA.dhr

Production run of all states with water offsets (virtual screening run):

Topologies: T4L_EDSR.top
Parameters: BEN_PXY_PYJ_OXY_N4B_I4B_DEN_IND_BZP_TOL_N3P_prod_solvent_accel_bmax2.imd
Starting coordinates for each replica: EDSR_prot_eq_box_5.cnf
Perturbation topology: T4L_EDSR_11.ptp
Distance restrain: EDSR_ALA.dis
Dihedral restrain: EDSR_ALA.dhr

Production run of all states with starting run of intermediate open helix F conformation:

Topologies: T4L_EDSR.top
Parameters: BEN_PXY_PYJ_OXY_N4B_I4B_DEN_IND_BZP_TOL_N3P_prod_helixF_bmax2.imd 
Starting coordinates for each replica: box_EDSR_helixF_2.cnf
Perturbation topology: T4L_EDSR_11.ptp
Distance restrain: EDSR_ALA.dis
Dihedral restrain: EDSR_ALA.dhr

Production run by parts states:  "BEN_PXY_PYJ_OXY_TOL"

Topologies: T4L_EDSR.top
Parameters: BEN_PXY_PYJ_OXY_TOL_prot_prod_bmax2.imd
Starting coordinates for each replica: EDSR_prot_eq_box_5.cnf, EDSR_prot_2_eq_box_2.cnf,  EDSR_prot_3_eq_box_2.cnf,  EDSR_prot_4_eq_box_2.cnf
Perturbation topology: T4L_PXY_OXY_TOL_BEN.ptp
Distance restrain: EDSR_ALA.dis
Dihedral restrain: EDSR_ALA.dhr

Production run by parts states:  "PYJ_DEN_IND_BZP"

Topologies: T4L_EDSR.top
Parameters: PYJ_DEN_IND_BZP_prot_prod_bmax2.imd
Starting coordinates for each replica: EDSR_prot_eq_box_5.cnf, EDSR_prot_2_eq_box_2.cnf,  EDSR_prot_3_eq_box_2.cnf,  EDSR_prot_4_eq_box_2.cnf
Perturbation topology: T4L_DEN_IND_BZP.ptp
Distance restrain: EDSR_ALA.dis
Dihedral restrain: EDSR_ALA.dhr

Production run by parts states: "PYJ_N4B_I4B_N3P"

Topologies: T4L_EDSR.top
Parameters: PYJ_N4B_I4B_N3P_prot_prod_bmax2.imd
Starting coordinates for each replica: EDSR_prot_eq_box_5.cnf, EDSR_prot_2_eq_box_2.cnf,  EDSR_prot_3_eq_box_2.cnf,  EDSR_prot_4_eq_box_2.cnf
Perturbation topology: T4L_N4B_I4B_N3P.ptp
Distance restrain: EDSR_ALA.dis
Dihedral restrain: EDSR_ALA.dhr
