# Supplementary material for: Accelerated Enveloping Distribution Sampling (AEDS) Allows for Efficient Sampling of Orthogonal Degrees of Freedom
Source: J Chem Inf Model. 2022 Dec 13;63(1):197–207. doi: 10.1021/acs.jcim.2c01272 (PMC9832482; doi:10.1021/acs.jcim.2c01272)
Supplement: Supplementary file 2 — ci2c01272_si_002.zip [file ci2c01272_si_002.zip › Accelerated_Enveloping_Distribution_Sampling_AEDS_allows_for_efficient_sampling_of_orthogonal_degrees_of_freedom/AEDS/production/ligand/README.txt]

Input files used for the production runs in solvent.
Each input file was used 4 times to generate the 4 replicates starting from different configurations (cnf):

Production run of all states "BEN_PXY_PYJ_OXY_N4B_I4B_DEN_IND_BZP_TOL_N3P"

Topologies: EDSR.top
Parameters: aeds_prod_EDSR_bmax2_BEN_PXY_PYJ_OXY_N4B_I4B_DEN_IND_BZP_TOL_N3P.imd
Starting coordinates: EDSR_lig_eq_box_2.cnf, EDSR_lig_eq_2_box_2.cnf, EDSR_lig_eq_3_box_2.cnf, EDSR_lig_eq_4_box_2.cnf 
Perturbation topology: EDSR_11.ptp

Search run by parts states:  "BEN_PXY_PYJ_OXY_TOL"

Topologies: EDSR.top
Parameters: aeds_prod_EDSR_bmax2_BEN_PXY_PYJ_OXY_TOL.imd
Starting coordinates: EDSR_lig_eq_box_2.cnf, EDSR_lig_eq_2_box_2.cnf, EDSR_lig_eq_3_box_2.cnf, EDSR_lig_eq_4_box_2.cnf
Perturbation topology: PXY_OXY_TOL_BEN.ptp

Search run by parts states:  "PYJ_DEN_IND_BZP"

Topologies: EDSR.top
Parameters: aeds_prod_EDSR_bmax2_PYJ_DEN_IND_BZP.imd
Starting coordinates: EDSR_lig_eq_box_2.cnf, EDSR_lig_eq_2_box_2.cnf, EDSR_lig_eq_3_box_2.cnf, EDSR_lig_eq_4_box_2.cnf
Perturbation topology: DEN_IND_BZP.ptp

Search run by parts states: "PYJ_N4B_I4B_N3P"

Topologies: EDSR.top
Parameters: aeds_prod_EDSR_bmax2_PYJ_N4B_I4B_N3P.imd
Starting coordinates: EDSR_lig_eq_box_2.cnf, EDSR_lig_eq_2_box_2.cnf, EDSR_lig_eq_3_box_2.cnf, EDSR_lig_eq_4_box_2.cnf
Perturbation topology: N4B_I4B_N3P.ptp
