# Supplementary material for: Accelerated Enveloping Distribution Sampling (AEDS) Allows for Efficient Sampling of Orthogonal Degrees of Freedom
Source: J Chem Inf Model. 2022 Dec 13;63(1):197–207. doi: 10.1021/acs.jcim.2c01272 (PMC9832482; doi:10.1021/acs.jcim.2c01272)
Supplement: Supplementary file 2 — ci2c01272_si_002.zip [file ci2c01272_si_002.zip › Accelerated_Enveloping_Distribution_Sampling_AEDS_allows_for_efficient_sampling_of_orthogonal_degrees_of_freedom/equilibration/protein/holo_protein/README.txt]

Equilibration runs for protein without ligand

Template imds are located in the folder imds/
	Different replicas were generated using different random seeds.
	Random seeds used for each replica: 1864, 1264, 1127, 6803
Final configuration files are located in cnfs/
Input configuration: T4L_holo_54a8_cl.cnf
Topologies: T4L_prot_54a8_cl.top
Reference file for restrains: T4L_holo_54a8_cl.rpr
Restrain file: T4L_holo_54a8_cl.por
