# Supplementary material for: Accelerated Enveloping Distribution Sampling (AEDS) Allows for Efficient Sampling of Orthogonal Degrees of Freedom
Source: J Chem Inf Model. 2022 Dec 13;63(1):197–207. doi: 10.1021/acs.jcim.2c01272 (PMC9832482; doi:10.1021/acs.jcim.2c01272)
Supplement: Supplementary file 2 — ci2c01272_si_002.zip [file ci2c01272_si_002.zip › Accelerated_Enveloping_Distribution_Sampling_AEDS_allows_for_efficient_sampling_of_orthogonal_degrees_of_freedom/equilibration/protein/PXY_protein/README.txt]

Equilibration runs for protein with para-xylene

Template imds are located in the folder imds/
	Different replicas were generated using different random seeds.
	Random seeds used for each replica: 7069, 2589, 6059, 6485
Final configuration files are located in cnfs/
Input configuration: PXY_prot_cl.cnf
Topologies: T4L_PXY_cl.top
Reference file for restrains: PXY_prot_cl.rpr
Restrain file: PXY_prot_cl.por
