# Supplementary material for: Accelerated Enveloping Distribution Sampling (AEDS) Allows for Efficient Sampling of Orthogonal Degrees of Freedom
Source: J Chem Inf Model. 2022 Dec 13;63(1):197–207. doi: 10.1021/acs.jcim.2c01272 (PMC9832482; doi:10.1021/acs.jcim.2c01272)
Supplement: Supplementary file 2 — ci2c01272_si_002.zip [file ci2c01272_si_002.zip › Accelerated_Enveloping_Distribution_Sampling_AEDS_allows_for_efficient_sampling_of_orthogonal_degrees_of_freedom/equilibration/protein/PXY_protein/PXY_prot_cl.rpr]

TITLE
rpr
END
REFPOSITION
    1 MET   H1         1    4.964458690    5.183735179    8.320223307
    1 MET   H2         2    5.044507101    5.180902443    8.462199960
    1 MET   N          3    5.054375268    5.174155120    8.362908652
    1 MET   H3         4    5.088504230    5.081538101    8.346836460
    1 MET   CA         5    5.152890827    5.275504143    8.322526734
    1 MET   CB         6    5.237724250    5.227349768    8.204656268
    1 MET   CG         7    5.359702163    5.318408385    8.189207268
    1 MET   SD         8    5.448702265    5.352793767    8.345368756
    1 MET   CE         9    5.527549687    5.196560794    8.377915526
    1 MET   C         10    5.082527403    5.409517330    8.300295088
    1 MET   O         11    4.973231390    5.413381888    8.244005839
    2 ASN   N         12    5.146711722    5.513326040    8.353131916
    2 ASN   H         13    5.239590842    5.501544401    8.388291332
    2 ASN   CA        14    5.102488686    5.653103740    8.363948531
    2 ASN   CB        15    4.975936929    5.666600875    8.448883991
    2 ASN   CG        16    4.988457681    5.597661055    8.584887872
    2 ASN   OD1       17    5.075669436    5.624804071    8.667254861
    2 ASN   ND2       18    4.891564639    5.511071485    8.613186941
    2 ASN   HD21      19    4.912564927    5.444698262    8.684981883
    2 ASN   HD22      20    4.802927269    5.511586800    8.566902007
    2 ASN   C         21    5.216001147    5.735648707    8.424895014
    2 ASN   O         22    5.315513983    5.678027390    8.468558248
    3 ILE   N         23    5.195733162    5.865898980    8.442625265
    3 ILE   H         24    5.111172879    5.910066739    8.412621854
    3 ILE   CA        25    5.296962598    5.957724209    8.496775921
    3 ILE   CB        26    5.249222854    6.101601911    8.475995369
    3 ILE   CG1       27    5.356965091    6.207379053    8.500711952
    3 ILE   CG2       28    5.126158708    6.133934146    8.560943234
    3 ILE   CD        29    5.489830278    6.182892611    8.428937396
    3 ILE   C         30    5.347370840    5.923197225    0.015456893
    3 ILE   O         31    5.467738722    5.903668652    0.031554671
    4 PHE   N         32    5.256549194    5.885339055    0.104951847
    4 PHE   H         33    5.159426254    5.904514711    0.090852705
    4 PHE   CA        34    5.290537411    5.835324822    0.238949412
    4 PHE   CB        35    5.164484344    5.810641078    0.322085903
    4 PHE   CG        36    5.086087911    5.939181701    0.349266269
    4 PHE   CD1       37    5.125583182    6.021993900    0.453681569
    4 PHE   HD1       38    5.211506010    5.992598646    0.513962861
    4 PHE   CD2       39    4.974735679    5.973548844    0.273505477
    4 PHE   HD2       40    4.937294383    5.904723809    0.197741980
    4 PHE   CE1       41    5.055237096    6.138804761    0.480652412
    4 PHE   HE1       42    5.080506157    6.202982052    0.565058350
    4 PHE   CE2       43    4.905246887    6.090963857    0.300113177
    4 PHE   HE2       44    4.817229548    6.116289380    0.241016835
    4 PHE   CZ        45    4.945418032    6.174812655    0.403427180
    4 PHE   HZ        46    4.891323709    6.265819923    0.429374392
    4 PHE   C         47    5.377242336    5.709274303    0.237295335
    4 PHE   O         48    5.489850749    5.712987565    0.286634312
    5 GLU   N         49    5.335009979    5.608755669    0.161116200
    5 GLU   H         50    5.245543262    5.613077105    0.116631325
    5 GLU   CA        51    5.411006355    5.485105603    0.137729249
    5 GLU   CB        52    5.328963961    5.385217677    0.055860410
    5 GLU   CG        53    5.211933155    5.323656820    0.132832648
    5 GLU   CD        54    5.135296694    5.221501334    0.048588003
    5 GLU   OE1       55    5.197201307    5.126297401   -0.003648918
    5 GLU   OE2       56    5.017396463    5.250814895    0.019196846
    5 GLU   C         57    5.547831791    5.505049124    0.072219854
    5 GLU   O         58    5.648375824    5.458651192    0.125783282
    6 MET   N         59    5.552223116    5.591989988    8.593258194
    6 MET   H         60    5.467368770    5.626956370    8.553535866
    6 MET   CA        61    5.673422207    5.634028550    8.521467458
    6 MET   CB        62    5.631837917    5.733730117    8.413105348
    6 MET   CG        63    5.748255975    5.777671249    8.324103759
    6 MET   SD        64    5.701497082    5.914745798    8.212248916
    6 MET   CE        65    5.833692528    5.903721668    8.093555640
    6 MET   C         66    5.777083726    5.698203563    8.613927429
    6 MET   O         67    5.885294021    5.643054861    8.633309026
    7 LEU   N         68    5.736091131    5.803868527    0.061937163
    7 LEU   H         69    5.645205151    5.843218879    0.048039653
    7 LEU   CA        70    5.820774092    5.872860487    0.160320690
    7 LEU   CB        71    5.756487502    6.003442329    0.207443001
    7 LEU   CG        72    5.768651530    6.116018938    0.104549605
    7 LEU   CD1       73    5.691833855    6.239144486    0.152960803
    7 LEU   CD2       74    5.914581441    6.158770005    0.087721067
    7 LEU   C         75    5.860342574    5.786503767    0.280278804
    7 LEU   O         76    5.977478457    5.784611036    0.317717644
    8 ARG   N         77    5.769457129    5.700104484    0.324610073
    8 ARG   H         78    5.672856231    5.708047474    0.300008623
    8 ARG   CA        79    5.798607561    5.598379443    0.426653207
    8 ARG   CB        80    5.670238193    5.524696745    0.465426855
    8 ARG   CG        81    5.688055211    5.423238327    0.578569910
    8 ARG   CD        82    5.744746318    5.489257651    0.704419429
    8 ARG   NE        83    5.779653964    5.389720386    0.806808167
    8 ARG   HE        84    5.725599022    5.397161894    0.890612071
    8 ARG   CZ        85    5.877795085    5.298975186    0.797475624
    8 ARG   NH1       86    5.960835204    5.293487953    0.692458320
    8 ARG   HH11      87    6.032107268    5.224315760    0.680799768
    8 ARG   HH12      88    5.959835237    5.367173304    0.624853322
    8 ARG   NH2       89    5.904338442    5.216897656    0.900011113
    8 ARG   HH21      90    5.976300439    5.149121118    0.884861586
    8 ARG   HH22      91    5.858098468    5.221141027    0.988567545
    8 ARG   C         92    5.909069412    5.501304589    0.384406417
    8 ARG   O         93    5.987015707    5.464087709    0.471961476
    9 ILE   N         94    5.914283794    5.460292363    0.257981857
    9 ILE   H         95    5.836716378    5.473475582    0.196262007
    9 ILE   CA        96    6.028023862    5.386486447    0.201163065
    9 ILE   CB        97    5.990865116    5.324529324    0.066285418
    9 ILE   CG1       98    5.879552417    5.221070006    0.084121385
    9 ILE   CG2       99    6.109077127    5.258796006   -0.005232121
    9 ILE   CD       100    5.826655473    5.167132906   -0.048930601
    9 ILE   C        101    0.083302043    5.474412756    0.194803768
    9 ILE   O        102    0.182845452    5.444849183    0.260711314
   10 ASP   N        103    0.074677180    5.590915801    0.131220860
   10 ASP   H        104   -0.009548083    5.616762855    0.083907108
   10 ASP   CA       105    0.187170187    5.683754098    0.112813654
   10 ASP   CB       106    0.145653833    5.804391200    0.028346990
   10 ASP   CG       107    0.115794173    5.770395915   -0.117817124
   10 ASP   OD1      108    0.192543149    5.694482720   -0.180828521
   10 ASP   OD2      109    0.013443594    5.816091381   -0.173144191
   10 ASP   C        110    0.257946570    5.733059559    0.239191064
   10 ASP   O        111    0.380710535    5.727449662    0.244396909
   11 GLU   N        112    0.181964826    5.770554828    0.341708457
   11 GLU   H        113    0.083063311    5.779513491    0.329899388
   11 GLU   CA       114    0.233360444    5.823652548    0.468793465
   11 GLU   CB       115    0.140097708    5.930477502    0.526258142
   11 GLU   CG       116    0.084921436    6.036488485    0.430717358
   11 GLU   CD       117    0.183482148    6.138456665    0.373288233
   11 GLU   OE1      118    0.306509062    6.126162169    0.391685481
   11 GLU   OE2      119    0.134507075    6.227845029    0.300942794
   11 GLU   C        120    0.255896305    5.723299717    0.582077235
   11 GLU   O        121    0.332946945    5.748669239    0.674542191
   12 GLY   N        122    0.182780468    5.612221277    0.579912522
   12 GLY   H        123    0.133560257    5.583880257    0.497607184
   12 GLY   CA       124    0.179118429    5.518381562    0.693011672
   12 GLY   C        125    0.086451893    5.560612473    0.807205715
   12 GLY   O        126   -0.031382031    5.588140532    0.785198332
   13 LEU   N        127    0.137979488    5.539355967    0.927970004
   13 LEU   H        128    0.233917149    5.511939630    0.934722620
   13 LEU   CA       129    0.072438796    5.567541064    1.056511692
   13 LEU   CB       130   -0.050649511    5.479564907    1.079355153
   13 LEU   CG       131    5.945682109    5.495699767    1.212601894
   13 LEU   CD1      132    5.891337041    5.637112063    1.234026978
   13 LEU   CD2      133    5.831643209    5.394033007    1.220668261
   13 LEU   C        134    0.170402377    5.549134078    1.172604948
   13 LEU   O        135    0.222806098    5.440059359    1.194635869
   14 ARG   N        136    0.204263950    5.660900686    1.236254588
   14 ARG   H        137    0.180093717    5.749848482    1.197467807
   14 ARG   CA       138    0.295649962    5.665376694    1.351320373
   14 ARG   CB       139    0.432397293    5.711487543    1.300522044
   14 ARG   CG       140    0.497741704    5.614724219    1.201658280
   14 ARG   CD       141    0.636787854    5.658829587    1.155516211
   14 ARG   NE       142    0.735676508    5.633599015    1.261302461
   14 ARG   HE       143    0.697998544    5.617269715    1.352485501
   14 ARG   CZ       144    0.866808160    5.659832861    1.252882127
   14 ARG   NH1      145    0.911565561    5.713569411    1.138590161
   14 ARG   HH11     146    1.007896588    5.740187384    1.135182860
   14 ARG   HH12     147    0.854352755    5.733424464    1.059023717
   14 ARG   NH2      148    0.951455456    5.635345228    1.353833623
   14 ARG   HH21     149    1.049552461    5.653365888    1.346616828
   14 ARG   HH22     150    0.919005078    5.606347340    1.443863776
   14 ARG   C        151    0.248042582    5.755969428    1.465059034
   14 ARG   O        152    0.263198078    5.878023431    1.463240656
   15 LEU   N        153    0.197946677    5.691770687    1.570226251
   15 LEU   H        154    0.189503911    5.592137218    1.568352809
   15 LEU   CA       155    0.139519830    5.754072990    1.689867474
   15 LEU   CB       156    0.063994051    5.646130149    1.767646011
   15 LEU   CG       157    6.028366445    5.578624978    1.679663470
   15 LEU   CD1      158    5.961994468    5.469952732    1.764465603
   15 LEU   CD2      159    5.921631459    5.676874710    1.631066376
   15 LEU   C        160    0.230930568    5.827572006    1.788120159
   15 LEU   O        161    0.188901106    5.877826711    1.892230036
   16 LYSH  N        162    0.353385789    5.851582467    1.742108767
   16 LYSH  H        163    0.367880854    5.853937971    1.643189804
   16 LYSH  CA       164    0.465041740    5.907455579    1.819710340
   16 LYSH  CB       165    0.561974622    5.793846496    1.853000358
   16 LYSH  CG       166    0.676053497    5.832782012    1.947228441
   16 LYSH  CD       167    0.618385931    5.869360963    2.084132232
   16 LYSH  CE       168    0.726471663    5.929512614    2.174177758
   16 LYSH  NZ       169    0.656847027    6.005799249    2.278765957
   16 LYSH  HZ1      170    0.615218227    5.944836010    2.346220677
   16 LYSH  HZ2      171    0.584710916    6.062691891    2.239273630
   16 LYSH  HZ3      172    0.719045507    6.066965265    2.327660176
   16 LYSH  C        173    0.536093135    6.006606997    1.727344722
   16 LYSH  O        174    0.551750989    5.976733954    1.609051717
   17 ILE   N        175    0.573865824    6.122287625    1.781028886
   17 ILE   H        176    0.542725424    6.151836914    1.871345709
   17 ILE   CA       177    0.645683617    6.223409084    1.702117750
   17 ILE   CB       178    0.681560728    6.348550957    1.782526008
   17 ILE   CG1      179    0.562394830    6.411513084    1.854957776
   17 ILE   CG2      180    0.735192184    6.449118646    1.680461393
   17 ILE   CD       181    0.601429823    6.528355941    1.945712563
   17 ILE   C        182    0.771090685    6.164114513    1.637567387
   17 ILE   O        183    0.862654758    6.118756378    1.706046735
   18 TYR   N        184    0.770247694    6.173033807    1.504881857
   18 TYR   H        185    0.696686830    6.220926776    1.456970527
   18 TYR   CA       186    0.876032809    6.123059261    1.415886132
   18 TYR   CB       187    0.824627637    6.003822245    1.334950272
   18 TYR   CG       188    0.714493254    6.031170367    1.232318472
   18 TYR   CD1      189    0.580540939    6.020299178    1.267795533
   18 TYR   HD1      190    0.551870147    6.019599518    1.372949409
   18 TYR   CD2      191    0.746488789    6.047623679    1.098055418
   18 TYR   HD2      192    0.850814900    6.057381596    1.068052065
   18 TYR   CE1      193    0.481174783    6.021384504    1.170614563
   18 TYR   HE1      194    0.376953498    6.009030199    1.200016957
   18 TYR   CE2      195    0.647431229    6.051125514    1.000610799
   18 TYR   HE2      196    0.676016692    6.069036262    0.896968324
   18 TYR   CZ       197    0.513946273    6.036100605    1.036344859
   18 TYR   OH       198    0.415129823    6.031531300    0.943032985
   18 TYR   HH       199    0.455626704    6.044716910    0.852551833
   18 TYR   C        200    0.926663558    6.234393885    1.323946039
   18 TYR   O        201    0.879404756    6.347903295    1.327494719
   19 LYSH  N        202    1.035713047    6.200981795    1.255554782
   19 LYSH  H        203    1.086161141    6.116282877    1.272303699
   19 LYSH  CA       204    1.088190455    6.286255478    1.147945157
   19 LYSH  CB       205    1.239103982    6.306763301    1.162429137
   19 LYSH  CG       206    1.257941408    6.403457691    1.279494281
   19 LYSH  CD       207    1.391676823    6.473641138    1.255080261
   19 LYSH  CE       208    1.427209169    0.073782902    1.364939168
   19 LYSH  NZ       209    1.539690400    0.150225512    1.309144794
   19 LYSH  HZ1      210    1.513233385    0.184752229    1.219102420
   19 LYSH  HZ2      211    1.623156820    0.095350382    1.304471466
   19 LYSH  HZ3      212    1.557378270    0.228847075    1.368355507
   19 LYSH  C        213    1.056637595    6.232585560    1.008188738
   19 LYSH  O        214    1.056838487    6.111455421    0.986883284
   20 ASP   N        215    1.001772577    6.323894348    0.928555436
   20 ASP   H        216    0.984765010    6.417627704    0.958973014
   20 ASP   CA       217    0.973273558    6.303503972    0.785802106
   20 ASP   CB       218    0.880970002    6.414984491    0.736153534
   20 ASP   CG       219    0.933032197    6.552923778    0.776995025
   20 ASP   OD1      220    1.037147938    6.594171961    0.721480446
   20 ASP   OD2      221    0.877877896    6.603570018    0.877069616
   20 ASP   C        222    1.098312886    6.294536231    0.698067608
   20 ASP   O        223    1.210158546    6.308884827    0.747224298
   21 THR   N        224    1.076652999    6.285940365    0.567126116
   21 THR   H        225    0.985073769    6.293247908    0.527631591
   21 THR   CA       226    1.183429262    6.276687594    0.466507725
   21 THR   CB       227    1.125122858    6.245861214    0.328454375
   21 THR   OG1      228    1.024497702    6.343852814    0.301648903
   21 THR   HG1      229    1.066579087    6.411064874    0.240722396
   21 THR   CG2      230    1.070713076    6.103428453    0.315827479
   21 THR   C        231    1.278574885    6.395919347    0.454604832
   21 THR   O        232    1.388775860    6.381586162    0.401885407
   22 GLU   N        233    1.232130584    0.012703936    0.497489361
   22 GLU   H        234    1.143233841    0.019636808    0.542760573
   22 GLU   CA       235    1.310491920    0.137050786    0.500462105
   22 GLU   CB       236    1.219581395    0.255254236    0.466223832
   22 GLU   CG       237    1.153462530    0.248132324    0.328419892
   22 GLU   CD       238    1.244635909    0.288605315    0.212403653
   22 GLU   OE1      239    1.255855795    0.410681787    0.187998579
   22 GLU   OE2      240    1.294246532    0.199036373    0.140684980
   22 GLU   C        241    1.376118700    0.163222434    0.636180615
   22 GLU   O        242    1.459631437    0.252011143    0.652575867
   23 GLY   N        243    1.324886761    0.096275051    0.739042542
   23 GLY   H        244    1.236976372    0.049337501    0.730669429
   23 GLY   CA       245    1.379140267    0.101512682    0.875548610
   23 GLY   C        246    1.312113575    0.194881226    0.976550329
   23 GLY   O        247    1.371730005    0.227139819    1.079189592
   24 TYR   N        248    1.187730089    0.231285663    0.946684203
   24 TYR   H        249    1.137585371    0.190102478    0.870594631
   24 TYR   CA       250    1.102416049    0.313921999    1.033312563
   24 TYR   CB       251    1.004311048    0.396263477    0.949612083
   24 TYR   CG       252    1.064830937    0.469028153    0.829399109
   24 TYR   CD1      253    1.151753812    0.576439899    0.844516195
   24 TYR   HD1      254    1.199213013    0.597485673    0.940353911
   24 TYR   CD2      255    1.011772564    0.440873614    0.704058308
   24 TYR   HD2      256    0.957647289    0.347426047    0.689280511
   24 TYR   CE1      257    1.180931979    0.657884835    0.735734872
   24 TYR   HE1      258    1.256643245    0.735365186    0.747791552
   24 TYR   CE2      259    1.040057778    0.522386287    0.595078673
   24 TYR   HE2      260    1.011631333    0.486080452    0.496315715
   24 TYR   CZ       261    1.122519747    0.632975981    0.612102194
   24 TYR   OH       262    1.125367017    0.731754770    0.518672381
   24 TYR   HH       263    1.182381181    0.695320025    0.445035618
   24 TYR   C        264    1.025812562    0.225036727    1.131508741
   24 TYR   O        265    1.051497018    0.105087364    1.140561261
   25 TYR   N        266    0.942734151    0.284255919    1.216826090
   25 TYR   H        267    0.926071405    0.382854691    1.215984754
   25 TYR   CA       268    0.861158321    0.203915124    1.309025887
   25 TYR   CB       269    0.860545071    0.258730551    1.451854735
   25 TYR   CG       270    1.001857749    0.255591842    1.510395348
   25 TYR   CD1      271    1.061828026    0.136291049    1.549016532
   25 TYR   HD1      272    1.007650643    0.042311008    1.538343973
   25 TYR   CD2      273    1.066740291    0.376715287    1.531312493
   25 TYR   HD2      274    1.021184263    0.469561872    1.496894524
   25 TYR   CE1      275    1.186713394    0.138479255    1.609992147
   25 TYR   HE1      276    1.221041213    0.047315854    1.658879096
   25 TYR   CE2      277    1.192993202    0.378291641    1.589434086
   25 TYR   HE2      278    1.238011523    0.475817058    1.607955551
   25 TYR   CZ       279    1.254131481    0.258955925    1.626066228
   25 TYR   OH       280    1.389432473    0.256128849    1.639406075
   25 TYR   HH       281    1.415617930    0.346755715    1.672609877
   25 TYR   C        282    0.717523237    0.182726606    1.260762145
   25 TYR   O        283    0.636937753    0.275651277    1.259662213
   26 THR   N        284    0.685741169    0.053674385    1.256114986
   26 THR   H        285    0.754056376   -0.014806209    1.281516571
   26 THR   CA       286    0.561408383    6.499545506    1.199578295
   26 THR   CB       287    0.589976670    6.460429336    1.054433820
   26 THR   OG1      288    0.611607059    6.582238546    0.982727920
   26 THR   HG1      289    0.706233646    6.586058146    0.950587122
   26 THR   CG2      290    0.477192750    6.386841462    0.981817858
   26 THR   C        291    0.505580324    6.384304993    1.283335100
   26 THR   O        292    0.580557320    6.315404173    1.352340908
   27 ILE   N        293    0.373063096    6.373865058    1.288069118
   27 ILE   H        294    0.315683563    6.438862075    1.238231173
   27 ILE   CA       295    0.299874084    6.269002970    1.360570375
   27 ILE   CB       296    0.262901904    6.319903319    1.500045469
   27 ILE   CG1      297    0.250011358    6.201696125    1.596346636
   27 ILE   CG2      298    0.138119156    6.408445751    1.498777616
   27 ILE   CD       299    0.238722859    6.241005265    1.743771373
   27 ILE   C        300    0.181336537    6.211692878    1.282629878
   27 ILE   O        301    0.145987150    6.260178523    1.175257885
   28 GLY   N        302    0.126200307    6.100860359    1.331292922
   28 GLY   H        303    0.173124015    6.047671544    1.401798425
   28 GLY   CA       304    0.004114036    6.037857828    1.278987845
   28 GLY   C        305    0.025255431    5.982652057    1.137862086
   28 GLY   O        306    0.109326027    5.895141385    1.117784674
   29 ILE   N        307    6.008663188    6.028655069    1.047797357
   29 ILE   H        308    5.933988744    6.089736326    1.074143597
   29 ILE   CA       309    6.016721619    6.001052133    0.903632058
   29 ILE   CB       310    5.881967802    5.950292015    0.851891101
   29 ILE   CG1      311    5.831659252    5.830764422    0.933091491
   29 ILE   CG2      312    5.890816477    5.910896508    0.704306186
   29 ILE   CD       313    5.685902346    5.795176576    0.903156886
   29 ILE   C        314    6.053741612    6.132531346    0.834698396
   29 ILE   O        315    5.970124152    6.222625833    0.829908654
   30 GLY   N        316    0.114364831    6.155598428    0.822279440
   30 GLY   H        317    0.181854245    6.092188618    0.860019504
   30 GLY   CA       318    0.172405350    6.271797023    0.753441678
   30 GLY   C        319    0.153347922    6.411262503    0.813430555
   30 GLY   O        320    0.210883691    6.508386258    0.764562472
   31 HISH  N        321    0.077740295    6.421572078    0.922361363
   31 HISH  H        322    0.022163078    6.343506586    0.950934192
   31 HISH  CA       323    0.050912521    0.047322308    0.993210020
   31 HISH  CB       324   -0.055883017    0.027859459    1.101048448
   31 HISH  CG       325    5.964582655    0.160913174    1.158292321
   31 HISH  ND1      326    5.865549081    0.233527823    1.107226680
   31 HISH  HD1      327    5.795696617    0.200351785    1.043821935
   31 HISH  CD2      328    6.029908017    0.242963383    1.240071198
   31 HISH  HD2      329    6.118246180    0.215955832    1.297923342
   31 HISH  CE1      330    5.872421288    0.359096528    1.150502884
   31 HISH  HE1      331    5.807190139    0.439811191    1.117164464
   31 HISH  NE2      332    5.977079907    0.364780928    1.232371034
   31 HISH  HE2      333    6.025140021    0.448815263    1.257455054
   31 HISH  C        334    0.176292061    0.113083153    1.051227308
   31 HISH  O        335    0.221680353    0.080538035    1.160827700
   32 LEU   N        336    0.227996663    0.207597890    0.973245790
   32 LEU   H        337    0.217071421    0.198934652    0.874219691
   32 LEU   CA       338    0.332829953    0.301753738    1.015139056
   32 LEU   CB       339    0.368764945    0.388778401    0.894539305
   32 LEU   CG       340    0.490019331    0.479127603    0.917863421
   32 LEU   CD1      341    0.621234144    0.402835973    0.937089867
   32 LEU   CD2      342    0.507404865    0.572549186    0.797961647
   32 LEU   C        343    0.293309199    0.386777658    1.136056864
   32 LEU   O        344    0.179596944    0.431583332    1.149927697
   33 LEU   N        345    0.382181336    0.384270363    1.234976151
   33 LEU   H        346    0.462682993    0.325269930    1.228759357
   33 LEU   CA       347    0.372719390    0.465811603    1.356937480
   33 LEU   CB       348    0.422059934    0.389220852    1.479864418
   33 LEU   CG       349    0.346803185    0.258705730    1.506447265
   33 LEU   CD1      350    0.412167061    0.185512444    1.623829616
   33 LEU   CD2      351    0.198698822    0.284655253    1.534718172
   33 LEU   C        352    0.452662973    0.595768678    1.345523629
   33 LEU   O        353    0.396195808    0.704106332    1.359730079
   34 THR   N        354    0.581789144    0.583511805    1.316059447
   34 THR   H        355    0.619788577    0.494584910    1.290570641
   34 THR   CA       356    0.675143041    0.696714713    1.306951511
   34 THR   CB       357    0.713445097    0.754978499    1.443138477
   34 THR   OG1      358    0.792766866    0.873192145    1.429715886
   34 THR   HG1      359    0.731957509    0.951669216    1.417698038
   34 THR   CG2      360    0.799691620    0.662381031    1.529139814
   34 THR   C        361    0.801700561    0.671522295    1.224737426
   34 THR   O        362    0.859366105    0.562952669    1.228737536
   35 LYSH  N        363    0.842748789    0.775455227    1.152604237
   35 LYSH  H        364    0.778760884    0.848461460    1.128619427
   35 LYSH  CA       365    0.972364767    0.781679234    1.083510339
   35 LYSH  CB       366    0.972275178    0.873891020    0.961426879
   35 LYSH  CG       367    0.873675946    0.829597951    0.853143497
   35 LYSH  CD       368    0.898375138    0.905206165    0.722457892
   35 LYSH  CE       369    0.823468281    0.833853155    0.609753858
   35 LYSH  NZ       370    0.882989028    0.860635764    0.478046486
   35 LYSH  HZ1      371    0.888952198    0.958863201    0.460278639
   35 LYSH  HZ2      372    0.830701580    0.815180079    0.405946541
   35 LYSH  HZ3      373    0.974400075    0.820098638    0.479314422
   35 LYSH  C        374    1.090062019    0.818955215    1.173901710
   35 LYSH  O        375    1.205967603    0.803732437    1.135653491
   36 SER   N        376    1.060900125    0.858665307    1.297433472
   36 SER   H        377    0.965679202    0.871852845    1.324984969
   36 SER   CA       378    1.160627225    0.892558765    1.399975702
   36 SER   CB       379    1.094835715    0.944101703    1.528122286
   36 SER   OG       380    1.196813178    0.968094294    1.625458180
   36 SER   HG       381    1.178525322    1.058337220    1.664479920
   36 SER   C        382    1.240207861    0.769142378    1.442909089
   36 SER   O        383    1.178602673    0.666532880    1.471267325
   37 PRO   N        384    1.370730342    0.784589761    1.463287621
   37 PRO   CA       385    1.455758997    0.682865136    1.526808741
   37 PRO   CB       386    1.595946246    0.744139794    1.527032281
   37 PRO   CG       387    1.593512660    0.827304811    1.398649750
   37 PRO   CD       388    1.452908829    0.887598973    1.398115517
   37 PRO   C        389    1.416431200    0.642558980    1.669076371
   37 PRO   O        390    1.443120448    0.529486841    1.709496446
   38 SER   N        391    1.338619739    0.726903355    1.736301914
   38 SER   H        392    1.299225795    0.808027434    1.693093050
   38 SER   CA       393    1.290954444    0.701236597    1.872970634
   38 SER   CB       394    1.248086386    0.832031476    1.939773286
   38 SER   OG       395    1.197445840    0.801875525    2.070052950
   38 SER   HG       396    1.190127308    0.890602371    2.115600408
   38 SER   C        397    1.176782368    0.599904420    1.883446500
   38 SER   O        398    1.062219402    0.625911589    1.847004923
   39 LEU   N        399    1.210775114    0.487400610    1.945723697
   39 LEU   H        400    1.307135700    0.461324813    1.951577317
   39 LEU   CA       401    1.114097863    0.385571801    1.989282651
   39 LEU   CB       402    1.191481472    0.266967183    2.047215670
   39 LEU   CG       403    1.109084842    0.147105125    2.094713045
   39 LEU   CD1      404    1.046689581    0.071085574    1.977527346
   39 LEU   CD2      405    1.195895409    0.040284600    2.161511343
   39 LEU   C        406    1.009212836    0.438324188    2.087410479
   39 LEU   O        407    0.892014225    0.402545561    2.076746249
   40 ASN   N        408    1.047164987    0.536642549    2.168549885
   40 ASN   H        409    1.143740714    0.559610110    2.180630093
   40 ASN   CA       410    0.955968168    0.606531895    2.260265400
   40 ASN   CB       411    1.032128362    0.696403650    2.357885536
   40 ASN   CG       412    1.133878639    0.614043261    2.437067880
   40 ASN   OD1      413    1.124368420    0.492487635    2.453230260
   40 ASN   ND2      414    1.238544690    0.679743366    2.486221234
   40 ASN   HD21     415    1.303994413    0.619015726    2.531277071
   40 ASN   HD22     416    1.257600629    0.777386884    2.476074711
   40 ASN   C        417    0.849905961    0.691524829    2.189999684
   40 ASN   O        418    0.731689113    0.684628604    2.223237782
   41 ALA   N        419    0.890610652    0.756477927    2.081310762
   41 ALA   H        420    0.987978724    0.765166678    2.060228600
   41 ALA   CA       421    0.798421128    0.826428592    1.990639290
   41 ALA   CB       422    0.876866818    0.897134669    1.879949862
   41 ALA   C        423    0.697832947    0.731100630    1.925800655
   41 ALA   O        424    0.577587054    0.756969732    1.925280013
   42 ALA   N        425    0.746639657    0.615269917    1.882351878
   42 ALA   H        426    0.844867304    0.600504152    1.870786964
   42 ALA   CA       427    0.658770692    0.509651780    1.830086877
   42 ALA   CB       428    0.748516964    0.402079294    1.768599394
   42 ALA   C        429    0.561941165    0.446077910    1.930039774
   42 ALA   O        430    0.445007661    0.428878928    1.896019601
   43 LYSH  N        431    0.608175057    0.427214656    2.053320913
   43 LYSH  H        432    0.706502230    0.426142175    2.071557600
   43 LYSH  CA       433    0.522643916    0.393242358    2.167948291
   43 LYSH  CB       434    0.606707692    0.381825051    2.295266788
   43 LYSH  CG       435    0.686233001    0.251324552    2.302324997
   43 LYSH  CD       436    0.798622530    0.270011489    2.404431397
   43 LYSH  CE       437    0.832105583    0.140066422    2.477919952
   43 LYSH  NZ       438    0.717857595    0.089146439    2.555125169
   43 LYSH  HZ1      439    0.675431475    0.163853096    2.606305196
   43 LYSH  HZ2      440    0.744623810    0.019450426    2.621655182
   43 LYSH  HZ3      441    0.650484786    0.045795149    2.495282814
   43 LYSH  C        442    0.412688557    0.497266534    2.190325537
   43 LYSH  O        443    0.295532551    0.463260982    2.174677967
   44 SER   N        444    0.450412573    0.624789482    2.192787137
   44 SER   H        445    0.546953299    0.648183667    2.204333856
   44 SER   CA       446    0.356926165    0.737633971    2.204477200
   44 SER   CB       447    0.430031481    0.871957203    2.209359276
   44 SER   OG       448    0.333687312    0.977018936    2.220588156
   44 SER   HG       449    0.378809139    1.064104303    2.240103708
   44 SER   C        450    0.252475608    0.741434250    2.092734297
   44 SER   O        451    0.134083968    0.724716490    2.121625401
   45 GLU   N        452    0.299888600    0.730971362    1.968907116
   45 GLU   H        453    0.397895978    0.740240646    1.951338327
   45 GLU   CA       454    0.214660776    0.721335334    1.849522633
   45 GLU   CB       455    0.296930406    0.714164986    1.720719371
   45 GLU   CG       456    0.359824794    0.847695851    1.680399766
   45 GLU   CD       457    0.256257889    0.957360857    1.654757051
   45 GLU   OE1      458    0.161539102    0.934140529    1.576575202
   45 GLU   OE2      459    0.261852535    1.059698629    1.726315254
   45 GLU   C        460    0.115371214    0.604963855    1.853065037
   45 GLU   O        461   -0.004812365    0.628642424    1.841963181
   46 LEU   N        462    0.162928903    0.485388312    1.886675350
   46 LEU   H        463    0.261012239    0.471081357    1.899911435
   46 LEU   CA       464    0.080269172    0.364965927    1.903309376
   46 LEU   CB       465    0.171380978    0.243134665    1.919576593
   46 LEU   CG       466    0.095472684    0.110771671    1.930831635
   46 LEU   CD1      467    0.022612713    0.073958598    1.801436516
   46 LEU   CD2      468    0.193335032   -0.000293080    1.969490118
   46 LEU   C        469    6.049901525    0.372794804    2.018734661
   46 LEU   O        470    5.929554261    0.363811600    1.994950416
   47 ASP   N        471    0.028853501    0.404280131    2.138417843
   47 ASP   H        472    0.127432264    0.406624818    2.155083555
   47 ASP   CA       473    6.017213675    0.416817538    2.260180122
   47 ASP   CB       474    0.035644744    0.430372355    2.384470582
   47 ASP   CG       475    0.117102867    0.307797020    2.426323830
   47 ASP   OD1      476    0.157442394    0.224538237    2.342258770
   47 ASP   OD2      477    0.134667779    0.285549860    2.548069307
   47 ASP   C        478    5.909396620    0.524678944    2.247743284
   47 ASP   O        479    5.794513365    0.501361610    2.285006278
   48 LYSH  N        480    5.940206321    0.631168244    2.174246471
   48 LYSH  H        481    6.036069983    0.652975861    2.155959529
   48 LYSH  CA       482    5.845835646    0.731594277    2.123042451
   48 LYSH  CB       483    5.925602331    0.848144160    2.064180624
   48 LYSH  CG       484    5.846708733    0.959434288    1.994889055
   48 LYSH  CD       485    5.925960442    1.089143916    1.977348275
   48 LYSH  CE       486    6.057697734    1.074032628    1.901037205
   48 LYSH  NZ       487    6.037263802    1.041808609    1.759083927
   48 LYSH  HZ1      488    5.988800191    0.955235867    1.746646884
   48 LYSH  HZ2      489    6.128122934    1.029056691    1.719302296
   48 LYSH  HZ3      490    5.994223520    1.117293320    1.709602572
   48 LYSH  C        491    5.746267693    0.677144536    2.020416218
   48 LYSH  O        492    5.626265061    0.676205599    2.047385258
   49 ALA   N        493    5.794983388    0.617997375    1.911708081
   49 ALA   H        494    5.893645647    0.610419387    1.897220146
   49 ALA   CA       495    5.712925775    0.566059279    1.801350901
   49 ALA   CB       496    5.807794385    0.520726555    1.690204247
   49 ALA   C        497    5.612497528    0.455515554    1.834613509
   49 ALA   O        498    5.516396699    0.435672415    1.760442165
   50 ILE   N        499    5.646757577    0.373709437    1.933731011
   50 ILE   H        500    5.742602911    0.365645054    1.961110181
   50 ILE   CA       501    5.556487962    0.275496616    1.995522035
   50 ILE   CB       502    5.638189406    0.159596768    2.052993709
   50 ILE   CG1      503    5.723377192    0.091295433    1.945807271
   50 ILE   CG2      504    5.552044901    0.054379402    2.123136691
   50 ILE   CD       505    5.637108125    0.036121071    1.832143005
   50 ILE   C        506    5.461393099    0.335396490    2.099349946
   50 ILE   O        507    5.343682957    0.299966316    2.103581087
   51 GLY   N        508    5.507775667    0.438283982    2.169732963
   51 GLY   H        509    5.583852034    0.493165367    2.135062951
   51 GLY   CA       510    5.435733465    0.501900114    2.280962574
   51 GLY   C        511    5.448355135    0.435722980    2.418339169
   51 GLY   O        512    5.356264151    0.445898875    2.499233170
   52 ARG   N        513    5.564773136    0.378199455    2.447108554
   52 ARG   H        514    5.641821821    0.386412856    2.383896112
   52 ARG   CA       515    5.597009449    0.310716438    2.573679128
   52 ARG   CB       516    5.520780402    0.179111980    2.590497487
   52 ARG   CG       517    5.559103797    0.070963643    2.489282348
   52 ARG   CD       518    5.525398996    6.430820801    2.539907651
   52 ARG   NE       519    5.585449685    6.332644717    2.448468016
   52 ARG   HE       520    5.533368933    6.315806104    2.364766279
   52 ARG   CZ       521    5.696415165    6.259483153    2.465463440
   52 ARG   NH1      522    5.771137862    6.266648821    2.576456839
   52 ARG   HH11     523    5.850263076    6.206692712    2.588441502
   52 ARG   HH12     524    5.755382472    6.340073199    2.642490803
   52 ARG   NH2      525    5.741570052    6.182711508    2.365349199
   52 ARG   HH21     526    5.825466492    6.128322731    2.366904869
   52 ARG   HH22     527    5.684473837    6.173439923    2.283774490
   52 ARG   C        528    5.746696064    0.280905402    2.584424611
   52 ARG   O        529    5.815274640    0.273547619    2.482589068
   53 ASN   N        530    5.797168955    0.264017704    2.706319453
   53 ASN   H        531    5.750445493    0.296190550    2.788670894
   53 ASN   CA       532    5.933290330    0.212595634    2.727279542
   53 ASN   CB       533    5.973620088    0.221158158    2.874608291
   53 ASN   CG       534    0.003339847    0.333035722    2.906168621
   53 ASN   OD1      535   -0.016587376    0.413519166    2.997005578
   53 ASN   ND2      536    0.109298933    0.351218828    2.827888259
   53 ASN   HD21     537    0.178603857    0.416105512    2.859296810
   53 ASN   HD22     538    0.114590375    0.317461199    2.733906383
   53 ASN   C        539    5.954147763    0.070281553    2.675098884
   53 ASN   O        540    5.901713763   -0.027615600    2.727970330
   54 THR   N        541    6.023554230    0.062081630    2.561947177
   54 THR   H        542    6.059318451    0.145766812    2.520494841
   54 THR   CA       543    6.061522264    6.436026472    2.496975437
   54 THR   CB       544    6.046767972    6.431619507    2.344751570
   54 THR   OG1      545    6.168066454    6.466293124    2.277419751
   54 THR   HG1      546    6.179912494    6.564743355    2.290396829
   54 THR   CG2      547    5.928533125    0.012866701    2.291906594
   54 THR   C        548    0.133427561    6.390349166    2.532367467
   54 THR   O        549    0.165457176    6.272789082    2.515494866
   55 ASN   N        550    0.221947504    6.486315615    2.557738885
   55 ASN   H        551    0.194861492    6.582278117    2.550083802
   55 ASN   CA       552    0.366315313    6.468037215    2.578628065
   55 ASN   CB       553    0.386830089    6.382746669    2.703994919
   55 ASN   CG       554    0.528554594    6.345752573    2.748211611
   55 ASN   OD1      555    0.628263975    6.415476210    2.730196753
   55 ASN   ND2      556    0.543107293    6.233965575    2.818784017
   55 ASN   HD21     557    0.631725166    6.205802721    2.855577341
   55 ASN   HD22     558    0.461318953    6.195689236    2.861758711
   55 ASN   C        559    0.437123449    6.413485822    2.454450487
   55 ASN   O        560    0.558961647    6.396781174    2.452455391
   56 GLY   N        561    0.368887033    6.417940781    2.340378356
   56 GLY   H        562    0.282352325    6.467729312    2.334618750
   56 GLY   CA       563    0.412772091    6.358431044    2.213342842
   56 GLY   C        564    0.367641817    6.214303617    2.188785607
   56 GLY   O        565    0.451248208    6.136139309    2.143757952
   57 VAL   N        566    0.250548128    6.174442230    2.237669571
   57 VAL   H        567    0.195606619    6.234290448    2.295991334
   57 VAL   CA       568    0.189328320    6.043696936    2.209969444
   57 VAL   CB       569    0.203131289    5.941980478    2.323438882
   57 VAL   CG1      570    0.174072700    5.799545240    2.275767536
   57 VAL   CG2      571    0.345715748    5.940799740    2.378895416
   57 VAL   C        572    0.038477766    6.061928358    2.191976444
   57 VAL   O        573   -0.031396012    6.102780055    2.284607169
   58 ILE   N        574    6.058863344    6.012793806    2.078696165
   58 ILE   H        575    6.113465293    5.955367189    2.017695034
   58 ILE   CA       576    5.917052017    6.024340442    2.041713650
   58 ILE   CB       577    5.895430849    6.124055282    1.927701077
   58 ILE   CG1      578    5.976156941    6.084280471    1.803950359
   58 ILE   CG2      579    5.923122656    6.266367082    1.976619655
   58 ILE   CD       580    5.954433239    6.173748141    1.681767836
   58 ILE   C        581    5.856620008    5.888786404    2.004513495
   58 ILE   O        582    5.927837161    5.794103194    1.971465180
   59 THR   N        583    5.725065599    5.878229909    2.020912056
   59 THR   H        584    5.670264239    5.956610046    2.050152081
   59 THR   CA       585    5.647848399    5.757637200    1.987663682
   59 THR   CB       586    5.508246642    5.766560405    2.049608312
   59 THR   OG1      587    5.429270236    5.856839474    1.971758872
   59 THR   HG1      588    5.334907202    5.828249443    1.988481214
   59 THR   CG2      589    5.506406602    5.799216885    2.199071060
   59 THR   C        590    5.632136120    5.740144034    1.836467361
   59 THR   O        591    5.653997884    5.832114694    1.757764507
   60 LYSH  N        592    5.575569620    5.625889616    1.798585782
   60 LYSH  H        593    5.531001497    5.567445064    1.866403884
   60 LYSH  CA       594    5.546825248    5.593471393    1.658110791
   60 LYSH  CB       595    5.502378946    5.447231816    1.651141306
   60 LYSH  CG       596    5.457026155    5.408473893    1.510252375
   60 LYSH  CD       597    5.393205284    5.269575769    1.516692561
   60 LYSH  CE       598    5.298143778    5.240897441    1.400298863
   60 LYSH  NZ       599    5.369926438    5.258353475    1.273221121
   60 LYSH  HZ1      600    5.394349889    5.353961383    1.256991123
   60 LYSH  HZ2      601    5.309677193    5.232291481    1.197781541
   60 LYSH  HZ3      602    5.452389831    5.202091808    1.267304777
   60 LYSH  C        603    5.442112925    5.687755176    1.598475318
   60 LYSH  O        604    5.465914578    5.757870746    1.500260557
   61 ASP   N        605    5.331498775    5.699995949    1.671284109
   61 ASP   H        606    5.319820749    5.647410815    1.755547021
   61 ASP   CA       607    5.214960369    5.787207779    1.650682855
   61 ASP   CB       608    5.104503552    5.749081849    1.749471363
   61 ASP   CG       609    5.158034861    5.713463599    1.888307643
   61 ASP   OD1      610    5.216059859    5.603555227    1.901632574
   61 ASP   OD2      611    5.162243143    5.804264393    1.974097159
   61 ASP   C        612    5.247591510    5.936679974    1.653289764
   61 ASP   O        613    5.208822364    6.004648470    1.558403483
   62 GLU   N        614    5.336569385    5.983260057    1.740487176
   62 GLU   H        615    5.359980341    5.932173981    1.823212485
   62 GLU   CA       616    5.392279864    6.119178519    1.734820937
   62 GLU   CB       617    5.480463423    6.150705965    1.855815191
   62 GLU   CG       618    5.404036585    6.168577385    1.987158116
   62 GLU   CD       619    5.499096540    6.187516587    2.105556391
   62 GLU   OE1      620    5.604145064    6.120289350    2.113783754
   62 GLU   OE2      621    5.463079267    6.264046782    2.197584374
   62 GLU   C        622    5.472640274    6.143337454    1.606873001
   62 GLU   O        623    5.442944662    6.235491243    1.531001059
   63 ALA   N        624    5.564004668    6.052362408    1.574237117
   63 ALA   H        625    5.585969448    5.978339210    1.637793601
   63 ALA   CA       626    5.646329187    6.057469652    1.452553888
   63 ALA   CB       627    5.746418312    5.941761010    1.451820550
   63 ALA   C        628    5.565535155    6.055784909    1.322632058
   63 ALA   O        629    5.581688111    6.140999466    1.235418764
   64 GLU   N        630    5.471262441    5.962213274    1.315918783
   64 GLU   H        631    5.466276044    5.890046017    1.384966448
   64 GLU   CA       632    5.376466070    5.949785344    1.204244312
   64 GLU   CB       633    5.326448625    5.805270249    1.199241333
   64 GLU   CG       634    5.438730794    5.710418380    1.156737001
   64 GLU   CD       635    5.409083299    5.560452761    1.163255660
   64 GLU   OE1      636    5.290733213    5.521371859    1.172899852
   64 GLU   OE2      637    5.506011769    5.481584437    1.160165102
   64 GLU   C        638    5.270819614    6.060350117    1.199179161
   64 GLU   O        639    5.220381441    6.091935803    1.091528053
   65 LYSH  N        640    5.240385059    6.125305832    1.311186058
   65 LYSH  H        641    5.243958117    6.079449983    1.399981930
   65 LYSH  CA       642    5.163334344    6.250483804    1.313272652
   65 LYSH  CB       643    5.117102322    6.285929596    1.454739505
   65 LYSH  CG       644    5.010542825    6.395401759    1.446637221
   65 LYSH  CD       645    4.997973902    6.468354287    1.580533246
   65 LYSH  CE       646    4.901549852    0.085820726    1.564572881
   65 LYSH  NZ       647    4.906083730    0.170034896    1.684958808
   65 LYSH  HZ1      648    4.896926647    0.119515231    1.770773051
   65 LYSH  HZ2      649    4.835435612    0.240629857    1.679827909
   65 LYSH  HZ3      650    4.993745737    0.218076459    1.682023666
   65 LYSH  C        651    5.241200481    6.368782676    1.255350318
   65 LYSH  O        652    5.185952816    6.439335077    1.171088889
   66 LEU   N        653    5.368485510    6.382859967    1.291277265
   66 LEU   H        654    5.405545318    6.331773589    1.368854391
   66 LEU   CA       655    5.458380114    6.482853349    1.231866208
   66 LEU   CB       656    5.602809868    6.470596119    1.280866566
   66 LEU   CG       657    5.629130123    0.027889610    1.420163637
   66 LEU   CD1      658    5.776017843    0.000276393    1.452821465
   66 LEU   CD2      659    5.604158564    0.178735608    1.425679823
   66 LEU   C        660    5.462376757    6.473493539    1.079199277
   66 LEU   O        661    5.407119161    6.562260123    1.014411290
   67 PHE   N        662    5.481215994    6.349659390    1.034479861
   67 PHE   H        663    5.510991173    6.277972154    1.097524949
   67 PHE   CA       664    5.483032114    6.310481267    0.892797147
   67 PHE   CB       665    5.498592935    6.158346670    0.887921105
   67 PHE   CG       666    5.522149242    6.092686038    0.751747373
   67 PHE   CD1      667    5.602131285    6.151650345    0.654539396
   67 PHE   HD1      668    5.659176836    6.241968700    0.676229023
   67 PHE   CD2      669    5.455649540    5.974124054    0.722667362
   67 PHE   HD2      670    5.384071194    5.934972823    0.794948125
   67 PHE   CE1      671    5.615402605    6.092576561    0.529426191
   67 PHE   HE1      672    5.680405599    6.138760148    0.455113868
   67 PHE   CE2      673    5.468917836    5.914586314    0.597763380
   67 PHE   HE2      674    5.418673797    5.821331729    0.572074491
   67 PHE   CZ       675    5.548892284    5.973931343    0.500797544
   67 PHE   HZ       676    5.559469706    5.926164467    0.403397205
   67 PHE   C        677    5.358632253    6.358541383    0.817778886
   67 PHE   O        678    5.372626051    6.423926806    0.714539113
   68 ASN   N        679    5.241011823    6.335516994    0.875458593
   68 ASN   H        680    5.232816704    6.280068599    0.958275323
   68 ASN   CA       681    5.113988195    6.384881444    0.820325133
   68 ASN   CB       682    4.995958316    6.346805480    0.909934068
   68 ASN   CG       683    4.938300389    6.207928229    0.881698854
   68 ASN   OD1      684    4.871228236    6.179797687    0.782517250
   68 ASN   ND2      685    4.972209544    6.108393026    0.963134417
   68 ASN   HD21     686    4.924064306    6.022291009    0.946710567
   68 ASN   HD22     687    5.050109428    6.112849339    1.025677127
   68 ASN   C        688    5.114984900    0.035617932    0.795534035
   68 ASN   O        689    5.119038626    0.082067217    0.681704755
   69 GLN   N        690    5.148213896    0.109403528    0.901075610
   69 GLN   H        691    5.185027264    0.065331274    0.982943267
   69 GLN   CA       692    5.152822950    0.256327733    0.899457007
   69 GLN   CB       693    5.188396031    0.309120500    1.038584125
   69 GLN   CG       694    5.098101239    0.253589066    1.148921620
   69 GLN   CD       695    5.150593895    0.287902993    1.288468811
   69 GLN   OE1      696    5.078082946    0.297375335    1.387362962
   69 GLN   NE2      697    5.282645263    0.300952498    1.297329666
   69 GLN   HE21     698    5.318890970    0.329966762    1.385904171
   69 GLN   HE22     699    5.345111381    0.285260677    1.220832726
   69 GLN   C        700    5.252085693    0.311334715    0.796827433
   69 GLN   O        701    5.217909060    0.396174079    0.714589246
   70 ASP   N        702    5.369420953    0.248861706    0.792633800
   70 ASP   H        703    5.396142246    0.187065920    0.866575294
   70 ASP   CA       704    5.478564697    0.281673070    0.699783221
   70 ASP   CB       705    5.605158168    0.205300653    0.739179481
   70 ASP   CG       706    5.645173065    0.216529316    0.886440568
   70 ASP   OD1      707    5.631072159    0.322951362    0.950489595
   70 ASP   OD2      708    5.693991317    0.114395212    0.939424570
   70 ASP   C        709    5.445312491    0.256225442    0.552619729
   70 ASP   O        710    5.460120830    0.346172134    0.470040835
   71 VAL   N        711    5.385087755    0.142017976    0.520673457
   71 VAL   H        712    5.374583265    0.068672480    0.587835769
   71 VAL   CA       713    5.336868997    0.110771823    0.385354860
   71 VAL   CB       714    5.290184116   -0.034614164    0.375512566
   71 VAL   CG1      715    5.227828190   -0.067502716    0.239721491
   71 VAL   CG2      716    5.410235984   -0.125142265    0.403754702
   71 VAL   C        717    5.227456726    0.206465778    0.337598751
   71 VAL   O        718    5.239133477    0.265106856    0.230102306
   72 ASP   N        719    5.128788731    0.230306240    0.423530859
   72 ASP   H        720    5.121134718    0.178269650    0.508592663
   72 ASP   CA       721    5.021352656    0.327922846    0.400311189
   72 ASP   CB       722    4.923273856    0.315854406    0.517124289
   72 ASP   CG       723    4.818633891    0.427016485    0.527186182
   72 ASP   OD1      724    4.772404481    0.479859872    0.423764343
   72 ASP   OD2      725    4.804715197    0.470281172    0.643620961
   72 ASP   C        726    5.071926930    0.470723806    0.378877120
   72 ASP   O        727    5.047182560    0.531151496    0.274627885
   73 ALA   N        728    5.170282558    0.509456990    0.459575049
   73 ALA   H        729    5.188434444    0.461367824    0.545354106
   73 ALA   CA       730    5.244620356    0.635111996    0.442337937
   73 ALA   CB       731    5.345256932    0.649282239    0.556698883
   73 ALA   C        732    5.320298768    0.646831049    0.309870595
   73 ALA   O        733    5.311162573    0.750548557    0.244400934
   74 ALA   N        734    5.387132384    0.539371031    0.268911902
   74 ALA   H        735    5.402963336    0.463239671    0.331795860
   74 ALA   CA       736    5.455306189    0.528614027    0.139107981
   74 ALA   CB       737    5.529970391    0.395392828    0.129787432
   74 ALA   C        738    5.363233550    0.545389058    0.018051988
   74 ALA   O        739    5.389010365    0.630790763   -0.066644739
   75 VAL   N        740    5.247341339    0.480260510    0.021824581
   75 VAL   H        741    5.229017173    0.411582684    0.092167050
   75 VAL   CA       742    5.144148538    0.494111756    8.539635640
   75 VAL   CB       743    5.035777285    0.387639008    8.557804306
   75 VAL   CG1      744    4.933013426    0.389229384    8.444474347
   75 VAL   CG2      745    5.092524269    0.246588820    8.574898858
   75 VAL   C        746    5.085133674    0.635204602    8.535089840
   75 VAL   O        747    5.084961215    0.698954490    8.429899842
   76 ARG   N        748    5.055005666    0.691431504    0.030206649
   76 ARG   H        749    5.043415854    0.635295992    0.112156956
   76 ARG   CA       750    5.014014435    0.831721406    0.045945367
   76 ARG   CB       751    4.953695699    0.851390583    0.185156357
   76 ARG   CG       752    4.806099113    0.811252247    0.188775904
   76 ARG   CD       753    4.733154526    0.840667743    0.320006636
   76 ARG   NE       754    4.793505674    0.766616447    0.431729890
   76 ARG   HE       755    4.784513394    0.667041192    0.429381291
   76 ARG   CZ       756    4.859823870    0.819387883    0.535515479
   76 ARG   NH1      757    4.879034346    0.951391298    0.548130036
   76 ARG   HH11     758    4.932350806    0.985968917    0.625341388
   76 ARG   HH12     759    4.842686392    1.012333866    0.477674375
   76 ARG   NH2      760    4.890944191    0.737954090    0.637264302
   76 ARG   HH21     761    4.953045069    0.765642509    0.710596649
   76 ARG   HH22     762    4.860503443    0.642698184    0.637611518
   76 ARG   C        763    5.122493578    0.935987906    0.018131903
   76 ARG   O        764    5.094586526    1.055705952    0.014218724
   77 GLY   N        765    5.248031243    0.892197858    0.021613007
   77 GLY   H        766    5.271076425    0.815785453    0.081872282
   77 GLY   CA       767    5.364555743    0.963188420    8.588502586
   77 GLY   C        768    5.354168333    0.984683680    8.437367096
   77 GLY   O        769    5.313071079    1.092310488    8.394269358
   78 ILE   N        770    5.348151352    0.871093106    8.368447492
   78 ILE   H        771    5.359802808    0.783436940    8.415159506
   78 ILE   CA       772    5.334999193    0.863412423    8.222233822
   78 ILE   CB       773    5.325778492    0.717537855    8.176995135
   78 ILE   CG1      774    5.444416720    0.633522073    8.224685173
   78 ILE   CG2      775    5.314626643    0.708357600    8.024684584
   78 ILE   CD       776    5.420778633    0.484047098    8.202152619
   78 ILE   C        777    5.214419942    0.941721495    8.169901213
   78 ILE   O        778    5.231311942    1.031425357    8.087464578
   79 LEU   N        779    5.098967195    0.923550276    8.233400306
   79 LEU   H        780    5.089062622    0.850858092    8.301352233
   79 LEU   CA       781    4.975280209    0.994557036    8.197734697
   79 LEU   CB       782    4.853327029    0.932318497    8.266045305
   79 LEU   CG       783    4.822062063    0.794834636    8.206646956
   79 LEU   CD1      784    4.708434756    0.726126018    8.282651501
   79 LEU   CD2      785    4.772944061    0.803149393    8.061999684
   79 LEU   C        786    4.974856156    1.146910594    8.211804860
   79 LEU   O        787    4.897560613    1.212669663    8.142307182
   80 ARG   N        788    5.056366244    1.200990304    8.301930687
   80 ARG   H        789    5.112624487    1.143871546    8.361715893
   80 ARG   CA       790    5.082190291    1.345373442    8.311770297
   80 ARG   CB       791    5.141904107    1.381511707    8.447912007
   80 ARG   CG       792    5.045339782    1.379711625    8.566558234
   80 ARG   CD       793    5.121021588    1.412451427    0.073854609
   80 ARG   NE       794    5.195353006    1.295080942    0.121863579
   80 ARG   HE       795    5.139079285    1.212940888    0.131244691
   80 ARG   CZ       796    5.326980679    1.274245179    0.107977684
   80 ARG   NH1      797    5.402843280    1.346519728    0.024460249
   80 ARG   HH11     798    5.497391876    1.316445384    0.011936173
   80 ARG   HH12     799    5.372041020    1.423229532   -0.031812552
   80 ARG   NH2      800    5.390861960    1.191453952    0.191757656
   80 ARG   HH21     801    5.487670393    1.175359254    0.172497951
   80 ARG   HH22     802    5.353357361    1.150802755    0.275063736
   80 ARG   C        803    5.181955554    1.397051168    8.207906077
   80 ARG   O        804    5.173662004    1.511624284    8.163955146
   81 ASN   N        805    5.284624224    1.316535379    8.182161907
   81 ASN   H        806    5.289099857    1.223526453    8.218624256
   81 ASN   CA       807    5.400884565    1.354900911    8.100773331
   81 ASN   CB       808    5.511044417    1.251920148    8.126588503
   81 ASN   CG       809    5.646889951    1.307719055    8.083685698
   81 ASN   OD1      810    5.671630051    1.338663362    7.967251883
   81 ASN   ND2      811    5.730803037    1.335430389    8.183065377
   81 ASN   HD21     812    5.821268682    1.370314157    8.158579579
   81 ASN   HD22     813    5.705263736    1.319965533    8.278505258
   81 ASN   C        814    5.373616240    1.372010515    7.951194456
   81 ASN   O        815    5.361183902    1.276450784    7.874764716
   82 ALA   N        816    5.386480541    1.497154696    7.908051701
   82 ALA   H        817    5.390466144    1.570353707    7.976071930
   82 ALA   CA       818    5.377064672    1.546112676    7.769759695
   82 ALA   CB       819    5.362963540    1.698442264    7.772350416
   82 ALA   C        820    5.484763978    1.505061947    7.669121805
   82 ALA   O        821    5.506685154    1.574399347    7.569914608
   83 LYSH  N        822    5.570969973    1.412274222    7.709701259
   83 LYSH  H        823    5.591755811    1.399991220    7.806751428
   83 LYSH  CA       824    5.651658450    1.330968755    7.617563672
   83 LYSH  CB       825    5.798671719    1.324629360    7.659488241
   83 LYSH  CG       826    5.882126443    1.434240339    7.592942726
   83 LYSH  CD       827    5.842744821    1.571360123    7.648217071
   83 LYSH  CE       828    5.893338976    1.676240272    7.548980872
   83 LYSH  NZ       829    5.834540526    1.659781833    7.415264130
   83 LYSH  HZ1      830    5.834848344    1.566737822    7.378621071
   83 LYSH  HZ2      831    5.876472464    1.722983225    7.350084703
   83 LYSH  HZ3      832    5.739770481    1.690818260    7.422748589
   83 LYSH  C        833    5.600781092    1.186796395    7.611424522
   83 LYSH  O        834    5.564692972    1.136833134    7.504981588
   84 LEU   N        835    5.581374852    1.131150693    7.730668838
   84 LEU   H        836    5.599675704    1.180708887    7.815566896
   84 LEU   CA       837    5.543101734    0.990401062    7.748937855
   84 LEU   CB       838    5.578054787    0.941338970    7.889580924
   84 LEU   CG       839    5.725390881    0.957781177    7.927459697
   84 LEU   CD1      840    5.741837587    0.912655625    8.072721377
   84 LEU   CD2      841    5.821779420    0.880100719    7.837552440
   84 LEU   C        842    5.402166092    0.947284741    7.707853624
   84 LEU   O        843    5.385000792    0.848957317    7.635962823
   85 LYSH  N        844    5.306003696    1.034703893    7.736097605
   85 LYSH  H        845    5.324969597    1.117147596    7.789424008
   85 LYSH  CA       846    5.163771092    1.009215876    7.709037989
   85 LYSH  CB       847    5.074671329    1.114917947    7.774601857
   85 LYSH  CG       848    4.929426246    1.066893061    7.776882851
   85 LYSH  CD       849    4.833758271    1.175454520    7.826568524
   85 LYSH  CE       850    4.689099768    1.125873599    7.821812989
   85 LYSH  NZ       851    4.646187528    1.089003398    7.686141021
   85 LYSH  HZ1      852    4.648997403    1.162913118    7.618838595
   85 LYSH  HZ2      853    4.553776003    1.051077672    7.690934368
   85 LYSH  HZ3      854    4.701449115    1.013998029    7.649790641
   85 LYSH  C        855    5.125175645    0.975781670    7.564794754
   85 LYSH  O        856    5.084426441    0.860980766    7.547795155
   86 PRO   N        857    5.161997526    1.052361156    7.462462697
   86 PRO   CA       858    5.129579298    1.020084154    7.322757062
   86 PRO   CB       859    5.197019907    1.128205084    7.238096011
   86 PRO   CG       860    5.198186779    1.248365587    7.332792171
   86 PRO   CD       861    5.224352521    1.185294757    7.469699616
   86 PRO   C        862    5.179444430    0.882753908    7.277289714
   86 PRO   O        863    5.103608199    0.802111061    7.223666812
   87 VAL   N        864    5.302310590    0.850166493    7.316439122
   87 VAL   H        865    5.362662666    0.917567308    7.359041075
   87 VAL   CA       866    5.362881949    0.719121941    7.288732211
   87 VAL   CB       867    5.511654525    0.717273314    7.324448466
   87 VAL   CG1      868    5.582820826    0.589925655    7.278355195
   87 VAL   CG2      869    5.585490249    0.841784549    7.274918326
   87 VAL   C        870    5.287755334    0.606204120    7.359569046
   87 VAL   O        871    5.232533308    0.520750752    7.290436982
   88 TYR   N        872    5.261271125    0.622071868    7.488945159
   88 TYR   H        873    5.295158813    0.701570793    7.539271215
   88 TYR   CA       874    5.182695270    0.528128378    7.570262554
   88 TYR   CB       875    5.182922075    0.577997740    7.714906250
   88 TYR   CG       876    5.117932530    0.482660852    7.815407709
   88 TYR   CD1      877    5.195733972    0.384399142    7.875491711
   88 TYR   HD1      878    5.300501770    0.372242134    7.847978378
   88 TYR   CD2      879    4.985693964    0.500022478    7.854570439
   88 TYR   HD2      880    4.926625146    0.581182779    7.812107073
   88 TYR   CE1      881    5.140370622    0.302865504    7.973500449
   88 TYR   HE1      882    5.200490324    0.223628925    8.018071871
   88 TYR   CE2      883    4.930109558    0.420134071    7.953802306
   88 TYR   HE2      884    4.834483837    0.449392955    7.997175756
   88 TYR   CZ       885    5.007703737    0.320126774    8.011216712
   88 TYR   OH       886    4.951939639    0.224033653    8.089647896
   88 TYR   HH       887    4.871670761    0.261988773    8.135665880
   88 TYR   C        888    5.038989193    0.509229696    7.521257125
   88 TYR   O        889    4.993097492    0.395796825    7.508678447
   89 ASP   N        890    4.973163763    0.618057674    7.482348622
   89 ASP   H        891    5.004543915    0.708821701    7.510252447
   89 ASP   CA       892    4.840826051    0.617548241    7.418328660
   89 ASP   CB       893    4.792970040    0.758659066    7.383594200
   89 ASP   CG       894    4.774809818    0.854328874    7.501614021
   89 ASP   OD1      895    4.727361161    0.813590350    7.609846100
   89 ASP   OD2      896    4.809029862    0.973065051    7.482765355
   89 ASP   C        897    4.839705058    0.534374416    7.289899314
   89 ASP   O        898    4.761096397    0.440341794    7.279475991
   90 SER   N        899    4.939768293    0.553366922    7.204369111
   90 SER   H        900    5.001120647    0.631440579    7.216246164
   90 SER   CA       901    4.957918362    0.474991379    7.081324086
   90 SER   CB       902    5.061819287    0.535190234    6.986492517
   90 SER   OG       903    5.195153348    0.493641114    7.017235014
   90 SER   HG       904    5.216362742    0.526247262    7.109364987
   90 SER   C        905    4.992309122    0.327283376    7.101646519
   90 SER   O        906    4.970027032    0.243726836    7.014188143
   91 LEU   N        907    5.066294674    0.294899858    7.207311045
   91 LEU   H        908    5.104723540    0.365275990    7.267073633
   91 LEU   CA       909    5.105326513    0.156613437    7.238352205
   91 LEU   CB       910    5.217794227    0.152872085    7.342022832
   91 LEU   CG       911    5.351244658    0.211366082    7.295320591
   91 LEU   CD1      912    5.449582556    0.214266839    7.412477314
   91 LEU   CD2      913    5.412071270    0.131630918    7.179782547
   91 LEU   C        914    4.990241910    0.068287576    7.286965784
   91 LEU   O        915    4.893953945    0.113082513    7.349032362
   92 ASP   N        916    5.002751365    6.440821324    7.252022392
   92 ASP   H        917    5.079674843    6.407839292    7.197287065
   92 ASP   CA       918    4.919571431    6.328141465    7.296695100
   92 ASP   CB       919    4.942907567    6.209353510    7.203116029
   92 ASP   CG       920    5.092584932    6.181005694    7.188851735
   92 ASP   OD1      921    5.152288192    6.247184154    7.101221309
   92 ASP   OD2      922    5.146503785    6.110467014    7.276845680
   92 ASP   C        923    4.947724561    6.288068619    7.441658329
   92 ASP   O        924    5.048925959    6.327453765    7.499430828
   93 ALA   N        925    4.863469684    6.200389639    7.495549675
   93 ALA   H        926    4.786097573    6.164467002    7.443375707
   93 ALA   CA       927    4.870512062    6.156930233    7.635812090
   93 ALA   CB       928    4.759961361    6.054197792    7.660900898
   93 ALA   C        929    5.004144717    6.099528317    7.683345583
   93 ALA   O        930    5.057033149    6.142690969    7.785668248
   94 VAL   N        931    5.067935126    6.018977098    7.598891075
   94 VAL   H        932    5.042545520    6.015143209    7.502244429
   94 VAL   CA       933    5.193916296    5.951662616    7.633646716
   94 VAL   CB       934    5.214793257    5.825483149    7.549645997
   94 VAL   CG1      935    5.337371297    5.746201691    7.595447332
   94 VAL   CG2      936    5.094593271    5.731144083    7.557647265
   94 VAL   C        937    5.313216495    6.047273873    7.627730962
   94 VAL   O        938    5.387775063    6.059998260    7.724723207
   95 ARG   N        939    5.319106998    6.131152007    7.524673291
   95 ARG   H        940    5.262699061    6.119093995    7.442983678
   95 ARG   CA       941    5.418312905    6.239154111    7.514439748
   95 ARG   CB       942    5.420035032    6.294670559    7.371885225
   95 ARG   CG       943    5.478353641    6.190114141    7.276637093
   95 ARG   CD       944    5.465307775    6.242439347    7.133462372
   95 ARG   NE       945    5.526876414    6.146797806    7.040357105
   95 ARG   HE       946    5.626782973    6.147165674    7.036023954
   95 ARG   CZ       947    5.461687469    6.051228781    6.972755906
   95 ARG   NH1      948    5.329558767    6.036921673    6.989855295
   95 ARG   HH11     949    5.283607515    5.960201821    6.945094627
   95 ARG   HH12     950    5.273595494    6.097901943    7.045973254
   95 ARG   NH2      951    5.526399216    5.971194257    6.886956615
   95 ARG   HH21     952    5.474039085    5.900459850    6.839458139
   95 ARG   HH22     953    5.622411465    5.982803139    6.861527761
   95 ARG   C        954    5.402383331    6.352370314    7.616134183
   95 ARG   O        955    5.501429872    6.408453909    7.662779848
   96 ARG   N        956    5.278931975    6.379725443    7.657399375
   96 ARG   H        957    5.199214202    6.351188003    7.604185397
   96 ARG   CA       958    5.250468791    6.467937861    7.771499073
   96 ARG   CB       959    5.100153458    6.488524739    7.791257007
   96 ARG   CG       960    5.047127920    6.588800352    7.688594141
   96 ARG   CD       961    4.897041849    0.104838689    7.713432218
   96 ARG   NE       962    4.837352180    0.200687546    7.619311337
   96 ARG   HE       963    4.903121028    0.252805442    7.564922015
   96 ARG   CZ       964    4.706911399    0.229849695    7.609905588
   96 ARG   NH1      965    4.616590039    0.177826916    7.694108021
   96 ARG   HH11     966    4.520597405    0.204742086    7.686398682
   96 ARG   HH12     967    4.643447734    0.118548144    7.770044492
   96 ARG   NH2      968    4.667173349    0.298887573    7.502163439
   96 ARG   HH21     969    4.570994751    0.325263199    7.494810657
   96 ARG   HH22     970    4.728541256    0.325000548    7.427641435
   96 ARG   C        971    5.309906669    6.419397505    7.903866502
   96 ARG   O        972    5.370168405    6.498202983    7.976583055
   97 ALA   N        973    5.304314886    6.288620934    7.927454883
   97 ALA   H        974    5.248555587    6.227596994    7.871178715
   97 ALA   CA       975    5.371427383    6.225690225    8.042106222
   97 ALA   CB       976    5.328792595    6.078997902    8.050644608
   97 ALA   C        977    5.523716684    6.240396451    8.040458477
   97 ALA   O        978    5.581845700    6.287915945    8.137894380
   98 ALA   N        979    5.583688476    6.223652741    7.922929070
   98 ALA   H        980    5.537281883    6.172674648    7.850478978
   98 ALA   CA       981    5.726574104    6.248933158    7.899330963
   98 ALA   CB       982    5.762734455    6.205655318    7.757104930
   98 ALA   C        983    5.769010870    6.393815287    7.924195947
   98 ALA   O        984    5.867318861    6.419429449    7.993548350
   99 ALA   N        985    5.681963591    6.486126351    7.884287280
   99 ALA   H        986    5.614085314    6.463092196    7.814559193
   99 ALA   CA       987    5.692028642    0.129087395    7.915951269
   99 ALA   CB       988    5.578601511    0.202856546    7.844528362
   99 ALA   C        989    5.690820544    0.160652181    8.065659593
   99 ALA   O        990    5.787116198    0.217598418    8.116779385
  100 ILE   N        991    5.593495912    0.106235349    8.138170992
  100 ILE   H        992    5.518158296    0.057936611    8.093528049
  100 ILE   CA       993    5.582438723    0.120736859    8.284049731
  100 ILE   CB       994    5.450996391    0.064464405    8.338517958
  100 ILE   CG1      995    5.329939511    0.124156983    8.266441050
  100 ILE   CG2      996    5.436967455    0.092433981    8.488296460
  100 ILE   CD       997    5.203312271    0.040402516    8.285422755
  100 ILE   C        998    5.702631187    0.061382930    8.357813892
  100 ILE   O        999    5.758416407    0.127301139    8.445408888
  101 ASN   N       1000    5.754425818    6.448835960    8.310007907
  101 ASN   H       1001    5.703934342    6.394277455    8.243113264
  101 ASN   CA      1002    5.876297364    6.385019934    8.361845421
  101 ASN   CB      1003    5.899705640    6.258896941    8.278470050
  101 ASN   CG      1004    5.999880934    6.161964289    8.341520912
  101 ASN   OD1     1005    6.118031321    6.186714489    8.365099698
  101 ASN   ND2     1006    5.948500949    6.040593492    8.359290592
  101 ASN   HD21    1007    6.007857838    5.969675740    8.397342796
  101 ASN   HD22    1008    5.856191043    6.015641970    8.330041562
  101 ASN   C       1009    5.999821772    6.475209494    8.357418194
  101 ASN   O       1010    6.066479526    6.492505265    8.459332308
  102 MET   N       1011    6.020138122    0.042144325    8.244430830
  102 MET   H       1012    5.969822834    0.017858546    8.161488355
  102 MET   CA      1013    0.057063926    0.141730677    8.226929274
  102 MET   CB      1014    0.072666743    0.183180363    8.080467000
  102 MET   CG      1015    0.150991311    0.078593324    8.000869323
  102 MET   SD      1016    0.182080254    0.116762851    7.824632156
  102 MET   CE      1017    0.325655239    0.220174318    7.844016848
  102 MET   C       1018    0.040894802    0.266188235    8.314450012
  102 MET   O       1019    0.135189123    0.308463741    8.381182872
  103 VAL   N       1020    5.987553826    0.315940165    8.321965317
  103 VAL   H       1021    5.915483148    0.281708361    8.261680831
  103 VAL   CA      1022    5.950420256    0.428947233    8.408358153
  103 VAL   CB      1023    5.810008873    0.479925622    8.375261310
  103 VAL   CG1     1024    5.769592664    0.601244777    8.459290830
  103 VAL   CG2     1025    5.799463240    0.518141397    8.227472726
  103 VAL   C       1026    5.966707062    0.396817251    8.557067327
  103 VAL   O       1027    6.013019537    0.482093601    8.632640154
  104 PHE   N       1028    5.935109147    0.274648348    8.599096384
  104 PHE   H       1029    5.879636766    0.213982878    8.542137185
  104 PHE   CA      1030    5.960977595    0.224526843    0.113255835
  104 PHE   CB      1031    5.896068126    0.086766931    0.128094224
  104 PHE   CG      1032    5.887718301    0.032340205    0.270851586
  104 PHE   CD1     1033    5.991887344    6.456542086    0.322711591
  104 PHE   HD1     1034    6.086339919    6.446263813    0.269271241
  104 PHE   CD2     1035    5.770498658    0.045297748    0.344448373
  104 PHE   HD2     1036    5.688251409    0.105180397    0.305337908
  104 PHE   CE1     1037    5.979350596    6.394979347    0.446692062
  104 PHE   HE1     1038    6.064541408    6.340268527    0.487089275
  104 PHE   CE2     1039    5.757409418    6.483327955    0.468068789
  104 PHE   HE2     1040    5.664150105    6.491229174    0.523934412
  104 PHE   CZ      1041    5.862218427    6.408457159    0.520292770
  104 PHE   HZ      1042    5.856603533    6.366473696    0.620733964
  104 PHE   C       1043    0.040920682    0.220903988    0.144583576
  104 PHE   O       1044    0.085286186    0.295570590    0.231671805
  105 GLN   N       1045    0.119351451    0.159533349    0.056421723
  105 GLN   H       1046    0.079263101    0.107390092   -0.018913430
  105 GLN   CA      1047    0.264962997    0.144977160    0.070409285
  105 GLN   CB      1048    0.315330172    0.055107184   -0.042727872
  105 GLN   CG      1049    0.446451926   -0.015084545   -0.006875107
  105 GLN   CD      1050    0.516567725    6.415127919    8.498142558
  105 GLN   OE1     1051    0.460174427    6.383856605    8.393406874
  105 GLN   NE2     1052    0.645906051    6.387625318    8.512314410
  105 GLN   HE21    1053    0.700207910    6.342213695    8.441674295
  105 GLN   HE22    1054    0.690778101    6.427260609    8.592413427
  105 GLN   C       1055    0.346162650    0.274626569    0.073485291
  105 GLN   O       1056    0.443770616    0.285439612    0.147544262
  106 MET   N       1057    0.308446064    0.372779336    8.613632627
  106 MET   H       1058    0.239253007    0.356101227    8.543378379
  106 MET   CA      1059    0.383633901    0.498733401    8.603872154
  106 MET   CB      1060    0.467614756    0.495521512    8.476020742
  106 MET   CG      1061    0.385063113    0.509700619    8.347999121
  106 MET   SD      1062    0.490678207    0.487900268    8.200151338
  106 MET   CE      1063    0.484052913    0.310159248    8.193084252
  106 MET   C       1064    0.313570285    0.634105900    8.617084740
  106 MET   O       1065    0.375284201    0.739077551    8.599643076
  107 GLY   N       1066    0.185291568    0.633693542    0.030613484
  107 GLY   H       1067    0.138222253    0.549792097    0.057928548
  107 GLY   CA      1068    0.102014292    0.754681145    0.036820473
  107 GLY   C       1069    0.066899223    0.814163775    8.521879809
  107 GLY   O       1070    0.136646112    0.793556193    8.422673666
  108 GLU   N       1071    6.032441358    0.896785763    8.521295805
  108 GLU   H       1072    5.975365393    0.908995208    8.602503134
  108 GLU   CA      1073    5.984542007    0.964469211    8.399898650
  108 GLU   CB      1074    5.848057225    1.031203892    8.418029173
  108 GLU   CG      1075    5.842076255    1.150625100    8.513484003
  108 GLU   CD      1076    5.702819324    1.207423534    8.541611730
  108 GLU   OE1     1077    5.642452284    1.172505891    8.645354231
  108 GLU   OE2     1078    5.658858559    1.292439418    8.461218945
  108 GLU   C       1079    0.016761018    1.053608434    8.328759381
  108 GLU   O       1080    0.030543500    1.049200782    8.206613297
  109 THR   N       1081    0.108025316    1.111846790    8.406004158
  109 THR   H       1082    0.104785201    1.102678103    8.505537576
  109 THR   CA      1083    0.223266903    1.190190273    8.359176097
  109 THR   CB      1084    0.290717504    1.262793477    8.475730810
  109 THR   OG1     1085    0.288850485    1.173846766    8.587682024
  109 THR   HG1     1086    0.355023363    1.209337515    8.653732152
  109 THR   CG2     1087    0.222595434    1.394466835    8.513552939
  109 THR   C       1088    0.330341728    1.110891538    8.283955739
  109 THR   O       1089    0.371673134    1.152464879    8.175832100
  110 GLY   N       1090    0.361851497    0.991518782    8.333416430
  110 GLY   H       1091    0.329462896    0.963469999    8.423779890
  110 GLY   CA      1092    0.453976937    0.897696757    8.267679982
  110 GLY   C       1093    0.404783728    0.854957633    8.129244025
  110 GLY   O       1094    0.469458924    0.882067872    8.028186093
  111 VAL   N       1095    0.281655832    0.804860514    8.124692647
  111 VAL   H       1096    0.229381712    0.789153629    8.208488714
  111 VAL   CA      1097    0.215921749    0.765354934    7.999271946
  111 VAL   CB      1098    0.090479920    0.679926967    8.018704898
  111 VAL   CG1     1099    0.120012813    0.544253151    8.082956366
  111 VAL   CG2     1100   -0.013586774    0.746971586    8.108597945
  111 VAL   C       1101    0.189470223    0.876327040    7.897313378
  111 VAL   O       1102    0.212208064    0.856668833    7.778031840
  112 ALA   N       1103    0.164191327    0.997302595    7.946462571
  112 ALA   H       1104    0.136550047    1.010163516    8.041709145
  112 ALA   CA      1105    0.151284505    1.118126094    7.863719093
  112 ALA   CB      1106    0.122239428    1.234641691    7.958520955
  112 ALA   C       1107    0.272952044    1.152270343    7.777458685
  112 ALA   O       1108    0.258500326    1.211501422    7.670639406
  113 GLY   N       1109    0.390529944    1.106272775    7.819303082
  113 GLY   H       1110    0.401789648    1.070230003    7.911908583
  113 GLY   CA      1111    0.514485933    1.113748711    7.740620903
  113 GLY   C       1112    0.511426678    1.037127275    7.608218230
  113 GLY   O       1113    0.554307618    1.088236335    7.504896004
  114 PHE   N       1114    0.437740849    0.926432737    7.606106373
  114 PHE   H       1115    0.375353009    0.905340502    7.681363432
  114 PHE   CA      1116    0.428854442    0.834376974    7.491846975
  114 PHE   CB      1117    0.387486346    0.696998076    7.544993241
  114 PHE   CG      1118    0.490742643    0.616762162    7.624410181
  114 PHE   CD1     1119    0.515410236    0.646903091    7.757841845
  114 PHE   HD1     1120    0.463517701    0.729717545    7.806090749
  114 PHE   CD2     1121    0.541976126    0.500431827    7.568187687
  114 PHE   HD2     1122    0.528558301    0.482549928    7.461501572
  114 PHE   CE1     1123    0.591696896    0.559128196    7.833972031
  114 PHE   HE1     1124    0.588083424    0.570332448    7.942334380
  114 PHE   CE2     1125    0.615565198    0.411671314    7.645800513
  114 PHE   HE2     1126    0.654362998    0.320066596    7.601247426
  114 PHE   CZ      1127    0.639484272    0.440445571    7.779663888
  114 PHE   HZ      1128    0.681425270    0.363997208    7.845067263
  114 PHE   C       1129    0.340558362    0.875293412    7.373773868
  114 PHE   O       1130    0.276164071    0.793922476    7.307730256
  115 THR   N       1131    0.352638901    1.002409055    7.336565463
  115 THR   H       1132    0.408264299    1.062771823    7.393687520
  115 THR   CA      1133    0.278188041    1.070711581    7.229786843
  115 THR   CB      1134    0.338515270    1.209976724    7.210475282
  115 THR   OG1     1135    0.335535373    1.283582203    7.333040107
  115 THR   HG1     1136    0.429920936    1.291432534    7.365154274
  115 THR   CG2     1137    0.256581126    1.292829947    7.111333114
  115 THR   C       1138    0.275380216    0.997770340    7.095309195
  115 THR   O       1139    0.171035125    0.987425087    7.030995822
  116 ASN   N       1140    0.387741559    0.937119577    7.058060059
  116 ASN   H       1141    0.465461114    0.931547879    7.120746427
  116 ASN   CA      1142    0.397462323    0.858041599    6.934520022
  116 ASN   CB      1143    0.544028576    0.836110440    6.896528376
  116 ASN   CG      1144    0.604746780    0.962295796    6.834895087
  116 ASN   OD1     1145    0.558185388    1.018294076    6.735780255
  116 ASN   ND2     1146    0.718333637    1.006550473    6.888047268
  116 ASN   HD21    1147    0.757629603    1.087353166    6.844144968
  116 ASN   HD22    1148    0.765755174    0.959878869    6.962704949
  116 ASN   C       1149    0.318106506    0.727234314    6.936257620
  116 ASN   O       1150    0.232917548    0.707159294    6.849828512
  117 SER   N       1151    0.337829177    0.647533584    7.040897709
  117 SER   H       1152    0.427016776    0.642075655    7.085809361
  117 SER   CA      1153    0.255216580    0.530529503    7.074013020
  117 SER   CB      1154    0.296874283    0.468855455    7.207696931
  117 SER   OG      1155    0.439202103    0.455770380    7.211787939
  117 SER   HG      1156    0.462325131    0.370408440    7.258473597
  117 SER   C       1157    0.105793056    0.561322706    7.085683313
  117 SER   O       1158    0.027801079    0.500723982    7.012371523
  118 LEU   N       1159    0.070813222    0.669179374    7.155222829
  118 LEU   H       1160    0.137265661    0.716804918    7.212816503
  118 LEU   CA      1161    6.002166194    0.717312613    7.166840888
  118 LEU   CB      1162    5.993388005    0.844324733    7.251695564
  118 LEU   CG      1163    6.025426809    0.820573356    7.399395444
  118 LEU   CD1     1164    6.035058892    0.944869185    7.488088424
  118 LEU   CD2     1165    5.924807336    0.721910021    7.458957732
  118 LEU   C       1166    5.936819912    0.739707143    7.030309918
  118 LEU   O       1167    5.837723479    0.673614598    6.999615401
  119 ARG   N       1168    6.009618180    0.806802705    6.941478138
  119 ARG   H       1169    6.085979182    0.862349799    6.974415112
  119 ARG   CA      1170    5.966261703    0.836618627    6.804204650
  119 ARG   CB      1171    6.064230096    0.934786369    6.739585642
  119 ARG   CG      1172    6.007503448    0.998415653    6.612516587
  119 ARG   CD      1173    0.038759064    1.094160153    6.549030279
  119 ARG   NE      1174    0.145926364    1.022516028    6.478370829
  119 ARG   HE      1175    0.121153925    0.990465546    6.386932254
  119 ARG   CZ      1176    0.272084198    1.012748939    6.522457336
  119 ARG   NH1     1177    0.312902593    1.066489346    6.638213258
  119 ARG   HH11    1178    0.407556825    1.059311518    6.669665058
  119 ARG   HH12    1179    0.253833049    1.123439011    6.695379945
  119 ARG   NH2     1180    0.371608446    0.951597103    6.456823237
  119 ARG   HH21    1181    0.464867539    0.949105089    6.492833342
  119 ARG   HH22    1182    0.353128079    0.909887933    6.367825588
  119 ARG   C       1183    5.947763311    0.711136449    6.718662495
  119 ARG   O       1184    5.854378788    0.701403938    6.639223099
  120 MET   N       1185    6.040186174    0.616526419    6.732538452
  120 MET   H       1186    6.119862663    0.630769035    6.791277787
  120 MET   CA      1187    6.030066920    0.485706553    6.666233543
  120 MET   CB      1188    6.164371522    0.412862463    6.674237946
  120 MET   CG      1189    0.200316796    0.479375359    6.585886909
  120 MET   SD      1190    0.370643600    0.432658202    6.633726125
  120 MET   CE      1191    0.452327963    0.586740212    6.598168767
  120 MET   C       1192    5.916152802    0.397882934    6.718418424
  120 MET   O       1193    5.836286862    0.349225279    6.638525188
  121 LEU   N       1194    5.897893043    0.393683177    6.850100250
  121 LEU   H       1195    5.966023005    0.432314673    6.912279213
  121 LEU   CA      1196    5.787343704    0.323811653    6.917243289
  121 LEU   CB      1197    5.806545262    0.323444134    7.069039083
  121 LEU   CG      1198    5.914157756    0.224322109    7.113829421
  121 LEU   CD1     1199    5.959793250    0.256045421    7.256372436
  121 LEU   CD2     1200    5.861317917    0.080858988    7.108281811
  121 LEU   C       1201    5.648314231    0.377914710    6.883288367
  121 LEU   O       1202    5.561824539    0.300530310    6.842541043
  122 GLN   N       1203    5.631510213    0.509819784    6.880303580
  122 GLN   H       1204    5.699802207    0.571084881    6.920091795
  122 GLN   CA      1205    5.504618100    0.572503578    6.840549601
  122 GLN   CB      1206    5.508804343    0.723384410    6.865537030
  122 GLN   CG      1207    5.370540776    0.788592921    6.871864005
  122 GLN   CD      1208    5.373873580    0.937508887    6.906792633
  122 GLN   OE1     1209    5.446788155    0.991846500    6.989616941
  122 GLN   NE2     1210    5.277092352    1.013516586    6.856368483
  122 GLN   HE21    1211    5.276720580    1.110886065    6.879159979
  122 GLN   HE22    1212    5.201588219    0.977532026    6.801553797
  122 GLN   C       1213    5.465586121    0.545252006    6.695131120
  122 GLN   O       1214    5.358367405    0.490266246    6.670392287
  123 GLN   N       1215    5.563092148    0.556514565    6.605384198
  123 GLN   H       1216    5.650021279    0.600194350    6.628515805
  123 GLN   CA      1217    5.550337403    0.518015244    6.464076796
  123 GLN   CB      1218    5.672353332    0.567634158    6.386261549
  123 GLN   CG      1219    5.687320146    0.717287437    6.358182506
  123 GLN   CD      1220    5.821931759    0.734042051    6.287430835
  123 GLN   OE1     1221    5.836328916    0.721286525    6.165951421
  123 GLN   NE2     1222    5.930482497    0.729660133    6.364142763
  123 GLN   HE21    1223    6.019416327    0.734096126    6.318636477
  123 GLN   HE22    1224    5.915456903    0.717693607    6.462289182
  123 GLN   C       1225    5.540286094    0.367932266    6.436013143
  123 GLN   O       1226    5.536061880    0.327793219    6.319820847
  124 LYSH  N       1227    5.553470702    0.287341996    6.541005947
  124 LYSH  H       1228    5.558548539    0.326222673    6.633001439
  124 LYSH  CA      1229    5.547690622    0.140460211    6.542219730
  124 LYSH  CB      1230    5.407081238    0.096066933    6.501407624
  124 LYSH  CG      1231    5.300514129    0.152724542    6.595439367
  124 LYSH  CD      1232    5.170093821    0.075596190    6.574302805
  124 LYSH  CE      1233    5.068834808    0.123741924    6.678395196
  124 LYSH  NZ      1234    5.112657078    0.116020646    6.818491114
  124 LYSH  HZ1     1235    5.197734481    0.167830616    6.827308925
  124 LYSH  HZ2     1236    5.132346488    0.023483557    6.850865651
  124 LYSH  HZ3     1237    5.052907161    0.167274835    6.880165967
  124 LYSH  C       1238    5.656900118    0.061336418    6.469929039
  124 LYSH  O       1239    5.644486910   -0.055265282    6.432803692
  125 ARG   N       1240    5.775847646    0.120594701    6.475244552
  125 ARG   H       1241    5.787469460    0.204977364    6.527631323
  125 ARG   CA      1242    5.898258412    0.069424434    6.411927894
  125 ARG   CB      1243    5.978328302    0.188081081    6.357904329
  125 ARG   CG      1244    5.890483923    0.280601366    6.273426085
  125 ARG   CD      1245    5.960241515    0.411152763    6.234736092
  125 ARG   NE      1246    6.032357421    0.389638747    6.108467991
  125 ARG   HE      1247    6.117847684    0.338927592    6.119453441
  125 ARG   CZ      1248    6.003161807    0.436005509    5.986195797
  125 ARG   NH1     1249    5.903041006    0.522708948    5.965865466
  125 ARG   HH11    1250    5.875489686    0.553587853    5.874831857
  125 ARG   HH12    1251    5.860730148    0.569443695    6.043490466
  125 ARG   NH2     1252    6.073647358    0.388545171    5.882593344
  125 ARG   HH21    1253    6.057906585    0.417384485    5.788150168
  125 ARG   HH22    1254    6.144688009    0.321491801    5.904011883
  125 ARG   C       1255    5.979104565    6.487838813    6.512822955
  125 ARG   O       1256    6.085083436    6.527867984    6.560745694
  126 TRP   N       1257    5.924061505    6.371412029    6.546025790
  126 TRP   H       1258    5.837346171    6.342815488    6.505237437
  126 TRP   CA      1259    5.968339597    6.286026527    6.657206609
  126 TRP   CB      1260    5.881006056    6.160523403    6.662732965
  126 TRP   CG      1261    5.730339701    6.186975221    6.666309868
  126 TRP   CD1     1262    5.645867867    6.126256659    6.583447874
  126 TRP   HD1     1263    5.671183480    6.048562573    6.511318837
  126 TRP   CD2     1264    5.656145177    6.276723615    6.742223970
  126 TRP   NE1     1265    5.523341097    6.174242962    6.602737704
  126 TRP   HE1     1266    5.444779547    6.153475407    6.544453920
  126 TRP   CE2     1267    5.524045812    6.263934773    6.700930140
  126 TRP   CE3     1268    5.686907160    6.370967601    6.839644234
  126 TRP   HE3     1269    5.788094326    6.376467363    6.879765996
  126 TRP   CZ2     1270    5.422719870    6.339912667    6.758199823
  126 TRP   HZ2     1271    5.318616504    6.317899627    6.734548673
  126 TRP   CZ3     1272    5.587071101    6.451613208    6.892997836
  126 TRP   HZ3     1273    5.613133828    6.531325498    6.962609006
  126 TRP   CH2     1274    5.454550201    6.434915743    6.854539720
  126 TRP   HH2     1275    5.375630960    6.485710810    6.909969304
  126 TRP   C       1276    0.046895085    6.248870687    6.662591706
  126 TRP   O       1277    0.115581927    6.284899385    6.758056010
  127 ASP   N       1278    0.096537088    6.179351275    6.560654021
  127 ASP   H       1279    0.040021318    6.111054864    6.514358322
  127 ASP   CA      1280    0.239311828    6.147328043    6.546530630
  127 ASP   CB      1281    0.258450426    6.047534855    6.432140112
  127 ASP   CG      1282    0.185313790    5.917341771    6.465468633
  127 ASP   OD1     1283    0.060519222    5.914914981    6.458688179
  127 ASP   OD2     1284    0.254043540    5.822999428    6.510182347
  127 ASP   C       1285    0.334834700    6.266518375    6.537621582
  127 ASP   O       1286    0.433347998    6.268192185    6.611260718
  128 GLU   N       1287    0.291213851    6.374507023    6.473377767
  128 GLU   H       1288    0.212953861    6.369617717    6.411317742
  128 GLU   CA      1289    0.360176210    0.003998504    6.478307562
  128 GLU   CB      1290    0.289001722    0.111775017    6.396279543
  128 GLU   CG      1291    0.295165947    0.098689700    6.243964720
  128 GLU   CD      1292    0.231970028    0.218820118    6.173352508
  128 GLU   OE1     1293    0.225971570    0.329193484    6.231733729
  128 GLU   OE2     1294    0.183079515    0.200881464    6.059725763
  128 GLU   C       1295    0.377499554    0.059154558    6.619977483
  128 GLU   O       1296    0.488469018    0.083568666    6.667086239
  129 ALA   N       1297    0.265439832    0.058790297    6.691617197
  129 ALA   H       1298    0.178199004    0.039809461    6.646569084
  129 ALA   CA      1299    0.254122255    0.097347828    6.833032594
  129 ALA   CB      1300    0.106927200    0.093288199    6.874553528
  129 ALA   C       1301    0.336576816    0.010111307    6.927903663
  129 ALA   O       1302    0.410878604    0.063819544    7.009890472
  130 ALA   N       1303    0.337587473    6.379458021    6.904367785
  130 ALA   H       1304    0.267385614    6.338688238    6.845963910
  130 ALA   CA      1305    0.423475050    6.283884132    6.975777625
  130 ALA   CB      1306    0.390739592    6.142467173    6.927428748
  130 ALA   C       1307    0.573338666    6.311349251    6.961655322
  130 ALA   O       1308    0.642491791    6.333119088    7.061013691
  131 VAL   N       1309    0.616169281    6.331878165    6.837415070
  131 VAL   H       1310    0.555735399    6.313617821    6.759862199
  131 VAL   CA      1311    0.753054632    6.372482154    6.802412021
  131 VAL   CB      1312    0.772510773    6.362484620    6.650980358
  131 VAL   CG1     1313    0.913060650    6.401274212    6.604580155
  131 VAL   CG2     1314    0.744182488    6.220912796    6.600311847
  131 VAL   C       1315    0.789662479    0.009819025    6.858484195
  131 VAL   O       1316    0.907346063    0.037925270    6.880617861
  132 ASN   N       1317    0.692641251    0.099734541    6.872329998
  132 ASN   H       1318    0.606577406    0.090557847    6.822235779
  132 ASN   CA      1319    0.710965410    0.227309189    6.943049336
  132 ASN   CB      1320    0.601560526    0.327205248    6.904809746
  132 ASN   CG      1321    0.658468206    0.469219774    6.905448249
  132 ASN   OD1     1322    0.634925212    0.552532741    6.992811333
  132 ASN   ND2     1323    0.727193076    0.504521804    6.797192938
  132 ASN   HD21    1324    0.771321732    0.594207506    6.799999310
  132 ASN   HD22    1325    0.730519711    0.443743723    6.717858653
  132 ASN   C       1326    0.721952417    0.213576830    7.095046956
  132 ASN   O       1327    0.828245157    0.242215512    7.149894985
  133 LEU   N       1328    0.627780165    0.143969349    7.158108943
  133 LEU   H       1329    0.547725884    0.111063393    7.108019579
  133 LEU   CA      1330    0.627177240    0.114442545    7.302121997
  133 LEU   CB      1331    0.509335310    0.022795578    7.335600838
  133 LEU   CG      1332    0.376379921    0.098151290    7.342620807
  133 LEU   CD1     1333    0.269235868   -0.010509889    7.331711335
  133 LEU   CD2     1334    0.372295772    0.183568194    7.469495793
  133 LEU   C       1335    0.751487683    0.043198727    7.355810874
  133 LEU   O       1336    0.796532666    0.069956487    7.467100404
  134 ALA   N       1337    0.804402619    6.453948686    7.272860159
  134 ALA   H       1338    0.750391148    6.416882161    7.197292336
  134 ALA   CA      1339    0.932597070    6.385644018    7.295511060
  134 ALA   CB      1340    0.963235472    6.293132808    7.177576878
  134 ALA   C       1341    1.052888406    6.478862071    7.311279379
  134 ALA   O       1342    1.145207340    6.446810482    7.385969811
  135 LYSH  N       1343    1.050615265    0.093830259    7.244877432
  135 LYSH  H       1344    0.967394445    0.126124566    7.199784673
  135 LYSH  CA      1345    1.158424432    0.193721295    7.247809128
  135 LYSH  CB      1346    1.159905894    0.271151096    7.115865249
  135 LYSH  CG      1347    1.199511125    0.175189770    7.003474635
  135 LYSH  CD      1348    1.177949875    0.243668098    6.868368693
  135 LYSH  CE      1349    1.229300168    0.146733838    6.761717825
  135 LYSH  NZ      1350    1.215098542    0.209774908    6.629693224
  135 LYSH  HZ1     1351    1.260131733    0.298503317    6.619806066
  135 LYSH  HZ2     1352    1.117785703    0.225828080    6.613174362
  135 LYSH  HZ3     1353    1.241364040    0.149150422    6.554625637
  135 LYSH  C       1354    1.152941308    0.287370237    7.368691825
  135 LYSH  O       1355    1.156264397    0.409785791    7.357275961
  136 SER   N       1356    1.145972407    0.226045016    7.486498777
  136 SER   H       1357    1.168030948    0.128879897    7.495022488
  136 SER   CA      1358    1.129941833    0.296969935    7.614250230
  136 SER   CB      1359    0.981478650    0.295135325    7.651141832
  136 SER   OG      1360    0.936728983    0.166923354    7.695918965
  136 SER   HG      1361    0.893405064    0.125147705    7.616049996
  136 SER   C       1362    1.211728292    0.240199590    7.730431265
  136 SER   O       1363    1.227171185    0.119177657    7.746118160
  137 ARG   N       1364    1.241612810    0.329091450    7.824745150
  137 ARG   H       1365    1.241790026    0.427168914    7.805224535
  137 ARG   CA      1366    1.301414654    0.289319140    7.953020559
  137 ARG   CB      1367    1.331612891    0.412397450    8.038730513
  137 ARG   CG      1368    1.421950497    0.367468417    8.153744037
  137 ARG   CD      1369    1.422816389    0.470714958    8.266652255
  137 ARG   NE      1370    1.495196337    0.416350502    8.382477104
  137 ARG   HE      1371    1.573748476    0.357179838    8.364307819
  137 ARG   CZ      1372    1.441555329    0.406070172    8.504831132
  137 ARG   NH1     1373    1.313588927    0.439400349    8.526445058
  137 ARG   HH11    1374    1.282589887    0.426633624    8.620660269
  137 ARG   HH12    1375    1.249815178    0.465729423    8.454067985
  137 ARG   NH2     1376    1.508662234    0.351329386    8.607071461
  137 ARG   HH21    1377    1.458406160    0.341607643    8.692988573
  137 ARG   HH22    1378    1.600471440    0.312359282    8.599823275
  137 ARG   C       1379    1.214019959    0.191460135    8.031753161
  137 ARG   O       1380    1.264656764    0.096903201    8.091940593
  138 TRP   N       1381    1.082411377    0.206294232    8.019607056
  138 TRP   H       1382    1.044996427    0.282536048    7.966807385
  138 TRP   CA      1383    0.982193985    0.114399815    8.075491952
  138 TRP   CB      1384    0.845464061    0.170929623    8.036512972
  138 TRP   CG      1385    0.728785648    0.075596636    8.063054224
  138 TRP   CD1     1386    0.687380191    0.032071801    8.181703521
  138 TRP   HD1     1387    0.728969456    0.057720337    8.279138169
  138 TRP   CD2     1388    0.646623613    0.018913966    7.966323662
  138 TRP   NE1     1389    0.582239411   -0.047423134    8.163981977
  138 TRP   HE1     1390    0.528257625   -0.084891971    8.239367267
  138 TRP   CE2     1391    0.553661032   -0.058653415    8.034579682
  138 TRP   CE3     1392    0.641431327    0.028000050    7.827727813
  138 TRP   HE3     1393    0.712459902    0.090632149    7.773753737
  138 TRP   CZ2     1394    0.454453918    6.373660854    7.964845188
  138 TRP   HZ2     1395    0.379445286    6.315811254    8.018764389
  138 TRP   CZ3     1396    0.542532878    6.459879101    7.757987825
  138 TRP   HZ3     1397    0.535611134    6.470501936    7.649729703
  138 TRP   CH2     1398    0.448824972    6.383223753    7.826289247
  138 TRP   HH2     1399    0.364916471    6.339247661    7.772395716
  138 TRP   C       1400    1.000005637    6.469393730    8.030790135
  138 TRP   O       1401    1.010953559    6.380744382    8.115362289
  139 TYR   N       1402    1.017649261    6.450460878    7.900327701
  139 TYR   H       1403    0.999392902    6.523552537    7.834555597
  139 TYR   CA      1404    1.053083891    6.321515071    7.839260457
  139 TYR   CB      1405    1.047325376    6.330954945    7.686648874
  139 TYR   CG      1406    1.086834179    6.202196023    7.614048933
  139 TYR   CD1     1407    0.993651284    6.101651655    7.591059188
  139 TYR   HD1     1408    0.890153258    6.115226396    7.622441680
  139 TYR   CD2     1409    1.216713481    6.186089453    7.567250749
  139 TYR   HD2     1410    1.288371107    6.267573149    7.577594844
  139 TYR   CE1     1411    1.029916187    5.986034743    7.522961627
  139 TYR   HE1     1412    0.951188299    5.919523745    7.487493126
  139 TYR   CE2     1413    1.254286825    6.069808509    7.501031565
  139 TYR   HE2     1414    1.357323910    6.061122052    7.466546546
  139 TYR   CZ      1415    1.160974344    5.968965062    7.479949959
  139 TYR   OH      1416    1.199571719    5.848254495    7.430621724
  139 TYR   HH      1417    1.274967527    5.869307458    7.368380360
  139 TYR   C       1418    1.188711587    6.268597203    7.886351451
  139 TYR   O       1419    1.196383741    6.154773383    7.932304905
  140 ASN   N       1420    1.291727759    6.352706344    7.887267892
  140 ASN   H       1421    1.289714606    6.437387435    7.834102716
  140 ASN   CA      1422    1.423964042    6.313525825    7.938170083
  140 ASN   CB      1423    1.528635896    6.420078118    7.905052490
  140 ASN   CG      1424    1.560151468    6.414524844    7.755442070
  140 ASN   OD1     1425    1.483484205    6.458044858    7.669676001
  140 ASN   ND2     1426    1.668303309    6.346875511    7.717818700
  140 ASN   HD21    1427    1.671625340    6.336387308    7.618433920
  140 ASN   HD22    1428    1.723297729    6.293018774    7.781648727
  140 ASN   C       1429    1.428690252    6.275531308    8.086313583
  140 ASN   O       1430    1.486230441    6.171963016    8.119338806
  141 GLN   N       1431    1.368057067    6.355736675    8.173381210
  141 GLN   H       1432    1.334077742    6.445027621    8.143816172
  141 GLN   CA      1433    1.359558341    6.329247306    8.317733336
  141 GLN   CB      1434    1.312458081    6.451585085    8.396636705
  141 GLN   CG      1435    1.396399094    6.578611665    8.381715960
  141 GLN   CD      1436    1.536997901    0.079827298    8.442018024
  141 GLN   OE1     1437    1.618174461    0.163354240    8.402505761
  141 GLN   NE2     1438    1.557377076    0.022410953    8.560239442
  141 GLN   HE21    1439    1.651294201    0.014685979    8.593686675
  141 GLN   HE22    1440    1.480716158    0.002834782    8.621401681
  141 GLN   C       1441    1.267379983    6.213606800    8.357011215
  141 GLN   O       1442    1.303022470    6.134617153    8.444298460
  142 THR   N       1443    1.147905847    6.207868436    8.298842074
  142 THR   H       1444    1.123597837    6.272332877    8.226351872
  142 THR   CA      1445    1.046554237    6.106738721    8.332179205
  142 THR   CB      1446    0.924331160    6.164077852    8.404196538
  142 THR   OG1     1447    0.850564684    6.262377142    8.331070007
  142 THR   HG1     1448    0.907705635    6.302824000    8.259659177
  142 THR   CG2     1449    0.961747825    6.217626297    8.542533098
  142 THR   C       1450    1.006215544    6.012434306    8.218644990
  142 THR   O       1451    0.888098222    5.981755069    8.203196462
  143 PRO   N       1452    1.103077108    5.943677941    8.158812498
  143 PRO   CA      1453    1.086601625    5.877757276    8.028451207
  143 PRO   CB      1454    1.222436586    5.814882131    7.996785802
  143 PRO   CG      1455    1.281029145    5.784886618    8.134892136
  143 PRO   CD      1456    1.228645966    5.899712207    8.221362110
  143 PRO   C       1457    0.973436365    5.775303620    8.018153612
  143 PRO   O       1458    0.885864260    5.789472299    7.932968705
  144 ASN   N       1459    0.968557543    5.685847687    8.116437726
  144 ASN   H       1460    1.051220224    5.659436142    8.166120612
  144 ASN   CA      1461    0.864112325    5.582636000    8.123207494
  144 ASN   CB      1462    0.906762267    5.481929281    8.230223629
  144 ASN   CG      1463    1.039118002    5.412132316    8.198255786
  144 ASN   OD1     1464    1.116741782    5.444729189    8.108600102
  144 ASN   ND2     1465    1.088955458    5.333630438    8.293344311
  144 ASN   HD21    1466    1.175650346    5.289646250    8.269923198
  144 ASN   HD22    1467    1.041444734    5.317331855    8.379813909
  144 ASN   C       1468    0.718437302    5.629141433    8.128420312
  144 ASN   O       1469    0.637339906    5.600043184    8.040651196
  145 ARG   N       1470    0.696848665    5.727655553    8.215118330
  145 ARG   H       1471    0.771241907    5.767122646    8.269043881
  145 ARG   CA      1472    0.566162291    5.794083431    8.226025950
  145 ARG   CB      1473    0.567261430    5.883090998    8.350460555
  145 ARG   CG      1474    0.427462901    5.939418671    8.376690305
  145 ARG   CD      1475    0.444241179    6.069824514    8.454927977
  145 ARG   NE      1476    0.311884392    6.123601335    8.489504365
  145 ARG   HE      1477    0.245285506    6.135372409    8.415838735
  145 ARG   CZ      1478    0.274944931    6.155004471    8.614425062
  145 ARG   NH1     1479    0.357156705    6.137811629    8.718829746
  145 ARG   HH11    1480    0.321792806    6.157708110    8.810227967
  145 ARG   HH12    1481    0.452442632    6.108146628    8.712518975
  145 ARG   NH2     1482    0.159675619    6.220755442    8.632954399
  145 ARG   HH21    1483    0.134441523    6.240640382    8.727659522
  145 ARG   HH22    1484    0.098796238    6.248168720    8.558504928
  145 ARG   C       1485    0.533764946    5.877521349    8.101933582
  145 ARG   O       1486    0.427427945    5.861546873    8.042208318
  146 ALA   N       1487    0.631974387    5.954297008    8.055548942
  146 ALA   H       1488    0.715180724    5.970278838    8.108664925
  146 ALA   CA      1489    0.620546439    6.035834725    7.933762914
  146 ALA   CB      1490    0.751129935    6.111970730    7.910113958
  146 ALA   C       1491    0.583855400    5.955380743    7.808896587
  146 ALA   O       1492    0.479251669    5.980793599    7.749408668
  147 LYSH  N       1493    0.650879627    5.842213442    7.789146679
  147 LYSH  H       1494    0.730324683    5.817857467    7.844782066
  147 LYSH  CA      1495    0.621490262    5.748431342    7.679828182
  147 LYSH  CB      1496    0.728805224    5.639413256    7.677629874
  147 LYSH  CG      1497    0.866956217    5.690639575    7.636453984
  147 LYSH  CD      1498    0.967536288    5.575354696    7.635320835
  147 LYSH  CE      1499    1.101697968    5.626878321    7.687781349
  147 LYSH  NZ      1500    1.203750298    5.617517134    7.582409386
  147 LYSH  HZ1     1501    1.214467839    5.525296477    7.545269194
  147 LYSH  HZ2     1502    1.293152252    5.641897687    7.620019385
  147 LYSH  HZ3     1503    1.189438209    5.684812701    7.509831964
  147 LYSH  C       1504    0.481350888    5.687064805    7.682382990
  147 LYSH  O       1505    0.417918209    5.671711373    7.578112112
  148 ARG   N       1506    0.428976749    5.665045423    7.802639615
  148 ARG   H       1507    0.485875052    5.666677555    7.884862814
  148 ARG   CA      1508    0.288407706    5.628026372    7.824592401
  148 ARG   CB      1509    0.262300981    5.588273722    7.970012634
  148 ARG   CG      1510    0.320725750    5.450927374    8.003591905
  148 ARG   CD      1511    0.256963537    5.394142492    8.130540326
  148 ARG   NE      1512    0.294381453    5.473716147    8.248334446
  148 ARG   HE      1513    0.239887705    5.554669852    8.270176640
  148 ARG   CZ      1514    0.383973081    5.435233947    8.340249957
  148 ARG   NH1     1515    0.443297782    5.315096526    8.339624627
  148 ARG   HH11    1516    0.519324801    5.289849168    8.399473630
  148 ARG   HH12    1517    0.434176736    5.257856923    8.258135694
  148 ARG   NH2     1518    0.394981175    5.506384540    8.453256325
  148 ARG   HH21    1519    0.462279040    5.479174494    8.522046438
  148 ARG   HH22    1520    0.331263058    5.581272963    8.471452567
  148 ARG   C       1521    0.188693003    5.736419949    7.783155269
  148 ARG   O       1522    0.114325495    5.717115308    7.687109813
  149 VAL   N       1523    0.205025060    5.856479651    7.838021769
  149 VAL   H       1524    0.268407932    5.868607125    7.914413465
  149 VAL   CA      1525    0.122804410    5.973983292    7.805682922
  149 VAL   CB      1526    0.160415660    6.090695278    7.897191563
  149 VAL   CG1     1527    0.074461187    6.214086609    7.868927695
  149 VAL   CG2     1528    0.148686341    6.048295343    8.043737778
  149 VAL   C       1529    0.128607324    6.013884412    7.658077401
  149 VAL   O       1530    0.024438876    6.034292450    7.595932677
  150 ILE   N       1531    0.247631118    6.008114311    7.599004643
  150 ILE   H       1532    0.330883823    5.999536442    7.653738101
  150 ILE   CA      1533    0.269936364    6.027320665    7.454971427
  150 ILE   CB      1534    0.419960364    6.036939850    7.426496806
  150 ILE   CG1     1535    0.474462322    6.167149277    7.485547352
  150 ILE   CG2     1536    0.453380695    6.029781080    7.277351200
  150 ILE   CD      1537    0.627219902    6.172229268    7.492368624
  150 ILE   C       1538    0.197915746    5.921515324    7.371137991
  150 ILE   O       1539    0.122845586    5.953691556    7.279175658
  151 THR   N       1540    0.203408918    5.794344918    7.409690887
  151 THR   H       1541    0.261521041    5.764738365    7.485509092
  151 THR   CA      1542    0.127666093    5.689320398    7.340107105
  151 THR   CB      1543    0.168768670    5.548427369    7.383381993
  151 THR   OG1     1544    0.309269023    5.535074529    7.360434527
  151 THR   HG1     1545    0.354997781    5.563699301    7.444638713
  151 THR   CG2     1546    0.095753181    5.440311676    7.303480113
  151 THR   C       1547    6.045944885    5.708921946    7.348841490
  151 THR   O       1548    5.980568624    5.709815134    7.244667475
  152 THR   N       1549    5.995639049    5.743941048    7.466878188
  152 THR   H       1550    6.048413559    5.734076895    7.551254839
  152 THR   CA      1551    5.854855874    5.779844426    7.489332953
  152 THR   CB      1552    5.827314950    5.808504677    7.637080356
  152 THR   OG1     1553    5.878009732    5.702561677    7.718666134
  152 THR   HG1     1554    5.846797949    5.715458098    7.812791907
  152 THR   CG2     1555    5.677340624    5.824564268    7.662682505
  152 THR   C       1556    5.810357466    5.898855740    7.404087617
  152 THR   O       1557    5.713839744    5.885508034    7.329035133
  153 PHE   N       1558    5.889577785    6.005594358    7.399422613
  153 PHE   H       1559    5.965110162    6.018112168    7.463765690
  153 PHE   CA      1560    5.866044848    6.119086653    7.309001667
  153 PHE   CB      1561    5.966266175    6.232438415    7.331676177
  153 PHE   CG      1562    5.924549735    6.331106565    7.440897777
  153 PHE   CD1     1563    5.809986932    6.408401774    7.425947510
  153 PHE   HD1     1564    5.737416224    6.385248566    7.347995405
  153 PHE   CD2     1565    6.014293161    6.357844126    7.543613280
  153 PHE   HD2     1566    6.109032574    6.304178214    7.548559966
  153 PHE   CE1     1567    5.786630876    0.015220057    7.511448833
  153 PHE   HE1     1568    5.693409665    0.071326341    7.504975965
  153 PHE   CE2     1569    5.989435700    6.463333847    7.630638255
  153 PHE   HE2     1570    6.067210229    6.494310359    7.700441655
  153 PHE   CZ      1571    5.877803458    0.043873010    7.612367043
  153 PHE   HZ      1572    5.869089256    0.136816275    7.668627044
  153 PHE   C       1573    5.869144431    6.084797153    7.159913594
  153 PHE   O       1574    5.789359599    6.136701783    7.082024259
  154 ARG   N       1575    5.965571613    6.001867262    7.121024975
  154 ARG   H       1576    6.043403083    5.983613587    7.181115132
  154 ARG   CA      1577    5.982181327    5.954669494    6.982796457
  154 ARG   CB      1578    6.118470470    5.885982380    6.972125295
  154 ARG   CG      1579    6.168738159    5.881577435    6.827692957
  154 ARG   CD      1580    0.240296115    5.823432297    6.820690702
  154 ARG   NE      1581    0.239884701    5.683132376    6.864523498
  154 ARG   HE      1582    0.285056685    5.663670744    6.951591448
  154 ARG   CZ      1583    0.197146949    5.579808401    6.790692548
  154 ARG   NH1     1584    0.163143784    5.593520247    6.661807340
  154 ARG   HH11    1585    0.124499741    5.521723395    6.603898173
  154 ARG   HH12    1586    0.184316076    5.678702629    6.613882005
  154 ARG   NH2     1587    0.169018341    5.464620848    6.853094334
  154 ARG   HH21    1588    0.144310777    5.387090570    6.794960801
  154 ARG   HH22    1589    0.178042910    5.446656729    6.951047370
  154 ARG   C       1590    5.867366141    5.864685384    6.936630194
  154 ARG   O       1591    5.790379224    5.904091770    6.849183534
  155 THR   N       1592    5.845375785    5.751410380    7.002766527
  155 THR   H       1593    5.893203313    5.728882285    7.087651225
  155 THR   CA      1594    5.741730940    5.655489379    6.961925227
  155 THR   CB      1595    5.764109932    5.514455740    7.016841015
  155 THR   OG1     1596    5.754712546    5.518039245    7.159479822
  155 THR   HG1     1597    5.712620350    5.431114631    7.185446782
  155 THR   CG2     1598    5.901096171    5.461354137    6.974138295
  155 THR   C       1599    5.597641158    5.691198892    6.998963869
  155 THR   O       1600    5.508514482    5.673791490    6.916014074
  156 GLY   N       1601    5.580401375    5.753122689    7.115386525
  156 GLY   H       1602    5.657660159    5.788316181    7.168233578
  156 GLY   CA      1603    5.449410616    5.775657488    7.178206925
  156 GLY   C       1604    5.387878073    5.650541967    7.241229344
  156 GLY   O       1605    5.266908203    5.641688226    7.261641048
  157 THR   N       1606    5.474385039    5.555929209    7.276612219
  157 THR   H       1607    5.570881234    5.560832394    7.250834640
  157 THR   CA      1608    5.436516118    5.431715582    7.345515384
  157 THR   CB      1609    5.458847906    5.310536803    7.254820818
  157 THR   OG1     1610    5.595946232    5.310795880    7.214210852
  157 THR   HG1     1611    5.617590659    5.213281693    7.209343772
  157 THR   CG2     1612    5.365442528    5.309026786    7.133660267
  157 THR   C       1613    5.523659895    5.412205457    7.469735237
  157 THR   O       1614    5.641088490    5.448580376    7.473970230
  158 TRP   N       1615    5.463975108    5.347279536    7.569278726
  158 TRP   H       1616    5.364777033    5.334654826    7.569742133
  158 TRP   CA      1617    5.530162876    5.312205903    7.695770021
  158 TRP   CB      1618    5.418623128    5.276602804    7.794239805
  158 TRP   CG      1619    5.321068613    5.391317086    7.821242479
  158 TRP   CD1     1620    5.190297655    5.387434808    7.797325452
  158 TRP   HD1     1621    5.139953356    5.309341114    7.740337823
  158 TRP   CD2     1622    5.345444095    5.505372436    7.896848608
  158 TRP   NE1     1623    5.131191116    5.491838535    7.854733633
  158 TRP   HE1     1624    5.033886008    5.513725493    7.847433170
  158 TRP   CE2     1625    5.221994005    5.565667343    7.917931447
  158 TRP   CE3     1626    5.459934491    5.558319413    7.955209581
  158 TRP   HE3     1627    5.555770476    5.507835839    7.942960543
  158 TRP   CZ2     1628    5.212861436    5.677639442    7.999794679
  158 TRP   HZ2     1629    5.117973418    5.729468402    8.013591105
  158 TRP   CZ3     1630    5.450021257    5.670074821    8.037249582
  158 TRP   HZ3     1631    5.538518317    5.710836527    8.086092396
  158 TRP   CH2     1632    5.326439961    5.728931158    8.061352368
  158 TRP   HH2     1633    5.318844528    5.809439765    8.134437670
  158 TRP   C       1634    5.635799844    5.201585251    7.691955643
  158 TRP   O       1635    5.680913508    5.151642644    7.794919783
  159 ASP   N       1636    5.686563201    5.171119431    7.572859022
  159 ASP   H       1637    5.655150761    5.216346915    7.489384502
  159 ASP   CA      1638    5.779461631    5.059607034    7.549532184
  159 ASP   CB      1639    5.791697013    5.030330073    7.399865112
  159 ASP   CG      1640    5.658449343    5.005403084    7.328905318
  159 ASP   OD1     1641    5.559551171    4.962588278    7.392225287
  159 ASP   OD2     1642    5.650501975    5.040574132    7.209230330
  159 ASP   C       1643    5.918107308    5.071947480    7.613080189
  159 ASP   O       1644    6.004466781    4.986827749    7.592480859
  160 ALA   N       1645    5.950474093    5.191736296    7.660928957
  160 ALA   H       1646    5.903664578    5.273058319    7.626348910
  160 ALA   CA      1647    6.068363796    5.216409498    7.745211113
  160 ALA   CB      1648    6.105005772    5.363910844    7.727626449
  160 ALA   C       1649    6.052344162    5.183384922    7.893744665
  160 ALA   O       1650    6.148313473    5.195342048    7.969753533
  161 TYR   N       1651    5.930126299    5.152878338    7.936430578
  161 TYR   H       1652    5.855966467    5.136326024    7.871413444
  161 TYR   CA      1653    5.890934039    5.136651833    8.077188492
  161 TYR   CB      1654    5.813491167    5.260776603    8.121994348
  161 TYR   CG      1655    5.901004279    5.385473742    8.136128589
  161 TYR   CD1     1656    5.917760708    5.470532397    8.027467351
  161 TYR   HD1     1657    5.874743989    5.446370409    7.930283673
  161 TYR   CD2     1658    5.948757517    5.420998546    8.261733209
  161 TYR   HD2     1659    5.930514106    5.356465250    8.347652710
  161 TYR   CE1     1660    5.985866412    5.590615549    8.043612099
  161 TYR   HE1     1661    6.009459951    5.652925170    7.957347998
  161 TYR   CE2     1662    6.015756348    5.541517092    8.279197709
  161 TYR   HE2     1663    6.046397342    5.571761234    8.379346345
  161 TYR   CZ      1664    6.034748121    5.624422303    8.169263033
  161 TYR   OH      1665    6.110129772    5.737446127    8.175301041
  161 TYR   HH      1666    6.123444600    5.756535786    8.272559993
  161 TYR   C       1667    5.810894098    5.010565369    8.110447453
  161 TYR   O       1668    5.722811913    5.011657343    8.196292420
  162 LYSH  N       1669    5.849993428    4.898386070    8.050656267
  162 LYSH  H       1670    5.940937585    4.886025956    8.010951179
  162 LYSH  CA      1671    5.786923260    4.766625269    8.067205378
  162 LYSH  CB      1672    5.681614358    4.736938514    7.960279107
  162 LYSH  CG      1673    5.557271207    4.826068539    7.958561836
  162 LYSH  CD      1674    5.462192936    4.782551564    7.846879187
  162 LYSH  CE      1675    5.526459177    4.827040471    7.715356293
  162 LYSH  NZ      1676    5.450075953    4.783741559    7.597468455
  162 LYSH  HZ1     1677    5.354555401    4.813111500    7.600955850
  162 LYSH  HZ2     1678    5.461271079    4.685262782    7.584220665
  162 LYSH  HZ3     1679    5.495006627    4.827296842    7.519459026
  162 LYSH  C       1680    5.891945568    4.658312350    8.041707491
  162 LYSH  O1      1681    5.855159669    4.538860839    8.040580680
  162 LYSH  O2      1682    6.006820782    4.694703857    8.008491237
  163 PXY   C1      1683    5.687576811    0.517542809    7.746389851
  163 PXY   Me1     1684    5.552005058    0.571222780    7.792690555
  163 PXY   C2      1685    5.696794602    0.462975646    7.618879841
  163 PXY   H2      1686    5.611262847    0.460240855    7.551372295
  163 PXY   F1      1687    5.818256212    0.410028115    7.576896896
  163 PXY   H3      1688    5.831844887    0.365405961    7.478382025
  163 PXY   F2      1689    5.924559115    0.414413162    7.666333133
  163 PXY   Me2     1690    6.055303434    0.354740817    7.613882779
  163 PXY   C5      1691    5.917157628    0.467417058    7.794605104
  163 PXY   H5      1692    6.002312288    0.460868127    7.862336223
  163 PXY   C6      1693    5.795174180    0.520917309    7.834331083
  163 PXY   H6      1694    5.786378811    0.568114608    7.932188463
  164 CL-   CL-     1695    0.986967487    0.228394489    6.534607905
  165 CL-   CL-     1696    0.845651701    6.056609776    2.469993584
  166 CL-   CL-     1697    4.811593917    3.147870455    8.498177448
  167 CL-   CL-     1698    4.801467783    0.398184033    1.587480578
  168 CL-   CL-     1699    5.434232362    1.897018327    7.561400698
  169 CL-   CL-     1700    0.958394304    0.604266347    8.259211481
  170 CL-   CL-     1701    0.995541960    5.267826358    8.543660927
  171 CL-   CL-     1702    1.572977711    4.513378583    8.485564827
  172 CL-   CL-     1703    3.118036045    4.872165089    8.283070811
    1 SOLV  OW      1704    4.973082339    6.029868111    4.800367972
    1 SOLV  HW1     1705    4.901328803    5.960817319    4.791232236
    1 SOLV  HW2     1706    5.042779817    5.997230702    4.864220514
    2 SOLV  OW      1707    5.949075595    5.626226339    6.705213679
    2 SOLV  HW1     1708    6.046971327    5.637195615    6.722424250
    2 SOLV  HW2     1709    5.899319070    5.702849851    6.745874343
    3 SOLV  OW      1710    4.437714036    3.808543594    5.269140132
    3 SOLV  HW1     1711    4.472006133    3.747537769    5.340583719
    3 SOLV  HW2     1712    4.384835837    3.755665118    5.202736321
    4 SOLV  OW      1713    3.213397140    3.899941827    8.374681704
    4 SOLV  HW1     1714    3.220040520    3.853383707    8.462938608
    4 SOLV  HW2     1715    3.164686655    3.986504355    8.386282529
    5 SOLV  OW      1716    4.008726641    3.897065615    7.232853950
    5 SOLV  HW1     1717    3.997873665    3.800093741    7.254776226
    5 SOLV  HW2     1718    3.918656547    3.940088089    7.226684465
    6 SOLV  OW      1719    3.756464796    5.690338125    4.412674084
    6 SOLV  HW1     1720    3.667142203    5.654806962    4.385087860
    6 SOLV  HW2     1721    3.786177802    5.760063307    4.347426464
    7 SOLV  OW      1722    5.191701148    3.532171809    5.617998123
    7 SOLV  HW1     1723    5.127871621    3.576569487    5.555096559
    7 SOLV  HW2     1724    5.246511931    3.465118898    5.567982030
    8 SOLV  OW      1725    5.060800452    3.645046431    5.390094855
    8 SOLV  HW1     1726    5.013139355    3.610767896    5.309140265
    8 SOLV  HW2     1727    5.000557081    3.706961706    5.440484649
    9 SOLV  OW      1728    4.406314478    3.504336158    6.922926630
    9 SOLV  HW1     1729    4.411844357    3.549313895    6.833782865
    9 SOLV  HW2     1730    4.323140945    3.448970327    6.927188055
   10 SOLV  OW      1731    3.789489499    4.069890019    7.250675500
   10 SOLV  HW1     1732    3.696785889    4.084490178    7.285228797
   10 SOLV  HW2     1733    3.854956171    4.080283770    7.325559531
   11 SOLV  OW      1734    3.566230110    5.801610369    5.415358543
   11 SOLV  HW1     1735    3.532504579    5.893756213    5.434689656
   11 SOLV  HW2     1736    3.630744051    5.774127096    5.486651461
   12 SOLV  OW      1737    5.833006436    3.928699050    5.282329615
   12 SOLV  HW1     1738    5.887016434    3.959512697    5.360656664
   12 SOLV  HW2     1739    5.863051898    3.837298104    5.255035089
   13 SOLV  OW      1740    4.658416351    4.050225152    5.676714499
   13 SOLV  HW1     1741    4.572393159    4.054627534    5.625913513
   13 SOLV  HW2     1742    4.654116646    3.975544439    5.743093132
   14 SOLV  OW      1743    5.346139372    4.620930746    7.062703796
   14 SOLV  HW1     1744    5.381778492    4.607549553    7.155174366
   14 SOLV  HW2     1745    5.317979288    4.532780267    7.024783532
   15 SOLV  OW      1746    3.425583111    5.063061328    6.931389693
   15 SOLV  HW1     1747    3.329677474    5.089504575    6.941626758
   15 SOLV  HW2     1748    3.431718556    4.981822423    6.873400562
   16 SOLV  OW      1749    4.468326863    6.324619827    7.652333594
   16 SOLV  HW1     1750    4.564609903    6.337573711    7.676037050
   16 SOLV  HW2     1751    4.451926641    6.228273871    7.631113834
   17 SOLV  OW      1752    4.594112367    4.691843424    6.556852934
   17 SOLV  HW1     1753    4.650101424    4.742393472    6.491188033
   17 SOLV  HW2     1754    4.514999620    4.652597881    6.509919348
   18 SOLV  OW      1755    4.925838084    3.656652264    6.878897677
   18 SOLV  HW1     1756    4.897997589    3.717509097    6.804589923
   18 SOLV  HW2     1757    4.854920616    3.587739815    6.893853256
   19 SOLV  OW      1758    3.918915501    5.529267845    5.933289689
   19 SOLV  HW1     1759    3.900907844    5.452668890    5.995012684
   19 SOLV  HW2     1760    3.889015942    5.614456531    5.976306853
   20 SOLV  OW      1761    4.052942432    5.337900483    6.319669275
   20 SOLV  HW1     1762    4.144261890    5.307635439    6.346989925
   20 SOLV  HW2     1763    4.004536458    5.262203363    6.275753405
   21 SOLV  OW      1764    4.108540044    3.405711823    7.187610370
   21 SOLV  HW1     1765    4.090572877    3.383799439    7.091705818
   21 SOLV  HW2     1766    4.206302570    3.422645583    7.200150171
   22 SOLV  OW      1767    4.981171996    4.783802896    5.072480172
   22 SOLV  HW1     1768    5.064282921    4.762849231    5.020950468
   22 SOLV  HW2     1769    4.987233107    4.742900113    5.163540631
   23 SOLV  OW      1770    4.343546756    6.209436791    6.346387853
   23 SOLV  HW1     1771    4.347104125    6.132673865    6.410380214
   23 SOLV  HW2     1772    4.434773844    6.249339655    6.337137329
   24 SOLV  OW      1773    3.336723436    5.821662174    4.384157520
   24 SOLV  HW1     1774    3.320945412    5.841650376    4.480869090
   24 SOLV  HW2     1775    3.296038726    5.733195983    4.361353963
   25 SOLV  OW      1776    3.940636629    4.277536492    4.400500490
   25 SOLV  HW1     1777    3.846193110    4.307721866    4.413514474
   25 SOLV  HW2     1778    3.998477359    4.317512843    4.471611767
   26 SOLV  OW      1779    3.823864228    3.541105681    5.883934163
   26 SOLV  HW1     1780    3.786455264    3.450316508    5.902898426
   26 SOLV  HW2     1781    3.793552707    3.571414033    5.793586040
   27 SOLV  OW      1782    3.943623140    3.375304254    6.183360957
   27 SOLV  HW1     1783    3.913085244    3.305738159    6.118322938
   27 SOLV  HW2     1784    3.867408285    3.401143037    6.242734776
   28 SOLV  OW      1785    4.445110979    5.927496457    7.040931872
   28 SOLV  HW1     1786    4.389682763    5.922530673    6.957835643
   28 SOLV  HW2     1787    4.525657942    5.869099401    7.030760798
   29 SOLV  OW      1788    4.297461671    5.731773926    8.597651137
   29 SOLV  HW1     1789    4.202278320    5.702395904    8.606533019
   29 SOLV  HW2     1790    4.300373847    5.824256799    8.559722158
   30 SOLV  OW      1791    5.107013207    3.327838076    8.284100211
   30 SOLV  HW1     1792    5.044393618    3.376188899    8.345269524
   30 SOLV  HW2     1793    5.197090805    3.321291689    8.327040078
   31 SOLV  OW      1794    4.415353868    5.330158624    5.757935460
   31 SOLV  HW1     1795    4.465128383    5.404059833    5.803354272
   31 SOLV  HW2     1796    4.317406452    5.340392242    5.775319909
   32 SOLV  OW      1797    4.330285219    4.694196449    4.950611410
   32 SOLV  HW1     1798    4.304583234    4.646745077    5.034812148
   32 SOLV  HW2     1799    4.414939876    4.654862181    4.914720134
   33 SOLV  OW      1800    3.484541307    5.276685802    7.948501815
   33 SOLV  HW1     1801    3.551510800    5.294211000    7.876335453
   33 SOLV  HW2     1802    3.532256857    5.256728752    8.034088887
   34 SOLV  OW      1803    4.164090127    5.306625043    7.332904614
   34 SOLV  HW1     1804    4.184739597    5.396256717    7.372166748
   34 SOLV  HW2     1805    4.067089740    5.302296813    7.308947579
   35 SOLV  OW      1806    4.272064459    4.209315822    8.040967645
   35 SOLV  HW1     1807    4.308962818    4.221491302    7.948815622
   35 SOLV  HW2     1808    4.278632618    4.295587312    8.091125666
   36 SOLV  OW      1809    3.503993175    4.451511174    7.476051952
   36 SOLV  HW1     1810    3.527846927    4.413082064    7.565238498
   36 SOLV  HW2     1811    3.503459832    4.551349910    7.481870728
   37 SOLV  OW      1812    4.418044113    3.552782628    4.546472449
   37 SOLV  HW1     1813    4.512309223    3.534521930    4.574438997
   37 SOLV  HW2     1814    4.368083357    3.466437016    4.539435601
   38 SOLV  OW      1815    4.200263427    6.288293204    8.346916584
   38 SOLV  HW1     1816    4.126935634    6.228809499    8.313952678
   38 SOLV  HW2     1817    4.179081659    6.318941878    8.439724282
   39 SOLV  OW      1818    3.839990623    6.374020275    6.195503169
   39 SOLV  HW1     1819    3.890210214    6.310839535    6.254547710
   39 SOLV  HW2     1820    3.820320127    6.329475173    6.108150168
   40 SOLV  OW      1821    4.464271622    5.186872319    7.780573723
   40 SOLV  HW1     1822    4.389587443    5.245669238    7.749492102
   40 SOLV  HW2     1823    4.432200869    5.092299020    7.785879647
   41 SOLV  OW      1824    5.130058803    4.880772946    6.207260913
   41 SOLV  HW1     1825    5.108360888    4.924311381    6.119881909
   41 SOLV  HW2     1826    5.210911502    4.822920583    6.196462267
   42 SOLV  OW      1827    4.564795463    5.178752120    7.449065738
   42 SOLV  HW1     1828    4.608768205    5.097116926    7.486529929
   42 SOLV  HW2     1829    4.495106149    5.211323952    7.512969333
   43 SOLV  OW      1830    4.415532868    3.977176240    8.130477458
   43 SOLV  HW1     1831    4.359984260    4.046549754    8.084617750
   43 SOLV  HW2     1832    4.476335131    4.021420922    8.196410376
   44 SOLV  OW      1833    3.611936282    4.831616158    6.683049743
   44 SOLV  HW1     1834    3.691264562    4.889891115    6.665402469
   44 SOLV  HW2     1835    3.639288592    4.735582948    6.677603841
   45 SOLV  OW      1836    4.468034031    3.372303597    7.827346740
   45 SOLV  HW1     1837    4.476044180    3.323099679    7.914040231
   45 SOLV  HW2     1838    4.515422794    3.460084935    7.834374254
   46 SOLV  OW      1839    5.118980864    5.864732078    6.332435342
   46 SOLV  HW1     1840    5.213585733    5.832378169    6.330655805
   46 SOLV  HW2     1841    5.080009437    5.848715457    6.423135583
   47 SOLV  OW      1842    5.341373513    4.198702649    8.167552800
   47 SOLV  HW1     1843    5.273455219    4.179199099    8.238312627
   47 SOLV  HW2     1844    5.340168276    4.296402454    8.146257392
   48 SOLV  OW      1845    3.932248553    3.693467503    7.951396534
   48 SOLV  HW1     1846    3.961784375    3.780116855    7.991663057
   48 SOLV  HW2     1847    3.946663180    3.619534323    8.017182273
   49 SOLV  OW      1848    4.209694844    3.815053804    6.695434405
   49 SOLV  HW1     1849    4.233097539    3.911756023    6.705490105
   49 SOLV  HW2     1850    4.218423519    3.769298051    6.783933656
   50 SOLV  OW      1851    5.880236475    4.824351833    6.948356221
   50 SOLV  HW1     1852    5.926882358    4.750905269    6.997666996
   50 SOLV  HW2     1853    5.784492460    4.828112858    6.976973483
   51 SOLV  OW      1854    0.038114765    3.605587944    4.700757158
   51 SOLV  HW1     1855    0.058692828    3.664666336    4.778774939
   51 SOLV  HW2     1856   -0.033177371    3.540281024    4.726335140
   52 SOLV  OW      1857    5.979198466    3.658495533    7.103156653
   52 SOLV  HW1     1858    6.020823117    3.657855937    7.012226910
   52 SOLV  HW2     1859    5.883961116    3.688160094    7.095967131
   53 SOLV  OW      1860    2.930602156    5.161368028    8.186572605
   53 SOLV  HW1     1861    2.908064436    5.222527548    8.110732826
   53 SOLV  HW2     1862    3.027704975    5.137795610    8.182621575
   54 SOLV  OW      1863    3.920007222    5.319576338    4.836825549
   54 SOLV  HW1     1864    3.828680595    5.327464928    4.876814364
   54 SOLV  HW2     1865    3.988814547    5.329109727    4.908773669
   55 SOLV  OW      1866    3.883393444    5.517819606    6.412042765
   55 SOLV  HW1     1867    3.895570548    5.510784542    6.511058044
   55 SOLV  HW2     1868    3.942433944    5.451235635    6.366405634
   56 SOLV  OW      1869    5.225866358    6.188611087    4.328527908
   56 SOLV  HW1     1870    5.321966396    6.161534162    4.322856273
   56 SOLV  HW2     1871    5.169119462    6.107364328    4.341961818
   57 SOLV  OW      1872    6.030358456    3.657736993    6.182031911
   57 SOLV  HW1     1873    6.092041366    3.620432213    6.112711799
   57 SOLV  HW2     1874    6.029952361    3.757561594    6.175974260
   58 SOLV  OW      1875    5.303914248    4.761561778    5.329652896
   58 SOLV  HW1     1876    5.391213687    4.808729037    5.317162729
   58 SOLV  HW2     1877    5.313590482    4.691842817    5.400688263
   59 SOLV  OW      1878    4.785346907    6.222525095    5.873210075
   59 SOLV  HW1     1879    4.875856407    6.248671650    5.839649062
   59 SOLV  HW2     1880    4.725609740    6.202279849    5.795599817
   60 SOLV  OW      1881    4.062312498    5.680630393    8.285656024
   60 SOLV  HW1     1882    4.075976670    5.776840693    8.262031498
   60 SOLV  HW2     1883    4.043830674    5.628228933    8.202504843
   61 SOLV  OW      1884    3.643981751    4.563526745    5.765132767
   61 SOLV  HW1     1885    3.704682155    4.565238759    5.685671335
   61 SOLV  HW2     1886    3.662429978    4.481563431    5.819387515
   62 SOLV  OW      1887    3.443136898    4.489295568    7.754733172
   62 SOLV  HW1     1888    3.412872645    4.436629351    7.834181462
   62 SOLV  HW2     1889    3.386384010    4.466011352    7.675746479
   63 SOLV  OW      1890    4.228357693    5.094289174    5.459344206
   63 SOLV  HW1     1891    4.200565448    5.113406339    5.365205327
   63 SOLV  HW2     1892    4.281293787    5.171394501    5.494759816
   64 SOLV  OW      1893    3.706063327    5.498842770    7.125953900
   64 SOLV  HW1     1894    3.716628390    5.417744419    7.068408474
   64 SOLV  HW2     1895    3.699152898    5.580097252    7.068058209
   65 SOLV  OW      1896    5.008498816    5.180487254    6.198511114
   65 SOLV  HW1     1897    5.100849150    5.213925638    6.179688905
   65 SOLV  HW2     1898    5.009364184    5.080546736    6.202106326
   66 SOLV  OW      1899    4.807251620    3.251333085    5.710539352
   66 SOLV  HW1     1900    4.850502047    3.341067037    5.719344058
   66 SOLV  HW2     1901    4.859230212    3.195517682    5.645851263
   67 SOLV  OW      1902    3.270303073    4.546332657    6.845783149
   67 SOLV  HW1     1903    3.246528938    4.603646446    6.924216829
   67 SOLV  HW2     1904    3.287776295    4.604345743    6.766226472
   68 SOLV  OW      1905    5.738916803    4.642256203    8.489043336
   68 SOLV  HW1     1906    5.670974660    4.569067559    8.494300899
   68 SOLV  HW2     1907    5.756895311    4.664182067    8.393139577
   69 SOLV  OW      1908    3.159336573    3.736761144    7.901578791
   69 SOLV  HW1     1909    3.104156860    3.710115789    7.980613378
   69 SOLV  HW2     1910    3.250121874    3.695462325    7.908904589
   70 SOLV  OW      1911    4.487111016    4.923742341    5.438766342
   70 SOLV  HW1     1912    4.507121463    4.926030308    5.536724815
   70 SOLV  HW2     1913    4.404368501    4.976841565    5.420436482
   71 SOLV  OW      1914    5.103744353    4.348609708    5.945944998
   71 SOLV  HW1     1915    5.112694334    4.441454238    5.982021491
   71 SOLV  HW2     1916    5.099590391    4.283643386    6.021853661
   72 SOLV  OW      1917    3.930357103    6.320442615    6.865903381
   72 SOLV  HW1     1918    4.009999398    6.358069253    6.818559268
   72 SOLV  HW2     1919    3.876982641    6.395043104    6.905751061
   73 SOLV  OW      1920    5.049784247    4.921715374    8.002860261
   73 SOLV  HW1     1921    5.016371107    5.009630653    7.968861174
   73 SOLV  HW2     1922    5.033210233    4.915586483    8.101295046
   74 SOLV  OW      1923    4.719813074    4.117941085    7.217344497
   74 SOLV  HW1     1924    4.647437202    4.144107881    7.281210355
   74 SOLV  HW2     1925    4.767349929    4.037143654    7.252174442
   75 SOLV  OW      1926    3.935316591    3.877559711    5.047390307
   75 SOLV  HW1     1927    3.945651295    3.778164498    5.051113726
   75 SOLV  HW2     1928    3.968756349    3.911247757    4.959372691
   76 SOLV  OW      1929    3.869035394    5.472334857    8.386547079
   76 SOLV  HW1     1930    3.958526231    5.430175077    8.371858605
   76 SOLV  HW2     1931    3.808226802    5.406704994    8.431215378
   77 SOLV  OW      1932    0.008289462    4.923151839    6.249627675
   77 SOLV  HW1     1933   -0.061630858    4.860190665    6.215755838
   77 SOLV  HW2     1934    0.011460095    5.004083297    6.190973743
   78 SOLV  OW      1935    5.155583941    3.510938101    5.883127170
   78 SOLV  HW1     1936    5.059663639    3.486099133    5.869619735
   78 SOLV  HW2     1937    5.200710447    3.519082745    5.794249610
   79 SOLV  OW      1938    5.175015949    5.884860780    4.917888243
   79 SOLV  HW1     1939    5.222464638    5.867992287    5.004294128
   79 SOLV  HW2     1940    5.114004738    5.808186991    4.897892574
   80 SOLV  OW      1941    4.093246629    4.705391259    5.178566479
   80 SOLV  HW1     1942    4.116989443    4.726541390    5.083749009
   80 SOLV  HW2     1943    4.171781308    4.663283716    5.223961521
   81 SOLV  OW      1944    3.598703335    5.951703316    6.585236171
   81 SOLV  HW1     1945    3.526714777    6.019189279    6.601490284
   81 SOLV  HW2     1946    3.682966414    5.981419347    6.630164966
   82 SOLV  OW      1947    4.902885843    4.517090830    7.823518451
   82 SOLV  HW1     1948    4.933769574    4.609999602    7.803166861
   82 SOLV  HW2     1949    4.976247816    4.466901007    7.869352273
   83 SOLV  OW      1950    4.195431595    5.689196230    5.113752259
   83 SOLV  HW1     1951    4.141094053    5.723743793    5.037229535
   83 SOLV  HW2     1952    4.153797182    5.718186909    5.199927353
   84 SOLV  OW      1953    3.101370731    5.652043237    5.473427064
   84 SOLV  HW1     1954    3.177268294    5.680657123    5.531915253
   84 SOLV  HW2     1955    3.125709584    5.667001384    5.377584790
   85 SOLV  OW      1956    3.496796450    5.613160658    7.337492316
   85 SOLV  HW1     1957    3.557223154    5.681319587    7.296201760
   85 SOLV  HW2     1958    3.511818620    5.524492552    7.293744304
   86 SOLV  OW      1959    5.807450846    3.754533891    5.993302768
   86 SOLV  HW1     1960    5.772479875    3.662133875    6.008797587
   86 SOLV  HW2     1961    5.736555924    3.821244755    6.016207560
   87 SOLV  OW      1962    4.775574944    5.786624668    5.376469337
   87 SOLV  HW1     1963    4.739161626    5.715598205    5.436717001
   87 SOLV  HW2     1964    4.840445996    5.745782945    5.312250072
   88 SOLV  OW      1965    5.491519869    6.062775509    6.324737696
   88 SOLV  HW1     1966    5.404123375    6.031588579    6.287462604
   88 SOLV  HW2     1967    5.543790253    6.108845332    6.252995285
   89 SOLV  OW      1968    5.382659269    3.836582518    6.863490809
   89 SOLV  HW1     1969    5.353589475    3.745282195    6.892113154
   89 SOLV  HW2     1970    5.461159302    3.828801138    6.802019527
   90 SOLV  OW      1971    5.515934493    6.323027542    4.284018369
   90 SOLV  HW1     1972    5.489972914    6.407544435    4.330742209
   90 SOLV  HW2     1973    5.513843976    6.247050913    4.349004858
   91 SOLV  OW      1974    4.235394835    3.577832868    8.003150970
   91 SOLV  HW1     1975    4.218538731    3.590262647    7.905365425
   91 SOLV  HW2     1976    4.309290091    3.638629722    8.032197435
   92 SOLV  OW      1977    5.092355092    3.807646787    7.567702412
   92 SOLV  HW1     1978    5.121489632    3.902089480    7.552413824
   92 SOLV  HW2     1979    5.014550021    3.786779203    7.508432798
   93 SOLV  OW      1980    3.617894322    5.394210087    6.455329666
   93 SOLV  HW1     1981    3.699383380    5.338489696    6.439357012
   93 SOLV  HW2     1982    3.567431501    5.357734785    6.533589918
   94 SOLV  OW      1983    4.673558518    6.114137813    6.721028275
   94 SOLV  HW1     1984    4.773536460    6.111959291    6.722037602
   94 SOLV  HW2     1985    4.640591336    6.166182133    6.799800304
   95 SOLV  OW      1986    5.667797309    5.324912948    6.431172329
   95 SOLV  HW1     1987    5.645831209    5.275929516    6.515541665
   95 SOLV  HW2     1988    5.731015605    5.399666801    6.451552214
   96 SOLV  OW      1989    5.002514743    4.127404387    8.201859319
   96 SOLV  HW1     1990    5.007044435    4.168423642    8.292946686
   96 SOLV  HW2     1991    5.004549731    4.199596800    8.132677986
   97 SOLV  OW      1992    5.426657474    4.062389875    7.510555202
   97 SOLV  HW1     1993    5.408788327    4.111166431    7.596015944
   97 SOLV  HW2     1994    5.505621421    4.103251759    7.464779186
   98 SOLV  OW      1995    5.930782780    5.735337221    4.680315587
   98 SOLV  HW1     1996    5.932939868    5.820526722    4.627971313
   98 SOLV  HW2     1997    5.924206417    5.756359872    4.777864353
   99 SOLV  OW      1998    3.559725654    5.297813443    5.226312272
   99 SOLV  HW1     1999    3.555704180    5.397599994    5.231611876
   99 SOLV  HW2     2000    3.472017772    5.259381982    5.255152907
  100 SOLV  OW      2001    5.556454907    3.354317860    5.054534506
  100 SOLV  HW1     2002    5.618142488    3.418247669    5.100464744
  100 SOLV  HW2     2003    5.477597375    3.404178071    5.018515556
  101 SOLV  OW      2004    3.707561705    3.508007448    7.397253528
  101 SOLV  HW1     2005    3.695275840    3.604253160    7.421492734
  101 SOLV  HW2     2006    3.687912620    3.450834610    7.476912053
  102 SOLV  OW      2007    4.040708311    6.463902692    5.433469824
  102 SOLV  HW1     2008    4.052326775    6.366811825    5.412520443
  102 SOLV  HW2     2009    4.127907165    6.502007327    5.464205566
  103 SOLV  OW      2010    5.334933500    4.900654152    8.129102193
  103 SOLV  HW1     2011    5.295643322    4.992213701    8.120518888
  103 SOLV  HW2     2012    5.350411496    4.879968877    8.225713090
  104 SOLV  OW      2013    3.744230342    4.258796875    7.795456048
  104 SOLV  HW1     2014    3.741253926    4.209603518    7.882476647
  104 SOLV  HW2     2015    3.675811512    4.220653295    7.733288113
  105 SOLV  OW      2016    4.265154913    5.142092065    4.537234649
  105 SOLV  HW1     2017    4.237476667    5.129412635    4.441974649
  105 SOLV  HW2     2018    4.328356871    5.069181504    4.563525637
  106 SOLV  OW      2019    4.144987947    3.291381192    5.597798852
  106 SOLV  HW1     2020    4.201327707    3.242032867    5.664073423
  106 SOLV  HW2     2021    4.204117284    3.341551831    5.534652601
  107 SOLV  OW      2022    3.824095590    4.760823450    5.920912974
  107 SOLV  HW1     2023    3.924088940    4.760241166    5.922602476
  107 SOLV  HW2     2024    3.791253708    4.683705352    5.866375484
  108 SOLV  OW      2025    4.635560001    5.254562122    5.995042223
  108 SOLV  HW1     2026    4.671690020    5.327795728    5.937312067
  108 SOLV  HW2     2027    4.570217531    5.292822631    6.060369273
  109 SOLV  OW      2028    3.990005703    4.674978965    7.457350287
  109 SOLV  HW1     2029    4.030401327    4.586325226    7.434758688
  109 SOLV  HW2     2030    4.061717102    4.744635722    7.459684801
  110 SOLV  OW      2031    4.354184635    5.245628945    8.312979677
  110 SOLV  HW1     2032    4.372410686    5.330013510    8.363464720
  110 SOLV  HW2     2033    4.438410607    5.214146606    8.269202188
  111 SOLV  OW      2034    3.141816196    3.545699888    7.457061588
  111 SOLV  HW1     2035    3.086622372    3.535014416    7.539769889
  111 SOLV  HW2     2036    3.221493245    3.485478537    7.462193938
  112 SOLV  OW      2037    3.741265980    5.270023196    8.507648485
  112 SOLV  HW1     2038    3.813005080    5.264954799    8.577144586
  112 SOLV  HW2     2039    3.658646008    5.225170876    8.541740063
  113 SOLV  OW      2040    5.027509353    6.209161982    4.601098801
  113 SOLV  HW1     2041    5.082452171    6.150088786    4.541992389
  113 SOLV  HW2     2042    4.997085468    6.157300739    4.681014466
  114 SOLV  OW      2043    4.996102121    3.316753463    5.067663894
  114 SOLV  HW1     2044    5.075489442    3.321591961    5.128293215
  114 SOLV  HW2     2045    4.981663585    3.405827654    5.024549904
  115 SOLV  OW      2046    4.641847559    6.305498446    8.118819751
  115 SOLV  HW1     2047    4.602466867    6.223673500    8.160721465
  115 SOLV  HW2     2048    4.630457299    6.383310284    8.180603607
  116 SOLV  OW      2049    5.140028014    4.373926799    7.892530994
  116 SOLV  HW1     2050    5.225978689    4.329785412    7.918332874
  116 SOLV  HW2     2051    5.151492776    4.420343583    7.804699042
  117 SOLV  OW      2052    4.280604225    4.601834834    7.173212385
  117 SOLV  HW1     2053    4.186232099    4.571153624    7.160785980
  117 SOLV  HW2     2054    4.285509087    4.700805270    7.159701163
  118 SOLV  OW      2055    5.922118358    6.101032739    5.098514270
  118 SOLV  HW1     2056    5.864391053    6.182364029    5.105900754
  118 SOLV  HW2     2057    6.000381545    6.120983782    5.039547916
  119 SOLV  OW      2058    4.652994747    3.658092906    7.425809463
  119 SOLV  HW1     2059    4.692252309    3.675321222    7.516162285
  119 SOLV  HW2     2060    4.564396906    3.703933400    7.418689346
  120 SOLV  OW      2061    4.471065910    6.275589559    4.995697067
  120 SOLV  HW1     2062    4.441425908    6.292182698    5.089751389
  120 SOLV  HW2     2063    4.490457548    6.178240216    4.983569588
  121 SOLV  OW      2064    3.978742988    5.387447778    5.454238805
  121 SOLV  HW1     2065    3.895156905    5.397374706    5.508232447
  121 SOLV  HW2     2066    3.996127131    5.290434697    5.437307411
  122 SOLV  OW      2067    5.646175123    3.312704694    7.497168011
  122 SOLV  HW1     2068    5.617097914    3.408352463    7.494370473
  122 SOLV  HW2     2069    5.705367722    3.298188898    7.576461887
  123 SOLV  OW      2070    6.020804591    4.148370113    8.217905466
  123 SOLV  HW1     2071    6.116200092    4.141844905    8.247211155
  123 SOLV  HW2     2072    5.967543730    4.195590929    8.288144285
  124 SOLV  OW      2073    4.095729740    3.632605503    6.319454841
  124 SOLV  HW1     2074    4.078813580    3.547050276    6.368404568
  124 SOLV  HW2     2075    4.176661015    3.677336784    6.357547263
  125 SOLV  OW      2076    4.640900133    4.757350357    8.292516850
  125 SOLV  HW1     2077    4.544221167    4.750061484    8.317047346
  125 SOLV  HW2     2078    4.697192873    4.737514557    8.372761628
  126 SOLV  OW      2079    3.217925909    6.391402860    6.640906721
  126 SOLV  HW1     2080    3.122505845    6.399291429    6.612016034
  126 SOLV  HW2     2081    3.229069527    6.433592607    6.730890931
  127 SOLV  OW      2082    4.541140797    3.343975660    5.688692079
  127 SOLV  HW1     2083    4.585295533    3.427728321    5.720907396
  127 SOLV  HW2     2084    4.470827067    3.367139502    5.621463224
  128 SOLV  OW      2085    3.146977787    4.890262191    4.681349624
  128 SOLV  HW1     2086    3.142532427    4.801499834    4.635489598
  128 SOLV  HW2     2087    3.242656011    4.916636636    4.693673736
  129 SOLV  OW      2088    4.422384512    4.018667135    7.064852509
  129 SOLV  HW1     2089    4.486557306    4.047302021    6.993694486
  129 SOLV  HW2     2090    4.469388418    4.016259939    7.153094045
  130 SOLV  OW      2091    5.069307054    4.919627088    8.310987814
  130 SOLV  HW1     2092    5.142633708    4.893889108    8.373937897
  130 SOLV  HW2     2093    5.021241690    4.837424861    8.280449667
  131 SOLV  OW      2094    5.460486635    5.849126230    5.601728855
  131 SOLV  HW1     2095    5.518987924    5.802916717    5.668391196
  131 SOLV  HW2     2096    5.377232508    5.795527728    5.587688384
  132 SOLV  OW      2097    3.229643910    5.763640239    5.247973546
  132 SOLV  HW1     2098    3.250961308    5.847857801    5.198435840
  132 SOLV  HW2     2099    3.196234501    5.694727317    5.183657000
  133 SOLV  OW      2100    3.624549022    4.437430883    7.166861414
  133 SOLV  HW1     2101    3.595424233    4.505933168    7.100069803
  133 SOLV  HW2     2102    3.720176182    4.453387935    7.191407318
  134 SOLV  OW      2103    3.530739436    4.399010781    8.124236384
  134 SOLV  HW1     2104    3.475287544    4.384941046    8.042205674
  134 SOLV  HW2     2105    3.489198041    4.350560444    8.201223013
  135 SOLV  OW      2106    4.965137290    3.378967031    4.455298904
  135 SOLV  HW1     2107    4.959995947    3.456022069    4.391762807
  135 SOLV  HW2     2108    4.913474854    3.301765353    4.418267413
  136 SOLV  OW      2109    4.887282439    4.088429183    6.247111547
  136 SOLV  HW1     2110    4.858308835    4.098023620    6.151872848
  136 SOLV  HW2     2111    4.852073329    4.002451335    6.284119118
  137 SOLV  OW      2112    5.156715521    4.233779502    6.218222027
  137 SOLV  HW1     2113    5.133811198    4.275572303    6.306136342
  137 SOLV  HW2     2114    5.084679183    4.169518824    6.192118535
  138 SOLV  OW      2115    4.342240258    5.900943944    6.771061588
  138 SOLV  HW1     2116    4.341944804    5.809549997    6.730456639
  138 SOLV  HW2     2117    4.250618862    5.940507414    6.764711042
  139 SOLV  OW      2118    5.443964220    6.069169268    5.415118803
  139 SOLV  HW1     2119    5.412338843    6.120947361    5.335616588
  139 SOLV  HW2     2120    5.365745004    6.025877434    5.459944355
  140 SOLV  OW      2121    5.714576131    4.068398010    8.453599507
  140 SOLV  HW1     2122    5.713271098    4.158188438    8.497617970
  140 SOLV  HW2     2123    5.623140830    4.046774825    8.419343985
  141 SOLV  OW      2124    5.351550585    3.313690593    5.714280348
  141 SOLV  HW1     2125    5.345458433    3.234039916    5.774448184
  141 SOLV  HW2     2126    5.278711484    3.378301283    5.737088284
  142 SOLV  OW      2127    5.935161212    4.671862839    5.138260773
  142 SOLV  HW1     2128    5.919763506    4.723088824    5.053769049
  142 SOLV  HW2     2129    5.997646518    4.595886254    5.120235726
  143 SOLV  OW      2130    3.414243280    5.671996155    8.207637754
  143 SOLV  HW1     2131    3.357430666    5.616273519    8.268211614
  143 SOLV  HW2     2132    3.356141921    5.717981872    8.140474713
  144 SOLV  OW      2133    5.256315348    3.714097528    6.419483052
  144 SOLV  HW1     2134    5.265003516    3.771729079    6.338212176
  144 SOLV  HW2     2135    5.159842796    3.706436155    6.444707894
  145 SOLV  OW      2136    3.953419519    3.665449633    4.643739697
  145 SOLV  HW1     2137    4.033262281    3.605255668    4.645533316
  145 SOLV  HW2     2138    3.894436324    3.644865359    4.721825129
  146 SOLV  OW      2139    5.768783130    5.659215033    4.441038553
  146 SOLV  HW1     2140    5.848715494    5.605447154    4.414174127
  146 SOLV  HW2     2141    5.781027149    5.692676936    4.534475436
  147 SOLV  OW      2142    3.137400460    3.375693302    6.659854070
  147 SOLV  HW1     2143    3.145477048    3.276425169    6.650778215
  147 SOLV  HW2     2144    3.217688242    3.411411006    6.707585402
  148 SOLV  OW      2145    4.551428293    4.720985259    7.446354865
  148 SOLV  HW1     2146    4.579029826    4.628355874    7.472039369
  148 SOLV  HW2     2147    4.502492367    4.763478342    7.522510920
  149 SOLV  OW      2148    3.528659841    4.952822318    7.899672826
  149 SOLV  HW1     2149    3.534392825    4.879889375    7.831482744
  149 SOLV  HW2     2150    3.619650630    4.991426642    7.914870149
  150 SOLV  OW      2151    4.770289242    3.965126647    5.247500050
  150 SOLV  HW1     2152    4.775525244    4.048514777    5.302461294
  150 SOLV  HW2     2153    4.728944353    3.892011071    5.301781023
  151 SOLV  OW      2154    5.340485422    5.729934778    6.673201953
  151 SOLV  HW1     2155    5.364416811    5.633810912    6.686954141
  151 SOLV  HW2     2156    5.370713270    5.759116106    6.582448054
  152 SOLV  OW      2157    3.976036876    5.935366568    8.021285629
  152 SOLV  HW1     2158    3.931249331    5.989770134    7.950319665
  152 SOLV  HW2     2159    4.028813570    5.861913243    7.978612218
  153 SOLV  OW      2160    4.492803104    5.316347073    4.567342143
  153 SOLV  HW1     2161    4.442560965    5.394069913    4.529439787
  153 SOLV  HW2     2162    4.443534343    5.231734333    4.546985574
  154 SOLV  OW      2163    3.586647910    5.690917247    4.792680801
  154 SOLV  HW1     2164    3.506989267    5.747775801    4.813260239
  154 SOLV  HW2     2165    3.563298338    5.625751993    4.720511390
  155 SOLV  OW      2166    3.313736740    5.113979927    4.808966294
  155 SOLV  HW1     2167    3.321901082    5.099584251    4.907596085
  155 SOLV  HW2     2168    3.360731108    5.040179534    4.760538916
  156 SOLV  OW      2169    3.438941051    3.997318978    6.687171391
  156 SOLV  HW1     2170    3.351603423    3.961082411    6.654620146
  156 SOLV  HW2     2171    3.481384909    4.051851230    6.614877626
  157 SOLV  OW      2172    4.819196603    5.339250344    7.329969834
  157 SOLV  HW1     2173    4.746244444    5.280899301    7.365673854
  157 SOLV  HW2     2174    4.887402734    5.282678653    7.283611830
  158 SOLV  OW      2175    4.010807808    6.073796269    8.354280840
  158 SOLV  HW1     2176    3.952648656    6.049077151    8.431783075
  158 SOLV  HW2     2177    3.954027228    6.109333154    8.280030412
  159 SOLV  OW      2178    3.267246165    5.992691435    5.818297295
  159 SOLV  HW1     2179    3.244294878    5.958476296    5.727168287
  159 SOLV  HW2     2180    3.252730381    6.091593844    5.821376396
  160 SOLV  OW      2181    3.724130255    4.186019355    7.012237148
  160 SOLV  HW1     2182    3.651154691    4.186561872    6.943854659
  160 SOLV  HW2     2183    3.699023280    4.246005101    7.088206896
  161 SOLV  OW      2184    4.089089566    5.328228098    8.363744744
  161 SOLV  HW1     2185    4.172585002    5.293646792    8.320914788
  161 SOLV  HW2     2186    4.110232231    5.362015724    8.455467637
  162 SOLV  OW      2187    4.505309765    5.627668672    7.741325797
  162 SOLV  HW1     2188    4.460851806    5.655133519    7.656056787
  162 SOLV  HW2     2189    4.466601280    5.540936810    7.772644530
  163 SOLV  OW      2190    5.925768228    5.407182816    5.022133580
  163 SOLV  HW1     2191    5.919452342    5.344446316    5.099762053
  163 SOLV  HW2     2192    5.834708851    5.442178446    5.000119606
  164 SOLV  OW      2193    4.173485501    4.384416126    6.896189035
  164 SOLV  HW1     2194    4.237121945    4.363053996    6.970324149
  164 SOLV  HW2     2195    4.100433304    4.316140095    6.894285298
  165 SOLV  OW      2196    5.673455255    3.443773093    0.046046670
  165 SOLV  HW1     2197    5.722907586    3.424159185   -0.038636856
  165 SOLV  HW2     2198    5.610077010    3.519619600    0.030811962
  166 SOLV  OW      2199    5.365892654    5.105547295    5.444593733
  166 SOLV  HW1     2200    5.356979129    5.017903229    5.397265185
  166 SOLV  HW2     2201    5.322153149    5.099531912    5.534329566
  167 SOLV  OW      2202    4.615065772    6.326521580    6.385066113
  167 SOLV  HW1     2203    4.704793111    6.320600080    6.428829303
  167 SOLV  HW2     2204    4.617515633    6.278364610    6.297450972
  168 SOLV  OW      2205    5.029075401    4.343468292    8.360852742
  168 SOLV  HW1     2206    5.119320269    4.348246647    8.403687848
  168 SOLV  HW2     2207    4.963344852    4.395029845    8.415815870
  169 SOLV  OW      2208    5.970662880    5.142728011    6.410520096
  169 SOLV  HW1     2209    5.990479702    5.065229430    6.350498032
  169 SOLV  HW2     2210    5.877530181    5.174996828    6.393588886
  170 SOLV  OW      2211    3.962746723    4.139118550    6.326110713
  170 SOLV  HW1     2212    3.954108642    4.238747161    6.325141383
  170 SOLV  HW2     2213    3.993098883    4.109211480    6.416583682
  171 SOLV  OW      2214    5.985913276    4.917315574    4.989843534
  171 SOLV  HW1     2215    5.918540843    4.898105353    5.061213190
  171 SOLV  HW2     2216    5.974801809    5.011468405    4.958034132
  172 SOLV  OW      2217    4.055881718    3.783214867    7.535412995
  172 SOLV  HW1     2218    3.991498730    3.775581954    7.611560171
  172 SOLV  HW2     2219    4.043721065    3.705547714    7.473607347
  173 SOLV  OW      2220    5.745083930    4.314922259    7.033244139
  173 SOLV  HW1     2221    5.719650153    4.347450488    7.124329796
  173 SOLV  HW2     2222    5.740286208    4.215061429    7.031009485
  174 SOLV  OW      2223    0.030840572    4.021490155    6.335561811
  174 SOLV  HW1     2224   -0.040142727    3.951046593    6.335884092
  174 SOLV  HW2     2225    0.009671764    4.090407107    6.404869875
  175 SOLV  OW      2226    3.565001286    3.952646346    5.108090699
  175 SOLV  HW1     2227    3.603032829    3.946387239    5.015808015
  175 SOLV  HW2     2228    3.623008576    4.011846815    5.164057875
  176 SOLV  OW      2229    5.818017123    5.336680208    4.306291389
  176 SOLV  HW1     2230    5.815773697    5.265442068    4.376435057
  176 SOLV  HW2     2231    5.912750641    5.364090065    4.289680457
  177 SOLV  OW      2232    3.788896742    6.125754410    7.495232624
  177 SOLV  HW1     2233    3.805700625    6.221004541    7.520630679
  177 SOLV  HW2     2234    3.704928311    6.120000279    7.441212740
  178 SOLV  OW      2235    4.011518954    3.531526471    8.188393779
  178 SOLV  HW1     2236    4.107561121    3.559319780    8.186076300
  178 SOLV  HW2     2237    3.999780030    3.457803532    8.254930484
  179 SOLV  OW      2238    3.435652115    5.985792923    5.159522711
  179 SOLV  HW1     2239    3.496108140    5.919103882    5.203105761
  179 SOLV  HW2     2240    3.490621275    6.056606843    5.115188167
  180 SOLV  OW      2241    3.409079054    4.333516303    5.051282950
  180 SOLV  HW1     2242    3.375707057    4.422524259    5.020232424
  180 SOLV  HW2     2243    3.343258524    4.293719795    5.115203007
  181 SOLV  OW      2244    5.768659727    4.696808717    4.918711923
  181 SOLV  HW1     2245    5.689869130    4.755460540    4.937501515
  181 SOLV  HW2     2246    5.810423923    4.723915202    4.831984915
  182 SOLV  OW      2247    4.842987749    4.689580817    4.527363686
  182 SOLV  HW1     2248    4.940607481    4.667862876    4.527723162
  182 SOLV  HW2     2249    4.822055816    4.750081227    4.604192980
  183 SOLV  OW      2250    5.510171389    3.641560933    4.839624341
  183 SOLV  HW1     2251    5.459882544    3.603599571    4.761961592
  183 SOLV  HW2     2252    5.596023567    3.591625172    4.851341890
  184 SOLV  OW      2253    3.862277745    4.632816467    0.086219061
  184 SOLV  HW1     2254    3.763208893    4.640473372    0.074878858
  184 SOLV  HW2     2255    3.907443111    4.705410765    0.034348229
  185 SOLV  OW      2256    3.127639892    6.458680329    8.243308399
  185 SOLV  HW1     2257    3.154504987    6.415977363    8.156966436
  185 SOLV  HW2     2258    3.207676159    6.466980579    8.302682900
  186 SOLV  OW      2259    3.217162530    5.974734732    5.500180775
  186 SOLV  HW1     2260    3.139455121    5.911885373    5.496597738
  186 SOLV  HW2     2261    3.209487072    6.041433733    5.426060341
  187 SOLV  OW      2262    5.230096691    3.854764950    4.742990021
  187 SOLV  HW1     2263    5.189109116    3.925153809    4.684963614
  187 SOLV  HW2     2264    5.311539082    3.817920723    4.698151204
  188 SOLV  OW      2265    5.830211466    3.484117847    4.705737194
  188 SOLV  HW1     2266    5.833387138    3.388272540    4.734085926
  188 SOLV  HW2     2267    5.816090506    3.542130789    4.785968515
  189 SOLV  OW      2268    0.026953691    3.491225248    8.597315561
  189 SOLV  HW1     2269    0.034800976    3.520311099    8.501959640
  189 SOLV  HW2     2270   -0.030846979    3.555818490    8.647187086
  190 SOLV  OW      2271    5.725727799    5.291265623    4.771419267
  190 SOLV  HW1     2272    5.702409424    5.353461907    4.696655664
  190 SOLV  HW2     2273    5.681517627    5.322299294    4.855587074
  191 SOLV  OW      2274    5.638310106    5.364833845    6.005741896
  191 SOLV  HW1     2275    5.632300109    5.272286999    6.043169392
  191 SOLV  HW2     2276    5.634348204    5.431276001    6.080385215
  192 SOLV  OW      2277    5.405063052    4.136530773    5.893023298
  192 SOLV  HW1     2278    5.381423312    4.051538717    5.940122540
  192 SOLV  HW2     2279    5.486780779    4.122063652    5.837222688
  193 SOLV  OW      2280    3.573763561    6.020525579    5.973710736
  193 SOLV  HW1     2281    3.597550255    6.077690687    5.895184473
  193 SOLV  HW2     2282    3.657244155    5.983399593    6.014387797
  194 SOLV  OW      2283    3.736445760    3.422800721    4.485765994
  194 SOLV  HW1     2284    3.814717247    3.482950722    4.501799550
  194 SOLV  HW2     2285    3.753553559    3.333849954    4.528154097
  195 SOLV  OW      2286    3.072345778    4.481831635    5.514805951
  195 SOLV  HW1     2287    3.036706171    4.575251606    5.516865516
  195 SOLV  HW2     2288    3.134539386    4.471621084    5.437166084
  196 SOLV  OW      2289    3.544017525    5.643030227    5.135253509
  196 SOLV  HW1     2290    3.457188279    5.667825424    5.178236086
  196 SOLV  HW2     2291    3.532310339    5.639809848    5.035987918
  197 SOLV  OW      2292    3.759512885    5.110926863    6.526487339
  197 SOLV  HW1     2293    3.678996898    5.055001789    6.506704800
  197 SOLV  HW2     2294    3.822356156    5.107515960    6.448763067
  198 SOLV  OW      2295    4.081542318    5.326294476    6.622964307
  198 SOLV  HW1     2296    4.074016401    5.422926315    6.647604022
  198 SOLV  HW2     2297    4.060696021    5.269827132    6.702829094
  199 SOLV  OW      2298    5.854077448    4.890237137    5.269634548
  199 SOLV  HW1     2299    5.809032527    4.838597911    5.342465839
  199 SOLV  HW2     2300    5.900424344    4.826891801    5.207656728
  200 SOLV  OW      2301    4.605331614    6.347071809    7.355452445
  200 SOLV  HW1     2302    4.511302538    6.346341854    7.389485549
  200 SOLV  HW2     2303    4.648228471    6.434561633    7.377967444
  201 SOLV  OW      2304    5.562034696    3.301823398    8.058008608
  201 SOLV  HW1     2305    5.470074116    3.270912607    8.033763580
  201 SOLV  HW2     2306    5.562740644    3.401533608    8.065583556
  202 SOLV  OW      2307    5.823096538    5.238774465    5.824823546
  202 SOLV  HW1     2308    5.763000655    5.243992197    5.904589404
  202 SOLV  HW2     2309    5.872916744    5.324920436    5.814976167
  203 SOLV  OW      2310    5.930664306    3.366308520    6.896893320
  203 SOLV  HW1     2311    5.876075295    3.374924513    6.980243947
  203 SOLV  HW2     2312    5.884533242    3.304652337    6.833081197
  204 SOLV  OW      2313    3.862150970    5.017731588    6.005401968
  204 SOLV  HW1     2314    3.849384763    4.925386073    5.969190824
  204 SOLV  HW2     2315    3.895477278    5.077714344    5.932652334
  205 SOLV  OW      2316    3.848785045    6.183422743    7.081113410
  205 SOLV  HW1     2317    3.915030258    6.247164584    7.120466809
  205 SOLV  HW2     2318    3.841560395    6.102597477    7.139566927
  206 SOLV  OW      2319    3.837312307    5.419931799    5.204000846
  206 SOLV  HW1     2320    3.877560615    5.404538645    5.294249629
  206 SOLV  HW2     2321    3.809871209    5.515740528    5.195687739
  207 SOLV  OW      2322    5.766912815    4.562259630    5.863999057
  207 SOLV  HW1     2323    5.863465600    4.586565211    5.854597672
  207 SOLV  HW2     2324    5.757208696    4.462756096    5.861478266
  208 SOLV  OW      2325    5.534729846    4.819398801    4.985408318
  208 SOLV  HW1     2326    5.517783044    4.916841844    4.970629935
  208 SOLV  HW2     2327    5.476468785    4.765823912    4.924280964
  209 SOLV  OW      2328    4.412421709    5.676668500    4.660033841
  209 SOLV  HW1     2329    4.324863016    5.666276527    4.612843072
  209 SOLV  HW2     2330    4.451374141    5.586376674    4.678245961
  210 SOLV  OW      2331    5.058025835    4.655046415    5.304313789
  210 SOLV  HW1     2332    5.035232183    4.559670075    5.323909490
  210 SOLV  HW2     2333    5.023850702    4.713289852    5.378072208
  211 SOLV  OW      2334    3.748320134    3.328902386    6.702890253
  211 SOLV  HW1     2335    3.720754492    3.311387703    6.797406850
  211 SOLV  HW2     2336    3.840771703    3.293753258    6.688099584
  212 SOLV  OW      2337    4.646510454    4.415309228    8.489397705
  212 SOLV  HW1     2338    4.614313977    4.478391566    8.559995428
  212 SOLV  HW2     2339    4.570271835    4.358684101    8.458041556
  213 SOLV  OW      2340    5.025833461    4.322042785    4.524804058
  213 SOLV  HW1     2341    5.003906535    4.333274303    4.427876151
  213 SOLV  HW2     2342    4.943286544    4.336182138    4.579465311
  214 SOLV  OW      2343    5.670345443    4.144319954    7.856218905
  214 SOLV  HW1     2344    5.764808071    4.111775293    7.860616597
  214 SOLV  HW2     2345    5.641172034    4.174248309    7.947066283
  215 SOLV  OW      2346    5.521876307    5.118334625    4.497573574
  215 SOLV  HW1     2347    5.621641141    5.120985965    4.504023491
  215 SOLV  HW2     2348    5.483533108    5.090469779    4.585627172
  216 SOLV  OW      2349    3.624190322    3.390037185    7.645056671
  216 SOLV  HW1     2350    3.566241661    3.309258101    7.634200616
  216 SOLV  HW2     2351    3.569731632    3.465363487    7.681963022
  217 SOLV  OW      2352    5.538431056    3.361607550    6.649351554
  217 SOLV  HW1     2353    5.483071314    3.290781048    6.605545944
  217 SOLV  HW2     2354    5.570275637    3.426491070    6.580230544
  218 SOLV  OW      2355    4.073766232    4.966735254    5.020707108
  218 SOLV  HW1     2356    4.029174967    5.056071252    5.026417316
  218 SOLV  HW2     2357    4.085077700    4.929208106    5.112715129
  219 SOLV  OW      2358    3.933327424    6.494821657    6.464997466
  219 SOLV  HW1     2359    3.973876002    6.465547647    6.551595503
  219 SOLV  HW2     2360    4.005980482    6.514301047    6.399102663
  220 SOLV  OW      2361    5.343018713    4.733639113    4.799715207
  220 SOLV  HW1     2362    5.249952139    4.727363935    4.763669375
  220 SOLV  HW2     2363    5.403249646    4.673644303    4.747042624
  221 SOLV  OW      2364    6.013345368    4.653866935    6.382176337
  221 SOLV  HW1     2365    5.927586789    4.602827776    6.388662687
  221 SOLV  HW2     2366    6.068894432    4.616374505    6.307945507
  222 SOLV  OW      2367    3.810031473    4.800387852    5.450252668
  222 SOLV  HW1     2368    3.822213999    4.715235894    5.501263067
  222 SOLV  HW2     2369    3.793344174    4.779392704    5.353909608
  223 SOLV  OW      2370    5.544129707    4.048520043    4.792401177
  223 SOLV  HW1     2371    5.547773264    3.961538342    4.841604643
  223 SOLV  HW2     2372    5.551661858    4.123992760    4.857572059
  224 SOLV  OW      2373    4.963505782    4.329046574    7.171260186
  224 SOLV  HW1     2374    4.872468386    4.296166965    7.196415177
  224 SOLV  HW2     2375    5.022995458    4.250982295    7.152100500
  225 SOLV  OW      2376    4.756284307    4.421289454    6.551695141
  225 SOLV  HW1     2377    4.719942820    4.513123939    6.535961794
  225 SOLV  HW2     2378    4.680586535    4.356374282    6.559300596
  226 SOLV  OW      2379    5.722072680    4.607960391    5.475785933
  226 SOLV  HW1     2380    5.736696716    4.543163851    5.401023018
  226 SOLV  HW2     2381    5.809417529    4.627716802    5.520309848
  227 SOLV  OW      2382    3.379924817    4.611733940    5.660929190
  227 SOLV  HW1     2383    3.412191473    4.703009510    5.635852755
  227 SOLV  HW2     2384    3.457807467    4.555184508    5.688090187
  228 SOLV  OW      2385    3.269583302    4.751765363    7.860987438
  228 SOLV  HW1     2386    3.302046674    4.658614432    7.877449740
  228 SOLV  HW2     2387    3.173780732    4.749074849    7.832427610
  229 SOLV  OW      2388    5.178940669    4.477204585    8.150281187
  229 SOLV  HW1     2389    5.109980450    4.549409443    8.156010909
  229 SOLV  HW2     2390    5.208742854    4.467087023    8.055360949
  230 SOLV  OW      2391    5.285509503    5.641486264    5.953507739
  230 SOLV  HW1     2392    5.308550802    5.652204527    5.856781057
  230 SOLV  HW2     2393    5.288663845    5.544558852    5.977940053
  231 SOLV  OW      2394    4.591110882    4.662505600    7.962262211
  231 SOLV  HW1     2395    4.610591454    4.752028048    8.002361676
  231 SOLV  HW2     2396    4.552778647    4.674646924    7.870693808
  232 SOLV  OW      2397    3.732874295    5.386374167    5.561695756
  232 SOLV  HW1     2398    3.734037348    5.472482805    5.510847375
  232 SOLV  HW2     2399    3.644231209    5.375460286    5.606684143
  233 SOLV  OW      2400    5.354050281    3.524677474    5.212748974
  233 SOLV  HW1     2401    5.278570553    3.538034514    5.148513070
  233 SOLV  HW2     2402    5.367576089    3.608194746    5.266067058
  234 SOLV  OW      2403    3.936732946    3.695240054    6.961452139
  234 SOLV  HW1     2404    3.846569660    3.731981945    6.938603383
  234 SOLV  HW2     2405    3.965208010    3.730044276    7.050780648
  235 SOLV  OW      2406    5.887430602    3.553414653    5.836863299
  235 SOLV  HW1     2407    5.905709386    3.473296065    5.893845320
  235 SOLV  HW2     2408    5.857843028    3.629409392    5.894750397
  236 SOLV  OW      2409    4.811810812    5.363764352    5.349762763
  236 SOLV  HW1     2410    4.793980798    5.265467333    5.345135211
  236 SOLV  HW2     2411    4.735085271    5.413483478    5.309231254
  237 SOLV  OW      2412    5.403436271    4.550410942    6.263930719
  237 SOLV  HW1     2413    5.429741966    4.498073192    6.182871100
  237 SOLV  HW2     2414    5.452453756    4.637571180    6.264643857
  238 SOLV  OW      2415    4.482062768    5.023824546    5.751437705
  238 SOLV  HW1     2416    4.513721293    5.086544893    5.680267063
  238 SOLV  HW2     2417    4.508512844    5.059203441    5.841160073
  239 SOLV  OW      2418    4.751792288    5.101981171    6.448198789
  239 SOLV  HW1     2419    4.665573763    5.059507387    6.420552832
  239 SOLV  HW2     2420    4.742431629    5.139343891    6.540483352
  240 SOLV  OW      2421    3.545372105    3.660446178    4.345886418
  240 SOLV  HW1     2422    3.470001134    3.610185411    4.388253172
  240 SOLV  HW2     2423    3.629847706    3.607695036    4.355004989
  241 SOLV  OW      2424    5.783264141    6.203179429    5.809381265
  241 SOLV  HW1     2425    5.852181646    6.243472311    5.749156199
  241 SOLV  HW2     2426    5.706304884    6.170316946    5.754628062
  242 SOLV  OW      2427    0.002406695    5.497639588    4.714945968
  242 SOLV  HW1     2428   -0.046392438    5.580435821    4.687281628
  242 SOLV  HW2     2429    0.031350867    5.506313800    4.810280918
  243 SOLV  OW      2430    3.229553315    4.827848158    5.153721299
  243 SOLV  HW1     2431    3.304525889    4.765605440    5.176220064
  243 SOLV  HW2     2432    3.159889471    4.823311898    5.225327909
  244 SOLV  OW      2433    4.791598276    0.021800217    4.344565019
  244 SOLV  HW1     2434    4.835343854    0.030407665    4.255049813
  244 SOLV  HW2     2435    4.853411032   -0.025403093    4.407432433
  245 SOLV  OW      2436    6.053539140    4.777589128    7.745334683
  245 SOLV  HW1     2437    6.002828871    4.694102798    7.766735171
  245 SOLV  HW2     2438    6.151092618    4.762356041    7.761153240
  246 SOLV  OW      2439    4.063320296    4.918549655    4.687107941
  246 SOLV  HW1     2440    4.000145399    4.996060143    4.688855141
  246 SOLV  HW2     2441    4.149858612    4.947043187    4.645884801
  247 SOLV  OW      2442    4.953271545    3.942914493    6.895786072
  247 SOLV  HW1     2443    5.019381859    3.987604880    6.956054562
  247 SOLV  HW2     2444    4.918244443    3.860409090    6.940126597
  248 SOLV  OW      2445    5.100762160    3.595872249    5.093355467
  248 SOLV  HW1     2446    5.111358718    3.603181994    4.994178112
  248 SOLV  HW2     2447    5.050139373    3.675136098    5.127356961
  249 SOLV  OW      2448    5.301247595    6.465311122    5.184616553
  249 SOLV  HW1     2449    5.306883540    6.375085699    5.141844494
  249 SOLV  HW2     2450    5.277290329    6.454971656    5.281161924
  250 SOLV  OW      2451    3.983091211    5.190207459    5.141833356
  250 SOLV  HW1     2452    4.070211381    5.226234071    5.175184802
  250 SOLV  HW2     2453    3.909810638    5.254612061    5.163827795
  251 SOLV  OW      2454    3.544945125    4.288307685    6.840273768
  251 SOLV  HW1     2455    3.451626850    4.324078113    6.836652010
  251 SOLV  HW2     2456    3.555574592    4.216028186    6.771982330
  252 SOLV  OW      2457    5.613351836    5.603591121    6.281528832
  252 SOLV  HW1     2458    5.520935488    5.567794966    6.268123965
  252 SOLV  HW2     2459    5.666790409    5.538497601    6.335463605
  253 SOLV  OW      2460    3.631928328    3.637634742    4.805017100
  253 SOLV  HW1     2461    3.622782573    3.572420108    4.729760599
  253 SOLV  HW2     2462    3.611658167    3.729789200    4.771876151
  254 SOLV  OW      2463    4.172515213    5.105156098    8.057065452
  254 SOLV  HW1     2464    4.083392286    5.064792527    8.036374946
  254 SOLV  HW2     2465    4.165587659    5.204850569    8.053378713
  255 SOLV  OW      2466    3.697102459    4.179766712    6.162887731
  255 SOLV  HW1     2467    3.768317690    4.216548427    6.222697469
  255 SOLV  HW2     2468    3.718094170    4.084514406    6.140803999
  256 SOLV  OW      2469    0.009717319    4.867229996    7.345747298
  256 SOLV  HW1     2470    0.066711813    4.870708728    7.263649970
  256 SOLV  HW2     2471   -0.061135708    4.937580285    7.340099786
  257 SOLV  OW      2472    4.194780151    5.042037396    5.891535198
  257 SOLV  HW1     2473    4.243145403    5.052354178    5.978460966
  257 SOLV  HW2     2474    4.259427011    5.052673169    5.815975927
  258 SOLV  OW      2475    6.065424793    4.575655794    7.398469255
  258 SOLV  HW1     2476    6.066749422    4.670774002    7.429309277
  258 SOLV  HW2     2477    5.979173388    4.557119569    7.351361900
  259 SOLV  OW      2478    4.713407817    4.691851350    5.124658545
  259 SOLV  HW1     2479    4.690060106    4.708218888    5.028801236
  259 SOLV  HW2     2480    4.807752308    4.720540296    5.141310878
  260 SOLV  OW      2481    3.427159579    6.163787411    6.680645318
  260 SOLV  HW1     2482    3.501523254    6.220821805    6.645733564
  260 SOLV  HW2     2483    3.350240064    6.221923316    6.707205135
  261 SOLV  OW      2484    3.330062994    4.342423268    8.366504526
  261 SOLV  HW1     2485    3.380914310    4.257293645    8.353517806
  261 SOLV  HW2     2486    3.236686607    4.330958022    8.332576257
  262 SOLV  OW      2487    4.158668669    5.425543241    4.980444501
  262 SOLV  HW1     2488    4.142387453    5.515355942    5.021293100
  262 SOLV  HW2     2489    4.198833586    5.437064337    4.889583986
  263 SOLV  OW      2490    5.774506842    5.920228023    4.292886840
  263 SOLV  HW1     2491    5.800054186    5.995637845    4.353393819
  263 SOLV  HW2     2492    5.807721322    5.834045567    4.331229791
  264 SOLV  OW      2493    3.987426031    6.137925816    6.322858610
  264 SOLV  HW1     2494    3.977342487    6.070888782    6.396379580
  264 SOLV  HW2     2495    3.952911972    6.099076536    6.237410924
  265 SOLV  OW      2496    3.473780091    4.769680091    8.337936862
  265 SOLV  HW1     2497    3.409300387    4.806643999    8.271028213
  265 SOLV  HW2     2498    3.567110642    4.793114971    8.310707663
  266 SOLV  OW      2499    5.049442581    5.394376165    6.382483492
  266 SOLV  HW1     2500    5.021705347    5.313698948    6.330294450
  266 SOLV  HW2     2501    5.118508770    5.368268548    6.449938181
  267 SOLV  OW      2502    4.923800879    5.079061963    4.673575395
  267 SOLV  HW1     2503    4.883251562    5.081332994    4.582183904
  267 SOLV  HW2     2504    4.856270659    5.109541296    4.740749895
  268 SOLV  OW      2505    3.394988572    6.133085825    8.157904416
  268 SOLV  HW1     2506    3.479776615    6.123358608    8.105768492
  268 SOLV  HW2     2507    3.325531839    6.176739081    8.100704659
  269 SOLV  OW      2508    3.576127304    4.646489083    4.552729428
  269 SOLV  HW1     2509    3.664295894    4.688942658    4.573355167
  269 SOLV  HW2     2510    3.586693517    4.583498371    4.475774963
  270 SOLV  OW      2511    5.809978997    6.375396505    5.115148382
  270 SOLV  HW1     2512    5.742795399    6.444097683    5.142836355
  270 SOLV  HW2     2513    5.804180282    6.361078549    5.016341446
  271 SOLV  OW      2514    3.125616504    4.324982328    6.792235455
  271 SOLV  HW1     2515    3.161102761    4.322033126    6.698781464
  271 SOLV  HW2     2516    3.152386677    4.411180294    6.835306040
  272 SOLV  OW      2517    3.386895561    5.697648276    8.520260361
  272 SOLV  HW1     2518    3.346028008    5.724384311    8.607535233
  272 SOLV  HW2     2519    3.315054162    5.688337726    8.451319798
  273 SOLV  OW      2520    5.140782404    4.633467613    5.731434373
  273 SOLV  HW1     2521    5.230049774    4.674834735    5.749366591
  273 SOLV  HW2     2522    5.133245325    4.547395486    5.781793111
  274 SOLV  OW      2523    3.143251370    6.252801222    6.050920829
  274 SOLV  HW1     2524    3.133811164    6.168558970    5.997858268
  274 SOLV  HW2     2525    3.179458874    6.231153167    6.141595405
  275 SOLV  OW      2526    5.145894771    3.486113367    7.395464827
  275 SOLV  HW1     2527    5.135437022    3.543610430    7.314306779
  275 SOLV  HW2     2528    5.220077753    3.420706380    7.380617560
  276 SOLV  OW      2529    5.174273891    5.896605270    5.890561163
  276 SOLV  HW1     2530    5.229320411    5.820252306    5.924355498
  276 SOLV  HW2     2531    5.119664459    5.866285598    5.812466286
  277 SOLV  OW      2532    5.045142688    5.062143318    5.256458245
  277 SOLV  HW1     2533    5.099966024    4.980830519    5.236847477
  277 SOLV  HW2     2534    4.963710317    5.062184457    5.198409401
  278 SOLV  OW      2535    3.863784839    5.953750226    7.243613829
  278 SOLV  HW1     2536    3.868744406    5.966397767    7.342695918
  278 SOLV  HW2     2537    3.775513563    5.913371821    7.219574642
  279 SOLV  OW      2538    3.391180259    3.780030286    6.429030142
  279 SOLV  HW1     2539    3.342850806    3.809996782    6.346761934
  279 SOLV  HW2     2540    3.489636367    3.791587265    6.415883024
  280 SOLV  OW      2541    4.478312574    6.441083452    5.679324041
  280 SOLV  HW1     2542    4.542762015    6.482932367    5.615323616
  280 SOLV  HW2     2543    4.522387036    6.429845008    5.768385590
  281 SOLV  OW      2544    3.883599470    6.042229015    6.090626054
  281 SOLV  HW1     2545    3.821090015    5.964232295    6.087334737
  281 SOLV  HW2     2546    3.974584177    6.013279422    6.060867998
  282 SOLV  OW      2547    4.603629923    4.804760130    5.938493520
  282 SOLV  HW1     2548    4.664240292    4.866432444    5.988740240
  282 SOLV  HW2     2549    4.567773351    4.851726251    5.857816788
  283 SOLV  OW      2550    4.400619669    6.039141194    5.841394131
  283 SOLV  HW1     2551    4.407050217    6.012015623    5.937438603
  283 SOLV  HW2     2552    4.396102421    5.957421605    5.783934167
  284 SOLV  OW      2553    4.673479071    3.993241861    6.009021371
  284 SOLV  HW1     2554    4.639887376    3.899345622    6.001567111
  284 SOLV  HW2     2555    4.599856454    4.052445825    6.041809190
  285 SOLV  OW      2556    5.636419186    6.015888658    5.121529207
  285 SOLV  HW1     2557    5.710775389    5.970556117    5.072358222
  285 SOLV  HW2     2558    5.595266949    5.951685254    5.186222038
  286 SOLV  OW      2559    3.724517571    4.068434927    4.886776400
  286 SOLV  HW1     2560    3.640175093    4.063266244    4.833282561
  286 SOLV  HW2     2561    3.798987274    4.025366110    4.835791888
  287 SOLV  OW      2562    5.538612860    4.216031592    5.018846985
  287 SOLV  HW1     2563    5.626924946    4.177492666    5.045601108
  287 SOLV  HW2     2564    5.502211576    4.271170992    5.093922217
  288 SOLV  OW      2565    4.458559001    5.484357578    7.316678818
  288 SOLV  HW1     2566    4.394620120    5.492139640    7.240174616
  288 SOLV  HW2     2567    4.475391093    5.387754452    7.336332559
  289 SOLV  OW      2568    4.379349452    3.976103107    4.849449917
  289 SOLV  HW1     2569    4.415422940    3.965716405    4.942137090
  289 SOLV  HW2     2570    4.435962091    3.923909471    4.785632749
  290 SOLV  OW      2571    3.140258972    3.866325676    6.506542278
  290 SOLV  HW1     2572    3.110003962    3.773529538    6.484741574
  290 SOLV  HW2     2573    3.232489291    3.880580096    6.470613386
  291 SOLV  OW      2574    5.516495889    4.522418373    5.629153930
  291 SOLV  HW1     2575    5.460628457    4.483204288    5.556068381
  291 SOLV  HW2     2576    5.600878119    4.559474996    5.590338813
  292 SOLV  OW      2577    4.573927828    6.429184691    6.795173624
  292 SOLV  HW1     2578    4.639116071    6.466646351    6.729238416
  292 SOLV  HW2     2579    4.489101541    6.404975997    6.748070550
  293 SOLV  OW      2580    3.971393650    5.895993081    6.482584258
  293 SOLV  HW1     2581    4.048620794    5.952631433    6.511375055
  293 SOLV  HW2     2582    3.928935261    5.854249908    6.562930342
  294 SOLV  OW      2583    3.229785475    3.552588511    6.999822057
  294 SOLV  HW1     2584    3.239482996    3.652096422    6.997350204
  294 SOLV  HW2     2585    3.258631956    3.514133516    6.912134255
  295 SOLV  OW      2586    4.068727734    3.564208731    5.513252586
  295 SOLV  HW1     2587    4.080652360    3.534168365    5.607895275
  295 SOLV  HW2     2588    4.091037647    3.661430894    5.506116715
  296 SOLV  OW      2589    4.926228249    4.077136527    5.517889854
  296 SOLV  HW1     2590    4.918695370    4.095810569    5.615851708
  296 SOLV  HW2     2591    5.022738634    4.069896130    5.492684848
  297 SOLV  OW      2592    4.267567775    3.954578536    7.322071852
  297 SOLV  HW1     2593    4.168521176    3.944558703    7.331616134
  297 SOLV  HW2     2594    4.297400038    3.911078451    7.237109087
  298 SOLV  OW      2595    4.735890417    5.726444395    4.620838908
  298 SOLV  HW1     2596    4.754166253    5.679286882    4.534566932
  298 SOLV  HW2     2597    4.713447086    5.659243320    4.691423285
  299 SOLV  OW      2598    3.701651898    3.385929623    6.316176999
  299 SOLV  HW1     2599    3.635974640    3.405675478    6.388967167
  299 SOLV  HW2     2600    3.669592860    3.426368617    6.230511093
  300 SOLV  OW      2601    3.146684840    4.191269024    5.538629153
  300 SOLV  HW1     2602    3.173079785    4.143768980    5.622584724
  300 SOLV  HW2     2603    3.216750247    4.176830262    5.468754303
  301 SOLV  OW      2604    4.861422206    3.893692726    7.401404261
  301 SOLV  HW1     2605    4.882343886    3.845618807    7.316241712
  301 SOLV  HW2     2606    4.775701640    3.858708821    7.439199873
  302 SOLV  OW      2607    4.863118588    5.024693982    5.842850870
  302 SOLV  HW1     2608    4.877947329    5.118985931    5.872688795
  302 SOLV  HW2     2609    4.837285804    5.024016722    5.746239143
  303 SOLV  OW      2610    4.413345592    4.911104751    4.524858361
  303 SOLV  HW1     2611    4.422768601    4.922283044    4.623790222
  303 SOLV  HW2     2612    4.466508534    4.831799088    4.495100089
  304 SOLV  OW      2613    4.098715040    4.755520530    5.950644663
  304 SOLV  HW1     2614    4.113356803    4.854433337    5.952542667
  304 SOLV  HW2     2615    4.154106094    4.715036531    5.877879239
  305 SOLV  OW      2616    4.831279872    4.198064306    5.967803838
  305 SOLV  HW1     2617    4.764398610    4.272123820    5.974318666
  305 SOLV  HW2     2618    4.783843305    4.110054978    5.970107239
  306 SOLV  OW      2619    3.328399857    4.963523231    8.115864273
  306 SOLV  HW1     2620    3.278899065    4.889071200    8.071051323
  306 SOLV  HW2     2621    3.413644710    4.981217071    8.066651452
  307 SOLV  OW      2622    4.754153986    5.986259008    6.251873496
  307 SOLV  HW1     2623    4.800300942    5.900416811    6.229435943
  307 SOLV  HW2     2624    4.802544610    6.031469951    6.326813046
  308 SOLV  OW      2625    5.725746005    5.835461010    6.124532878
  308 SOLV  HW1     2626    5.692008341    5.805923507    6.213916716
  308 SOLV  HW2     2627    5.822198778    5.810628464    6.115468789
  309 SOLV  OW      2628    5.998095094    4.603663796    7.080286953
  309 SOLV  HW1     2629    5.987581587    4.534134606    7.151398871
  309 SOLV  HW2     2630    5.984917235    4.561696027    6.990479209
  310 SOLV  OW      2631    3.457797371    4.885846806    4.733563735
  310 SOLV  HW1     2632    3.532355015    4.832485862    4.773508893
  310 SOLV  HW2     2633    3.477053577    4.902815946    4.636913355
  311 SOLV  OW      2634    3.618143692    5.208362845    8.189094597
  311 SOLV  HW1     2635    3.639884822    5.113265145    8.167064607
  311 SOLV  HW2     2636    3.702511063    5.257812506    8.210035980
  312 SOLV  OW      2637    5.872477902    5.248940410    5.535357190
  312 SOLV  HW1     2638    5.859681327    5.345928333    5.514592034
  312 SOLV  HW2     2639    5.787871474    5.211575795    5.573378991
  313 SOLV  OW      2640    4.899146413    4.767170614    5.716873041
  313 SOLV  HW1     2641    4.992614583    4.731606470    5.716060244
  313 SOLV  HW2     2642    4.841975453    4.709233433    5.774966366
  314 SOLV  OW      2643    5.284194669    5.602225998    4.613772623
  314 SOLV  HW1     2644    5.283398185    5.556245154    4.702571480
  314 SOLV  HW2     2645    5.310789317    5.697844837    4.626015521
  315 SOLV  OW      2646    4.967031430    4.249667277    6.461052605
  315 SOLV  HW1     2647    5.036542270    4.308403015    6.502504835
  315 SOLV  HW2     2648    4.929348662    4.188471852    6.530601351
  316 SOLV  OW      2649    3.761499283    5.750887163    6.363936647
  316 SOLV  HW1     2650    3.824696639    5.813806638    6.409203267
  316 SOLV  HW2     2651    3.799947034    5.658572427    6.365018785
  317 SOLV  OW      2652    4.453230861    5.832659486    4.893969649
  317 SOLV  HW1     2653    4.445575830    5.756491926    4.829626780
  317 SOLV  HW2     2654    4.379153359    5.897777896    4.877459588
  318 SOLV  OW      2655    4.480208222    5.501679463    6.891330629
  318 SOLV  HW1     2656    4.544413633    5.427498895    6.910694941
  318 SOLV  HW2     2657    4.397952439    5.489908879    6.946969005
  319 SOLV  OW      2658    5.267317541    3.493220104    4.557662482
  319 SOLV  HW1     2659    5.187988253    3.508412806    4.498703108
  319 SOLV  HW2     2660    5.270850504    3.396972350    4.584603593
  320 SOLV  OW      2661    3.843832163    5.058957163    7.992683341
  320 SOLV  HW1     2662    3.822541096    5.142574942    7.942125754
  320 SOLV  HW2     2663    3.887298222    4.993074115    7.931271119
  321 SOLV  OW      2664    5.567881262    5.144862254    6.606484918
  321 SOLV  HW1     2665    5.564323609    5.048914239    6.578532465
  321 SOLV  HW2     2666    5.651633876    5.161289051    6.658615288
  322 SOLV  OW      2667    5.596382420    6.268405006    5.292599922
  322 SOLV  HW1     2668    5.587441360    6.296984589    5.197188548
  322 SOLV  HW2     2669    5.613755745    6.169998953    5.296402844
  323 SOLV  OW      2670    6.021016699    5.450884322    6.017941179
  323 SOLV  HW1     2671    5.994515517    5.538546422    5.977776537
  323 SOLV  HW2     2672    6.039998618    5.385189105    5.944966597
  324 SOLV  OW      2673    5.543655398    4.468666351    8.379952931
  324 SOLV  HW1     2674    5.496435326    4.429435176    8.458902989
  324 SOLV  HW2     2675    5.508567227    4.426993064    8.296089229
  325 SOLV  OW      2676    5.983379383    3.707958020    4.476056855
  325 SOLV  HW1     2677    5.995504672    3.807165357    4.479633573
  325 SOLV  HW2     2678    6.009066350    3.668063481    4.564092933
  326 SOLV  OW      2679    4.109055864    3.746321855    5.928596540
  326 SOLV  HW1     2680    4.025304611    3.772012471    5.976823403
  326 SOLV  HW2     2681    4.179005386    3.719972596    5.995040030
  327 SOLV  OW      2682    3.181941445    4.733081228    6.279302414
  327 SOLV  HW1     2683    3.184645802    4.664490374    6.206571355
  327 SOLV  HW2     2684    3.206970162    4.822354070    6.241831944
  328 SOLV  OW      2685    4.269652295    3.799467295    6.987227886
  328 SOLV  HW1     2686    4.327664273    3.728210286    7.026689238
  328 SOLV  HW2     2687    4.312542448    3.888755038    7.001009772
  329 SOLV  OW      2688    4.732952339    5.576750764    7.140987660
  329 SOLV  HW1     2689    4.634962638    5.559425174    7.150884487
  329 SOLV  HW2     2690    4.784387690    5.504140776    7.186639803
  330 SOLV  OW      2691    5.519970533    5.055774433    4.781032917
  330 SOLV  HW1     2692    5.547758151    5.148935277    4.757568831
  330 SOLV  HW2     2693    5.532413150    5.041026630    4.879155251
  331 SOLV  OW      2694    5.022576725    4.103270890    5.791264036
  331 SOLV  HW1     2695    5.077609779    4.179563726    5.825214578
  331 SOLV  HW2     2696    4.929160262    4.111562677    5.825991927
  332 SOLV  OW      2697    5.237574966    5.286298886    6.546274466
  332 SOLV  HW1     2698    5.309725140    5.249710822    6.605059753
  332 SOLV  HW2     2699    5.148831376    5.273539491    6.590586842
  333 SOLV  OW      2700    3.574740429    6.206187939    4.815932507
  333 SOLV  HW1     2701    3.586399701    6.239734657    4.722450359
  333 SOLV  HW2     2702    3.611219388    6.113321610    4.822788692
  334 SOLV  OW      2703    3.391966692    5.338825524    5.490179371
  334 SOLV  HW1     2704    3.334796192    5.305417742    5.565127416
  334 SOLV  HW2     2705    3.337022186    5.345743465    5.406912123
  335 SOLV  OW      2706    3.813196178    0.039367929    5.310375154
  335 SOLV  HW1     2707    3.722522589    0.024661744    5.349900253
  335 SOLV  HW2     2708    3.883149037    0.012335104    5.376526263
  336 SOLV  OW      2709    3.457508334    6.205541942    6.309637698
  336 SOLV  HW1     2710    3.504161827    6.235004841    6.393048072
  336 SOLV  HW2     2711    3.524404581    6.194893041    6.236064907
  337 SOLV  OW      2712    3.686314353    4.332817882    5.890110346
  337 SOLV  HW1     2713    3.684106570    4.310917382    5.987667094
  337 SOLV  HW2     2714    3.747510141    4.269215304    5.843089709
  338 SOLV  OW      2715    4.878808379    3.277896737    8.148756983
  338 SOLV  HW1     2716    4.972455369    3.303298451    8.172983141
  338 SOLV  HW2     2717    4.867166876    3.179177725    8.159744886
  339 SOLV  OW      2718    5.631927078    4.308065099    7.638821696
  339 SOLV  HW1     2719    5.722025018    4.350118555    7.628062303
  339 SOLV  HW2     2720    5.632796603    4.247311826    7.718247891
  340 SOLV  OW      2721    5.920532698    4.532164910    4.619231835
  340 SOLV  HW1     2722    5.879984974    4.467782232    4.554340751
  340 SOLV  HW2     2723    5.897159798    4.504627484    4.712483405
  341 SOLV  OW      2724    5.587066369    3.891593106    7.340409509
  341 SOLV  HW1     2725    5.620843777    3.933274559    7.256008556
  341 SOLV  HW2     2726    5.626454720    3.939100709    7.419107140
  342 SOLV  OW      2727    5.470861612    6.160762095    4.495873190
  342 SOLV  HW1     2728    5.401885328    6.153187702    4.567882613
  342 SOLV  HW2     2729    5.510418455    6.070665714    4.478037871
  343 SOLV  OW      2730    6.004072995    3.585711314    7.633922648
  343 SOLV  HW1     2731    6.014645797    3.488782107    7.656163087
  343 SOLV  HW2     2732    5.920528353    3.620699332    7.676321744
  344 SOLV  OW      2733    5.640555323    3.423221768    4.278782361
  344 SOLV  HW1     2734    5.573004558    3.474433480    4.331848777
  344 SOLV  HW2     2735    5.728568131    3.425083856    4.326239288
  345 SOLV  OW      2736    5.794807895    5.877666768    4.913452549
  345 SOLV  HW1     2737    5.874974971    5.835264710    4.955601914
  345 SOLV  HW2     2738    5.796511514    5.976216035    4.930349989
  346 SOLV  OW      2739    4.590190362    4.620457593    4.385303295
  346 SOLV  HW1     2740    4.600524724    4.677733024    4.303974392
  346 SOLV  HW2     2741    4.673971971    4.624510272    4.439751099
  347 SOLV  OW      2742    5.426685268    3.741992505    4.459029851
  347 SOLV  HW1     2743    5.481018052    3.796409866    4.522958777
  347 SOLV  HW2     2744    5.407970442    3.795934544    4.376923093
  348 SOLV  OW      2745    3.797796107    4.661188899    5.154861961
  348 SOLV  HW1     2746    3.732516507    4.586443120    5.142487436
  348 SOLV  HW2     2747    3.748162021    4.747401877    5.165075787
  349 SOLV  OW      2748    3.447281762    4.807281480    7.366310508
  349 SOLV  HW1     2749    3.411665126    4.887998198    7.319216612
  349 SOLV  HW2     2750    3.371034464    4.751046076    7.398336941
  350 SOLV  OW      2751    5.042239359    6.420510543    4.423133133
  350 SOLV  HW1     2752    5.096042420    6.364831674    4.359847178
  350 SOLV  HW2     2753    5.031207801    6.371425227    4.509566347
  351 SOLV  OW      2754    4.485482245    4.328684382    4.277830135
  351 SOLV  HW1     2755    4.555644533    4.316090891    4.347977185
  351 SOLV  HW2     2756    4.399831333    4.356895538    4.321073248
  352 SOLV  OW      2757    4.016598894    4.246455892    6.644389599
  352 SOLV  HW1     2758    3.981882219    4.152941809    6.637240254
  352 SOLV  HW2     2759    4.105638750    4.245525534    6.689913500
  353 SOLV  OW      2760    3.449131655    5.035202658    6.226716098
  353 SOLV  HW1     2761    3.484758657    5.017667849    6.134927663
  353 SOLV  HW2     2762    3.460137552    5.132132444    6.248746564
  354 SOLV  OW      2763    3.977849905    4.371666443    5.190818629
  354 SOLV  HW1     2764    4.005544968    4.460720321    5.226908134
  354 SOLV  HW2     2765    3.936537821    4.383705128    5.100540144
  355 SOLV  OW      2766    5.908224913    5.419583201    7.449900745
  355 SOLV  HW1     2767    5.966073715    5.499845530    7.435301639
  355 SOLV  HW2     2768    5.812069835    5.446046179    7.442558029
  356 SOLV  OW      2769    3.686768710    4.368702237    4.422113333
  356 SOLV  HW1     2770    3.594833499    4.389053600    4.455802429
  356 SOLV  HW2     2771    3.687467123    4.278016393    4.379960229
  357 SOLV  OW      2772    5.814939682    5.156796964    6.735142077
  357 SOLV  HW1     2773    5.860176174    5.238385751    6.771161428
  357 SOLV  HW2     2774    5.879684111    5.080590055    6.733992824
  358 SOLV  OW      2775    4.382229249    6.171928486    5.360086766
  358 SOLV  HW1     2776    4.435451061    6.209152099    5.436126312
  358 SOLV  HW2     2777    4.423695724    6.086347252    5.329158936
  359 SOLV  OW      2778    3.172539284    5.283792864    6.432829965
  359 SOLV  HW1     2779    3.253047286    5.331329971    6.468331801
  359 SOLV  HW2     2780    3.133781600    5.336089996    6.356910319
  360 SOLV  OW      2781    3.308585714    4.357336709    7.952794120
  360 SOLV  HW1     2782    3.311898220    4.294434718    7.875113911
  360 SOLV  HW2     2783    3.266783477    4.311344655    8.031135660
  361 SOLV  OW      2784    3.503295005    6.190385548    0.037137388
  361 SOLV  HW1     2785    3.471147708    6.285050765    0.034820606
  361 SOLV  HW2     2786    3.447528851    6.134761480   -0.024484736
  362 SOLV  OW      2787    4.421188722    5.385985471    6.643319731
  362 SOLV  HW1     2788    4.457063883    5.429382984    6.725972418
  362 SOLV  HW2     2789    4.356489035    5.447791626    6.598644210
  363 SOLV  OW      2790    3.661280717    3.848535676    8.014943935
  363 SOLV  HW1     2791    3.618058557    3.758813992    8.024098331
  363 SOLV  HW2     2792    3.760392124    3.838837617    8.024048378
  364 SOLV  OW      2793    3.976771169    5.830608407    5.004211091
  364 SOLV  HW1     2794    3.919627493    5.749615918    4.990927237
  364 SOLV  HW2     2795    3.966241570    5.892004555    4.925972134
  365 SOLV  OW      2796    4.902718216    4.482240054    8.556555260
  365 SOLV  HW1     2797    4.901318002    4.575289898    8.593159342
  365 SOLV  HW2     2798    4.809019563    4.451746148    8.539499119
  366 SOLV  OW      2799    3.330551713    4.047642601    5.743458484
  366 SOLV  HW1     2800    3.267716860    3.976870374    5.711130934
  366 SOLV  HW2     2801    3.380464824    4.013925719    5.823283653
  367 SOLV  OW      2802    4.716350272    4.227741141    5.428775524
  367 SOLV  HW1     2803    4.804315481    4.191696785    5.459836880
  367 SOLV  HW2     2804    4.644064700    4.197171209    5.490760975
  368 SOLV  OW      2805    4.565002077    5.549663707    5.042561812
  368 SOLV  HW1     2806    4.631645020    5.512031603    4.978190138
  368 SOLV  HW2     2807    4.481668344    5.574798182    4.993316691
  369 SOLV  OW      2808    5.095269663    4.133619147    0.018060041
  369 SOLV  HW1     2809    5.005633812    4.106195995   -0.016797865
  369 SOLV  HW2     2810    5.163372256    4.065008756   -0.007528497
  370 SOLV  OW      2811    4.068418932    5.634747376    7.869505777
  370 SOLV  HW1     2812    4.145908588    5.694925367    7.888895158
  370 SOLV  HW2     2813    4.021000581    5.666863331    7.787519002
  371 SOLV  OW      2814    5.290058321    5.982765535    6.171613482
  371 SOLV  HW1     2815    5.243444746    6.058076796    6.125166259
  371 SOLV  HW2     2816    5.223778664    5.930704986    6.225434714
  372 SOLV  OW      2817    5.131431516    3.814734089    5.756616743
  372 SOLV  HW1     2818    5.226039316    3.847108365    5.758158879
  372 SOLV  HW2     2819    5.130396341    3.714766683    5.759304406
  373 SOLV  OW      2820    4.660092776    3.611999694    7.863305163
  373 SOLV  HW1     2821    4.735000054    3.585435337    7.923997704
  373 SOLV  HW2     2822    4.593022426    3.665547879    7.914648641
  374 SOLV  OW      2823    3.329812716    5.780111396    7.137340708
  374 SOLV  HW1     2824    3.229938334    5.775047987    7.138495659
  374 SOLV  HW2     2825    3.367912095    5.688015629    7.145580774
  375 SOLV  OW      2826    3.848007780    4.891465268    7.189806883
  375 SOLV  HW1     2827    3.784145582    4.931813782    7.124278533
  375 SOLV  HW2     2828    3.797423152    4.835576650    7.255516742
  376 SOLV  OW      2829    3.420636805    3.842467982    5.967412515
  376 SOLV  HW1     2830    3.496664059    3.904624152    5.948494802
  376 SOLV  HW2     2831    3.456479227    3.751792133    5.989654493
  377 SOLV  OW      2832    4.178373355    3.430722364    4.751392314
  377 SOLV  HW1     2833    4.092406785    3.389123183    4.781070894
  377 SOLV  HW2     2834    4.253637280    3.394489952    4.806386472
  378 SOLV  OW      2835    3.672370016    4.545221644    8.296227776
  378 SOLV  HW1     2836    3.632344176    4.636335782    8.306033357
  378 SOLV  HW2     2837    3.601093541    4.480181299    8.269968388
  379 SOLV  OW      2838    4.836230367    4.795956927    4.806051219
  379 SOLV  HW1     2839    4.741319337    4.764484676    4.804542995
  379 SOLV  HW2     2840    4.839394097    4.893315604    4.783423867
  380 SOLV  OW      2841    3.682826661    4.864354009    8.187025746
  380 SOLV  HW1     2842    3.711106167    4.809006683    8.108686749
  380 SOLV  HW2     2843    3.763405145    4.905810925    8.229337899
  381 SOLV  OW      2844    3.699934676    3.801975188    6.777746969
  381 SOLV  HW1     2845    3.787885395    3.844774457    6.756916260
  381 SOLV  HW2     2846    3.625777404    3.861433927    6.746650070
  382 SOLV  OW      2847    4.819080906    3.612078400    5.156811415
  382 SOLV  HW1     2848    4.748686215    3.612858658    5.227833847
  382 SOLV  HW2     2849    4.835566715    3.517963939    5.127294457
  383 SOLV  OW      2850    3.529767574    3.939601551    4.750063376
  383 SOLV  HW1     2851    3.464212901    3.902690203    4.684174848
  383 SOLV  HW2     2852    3.480476160    3.977740284    4.828277670
  384 SOLV  OW      2853    5.138966667    3.553095195    6.737183877
  384 SOLV  HW1     2854    5.199809712    3.632468456    6.737262306
  384 SOLV  HW2     2855    5.060404971    3.571310629    6.796329850
  385 SOLV  OW      2856    4.081831155    5.841060403    6.028222978
  385 SOLV  HW1     2857    4.170415971    5.882336387    6.049445581
  385 SOLV  HW2     2858    4.065446205    5.763926702    6.089733320
  386 SOLV  OW      2859    3.778684240    5.815402721    5.610150659
  386 SOLV  HW1     2860    3.821858560    5.741451932    5.661814028
  386 SOLV  HW2     2861    3.828685585    5.829974630    5.524776680
  387 SOLV  OW      2862    5.078608673    3.335029615    6.927996509
  387 SOLV  HW1     2863    5.021028597    3.294560536    6.999047445
  387 SOLV  HW2     2864    5.021383677    3.364190464    6.851337827
  388 SOLV  OW      2865    4.030692019    4.443141875    7.802700993
  388 SOLV  HW1     2866    3.986008498    4.498534839    7.872956851
  388 SOLV  HW2     2867    4.000381700    4.348191969    7.810886916
  389 SOLV  OW      2868    5.836808244    5.522280479    6.469435620
  389 SOLV  HW1     2869    5.857827246    5.564338876    6.557692924
  389 SOLV  HW2     2870    5.920556287    5.484913836    6.429558636
  390 SOLV  OW      2871    4.361731502    5.586182300    5.415966834
  390 SOLV  HW1     2872    4.372193481    5.659900928    5.482734878
  390 SOLV  HW2     2873    4.266404261    5.556012471    5.414336220
  391 SOLV  OW      2874    5.698550570    4.911895830    5.533498610
  391 SOLV  HW1     2875    5.780741593    4.865011883    5.565857234
  391 SOLV  HW2     2876    5.714619192    5.010593798    5.532757507
  392 SOLV  OW      2877    5.326462190    5.088386614    7.463106335
  392 SOLV  HW1     2878    5.360259198    5.053618681    7.550571502
  392 SOLV  HW2     2879    5.226574526    5.092622473    7.465315424
  393 SOLV  OW      2880    3.553883146    5.017624672    4.202652739
  393 SOLV  HW1     2881    3.592803180    5.069489990    4.278792128
  393 SOLV  HW2     2882    3.506090393    4.937249476    4.238113600
  394 SOLV  OW      2883    4.909039541    5.563367558    4.936459169
  394 SOLV  HW1     2884    4.910379431    5.588004950    5.033368073
  394 SOLV  HW2     2885    5.002765622    5.550247343    4.904133276
  395 SOLV  OW      2886    3.728954004    3.638849343    5.623620167
  395 SOLV  HW1     2887    3.785366972    3.587671215    5.558817937
  395 SOLV  HW2     2888    3.632767804    3.615065320    5.610054429
  396 SOLV  OW      2889    4.407180183    4.694024716    5.321003282
  396 SOLV  HW1     2890    4.434189615    4.697607126    5.224781257
  396 SOLV  HW2     2891    4.418800956    4.784387560    5.362239437
  397 SOLV  OW      2892    4.655514011    6.448655234    8.371229847
  397 SOLV  HW1     2893    4.672356941    6.350492880    8.380288173
  397 SOLV  HW2     2894    4.727523321    6.499327997    8.418647082
  398 SOLV  OW      2895    4.914716236    5.840212603    4.438277082
  398 SOLV  HW1     2896    4.875778912    5.918396979    4.389563129
  398 SOLV  HW2     2897    4.841998038    5.791575518    4.486718513
  399 SOLV  OW      2898    5.749042005    3.569524565    4.941596931
  399 SOLV  HW1     2899    5.786516942    3.537663669    5.028664658
  399 SOLV  HW2     2900    5.707234883    3.659488904    4.954255571
  400 SOLV  OW      2901    3.889491018    3.988403517    4.659529901
  400 SOLV  HW1     2902    3.809958055    3.968156149    4.602389621
  400 SOLV  HW2     2903    3.949285016    3.908320533    4.662963201
  401 SOLV  OW      2904    4.013863185    5.020468064    7.356558745
  401 SOLV  HW1     2905    4.005864929    4.957466236    7.433809350
  401 SOLV  HW2     2906    3.951889294    4.991657493    7.283544308
  402 SOLV  OW      2907    3.123362640    3.693115791    5.886928352
  402 SOLV  HW1     2908    3.069891989    3.616613112    5.922828159
  402 SOLV  HW2     2909    3.198662660    3.657919864    5.831318001
  403 SOLV  OW      2910    5.083164814    4.059666950    7.135278039
  403 SOLV  HW1     2911    5.176489719    4.095126302    7.129518604
  403 SOLV  HW2     2912    5.077252097    3.993428829    7.209973628
  404 SOLV  OW      2913    5.222140442    4.936109903    6.844853890
  404 SOLV  HW1     2914    5.179254560    4.913306090    6.757432102
  404 SOLV  HW2     2915    5.204469672    4.862936847    6.910694273
  405 SOLV  OW      2916    5.611489645    4.107475006    5.572782769
  405 SOLV  HW1     2917    5.526937644    4.145275155    5.535054338
  405 SOLV  HW2     2918    5.603411008    4.008023745    5.579506004
  406 SOLV  OW      2919    5.028755440    4.515368135    6.569212643
  406 SOLV  HW1     2920    5.042640238    4.570968131    6.487261489
  406 SOLV  HW2     2921    4.933926340    4.483780553    6.572357879
  407 SOLV  OW      2922    4.698402715    5.094487770    5.275273812
  407 SOLV  HW1     2923    4.610845968    5.059449013    5.308559605
  407 SOLV  HW2     2924    4.766196490    5.089815093    5.348637185
  408 SOLV  OW      2925    5.845952632    3.753824378    6.683244049
  408 SOLV  HW1     2926    5.891760673    3.826515073    6.632064812
  408 SOLV  HW2     2927    5.906447731    3.720932588    6.755770985
  409 SOLV  OW      2928    4.988164593    3.892881748    5.048361704
  409 SOLV  HW1     2929    4.920506983    3.842576007    4.994571666
  409 SOLV  HW2     2930    4.943635219    3.933838491    5.127984321
  410 SOLV  OW      2931    3.421887235    3.452812328    6.117635847
  410 SOLV  HW1     2932    3.333818244    3.440665238    6.163426569
  410 SOLV  HW2     2933    3.416535327    3.415941235    6.024833079
  411 SOLV  OW      2934    3.771444321    3.523325009    5.024138928
  411 SOLV  HW1     2935    3.737547497    3.539797761    4.931512239
  411 SOLV  HW2     2936    3.754128343    3.603907827    5.080765487
  412 SOLV  OW      2937    3.192971623    5.200354225    8.142491708
  412 SOLV  HW1     2938    3.249241527    5.254693884    8.204790105
  412 SOLV  HW2     2939    3.244049004    5.119424619    8.113482901
  413 SOLV  OW      2940    3.900234822    5.890914854    4.699946192
  413 SOLV  HW1     2941    3.887191455    5.979790018    4.743912939
  413 SOLV  HW2     2942    3.918044712    5.904285332    4.602455510
  414 SOLV  OW      2943    3.650923246    5.011378618    5.021583307
  414 SOLV  HW1     2944    3.733903839    4.993800155    4.968600763
  414 SOLV  HW2     2945    3.618930145    5.104380806    5.003456012
  415 SOLV  OW      2946    3.452267939    5.955477934    7.805212680
  415 SOLV  HW1     2947    3.475762960    5.897412074    7.727261048
  415 SOLV  HW2     2948    3.363130674    5.997966910    7.789422936
  416 SOLV  OW      2949    4.311138708    6.290229820    4.298664913
  416 SOLV  HW1     2950    4.358998262    6.257127699    4.379991109
  416 SOLV  HW2     2951    4.317522910    6.389940491    4.294531834
  417 SOLV  OW      2952    4.683008124    6.185724510    5.577887175
  417 SOLV  HW1     2953    4.733858112    6.117843952    5.524892239
  417 SOLV  HW2     2954    4.706197472    6.277458710    5.545500692
  418 SOLV  OW      2955    3.550137289    5.973178566    4.494071287
  418 SOLV  HW1     2956    3.567969456    5.905752045    4.565738845
  418 SOLV  HW2     2957    3.521456794    5.926228072    4.410565097
  419 SOLV  OW      2958    3.267945505    3.349450763    5.576744963
  419 SOLV  HW1     2959    3.278312532    3.446309817    5.599354722
  419 SOLV  HW2     2960    3.172323375    3.330524090    5.554380321
  420 SOLV  OW      2961    4.407401787    4.306980556    7.776333023
  420 SOLV  HW1     2962    4.385392778    4.241252849    7.704253138
  420 SOLV  HW2     2963    4.365404178    4.395184328    7.754931297
  421 SOLV  OW      2964    3.229533542    5.553652069    5.065022513
  421 SOLV  HW1     2965    3.243273493    5.456608016    5.084863971
  421 SOLV  HW2     2966    3.135184053    5.578994049    5.086418376
  422 SOLV  OW      2967    5.032725002    6.197039100    5.718501628
  422 SOLV  HW1     2968    5.119600714    6.169341090    5.759577733
  422 SOLV  HW2     2969    5.031530083    6.170548603    5.622080745
  423 SOLV  OW      2970    3.352107284    5.478906641    6.486047154
  423 SOLV  HW1     2971    3.437960615    5.427742351    6.482587194
  423 SOLV  HW2     2972    3.371318244    5.576744473    6.478270777
  424 SOLV  OW      2973    4.629592591    3.744935910    8.259359541
  424 SOLV  HW1     2974    4.688943509    3.669590195    8.231057799
  424 SOLV  HW2     2975    4.685452146    3.819434191    8.295836917
  425 SOLV  OW      2976    3.285480107    3.604821576    5.656163790
  425 SOLV  HW1     2977    3.213378072    3.674114728    5.656862485
  425 SOLV  HW2     2978    3.341462348    3.615847698    5.574032834
  426 SOLV  OW      2979    4.637296581    3.589685160    5.727485493
  426 SOLV  HW1     2980    4.569509398    3.644935323    5.678979017
  426 SOLV  HW2     2981    4.643088473    3.620019685    5.822599827
  427 SOLV  OW      2982    5.307177000    5.870214363    4.662220877
  427 SOLV  HW1     2983    5.239682632    5.871642866    4.735994235
  427 SOLV  HW2     2984    5.394891334    5.903703288    4.696669050
  428 SOLV  OW      2985    5.959215127    5.057047200    7.124565227
  428 SOLV  HW1     2986    5.881010373    5.103854316    7.083399383
  428 SOLV  HW2     2987    5.940472194    4.958945161    7.129544791
  429 SOLV  OW      2988    3.356725609    4.492420889    8.601362576
  429 SOLV  HW1     2989    3.307336438    4.567794875    8.558008286
  429 SOLV  HW2     2990    3.368555722    4.418104151    8.535502379
  430 SOLV  OW      2991    4.507816965    4.940849768    5.081443337
  430 SOLV  HW1     2992    4.557919706    5.010992952    5.132152162
  430 SOLV  HW2     2993    4.422645302    4.979661445    5.046211419
  431 SOLV  OW      2994    5.981044427    3.816275105    7.953362049
  431 SOLV  HW1     2995    5.932455274    3.903003828    7.942511111
  431 SOLV  HW2     2996    5.919727324    3.740663799    7.930462521
  432 SOLV  OW      2997    3.712353574    6.098470140    8.473272869
  432 SOLV  HW1     2998    3.699140893    5.999459804    8.468383999
  432 SOLV  HW2     2999    3.634144241    6.140274250    8.519504704
  433 SOLV  OW      3000    4.654524914    5.546852172    6.440052491
  433 SOLV  HW1     3001    4.717062384    5.597252708    6.380465254
  433 SOLV  HW2     3002    4.685157962    5.554899952    6.534904452
  434 SOLV  OW      3003    5.998696527    3.483514716    8.046257510
  434 SOLV  HW1     3004    6.004742845    3.433931564    7.959626074
  434 SOLV  HW2     3005    6.040685858    3.429000165    8.118831126
  435 SOLV  OW      3006    3.900087574    5.086295908    6.288624954
  435 SOLV  HW1     3007    3.915376242    5.023832018    6.212032712
  435 SOLV  HW2     3008    3.847086422    5.165098059    6.257276148
  436 SOLV  OW      3009    4.240448942    4.208092850    7.548580200
  436 SOLV  HW1     3010    4.281463208    4.146486119    7.481321775
  436 SOLV  HW2     3011    4.206527361    4.154870211    7.626156418
  437 SOLV  OW      3012    3.368169020    4.833195513    6.794472119
  437 SOLV  HW1     3013    3.317543278    4.824797472    6.708643642
  437 SOLV  HW2     3014    3.466013271    4.822810493    6.776576956
  438 SOLV  OW      3015    4.700635704    3.476273002    6.917116915
  438 SOLV  HW1     3016    4.715338054    3.408545978    6.989206456
  438 SOLV  HW2     3017    4.608281408    3.513821343    6.925019008
  439 SOLV  OW      3018    4.906532025    6.245896340    5.206911165
  439 SOLV  HW1     3019    4.955696423    6.283627974    5.128427815
  439 SOLV  HW2     3020    4.853006928    6.166633475    5.177711891
  440 SOLV  OW      3021    4.669941549    5.227976514    8.011572580
  440 SOLV  HW1     3022    4.662461558    5.130079564    8.030596069
  440 SOLV  HW2     3023    4.602200139    5.253798208    7.942681678
  441 SOLV  OW      3024    5.456488928    3.806549487    8.139341559
  441 SOLV  HW1     3025    5.405309273    3.863330203    8.203828357
  441 SOLV  HW2     3026    5.551190598    3.798062188    8.170320050
  442 SOLV  OW      3027    3.604096233    6.414699559    8.486012874
  442 SOLV  HW1     3028    3.683488587    6.417881724    8.546744124
  442 SOLV  HW2     3029    3.609119690    6.332741681    8.428921444
  443 SOLV  OW      3030    3.201652417    4.364404300    7.625203245
  443 SOLV  HW1     3031    3.156325382    4.314638613    7.551244368
  443 SOLV  HW2     3032    3.132729803    4.402415531    7.686893664
  444 SOLV  OW      3033    4.559883384    3.754475964    5.969452730
  444 SOLV  HW1     3034    4.462436751    3.748714743    5.991157516
  444 SOLV  HW2     3035    4.609054924    3.681844887    6.017484831
  445 SOLV  OW      3036    5.036577907    3.611030643    8.071531750
  445 SOLV  HW1     3037    5.000724424    3.703255011    8.085998695
  445 SOLV  HW2     3038    5.057114541    3.598126796    7.974507416
  446 SOLV  OW      3039    4.276183242    5.650992669    6.595483133
  446 SOLV  HW1     3040    4.194279537    5.644893233    6.538428527
  446 SOLV  HW2     3041    4.352111576    5.686654323    6.541042581
  447 SOLV  OW      3042    3.872076602    4.344906614    8.259036670
  447 SOLV  HW1     3043    3.801507813    4.414168107    8.244047085
  447 SOLV  HW2     3044    3.877115190    4.323061535    8.356499807
  448 SOLV  OW      3045    5.062773593    3.651847710    6.094321056
  448 SOLV  HW1     3046    5.079685221    3.578873607    6.160570113
  448 SOLV  HW2     3047    5.083791409    3.618808306    6.002296440
  449 SOLV  OW      3048    3.767413267    4.746063231    6.220638170
  449 SOLV  HW1     3049    3.694163566    4.682467088    6.196320132
  449 SOLV  HW2     3050    3.823044020    4.765264642    6.139785071
  450 SOLV  OW      3051    4.629795571    4.150497598    7.621529872
  450 SOLV  HW1     3052    4.667591233    4.195111317    7.702663555
  450 SOLV  HW2     3053    4.622743226    4.052085432    7.637864956
  451 SOLV  OW      3054    3.307324624    5.013987328    7.666825668
  451 SOLV  HW1     3055    3.305036068    5.101516586    7.715149355
  451 SOLV  HW2     3056    3.304740214    4.939231546    7.733196119
  452 SOLV  OW      3057    3.249314477    5.211659972    5.950958657
  452 SOLV  HW1     3058    3.179565615    5.173225324    6.011444682
  452 SOLV  HW2     3059    3.339211576    5.202625130    5.993830620
  453 SOLV  OW      3060    6.063781286    6.305149860    6.235094949
  453 SOLV  HW1     3061    6.099709547    6.384448505    6.185886373
  453 SOLV  HW2     3062    5.990424394    6.263201793    6.181613495
  454 SOLV  OW      3063    4.513888920    6.021855603    5.073966497
  454 SOLV  HW1     3064    4.503271205    5.972124618    4.987850193
  454 SOLV  HW2     3065    4.490989202    5.961489693    5.150331294
  455 SOLV  OW      3066    4.284435995    4.537751284    7.673346812
  455 SOLV  HW1     3067    4.234086329    4.573996449    7.594916889
  455 SOLV  HW2     3068    4.219829176    4.501787917    7.740671405
  456 SOLV  OW      3069    4.889207531    4.839564342    5.447074890
  456 SOLV  HW1     3070    4.917711596    4.817017702    5.540246455
  456 SOLV  HW2     3071    4.797838790    4.802519376    5.430305677
  457 SOLV  OW      3072    4.616861123    5.018609506    4.224238666
  457 SOLV  HW1     3073    4.684543167    5.064464178    4.281843944
  457 SOLV  HW2     3074    4.568809575    4.949344054    4.278039430
  458 SOLV  OW      3075    4.991996560    3.448865580    7.621783197
  458 SOLV  HW1     3076    4.906697775    3.458975262    7.570561228
  458 SOLV  HW2     3077    5.069624031    3.458883785    7.559531520
  459 SOLV  OW      3078    5.774863854    4.488378230    6.339801344
  459 SOLV  HW1     3079    5.802001091    4.394498525    6.318553528
  459 SOLV  HW2     3080    5.675168871    4.495682057    6.336925522
  460 SOLV  OW      3081    3.602697611    3.814049593    7.162458792
  460 SOLV  HW1     3082    3.630422629    3.844898035    7.253453916
  460 SOLV  HW2     3083    3.617429943    3.715437259    7.154800504
  461 SOLV  OW      3084    3.837985073    4.638541920    6.675031395
  461 SOLV  HW1     3085    3.883237925    4.552049307    6.696772442
  461 SOLV  HW2     3086    3.777886506    4.664613879    6.750594860
  462 SOLV  OW      3087    3.314814961    4.849862122    5.829575115
  462 SOLV  HW1     3088    3.359204968    4.761600061    5.814048781
  462 SOLV  HW2     3089    3.382423381    4.915833457    5.862419326
  463 SOLV  OW      3090    5.455260683    5.088932272    5.846018044
  463 SOLV  HW1     3091    5.416614358    5.103065846    5.937165350
  463 SOLV  HW2     3092    5.523218723    5.015654703    5.849663034
  464 SOLV  OW      3093    3.591761252    4.132420704    7.461723372
  464 SOLV  HW1     3094    3.576612126    4.229677002    7.444015509
  464 SOLV  HW2     3095    3.515013825    4.079593684    7.425380064
  465 SOLV  OW      3096    3.917501019    3.962862011    8.484563372
  465 SOLV  HW1     3097    3.861694064    3.964460655    8.567527649
  465 SOLV  HW2     3098    4.013467364    3.949296669    8.509226799
  466 SOLV  OW      3099    4.747488881    3.645737535    4.650362940
  466 SOLV  HW1     3100    4.846888108    3.649076115    4.639860149
  466 SOLV  HW2     3101    4.723328383    3.665856215    4.745302068
  467 SOLV  OW      3102    5.822262609    3.471906365    6.635206658
  467 SOLV  HW1     3103    5.886880133    3.503318571    6.565640658
  467 SOLV  HW2     3104    5.808390874    3.373322586    6.625699734
  468 SOLV  OW      3105    3.085122520    5.513687107    7.810245040
  468 SOLV  HW1     3106    3.138224405    5.429628361    7.821015352
  468 SOLV  HW2     3107    3.133785751    5.589603710    7.853493339
  469 SOLV  OW      3108    4.832363325    5.402750394    6.762832850
  469 SOLV  HW1     3109    4.742486633    5.359246343    6.757262820
  469 SOLV  HW2     3110    4.902857577    5.332444172    6.772293869
  470 SOLV  OW      3111    6.023648248    3.656735396    5.027280244
  470 SOLV  HW1     3112    6.100062189    3.712264331    5.060127856
  470 SOLV  HW2     3113    5.939957009    3.711476614    5.028066908
  471 SOLV  OW      3114    5.373213787    4.638868965    7.341579834
  471 SOLV  HW1     3115    5.349669461    4.631294434    7.438474417
  471 SOLV  HW2     3116    5.386984606    4.735062259    7.318010471
  472 SOLV  OW      3117    3.787761230    4.319047828    6.463124531
  472 SOLV  HW1     3118    3.710270315    4.372590063    6.429506864
  472 SOLV  HW2     3119    3.804569736    4.341464015    6.559127347
  473 SOLV  OW      3120    2.964274730    6.245676853    8.261580483
  473 SOLV  HW1     3121    2.988243190    6.173421301    8.326437423
  473 SOLV  HW2     3122    3.043861204    6.304199340    8.245997503
  474 SOLV  OW      3123    4.781269454    3.546011524    8.174284722
  474 SOLV  HW1     3124    4.847403780    3.606544701    8.129989448
  474 SOLV  HW2     3125    4.816916495    3.452573826    8.175018246
  475 SOLV  OW      3126    5.268393610    6.128529761    6.494755551
  475 SOLV  HW1     3127    5.183021839    6.142793341    6.544845875
  475 SOLV  HW2     3128    5.261649614    6.044697890    6.440646950
  476 SOLV  OW      3129    3.828052962    3.404142460    7.057635933
  476 SOLV  HW1     3130    3.805230802    3.489389722    7.010583142
  476 SOLV  HW2     3131    3.745033535    3.364463093    7.096817645
  477 SOLV  OW      3132    3.420571484    5.593807130    6.201219662
  477 SOLV  HW1     3133    3.409890654    5.679969842    6.151581981
  477 SOLV  HW2     3134    3.465562701    5.611192284    6.288829403
  478 SOLV  OW      3135    4.601065011    5.183710637    6.675622732
  478 SOLV  HW1     3136    4.539245680    5.261228830    6.688700978
  478 SOLV  HW2     3137    4.597907512    5.124614332    6.756242650
  479 SOLV  OW      3138    5.210707972    5.755215620    5.176118723
  479 SOLV  HW1     3139    5.237816567    5.660311363    5.192242214
  479 SOLV  HW2     3140    5.284991275    5.816226779    5.203708915
  480 SOLV  OW      3141    3.680077096    5.739044661    7.939890190
  480 SOLV  HW1     3142    3.635533728    5.827242343    7.924435003
  480 SOLV  HW2     3143    3.769535513    5.753852847    7.982064436
  481 SOLV  OW      3144    3.549569743    4.075813006    6.436886940
  481 SOLV  HW1     3145    3.598333026    4.096662139    6.352096963
  481 SOLV  HW2     3146    3.454760123    4.106709852    6.429249346
  482 SOLV  OW      3147    3.120376258    4.625626086    6.523140521
  482 SOLV  HW1     3148    3.034300559    4.580599565    6.499371877
  482 SOLV  HW2     3149    3.173468116    4.641973533    6.439979143
  483 SOLV  OW      3150    4.835989224    4.425776451    6.852660549
  483 SOLV  HW1     3151    4.756864422    4.472527806    6.892098771
  483 SOLV  HW2     3152    4.821311877    4.412404571    6.754641957
  484 SOLV  OW      3153    4.769776415    3.749944226    4.920075828
  484 SOLV  HW1     3154    4.671457689    3.748975881    4.901792832
  484 SOLV  HW2     3155    4.788348543    3.700585112    5.005049355
  485 SOLV  OW      3156    3.149563311    5.099873282    7.453632330
  485 SOLV  HW1     3157    3.212842708    5.069146630    7.524708588
  485 SOLV  HW2     3158    3.176564156    5.190836033    7.422058139
  486 SOLV  OW      3159    5.573805614    6.470493448    6.007450515
  486 SOLV  HW1     3160    5.526131367    6.523788750    6.077356002
  486 SOLV  HW2     3161    5.511116059    6.403024939    5.968488137
  487 SOLV  OW      3162    3.183478229    4.229317934    5.208547735
  487 SOLV  HW1     3163    3.150112150    4.140910863    5.175802772
  487 SOLV  HW2     3164    3.176594000    4.232653095    5.308258260
  488 SOLV  OW      3165    4.024949830    3.447627291    6.868172630
  488 SOLV  HW1     3166    3.950807579    3.395613109    6.910568995
  488 SOLV  HW2     3167    4.033370679    3.536460423    6.913332118
  489 SOLV  OW      3168    4.975293460    3.708471428    6.428854654
  489 SOLV  HW1     3169    4.991600848    3.618393311    6.469105778
  489 SOLV  HW2     3170    4.915503225    3.761486521    6.488976941
  490 SOLV  OW      3171    5.387668721    4.293251272    7.274784762
  490 SOLV  HW1     3172    5.341927396    4.381290558    7.287378064
  490 SOLV  HW2     3173    5.470333056    4.290344217    7.330996899
  491 SOLV  OW      3174    4.654025303    4.808808618    7.225494490
  491 SOLV  HW1     3175    4.611405918    4.899260329    7.226939587
  491 SOLV  HW2     3176    4.624818606    4.756942908    7.305857343
  492 SOLV  OW      3177    4.974913289    3.887062435    5.983257587
  492 SOLV  HW1     3178    4.966294879    3.984348850    5.961740852
  492 SOLV  HW2     3179    5.046364658    3.846551346    5.926216059
  493 SOLV  OW      3180    3.193125004    4.927895694    7.204577278
  493 SOLV  HW1     3181    3.098996636    4.954936987    7.184323818
  493 SOLV  HW2     3182    3.235397027    4.890125831    7.122186270
  494 SOLV  OW      3183    3.425525441    5.507846205    4.590276979
  494 SOLV  HW1     3184    3.412353362    5.482532667    4.686126873
  494 SOLV  HW2     3185    3.361675801    5.456272983    4.533140594
  495 SOLV  OW      3186    3.788718689    6.254411974    5.939274424
  495 SOLV  HW1     3187    3.882093870    6.290218418    5.938398439
  495 SOLV  HW2     3188    3.781904816    6.177579489    5.875619879
  496 SOLV  OW      3189    4.911267024    6.372615374    5.438345302
  496 SOLV  HW1     3190    4.857631959    6.453297897    5.413564782
  496 SOLV  HW2     3191    4.907447618    6.305940770    5.363906554
  497 SOLV  OW      3192    3.947063795    5.219419841    7.153329027
  497 SOLV  HW1     3193    3.914114992    5.191394328    7.063158582
  497 SOLV  HW2     3194    3.963417433    5.138312405    7.209508361
  498 SOLV  OW      3195    5.703818235    4.678271507    6.645684051
  498 SOLV  HW1     3196    5.604882196    4.687930073    6.634790484
  498 SOLV  HW2     3197    5.723649149    4.595148872    6.697636793
  499 SOLV  OW      3198    5.566803093    5.901412368    4.523053166
  499 SOLV  HW1     3199    5.555181338    5.881628908    4.620392968
  499 SOLV  HW2     3200    5.562185909    5.816165125    4.470970746
  500 SOLV  OW      3201    4.946669842    6.296648511    6.403132140
  500 SOLV  HW1     3202    4.924593122    6.210285176    6.448458473
  500 SOLV  HW2     3203    5.002064045    6.353149300    6.464285648
  501 SOLV  OW      3204    4.018494881    5.261243278    5.836664217
  501 SOLV  HW1     3205    3.978180740    5.215563655    5.757354975
  501 SOLV  HW2     3206    4.084995656    5.200360187    5.879919431
  502 SOLV  OW      3207    4.035128170    5.810693675    7.642100638
  502 SOLV  HW1     3208    4.122647039    5.826573866    7.596384907
  502 SOLV  HW2     3209    3.975116433    5.758130922    7.581802931
  503 SOLV  OW      3210    4.725241407    5.965133255    7.154705177
  503 SOLV  HW1     3211    4.783852506    5.899934838    7.202820956
  503 SOLV  HW2     3212    4.699188077    6.038833932    7.217084504
  504 SOLV  OW      3213    3.191973720    6.290971797    5.503692034
  504 SOLV  HW1     3214    3.285317532    6.293962351    5.467917886
  504 SOLV  HW2     3215    3.127816641    6.277172053    5.428236457
  505 SOLV  OW      3216    3.295964463    4.368668062    4.707394761
  505 SOLV  HW1     3217    3.288484990    4.445593803    4.770849762
  505 SOLV  HW2     3218    3.280715838    4.283096965    4.756842891
  506 SOLV  OW      3219    3.096818629    3.704765470    5.152316007
  506 SOLV  HW1     3220    3.058739475    3.627972004    5.203837517
  506 SOLV  HW2     3221    3.186769419    3.728256380    5.189156762
  507 SOLV  OW      3222    3.229142555    5.224518512    5.667383671
  507 SOLV  HW1     3223    3.137461093    5.264264249    5.671447260
  507 SOLV  HW2     3224    3.256121607    5.193657254    5.758605719
  508 SOLV  OW      3225    4.347402585    6.428818294    4.823696980
  508 SOLV  HW1     3226    4.403177482    6.363694237    4.875165515
  508 SOLV  HW2     3227    4.270664737    6.458959932    4.880290269
  509 SOLV  OW      3228    3.567031079    3.438077613    8.298209052
  509 SOLV  HW1     3229    3.517898485    3.506945607    8.351540473
  509 SOLV  HW2     3230    3.501319545    3.376308241    8.254996726
  510 SOLV  OW      3231    5.530634035    5.349870872    5.398709677
  510 SOLV  HW1     3232    5.468671248    5.273680957    5.379801702
  510 SOLV  HW2     3233    5.569262305    5.339422181    5.490354095
  511 SOLV  OW      3234    3.978094810    5.069719178    5.637770627
  511 SOLV  HW1     3235    3.950415593    4.985850312    5.590856175
  511 SOLV  HW2     3236    4.060865712    5.106039018    5.594976123
  512 SOLV  OW      3237    3.086158181    3.428245090    8.522161300
  512 SOLV  HW1     3238    3.083283749    3.495102004    8.447838980
  512 SOLV  HW2     3239    3.001918578    3.374353308    8.521752259
  513 SOLV  OW      3240    4.252006532    6.022977380    4.837617738
  513 SOLV  HW1     3241    4.189596218    5.994840200    4.764715622
  513 SOLV  HW2     3242    4.310429682    6.097159146    4.804674168
  514 SOLV  OW      3243    3.348027560    4.106152998    7.804100017
  514 SOLV  HW1     3244    3.313837084    4.026089255    7.853319030
  514 SOLV  HW2     3245    3.298828710    4.115533922    7.717535690
  515 SOLV  OW      3246    4.652654308    5.900594776    7.943417217
  515 SOLV  HW1     3247    4.571563530    5.896527282    8.001808360
  515 SOLV  HW2     3248    4.728304285    5.852814131    7.988092598
  516 SOLV  OW      3249    3.183450132    4.651624541    4.562832470
  516 SOLV  HW1     3250    3.209771867    4.596117671    4.483914429
  516 SOLV  HW2     3251    3.233705167    4.620657167    4.643560339
  517 SOLV  OW      3252    3.205293664    5.717660641    7.976545218
  517 SOLV  HW1     3253    3.296506368    5.697057818    7.941082468
  517 SOLV  HW2     3254    3.187216323    5.815564191    7.967071952
  518 SOLV  OW      3255    4.285078972    4.465044848    6.160848245
  518 SOLV  HW1     3256    4.287961657    4.367353370    6.139639706
  518 SOLV  HW2     3257    4.193742277    4.489329695    6.193553818
  519 SOLV  OW      3258    3.117232992    4.169622437    6.008434290
  519 SOLV  HW1     3259    3.057237201    4.148512896    5.931254121
  519 SOLV  HW2     3260    3.206961981    4.197540934    5.974211611
  520 SOLV  OW      3261    5.991214047    4.173473619    6.543863999
  520 SOLV  HW1     3262    5.930610764    4.116474701    6.599362472
  520 SOLV  HW2     3263    6.019509911    4.253415029    6.596872558
  521 SOLV  OW      3264    4.174538136    3.927329177    6.300097110
  521 SOLV  HW1     3265    4.121257034    3.916691282    6.384049514
  521 SOLV  HW2     3266    4.269341757    3.900491998    6.317187309
  522 SOLV  OW      3267    5.648917756    4.531858717    5.122007600
  522 SOLV  HW1     3268    5.693453597    4.602422382    5.066885505
  522 SOLV  HW2     3269    5.551987353    4.554096189    5.132589382
  523 SOLV  OW      3270    5.126224755    3.314864255    7.872264655
  523 SOLV  HW1     3271    5.211654771    3.281209223    7.832633853
  523 SOLV  HW2     3272    5.143748134    3.399906255    7.921888035
  524 SOLV  OW      3273    4.356068080    4.513194833    8.066751917
  524 SOLV  HW1     3274    4.367717371    4.539081614    8.162643109
  524 SOLV  HW2     3275    4.414083190    4.571012215    8.009371128
  525 SOLV  OW      3276    5.184645290    5.972304629    5.477231414
  525 SOLV  HW1     3277    5.107919609    6.009141059    5.424718787
  525 SOLV  HW2     3278    5.158236058    5.884832529    5.517874192
  526 SOLV  OW      3279    3.204349967    4.027234886    7.588250724
  526 SOLV  HW1     3280    3.132054314    4.085306914    7.550797254
  526 SOLV  HW2     3281    3.257201028    3.987343947    7.513313433
  527 SOLV  OW      3282    4.447088900    6.416180334    8.582401455
  527 SOLV  HW1     3283    4.468853056    6.326882166    8.621820070
  527 SOLV  HW2     3284    4.527127614    6.451647423    8.534070098
  528 SOLV  OW      3285    3.858236906    4.845487055    4.873062138
  528 SOLV  HW1     3286    3.903428050    4.872721980    4.958010021
  528 SOLV  HW2     3287    3.919531106    4.862322949    4.795851154
  529 SOLV  OW      3288    3.862955373    4.739987649    4.554622859
  529 SOLV  HW1     3289    3.925064614    4.815669958    4.575025993
  529 SOLV  HW2     3290    3.915853866    4.660856573    4.523936324
  530 SOLV  OW      3291    3.568236830    4.823884934    5.630911661
  530 SOLV  HW1     3292    3.554881167    4.922942369    5.634228056
  530 SOLV  HW2     3293    3.656076484    4.803564534    5.587634123
  531 SOLV  OW      3294    5.285673715    4.306327813    4.664447258
  531 SOLV  HW1     3295    5.190789661    4.297559716    4.634106628
  531 SOLV  HW2     3296    5.290701505    4.290518954    4.763063167
  532 SOLV  OW      3297    3.621733648    6.403751641    8.120883001
  532 SOLV  HW1     3298    3.578546433    6.471331043    8.061137828
  532 SOLV  HW2     3299    3.704034881    6.443196017    8.161774081
  533 SOLV  OW      3300    3.686070808    3.933242770    5.850605477
  533 SOLV  HW1     3301    3.713414165    3.863439772    5.916799787
  533 SOLV  HW2     3302    3.750430781    4.009694885    5.854340593
  534 SOLV  OW      3303    5.683295273    4.741352214    7.475076710
  534 SOLV  HW1     3304    5.738225214    4.709741848    7.397715847
  534 SOLV  HW2     3305    5.738708553    4.739328279    7.558301493
  535 SOLV  OW      3306    3.347277848    3.412124637    7.214632598
  535 SOLV  HW1     3307    3.334866623    3.491172571    7.274613496
  535 SOLV  HW2     3308    3.293004750    3.424520224    7.131551464
  536 SOLV  OW      3309    3.072887407    4.829992214    5.674470818
  536 SOLV  HW1     3310    3.049038326    4.926985401    5.679361717
  536 SOLV  HW2     3311    3.159837986    4.814669561    5.721446427
  537 SOLV  OW      3312    5.144646629    3.862881697    6.664768590
  537 SOLV  HW1     3313    5.218399845    3.894898095    6.724244168
  537 SOLV  HW2     3314    5.181560691    3.842078007    6.574189203
  538 SOLV  OW      3315    4.586135042    4.962322418    8.064907218
  538 SOLV  HW1     3316    4.496872470    4.995740123    8.095165518
  538 SOLV  HW2     3317    4.619088634    4.892816887    8.128819960
  539 SOLV  OW      3318    4.649399098    5.645973241    6.100604282
  539 SOLV  HW1     3319    4.703691512    5.685054119    6.174940476
  539 SOLV  HW2     3320    4.671279495    5.692997101    6.015100817
  540 SOLV  OW      3321    3.414072744    6.168058000    7.075444942
  540 SOLV  HW1     3322    3.328589542    6.208307258    7.108195937
  540 SOLV  HW2     3323    3.475424778    6.240739556    7.044545718
  541 SOLV  OW      3324    3.666383138    3.533861661    8.609368858
  541 SOLV  HW1     3325    3.611185999    3.474438720    8.667883089
  541 SOLV  HW2     3326    3.661619819    3.501337741    8.514925189
  542 SOLV  OW      3327    3.105901015    4.213522216    7.178030338
  542 SOLV  HW1     3328    3.127288597    4.309224808    7.197663367
  542 SOLV  HW2     3329    3.156719191    4.183956613    7.097138510
  543 SOLV  OW      3330    3.714049550    3.241721577    5.147009779
  543 SOLV  HW1     3331    3.627713444    3.277680796    5.182423175
  543 SOLV  HW2     3332    3.755055970    3.308628576    5.085015335
  544 SOLV  OW      3333    3.542978636    5.116872642    5.638829129
  544 SOLV  HW1     3334    3.494564423    5.182816677    5.581302078
  544 SOLV  HW2     3335    3.495371335    5.107721908    5.726295387
  545 SOLV  OW      3336    5.841727105    3.990016837    5.814162018
  545 SOLV  HW1     3337    5.809049384    3.951812221    5.900614178
  545 SOLV  HW2     3338    5.869556133    3.915702053    5.753299713
  546 SOLV  OW      3339    5.582870186    6.378791140    5.541839494
  546 SOLV  HW1     3340    5.594792007    6.338529483    5.451072248
  546 SOLV  HW2     3341    5.537787573    6.312751404    5.601907836
  547 SOLV  OW      3342    5.128818003    3.979577097    4.452926821
  547 SOLV  HW1     3343    5.173721448    4.066480422    4.432131514
  547 SOLV  HW2     3344    5.120058711    3.925721364    4.369113133
  548 SOLV  OW      3345    4.180314198    3.832395433    8.311195849
  548 SOLV  HW1     3346    4.267327858    3.881671111    8.309799190
  548 SOLV  HW2     3347    4.197310658    3.735286398    8.328005337
  549 SOLV  OW      3348    5.303826590    4.619702969    5.078364495
  549 SOLV  HW1     3349    5.295489940    4.676694009    5.160112148
  549 SOLV  HW2     3350    5.331074121    4.676574857    5.000752540
  550 SOLV  OW      3351    5.367469046    4.089366666    6.625273942
  550 SOLV  HW1     3352    5.381218423    4.115852442    6.529820832
  550 SOLV  HW2     3353    5.327761541    4.166041506    6.675732733
  551 SOLV  OW      3354    5.964378440    4.754577342    6.706799317
  551 SOLV  HW1     3355    5.883028582    4.735780075    6.651762547
  551 SOLV  HW2     3356    5.936697566    4.781068288    6.799177288
  552 SOLV  OW      3357    4.318260932    3.715385044    6.461011109
  552 SOLV  HW1     3358    4.395283012    3.664667637    6.499683649
  552 SOLV  HW2     3359    4.261817824    3.751819402    6.535084383
  553 SOLV  OW      3360    3.343309314    3.506622613    7.741151443
  553 SOLV  HW1     3361    3.382101147    3.430644687    7.793348325
  553 SOLV  HW2     3362    3.245849988    3.514985040    7.761949473
  554 SOLV  OW      3363    3.466206425    4.163465430    4.522442135
  554 SOLV  HW1     3364    3.369472883    4.172950622    4.498923457
  554 SOLV  HW2     3365    3.497986946    4.072249382    4.496530312
  555 SOLV  OW      3366    4.439637146    5.797135150    5.229162090
  555 SOLV  HW1     3367    4.429489775    5.731167007    5.303628549
  555 SOLV  HW2     3368    4.378629019    5.772131181    5.153964910
  556 SOLV  OW      3369    3.981795959    4.553724523    7.067573795
  556 SOLV  HW1     3370    3.962207164    4.511683372    7.156176208
  556 SOLV  HW2     3371    4.003030275    4.482362168    7.000804358
  557 SOLV  OW      3372    3.820883183    4.546134585    5.556579647
  557 SOLV  HW1     3373    3.809846712    4.461659432    5.504213992
  557 SOLV  HW2     3374    3.917027824    4.557435883    5.581683514
  558 SOLV  OW      3375    3.730180559    5.877569143    7.575672064
  558 SOLV  HW1     3376    3.753157797    5.969739126    7.544389717
  558 SOLV  HW2     3377    3.631436985    5.870929753    7.590081081
  559 SOLV  OW      3378    5.559270816    4.498154189    7.481010423
  559 SOLV  HW1     3379    5.607557897    4.423479107    7.526766033
  559 SOLV  HW2     3380    5.489731676    4.535450413    7.542448687
  560 SOLV  OW      3381    4.890584297    4.218150728    7.476402325
  560 SOLV  HW1     3382    4.883212289    4.317836899    7.479485078
  560 SOLV  HW2     3383    4.814971412    4.177565178    7.527752619
  561 SOLV  OW      3384    3.121040677    5.038848530    6.914934887
  561 SOLV  HW1     3385    3.137629363    5.063747487    6.819506795
  561 SOLV  HW2     3386    3.047518155    4.971202215    6.919416438
  562 SOLV  OW      3387    4.403897024    4.173771144    4.577769675
  562 SOLV  HW1     3388    4.315609914    4.132093729    4.556126910
  562 SOLV  HW2     3389    4.391787493    4.241777705    4.650090285
  563 SOLV  OW      3390    5.493557302    3.434660911    7.149359006
  563 SOLV  HW1     3391    5.407380121    3.418023178    7.101431831
  563 SOLV  HW2     3392    5.506201451    3.533055478    7.161964073
  564 SOLV  OW      3393    5.838993633    3.311348574    5.450721681
  564 SOLV  HW1     3394    5.781453974    3.393087517    5.447597746
  564 SOLV  HW2     3395    5.864235769    3.291983674    5.545536242
  565 SOLV  OW      3396    5.552061993    3.500895052    4.540366408
  565 SOLV  HW1     3397    5.454968047    3.476974043    4.541922549
  565 SOLV  HW2     3398    5.561880706    3.599209167    4.524895150
  566 SOLV  OW      3399    3.797685261    6.061625889    5.372170766
  566 SOLV  HW1     3400    3.820674026    6.082338718    5.467270667
  566 SOLV  HW2     3401    3.828399219    6.136505103    5.313421747
  567 SOLV  OW      3402    5.279343900    4.549307739    7.648150302
  567 SOLV  HW1     3403    5.192434066    4.586425644    7.680848900
  567 SOLV  HW2     3404    5.261699202    4.478325923    7.579956911
  568 SOLV  OW      3405    4.110842658    3.889250241    4.508481852
  568 SOLV  HW1     3406    4.190434064    3.829564521    4.518698286
  568 SOLV  HW2     3407    4.123749123    3.948694472    4.429100642
  569 SOLV  OW      3408    4.829415131    6.113844455    8.041164878
  569 SOLV  HW1     3409    4.772262277    6.041473131    8.002462903
  569 SOLV  HW2     3410    4.773976670    6.195759091    8.055937209
  570 SOLV  OW      3411    5.941726534    4.437846274    5.307818457
  570 SOLV  HW1     3412    5.912732594    4.345450600    5.282869450
  570 SOLV  HW2     3413    5.908347498    4.502812483    5.239502327
  571 SOLV  OW      3414    3.153624232    6.382518042    7.058174082
  571 SOLV  HW1     3415    3.117987215    6.289086187    7.056685762
  571 SOLV  HW2     3416    3.177109109    6.407722891    7.152061641
  572 SOLV  OW      3417    3.184201047    5.203869412    8.514872938
  572 SOLV  HW1     3418    3.158977382    5.295938097    8.485069593
  572 SOLV  HW2     3419    3.274254276    5.180503286    8.478185348
  573 SOLV  OW      3420    4.450550678    6.099219181    7.462887613
  573 SOLV  HW1     3421    4.532806335    6.127722946    7.413677465
  573 SOLV  HW2     3422    4.391533946    6.046752753    7.401526126
  574 SOLV  OW      3423    4.267053469    5.028342557    6.842019377
  574 SOLV  HW1     3424    4.317100297    5.108884671    6.810263594
  574 SOLV  HW2     3425    4.307672009    4.946072248    6.802234030
  575 SOLV  OW      3426    3.641155326    5.058209135    5.370281835
  575 SOLV  HW1     3427    3.637110365    5.140555363    5.313673130
  575 SOLV  HW2     3428    3.640270497    5.084118045    5.466864592
  576 SOLV  OW      3429    5.576550945    4.442832795    6.818753334
  576 SOLV  HW1     3430    5.649078382    4.400717552    6.873230832
  576 SOLV  HW2     3431    5.487538658    4.411824767    6.852159899
  577 SOLV  OW      3432    4.401364343    3.425031508    5.156177800
  577 SOLV  HW1     3433    4.395904469    3.325647678    5.146515273
  577 SOLV  HW2     3434    4.479263325    3.448619811    5.214291869
  578 SOLV  OW      3435    4.482431116    5.907860969    7.725527183
  578 SOLV  HW1     3436    4.485667259    5.811868889    7.697665148
  578 SOLV  HW2     3437    4.553690757    5.925216201    7.793517074
  579 SOLV  OW      3438    5.541512298    4.887435436    6.485766082
  579 SOLV  HW1     3439    5.534900221    4.808372883    6.546653441
  579 SOLV  HW2     3440    5.635969088    4.897610615    6.454519584
  580 SOLV  OW      3441    5.661069451    5.533068450    8.168435920
  580 SOLV  HW1     3442    5.705570114    5.619123470    8.143616780
  580 SOLV  HW2     3443    5.724396052    5.457202137    8.153114022
  581 SOLV  OW      3444    4.443080950    6.031004275    6.532814238
  581 SOLV  HW1     3445    4.401734482    5.976083330    6.605438184
  581 SOLV  HW2     3446    4.525641575    6.075463478    6.567583466
  582 SOLV  OW      3447    5.392504526    3.571275769    6.177761561
  582 SOLV  HW1     3448    5.332283772    3.628231059    6.233704104
  582 SOLV  HW2     3449    5.470120237    3.540690942    6.232918827
  583 SOLV  OW      3450    4.644217839    4.968149161    7.640912813
  583 SOLV  HW1     3451    4.716242230    4.949292837    7.574139986
  583 SOLV  HW2     3452    4.646398578    4.898644197    7.712787727
  584 SOLV  OW      3453    5.212489098    4.323200623    6.599354168
  584 SOLV  HW1     3454    5.295371653    4.378720480    6.606412333
  584 SOLV  HW2     3455    5.132922038    4.383119258    6.590367247
  585 SOLV  OW      3456    3.858720673    3.655045719    7.698819492
  585 SOLV  HW1     3457    3.826358100    3.560781777    7.690520178
  585 SOLV  HW2     3458    3.898088478    3.668865324    7.789701277
  586 SOLV  OW      3459    4.807994833    5.041930869    8.475011147
  586 SOLV  HW1     3460    4.736144123    5.100417113    8.437361595
  586 SOLV  HW2     3461    4.829713433    5.071542555    8.568026574
  587 SOLV  OW      3462    4.836864660    3.914795630    8.304491316
  587 SOLV  HW1     3463    4.850649242    4.012231327    8.286653911
  587 SOLV  HW2     3464    4.919681621    3.876359292    8.345306238
  588 SOLV  OW      3465    4.180258055    6.467158926    5.095529187
  588 SOLV  HW1     3466    4.140669076    6.518466787    5.019366249
  588 SOLV  HW2     3467    4.114091936    6.399643197    5.128171037
  589 SOLV  OW      3468    5.418140984    4.639043567    6.600032377
  589 SOLV  HW1     3469    5.425785644    4.625713397    6.501218454
  589 SOLV  HW2     3470    5.331231060    4.683868592    6.620965643
  590 SOLV  OW      3471    3.786410909    5.787368748    6.065210282
  590 SOLV  HW1     3472    3.762216841    5.759219917    6.158076953
  590 SOLV  HW2     3473    3.730921398    5.736412486    5.999448159
  591 SOLV  OW      3474    3.917510347    4.261892193    5.478248543
  591 SOLV  HW1     3475    3.849413243    4.207982195    5.527822783
  591 SOLV  HW2     3476    3.895625523    4.261558228    5.380663081
  592 SOLV  OW      3477    4.639428407    4.141661770    6.904403847
  592 SOLV  HW1     3478    4.649292413    4.239655985    6.921757948
  592 SOLV  HW2     3479    4.725777834    4.105157694    6.869590524
  593 SOLV  OW      3480    3.176644402    5.894877290    7.643033331
  593 SOLV  HW1     3481    3.132204829    5.897437172    7.732588978
  593 SOLV  HW2     3482    3.110905880    5.864400558    7.574102382
  594 SOLV  OW      3483    4.797926652    5.582984337    7.689983442
  594 SOLV  HW1     3484    4.698410964    5.586318771    7.699235360
  594 SOLV  HW2     3485    4.823749416    5.611126243    7.597554681
  595 SOLV  OW      3486    3.069304072    4.761252559    5.395992761
  595 SOLV  HW1     3487    3.102674303    4.766534782    5.490121307
  595 SOLV  HW2     3488    3.047900776    4.853214372    5.363026446
  596 SOLV  OW      3489    4.546474380    4.243049704    4.940216161
  596 SOLV  HW1     3490    4.476090405    4.227667845    5.009578022
  596 SOLV  HW2     3491    4.534653797    4.177447158    4.865668562
  597 SOLV  OW      3492    5.526568423    3.774237896    7.707931815
  597 SOLV  HW1     3493    5.431162727    3.802932122    7.716592330
  597 SOLV  HW2     3494    5.565785243    3.813642533    7.624798571
  598 SOLV  OW      3495    5.503863873    5.115394049    8.029262011
  598 SOLV  HW1     3496    5.462302956    5.025713113    8.014039235
  598 SOLV  HW2     3497    5.538303994    5.120669935    8.123005326
  599 SOLV  OW      3498    3.442654317    3.990097773    7.036778304
  599 SOLV  HW1     3499    3.494738799    3.926191839    7.093390081
  599 SOLV  HW2     3500    3.498696706    4.070601080    7.017279198
  600 SOLV  OW      3501    4.195092290    5.943948043    8.202865311
  600 SOLV  HW1     3502    4.136000142    5.980931362    8.274573429
  600 SOLV  HW2     3503    4.145397429    5.942731536    8.116095595
  601 SOLV  OW      3504    3.291133667    6.343587733    4.674903047
  601 SOLV  HW1     3505    3.382808571    6.324903815    4.710224846
  601 SOLV  HW2     3506    3.241361735    6.257498153    4.664270667
  602 SOLV  OW      3507    4.805705501    3.792043540    6.632495011
  602 SOLV  HW1     3508    4.710568117    3.822056923    6.625543857
  602 SOLV  HW2     3509    4.860782261    3.865038013    6.672993371
  603 SOLV  OW      3510    3.289244596    4.573553568    4.890959004
  603 SOLV  HW1     3511    3.217376742    4.527538217    4.943108020
  603 SOLV  HW2     3512    3.289196646    4.671076334    4.913080609
  604 SOLV  OW      3513    3.584796893    4.962794043    7.130639323
  604 SOLV  HW1     3514    3.516729303    4.966775792    7.057475561
  604 SOLV  HW2     3515    3.586381576    5.050081009    7.179419421
  605 SOLV  OW      3516    5.614717216    3.951859920    6.621501801
  605 SOLV  HW1     3517    5.589796698    3.911512501    6.709550858
  605 SOLV  HW2     3518    5.543484647    4.015951468    6.592870694
  606 SOLV  OW      3519    5.413490681    4.060058779    7.133062573
  606 SOLV  HW1     3520    5.462716407    4.013026847    7.206321012
  606 SOLV  HW2     3521    5.399720004    4.155829380    7.158330873
  607 SOLV  OW      3522    5.981958365    5.912988860    5.815229120
  607 SOLV  HW1     3523    5.944743189    5.976227296    5.747280550
  607 SOLV  HW2     3524    5.981984679    5.956893999    5.905083014
  608 SOLV  OW      3525    5.634783665    5.790919442    5.813666487
  608 SOLV  HW1     3526    5.604712694    5.884876675    5.830074933
  608 SOLV  HW2     3527    5.661914417    5.749034728    5.900333934
  609 SOLV  OW      3528    3.799769259    5.694369592    5.261477790
  609 SOLV  HW1     3529    3.757783489    5.756964901    5.327210864
  609 SOLV  HW2     3530    3.732995810    5.670370511    5.190999468
  610 SOLV  OW      3531    5.947439987    3.524818200    6.404409339
  610 SOLV  HW1     3532    5.996161274    3.555382172    6.322600471
  610 SOLV  HW2     3533    5.884196960    3.596333789    6.434173391
  611 SOLV  OW      3534    4.703985724    5.231363298    8.293356437
  611 SOLV  HW1     3535    4.654054613    5.203938519    8.211162120
  611 SOLV  HW2     3536    4.760302071    5.311437484    8.272941572
  612 SOLV  OW      3537    3.687973080    3.793040000    7.437426785
  612 SOLV  HW1     3538    3.768328149    3.800943318    7.496437777
  612 SOLV  HW2     3539    3.605692300    3.814242492    7.490169751
  613 SOLV  OW      3540    5.191804914    6.427682221    5.430775186
  613 SOLV  HW1     3541    5.186082139    6.465751370    5.523068443
  613 SOLV  HW2     3542    5.105293067    6.383125453    5.407703771
  614 SOLV  OW      3543    4.912659782    4.191509123    4.742939496
  614 SOLV  HW1     3544    4.971231839    4.143354605    4.808144894
  614 SOLV  HW2     3545    4.873322690    4.125771830    4.678654983
  615 SOLV  OW      3546    5.982184868    6.027844722    5.364214340
  615 SOLV  HW1     3547    5.965757817    6.059329732    5.270722957
  615 SOLV  HW2     3548    5.962074565    6.101921656    5.428320794
  616 SOLV  OW      3549    3.153818787    5.289711644    6.710520471
  616 SOLV  HW1     3550    3.153587808    5.295766376    6.610701830
  616 SOLV  HW2     3551    3.168646226    5.380657453    6.749369027
  617 SOLV  OW      3552    3.499550115    4.758658458    7.661399160
  617 SOLV  HW1     3553    3.443292345    4.692286582    7.710704315
  617 SOLV  HW2     3554    3.440404845    4.820811042    7.610025882
  618 SOLV  OW      3555    4.460997624    4.236222204    5.967882503
  618 SOLV  HW1     3556    4.487299977    4.272966644    6.057092393
  618 SOLV  HW2     3557    4.456397327    4.310657801    5.901248282
  619 SOLV  OW      3558    5.925673957    3.280973198    5.697760801
  619 SOLV  HW1     3559    5.996908179    3.348143991    5.718148942
  619 SOLV  HW2     3560    5.913412876    3.220490630    5.776457961
  620 SOLV  OW      3561    4.188098188    3.885207788    5.706718861
  620 SOLV  HW1     3562    4.244181356    3.954960521    5.751321168
  620 SOLV  HW2     3563    4.146494226    3.826502253    5.776168635
  621 SOLV  OW      3564    4.850968490    4.874842279    7.489394853
  621 SOLV  HW1     3565    4.945399302    4.851166983    7.466536513
  621 SOLV  HW2     3566    4.790475752    4.845841268    7.415233342
  622 SOLV  OW      3567    3.239535374    6.325301498    8.027454089
  622 SOLV  HW1     3568    3.169332635    6.272013930    7.980193273
  622 SOLV  HW2     3569    3.256975427    6.409741848    7.976788804
  623 SOLV  OW      3570    4.806141999    5.027887563    6.772523928
  623 SOLV  HW1     3571    4.715039381    5.003438515    6.739316597
  623 SOLV  HW2     3572    4.864773863    4.946872990    6.771596079
  624 SOLV  OW      3573    5.359660431    3.874696973    5.009436943
  624 SOLV  HW1     3574    5.336163595    3.865873606    4.912630032
  624 SOLV  HW2     3575    5.281005307    3.910639751    5.059667950
  625 SOLV  OW      3576    4.909206176    5.757708893    7.910870960
  625 SOLV  HW1     3577    4.970864068    5.814462393    7.856304097
  625 SOLV  HW2     3578    4.843049431    5.712998004    7.850653689
  626 SOLV  OW      3579    3.633250934    5.488696480    8.139247382
  626 SOLV  HW1     3580    3.576812706    5.569567570    8.155831234
  626 SOLV  HW2     3581    3.601453201    5.413484737    8.196972595
  627 SOLV  OW      3582    5.086621050    4.727244054    7.760828731
  627 SOLV  HW1     3583    5.163318860    4.787619510    7.739069832
  627 SOLV  HW2     3584    5.032329556    4.767615359    7.834478868
  628 SOLV  OW      3585    3.997203975    5.846095410    5.376942622
  628 SOLV  HW1     3586    3.952940654    5.935535573    5.370518164
  628 SOLV  HW2     3587    3.945319111    5.779337496    5.323528405
  629 SOLV  OW      3588    4.496697830    4.182718452    7.372399519
  629 SOLV  HW1     3589    4.517032467    4.123066967    7.450049117
  629 SOLV  HW2     3590    4.496829231    4.278020141    7.402692387
  630 SOLV  OW      3591    5.466267894    3.431486883    8.372168767
  630 SOLV  HW1     3592    5.439861851    3.497047500    8.301412347
  630 SOLV  HW2     3593    5.403606250    3.439171319    8.449729841
  631 SOLV  OW      3594    4.651236491    3.715361915    5.406256960
  631 SOLV  HW1     3595    4.580827258    3.721623140    5.477005192
  631 SOLV  HW2     3596    4.740556844    3.735986175    5.446235092
  632 SOLV  OW      3597    5.957722757    4.420385635    6.795983828
  632 SOLV  HW1     3598    5.909271211    4.499101398    6.757807051
  632 SOLV  HW2     3599    6.053596390    4.444434716    6.811153507
  633 SOLV  OW      3600    4.144429854    3.478247865    6.566065753
  633 SOLV  HW1     3601    4.103077221    3.387305953    6.561466818
  633 SOLV  HW2     3602    4.111854461    3.525554357    6.647935924
  634 SOLV  OW      3603    4.865105290    5.113591512    5.536491447
  634 SOLV  HW1     3604    4.955947423    5.144388973    5.508199949
  634 SOLV  HW2     3605    4.860065669    5.013951800    5.529537787
  635 SOLV  OW      3606    3.960726053    6.070984130    7.737470607
  635 SOLV  HW1     3607    3.863055585    6.051414898    7.728570126
  635 SOLV  HW2     3608    4.013391398    5.998826246    7.692512324
  636 SOLV  OW      3609    3.013449661    4.024986274    4.950940586
  636 SOLV  HW1     3610    3.110563935    4.034114115    4.928872636
  636 SOLV  HW2     3611    3.000015591    3.945214389    5.009730887
  637 SOLV  OW      3612    3.969925172    5.563792670    6.722983724
  637 SOLV  HW1     3613    3.926519553    5.642829489    6.766217321
  637 SOLV  HW2     3614    3.899452403    5.500705689    6.690523179
  638 SOLV  OW      3615    4.505762482    4.993230003    6.411050110
  638 SOLV  HW1     3616    4.464054406    5.075990673    6.448629544
  638 SOLV  HW2     3617    4.438879937    4.918885280    6.411944500
  639 SOLV  OW      3618    3.608648719    6.347101924    6.535946186
  639 SOLV  HW1     3619    3.658831488    6.287076220    6.598237420
  639 SOLV  HW2     3620    3.671945575    6.386112800    6.469075201
  640 SOLV  OW      3621    4.447779075    5.776016779    6.368433780
  640 SOLV  HW1     3622    4.456614526    5.858600584    6.424132218
  640 SOLV  HW2     3623    4.537161096    5.732034670    6.359666804
  641 SOLV  OW      3624    4.894951514    5.533799998    4.461066988
  641 SOLV  HW1     3625    4.962430550    5.607582950    4.463156344
  641 SOLV  HW2     3626    4.895323310    5.490865458    4.370742877
  642 SOLV  OW      3627    3.052046886    5.054195618    6.335292116
  642 SOLV  HW1     3628    3.132823961    5.106851502    6.361817680
  642 SOLV  HW2     3629    2.972849216    5.115040073    6.330155508
  643 SOLV  OW      3630    4.239002336    4.625268947    4.524358623
  643 SOLV  HW1     3631    4.304966871    4.693599199    4.555683959
  643 SOLV  HW2     3632    4.237614452    4.548482417    4.588416793
  644 SOLV  OW      3633    4.941737922    4.504644520    7.494806025
  644 SOLV  HW1     3634    4.929056891    4.600237339    7.521319961
  644 SOLV  HW2     3635    4.880689973    4.482815231    7.418658726
  645 SOLV  OW      3636    5.878385975    4.428180161    7.621424296
  645 SOLV  HW1     3637    5.922626330    4.399783392    7.706500645
  645 SOLV  HW2     3638    5.944360390    4.423535147    7.546406701
  646 SOLV  OW      3639    4.912233352    3.426546146    8.487436232
  646 SOLV  HW1     3640    4.843213577    3.371665329    8.440272290
  646 SOLV  HW2     3641    4.956133967    3.371194162    8.558222050
  647 SOLV  OW      3642    5.799503892    3.671650433    7.803582990
  647 SOLV  HW1     3643    5.759233471    3.626553346    7.883246382
  647 SOLV  HW2     3644    5.726855564    3.698788784    7.740435114
  648 SOLV  OW      3645    4.377334243    5.788604506    5.643781833
  648 SOLV  HW1     3646    4.281359488    5.811803610    5.659629219
  648 SOLV  HW2     3647    4.408736231    5.726119895    5.715266098
  649 SOLV  OW      3648    4.426736116    4.374442041    6.623023045
  649 SOLV  HW1     3649    4.402879941    4.298709354    6.683821845
  649 SOLV  HW2     3650    4.421977860    4.343629809    6.528002553
  650 SOLV  OW      3651    3.697750675    6.016970418    7.914180620
  650 SOLV  HW1     3652    3.689052710    6.115725141    7.901056207
  650 SOLV  HW2     3653    3.617664485    5.971080616    7.875699455
  651 SOLV  OW      3654    4.744398493    4.986077259    6.111305129
  651 SOLV  HW1     3655    4.834142247    5.012182045    6.075743330
  651 SOLV  HW2     3656    4.681844342    5.063778424    6.104130434
  652 SOLV  OW      3657    4.820489804    5.646872952    6.886551500
  652 SOLV  HW1     3658    4.835545664    5.562057409    6.835751632
  652 SOLV  HW2     3659    4.798115838    5.625241775    6.981591182
  653 SOLV  OW      3660    5.267094509    3.984942565    7.992569599
  653 SOLV  HW1     3661    5.278751434    4.064541682    8.051981481
  653 SOLV  HW2     3662    5.333788651    3.914725253    8.017501057
  654 SOLV  OW      3663    3.203609023    5.944392321    6.080774628
  654 SOLV  HW1     3664    3.235054612    5.973848174    5.990522792
  654 SOLV  HW2     3665    3.160296102    5.854560741    6.073278842
  655 SOLV  OW      3666    3.518838465    6.491832839    4.904320504
  655 SOLV  HW1     3667    3.538956121    6.539270564    4.818617665
  655 SOLV  HW2     3668    3.560210491    6.400799720    4.902508976
  656 SOLV  OW      3669    3.635099038    5.286462630    5.887938946
  656 SOLV  HW1     3670    3.635683596    5.292572825    5.788117902
  656 SOLV  HW2     3671    3.713952213    5.335730956    5.924768092
  657 SOLV  OW      3672    4.474853346    5.181949479    7.190761742
  657 SOLV  HW1     3673    4.385421629    5.139850397    7.205962789
  657 SOLV  HW2     3674    4.529858189    5.174249634    7.273919332
  658 SOLV  OW      3675    4.643587126    4.625402407    5.540869316
  658 SOLV  HW1     3676    4.696261817    4.555671434    5.492258880
  658 SOLV  HW2     3677    4.568844769    4.657332435    5.482595665
  659 SOLV  OW      3678    3.344582521    3.772477450    6.859998341
  659 SOLV  HW1     3679    3.346373668    3.836525582    6.783216177
  659 SOLV  HW2     3680    3.390762943    3.813497387    6.938653407
  660 SOLV  OW      3681    5.375607944    5.388144366    6.266953687
  660 SOLV  HW1     3682    5.316267648    5.356289536    6.340883905
  660 SOLV  HW2     3683    5.346611951    5.479338797    6.237918580
  661 SOLV  OW      3684    0.000543328    3.404241707    5.144654526
  661 SOLV  HW1     3685   -0.005801937    3.495407039    5.104045538
  661 SOLV  HW2     3686   -0.090650987    3.373448760    5.171782853
  662 SOLV  OW      3687    4.331352435    3.421193473    7.579333176
  662 SOLV  HW1     3688    4.242221290    3.378186483    7.593750720
  662 SOLV  HW2     3689    4.389488644    3.404900128    7.659060147
  663 SOLV  OW      3690    3.683676812    5.672289728    6.860559997
  663 SOLV  HW1     3691    3.659782906    5.733687353    6.935789218
  663 SOLV  HW2     3692    3.613585225    5.677889358    6.789454693
  664 SOLV  OW      3693    4.236373172    5.968394441    7.601952719
  664 SOLV  HW1     3694    4.176586948    6.048068067    7.610773938
  664 SOLV  HW2     3695    4.321842793    5.995625547    7.557733512
  665 SOLV  OW      3696    3.198594256    4.700483677    7.441954853
  665 SOLV  HW1     3697    3.151991826    4.786619192    7.421715773
  665 SOLV  HW2     3698    3.135201376    4.638340502    7.488001241
  666 SOLV  OW      3699    4.433300281    5.626967563    5.867827862
  666 SOLV  HW1     3700    4.370400709    5.677235847    5.927141346
  666 SOLV  HW2     3701    4.514142184    5.600086528    5.920200781
  667 SOLV  OW      3702    4.255043884    6.279406590    7.954332666
  667 SOLV  HW1     3703    4.202575049    6.277940949    8.039452640
  667 SOLV  HW2     3704    4.348768471    6.249604382    7.972474245
  668 SOLV  OW      3705    3.606961849    4.414923657    4.813682884
  668 SOLV  HW1     3706    3.643370822    4.485899846    4.753371152
  668 SOLV  HW2     3707    3.520861267    4.380415115    4.776312988
  669 SOLV  OW      3708    4.699793667    4.442364993    5.240860840
  669 SOLV  HW1     3709    4.607204393    4.413396535    5.216579967
  669 SOLV  HW2     3710    4.720061246    4.529715123    5.196582174
  670 SOLV  OW      3711    3.336281842    5.743966371    5.653177351
  670 SOLV  HW1     3712    3.406835457    5.748309992    5.582435427
  670 SOLV  HW2     3713    3.322616032    5.835015591    5.692210341
  671 SOLV  OW      3714    5.971176393    4.921273442    5.694923954
  671 SOLV  HW1     3715    6.003045518    4.958969657    5.607944921
  671 SOLV  HW2     3716    5.989676058    4.823022928    5.697396949
  672 SOLV  OW      3717    5.549730835    3.966287973    4.529132990
  672 SOLV  HW1     3718    5.648900743    3.977041875    4.522083379
  672 SOLV  HW2     3719    5.518472589    4.002388497    4.617004931
  673 SOLV  OW      3720    3.730482532    5.965983535    6.971382487
  673 SOLV  HW1     3721    3.635577049    5.962619666    6.940035705
  673 SOLV  HW2     3722    3.761962935    6.060898466    6.972128402
  674 SOLV  OW      3723    3.365898812    5.736457023    6.723869068
  674 SOLV  HW1     3724    3.354655695    5.762283930    6.627912618
  674 SOLV  HW2     3725    3.401479348    5.814440078    6.775387008
  675 SOLV  OW      3726    4.023285183    5.649838375    8.590285458
  675 SOLV  HW1     3727    4.030709961    5.700702769    8.504498735
  675 SOLV  HW2     3728    3.962656551    5.571362574    8.577343915
  676 SOLV  OW      3729    3.127156646    4.489718332    7.224752646
  676 SOLV  HW1     3730    3.222211660    4.458643551    7.223859028
  676 SOLV  HW2     3731    3.114760963    4.556911547    7.297782333
  677 SOLV  OW      3732    3.152099776    6.288520387    7.336626227
  677 SOLV  HW1     3733    3.069491821    6.235951125    7.356981848
  677 SOLV  HW2     3734    3.169487038    6.353272284    7.410822323
  678 SOLV  OW      3735    4.802436869    6.078928093    4.360013048
  678 SOLV  HW1     3736    4.884433237    6.099299172    4.413521950
  678 SOLV  HW2     3737    4.724963900    6.130251784    4.396948194
  679 SOLV  OW      3738    5.496373675    5.409064027    4.559412511
  679 SOLV  HW1     3739    5.548571553    5.326631225    4.537496109
  679 SOLV  HW2     3740    5.400411071    5.384879429    4.573787074
  680 SOLV  OW      3741    4.510171840    3.732460851    4.848184934
  680 SOLV  HW1     3742    4.521473954    3.642086673    4.889496717
  680 SOLV  HW2     3743    4.446426396    3.726239669    4.771374806
  681 SOLV  OW      3744    3.021174542    5.113965350    4.796210935
  681 SOLV  HW1     3745    3.113360775    5.128545403    4.832136410
  681 SOLV  HW2     3746    3.025969889    5.056551241    4.714466377
  682 SOLV  OW      3747    3.235754602    5.270474878    7.842989662
  682 SOLV  HW1     3748    3.333682615    5.290377992    7.839009124
  682 SOLV  HW2     3749    3.209357723    5.251905576    7.937648967
  683 SOLV  OW      3750    5.263850167    6.156625447    5.875646770
  683 SOLV  HW1     3751    5.230391436    6.065957532    5.901339793
  683 SOLV  HW2     3752    5.358590126    6.149554425    5.844430320
  684 SOLV  OW      3753    5.979000341    3.977914462    5.524526549
  684 SOLV  HW1     3754    5.996184207    4.074973688    5.541387107
  684 SOLV  HW2     3755    5.977869649    3.928675711    5.611567168
  685 SOLV  OW      3756    4.445378787    3.739978085    5.622839503
  685 SOLV  HW1     3757    4.383384389    3.749235304    5.700767130
  685 SOLV  HW2     3758    4.428038066    3.813710051    5.557534357
  686 SOLV  OW      3759    3.985493733    4.822583897    6.377193654
  686 SOLV  HW1     3760    3.978154162    4.744851579    6.439683531
  686 SOLV  HW2     3761    3.906360012    4.823742478    6.316056859
  687 SOLV  OW      3762    5.917079702    4.116691034    7.655956300
  687 SOLV  HW1     3763    5.978315560    4.041393415    7.631839985
  687 SOLV  HW2     3764    5.926619357    4.137491794    7.753308411
  688 SOLV  OW      3765    3.159678574    4.085648105    6.663167952
  688 SOLV  HW1     3766    3.064763947    4.114927609    6.674808749
  688 SOLV  HW2     3767    3.162072487    4.000589458    6.610622543
  689 SOLV  OW      3768    5.479747774    6.200044692    5.002050141
  689 SOLV  HW1     3769    5.541367122    6.179297812    4.926060710
  689 SOLV  HW2     3770    5.459254328    6.297930484    5.002520349
  690 SOLV  OW      3771    3.454561890    3.694640861    7.555245378
  690 SOLV  HW1     3772    3.482452237    3.739214499    7.640310581
  690 SOLV  HW2     3773    3.388091459    3.622740464    7.575570519
  691 SOLV  OW      3774    3.546244804    4.093389008    7.997538492
  691 SOLV  HW1     3775    3.623321906    4.138567619    8.042478906
  691 SOLV  HW2     3776    3.568548272    3.997164493    7.981884859
  692 SOLV  OW      3777    3.483453227    5.285148728    7.133332384
  692 SOLV  HW1     3778    3.477113408    5.283184041    7.233112145
  692 SOLV  HW2     3779    3.574496717    5.316532393    7.106349860
  693 SOLV  OW      3780    4.555032897    6.124426647    8.311133757
  693 SOLV  HW1     3781    4.533280814    6.037413373    8.266901157
  693 SOLV  HW2     3782    4.486729124    6.144000867    8.381506216
  694 SOLV  OW      3783    3.090435745    4.969862624    6.625585687
  694 SOLV  HW1     3784    3.161138414    4.906049919    6.595080212
  694 SOLV  HW2     3785    3.060455598    5.025803498    6.548297298
  695 SOLV  OW      3786    5.399955952    5.567597895    5.242517718
  695 SOLV  HW1     3787    5.365101368    5.482890507    5.202372342
  695 SOLV  HW2     3788    5.462909183    5.545687953    5.317074946
  696 SOLV  OW      3789    5.536360095    3.813530269    5.623573895
  696 SOLV  HW1     3790    5.450001855    3.765771357    5.607407603
  696 SOLV  HW2     3791    5.583394254    3.827717277    5.536462206
  697 SOLV  OW      3792    5.115863613    4.632813031    4.558039548
  697 SOLV  HW1     3793    5.085919860    4.538545336    4.572822461
  697 SOLV  HW2     3794    5.181645252    4.635440008    4.482764341
  698 SOLV  OW      3795    4.040329181    4.139819176    7.928169562
  698 SOLV  HW1     3796    3.961719937    4.139108882    7.989978113
  698 SOLV  HW2     3797    4.118228176    4.182774480    7.973850741
  699 SOLV  OW      3798    3.108040997    6.154929703    5.275706616
  699 SOLV  HW1     3799    3.028592585    6.122468377    5.224381044
  699 SOLV  HW2     3800    3.161979875    6.216451160    5.218195687
  700 SOLV  OW      3801    5.490596144    4.311046567    6.117579150
  700 SOLV  HW1     3802    5.576892697    4.274602702    6.152575576
  700 SOLV  HW2     3803    5.453630732    4.248725766    6.048658641
  701 SOLV  OW      3804    3.176471679    6.129238500    6.327174637
  701 SOLV  HW1     3805    3.259730965    6.183308916    6.339268556
  701 SOLV  HW2     3806    3.199996637    6.040044948    6.288558305
  702 SOLV  OW      3807    4.649608557    5.127875728    4.800501085
  702 SOLV  HW1     3808    4.653745535    5.075506055    4.885592407
  702 SOLV  HW2     3809    4.665173512    5.224685456    4.820187733
  703 SOLV  OW      3810    6.004570194    4.258759584    7.343861030
  703 SOLV  HW1     3811    6.054291038    4.236260478    7.260065252
  703 SOLV  HW2     3812    5.909157043    4.278796794    7.321615412
  704 SOLV  OW      3813    5.280248418    3.840889068    6.152598093
  704 SOLV  HW1     3814    5.261173229    3.744053650    6.136499294
  704 SOLV  HW2     3815    5.213580650    3.896647272    6.103120964
  705 SOLV  OW      3816    4.352107490    5.439861050    6.147572565
  705 SOLV  HW1     3817    4.423347974    5.445871909    6.217504000
  705 SOLV  HW2     3818    4.332774782    5.343734649    6.127887854
  706 SOLV  OW      3819    4.241529041    4.249392888    7.181057882
  706 SOLV  HW1     3820    4.339768840    4.237714240    7.195676674
  706 SOLV  HW2     3821    4.195785888    4.160913844    7.190018868
  707 SOLV  OW      3822    4.958368912    5.178775332    7.961449454
  707 SOLV  HW1     3823    4.861007198    5.181692782    7.984118652
  707 SOLV  HW2     3824    4.973920347    5.226776389    7.875101708
  708 SOLV  OW      3825    4.121416752    4.214689151    8.372066996
  708 SOLV  HW1     3826    4.074718405    4.131773125    8.402795295
  708 SOLV  HW2     3827    4.214586995    4.215847305    8.408394496
  709 SOLV  OW      3828    4.267145350    3.711264529    7.735663744
  709 SOLV  HW1     3829    4.257717689    3.805792610    7.766919861
  709 SOLV  HW2     3830    4.197182820    3.691798347    7.666903271
  710 SOLV  OW      3831    4.556352774    4.547084082    7.080935981
  710 SOLV  HW1     3832    4.457679763    4.532330974    7.087856960
  710 SOLV  HW2     3833    4.580294988    4.633520583    7.125179090
  711 SOLV  OW      3834    4.317264721    5.967119382    8.449623335
  711 SOLV  HW1     3835    4.264990697    6.021594181    8.384037226
  711 SOLV  HW2     3836    4.306990021    6.006251846    8.541080389
  712 SOLV  OW      3837    5.564493001    3.571309962    7.477808148
  712 SOLV  HW1     3838    5.505928663    3.500542916    7.438263307
  712 SOLV  HW2     3839    5.511124154    3.654714610    7.491841840
  713 SOLV  OW      3840    5.619809405    5.543250527    4.222566410
  713 SOLV  HW1     3841    5.667836961    5.456004061    4.231591942
  713 SOLV  HW2     3842    5.663073018    5.611355305    4.281642670
  714 SOLV  OW      3843    3.252555164    5.500135118    6.848399904
  714 SOLV  HW1     3844    3.231186675    5.537728497    6.938567236
  714 SOLV  HW2     3845    3.275481623    5.574694586    6.785814561
  715 SOLV  OW      3846    3.505854146    5.481921192    5.699894200
  715 SOLV  HW1     3847    3.466496558    5.566515416    5.735878527
  715 SOLV  HW2     3848    3.443292926    5.441949671    5.632885907
  716 SOLV  OW      3849    5.552295731    3.566021556    6.450909772
  716 SOLV  HW1     3850    5.623031915    3.548346578    6.382469461
  716 SOLV  HW2     3851    5.587563102    3.629553480    6.519622011
  717 SOLV  OW      3852    4.621681172    3.829218662    7.658147389
  717 SOLV  HW1     3853    4.611670405    3.761436747    7.730985561
  717 SOLV  HW2     3854    4.706306504    3.880681497    7.671938123
  718 SOLV  OW      3855    4.689141811    3.396270300    7.573752895
  718 SOLV  HW1     3856    4.648501229    3.475864859    7.528864131
  718 SOLV  HW2     3857    4.622553814    3.355791959    7.636438189
  719 SOLV  OW      3858    4.760994564    5.811350592    6.623645369
  719 SOLV  HW1     3859    4.670562561    5.774023166    6.644389699
  719 SOLV  HW2     3860    4.804578054    5.842041882    6.708263593
  720 SOLV  OW      3861    4.666896509    5.422770403    4.374420660
  720 SOLV  HW1     3862    4.744412218    5.484290658    4.360001903
  720 SOLV  HW2     3863    4.581904841    5.470497454    4.352048943
  721 SOLV  OW      3864    3.677210120    4.416508794    5.115617666
  721 SOLV  HW1     3865    3.578933119    4.398818896    5.121141682
  721 SOLV  HW2     3866    3.704681878    4.422221811    5.019634836
  722 SOLV  OW      3867    4.013763186    4.468809275    4.629148466
  722 SOLV  HW1     3868    4.005859961    4.557280168    4.675088045
  722 SOLV  HW2     3869    3.969334159    4.398416724    4.684565116
  723 SOLV  OW      3870    4.113510694    6.090725499    5.586772519
  723 SOLV  HW1     3871    4.190566062    6.147903991    5.614937513
  723 SOLV  HW2     3872    4.121186732    6.000849656    5.629960288
  724 SOLV  OW      3873    3.454100007    5.607870199    7.850841564
  724 SOLV  HW1     3874    3.469027351    5.536926433    7.919733601
  724 SOLV  HW2     3875    3.525475934    5.677479688    7.858701557
  725 SOLV  OW      3876    5.097773996    0.006369022    5.724240035
  725 SOLV  HW1     3877    5.101145309   -0.086206181    5.686570736
  725 SOLV  HW2     3878    5.143322588    0.007779329    5.813258940
  726 SOLV  OW      3879    3.561870406    6.243481668    4.538765093
  726 SOLV  HW1     3880    3.471455169    6.283532502    4.523832110
  726 SOLV  HW2     3881    3.563887916    6.150842569    4.501159719
  727 SOLV  OW      3882    4.705426180    4.165402929    8.105937741
  727 SOLV  HW1     3883    4.716342923    4.252109046    8.057317426
  727 SOLV  HW2     3884    4.705749754    4.090069093    8.040160100
  728 SOLV  OW      3885    5.599330057    5.542338802    5.716499154
  728 SOLV  HW1     3886    5.547800065    5.494876175    5.787859891
  728 SOLV  HW2     3887    5.624990163    5.633393288    5.748920444
  729 SOLV  OW      3888    4.950792121    5.896821956    7.323663026
  729 SOLV  HW1     3889    5.015939863    5.963371999    7.287236170
  729 SOLV  HW2     3890    5.000543934    5.818574860    7.361133778
  730 SOLV  OW      3891    5.101213718    4.810498948    7.380014816
  730 SOLV  HW1     3892    5.176087094    4.870657587    7.352176523
  730 SOLV  HW2     3893    5.077820937    4.749294458    7.304458527
  731 SOLV  OW      3894    5.343047187    5.175657831    6.842508511
  731 SOLV  HW1     3895    5.319221696    5.080567973    6.822746246
  731 SOLV  HW2     3896    5.336610044    5.191830250    6.940982305
  732 SOLV  OW      3897    5.741452873    5.616568625    5.071644187
  732 SOLV  HW1     3898    5.747376234    5.661199485    5.160940593
  732 SOLV  HW2     3899    5.825573178    5.633519120    5.020297621
  733 SOLV  OW      3900    4.107651621    6.121869841    4.556910810
  733 SOLV  HW1     3901    4.009949171    6.134333611    4.539596377
  733 SOLV  HW2     3902    4.155253499    6.208752082    4.543219515
  734 SOLV  OW      3903    3.545189030    5.303469520    6.191663397
  734 SOLV  HW1     3904    3.518336203    5.361889330    6.268266094
  734 SOLV  HW2     3905    3.548278908    5.357849527    6.107797509
  735 SOLV  OW      3906    4.272084161    3.659826998    5.096174884
  735 SOLV  HW1     3907    4.317702443    3.671444983    5.007936688
  735 SOLV  HW2     3908    4.257003057    3.562465786    5.113308767
  736 SOLV  OW      3909    5.196899505    5.611991580    6.215141449
  736 SOLV  HW1     3910    5.211105418    5.588409202    6.119005294
  736 SOLV  HW2     3911    5.170014576    5.708055168    6.222254022
  737 SOLV  OW      3912    3.782567545    5.096893059    6.955944656
  737 SOLV  HW1     3913    3.711236626    5.030963685    6.979757284
  737 SOLV  HW2     3914    3.834829564    5.062674735    6.877846652
  738 SOLV  OW      3915    3.298761570    4.179794676    6.377897724
  738 SOLV  HW1     3916    3.233546722    4.213133955    6.309807737
  738 SOLV  HW2     3917    3.249701255    4.130027330    6.449429176
  739 SOLV  OW      3918    4.023009226    6.408336431    4.874717768
  739 SOLV  HW1     3919    3.941583979    6.457705717    4.905270133
  739 SOLV  HW2     3920    4.034212967    6.420406346    4.776073255
  740 SOLV  OW      3921    4.586111833    5.259445421    6.942886402
  740 SOLV  HW1     3922    4.524103496    5.261066200    7.021335184
  740 SOLV  HW2     3923    4.646738586    5.180223744    6.949978572
  741 SOLV  OW      3924    3.096299609    5.307382354    7.067463721
  741 SOLV  HW1     3925    3.096256852    5.208318565    7.053768064
  741 SOLV  HW2     3926    3.114740712    5.353021550    6.980411596
  742 SOLV  OW      3927    4.907406564    6.041926814    5.414643657
  742 SOLV  HW1     3928    4.842523944    5.973836487    5.380648879
  742 SOLV  HW2     3929    4.930339046    6.105714332    5.341109838
  743 SOLV  OW      3930    3.731393697    6.420951005    5.067944843
  743 SOLV  HW1     3931    3.731456401    6.475176611    5.151966382
  743 SOLV  HW2     3932    3.814849910    6.366005739    5.063697615
  744 SOLV  OW      3933    4.474475949    6.352826680    7.089506171
  744 SOLV  HW1     3934    4.512263791    6.346562535    7.181887395
  744 SOLV  HW2     3935    4.545451935    6.384466347    7.026554105
  745 SOLV  OW      3936    5.690860446    3.436595246    6.262966998
  745 SOLV  HW1     3937    5.745028205    3.399631343    6.187462126
  745 SOLV  HW2     3938    5.697826887    3.375612580    6.341919567
  746 SOLV  OW      3939    5.268709174    4.875207917    6.445598780
  746 SOLV  HW1     3940    5.227950119    4.880931206    6.354453080
  746 SOLV  HW2     3941    5.344100283    4.940539452    6.452526300
  747 SOLV  OW      3942    4.904005016    5.455441476    6.149276137
  747 SOLV  HW1     3943    4.812603120    5.417051361    6.162433040
  747 SOLV  HW2     3944    4.964792478    5.422169486    6.221383974
  748 SOLV  OW      3945    4.589127044    5.982680423    5.349240891
  748 SOLV  HW1     3946    4.519319685    5.925800203    5.305728520
  748 SOLV  HW2     3947    4.666958587    5.925635064    5.375508948
  749 SOLV  OW      3948    4.801915879    5.043931135    5.028450021
  749 SOLV  HW1     3949    4.797256405    4.944039942    5.028114548
  749 SOLV  HW2     3950    4.766252654    5.078651373    5.115193144
  750 SOLV  OW      3951    5.790531779    5.138382276    4.517557791
  750 SOLV  HW1     3952    5.809647194    5.187650221    4.602464256
  750 SOLV  HW2     3953    5.857529118    5.065082782    4.505784353
  751 SOLV  OW      3954    5.292250985    3.309453466    5.408784629
  751 SOLV  HW1     3955    5.287988490    3.399564496    5.365633506
  751 SOLV  HW2     3956    5.365189981    3.255681888    5.366475405
  752 SOLV  OW      3957    5.665505763    5.124791531    6.157372355
  752 SOLV  HW1     3958    5.666694148    5.024885224    6.153090134
  752 SOLV  HW2     3959    5.601699486    5.154314664    6.228497126
  753 SOLV  OW      3960    4.334414890    4.970683930    8.266632999
  753 SOLV  HW1     3961    4.337612646    5.048251258    8.329679374
  753 SOLV  HW2     3962    4.276902661    4.993875340    8.188172666
  754 SOLV  OW      3963    4.530991316    4.869464591    4.806401350
  754 SOLV  HW1     3964    4.481967593    4.783291566    4.819539005
  754 SOLV  HW2     3965    4.516669174    4.928376290    4.885931761
  755 SOLV  OW      3966    5.063961863    4.175579931    5.189983174
  755 SOLV  HW1     3967    5.126610981    4.253347326    5.195361446
  755 SOLV  HW2     3968    4.975919160    4.200918905    5.230076319
  756 SOLV  OW      3969    4.406363432    5.410272183    4.828491411
  756 SOLV  HW1     3970    4.393934690    5.382622861    4.733190080
  756 SOLV  HW2     3971    4.481183884    5.357664659    4.868935959
  757 SOLV  OW      3972    3.808734667    4.371081001    6.761877306
  757 SOLV  HW1     3973    3.888462146    4.323217333    6.725093530
  757 SOLV  HW2     3974    3.774500047    4.322039577    6.842024912
  758 SOLV  OW      3975    3.582703978    3.301388783    7.127659375
  758 SOLV  HW1     3976    3.511972651    3.361794812    7.164401996
  758 SOLV  HW2     3977    3.549967045    3.259444109    7.042978651
  759 SOLV  OW      3978    5.939802274    6.077397255    6.058708187
  759 SOLV  HW1     3979    5.849356425    6.115226663    6.038958263
  759 SOLV  HW2     3980    5.930291693    5.997962175    6.118718671
  760 SOLV  OW      3981    5.126809567    3.388818422    6.534779267
  760 SOLV  HW1     3982    5.189104757    3.430639211    6.468667572
  760 SOLV  HW2     3983    5.132043595    3.438419785    6.621461865
  761 SOLV  OW      3984    4.015382326    4.555060125    6.458350311
  761 SOLV  HW1     3985    3.940983173    4.581070495    6.519901832
  761 SOLV  HW2     3986    4.095702784    4.529453914    6.512154970
  762 SOLV  OW      3987    3.215634475    6.263904075    5.778257981
  762 SOLV  HW1     3988    3.122215803    6.275337978    5.812061415
  762 SOLV  HW2     3989    3.220184074    6.292641343    5.682583502
  763 SOLV  OW      3990    3.499252113    6.279534601    5.800875849
  763 SOLV  HW1     3991    3.419606517    6.328683659    5.765629989
  763 SOLV  HW2     3992    3.470683886    6.189999058    5.835051701
  764 SOLV  OW      3993    4.547635081    3.644140948    6.606722870
  764 SOLV  HW1     3994    4.645308104    3.641266956    6.627981448
  764 SOLV  HW2     3995    4.522238184    3.562001399    6.555634013
  765 SOLV  OW      3996    4.292891953    3.554126889    7.346870043
  765 SOLV  HW1     3997    4.315659235    3.486079997    7.416532185
  765 SOLV  HW2     3998    4.298517906    3.645706035    7.386660510
  766 SOLV  OW      3999    4.343560728    4.740602599    8.463618944
  766 SOLV  HW1     4000    4.323527621    4.802891533    8.387995113
  766 SOLV  HW2     4001    4.393571929    4.789764847    8.534907178
  767 SOLV  OW      4002    3.312923817    3.470724313    6.434589114
  767 SOLV  HW1     4003    3.239572748    3.487182432    6.368643886
  767 SOLV  HW2     4004    3.290874780    3.390103201    6.489502865
  768 SOLV  OW      4005    4.678586159    5.786967416    5.857328669
  768 SOLV  HW1     4006    4.608631571    5.848696445    5.893328054
  768 SOLV  HW2     4007    4.763847437    5.837481205    5.843884891
  769 SOLV  OW      4008    4.914401906    3.497352057    5.730763986
  769 SOLV  HW1     4009    4.903203540    3.584805901    5.777965288
  769 SOLV  HW2     4010    4.824931702    3.463606592    5.701475180
  770 SOLV  OW      4011    4.181117781    4.136276281    5.453353435
  770 SOLV  HW1     4012    4.198190805    4.131726680    5.354926592
  770 SOLV  HW2     4013    4.099568991    4.191576435    5.470485435
  771 SOLV  OW      4014    5.583171820    3.691752228    6.708294817
  771 SOLV  HW1     4015    5.669607464    3.741346148    6.699876412
  771 SOLV  HW2     4016    5.601330201    3.593455575    6.711417707
  772 SOLV  OW      4017    4.052787735    4.913770563    5.355675837
  772 SOLV  HW1     4018    3.975525846    4.872596793    5.404011617
  772 SOLV  HW2     4019    4.086335655    4.850141134    5.286201219
  773 SOLV  OW      4020    3.876010800    4.405682362    7.279986460
  773 SOLV  HW1     4021    3.832350618    4.318490433    7.257818879
  773 SOLV  HW2     4022    3.917749133    4.399921795    7.370686600
  774 SOLV  OW      4023    3.096372239    4.553678663    8.030628771
  774 SOLV  HW1     4024    3.041323251    4.480042805    7.991289604
  774 SOLV  HW2     4025    3.167047917    4.514571593    8.089599815
  775 SOLV  OW      4026    4.696790866    3.598080967    6.188248633
  775 SOLV  HW1     4027    4.686981128    3.500703241    6.167692296
  775 SOLV  HW2     4028    4.770040645    3.636728876    6.132199029
  776 SOLV  OW      4029    3.783815963    4.165822574    5.222965843
  776 SOLV  HW1     4030    3.859047480    4.231189608    5.214651700
  776 SOLV  HW2     4031    3.710194083    4.191627873    5.160392334
  777 SOLV  OW      4032    5.477629105    4.427172936    7.994085922
  777 SOLV  HW1     4033    5.552228815    4.491433680    7.976556462
  777 SOLV  HW2     4034    5.509136311    4.355830626    8.056690244
  778 SOLV  OW      4035    3.343305317    6.467732790    6.013760886
  778 SOLV  HW1     4036    3.416732421    6.420734982    5.964770618
  778 SOLV  HW2     4037    3.268156232    6.403871799    6.030368650
  779 SOLV  OW      4038    5.577596374    3.832411720    5.350539334
  779 SOLV  HW1     4039    5.536540260    3.800778601    5.265018241
  779 SOLV  HW2     4040    5.659835948    3.885607301    5.330324559
  780 SOLV  OW      4041    3.942946828    5.015202813    7.721520078
  780 SOLV  HW1     4042    3.881674491    4.936904329    7.732320456
  780 SOLV  HW2     4043    4.029382273    4.984605192    7.681589162
  781 SOLV  OW      4044    4.882797832    4.745443180    6.778697073
  781 SOLV  HW1     4045    4.894359242    4.661702275    6.832124331
  781 SOLV  HW2     4046    4.950560260    4.747658250    6.705177966
  782 SOLV  OW      4047    3.883426739    6.125410990    4.836435148
  782 SOLV  HW1     4048    3.948240907    6.096824515    4.907028868
  782 SOLV  HW2     4049    3.905487895    6.218285041    4.806619057
  783 SOLV  OW      4050    3.967234362    3.911767969    8.130619727
  783 SOLV  HW1     4051    4.024864878    3.867476639    8.199303835
  783 SOLV  HW2     4052    4.014562919    3.991946138    8.094124355
  784 SOLV  OW      4053    4.206233892    5.334087582    5.244929031
  784 SOLV  HW1     4054    4.304249519    5.347821649    5.259288801
  784 SOLV  HW2     4055    4.178890728    5.376781162    5.158724364
  785 SOLV  OW      4056    5.793727525    4.317151429    5.599575829
  785 SOLV  HW1     4057    5.751892240    4.231267348    5.570007119
  785 SOLV  HW2     4058    5.726172716    4.390687804    5.594198826
  786 SOLV  OW      4059    4.660381266    5.662018754    5.602894189
  786 SOLV  HW1     4060    4.675791871    5.710412543    5.689041356
  786 SOLV  HW2     4061    4.570426191    5.686396423    5.566626325
  787 SOLV  OW      4062    5.756766436    5.212613661    5.196751725
  787 SOLV  HW1     4063    5.707281103    5.238746139    5.279637967
  787 SOLV  HW2     4064    5.848536882    5.181305242    5.221243631
  788 SOLV  OW      4065    4.527838204    6.064111819    6.102559402
  788 SOLV  HW1     4066    4.587888567    6.015865973    6.166340285
  788 SOLV  HW2     4067    4.577545070    6.140450284    6.061296665
  789 SOLV  OW      4068    3.546530730    6.164958118    7.371490456
  789 SOLV  HW1     4069    3.482029698    6.091913730    7.393986773
  789 SOLV  HW2     4070    3.512549045    6.216263122    7.292658299
  790 SOLV  OW      4071    4.957032019    5.361762248    4.666061093
  790 SOLV  HW1     4072    4.913013115    5.279564610    4.629919198
  790 SOLV  HW2     4073    4.947300655    5.436429932    4.600243080
  791 SOLV  OW      4074    3.314918953    5.504900674    5.940018308
  791 SOLV  HW1     4075    3.247676603    5.541513224    6.004348667
  791 SOLV  HW2     4076    3.302233318    5.406098554    5.931219909
  792 SOLV  OW      4077    3.637363680    3.576351929    6.937596326
  792 SOLV  HW1     4078    3.687495825    3.617966572    6.861727326
  792 SOLV  HW2     4079    3.563972720    3.637754026    6.966674348
  793 SOLV  OW      4080    3.425503340    3.795799571    7.855162376
  793 SOLV  HW1     4081    3.464457023    3.810889115    7.946029546
  793 SOLV  HW2     4082    3.465466646    3.860852007    7.790573490
  794 SOLV  OW      4083    3.208992781    5.477476990    8.359722585
  794 SOLV  HW1     4084    3.170838686    5.473828707    8.267352287
  794 SOLV  HW2     4085    3.154139458    5.539327403    8.415992526
  795 SOLV  OW      4086    5.725022179    4.038059895    7.127146886
  795 SOLV  HW1     4087    5.824651847    4.032077749    7.133422425
  795 SOLV  HW2     4088    5.689853305    3.958023484    7.078578529
  796 SOLV  OW      4089    3.333360143    4.749729252    7.051521603
  796 SOLV  HW1     4090    3.415162938    4.807108595    7.047397580
  796 SOLV  HW2     4091    3.311228630    4.730071999    7.147036879
  797 SOLV  OW      4092    4.688289221    4.355278727    7.890650147
  797 SOLV  HW1     4093    4.631559560    4.430411227    7.924368385
  797 SOLV  HW2     4094    4.774119159    4.391900702    7.854680369
  798 SOLV  OW      4095    3.846870934    5.607826550    4.838886984
  798 SOLV  HW1     4096    3.825325229    5.510978713    4.851391963
  798 SOLV  HW2     4097    3.764564016    5.656816980    4.810146739
  799 SOLV  OW      4098    5.146810590    4.577410780    6.124665108
  799 SOLV  HW1     4099    5.241148173    4.553778393    6.147985702
  799 SOLV  HW2     4100    5.098710754    4.607554008    6.206993279
  800 SOLV  OW      4101    4.324088490    3.658032965    6.087239203
  800 SOLV  HW1     4102    4.302710421    3.561158417    6.074585331
  800 SOLV  HW2     4103    4.297715131    3.686180358    6.179500990
  801 SOLV  OW      4104    3.280862350    4.566822990    6.059661818
  801 SOLV  HW1     4105    3.269586546    4.570742260    5.960375947
  801 SOLV  HW2     4106    3.207952787    4.511015610    6.099283346
  802 SOLV  OW      4107    4.524376705    3.696461547    7.146287540
  802 SOLV  HW1     4108    4.496833793    3.661300045    7.235759169
  802 SOLV  HW2     4109    4.621146461    3.721557012    7.148710452
  803 SOLV  OW      4110    3.995930214    5.359914484    7.849340439
  803 SOLV  HW1     4111    4.022536646    5.454468896    7.830537772
  803 SOLV  HW2     4112    3.961747217    5.352938511    7.943067354
  804 SOLV  OW      4113    3.640563158    3.622510015    6.088704083
  804 SOLV  HW1     4114    3.555607187    3.570553231    6.097836037
  804 SOLV  HW2     4115    3.699692390    3.578086567    6.021386599
  805 SOLV  OW      4116    4.829152107    5.758196158    8.171246296
  805 SOLV  HW1     4117    4.837231451    5.663537208    8.202466421
  805 SOLV  HW2     4118    4.863122406    5.765347686    8.077463027
  806 SOLV  OW      4119    2.947021806    4.934897563    7.459699145
  806 SOLV  HW1     4120    3.023166191    4.997670232    7.475879490
  806 SOLV  HW2     4121    2.943761983    4.910797505    7.362700899
  807 SOLV  OW      4122    3.363476808    3.521128498    4.954374406
  807 SOLV  HW1     4123    3.432757399    3.556551388    4.891547372
  807 SOLV  HW2     4124    3.301212984    3.594956924    4.980339132
  808 SOLV  OW      4125    5.271731033    5.351003313    5.955040908
  808 SOLV  HW1     4126    5.172696877    5.362107479    5.946627621
  808 SOLV  HW2     4127    5.302938754    5.280890009    5.890916202
  809 SOLV  OW      4128    4.281658943    5.052782338    7.380471827
  809 SOLV  HW1     4129    4.259338551    5.150050965    7.374003112
  809 SOLV  HW2     4130    4.204246416    4.998606279    7.347715071
  810 SOLV  OW      4131    5.464260635    4.353406761    4.440335838
  810 SOLV  HW1     4132    5.396853707    4.347459433    4.366696266
  810 SOLV  HW2     4133    5.426578459    4.312364577    4.523385074
  811 SOLV  OW      4134    3.295653896    3.813060433    4.648662232
  811 SOLV  HW1     4135    3.280283736    3.723369479    4.607174924
  811 SOLV  HW2     4136    3.208535976    3.861542966    4.656412858
  812 SOLV  OW      4137    4.070694897    4.307193851    0.102679387
  812 SOLV  HW1     4138    4.057159417    4.239473912    0.030341498
  812 SOLV  HW2     4139    4.093643307    4.395506007    0.061760687
  813 SOLV  OW      4140    5.658207052    6.212739289    6.170807876
  813 SOLV  HW1     4141    5.680473409    6.309967761    6.178065128
  813 SOLV  HW2     4142    5.661988646    6.170852674    6.261538203
  814 SOLV  OW      4143    3.390173807    4.280910354    5.899131665
  814 SOLV  HW1     4144    3.325578740    4.344587313    5.857005207
  814 SOLV  HW2     4145    3.458743817    4.253545150    5.831681285
  815 SOLV  OW      4146    5.856713322    3.857703388    6.410517339
  815 SOLV  HW1     4147    5.793325625    3.866324639    6.333645440
  815 SOLV  HW2     4148    5.805790651    3.863084097    6.496421673
  816 SOLV  OW      4149    5.528394556    4.894216653    5.278796254
  816 SOLV  HW1     4150    5.600256609    4.850615704    5.224620377
  816 SOLV  HW2     4151    5.562739384    4.912810314    5.370864744
  817 SOLV  OW      4152    0.069563751    4.893867357    5.396100917
  817 SOLV  HW1     4153    0.062703459    4.993628864    5.397151472
  817 SOLV  HW2     4154   -0.014861146    4.855063569    5.359105267
  818 SOLV  OW      4155    3.554382828    3.538620041    6.517408630
  818 SOLV  HW1     4156    3.469153646    3.492821770    6.492101708
  818 SOLV  HW2     4157    3.543728020    3.637419236    6.506131079
  819 SOLV  OW      4158    5.630069264    4.631301052    4.345922451
  819 SOLV  HW1     4159    5.603958261    4.604938834    4.438784571
  819 SOLV  HW2     4160    5.610139049    4.728307630    4.331991505
  820 SOLV  OW      4161    4.136708811    4.529972582    8.572808995
  820 SOLV  HW1     4162    4.073287817    4.604058167    8.594958857
  820 SOLV  HW2     4163    4.230506804    4.564579018    8.575206580
  821 SOLV  OW      4164    5.106401151    6.203323066    6.150079819
  821 SOLV  HW1     4165    5.083034173    6.211686868    6.246960437
  821 SOLV  HW2     4166    5.028064204    6.230996244    6.094408777
  822 SOLV  OW      4167    5.499354024    4.548898165    5.969418485
  822 SOLV  HW1     4168    5.488050810    4.456024098    6.004726950
  822 SOLV  HW2     4169    5.589298184    4.557525745    5.926573443
  823 SOLV  OW      4170    3.516636875    4.303006486    5.353760004
  823 SOLV  HW1     4171    3.526494400    4.389956120    5.402179489
  823 SOLV  HW2     4172    3.588619227    4.294928618    5.284815644
  824 SOLV  OW      4173    4.675825320    5.933454112    8.559609144
  824 SOLV  HW1     4174    4.754152109    5.969348707    8.508842817
  824 SOLV  HW2     4175    4.616920676    5.881572459    8.497639664
  825 SOLV  OW      4176    4.079677291    6.095534578    5.048264510
  825 SOLV  HW1     4177    4.152392861    6.099473723    4.979716477
  825 SOLV  HW2     4178    4.075924908    6.003654492    5.087580770
  826 SOLV  OW      4179    3.083482741    3.389698842    4.462599695
  826 SOLV  HW1     4180    3.157676941    3.407439136    4.397928617
  826 SOLV  HW2     4181    3.101938287    3.304706117    4.511971339
  827 SOLV  OW      4182    5.383458242    4.219929541    7.767505016
  827 SOLV  HW1     4183    5.459881793    4.283869679    7.776028650
  827 SOLV  HW2     4184    5.394642308    4.145676771    7.833553846
  828 SOLV  OW      4185    3.527052976    3.406605367    5.489007371
  828 SOLV  HW1     4186    3.535792671    3.396695469    5.389883847
  828 SOLV  HW2     4187    3.433625855    3.384053067    5.516625988
  829 SOLV  OW      4188    5.380735344    5.587217485    4.341656022
  829 SOLV  HW1     4189    5.473350250    5.580514618    4.304537461
  829 SOLV  HW2     4190    5.379251014    5.549895309    4.434419403
  830 SOLV  OW      4191    3.643542981    3.844822442    6.314303434
  830 SOLV  HW1     4192    3.715839350    3.780562810    6.339686590
  830 SOLV  HW2     4193    3.657981335    3.931645107    6.361775107
  831 SOLV  OW      4194    4.463997411    4.054364431    5.156723301
  831 SOLV  HW1     4195    4.430833905    3.964953566    5.186825350
  831 SOLV  HW2     4196    4.563689621    4.057155394    5.164182069
  832 SOLV  OW      4197    3.258602041    5.495571510    7.195700487
  832 SOLV  HW1     4198    3.343273372    5.442773808    7.189011864
  832 SOLV  HW2     4199    3.184918888    5.446340645    7.149342307
  833 SOLV  OW      4200    5.323457735    3.731089809    5.406051095
  833 SOLV  HW1     4201    5.327301553    3.826443084    5.376136568
  833 SOLV  HW2     4202    5.230452306    3.696248473    5.394370453
  834 SOLV  OW      4203    3.589481117    5.160182867    7.592501535
  834 SOLV  HW1     4204    3.545380413    5.111086305    7.667643808
  834 SOLV  HW2     4205    3.641014380    5.095567024    7.536189758
  835 SOLV  OW      4206    5.102668599    3.663646503    7.810841440
  835 SOLV  HW1     4207    5.082064371    3.582822168    7.755675738
  835 SOLV  HW2     4208    5.099493319    3.745150681    7.752984422
  836 SOLV  OW      4209    4.390293348    5.302357278    5.495429170
  836 SOLV  HW1     4210    4.386923009    5.393456877    5.454301958
  836 SOLV  HW2     4211    4.399374925    5.310918559    5.594655479
  837 SOLV  OW      4212    4.347545394    3.270138162    6.572702936
  837 SOLV  HW1     4213    4.424983533    3.285298273    6.511269098
  837 SOLV  HW2     4214    4.288570566    3.350903742    6.572504485
  838 SOLV  OW      4215    0.043181146    3.620474181    7.386022752
  838 SOLV  HW1     4216   -0.013267355    3.564611464    7.325250890
  838 SOLV  HW2     4217    0.014492473    3.606054120    7.480738076
  839 SOLV  OW      4218    5.951384324    5.630936838    5.792647570
  839 SOLV  HW1     4219    5.928034538    5.725619718    5.814826781
  839 SOLV  HW2     4220    6.040408545    5.628386227    5.747149755
  840 SOLV  OW      4221    4.847588851    3.542712394    7.285592707
  840 SOLV  HW1     4222    4.750990739    3.516855079    7.286076367
  840 SOLV  HW2     4223    4.904045294    3.460825733    7.296027344
  841 SOLV  OW      4224    4.813292193    5.489230995    5.864028401
  841 SOLV  HW1     4225    4.783892271    5.583384761    5.847521639
  841 SOLV  HW2     4226    4.806761581    5.436909319    5.779048974
  842 SOLV  OW      4227    3.342764199    3.728727261    7.289889434
  842 SOLV  HW1     4228    3.272497871    3.712794078    7.359240098
  842 SOLV  HW2     4229    3.431283368    3.697490269    7.324380538
  843 SOLV  OW      4230    3.517249021    5.021812438    5.944309202
  843 SOLV  HW1     4231    3.599782026    4.965462381    5.948121963
  843 SOLV  HW2     4232    3.542711127    5.117056078    5.927507300
  844 SOLV  OW      4233    4.801997367    3.994389733    4.547518686
  844 SOLV  HW1     4234    4.783570978    3.967483616    4.452985460
  844 SOLV  HW2     4235    4.900810544    3.998273189    4.562386347
  845 SOLV  OW      4236    4.524642126    5.753813807    8.320753733
  845 SOLV  HW1     4237    4.439172392    5.718595641    8.358894491
  845 SOLV  HW2     4238    4.504366823    5.813571661    8.243175551
  846 SOLV  OW      4239    3.362519407    3.622369177    8.420458070
  846 SOLV  HW1     4240    3.330178233    3.714774212    8.400029174
  846 SOLV  HW2     4241    3.341809108    3.600150553    8.515739364
  847 SOLV  OW      4242    5.706428376    4.881135140    5.900111271
  847 SOLV  HW1     4243    5.632350292    4.817550969    5.878410276
  847 SOLV  HW2     4244    5.749040351    4.912787858    5.815352827
  848 SOLV  OW      4245    5.862131160    0.013530987    5.360572788
  848 SOLV  HW1     4246    5.825588888   -0.032690847    5.279771028
  848 SOLV  HW2     4247    5.961957818    0.007504723    5.360077429
  849 SOLV  OW      4248    5.905794191    5.748804165    5.303843748
  849 SOLV  HW1     4249    5.931639416    5.843181149    5.283181336
  849 SOLV  HW2     4250    5.857407301    5.745927465    5.391315498
  850 SOLV  OW      4251    5.525694214    4.581881551    4.616677433
  850 SOLV  HW1     4252    5.478231717    4.516654385    4.557565813
  850 SOLV  HW2     4253    5.588340165    4.532614029    4.677080831
  851 SOLV  OW      4254    4.344073686    6.385761139    6.651541937
  851 SOLV  HW1     4255    4.325660772    6.467649413    6.597178484
  851 SOLV  HW2     4256    4.341451648    6.305202540    6.592351867
  852 SOLV  OW      4257    3.832001145    3.750081382    5.286186683
  852 SOLV  HW1     4258    3.868698801    3.793377661    5.368520436
  852 SOLV  HW2     4259    3.863712642    3.799829601    5.205440502
  853 SOLV  OW      4260    5.858709256    4.793231656    6.123964252
  853 SOLV  HW1     4261    5.873333768    4.697368772    6.099514785
  853 SOLV  HW2     4262    5.813003815    4.840251767    6.048464765
  854 SOLV  OW      4263    5.211753332    5.564067212    4.908028109
  854 SOLV  HW1     4264    5.203590537    5.465793863    4.891377834
  854 SOLV  HW2     4265    5.284932430    5.580673636    4.974127516
  855 SOLV  OW      4266    5.400236928    3.544565421    6.849867389
  855 SOLV  HW1     4267    5.369847051    3.466836096    6.904955140
  855 SOLV  HW2     4268    5.452477985    3.511328013    6.771330409
  856 SOLV  OW      4269    4.000588043    4.130361821    5.716492978
  856 SOLV  HW1     4270    3.999200372    4.140452872    5.617004536
  856 SOLV  HW2     4271    4.095296160    4.124134589    5.748004261
  857 SOLV  OW      4272    5.033926088    5.543227261    6.633914698
  857 SOLV  HW1     4273    4.965990591    5.490513012    6.684979130
  857 SOLV  HW2     4274    5.046723114    5.502363950    6.543540515
  858 SOLV  OW      4275    4.031625288    4.441254365    5.867099769
  858 SOLV  HW1     4276    3.991568589    4.351199761    5.884019051
  858 SOLV  HW2     4277    4.088258328    4.467709694    5.945159976
  859 SOLV  OW      4278    4.427431040    3.924730162    8.532744457
  859 SOLV  HW1     4279    4.432347527    3.839438487    8.584731052
  859 SOLV  HW2     4280    4.518911555    3.949675296    8.500970664
  860 SOLV  OW      4281    4.948493372    5.970482602    8.348780185
  860 SOLV  HW1     4282    4.909643909    6.051186564    8.304303541
  860 SOLV  HW2     4283    4.941928063    5.892054368    8.287080250
  861 SOLV  OW      4284    4.728943233    4.424339120    4.697325712
  861 SOLV  HW1     4285    4.675554376    4.370924004    4.631769152
  861 SOLV  HW2     4286    4.802835649    4.367807609    4.734005452
  862 SOLV  OW      4287    4.874950824    3.772698276    7.133991736
  862 SOLV  HW1     4288    4.898013145    3.739681402    7.042456609
  862 SOLV  HW2     4289    4.869077158    3.695154267    7.196864274
  863 SOLV  OW      4290    5.331317692    3.799788049    7.384257760
  863 SOLV  HW1     4291    5.385694957    3.880742116    7.406419801
  863 SOLV  HW2     4292    5.242235929    3.806169262    7.429249047
  864 SOLV  OW      4293    5.439208146    4.008727733    8.411773289
  864 SOLV  HW1     4294    5.341634841    3.989272623    8.401720032
  864 SOLV  HW2     4295    5.474225611    3.962257382    8.493113435
  865 SOLV  OW      4296    4.322643443    4.706691607    5.724759226
  865 SOLV  HW1     4297    4.344503830    4.753552559    5.639158362
  865 SOLV  HW2     4298    4.249121633    4.640801760    5.708810031
  866 SOLV  OW      4299    3.728271626    4.669687497    7.458496483
  866 SOLV  HW1     4300    3.705892581    4.591088819    7.400861481
  866 SOLV  HW2     4301    3.827481203    4.675689958    7.469570907
  867 SOLV  OW      4302    4.812791165    6.010227483    5.112265070
  867 SOLV  HW1     4303    4.720719276    5.995471755    5.148392083
  867 SOLV  HW2     4304    4.817934121    5.975014096    5.018801505
  868 SOLV  OW      4305    4.530139262    5.399501885    5.271633745
  868 SOLV  HW1     4306    4.480909124    5.475090628    5.314807791
  868 SOLV  HW2     4307    4.553239974    5.424242159    5.177529460
  869 SOLV  OW      4308    3.752276364    4.042212097    6.590373606
  869 SOLV  HW1     4309    3.670702189    4.040348343    6.532545944
  869 SOLV  HW2     4310    3.799897423    4.129280644    6.578002979
  870 SOLV  OW      4311    3.502158689    3.878593460    8.474857471
  870 SOLV  HW1     4312    3.497931228    3.779619927    8.488510033
  870 SOLV  HW2     4313    3.579354491    3.900730099    8.415266835
  871 SOLV  OW      4314    4.863050738    3.873132993    8.594050362
  871 SOLV  HW1     4315    4.792859018    3.870640297    8.665246331
  871 SOLV  HW2     4316    4.836136325    3.938172073    8.523017413
  872 SOLV  OW      4317    3.753860563    6.169770422    6.694333820
  872 SOLV  HW1     4318    3.776826037    6.247002432    6.753577186
  872 SOLV  HW2     4319    3.831157878    6.106428570    6.690729464
  873 SOLV  OW      4320    3.957517468    4.896508836    8.297516155
  873 SOLV  HW1     4321    4.021058351    4.970924576    8.276875054
  873 SOLV  HW2     4322    4.001586971    4.808811120    8.278314746
  874 SOLV  OW      4323    5.692518726    3.820862131    8.315864466
  874 SOLV  HW1     4324    5.734819457    3.881501498    8.383197217
  874 SOLV  HW2     4325    5.763167659    3.765172730    8.272170663
  875 SOLV  OW      4326    4.120036534    4.541861172    5.619685576
  875 SOLV  HW1     4327    4.177701695    4.466140818    5.589005029
  875 SOLV  HW2     4328    4.075794791    4.517210422    5.705922634
  876 SOLV  OW      4329    3.875519239    4.570091253    4.879883615
  876 SOLV  HW1     4330    3.901735377    4.661610592    4.849268752
  876 SOLV  HW2     4331    3.824608592    4.576983159    4.965687425
  877 SOLV  OW      4332    5.782830596    4.193878275    5.165203164
  877 SOLV  HW1     4333    5.875938724    4.200265215    5.129258391
  877 SOLV  HW2     4334    5.775768029    4.114380818    5.225455252
  878 SOLV  OW      4335    3.676550688    5.322672117    4.950276333
  878 SOLV  HW1     4336    3.592637573    5.351316006    4.904032152
  878 SOLV  HW2     4337    3.663371486    5.327629884    5.049281739
  879 SOLV  OW      4338    3.136142422    3.861816688    5.658319122
  879 SOLV  HW1     4339    3.044624451    3.868097893    5.618506431
  879 SOLV  HW2     4340    3.130836919    3.815673783    5.746887494
  880 SOLV  OW      4341    4.153864242    3.295654728    8.591258457
  880 SOLV  HW1     4342    4.188544189    3.387299763    8.611268014
  880 SOLV  HW2     4343    4.223160010    3.244085564    8.540854861
  881 SOLV  OW      4344    6.035587018    6.318096665    7.017875294
  881 SOLV  HW1     4345    5.950038313    6.352015301    7.057024302
  881 SOLV  HW2     4346    6.024463029    6.305648049    6.919277477
  882 SOLV  OW      4347    3.887814644    4.959731124    6.729711151
  882 SOLV  HW1     4348    3.983791866    4.937926742    6.712020371
  882 SOLV  HW2     4349    3.848984879    5.006160713    6.650098964
  883 SOLV  OW      4350    4.240727684    4.875434827    7.102937985
  883 SOLV  HW1     4351    4.153705525    4.923402996    7.114238232
  883 SOLV  HW2     4352    4.285278128    4.906628940    7.019008824
  884 SOLV  OW      4353    4.196261192    4.726133418    8.244061424
  884 SOLV  HW1     4354    4.230120878    4.724164436    8.338137968
  884 SOLV  HW2     4355    4.171974168    4.633436017    8.215463543
  885 SOLV  OW      4356    5.763849285    4.318042124    4.509479539
  885 SOLV  HW1     4357    5.752539745    4.234626168    4.563478202
  885 SOLV  HW2     4358    5.689319865    4.325151931    4.443183875
  886 SOLV  OW      4359    4.600582236    0.116941581    6.331732219
  886 SOLV  HW1     4360    4.525945060    0.097050843    6.268217514
  886 SOLV  HW2     4361    4.661991484    0.038172174    6.336673277
  887 SOLV  OW      4362    4.122395697    6.254819427    7.607126048
  887 SOLV  HW1     4363    4.081977862    6.289900952    7.522652952
  887 SOLV  HW2     4364    4.057882542    6.192691919    7.651619912
  888 SOLV  OW      4365    3.486650902    5.242099384    6.641339976
  888 SOLV  HW1     4366    3.401443870    5.293071845    6.653293301
  888 SOLV  HW2     4367    3.478222962    5.152472400    6.684898408
  889 SOLV  OW      4368    4.322380054    5.910539873    7.293261486
  889 SOLV  HW1     4369    4.387636542    5.904062818    7.217756828
  889 SOLV  HW2     4370    4.229427557    5.899914332    7.257944803
  890 SOLV  OW      4371    4.541426121    4.539342556    4.889623999
  890 SOLV  HW1     4372    4.508152918    4.460401423    4.941224315
  890 SOLV  HW2     4373    4.621061594    4.512514327    4.835404507
  891 SOLV  OW      4374    3.863959169    3.813109098    6.062049445
  891 SOLV  HW1     4375    3.861528731    3.837707103    6.158947106
  891 SOLV  HW2     4376    3.815137648    3.726908682    6.048340807
  892 SOLV  OW      4377    5.798865500    4.570350051    7.310531641
  892 SOLV  HW1     4378    5.760709433    4.627377778    7.237772696
  892 SOLV  HW2     4379    5.726061781    4.543960426    7.373816895
  893 SOLV  OW      4380    3.159463806    5.533216057    6.220845616
  893 SOLV  HW1     4381    3.254729381    5.562929292    6.227354834
  893 SOLV  HW2     4382    3.099625544    5.613324182    6.219267497
  894 SOLV  OW      4383    5.401750995    3.766100721    5.853591662
  894 SOLV  HW1     4384    5.443310070    3.805989566    5.771839775
  894 SOLV  HW2     4385    5.464124723    3.698665906    5.893125712
  895 SOLV  OW      4386    5.134394477    5.362979619    5.585921483
  895 SOLV  HW1     4387    5.140707784    5.291583483    5.655667801
  895 SOLV  HW2     4388    5.182524235    5.333307506    5.503440218
  896 SOLV  OW      4389    4.899758771    4.094059907    6.672748127
  896 SOLV  HW1     4390    4.896415917    4.072706448    6.770393963
  896 SOLV  HW2     4391    4.988542599    4.066737524    6.635695606
  897 SOLV  OW      4392    3.581193156    4.819575635    5.222499856
  897 SOLV  HW1     4393    3.602023053    4.862361841    5.134538909
  897 SOLV  HW2     4394    3.592998110    4.886606871    5.295762975
  898 SOLV  OW      4395    3.493513345    5.716863851    6.443995824
  898 SOLV  HW1     4396    3.487031167    5.812535693    6.472398796
  898 SOLV  HW2     4397    3.588158480    5.695706494    6.419570708
  899 SOLV  OW      4398    5.565044383    4.787617396    6.202093261
  899 SOLV  HW1     4399    5.657637853    4.776645612    6.165940373
  899 SOLV  HW2     4400    5.569755363    4.822673433    6.295634297
  900 SOLV  OW      4401    5.570461781    5.428710660    4.961300336
  900 SOLV  HW1     4402    5.508843552    5.412303142    5.038344158
  900 SOLV  HW2     4403    5.624202429    5.511257238    4.978618685
  901 SOLV  OW      4404    4.321477468    5.128074464    4.984581177
  901 SOLV  HW1     4405    4.234874519    5.079389993    4.996007353
  901 SOLV  HW2     4406    4.303982812    5.218403458    4.945394984
  902 SOLV  OW      4407    5.188637196    3.690931099    8.312341598
  902 SOLV  HW1     4408    5.264744518    3.662222863    8.254163213
  902 SOLV  HW2     4409    5.110013871    3.631285560    8.296151079
  903 SOLV  OW      4410    4.077519660    3.835791908    5.456029680
  903 SOLV  HW1     4411    4.124229667    3.920874232    5.480136233
  903 SOLV  HW2     4412    3.995863694    3.825374190    5.512823998
  904 SOLV  OW      4413    4.916481084    5.279189244    7.666830108
  904 SOLV  HW1     4414    4.936226685    5.298565329    7.570727099
  904 SOLV  HW2     4415    4.841225894    5.337349235    7.697741245
  905 SOLV  OW      4416    6.023616717    4.155572348    6.047279292
  905 SOLV  HW1     4417    5.984984770    4.176738129    5.957494516
  905 SOLV  HW2     4418    6.068839138    4.236825178    6.084082763
  906 SOLV  OW      4419    4.466431600    3.716879934    8.033378920
  906 SOLV  HW1     4420    4.530438034    3.699966811    8.108327019
  906 SOLV  HW2     4421    4.428144117    3.808820376    8.042383378
  907 SOLV  OW      4422    5.278549856    4.328575312    5.748594167
  907 SOLV  HW1     4423    5.214451008    4.360777172    5.818281000
  907 SOLV  HW2     4424    5.334762220    4.255056106    5.786490086
  908 SOLV  OW      4425    3.847532936    6.091571745    5.661609322
  908 SOLV  HW1     4426    3.825044192    5.994260909    5.656440098
  908 SOLV  HW2     4427    3.946548118    6.103320849    5.653946551
  909 SOLV  OW      4428    3.564863151    4.487787727    6.403966640
  909 SOLV  HW1     4429    3.572399476    4.480279347    6.304526505
  909 SOLV  HW2     4430    3.530340877    4.578522387    6.427984317
  910 SOLV  OW      4431    4.435594940    4.008778445    5.522209501
  910 SOLV  HW1     4432    4.344899493    4.049101680    5.534467896
  910 SOLV  HW2     4433    4.456275452    4.002353266    5.424573425
  911 SOLV  OW      4434    5.826294689    5.515509191    5.548047229
  911 SOLV  HW1     4435    5.736720577    5.516323183    5.592516580
  911 SOLV  HW2     4436    5.892146851    5.564868604    5.604871463
  912 SOLV  OW      4437    5.572280800    4.919817271    4.287013097
  912 SOLV  HW1     4438    5.491906987    4.875325171    4.326541339
  912 SOLV  HW2     4439    5.604207856    4.991776325    4.348678386
  913 SOLV  OW      4440    4.365535624    3.444550697    5.494755157
  913 SOLV  HW1     4441    4.378898352    3.418762634    5.399057246
  913 SOLV  HW2     4442    4.291332891    3.511291627    5.501201750
  914 SOLV  OW      4443    5.805553961    3.406341314    8.395441361
  914 SOLV  HW1     4444    5.796512683    3.312831332    8.429732369
  914 SOLV  HW2     4445    5.742084098    3.420224492    8.319410800
  915 SOLV  OW      4446    4.214250025    4.867489161    6.195025574
  915 SOLV  HW1     4447    4.134180188    4.844218942    6.250242970
  915 SOLV  HW2     4448    4.215586097    4.810714334    6.112715943
  916 SOLV  OW      4449    5.886690807    6.468009904    5.697962017
  916 SOLV  HW1     4450    5.813341540    6.416264106    5.742036996
  916 SOLV  HW2     4451    5.898872538    6.555317378    5.745182511
  917 SOLV  OW      4452    5.250692997    6.405622195    5.982884095
  917 SOLV  HW1     4453    5.277820006    6.320490985    5.937956321
  917 SOLV  HW2     4454    5.203771146    6.384542655    6.068649746
  918 SOLV  OW      4455    4.604547719    3.375586566    6.026333575
  918 SOLV  HW1     4456    4.559406819    3.306689491    6.083040053
  918 SOLV  HW2     4457    4.557803712    3.381967523    5.938150994
  919 SOLV  OW      4458    5.186748501    4.424939998    7.402966480
  919 SOLV  HW1     4459    5.169717766    4.370536091    7.320795705
  919 SOLV  HW2     4460    5.100606715    4.463911066    7.435562284
  920 SOLV  OW      4461    3.789686526    6.163269968    8.172848879
  920 SOLV  HW1     4462    3.724466083    6.238960262    8.177154036
  920 SOLV  HW2     4463    3.782863863    6.118463410    8.083703754
  921 SOLV  OW      4464    5.440825361    4.107048723    6.876671866
  921 SOLV  HW1     4465    5.453773962    4.113955262    6.975596897
  921 SOLV  HW2     4466    5.406886948    4.015797771    6.853804849
  922 SOLV  OW      4467    3.321020676    4.378256748    6.581819321
  922 SOLV  HW1     4468    3.292804789    4.311584678    6.512833176
  922 SOLV  HW2     4469    3.400157125    4.429391630    6.548309713
  923 SOLV  OW      4470    4.299869749    6.359072512    7.386984607
  923 SOLV  HW1     4471    4.285541234    6.329836336    7.481536055
  923 SOLV  HW2     4472    4.300348459    6.458988633    7.382719673
  924 SOLV  OW      4473    5.290595792    4.329154094    7.002654785
  924 SOLV  HW1     4474    5.331968002    4.243990086    6.970446676
  924 SOLV  HW2     4475    5.199283566    4.338874083    6.963054796
  925 SOLV  OW      4476    4.246390641    5.868868622    7.905870933
  925 SOLV  HW1     4477    4.337353792    5.855970391    7.866358400
  925 SOLV  HW2     4478    4.191443400    5.926117833    7.845002368
  926 SOLV  OW      4479    4.182413432    4.166967002    6.088792151
  926 SOLV  HW1     4480    4.226261014    4.093113587    6.140024857
  926 SOLV  HW2     4481    4.110339019    4.208016256    6.144665327
  927 SOLV  OW      4482    3.028223516    3.738980093    6.141934129
  927 SOLV  HW1     4483    3.084499800    3.807930336    6.187545020
  927 SOLV  HW2     4484    3.072289968    3.711155893    6.056578601
  928 SOLV  OW      4485    5.946532425    4.092379766    7.924365742
  928 SOLV  HW1     4486    6.010135829    4.016134683    7.936332194
  928 SOLV  HW2     4487    5.947473145    4.149718584    8.006298916
  929 SOLV  OW      4488    3.900928765    3.814784404    6.437479840
  929 SOLV  HW1     4489    3.844717918    3.750167225    6.489104334
  929 SOLV  HW2     4490    3.980346025    3.767121934    6.399778352
  930 SOLV  OW      4491    4.601514940    3.466423187    5.322131772
  930 SOLV  HW1     4492    4.594127346    3.405578587    5.401147800
  930 SOLV  HW2     4493    4.625053727    3.558550879    5.353120981
  931 SOLV  OW      4494    5.335741199    4.923426371    8.398350310
  931 SOLV  HW1     4495    5.426786858    4.891413391    8.424572632
  931 SOLV  HW2     4496    5.298085227    4.980274001    8.471497007
  932 SOLV  OW      4497    4.698321103    5.390494239    4.848789785
  932 SOLV  HW1     4498    4.761020519    5.440970657    4.908142079
  932 SOLV  HW2     4499    4.739892727    5.378944017    4.758566235
  933 SOLV  OW      4500    5.274376856    6.132695653    5.179738980
  933 SOLV  HW1     4501    5.370148998    6.135381238    5.151068619
  933 SOLV  HW2     4502    5.216287059    6.115340979    5.100211834
  934 SOLV  OW      4503    5.592689838    3.568549028    7.998899194
  934 SOLV  HW1     4504    5.672725818    3.555530873    8.057421651
  934 SOLV  HW2     4505    5.536060124    3.642236341    8.035827377
  935 SOLV  OW      4506    4.105756114    5.514378625    6.978746747
  935 SOLV  HW1     4507    4.072640177    5.581593627    7.044983932
  935 SOLV  HW2     4508    4.060224120    5.528946387    6.890902870
  936 SOLV  OW      4509    3.918009625    5.646245638    7.469902529
  936 SOLV  HW1     4510    3.915089657    5.558663854    7.421722227
  936 SOLV  HW2     4511    3.825412366    5.672340868    7.497201896
  937 SOLV  OW      4512    4.113200381    3.876783572    4.808404913
  937 SOLV  HW1     4513    4.109368359    3.869062499    4.708771287
  937 SOLV  HW2     4514    4.208608578    3.883329414    4.837654695
  938 SOLV  OW      4515    0.020295132    5.009297050    6.792006436
  938 SOLV  HW1     4516    0.070754543    4.970263472    6.714988456
  938 SOLV  HW2     4517   -0.051697319    4.945879877    6.820238531
  939 SOLV  OW      4518    4.427538726    4.630406945    6.341809061
  939 SOLV  HW1     4519    4.379844007    4.713246461    6.312407232
  939 SOLV  HW2     4520    4.396582255    4.552839180    6.286796542
  940 SOLV  OW      4521    5.371901671    6.337502750    6.367728679
  940 SOLV  HW1     4522    5.447704171    6.296691665    6.316834726
  940 SOLV  HW2     4523    5.327440492    6.267247650    6.423296078
  941 SOLV  OW      4524    5.527926644    3.693526295    7.167571277
  941 SOLV  HW1     4525    5.580735117    3.751317945    7.229794931
  941 SOLV  HW2     4526    5.430349782    3.704993737    7.186209138
  942 SOLV  OW      4527    4.171862153    6.263699518    6.145925605
  942 SOLV  HW1     4528    4.089327177    6.221126456    6.183039181
  942 SOLV  HW2     4529    4.249579248    6.243117801    6.205393868
  943 SOLV  OW      4530    5.954238627    6.244811300    5.540202285
  943 SOLV  HW1     4531    5.913127224    6.278247046    5.455391373
  943 SOLV  HW2     4532    5.942851624    6.313449200    5.612040631
  944 SOLV  OW      4533    4.771172919    4.511350356    7.273195146
  944 SOLV  HW1     4534    4.781480956    4.413935825    7.253042018
  944 SOLV  HW2     4535    4.689846535    4.546525365    7.226835877
  945 SOLV  OW      4536    3.358997267    3.342172598    7.506342401
  945 SOLV  HW1     4537    3.305058399    3.266704031    7.468970871
  945 SOLV  HW2     4538    3.451632303    3.338660306    7.468828798
  946 SOLV  OW      4539    4.482843805    3.971710405    6.656229610
  946 SOLV  HW1     4540    4.548013802    4.039814079    6.622825600
  946 SOLV  HW2     4541    4.456484769    3.911190075    6.581110341
  947 SOLV  OW      4542    4.966372319    6.305539092    6.714296760
  947 SOLV  HW1     4543    4.957084689    6.369046264    6.790979815
  947 SOLV  HW2     4544    5.001174481    6.217918822    6.747642652
  948 SOLV  OW      4545    4.462306711    4.739652483    7.723448562
  948 SOLV  HW1     4546    4.396256206    4.666486824    7.706577613
  948 SOLV  HW2     4547    4.414187228    4.821187888    7.755643847
  949 SOLV  OW      4548    5.130458799    4.064877412    7.479133652
  949 SOLV  HW1     4549    5.038923959    4.105113317    7.477441256
  949 SOLV  HW2     4550    5.198875007    4.137438608    7.471749694
  950 SOLV  OW      4551    5.800237253    4.672368699    7.694383810
  950 SOLV  HW1     4552    5.802012385    4.670905123    7.794359699
  950 SOLV  HW2     4553    5.842529267    4.588902759    7.659098975
  951 SOLV  OW      4554    4.310029662    4.963075428    7.785928499
  951 SOLV  HW1     4555    4.267795379    5.043587889    7.827593667
  951 SOLV  HW2     4556    4.275988225    4.880529337    7.830976004
  952 SOLV  OW      4557    3.935773644    5.246596895    7.576603004
  952 SOLV  HW1     4558    3.925087942    5.221805752    7.480309011
  952 SOLV  HW2     4559    3.940683504    5.163506887    7.632044548
  953 SOLV  OW      4560    4.023468706    5.630777198    5.585488728
  953 SOLV  HW1     4561    4.001659555    5.551305043    5.528830915
  953 SOLV  HW2     4562    4.078488820    5.601763044    5.663789601
  954 SOLV  OW      4563    5.725311126    3.383909221    7.780127258
  954 SOLV  HW1     4564    5.683405109    3.409274808    7.867313497
  954 SOLV  HW2     4565    5.764664542    3.292267892    7.787508075
  955 SOLV  OW      4566    3.988608631    3.967540358    6.673516216
  955 SOLV  HW1     4567    3.935104767    3.914959731    6.607386819
  955 SOLV  HW2     4568    4.056232485    3.907820789    6.716652093
  956 SOLV  OW      4569    4.009080146    5.747158424    7.091775413
  956 SOLV  HW1     4570    4.057327844    5.826597356    7.054852908
  956 SOLV  HW2     4571    3.946504470    5.776775102    7.163936349
  957 SOLV  OW      4572    4.848987463    4.743174489    7.067568043
  957 SOLV  HW1     4573    4.942255396    4.751979806    7.102550106
  957 SOLV  HW2     4574    4.792997809    4.693758112    7.134079518
  958 SOLV  OW      4575    5.128467632    5.667743849    4.392882535
  958 SOLV  HW1     4576    5.146002861    5.665466853    4.491316258
  958 SOLV  HW2     4577    5.212852003    5.646672507    4.343517142
  959 SOLV  OW      4578    5.310180581    3.543474188    8.037602779
  959 SOLV  HW1     4579    5.362693117    3.576088864    7.958991505
  959 SOLV  HW2     4580    5.224489180    3.594637323    8.043952101
  960 SOLV  OW      4581    3.323890204    5.790225910    4.817389186
  960 SOLV  HW1     4582    3.301301309    5.856695399    4.888615547
  960 SOLV  HW2     4583    3.240897007    5.742023260    4.789276608
  961 SOLV  OW      4584    4.679880442    3.380782745    4.620446803
  961 SOLV  HW1     4585    4.700592048    3.473258805    4.652400590
  961 SOLV  HW2     4586    4.763517022    3.337787811    4.586441191
  962 SOLV  OW      4587    5.995543155    3.893930121    7.315072870
  962 SOLV  HW1     4588    6.024560959    3.808069647    7.357354724
  962 SOLV  HW2     4589    5.985644097    3.880781322    7.216427313
  963 SOLV  OW      4590    0.038244360    5.265372166    7.008355275
  963 SOLV  HW1     4591   -0.044196798    5.228794388    7.051569342
  963 SOLV  HW2     4592    0.113727057    5.263754608    7.073928191
  964 SOLV  OW      4593    0.038217163    3.529543565    6.767296999
  964 SOLV  HW1     4594   -0.039271797    3.545859267    6.706214574
  964 SOLV  HW2     4595    0.007501320    3.477288164    6.846844715
  965 SOLV  OW      4596    3.209666018    5.371141345    7.461769260
  965 SOLV  HW1     4597    3.204961358    5.418473929    7.373798555
  965 SOLV  HW2     4598    3.304189123    5.370892854    7.494430298
  966 SOLV  OW      4599    5.227275355    5.133084265    5.695682795
  966 SOLV  HW1     4600    5.315187251    5.114413461    5.739539365
  966 SOLV  HW2     4601    5.157561997    5.072219942    5.733577987
  967 SOLV  OW      4602    4.559533476    5.735480237    6.802473066
  967 SOLV  HW1     4603    4.492019692    5.667799703    6.831851644
  967 SOLV  HW2     4604    4.649623313    5.710098338    6.837693159
  968 SOLV  OW      4605    4.627722904    4.547389079    6.060241736
  968 SOLV  HW1     4606    4.558323471    4.527783497    5.990963458
  968 SOLV  HW2     4607    4.644766446    4.645886151    6.063365438
  969 SOLV  OW      4608    5.863698259    4.306412014    8.458704831
  969 SOLV  HW1     4609    5.790566195    4.374545763    8.455623524
  969 SOLV  HW2     4610    5.942432072    4.339692047    8.406800892
  970 SOLV  OW      4611    3.958202107    6.319066879    5.144334223
  970 SOLV  HW1     4612    4.005105448    6.316494570    5.232615383
  970 SOLV  HW2     4613    3.986010129    6.240167892    5.089529373
  971 SOLV  OW      4614    4.104429498    5.904660091    4.364475919
  971 SOLV  HW1     4615    4.099437908    5.986526267    4.421695129
  971 SOLV  HW2     4616    4.192420951    5.902528468    4.316999803
  972 SOLV  OW      4617    4.896786023    3.851467558    8.029530376
  972 SOLV  HW1     4618    4.940975570    3.923404077    7.975919021
  972 SOLV  HW2     4619    4.863107000    3.889917430    8.115480762
  973 SOLV  OW      4620    5.805545893    4.041031902    4.561731477
  973 SOLV  HW1     4621    5.869554419    3.998723126    4.625876885
  973 SOLV  HW2     4622    5.852267965    4.113377903    4.510889649
  974 SOLV  OW      4623    5.638562615    3.819663043    5.023420220
  974 SOLV  HW1     4624    5.608419129    3.749648670    4.958682748
  974 SOLV  HW2     4625    5.559590211    3.872654895    5.054329986
  975 SOLV  OW      4626    4.857893873    4.501984004    5.902885292
  975 SOLV  HW1     4627    4.769337588    4.532649044    5.937790983
  975 SOLV  HW2     4628    4.906146994    4.451361270    5.974368874
  976 SOLV  OW      4629    5.579068076    5.931870233    7.927658847
  976 SOLV  HW1     4630    5.674249423    5.902597144    7.918498014
  976 SOLV  HW2     4631    5.541745162    5.897393878    8.013797521
  977 SOLV  OW      4632    4.354874528    6.168938889    6.924046799
  977 SOLV  HW1     4633    4.391584952    6.076526122    6.934723303
  977 SOLV  HW2     4634    4.411729039    6.233471421    6.975084826
  978 SOLV  OW      4635    4.491606099    3.463825659    4.876899640
  978 SOLV  HW1     4636    4.457500878    3.440479019    4.967968557
  978 SOLV  HW2     4637    4.548291971    3.389022613    4.842381573
  979 SOLV  OW      4638    5.524485012    4.337161020    5.342586968
  979 SOLV  HW1     4639    5.453332448    4.380796372    5.287494393
  979 SOLV  HW2     4640    5.484042030    4.300871947    5.426545737
  980 SOLV  OW      4641    5.741315160    3.355691548    7.086554407
  980 SOLV  HW1     4642    5.644436208    3.374395965    7.070283365
  980 SOLV  HW2     4643    5.773164075    3.410108933    7.164174561
  981 SOLV  OW      4644    4.413877919    3.778080963    7.465522917
  981 SOLV  HW1     4645    4.382039371    3.782112179    7.560234166
  981 SOLV  HW2     4646    4.362465770    3.843703367    7.410275629
  982 SOLV  OW      4647    3.614512374    5.575457839    5.991014950
  982 SOLV  HW1     4648    3.608062306    5.519287062    5.908532894
  982 SOLV  HW2     4649    3.523159943    5.588750329    6.029483783
  983 SOLV  OW      4650    3.655320711    5.814435938    8.494500981
  983 SOLV  HW1     4651    3.567031496    5.781407872    8.527901729
  983 SOLV  HW2     4652    3.662901827    5.795950405    8.396509324
  984 SOLV  OW      4653    5.652484197    4.240899712    8.134894778
  984 SOLV  HW1     4654    5.632110874    4.183549046    8.214251055
  984 SOLV  HW2     4655    5.735031468    4.294437632    8.152814927
  985 SOLV  OW      4656    5.552385828    5.824460646    5.293854469
  985 SOLV  HW1     4657    5.543112608    5.764524515    5.373375565
  985 SOLV  HW2     4658    5.514815928    5.914572938    5.315512308
  986 SOLV  OW      4659    4.242786427    4.842111193    6.501439371
  986 SOLV  HW1     4660    4.165646589    4.862600100    6.441179243
  986 SOLV  HW2     4661    4.220242180    4.763357512    6.558794613
  987 SOLV  OW      4662    3.247195744    4.707449114    8.473853308
  987 SOLV  HW1     4663    3.184964168    4.757292503    8.413480771
  987 SOLV  HW2     4664    3.340555454    4.714621488    8.438722351
  988 SOLV  OW      4665    5.003991502    5.257024550    5.893514214
  988 SOLV  HW1     4666    4.974166856    5.266795320    5.988471446
  988 SOLV  HW2     4667    4.958783555    5.326162660    5.837140589
  989 SOLV  OW      4668    5.926720333    3.902829056    8.514255992
  989 SOLV  HW1     4669    5.842344515    3.952524700    8.493939944
  989 SOLV  HW2     4670    5.991003977    3.963883149    8.560523716
  990 SOLV  OW      4671    3.414913123    5.400049206    4.856982643
  990 SOLV  HW1     4672    3.372668271    5.311337912    4.838342309
  990 SOLV  HW2     4673    3.350043439    5.458154308    4.906135556
  991 SOLV  OW      4674    3.171283388    6.288707504    5.035365899
  991 SOLV  HW1     4675    3.122874875    6.375652080    5.025461873
  991 SOLV  HW2     4676    3.228280573    6.272952216    4.954721073
  992 SOLV  OW      4677    4.654989912    4.227204984    4.484944110
  992 SOLV  HW1     4678    4.563352219    4.228677086    4.524949460
  992 SOLV  HW2     4679    4.690040462    4.133549147    4.485421570
  993 SOLV  OW      4680    5.112122918    5.563369019    7.024254408
  993 SOLV  HW1     4681    5.050016833    5.503682929    6.973441846
  993 SOLV  HW2     4682    5.206711732    5.538278429    7.003673931
  994 SOLV  OW      4683    5.629557419    3.424184671    5.706342994
  994 SOLV  HW1     4684    5.542999291    3.375977360    5.692780464
  994 SOLV  HW2     4685    5.635813274    3.455370848    5.801150409
  995 SOLV  OW      4686    3.585919797    6.267504377    7.844463086
  995 SOLV  HW1     4687    3.604949630    6.296249115    7.750585700
  995 SOLV  HW2     4688    3.521756309    6.331633576    7.886563189
  996 SOLV  OW      4689    3.091520517    0.021218502    4.580819234
  996 SOLV  HW1     4690    3.133143566   -0.058188224    4.625132806
  996 SOLV  HW2     4691    3.123120219    0.026882852    4.486103889
  997 SOLV  OW      4692    4.888462404    5.478057493    5.599944129
  997 SOLV  HW1     4693    4.858026015    5.479204145    5.504686935
  997 SOLV  HW2     4694    4.967944496    5.418020753    5.608786482
  998 SOLV  OW      4695    3.577187663    4.569007697    6.112107894
  998 SOLV  HW1     4696    3.604179066    4.505710146    6.039535977
  998 SOLV  HW2     4697    3.481276975    4.594624357    6.100000406
  999 SOLV  OW      4698    3.310486400    4.829866713    6.525083868
  999 SOLV  HW1     4699    3.401214653    4.848487782    6.487356332
  999 SOLV  HW2     4700    3.257433250    4.776330736    6.459361765
 1000 SOLV  OW      4701    4.227018870    3.397022633    6.183885201
 1000 SOLV  HW1     4702    4.129054338    3.416675824    6.188161578
 1000 SOLV  HW2     4703    4.241489622    3.298265685    6.190157397
 1001 SOLV  OW      4704    5.503791772    6.139075723    5.706776898
 1001 SOLV  HW1     4705    5.464642332    6.154851917    5.616114670
 1001 SOLV  HW2     4706    5.503033499    6.041089576    5.726775461
 1002 SOLV  OW      4707    4.326833785    3.304517792    5.909202725
 1002 SOLV  HW1     4708    4.270051755    3.371464935    5.861303744
 1002 SOLV  HW2     4709    4.268508871    3.244346216    5.963774014
 1003 SOLV  OW      4710    4.489209503    4.459958246    5.817339496
 1003 SOLV  HW1     4711    4.568376450    4.476686967    5.758568995
 1003 SOLV  HW2     4712    4.421215310    4.531853124    5.802872792
 1004 SOLV  OW      4713    3.688410014    4.954389012    7.446723343
 1004 SOLV  HW1     4714    3.592651698    4.927725105    7.435785696
 1004 SOLV  HW2     4715    3.745516470    4.872415003    7.451099530
 1005 SOLV  OW      4716    5.424643889    5.488098184    6.560193078
 1005 SOLV  HW1     4717    5.346472131    5.425847972    6.556221528
 1005 SOLV  HW2     4718    5.492989144    5.451729484    6.623502056
 1006 SOLV  OW      4719    5.278632222    4.309602782    5.033271059
 1006 SOLV  HW1     4720    5.233136048    4.222341984    5.015476180
 1006 SOLV  HW2     4721    5.371387176    4.307005402    4.995973005
 1007 SOLV  OW      4722    5.991729777    5.219745858    4.797948932
 1007 SOLV  HW1     4723    5.896020334    5.246638330    4.808830316
 1007 SOLV  HW2     4724    6.044555188    5.297613274    4.764092504
 1008 SOLV  OW      4725    3.376325857    4.462873344    4.417589532
 1008 SOLV  HW1     4726    3.362092944    4.387878442    4.482204973
 1008 SOLV  HW2     4727    3.333423069    4.440107602    4.330175761
 1009 SOLV  OW      4728    4.721814218    3.864013262    6.300536108
 1009 SOLV  HW1     4729    4.787128788    3.833213020    6.369712415
 1009 SOLV  HW2     4730    4.712271387    3.793677432    6.230082259
 1010 SOLV  OW      4731    5.784196232    3.578079201    5.210501480
 1010 SOLV  HW1     4732    5.872210910    3.584914339    5.257496131
 1010 SOLV  HW2     4733    5.710501289    3.575465624    5.278050460
 1011 SOLV  OW      4734    4.794344356    6.286412055    6.146572764
 1011 SOLV  HW1     4735    4.811801557    6.230483226    6.065534399
 1011 SOLV  HW2     4736    4.749948010    6.371739956    6.119220169
 1012 SOLV  OW      4737    5.839681572    6.067437469    4.508492124
 1012 SOLV  HW1     4738    5.871945370    6.151227230    4.464444584
 1012 SOLV  HW2     4739    5.917973019    6.015682963    4.543016511
 1013 SOLV  OW      4740    3.614685769    3.554900599    8.028403019
 1013 SOLV  HW1     4741    3.593182519    3.540892230    8.125060365
 1013 SOLV  HW2     4742    3.598006294    3.470173636    7.977954271
 1014 SOLV  OW      4743    5.312622556    5.125197602    6.107218850
 1014 SOLV  HW1     4744    5.286744718    5.202828121    6.049738650
 1014 SOLV  HW2     4745    5.359542485    5.158497637    6.189020889
 1015 SOLV  OW      4746    5.251642105    5.237642474    4.597208607
 1015 SOLV  HW1     4747    5.238416667    5.164681535    4.530103420
 1015 SOLV  HW2     4748    5.163388823    5.279441999    4.618780623
 1016 SOLV  OW      4749    5.326590678    5.983570141    6.702151043
 1016 SOLV  HW1     4750    5.355175158    5.888453941    6.690458651
 1016 SOLV  HW2     4751    5.327195601    6.029677258    6.613409480
 1017 SOLV  OW      4752    4.197554479    4.548484761    6.669960582
 1017 SOLV  HW1     4753    4.275674065    4.496056847    6.636066093
 1017 SOLV  HW2     4754    4.169376108    4.512519827    6.758913184
 1018 SOLV  OW      4755    4.538559776    3.422847109    8.217657199
 1018 SOLV  HW1     4756    4.616340905    3.485653813    8.220330758
 1018 SOLV  HW2     4757    4.563074390    3.341699109    8.164594027
 1019 SOLV  OW      4758    3.389858476    0.011323110    8.326357671
 1019 SOLV  HW1     4759    3.442033465   -0.007655325    8.243174606
 1019 SOLV  HW2     4760    3.439380970   -0.024312510    8.405600398
 1020 SOLV  OW      4761    3.333933790    5.959695565    7.342382811
 1020 SOLV  HW1     4762    3.329550085    5.897090064    7.264515859
 1020 SOLV  HW2     4763    3.354708164    5.908093735    7.425483338
 1021 SOLV  OW      4764    4.006434119    4.173999193    6.995638391
 1021 SOLV  HW1     4765    4.033561461    4.087296841    7.037452153
 1021 SOLV  HW2     4766    3.907779058    4.186610864    7.006112908
 1022 SOLV  OW      4767    5.609218264    3.531736170    5.971654464
 1022 SOLV  HW1     4768    5.652096516    3.454006421    6.017709429
 1022 SOLV  HW2     4769    5.523255719    3.554316553    6.017507922
 1023 SOLV  OW      4770    4.270201194    0.034487791    7.689091458
 1023 SOLV  HW1     4771    4.218867985    0.001783970    7.768437361
 1023 SOLV  HW2     4772    4.333174653   -0.036891712    7.658439279
 1024 SOLV  OW      4773    3.058271631    3.849317504    6.894385735
 1024 SOLV  HW1     4774    3.154189195    3.828470488    6.913511610
 1024 SOLV  HW2     4775    3.044180031    3.948227546    6.898738159
 1025 SOLV  OW      4776    4.028484886    3.477268768    7.528968280
 1025 SOLV  HW1     4777    4.120974733    3.486585972    7.492080461
 1025 SOLV  HW2     4778    3.971446756    3.427439352    7.463670654
 1026 SOLV  OW      4779    4.353508845    5.856879267    6.059276385
 1026 SOLV  HW1     4780    4.360418842    5.802639959    6.143010927
 1026 SOLV  HW2     4781    4.406841002    5.940859540    6.069509196
 1027 SOLV  OW      4782    5.684249772    6.387154477    4.837551617
 1027 SOLV  HW1     4783    5.770239335    6.419010687    4.797663663
 1027 SOLV  HW2     4784    5.660057953    6.298506136    4.798097742
 1028 SOLV  OW      4785    4.308888729    4.258865705    5.113735883
 1028 SOLV  HW1     4786    4.215770556    4.222562633    5.110389768
 1028 SOLV  HW2     4787    4.372118246    4.186007010    5.140108152
 1029 SOLV  OW      4788    5.935347780    3.358658694    6.114274437
 1029 SOLV  HW1     4789    6.015406453    3.363078032    6.054512224
 1029 SOLV  HW2     4790    5.959750150    3.392402537    6.205191897
 1030 SOLV  OW      4791    3.033954851    5.923171629    7.354299253
 1030 SOLV  HW1     4792    3.133488282    5.926528513    7.345185915
 1030 SOLV  HW2     4793    3.003023203    6.000117277    7.410190282
 1031 SOLV  OW      4794    3.600557490    4.055027830    5.510442831
 1031 SOLV  HW1     4795    3.533668958    4.037596039    5.582718159
 1031 SOLV  HW2     4796    3.682015237    3.999206434    5.526271885
 1032 SOLV  OW      4797    5.766171704    4.075121982    7.432259621
 1032 SOLV  HW1     4798    5.785509361    4.103665535    7.526131146
 1032 SOLV  HW2     4799    5.850077515    4.041021365    7.389864898
 1033 SOLV  OW      4800    4.304000892    4.388893169    4.755979106
 1033 SOLV  HW1     4801    4.206229655    4.373391468    4.770179820
 1033 SOLV  HW2     4802    4.333773800    4.466669578    4.811341416
 1034 SOLV  OW      4803    5.223226772    5.803235613    6.940327507
 1034 SOLV  HW1     4804    5.146090633    5.853401272    6.901154386
 1034 SOLV  HW2     4805    5.188928493    5.727766048    6.996271550
 1035 SOLV  OW      4806    3.715668090    6.396767173    7.613281968
 1035 SOLV  HW1     4807    3.625370078    6.415637174    7.574654889
 1035 SOLV  HW2     4808    3.782345568    6.460587673    7.574786808
 1036 SOLV  OW      4809    4.361469137    3.795903457    4.425079083
 1036 SOLV  HW1     4810    4.368564175    3.699025236    4.448871375
 1036 SOLV  HW2     4811    4.431051884    3.847630448    4.474922436
 1037 SOLV  OW      4812    5.159285279    4.953645323    4.423451526
 1037 SOLV  HW1     4813    5.136555005    4.920164593    4.331996169
 1037 SOLV  HW2     4814    5.081420995    4.939190101    4.484524290
 1038 SOLV  OW      4815    4.692092993    6.342639324    4.857385325
 1038 SOLV  HW1     4816    4.774849750    6.320751998    4.909081054
 1038 SOLV  HW2     4817    4.611637466    6.316171086    4.910549193
 1039 SOLV  OW      4818    4.553971724    3.874103793    4.604304678
 1039 SOLV  HW1     4819    4.630194178    3.932545625    4.576436302
 1039 SOLV  HW2     4820    4.589087758    3.795876214    4.655770340
 1040 SOLV  OW      4821    4.097943923    4.174434799    4.638907362
 1040 SOLV  HW1     4822    4.013087129    4.128749976    4.612187864
 1040 SOLV  HW2     4823    4.145042987    4.119471062    4.707919384
 1041 SOLV  OW      4824    3.449029858    5.883471927    6.194597444
 1041 SOLV  HW1     4825    3.520712598    5.938030235    6.151164988
 1041 SOLV  HW2     4826    3.361221873    5.903035261    6.150905442
 1042 SOLV  OW      4827    4.284431188    3.540371370    8.269495847
 1042 SOLV  HW1     4828    4.281252103    3.564449209    8.172489872
 1042 SOLV  HW2     4829    4.366048875    3.485461566    8.287531431
 1043 SOLV  OW      4830    5.562840080    5.364392276    6.785808710
 1043 SOLV  HW1     4831    5.589178152    5.348922071    6.881029904
 1043 SOLV  HW2     4832    5.534899589    5.277724552    6.744478449
 1044 SOLV  OW      4833    6.053090289    3.870772138    7.650335869
 1044 SOLV  HW1     4834    6.078405759    3.855652588    7.554781742
 1044 SOLV  HW2     4835    6.023214316    3.784398464    7.690940231
 1045 SOLV  OW      4836    3.304255946    3.684070632    5.363433124
 1045 SOLV  HW1     4837    3.382917047    3.741262983    5.340124499
 1045 SOLV  HW2     4838    3.317979740    3.592041124    5.326796322
 1046 SOLV  OW      4839    5.859922250    3.458475493    4.430327134
 1046 SOLV  HW1     4840    5.830716139    3.429014910    4.521316639
 1046 SOLV  HW2     4841    5.900772887    3.549564586    4.436322277
 1047 SOLV  OW      4842    5.108488390    4.784064810    7.096885950
 1047 SOLV  HW1     4843    5.202927897    4.751201174    7.095765683
 1047 SOLV  HW2     4844    5.050995037    4.722025405    7.043523068
 1048 SOLV  OW      4845    5.242686937    4.401989191    5.271118396
 1048 SOLV  HW1     4846    5.241409598    4.499822438    5.250450141
 1048 SOLV  HW2     4847    5.263341287    4.350624673    5.187829613
 1049 SOLV  OW      4848    4.685466907    6.252075561    4.568048776
 1049 SOLV  HW1     4849    4.585525359    6.251194551    4.564490854
 1049 SOLV  HW2     4850    4.715297509    6.283958298    4.658024057
 1050 SOLV  OW      4851    4.453813933    5.925946212    8.116968604
 1050 SOLV  HW1     4852    4.376664087    5.944177949    8.177923681
 1050 SOLV  HW2     4853    4.420429147    5.915019299    8.023332291
 1051 SOLV  OW      4854    2.944802516    4.296186937    5.703922643
 1051 SOLV  HW1     4855    2.909262368    4.348869151    5.626702401
 1051 SOLV  HW2     4856    3.008591505    4.226852999    5.670399386
 1052 SOLV  OW      4857    3.721051966    3.906820160    8.306743887
 1052 SOLV  HW1     4858    3.769952053    3.913604396    8.393717141
 1052 SOLV  HW2     4859    3.786811045    3.894108541    8.232479941
 1053 SOLV  OW      4860    5.163096441    3.424246877    6.212092174
 1053 SOLV  HW1     4861    5.184528362    3.326597439    6.214727794
 1053 SOLV  HW2     4862    5.246285466    3.476073319    6.192250392
 1054 SOLV  OW      4863    5.263973862    4.978902737    7.718478079
 1054 SOLV  HW1     4864    5.357649295    4.984387874    7.753049383
 1054 SOLV  HW2     4865    5.211942611    5.058040443    7.750574302
 1055 SOLV  OW      4866    4.752915334    4.798442698    6.354423189
 1055 SOLV  HW1     4867    4.749718857    4.880082200    6.412099024
 1055 SOLV  HW2     4868    4.728807119    4.823023261    6.260528770
 1056 SOLV  OW      4869    3.966467479    4.673198300    8.056699639
 1056 SOLV  HW1     4870    3.882518450    4.628518378    8.025744025
 1056 SOLV  HW2     4871    4.012557635    4.614836027    8.123554827
 1057 SOLV  OW      4872    5.090406715    5.009515693    4.891039875
 1057 SOLV  HW1     4873    5.039632398    4.926829191    4.915225885
 1057 SOLV  HW2     4874    5.048588797    5.051979270    4.810728237
 1058 SOLV  OW      4875    3.476163261    3.471917210    4.609579841
 1058 SOLV  HW1     4876    3.377228490    3.457927369    4.605417716
 1058 SOLV  HW2     4877    3.522347129    3.383214155    4.609966114
 1059 SOLV  OW      4878    3.369095407    3.447993803    6.770806060
 1059 SOLV  HW1     4879    3.371116946    3.493303447    6.681672334
 1059 SOLV  HW2     4880    3.448215212    3.476961049    6.824679416
 1060 SOLV  OW      4881    3.887372416    5.128246377    4.621441988
 1060 SOLV  HW1     4882    3.890415042    5.169362197    4.712557405
 1060 SOLV  HW2     4883    3.899410539    5.199512520    4.552318154
 1061 SOLV  OW      4884    5.594894048    4.894961551    8.545203401
 1061 SOLV  HW1     4885    5.642146742    4.814380937    8.509483521
 1061 SOLV  HW2     4886    5.547466676    4.870943255    8.629911991
 1062 SOLV  OW      4887    3.218581450    3.368324299    4.745974301
 1062 SOLV  HW1     4888    3.256856075    3.440999260    4.803024356
 1062 SOLV  HW2     4889    3.197170354    3.289014120    4.803000023
 1063 SOLV  OW      4890    0.003707857    5.142393536    6.094321209
 1063 SOLV  HW1     4891    0.032560444    5.111223506    6.003782170
 1063 SOLV  HW2     4892   -0.076102507    5.201958224    6.085159065
 1064 SOLV  OW      4893    3.814822952    4.767125242    7.755578657
 1064 SOLV  HW1     4894    3.776843607    4.742572033    7.666379758
 1064 SOLV  HW2     4895    3.811125746    4.687779434    7.816343506
 1065 SOLV  OW      4896    4.542737490    4.652694054    4.648102073
 1065 SOLV  HW1     4897    4.544043546    4.595135030    4.729870169
 1065 SOLV  HW2     4898    4.604128280    4.614109743    4.579231584
 1066 SOLV  OW      4899    4.877972297    3.228682592    7.775418204
 1066 SOLV  HW1     4900    4.868891996    3.293134223    7.699487884
 1066 SOLV  HW2     4901    4.964721516    3.244716182    7.822528389
 1067 SOLV  OW      4902    5.583643638    3.934761196    6.299283639
 1067 SOLV  HW1     4903    5.559509459    3.914424667    6.394180773
 1067 SOLV  HW2     4904    5.532613817    4.015044284    6.268425806
 1068 SOLV  OW      4905    5.663832384    4.294290979    7.314254562
 1068 SOLV  HW1     4906    5.709398278    4.214573202    7.353868740
 1068 SOLV  HW2     4907    5.646681778    4.361884090    7.385931570
 1069 SOLV  OW      4908    5.770667296    5.863950947    5.570339488
 1069 SOLV  HW1     4909    5.720504914    5.786936560    5.530914266
 1069 SOLV  HW2     4910    5.742426812    5.876930729    5.665387896
 1070 SOLV  OW      4911    4.274096551    5.367655423    7.699180849
 1070 SOLV  HW1     4912    4.233633362    5.448133218    7.742620389
 1070 SOLV  HW2     4913    4.205351622    5.322362843    7.642402651
 1071 SOLV  OW      4914    4.205862166    4.000342804    7.738740721
 1071 SOLV  HW1     4915    4.193798512    4.056626139    7.820524011
 1071 SOLV  HW2     4916    4.118949027    3.956884358    7.715092731
 1072 SOLV  OW      4917    3.914628305    4.140532755    7.489022551
 1072 SOLV  HW1     4918    4.014371237    4.133236649    7.489186683
 1072 SOLV  HW2     4919    3.881291325    4.143475706    7.583256784
 1073 SOLV  OW      4920    4.137199118    3.630577619    0.006301206
 1073 SOLV  HW1     4921    4.077134408    3.627595047   -0.073600075
 1073 SOLV  HW2     4922    4.172585700    3.723389489    0.017910352
 1074 SOLV  OW      4923    4.889906549    5.903722187    6.909682282
 1074 SOLV  HW1     4924    4.847964192    5.930322588    6.996481195
 1074 SOLV  HW2     4925    4.880630771    5.804944841    6.897104844
 1075 SOLV  OW      4926    5.956215970    6.388271346    4.766401913
 1075 SOLV  HW1     4927    5.914227089    6.478251970    4.754479993
 1075 SOLV  HW2     4928    6.015974952    6.368823692    4.688605951
 1076 SOLV  OW      4929    5.031497973    3.640362118    4.795605085
 1076 SOLV  HW1     4930    5.088965435    3.568512527    4.756421607
 1076 SOLV  HW2     4931    5.075407011    3.729196186    4.782103559
 1077 SOLV  OW      4932    3.378622483    6.092673310    8.443014088
 1077 SOLV  HW1     4933    3.305077395    6.025112633    8.437683862
 1077 SOLV  HW2     4934    3.393912414    6.132478665    8.352551590
 1078 SOLV  OW      4935    3.685337720    0.007252284    5.839416943
 1078 SOLV  HW1     4936    3.761597670   -0.055960858    5.853213555
 1078 SOLV  HW2     4937    3.601906185   -0.044743970    5.821056362
 1079 SOLV  OW      4938    3.564529541    6.053461704    5.595179606
 1079 SOLV  HW1     4939    3.638016245    6.096621554    5.542860588
 1079 SOLV  HW2     4940    3.523528696    6.120755074    5.656761682
 1080 SOLV  OW      4941    4.516650800    4.903677941    6.761038374
 1080 SOLV  HW1     4942    4.526225238    4.819668169    6.814444428
 1080 SOLV  HW2     4943    4.516855766    4.881357684    6.663552316
 1081 SOLV  OW      4944    4.730034809    5.901637947    4.850812765
 1081 SOLV  HW1     4945    4.632624839    5.893348977    4.871891145
 1081 SOLV  HW2     4946    4.749757979    5.853950416    4.765147397
 1082 SOLV  OW      4947    4.119732972    3.480642832    5.810145097
 1082 SOLV  HW1     4948    4.122582541    3.559679465    5.871357456
 1082 SOLV  HW2     4949    4.024978178    3.450763007    5.798740866
 1083 SOLV  OW      4950    3.607670104    4.584075642    6.904242638
 1083 SOLV  HW1     4951    3.616252914    4.491928156    6.866355186
 1083 SOLV  HW2     4952    3.510869046    4.607513270    6.913221377
 1084 SOLV  OW      4953    4.756653392    6.395996066    6.982323788
 1084 SOLV  HW1     4954    4.812346032    6.471304856    6.947273071
 1084 SOLV  HW2     4955    4.682303824    6.376916044    6.918225437
 1085 SOLV  OW      4956    5.338058689    4.140460384    5.504780277
 1085 SOLV  HW1     4957    5.296900027    4.225926205    5.473102233
 1085 SOLV  HW2     4958    5.330494039    4.134749971    5.604330640
 1086 SOLV  OW      4959    4.289760837    4.272489291    5.688618082
 1086 SOLV  HW1     4960    4.375138235    4.311558764    5.654203697
 1086 SOLV  HW2     4961    4.310168690    4.205712324    5.760216333
 1087 SOLV  OW      4962    4.876664135    3.770712162    5.558903873
 1087 SOLV  HW1     4963    4.941711061    3.734543499    5.625703636
 1087 SOLV  HW2     4964    4.871146945    3.870128358    5.568258199
 1088 SOLV  OW      4965    4.564529727    4.326800797    6.209178582
 1088 SOLV  HW1     4966    4.554127648    4.412764794    6.159141173
 1088 SOLV  HW2     4967    4.641096069    4.334507845    6.273046411
 1089 SOLV  OW      4968    3.582701629    3.960208915    7.692868402
 1089 SOLV  HW1     4969    3.607904376    4.010662861    7.610278834
 1089 SOLV  HW2     4970    3.502232157    4.002542283    7.734513611
 1090 SOLV  OW      4971    4.292396265    5.153751397    6.147023688
 1090 SOLV  HW1     4972    4.350925326    5.154239495    6.228114531
 1090 SOLV  HW2     4973    4.236039824    5.071134773    6.147140883
 1091 SOLV  OW      4974    4.530463792    5.461781751    8.379351577
 1091 SOLV  HW1     4975    4.521156534    5.498070673    8.472078947
 1091 SOLV  HW2     4976    4.566419483    5.533075055    8.319132321
 1092 SOLV  OW      4977    4.283535297    4.132057311    6.766829270
 1092 SOLV  HW1     4978    4.347779563    4.080395602    6.710214439
 1092 SOLV  HW2     4979    4.314811863    4.131345715    6.861818546
 1093 SOLV  OW      4980    4.363719157    4.220114706    8.522564640
 1093 SOLV  HW1     4981    4.422952157    4.226444559    8.442232128
 1093 SOLV  HW2     4982    4.384310881    4.135999507    8.572590529
 1094 SOLV  OW      4983    5.374352592    5.816994907    6.419813726
 1094 SOLV  HW1     4984    5.387906501    5.889177457    6.351933602
 1094 SOLV  HW2     4985    5.463195652    5.781111977    6.448453376
 1095 SOLV  OW      4986    3.046332202    3.873405012    8.152150469
 1095 SOLV  HW1     4987    3.114697943    3.905423076    8.217747191
 1095 SOLV  HW2     4988    3.037757803    3.773997678    8.158834172
 1096 SOLV  OW      4989    3.869506221    4.859297710    8.562901772
 1096 SOLV  HW1     4990    3.910567643    4.940003508    8.605356904
 1096 SOLV  HW2     4991    3.894030777    4.856523362    8.465986115
 1097 SOLV  OW      4992    3.830536544    3.899760975    5.575012934
 1097 SOLV  HW1     4993    3.799201444    3.805087533    5.567474923
 1097 SOLV  HW2     4994    3.823699225    3.929622337    5.670205126
 1098 SOLV  OW      4995    4.450173735    3.878141395    6.308546269
 1098 SOLV  HW1     4996    4.547642758    3.862186494    6.292882742
 1098 SOLV  HW2     4997    4.415416354    3.810661555    6.373649742
 1099 SOLV  OW      4998    4.393673338    6.222195939    4.608684190
 1099 SOLV  HW1     4999    4.349194564    6.292032531    4.552606853
 1099 SOLV  HW2     5000    4.398638555    6.253758066    4.703451511
 1100 SOLV  OW      5001    3.765784831    4.514291524    7.982000386
 1100 SOLV  HW1     5002    3.693026236    4.497610351    8.048554540
 1100 SOLV  HW2     5003    3.758038271    4.448582957    7.907017865
 1101 SOLV  OW      5004    5.985894456    3.749650326    5.667026130
 1101 SOLV  HW1     5005    5.914608446    3.735334838    5.598359049
 1101 SOLV  HW2     5006    5.972970661    3.685200618    5.742397336
 1102 SOLV  OW      5007    4.181665712    6.307577773    7.144746048
 1102 SOLV  HW1     5008    4.213422550    6.301311751    7.239371699
 1102 SOLV  HW2     5009    4.259898782    6.300686160    7.082827133
 1103 SOLV  OW      5010    4.749312285    5.149723138    4.449450918
 1103 SOLV  HW1     5011    4.665752366    5.146822710    4.504323552
 1103 SOLV  HW2     5012    4.759731798    5.240775526    4.409416726
 1104 SOLV  OW      5013    4.141626185    4.870963220    7.563785413
 1104 SOLV  HW1     5014    4.222979248    4.851474111    7.618585006
 1104 SOLV  HW2     5015    4.161063048    4.946308972    7.500966135
 1105 SOLV  OW      5016    3.886476598    4.130785241    5.952736186
 1105 SOLV  HW1     5017    3.924230298    4.140834600    5.860673378
 1105 SOLV  HW2     5018    3.952011772    4.082078473    6.010482688
 1106 SOLV  OW      5019    5.825007020    4.057071117    6.781947594
 1106 SOLV  HW1     5020    5.819186767    4.064153348    6.881528605
 1106 SOLV  HW2     5021    5.733034552    4.047740075    6.743793896
 1107 SOLV  OW      5022    5.018139397    4.069232699    7.882699131
 1107 SOLV  HW1     5023    5.042625498    4.165265160    7.869279701
 1107 SOLV  HW2     5024    5.097160549    4.019375700    7.918361597
 1108 SOLV  OW      5025    5.722305377    4.189715139    6.208678057
 1108 SOLV  HW1     5026    5.751432426    4.125417717    6.279512461
 1108 SOLV  HW2     5027    5.796634438    4.202919887    6.143084167
 1109 SOLV  OW      5028    4.199408151    4.787475780    7.951330547
 1109 SOLV  HW1     5029    4.102662982    4.765228279    7.963466083
 1109 SOLV  HW2     5030    4.251656479    4.752417138    8.029066653
 1110 SOLV  OW      5031    3.490776477    5.330285887    7.394225805
 1110 SOLV  HW1     5032    3.525392380    5.413434788    7.437678908
 1110 SOLV  HW2     5033    3.519720569    5.250522586    7.447158679
 1111 SOLV  OW      5034    3.127897345    5.616943836    4.421318302
 1111 SOLV  HW1     5035    3.148576830    5.566889356    4.337245912
 1111 SOLV  HW2     5036    3.055432630    5.569515218    4.471332181
 1112 SOLV  OW      5037    4.771467547    3.254531800    5.185788235
 1112 SOLV  HW1     5038    4.803854797    3.252010179    5.280365285
 1112 SOLV  HW2     5039    4.849392633    3.266183179    5.124196338
 1113 SOLV  OW      5040    3.556415728    3.694658550    5.235021190
 1113 SOLV  HW1     5041    3.546740071    3.772838531    5.173407506
 1113 SOLV  HW2     5042    3.647430381    3.695983682    5.276452608
 1114 SOLV  OW      5043    5.075560690    5.833774759    6.604908265
 1114 SOLV  HW1     5044    5.018058420    5.753674606    6.621572471
 1114 SOLV  HW2     5045    5.169606668    5.813519494    6.632213673
 1115 SOLV  OW      5046    0.047261846    6.153615470    4.433284971
 1115 SOLV  HW1     5047   -0.013285318    6.164392022    4.354419407
 1115 SOLV  HW2     5048    0.065243645    6.243191377    4.473963335
 1116 SOLV  OW      5049    3.454223402    6.265443464    5.370314957
 1116 SOLV  HW1     5050    3.436949341    6.339946186    5.305878824
 1116 SOLV  HW2     5051    3.479130657    6.182816815    5.319786470
 1117 SOLV  OW      5052    4.590493531    5.322274614    6.278723674
 1117 SOLV  HW1     5053    4.610025874    5.407107411    6.327956250
 1117 SOLV  HW2     5054    4.627258284    5.244745817    6.330091095
 1118 SOLV  OW      5055    4.802902849    4.143433149    8.490493544
 1118 SOLV  HW1     5056    4.861230354    4.153356029    8.571122119
 1118 SOLV  HW2     5057    4.746802240    4.225513722    8.479656474
 1119 SOLV  OW      5058    4.502415874    3.446233462    6.399428345
 1119 SOLV  HW1     5059    4.580899779    3.386243059    6.383880570
 1119 SOLV  HW2     5060    4.480227617    3.494658300    6.314795076
 1120 SOLV  OW      5061    4.711982303    5.025176279    7.045401621
 1120 SOLV  HW1     5062    4.719327708    4.938224916    7.094257086
 1120 SOLV  HW2     5063    4.733155094    5.010929145    6.948705413
 1121 SOLV  OW      5064    4.265733133    6.272612516    5.763178910
 1121 SOLV  HW1     5065    4.344752499    6.332285974    5.749148724
 1121 SOLV  HW2     5066    4.295084042    6.188676272    5.808950147
 1122 SOLV  OW      5067    3.622189067    5.803578756    7.181671322
 1122 SOLV  HW1     5068    3.522923864    5.815119664    7.177777016
 1122 SOLV  HW2     5069    3.665088316    5.860288156    7.111357715
 1123 SOLV  OW      5070    3.709784255    5.312767857    7.801703843
 1123 SOLV  HW1     5071    3.789219488    5.358622106    7.841547700
 1123 SOLV  HW2     5072    3.736717363    5.267226339    7.716836028
 1124 SOLV  OW      5073    4.181438576    5.488464239    5.786971157
 1124 SOLV  HW1     5074    4.143587650    5.396223863    5.779171242
 1124 SOLV  HW2     5075    4.132047916    5.538825969    5.857865850
 1125 SOLV  OW      5076    5.003514064    6.301274287    4.941951755
 1125 SOLV  HW1     5077    5.008844740    6.234605668    4.867596662
 1125 SOLV  HW2     5078    5.073224398    6.371713860    4.928580415
 1126 SOLV  OW      5079    5.771508546    6.447114240    4.489605192
 1126 SOLV  HW1     5080    5.806396531    6.421913795    4.399338494
 1126 SOLV  HW2     5081    5.672533862    6.433049806    4.492174095
 1127 SOLV  OW      5082    3.250233025    3.900952381    6.212645362
 1127 SOLV  HW1     5083    3.263294522    3.999754694    6.204424117
 1127 SOLV  HW2     5084    3.310481654    3.853918334    6.148148376
 1128 SOLV  OW      5085    5.244373060    4.348534120    8.531709081
 1128 SOLV  HW1     5086    5.190631156    4.266703986    8.552100148
 1128 SOLV  HW2     5087    5.337755977    4.336281543    8.565345923
 1129 SOLV  OW      5088    5.620103833    5.205995896    5.625174563
 1129 SOLV  HW1     5089    5.689368295    5.229280254    5.693453535
 1129 SOLV  HW2     5090    5.539870526    5.167577169    5.670875421
 1130 SOLV  OW      5091    4.804846677    3.671474103    5.929694531
 1130 SOLV  HW1     5092    4.723056986    3.728428059    5.937959863
 1130 SOLV  HW2     5093    4.886346942    3.728569788    5.939681041
 1131 SOLV  OW      5094    5.810088115    4.277511588    5.889211105
 1131 SOLV  HW1     5095    5.810887286    4.182855504    5.921454126
 1131 SOLV  HW2     5096    5.806065507    4.278626753    5.789288874
 1132 SOLV  OW      5097    5.688976275    6.116388389    4.757072511
 1132 SOLV  HW1     5098    5.631284043    6.075783297    4.686188073
 1132 SOLV  HW2     5099    5.781782389    6.128209831    4.721730506
 1133 SOLV  OW      5100    3.963522325    4.027683456    4.300462960
 1133 SOLV  HW1     5101    3.982948851    3.996517027    4.393484327
 1133 SOLV  HW2     5102    3.950941397    4.126898162    4.300516635
 1134 SOLV  OW      5103    5.424051048    4.754001805    5.781948634
 1134 SOLV  HW1     5104    5.452224391    4.702614198    5.700919539
 1134 SOLV  HW2     5105    5.441711320    4.699371802    5.863835957
 1135 SOLV  OW      5106    5.055013963    4.529686769    6.991571794
 1135 SOLV  HW1     5107    4.989086333    4.507352871    6.919774929
 1135 SOLV  HW2     5108    5.041246816    4.468657597    7.069586787
 1136 SOLV  OW      5109    3.906571954    5.881805343    6.760083322
 1136 SOLV  HW1     5110    3.819414917    5.917700985    6.793503455
 1136 SOLV  HW2     5111    3.964391158    5.857055189    6.837837667
 1137 SOLV  OW      5112    3.173317852    6.098388387    4.720992288
 1137 SOLV  HW1     5113    3.183746269    6.000124681    4.705644761
 1137 SOLV  HW2     5114    3.090988381    6.130823759    4.674392906
 1138 SOLV  OW      5115    3.656620113    6.132997926    5.076892150
 1138 SOLV  HW1     5116    3.694591465    6.123442208    4.984868699
 1138 SOLV  HW2     5117    3.674676266    6.225273280    5.110945733
 1139 SOLV  OW      5118    4.309495015    5.181535569    6.488190012
 1139 SOLV  HW1     5119    4.218600214    5.196624866    6.527054974
 1139 SOLV  HW2     5120    4.375755094    5.240295255    6.534650384
 1140 SOLV  OW      5121    4.115104857    4.478842756    8.206103374
 1140 SOLV  HW1     5122    4.170207768    4.403489004    8.241966326
 1140 SOLV  HW2     5123    4.018895614    4.463380560    8.228583118
 1141 SOLV  OW      5124    4.766231345    6.493878853    7.942283550
 1141 SOLV  HW1     5125    4.814024881    6.490368566    8.030061042
 1141 SOLV  HW2     5126    4.667859849    6.484246246    7.957509264
 1142 SOLV  OW      5127    5.148824131    3.948010318    8.434703871
 1142 SOLV  HW1     5128    5.170760737    3.883860838    8.361181151
 1142 SOLV  HW2     5129    5.108976807    3.898106492    8.511657245
 1143 SOLV  OW      5130    3.164068228    4.155464467    8.134311561
 1143 SOLV  HW1     5131    3.152019409    4.056353208    8.128672442
 1143 SOLV  HW2     5132    3.074757334    4.200206675    8.129500676
 1144 SOLV  OW      5133    5.532972984    5.097729724    5.058031873
 1144 SOLV  HW1     5134    5.609468803    5.155529502    5.086484878
 1144 SOLV  HW2     5135    5.522233546    5.022381460    5.122897833
 1145 SOLV  OW      5136    3.334089683    4.053762088    5.369017244
 1145 SOLV  HW1     5137    3.366926566    4.138433916    5.327135817
 1145 SOLV  HW2     5138    3.411838625    4.001866988    5.404556655
 1146 SOLV  OW      5139    4.317153655    5.399286977    7.092016705
 1146 SOLV  HW1     5140    4.266788652    5.340366148    7.155207895
 1146 SOLV  HW2     5141    4.252503247    5.448741764    7.033910435
 1147 SOLV  OW      5142    3.937679880    6.414835335    7.854460094
 1147 SOLV  HW1     5143    4.003953668    6.372481917    7.792687618
 1147 SOLV  HW2     5144    3.851609940    6.364034906    7.850847847
 1148 SOLV  OW      5145    3.872681483    5.407397262    7.338844022
 1148 SOLV  HW1     5146    3.892308962    5.325032826    7.285627437
 1148 SOLV  HW2     5147    3.815921711    5.469344590    7.284604881
 1149 SOLV  OW      5148    3.177982092    5.967284592    6.943730251
 1149 SOLV  HW1     5149    3.109675051    5.975289500    6.871131299
 1149 SOLV  HW2     5150    3.170513925    5.877292933    6.986714563
 1150 SOLV  OW      5151    3.442286973    4.106503930    6.102671253
 1150 SOLV  HW1     5152    3.541119548    4.121091725    6.107250584
 1150 SOLV  HW2     5153    3.401363981    4.174478878    6.041791768
 1151 SOLV  OW      5154    3.366667997    4.367585898    7.246013271
 1151 SOLV  HW1     5155    3.378566510    4.394441931    7.341602102
 1151 SOLV  HW2     5156    3.452812577    4.380364044    7.196857793
 1152 SOLV  OW      5157    4.323134590    4.029851232    5.875541692
 1152 SOLV  HW1     5158    4.259763091    4.028600503    5.952888365
 1152 SOLV  HW2     5159    4.394334044    4.098148660    5.891914054
 1153 SOLV  OW      5160    4.840287121    5.719705061    6.296207669
 1153 SOLV  HW1     5161    4.866244383    5.648280485    6.231209287
 1153 SOLV  HW2     5162    4.920884143    5.748579021    6.347900319
 1154 SOLV  OW      5163    5.672280935    5.803573591    6.467065040
 1154 SOLV  HW1     5164    5.762191791    5.783308683    6.505885541
 1154 SOLV  HW2     5165    5.645930599    5.730472071    6.404110237
 1155 SOLV  OW      5166    3.817994824    3.582753530    6.545596265
 1155 SOLV  HW1     5167    3.818016231    3.522413193    6.625350466
 1155 SOLV  HW2     5168    3.741248810    3.559110066    6.485989721
 1156 SOLV  OW      5169    3.078283168    3.893964656    4.419614728
 1156 SOLV  HW1     5170    3.014904298    3.963155198    4.385009715
 1156 SOLV  HW2     5171    3.031783295    3.805546031    4.424267688
 1157 SOLV  OW      5172    3.459537902    5.815953549    7.566658937
 1157 SOLV  HW1     5173    3.474937083    5.744129024    7.634524911
 1157 SOLV  HW2     5174    3.453995625    5.775069888    7.475557459
 1158 SOLV  OW      5175    3.909762706    5.437340442    4.557366434
 1158 SOLV  HW1     5176    3.880273662    5.496609279    4.482409995
 1158 SOLV  HW2     5177    3.892129712    5.482800862    4.644678123
 1159 SOLV  OW      5178    3.625096059    6.334121014    6.998938563
 1159 SOLV  HW1     5179    3.671296374    6.422710694    6.994547002
 1159 SOLV  HW2     5180    3.689808743    6.264284526    7.029548013
 1160 SOLV  OW      5181    5.062473256    5.763718943    5.649399693
 1160 SOLV  HW1     5182    4.993582885    5.818158143    5.601528872
 1160 SOLV  HW2     5183    5.021893327    5.677245114    5.679017722
 1161 SOLV  OW      5184    4.956268599    5.611810695    5.240449092
 1161 SOLV  HW1     5185    5.042872992    5.651091704    5.271408139
 1161 SOLV  HW2     5186    4.960904240    5.512087244    5.246398013
 1162 SOLV  OW      5187    4.973758879    5.094823031    7.229967261
 1162 SOLV  HW1     5188    4.898673826    5.061744505    7.172797034
 1162 SOLV  HW2     5189    5.054149064    5.036979675    7.216110937
 1163 SOLV  OW      5190    5.826750370    4.410127366    4.853304768
 1163 SOLV  HW1     5191    5.814616917    4.325127102    4.904579656
 1163 SOLV  HW2     5192    5.788122680    4.486247297    4.905410826
 1164 SOLV  OW      5193    5.783179889    3.592649100    8.184520326
 1164 SOLV  HW1     5194    5.797446980    3.562988512    8.278958099
 1164 SOLV  HW2     5195    5.865873948    3.574866193    8.131163466
 1165 SOLV  OW      5196    5.084898851    5.350619977    5.289645158
 1165 SOLV  HW1     5197    5.030664028    5.267342364    5.278461811
 1165 SOLV  HW2     5198    5.182022563    5.328564554    5.280667074
 1166 SOLV  OW      5199    5.736083400    3.592029604    5.503685742
 1166 SOLV  HW1     5200    5.727190299    3.524662721    5.577063356
 1166 SOLV  HW2     5201    5.660153928    3.656927325    5.508661831
 1167 SOLV  OW      5202    3.996730927    6.295635448    7.354669214
 1167 SOLV  HW1     5203    4.082696791    6.326262267    7.313779649
 1167 SOLV  HW2     5204    3.930329639    6.370379489    7.352507753
 1168 SOLV  OW      5205    4.423140868    5.674872009    4.363159212
 1168 SOLV  HW1     5206    4.432973296    5.677942982    4.462628729
 1168 SOLV  HW2     5207    4.430054640    5.767514485    4.326125675
 1169 SOLV  OW      5208    4.956661270    4.416299783    5.370542182
 1169 SOLV  HW1     5209    4.888813059    4.440027584    5.301007670
 1169 SOLV  HW2     5210    4.913190674    4.361874296    5.442303008
 1170 SOLV  OW      5211    5.146728937    5.975996294    4.466842552
 1170 SOLV  HW1     5212    5.205127781    5.894868937    4.463904793
 1170 SOLV  HW2     5213    5.050755036    5.947916378    4.467966303
 1171 SOLV  OW      5214    5.031646571    5.196305978    6.745008413
 1171 SOLV  HW1     5215    4.947159538    5.143833365    6.734517080
 1171 SOLV  HW2     5216    5.099401456    5.141007356    6.793517181
 1172 SOLV  OW      5217    4.636686769    3.241957278    6.712981048
 1172 SOLV  HW1     5218    4.578783444    3.301877652    6.768285379
 1172 SOLV  HW2     5219    4.717902300    3.292217464    6.683320045
 1173 SOLV  OW      5220    3.895168310    3.477339737    5.314526034
 1173 SOLV  HW1     5221    3.878891259    3.567773816    5.275048140
 1173 SOLV  HW2     5222    3.956081883    3.485906216    5.393380894
 1174 SOLV  OW      5223    5.405300342    4.161081109    6.374248228
 1174 SOLV  HW1     5224    5.307613872    4.172918349    6.356388437
 1174 SOLV  HW2     5225    5.457641628    4.222589616    6.315266101
 1175 SOLV  OW      5226    3.330301810    3.332851671    5.894252066
 1175 SOLV  HW1     5227    3.365191982    3.242256030    5.870246811
 1175 SOLV  HW2     5228    3.306580208    3.382583430    5.810794905
 1176 SOLV  OW      5229    3.580161037    4.945711721    8.556974772
 1176 SOLV  HW1     5230    3.582195540    4.857852218    8.604698274
 1176 SOLV  HW2     5231    3.578203604    4.929940446    8.458243873
 1177 SOLV  OW      5232    5.522764388    5.904098656    4.808898927
 1177 SOLV  HW1     5233    5.524037878    5.890061827    4.907909450
 1177 SOLV  HW2     5234    5.601431444    5.959743833    4.782127240
 1178 SOLV  OW      5235    3.411388896    5.263392617    8.362863756
 1178 SOLV  HW1     5236    3.462077362    5.309824976    8.435493124
 1178 SOLV  HW2     5237    3.474223940    5.238199519    8.289260360
 1179 SOLV  OW      5238    5.240790301    5.287405536    4.920980671
 1179 SOLV  HW1     5239    5.174547681    5.219152092    4.951884736
 1179 SOLV  HW2     5240    5.276322953    5.261085296    4.831278262
 1180 SOLV  OW      5241    3.891312842    4.299647451    4.861791817
 1180 SOLV  HW1     5242    3.791947405    4.310091266    4.857410620
 1180 SOLV  HW2     5243    3.918205035    4.216323432    4.813466686
 1181 SOLV  OW      5244    4.005661473    3.242407990    5.199665130
 1181 SOLV  HW1     5245    3.916068709    3.249379830    5.155773133
 1181 SOLV  HW2     5246    4.019180292    3.320708289    5.260381226
 1182 SOLV  OW      5247    4.552624632    4.174960658    8.339874057
 1182 SOLV  HW1     5248    4.631372714    4.153573582    8.397686562
 1182 SOLV  HW2     5249    4.582658238    4.184736582    8.244984104
 1183 SOLV  OW      5250    3.202877580    4.465284342    5.805242931
 1183 SOLV  HW1     5251    3.146242033    4.443799571    5.725675287
 1183 SOLV  HW2     5252    3.279273752    4.523337381    5.777039894
 1184 SOLV  OW      5253    5.388643981    4.806043058    4.463269972
 1184 SOLV  HW1     5254    5.391417755    4.812570649    4.563026923
 1184 SOLV  HW2     5255    5.302777333    4.844832955    4.429744402
 1185 SOLV  OW      5256    5.235060850    3.980739320    5.304113054
 1185 SOLV  HW1     5257    5.280563272    4.031239947    5.377459197
 1185 SOLV  HW2     5258    5.169222885    4.040527063    5.258384198
 1186 SOLV  OW      5259    5.092955341    4.810342752    6.634092351
 1186 SOLV  HW1     5260    5.045419959    4.752465212    6.567816431
 1186 SOLV  HW2     5261    5.166200370    4.860481018    6.588034258
 1187 SOLV  OW      5262    4.142086785    5.633021022    6.259531697
 1187 SOLV  HW1     5263    4.217162905    5.585794920    6.213324951
 1187 SOLV  HW2     5264    4.083668232    5.565955044    6.305242222
 1188 SOLV  OW      5265    5.639345015    4.711196231    7.104809833
 1188 SOLV  HW1     5266    5.565422226    4.659619041    7.061487789
 1188 SOLV  HW2     5267    5.606534716    4.802540482    7.128913582
 1189 SOLV  OW      5268    3.998257979    6.343739082    5.786987675
 1189 SOLV  HW1     5269    4.019743587    6.426392530    5.839032894
 1189 SOLV  HW2     5270    4.082559019    6.293275067    5.768316710
 1190 SOLV  OW      5271    4.148009792    0.103526411    7.063122137
 1190 SOLV  HW1     5272    4.182830265    0.032141783    7.123894084
 1190 SOLV  HW2     5273    4.096415782    0.061484592    6.988475820
 1191 SOLV  OW      5274    5.569363837    3.892967123    6.032216942
 1191 SOLV  HW1     5275    5.575152600    3.908961337    6.130769663
 1191 SOLV  HW2     5276    5.483998126    3.845321075    6.011171456
 1192 SOLV  OW      5277    3.261530925    5.313403651    5.232237409
 1192 SOLV  HW1     5278    3.290990483    5.251947078    5.159047552
 1192 SOLV  HW2     5279    3.175994775    5.279717194    5.271614869
 1193 SOLV  OW      5280    6.041724604    4.242828227    5.642270877
 1193 SOLV  HW1     5281    6.093598716    4.234651297    5.557161492
 1193 SOLV  HW2     5282    5.947793581    4.270176705    5.621521983
 1194 SOLV  OW      5283    6.010413789    4.763002545    8.412613496
 1194 SOLV  HW1     5284    6.009614270    4.769165506    8.312799434
 1194 SOLV  HW2     5285    5.918241785    4.779481820    8.447748544
 1195 SOLV  OW      5286    5.300648214    5.615734209    5.655646174
 1195 SOLV  HW1     5287    5.209279106    5.652594773    5.638486930
 1195 SOLV  HW2     5288    5.306268659    5.522584714    5.619692380
 1196 SOLV  OW      5289    5.124723545    4.936784829    5.919239884
 1196 SOLV  HW1     5290    5.047874074    4.999889373    5.908626295
 1196 SOLV  HW2     5291    5.104230845    4.851097760    5.871927736
 1197 SOLV  OW      5292    5.276328242    4.451430816    5.517666808
 1197 SOLV  HW1     5293    5.245680629    4.489909432    5.604741942
 1197 SOLV  HW2     5294    5.204429129    4.462789068    5.449097391
 1198 SOLV  OW      5295    5.800490520    4.880523527    6.423013559
 1198 SOLV  HW1     5296    5.876262496    4.927974083    6.467827230
 1198 SOLV  HW2     5297    5.830829169    4.789981327    6.393289721
 1199 SOLV  OW      5298    3.900401220    5.396786855    8.095563484
 1199 SOLV  HW1     5299    3.815507688    5.448238576    8.083424102
 1199 SOLV  HW2     5300    3.927666805    5.399712020    8.191739034
 1200 SOLV  OW      5301    3.835393169    5.329650458    6.149575811
 1200 SOLV  HW1     5302    3.736836218    5.342104098    6.161085613
 1200 SOLV  HW2     5303    3.883415401    5.370577556    6.227160427
 1201 SOLV  OW      5304    4.339100935    5.707108748    7.523752110
 1201 SOLV  HW1     5305    4.355795632    5.709739609    7.425183347
 1201 SOLV  HW2     5306    4.312529532    5.798149565    7.555484150
 1202 SOLV  OW      5307    4.610103146    4.465993808    7.548201958
 1202 SOLV  HW1     5308    4.683255754    4.464986147    7.616377298
 1202 SOLV  HW2     5309    4.528360425    4.422894853    7.586424926
 1203 SOLV  OW      5310    4.172051873    3.291949495    7.960618425
 1203 SOLV  HW1     5311    4.202077621    3.358814196    7.892584441
 1203 SOLV  HW2     5312    4.144158623    3.339550377    8.044030746
 1204 SOLV  OW      5313    4.372568953    4.213391751    6.369454045
 1204 SOLV  HW1     5314    4.447128193    4.154304116    6.400296480
 1204 SOLV  HW2     5315    4.405629288    4.273448553    6.296640326
 1205 SOLV  OW      5316    4.000030187    4.406414555    6.221860573
 1205 SOLV  HW1     5317    4.038366966    4.435419734    6.309558479
 1205 SOLV  HW2     5318    3.905209178    4.437467467    6.215052236
 1206 SOLV  OW      5319    3.186738906    6.016598402    6.619591503
 1206 SOLV  HW1     5320    3.177980053    6.054102289    6.527295030
 1206 SOLV  HW2     5321    3.263040494    6.061083187    6.666503641
 1207 SOLV  OW      5322    3.914303760    3.643242885    7.254591634
 1207 SOLV  HW1     5323    3.912721319    3.574152705    7.182301609
 1207 SOLV  HW2     5324    3.862985102    3.609882302    7.333682840
 1208 SOLV  OW      5325    4.923716011    6.044348501    6.501435010
 1208 SOLV  HW1     5326    4.836497870    6.002545985    6.526858740
 1208 SOLV  HW2     5327    4.998848330    5.990195643    6.539168159
 1209 SOLV  OW      5328    3.678863930    3.873064900    4.500515230
 1209 SOLV  HW1     5329    3.642934167    3.780860078    4.486058148
 1209 SOLV  HW2     5330    3.644293137    3.933863619    4.429030498
 1210 SOLV  OW      5331    5.033359957    6.266556843    8.153977229
 1210 SOLV  HW1     5332    5.088964739    6.275731983    8.071369482
 1210 SOLV  HW2     5333    4.949218446    6.217112230    8.132165104
 1211 SOLV  OW      5334    3.267051866    3.444517279    8.192864362
 1211 SOLV  HW1     5335    3.250866693    3.397790785    8.105935778
 1211 SOLV  HW2     5336    3.184153614    3.493189931    8.220447540
 1212 SOLV  OW      5337    5.016679356    4.678963553    6.357756753
 1212 SOLV  HW1     5338    5.059319688    4.736239246    6.287746759
 1212 SOLV  HW2     5339    4.922639689    4.709410165    6.372968956
 1213 SOLV  OW      5340    4.901920852    5.959618298    5.923406932
 1213 SOLV  HW1     5341    4.973868868    5.916617437    5.977945682
 1213 SOLV  HW2     5342    4.939124211    6.039638176    5.876346908
 1214 SOLV  OW      5343    4.101460833    6.211998002    5.341560173
 1214 SOLV  HW1     5344    4.085559174    6.158791282    5.424725426
 1214 SOLV  HW2     5345    4.195007431    6.196777280    5.309660158
 1215 SOLV  OW      5346    5.795171445    3.530320069    7.294805777
 1215 SOLV  HW1     5347    5.777766792    3.489024756    7.384203753
 1215 SOLV  HW2     5348    5.737992426    3.611653678    7.283984810
 1216 SOLV  OW      5349    5.591266658    6.039937003    5.949125977
 1216 SOLV  HW1     5350    5.643069581    6.095915276    5.884437662
 1216 SOLV  HW2     5351    5.593098211    6.083007881    6.039366101
 1217 SOLV  OW      5352    4.045840983    3.743507870    4.251532181
 1217 SOLV  HW1     5353    4.067546914    3.784000672    4.340356691
 1217 SOLV  HW2     5354    4.012202531    3.650264771    4.264767973
 1218 SOLV  OW      5355    5.338877500    5.306853760    5.189237065
 1218 SOLV  HW1     5356    5.415965750    5.243213827    5.191960870
 1218 SOLV  HW2     5357    5.286233663    5.291833039    5.105542473
 1219 SOLV  OW      5358    4.112372575    5.988824536    6.989477960
 1219 SOLV  HW1     5359    4.192600328    6.046893329    7.003364713
 1219 SOLV  HW2     5360    4.030493684    6.037208547    7.020400513
 1220 SOLV  OW      5361    5.138813991    4.099823686    4.927413764
 1220 SOLV  HW1     5362    5.097062526    4.010130114    4.942026252
 1220 SOLV  HW2     5363    5.110017791    4.162191293    5.000089242
 1221 SOLV  OW      5364    3.352774973    5.088523609    5.084363494
 1221 SOLV  HW1     5365    3.445916735    5.066071394    5.113041049
 1221 SOLV  HW2     5366    3.292610774    5.010775982    5.102729403
 1222 SOLV  OW      5367    4.556244416    4.568651622    6.810617592
 1222 SOLV  HW1     5368    4.548327509    4.572345203    6.910235708
 1222 SOLV  HW2     5369    4.470433768    4.535273837    6.771596882
 1223 SOLV  OW      5370    3.421141123    4.852946054    4.408295289
 1223 SOLV  HW1     5371    3.504343429    4.809639509    4.442968385
 1223 SOLV  HW2     5372    3.347023401    4.785833744    4.406258770
 1224 SOLV  OW      5373    6.000041087    5.787447872    6.118948584
 1224 SOLV  HW1     5374    6.048370862    5.793583896    6.031609021
 1224 SOLV  HW2     5375    6.057079793    5.738946769    6.185250636
 1225 SOLV  OW      5376    3.595009140    0.005109322    5.472868341
 1225 SOLV  HW1     5377    3.532288545    0.031305391    5.546226075
 1225 SOLV  HW2     5378    3.558474401   -0.074553033    5.424691697
 1226 SOLV  OW      5379    3.477853760    5.930950821    6.897592267
 1226 SOLV  HW1     5380    3.479788668    6.022109479    6.938676621
 1226 SOLV  HW2     5381    3.385014513    5.894123976    6.902636627
 1227 SOLV  OW      5382    3.621007064    5.109417255    4.457368154
 1227 SOLV  HW1     5383    3.712874382    5.127450937    4.422197056
 1227 SOLV  HW2     5384    3.620131892    5.122537584    4.556501858
 1228 SOLV  OW      5385    4.136664197    4.453351543    7.403595082
 1228 SOLV  HW1     5386    4.205809372    4.422314121    7.468844006
 1228 SOLV  HW2     5387    4.139811806    4.395835438    7.321841388
 1229 SOLV  OW      5388    3.452708683    3.381040152    5.222509803
 1229 SOLV  HW1     5389    3.361669532    3.343781447    5.204469612
 1229 SOLV  HW2     5390    3.472186721    3.454396682    5.157386335
 1230 SOLV  OW      5391    4.872647344    3.399010386    6.696803241
 1230 SOLV  HW1     5392    4.956810265    3.451009750    6.682195454
 1230 SOLV  HW2     5393    4.872346135    3.318717519    6.637184701
 1231 SOLV  OW      5394    3.196429949    5.956246539    5.024312841
 1231 SOLV  HW1     5395    3.166955053    6.040539391    5.069345200
 1231 SOLV  HW2     5396    3.295054835    5.944822599    5.036303071
 1232 SOLV  OW      5397    0.015946772    5.403305452    5.710671220
 1232 SOLV  HW1     5398    0.038107951    5.312984916    5.747449892
 1232 SOLV  HW2     5399   -0.063120450    5.396032886    5.649866763
 1233 SOLV  OW      5400    4.401517723    6.482682783    6.182355018
 1233 SOLV  HW1     5401    4.381734542    6.384687521    6.179934100
 1233 SOLV  HW2     5402    4.317134638    6.533260782    6.200326197
 1234 SOLV  OW      5403    5.427173857    5.117049383    6.361146660
 1234 SOLV  HW1     5404    5.381585887    5.197841523    6.398512929
 1234 SOLV  HW2     5405    5.505051471    5.092962565    6.419084920
 1235 SOLV  OW      5406    4.665355423    5.275281486    5.657104834
 1235 SOLV  HW1     5407    4.736364010    5.295560852    5.589669296
 1235 SOLV  HW2     5408    4.577830444    5.311724416    5.625281369
 1236 SOLV  OW      5409    0.033799395    3.178119159    7.197293022
 1236 SOLV  HW1     5410    0.080817925    3.265877295    7.187904736
 1236 SOLV  HW2     5411   -0.035715385    3.169776218    7.125878593
 1237 SOLV  OW      5412    5.071362180    5.095517105    7.523283416
 1237 SOLV  HW1     5413    5.013832731    5.153794631    7.580689882
 1237 SOLV  HW2     5414    5.015924718    5.021890025    7.484465735
 1238 SOLV  OW      5415    3.427580394    4.100855359    8.270259503
 1238 SOLV  HW1     5416    3.429126011    4.018100946    8.326395427
 1238 SOLV  HW2     5417    3.457629911    4.078732682    8.177482060
 1239 SOLV  OW      5418    3.676172916    5.340955165    6.884747398
 1239 SOLV  HW1     5419    3.717275628    5.251842512    6.904015275
 1239 SOLV  HW2     5420    3.600029167    5.329425301    6.820942968
 1240 SOLV  OW      5421    5.872540574    4.787454066    4.556284480
 1240 SOLV  HW1     5422    5.811305344    4.794267004    4.477511686
 1240 SOLV  HW2     5423    5.895258313    4.691437985    4.572615380
 1241 SOLV  OW      5424    4.087649075    4.104570708    5.169334600
 1241 SOLV  HW1     5425    4.005756134    4.161898394    5.172156819
 1241 SOLV  HW2     5426    4.066398799    4.018398633    5.123244745
 1242 SOLV  OW      5427    3.805795126    4.141547473    8.081602505
 1242 SOLV  HW1     5428    3.814414379    4.229079485    8.129202045
 1242 SOLV  HW2     5429    3.816695422    4.066782048    8.147124168
 1243 SOLV  OW      5430    4.297679258    4.517063614    5.156803503
 1243 SOLV  HW1     5431    4.200699751    4.492910817    5.153140440
 1243 SOLV  HW2     5432    4.351194469    4.436340762    5.181736449
 1244 SOLV  OW      5433    3.618881920    5.547628552    7.602477940
 1244 SOLV  HW1     5434    3.576506328    5.566795253    7.691014938
 1244 SOLV  HW2     5435    3.686091749    5.474316164    7.612909596
 1245 SOLV  OW      5436    3.203788968    4.103217088    6.948919418
 1245 SOLV  HW1     5437    3.208225670    4.052312809    6.862948180
 1245 SOLV  HW2     5438    3.192007317    4.200593958    6.929402757
 1246 SOLV  OW      5439    3.545404597    4.827902790    6.378228813
 1246 SOLV  HW1     5440    3.619232823    4.787389306    6.324300839
 1246 SOLV  HW2     5441    3.513902613    4.911793289    6.333843355
 1247 SOLV  OW      5442    4.624165722    4.142760684    6.486956891
 1247 SOLV  HW1     5443    4.653678812    4.096988252    6.403080431
 1247 SOLV  HW2     5444    4.700215052    4.195753354    6.524496684
 1248 SOLV  OW      5445    4.123515373    5.867953568    5.746455545
 1248 SOLV  HW1     5446    4.026790005    5.892192099    5.753992357
 1248 SOLV  HW2     5447    4.155396431    5.830677098    5.833601544
 1249 SOLV  OW      5448    3.418414002    4.638376780    5.349588872
 1249 SOLV  HW1     5449    3.424612912    4.645238083    5.449160481
 1249 SOLV  HW2     5450    3.483868925    4.701344281    5.307727143
 1250 SOLV  OW      5451    4.839759784    3.968906374    7.700993742
 1250 SOLV  HW1     5452    4.892305420    4.004036233    7.778488220
 1250 SOLV  HW2     5453    4.902012797    3.946185238    7.626103936
 1251 SOLV  OW      5454    4.800974758    5.686636783    7.418790774
 1251 SOLV  HW1     5455    4.891343788    5.706914860    7.381055208
 1251 SOLV  HW2     5456    4.737523375    5.666355667    7.344206244
 1252 SOLV  OW      5457    5.735671054    3.783656737    7.020474521
 1252 SOLV  HW1     5458    5.671598282    3.743500651    7.085926245
 1252 SOLV  HW2     5459    5.706089295    3.762116934    6.927400457
 1253 SOLV  OW      5460    4.956126656    4.659430024    8.228883036
 1253 SOLV  HW1     5461    4.981689558    4.570423921    8.266631711
 1253 SOLV  HW2     5462    4.856778980    4.670084843    8.233060004
 1254 SOLV  OW      5463    4.130192605    6.058366413    6.686547444
 1254 SOLV  HW1     5464    4.091347891    6.059842001    6.778693440
 1254 SOLV  HW2     5465    4.212497383    6.115124053    6.684198498
 1255 SOLV  OW      5466    3.906661443    3.932809922    7.757692179
 1255 SOLV  HW1     5467    3.822542699    3.984752731    7.772778992
 1255 SOLV  HW2     5468    3.890590244    3.836461627    7.779152026
 1256 SOLV  OW      5469    3.847318431    6.164336920    4.464145047
 1256 SOLV  HW1     5470    3.874759904    6.200955166    4.375217909
 1256 SOLV  HW2     5471    3.750327583    6.183265281    4.479467752
 1257 SOLV  OW      5472    5.203093963    3.550219350    7.103669402
 1257 SOLV  HW1     5473    5.228457966    3.593025661    7.016922236
 1257 SOLV  HW2     5474    5.142137861    3.472911321    7.086083406
 1258 SOLV  OW      5475    5.915888411    4.435449254    4.332290128
 1258 SOLV  HW1     5476    5.849584717    4.390482641    4.392141952
 1258 SOLV  HW2     5477    6.002096488    4.384785014    4.334076095
 1259 SOLV  OW      5478    3.356532695    4.016745264    7.353270929
 1259 SOLV  HW1     5479    3.340239011    3.918445318    7.344701400
 1259 SOLV  HW2     5480    3.344450958    4.060391847    7.264102690
 1260 SOLV  OW      5481    4.247549102    6.499102954    8.138768237
 1260 SOLV  HW1     5482    4.224408491    6.579674558    8.193291946
 1260 SOLV  HW2     5483    4.235734057    6.416784262    8.194319882
 1261 SOLV  OW      5484    4.252934874    5.478169767    4.520595531
 1261 SOLV  HW1     5485    4.262630396    5.509175563    4.426018756
 1261 SOLV  HW2     5486    4.156093259    5.464231855    4.541311418
 1262 SOLV  OW      5487    3.301601533    4.038381604    4.963755508
 1262 SOLV  HW1     5488    3.365224257    4.009695090    5.035387138
 1262 SOLV  HW2     5489    3.293094937    4.138014814    4.964715276
 1263 SOLV  OW      5490    5.382272093    3.333145108    7.369469297
 1263 SOLV  HW1     5491    5.439780580    3.293182506    7.440854324
 1263 SOLV  HW2     5492    5.438203756    3.353373471    7.289068078
 1264 SOLV  OW      5493    5.080107859    6.045612599    6.799563867
 1264 SOLV  HW1     5494    5.122265956    5.973480565    6.744610328
 1264 SOLV  HW2     5495    5.011023958    6.005555406    6.859754397
 1265 SOLV  OW      5496    2.990356790    4.709949599    4.369098050
 1265 SOLV  HW1     5497    3.023189984    4.671823122    4.455518801
 1265 SOLV  HW2     5498    3.056292367    4.689853410    4.296637639
 1266 SOLV  OW      5499    5.880432858    4.983184883    0.733851245
 1266 SOLV  HW1     5500    5.810186399    5.050494168    0.710720493
 1266 SOLV  HW2     5501    5.883337142    4.912459377    0.663201347
 1267 SOLV  OW      5502    6.018848598    5.545812220    3.570447116
 1267 SOLV  HW1     5503    6.113668456    5.569913432    3.591144242
 1267 SOLV  HW2     5504    5.957870936    5.616210992    3.606882366
 1268 SOLV  OW      5505    4.436310562    3.810061267    2.144613295
 1268 SOLV  HW1     5506    4.471916895    3.748421156    2.214859521
 1268 SOLV  HW2     5507    4.384133271    3.757436318    2.077457074
 1269 SOLV  OW      5508    3.921610498    5.202204787    0.120301590
 1269 SOLV  HW1     5509    3.882653115    5.271637767    0.180811095
 1269 SOLV  HW2     5510    3.919529887    5.113257538    0.165973202
 1270 SOLV  OW      5511    3.955699388    3.853671740    4.014251637
 1270 SOLV  HW1     5512    3.981905794    3.800919394    4.095064253
 1270 SOLV  HW2     5513    3.881920729    3.916796771    4.038169080
 1271 SOLV  OW      5514    3.812720075    5.572346039    1.288874847
 1271 SOLV  HW1     5515    3.715579060    5.586051650    1.269442074
 1271 SOLV  HW2     5516    3.865646967    5.646790522    1.248157952
 1272 SOLV  OW      5517    5.129255458    3.367836084    1.043817690
 1272 SOLV  HW1     5518    5.170178571    3.413037777    0.964547526
 1272 SOLV  HW2     5519    5.029846003    3.365425634    1.033151946
 1273 SOLV  OW      5520    5.192486334    3.531862619    2.493364809
 1273 SOLV  HW1     5521    5.128691993    3.576582002    2.430657860
 1273 SOLV  HW2     5522    5.247098366    3.464836948    2.443114164
 1274 SOLV  OW      5523    5.061792329    3.645905532    2.267839811
 1274 SOLV  HW1     5524    5.016550852    3.611107464    2.185726663
 1274 SOLV  HW2     5525    5.000124614    3.708216580    2.315967796
 1275 SOLV  OW      5526    4.413693907    3.503373829    3.807059146
 1275 SOLV  HW1     5527    4.416633218    3.551176645    3.719273864
 1275 SOLV  HW2     5528    4.331809167    3.446111639    3.811076464
 1276 SOLV  OW      5529    3.795813512    4.061859387    4.101841404
 1276 SOLV  HW1     5530    3.706578121    4.085935904    4.140022252
 1276 SOLV  HW2     5531    3.861021936    4.047239031    4.176234126
 1277 SOLV  OW      5532    3.566621124    5.801773961    2.286356541
 1277 SOLV  HW1     5533    3.532178427    5.893501713    2.306389230
 1277 SOLV  HW2     5534    3.630618884    5.773868364    2.357958069
 1278 SOLV  OW      5535    5.835164101    3.929460774    2.154739491
 1278 SOLV  HW1     5536    5.888546977    3.959262355    2.233873214
 1278 SOLV  HW2     5537    5.863627072    3.837363273    2.128131112
 1279 SOLV  OW      5538    4.658294796    4.050451859    2.550129603
 1279 SOLV  HW1     5539    4.572350837    4.054898447    2.499195170
 1279 SOLV  HW2     5540    4.654126583    3.975292649    2.615975534
 1280 SOLV  OW      5541    5.355173554    4.609230469    3.916568119
 1280 SOLV  HW1     5542    5.383405749    4.599822839    4.012044137
 1280 SOLV  HW2     5543    5.324186971    4.520599390    3.882125378
 1281 SOLV  OW      5544    3.415344225    5.073600848    3.796836359
 1281 SOLV  HW1     5545    3.317755227    5.092425531    3.807960404
 1281 SOLV  HW2     5546    3.427268085    4.990971208    3.741774313
 1282 SOLV  OW      5547    4.595821647    4.691369322    3.426133078
 1282 SOLV  HW1     5548    4.650535401    4.742475405    3.359829412
 1282 SOLV  HW2     5549    4.515883145    4.652403974    3.380384046
 1283 SOLV  OW      5550    4.925880336    3.662890538    3.762377199
 1283 SOLV  HW1     5551    4.899929798    3.719820231    3.684366958
 1283 SOLV  HW2     5552    4.857217347    3.591421661    3.775765566
 1284 SOLV  OW      5553    3.078864544    5.135004582    0.787954745
 1284 SOLV  HW1     5554    3.109898906    5.057338840    0.733133005
 1284 SOLV  HW2     5555    3.120876478    5.218970846    0.753532450
 1285 SOLV  OW      5556    3.605972519    5.999017465    0.221784320
 1285 SOLV  HW1     5557    3.573263334    6.028762673    0.132080274
 1285 SOLV  HW2     5558    3.563527359    6.055010451    0.292945126
 1286 SOLV  OW      5559    3.918276899    5.529302309    2.805989896
 1286 SOLV  HW1     5560    3.900478922    5.452718448    2.867792584
 1286 SOLV  HW2     5561    3.888859650    5.614543022    2.849235384
 1287 SOLV  OW      5562    4.051814173    5.337573454    3.191849561
 1287 SOLV  HW1     5563    4.143286773    5.308061851    3.219486054
 1287 SOLV  HW2     5564    4.004075478    5.261409132    3.148030708
 1288 SOLV  OW      5565    4.123789040    3.430973856    4.102450852
 1288 SOLV  HW1     5566    4.076495776    3.393629935    4.022634981
 1288 SOLV  HW2     5567    4.222603647    3.422616194    4.089526758
 1289 SOLV  OW      5568    4.981531383    4.780828901    1.941679344
 1289 SOLV  HW1     5569    5.065673653    4.760749834    1.891505178
 1289 SOLV  HW2     5570    4.986844504    4.740564978    2.033068061
 1290 SOLV  OW      5571    4.335875884    6.209897916    3.216740287
 1290 SOLV  HW1     5572    4.339690345    6.131898240    3.279214819
 1290 SOLV  HW2     5573    4.426952612    6.250351272    3.208357288
 1291 SOLV  OW      5574    3.354194499    5.799213643    1.269455793
 1291 SOLV  HW1     5575    3.333717684    5.827972890    1.363026860
 1291 SOLV  HW2     5576    3.297999039    5.719903604    1.245943032
 1292 SOLV  OW      5577    3.961971029    4.301709180    1.269001271
 1292 SOLV  HW1     5578    3.864333069    4.318867892    1.282205354
 1292 SOLV  HW2     5579    4.013267178    4.340565297    1.345545067
 1293 SOLV  OW      5580    5.337249893    5.118221266    1.059613203
 1293 SOLV  HW1     5581    5.373038751    5.209931482    1.042012008
 1293 SOLV  HW2     5582    5.288172396    5.085562103    0.978829551
 1294 SOLV  OW      5583    3.580204228    4.141554817    0.474301713
 1294 SOLV  HW1     5584    3.601535282    4.230043006    0.515714661
 1294 SOLV  HW2     5585    3.664520296    4.098938582    0.441493020
 1295 SOLV  OW      5586    3.823276138    3.541199978    2.757399306
 1295 SOLV  HW1     5587    3.786035159    3.450290556    2.776116847
 1295 SOLV  HW2     5588    3.793374616    3.571457696    2.666897711
 1296 SOLV  OW      5589    3.943945685    3.374072551    3.058098831
 1296 SOLV  HW1     5590    3.913242432    3.305618374    2.991968887
 1296 SOLV  HW2     5591    3.867363527    3.400400492    3.116767957
 1297 SOLV  OW      5592    4.720793936    4.046720028    0.143469903
 1297 SOLV  HW1     5593    4.670301432    3.961019167    0.153762404
 1297 SOLV  HW2     5594    4.667939415    4.121540698    0.183591800
 1298 SOLV  OW      5595    4.661754884    3.333572660    0.718570363
 1298 SOLV  HW1     5596    4.709621247    3.246342651    0.708500609
 1298 SOLV  HW2     5597    4.669809355    3.385961909    0.633769946
 1299 SOLV  OW      5598    4.446927393    5.924860978    3.902575438
 1299 SOLV  HW1     5599    4.393685110    5.919805369    3.818066954
 1299 SOLV  HW2     5600    4.526388684    5.864551007    3.895518124
 1300 SOLV  OW      5601    3.443039669    4.026776366    0.098825679
 1300 SOLV  HW1     5602    3.509187638    3.971953047    0.047637891
 1300 SOLV  HW2     5603    3.357042446    4.031227505    0.047978759
 1301 SOLV  OW      5604    3.247486217    5.792191615    0.148963020
 1301 SOLV  HW1     5605    3.255515417    5.890300480    0.166623320
 1301 SOLV  HW2     5606    3.230190707    5.744167798    0.234965187
 1302 SOLV  OW      5607    4.884970263    4.566905336    0.409938326
 1302 SOLV  HW1     5608    4.820875599    4.575837603    0.333689669
 1302 SOLV  HW2     5609    4.838802592    4.591164688    0.495263023
 1303 SOLV  OW      5610    4.409484793    5.330722134    2.631796300
 1303 SOLV  HW1     5611    4.462257881    5.402787997    2.676767147
 1303 SOLV  HW2     5612    4.312162012    5.344068878    2.650555292
 1304 SOLV  OW      5613    4.633156717    5.933219407    0.543909965
 1304 SOLV  HW1     5614    4.670639615    5.973180312    0.627568199
 1304 SOLV  HW2     5615    4.617017156    5.835532649    0.558002982
 1305 SOLV  OW      5616    4.323796653    4.696566246    1.822076807
 1305 SOLV  HW1     5617    4.299419043    4.649838211    1.907071107
 1305 SOLV  HW2     5618    4.408522606    4.657720087    1.785823761
 1306 SOLV  OW      5619    4.164331980    5.301637456    4.191439310
 1306 SOLV  HW1     5620    4.178909545    5.392343948    4.230935084
 1306 SOLV  HW2     5621    4.067126226    5.289244878    4.171454344
 1307 SOLV  OW      5622    4.407237781    3.554771570    1.451560413
 1307 SOLV  HW1     5623    4.504810725    3.537824257    1.465435044
 1307 SOLV  HW2     5624    4.362647219    3.470306553    1.421933644
 1308 SOLV  OW      5625    5.831462065    3.917201798    0.223112093
 1308 SOLV  HW1     5626    5.759330411    3.925519756    0.291885865
 1308 SOLV  HW2     5627    5.919322364    3.902625429    0.268589848
 1309 SOLV  OW      5628    3.838342973    6.374039998    3.066682330
 1309 SOLV  HW1     5629    3.888888979    6.311761978    3.126405437
 1309 SOLV  HW2     5630    3.819668954    6.328745846    2.979494942
 1310 SOLV  OW      5631    5.131166941    4.879444481    3.082227051
 1310 SOLV  HW1     5632    5.108261714    4.923096546    2.995220981
 1310 SOLV  HW2     5633    5.212274615    4.822143556    3.070407295
 1311 SOLV  OW      5634    5.220325079    3.677991409    1.116643800
 1311 SOLV  HW1     5635    5.189388181    3.607832779    1.052436387
 1311 SOLV  HW2     5636    5.250038717    3.634535267    1.201673141
 1312 SOLV  OW      5637    3.610186660    4.830331269    3.554804913
 1312 SOLV  HW1     5638    3.688825156    4.889968763    3.538668180
 1312 SOLV  HW2     5639    3.639275198    4.734782488    3.549776736
 1313 SOLV  OW      5640    4.366446891    5.750030262    0.689055891
 1313 SOLV  HW1     5641    4.454464847    5.790366036    0.714111516
 1313 SOLV  HW2     5642    4.292487757    5.803087356    0.730490347
 1314 SOLV  OW      5643    5.121688027    5.854809107    3.204466782
 1314 SOLV  HW1     5644    5.216814295    5.823971333    3.204078328
 1314 SOLV  HW2     5645    5.083243795    5.843071680    3.296032612
 1315 SOLV  OW      5646    4.411843530    3.341200582    0.390865273
 1315 SOLV  HW1     5647    4.358000741    3.372121135    0.312475630
 1315 SOLV  HW2     5648    4.352844900    3.334796701    0.471352849
 1316 SOLV  OW      5649    4.209077525    3.812697333    3.569947220
 1316 SOLV  HW1     5650    4.231705340    3.909687748    3.579035004
 1316 SOLV  HW2     5651    4.220519810    3.767392633    3.658367048
 1317 SOLV  OW      5652    3.035872149    5.618992164    0.610156621
 1317 SOLV  HW1     5653    3.029311430    5.523160575    0.637983949
 1317 SOLV  HW2     5654    3.075457613    5.624416163    0.518484605
 1318 SOLV  OW      5655    5.881319589    4.842804328    3.837520278
 1318 SOLV  HW1     5656    5.931003811    4.767750161    3.881107526
 1318 SOLV  HW2     5657    5.783824418    4.834710755    3.858280248
 1319 SOLV  OW      5658    0.051857780    3.596973177    1.577546704
 1319 SOLV  HW1     5659    0.068847697    3.659163610    1.653992448
 1319 SOLV  HW2     5660   -0.029396836    3.541953025    1.596796962
 1320 SOLV  OW      5661    5.983639373    3.677946812    3.948975306
 1320 SOLV  HW1     5662    6.013249020    3.663080748    3.854622929
 1320 SOLV  HW2     5663    5.884463891    3.690647242    3.951149192
 1321 SOLV  OW      5664    3.918919599    5.332694747    1.708906238
 1321 SOLV  HW1     5665    3.827601013    5.334596218    1.749640242
 1321 SOLV  HW2     5666    3.987765588    5.332959030    1.781446682
 1322 SOLV  OW      5667    3.881647802    5.517028249    3.283502802
 1322 SOLV  HW1     5668    3.894678609    5.511714505    3.382517108
 1322 SOLV  HW2     5669    3.941148671    5.450459940    3.238460715
 1323 SOLV  OW      5670    6.030062419    3.657906085    3.055088251
 1323 SOLV  HW1     5671    6.091813352    3.620452490    2.985909199
 1323 SOLV  HW2     5672    6.029757454    3.757724425    3.048933925
 1324 SOLV  OW      5673    5.301990332    4.752783180    2.201246035
 1324 SOLV  HW1     5674    5.387404728    4.803060208    2.187926593
 1324 SOLV  HW2     5675    5.313359842    4.686928568    2.275648906
 1325 SOLV  OW      5676    4.775746842    6.225019634    2.742518673
 1325 SOLV  HW1     5677    4.868974144    6.246523259    2.713400648
 1325 SOLV  HW2     5678    4.719661039    6.204585125    2.662279267
 1326 SOLV  OW      5679    3.643833063    4.562751266    2.637135206
 1326 SOLV  HW1     5680    3.704821712    4.564585485    2.557897597
 1326 SOLV  HW2     5681    3.662609696    4.481098331    2.691744024
 1327 SOLV  OW      5682    4.967276588    5.456574578    0.776975036
 1327 SOLV  HW1     5683    5.042286186    5.521932070    0.787148431
 1327 SOLV  HW2     5684    4.944131247    5.418268109    0.866407762
 1328 SOLV  OW      5685    4.226071301    5.092710778    2.330441010
 1328 SOLV  HW1     5686    4.199172734    5.112799135    2.236244804
 1328 SOLV  HW2     5687    4.278581792    5.169485678    2.367183361
 1329 SOLV  OW      5688    3.700939501    5.497742089    4.000561862
 1329 SOLV  HW1     5689    3.709235111    5.416486765    3.942857526
 1329 SOLV  HW2     5690    3.695506642    5.579191885    3.942793655
 1330 SOLV  OW      5691    5.010618365    5.178487836    3.077789096
 1330 SOLV  HW1     5692    5.101115761    5.213422922    3.053500333
 1330 SOLV  HW2     5693    5.012274030    5.078498760    3.077257958
 1331 SOLV  OW      5694    4.807815706    3.251796673    2.586612197
 1331 SOLV  HW1     5695    4.850996115    3.341787646    2.592863300
 1331 SOLV  HW2     5696    4.857883227    3.195319210    2.521002473
 1332 SOLV  OW      5697    4.468251819    4.049477171    0.804670098
 1332 SOLV  HW1     5698    4.457118474    4.127012931    0.866849248
 1332 SOLV  HW2     5699    4.385103182    4.038210880    0.750252129
 1333 SOLV  OW      5700    3.263141172    4.542971786    3.715034946
 1333 SOLV  HW1     5701    3.243761109    4.604072760    3.791800447
 1333 SOLV  HW2     5702    3.280965135    4.597242331    3.632954971
 1334 SOLV  OW      5703    5.093021066    3.729344485    0.038779356
 1334 SOLV  HW1     5704    5.045230045    3.643687953    0.019265898
 1334 SOLV  HW2     5705    5.029137529    3.805818818    0.030276080
 1335 SOLV  OW      5706    4.339243068    3.706197859    0.929721955
 1335 SOLV  HW1     5707    4.271848922    3.649951555    0.977628052
 1335 SOLV  HW2     5708    4.345395504    3.795688520    0.973940180
 1336 SOLV  OW      5709    4.483483486    4.920328766    2.311989872
 1336 SOLV  HW1     5710    4.505949740    4.924964943    2.409330950
 1336 SOLV  HW2     5711    4.401853219    4.975237530    2.294007262
 1337 SOLV  OW      5712    4.293564702    4.313863708    0.275108220
 1337 SOLV  HW1     5713    4.237348938    4.330891269    0.356040062
[truncated: 1,868,229 more chars]
