# Supplementary material for: Accelerated Enveloping Distribution Sampling (AEDS) Allows for Efficient Sampling of Orthogonal Degrees of Freedom
Source: J Chem Inf Model. 2022 Dec 13;63(1):197–207. doi: 10.1021/acs.jcim.2c01272 (PMC9832482; doi:10.1021/acs.jcim.2c01272)
Supplement: Supplementary file 2 — ci2c01272_si_002.zip [file ci2c01272_si_002.zip › Accelerated_Enveloping_Distribution_Sampling_AEDS_allows_for_efficient_sampling_of_orthogonal_degrees_of_freedom/equilibration/EDSR_protein/cnfs/EDSR_prot_2_eq_box_2.cnf]

TITLE
	final configuration
END
TIMESTEP
          50000  200.000000000
END
POSITION
# first 24 chars ignored
    1 MET   H1         1    5.317932184    5.351538465    8.067867748
    1 MET   H2         2    5.156776531    5.333647413    8.093856426
    1 MET   N          3    5.248314659    5.312630743    8.128201385
    1 MET   H3         4    5.263898201    5.213886864    8.130902300
    1 MET   CA         5    5.261738010    5.370401264    8.262710791
    1 MET   CB         6    5.404514981    5.354106824    8.315255231
    1 MET   CG         7    5.450847199    5.212362278    8.349463679
    1 MET   SD         8    5.503269328    5.115007556    8.203643838
    1 MET   CE         9    5.534049901    4.958401222    8.282452614
    1 MET   C         10    5.222118901    5.517629665    8.275531803
    1 MET   O         11    5.166533936    5.567029905    8.177558097
    2 ASN   N         12    5.193823010    5.556833236    8.399444189
    2 ASN   H         13    5.176247792    5.489271070    8.471043083
    2 ASN   CA        14    5.172684590    5.695931487    8.442080389
    2 ASN   CB        15    5.072138095    5.707608656    8.556806046
    2 ASN   CG        16    5.091425807    5.607319985    0.062141792
    2 ASN   OD1       17    5.175039514    5.625423316    0.150509850
    2 ASN   ND2       18    5.005127834    5.506256668    0.067413095
    2 ASN   HD21      19    5.028268351    5.455736279    0.150541569
    2 ASN   HD22      20    4.927892020    5.485626646    0.007345468
    2 ASN   C         21    5.299864260    5.770248060    8.483493641
    2 ASN   O         22    5.399955082    5.703102159    8.508071267
    3 ILE   N         23    5.297821522    5.902385516    8.498525501
    3 ILE   H         24    5.226506451    5.952843293    8.449862229
    3 ILE   CA        25    5.417513927    5.975885372    8.541902587
    3 ILE   CB        26    5.403575800    6.127209117    8.524026968
    3 ILE   CG1       27    5.535770920    6.201031152    8.546111583
    3 ILE   CG2       28    5.296123229    6.189244226    8.613564961
    3 ILE   CD        29    5.653603060    6.155995743    8.459514481
    3 ILE   C         30    5.479924001    5.938986311    0.068056312
    3 ILE   O         31    5.600929331    5.920999574    0.080936419
    4 PHE   N         32    5.390824262    5.900568309    0.159033277
    4 PHE   H         33    5.293520901    5.918448785    0.144463690
    4 PHE   CA        34    5.428836586    5.853628240    0.293064274
    4 PHE   CB        35    5.312935149    5.843285378    0.392421709
    4 PHE   CG        36    5.212942268    5.958939240    0.398436988
    4 PHE   CD1       37    5.235175010    6.077007975    0.468339549
    4 PHE   HD1       38    5.318975931    6.085301449    0.537548389
    4 PHE   CD2       39    5.097154091    5.945643605    0.322683551
    4 PHE   HD2       40    5.068353199    5.846984511    0.286381687
    4 PHE   CE1       41    5.146662001    6.183966171    0.461596287
    4 PHE   HE1       42    5.156488750    6.270266512    0.527441140
    4 PHE   CE2       43    5.007806117    6.051959836    0.316869653
    4 PHE   HE2       44    4.924356215    6.052739373    0.246764779
    4 PHE   CZ        45    5.029035390    6.168796318    0.389114489
    4 PHE   HZ        46    4.955341406    6.248695993    0.380980126
    4 PHE   C         47    5.498712878    5.717797032    0.284192273
    4 PHE   O         48    5.609694418    5.704929146    0.335635653
    5 GLU   N         49    5.434939597    5.623719340    0.215102483
    5 GLU   H         50    5.343407877    5.637072925    0.177091509
    5 GLU   CA        51    5.496602526    5.493635925    0.185341928
    5 GLU   CB        52    5.416088367    5.406186510    0.089017933
    5 GLU   CG        53    5.311556582    5.318327505    0.158030960
    5 GLU   CD        54    5.247542483    5.221279046    0.058564972
    5 GLU   OE1       55    5.223325660    5.262003134   -0.057106978
    5 GLU   OE2       56    5.216490917    5.106083947    0.095888801
    5 GLU   C         57    5.628203596    5.513004433    0.109724597
    5 GLU   O         58    5.721046861    5.438902665    0.141653468
    6 MET   N         59    5.629762178    5.596720908    0.006383593
    6 MET   H         60    5.548098423    5.645674892   -0.024214631
    6 MET   CA        61    5.751970227    5.626963269    8.539058672
    6 MET   CB        62    5.705885576    5.722383891    8.428695782
    6 MET   CG        63    5.806243569    5.760447131    8.319640859
    6 MET   SD        64    5.755390802    5.903438664    8.217385240
    6 MET   CE        65    5.876520280    5.868815208    8.091639360
    6 MET   C         66    5.866263038    5.682603817    0.015636049
    6 MET   O         67    5.975834841    5.626848090    0.019554584
    7 LEU   N         68    5.839552690    5.773543950    0.108945330
    7 LEU   H         69    5.750902026    5.819586317    0.113466467
    7 LEU   CA        70    5.938640209    5.830034002    0.201684872
    7 LEU   CB        71    5.896535686    5.965316027    0.259426485
    7 LEU   CG        72    5.908986576    6.068317086    0.146983740
    7 LEU   CD1       73    5.817245336    6.188316377    0.171326504
    7 LEU   CD2       74    6.055079140    6.113405570    0.141526186
    7 LEU   C         75    5.985773477    5.739311138    0.315512257
    7 LEU   O         76    6.102730877    5.756741399    0.349406809
    8 ARG   N         77    5.904709066    5.640348488    0.351942126
    8 ARG   H         78    5.806341363    5.638526883    0.334042044
    8 ARG   CA        79    5.956000829    5.533185280    0.438525824
    8 ARG   CB        80    5.841253394    5.452194208    0.499221931
    8 ARG   CG        81    5.737324908    5.540830673    0.568181972
    8 ARG   CD        82    5.611868436    5.461916108    0.606112286
    8 ARG   NE        83    5.499063387    5.544510487    0.651485381
    8 ARG   HE        84    5.521584765    5.626048578    0.704816871
    8 ARG   CZ        85    5.371020564    5.524069890    0.617634047
    8 ARG   NH1       86    5.338435859    5.409302127    0.556621013
    8 ARG   HH11      87    5.241128575    5.395384367    0.538203449
    8 ARG   HH12      88    5.400649528    5.339137031    0.521890025
    8 ARG   NH2       89    5.277985025    5.618450567    0.637487103
    8 ARG   HH21      90    5.186202029    5.601475278    0.601597947
    8 ARG   HH22      91    5.292313776    5.705144106    0.685224342
    8 ARG   C         92    6.061032948    5.448698151    0.366144587
    8 ARG   O         93    6.161557538    5.410478913    0.425859106
    9 ILE   N         94    6.039205251    5.417002833    0.238841505
    9 ILE   H         95    5.951453613    5.425473633    0.191653739
    9 ILE   CA        96    0.071633097    5.336860689    0.161287262
    9 ILE   CB        97    0.000784317    5.294751901    0.032385829
    9 ILE   CG1       98   -0.107958169    5.199372995    0.082253656
    9 ILE   CG2       99    0.102037905    5.223288185   -0.057310786
    9 ILE   CD       100   -0.208440035    5.163408882   -0.027366900
    9 ILE   C        101    0.191544577    5.426216793    0.128951835
    9 ILE   O        102    0.303863716    5.389564852    0.163171597
   10 ASP   N        103    0.164926515    5.546592308    0.079026842
   10 ASP   H        104    0.072839003    5.576408424    0.053910494
   10 ASP   CA       105    0.266096617    5.641869596    0.031096840
   10 ASP   CB       106    0.211788498    5.764636380    8.566288834
   10 ASP   CG       107    0.165226774    5.731215415    8.424443762
   10 ASP   OD1      108    0.235176632    5.670284938    8.340669416
   10 ASP   OD2      109    0.050779354    5.768817320    8.391085378
   10 ASP   C        110    0.356740675    5.693540738    0.143017769
   10 ASP   O        111    0.468343009    5.733663691    0.110367468
   11 GLU   N        112    0.301421017    5.721644122    0.260656338
   11 GLU   H        113    0.204244390    5.713012590    0.282646397
   11 GLU   CA       114    0.377672025    5.775451910    0.374236542
   11 GLU   CB       115    0.335797023    5.920800624    0.397249641
   11 GLU   CG       116    0.412662025    6.000987044    0.502457548
   11 GLU   CD       117    0.520374011    6.084560109    0.433037489
   11 GLU   OE1      118    0.635140900    6.046618498    0.401212692
   11 GLU   OE2      119    0.490131005    6.201755305    0.401803982
   11 GLU   C        120    0.380406437    5.690741251    0.501618659
   11 GLU   O        121    0.490192306    5.665562024    0.551059041
   12 GLY   N        122    0.265732321    5.631053427    0.532881062
   12 GLY   H        123    0.193674886    5.640730547    0.464207919
   12 GLY   CA       124    0.240365538    5.548229082    0.651647759
   12 GLY   C        125    0.217353239    5.625335547    0.781796003
   12 GLY   O        126    0.275960037    5.730960810    0.805023971
   13 LEU   N        127    0.125413585    5.569120863    0.859744117
   13 LEU   H        128    0.087299155    5.479041309    0.838906638
   13 LEU   CA       129    0.088919507    5.621398771    0.992206896
   13 LEU   CB       130   -0.039959061    5.560264924    1.047535215
   13 LEU   CG       131    5.905359912    5.628151216    0.977713908
   13 LEU   CD1      132    5.782335070    5.560123363    1.038095654
   13 LEU   CD2      133    5.906190016    5.779166992    1.002296657
   13 LEU   C        134    0.200738197    5.621067573    1.096634427
   13 LEU   O        135    0.191692883    5.546622736    1.194133325
   14 ARG   N        136    0.286805083    5.722390453    1.092589600
   14 ARG   H        137    0.281281778    5.791610390    1.020620703
   14 ARG   CA       138    0.403322492    5.733899662    1.181482658
   14 ARG   CB       139    0.511817621    5.791482693    1.090258408
   14 ARG   CG       140    0.647304531    5.812714477    1.158091441
   14 ARG   CD       141    0.757871671    5.877916827    1.074835352
   14 ARG   NE       142    0.889163733    5.860334666    1.138559487
   14 ARG   HE       143    0.898538921    5.801230745    1.218668223
   14 ARG   CZ       144    1.008093254    5.885071875    1.081993537
   14 ARG   NH1      145    1.022195443    5.939735849    0.960476764
   14 ARG   HH11     146    1.109766651    5.960051555    0.916693737
   14 ARG   HH12     147    0.941290946    5.958041521    0.904636729
   14 ARG   NH2      148    1.111936158    5.890886269    1.166478334
   14 ARG   HH21     149    1.203773771    5.899819725    1.127940799
   14 ARG   HH22     150    1.098418581    5.913579880    1.262922005
   14 ARG   C        151    0.364259712    5.827662842    1.295918142
   14 ARG   O        152    0.358586212    5.950003702    1.284473612
   15 LEU   N        153    0.328481429    5.762690862    1.406314906
   15 LEU   H        154    0.342194569    5.663872683    1.413231749
   15 LEU   CA       155    0.271007238    5.815433507    1.530920683
   15 LEU   CB       156    0.228892057    5.697618768    1.618982369
   15 LEU   CG       157    0.123949943    5.599710859    1.565959951
   15 LEU   CD1      158    0.105480901    5.483598910    1.663885514
   15 LEU   CD2      159   -0.010855500    5.661685586    1.528583728
   15 LEU   C        160    0.360202200    5.902674554    1.619488438
   15 LEU   O        161    0.314762006    5.965234229    1.715152216
   16 LYSH  N        162    0.490194423    5.896175539    1.592065385
   16 LYSH  H        163    0.528220065    5.824296852    1.533863594
   16 LYSH  CA       164    0.583236470    5.987642617    1.659811530
   16 LYSH  CB       165    0.725964952    5.933811189    1.648037970
   16 LYSH  CG       166    0.742930561    5.789344311    1.695458906
   16 LYSH  CD       167    0.777432437    5.792171180    1.844483685
   16 LYSH  CE       168    0.688892509    5.690449038    1.916747907
   16 LYSH  NZ       169    0.711515657    5.702862119    2.061458114
   16 LYSH  HZ1      170    0.808839608    5.711763192    2.082637533
   16 LYSH  HZ2      171    0.682504478    5.616524874    2.102749197
   16 LYSH  HZ3      172    0.655065067    5.776348970    2.099047338
   16 LYSH  C        173    0.576279378    6.130061944    1.604321898
   16 LYSH  O        174    0.528937751    6.155252160    1.493621564
   17 ILE   N        175    0.605420364    6.229858227    1.687285453
   17 ILE   H        176    0.615172487    6.220039046    1.786326116
   17 ILE   CA       177    0.626942067    6.364661514    1.632753292
   17 ILE   CB       178    0.614260537    6.471448271    1.741599702
   17 ILE   CG1      179    0.496630562    6.442749207    1.835132665
   17 ILE   CG2      180    0.593192881    6.609284340    1.678614369
   17 ILE   CD       181    0.516530151    6.520395845    1.965458150
   17 ILE   C        182    0.757904316    6.376196160    1.554469226
   17 ILE   O        183    0.863109580    6.372593563    1.618091472
   18 TYR   N        184    0.750890272    6.376399131    1.421642303
   18 TYR   H        185    0.663838541    6.389124768    1.374102908
   18 TYR   CA       186    0.867086436    6.357110245    1.333670662
   18 TYR   CB       187    0.850844180    6.236952768    1.240358055
   18 TYR   CG       188    0.732689292    6.257464675    1.145365359
   18 TYR   CD1      189    0.609587497    6.205432870    1.183537254
   18 TYR   HD1      190    0.594425983    6.146181365    1.273760969
   18 TYR   CD2      191    0.758855380    6.309585928    1.019192496
   18 TYR   HD2      192    0.860370245    6.333575894    0.987582558
   18 TYR   CE1      193    0.506294186    6.210001411    1.090637496
   18 TYR   HE1      194    0.410955760    6.163486086    1.115678046
   18 TYR   CE2      195    0.652416845    6.312747591    0.929868688
   18 TYR   HE2      196    0.669532208    6.352722843    0.829925174
   18 TYR   CZ       197    0.526931619    6.263757569    0.964137005
   18 TYR   OH       198    0.419896131    6.290631609    0.884672818
   18 TYR   HH       199    0.455949654    6.330067387    0.800145289
   18 TYR   C        200    0.905524866    6.487968499    1.264318886
   18 TYR   O        201    0.823806542    6.579799219    1.268702556
   19 LYSH  N        202    1.015886597    6.483476749    1.190231146
   19 LYSH  H        203    1.068251205    6.398863238    1.180277097
   19 LYSH  CA       204    1.063334091    0.106998323    1.116250459
   19 LYSH  CB       205    1.216018254    0.114069732    1.109387683
   19 LYSH  CG       206    1.271906228    0.124896804    1.251412195
   19 LYSH  CD       207    1.421512264    0.093185019    1.256355609
   19 LYSH  CE       208    1.482653376    0.108656190    1.395755770
   19 LYSH  NZ       209    1.624028390    0.070726240    1.409293714
   19 LYSH  HZ1      210    1.652097962    0.069258668    1.505267499
   19 LYSH  HZ2      211    1.686668516    0.129007975    1.357523365
   19 LYSH  HZ3      212    1.631515299   -0.020583292    1.369207950
   19 LYSH  C        213    1.013771879    0.112392646    0.971598037
   19 LYSH  O        214    1.014334225    0.013853508    0.897969110
   20 ASP   N        215    0.975145640    0.230953311    0.925320778
   20 ASP   H        216    0.955455668    0.299645300    0.995280214
   20 ASP   CA       217    0.950135509    0.266170394    0.784804989
   20 ASP   CB       218    0.869185337    0.395447099    0.772782676
   20 ASP   CG       219    0.943382068    0.529245899    0.772963650
   20 ASP   OD1      220    1.059543967    0.530501683    0.819112702
   20 ASP   OD2      221    0.907977430    0.602966214    0.678445446
   20 ASP   C        222    1.078426641    0.266569839    0.701448364
   20 ASP   O        223    1.188631295    0.227789251    0.739930838
   21 THR   N        224    1.068485850    0.319791767    0.579968474
   21 THR   H        225    0.987627285    0.362885170    0.539908774
   21 THR   CA       226    1.185831628    0.314553576    0.491597013
   21 THR   CB       227    1.140403135    0.343430095    0.348378998
   21 THR   OG1      228    1.063340627    0.463872631    0.350333193
   21 THR   HG1      229    1.124178001    0.541151782    0.332275722
   21 THR   CG2      230    1.051509892    0.230850653    0.295192394
   21 THR   C        231    1.297558418    0.413228194    0.526148117
   21 THR   O        232    1.401438606    0.409773349    0.460376779
   22 GLU   N        233    1.272319305    0.496039338    0.627109474
   22 GLU   H        234    1.185075273    0.500510131    0.675785349
   22 GLU   CA       235    1.375234450    0.584712611    0.683281192
   22 GLU   CB       236    1.337794410    0.727818871    0.644195521
   22 GLU   CG       237    1.455625573    0.825127414    0.651906468
   22 GLU   CD       238    1.407036087    0.955580256    0.588424366
   22 GLU   OE1      239    1.412701593    0.966148980    0.463991585
   22 GLU   OE2      240    1.357498511    1.046109259    0.658953575
   22 GLU   C        241    1.408608150    0.566039206    0.831431632
   22 GLU   O        242    1.527104004    0.556252659    0.862966281
   23 GLY   N        243    1.307842185    0.582335210    0.916700322
   23 GLY   H        244    1.216128854    0.578772842    0.877002597
   23 GLY   CA       245    1.323037172    0.576900872    1.062815946
   23 GLY   C        246    1.198154909    0.579823611    1.151160475
   23 GLY   O        247    1.200432408    0.522148058    1.259781138
   24 TYR   N        248    1.083087469    0.603250299    1.088694506
   24 TYR   H        249    1.072973528    0.589388630    0.990170712
   24 TYR   CA       250    0.956916208    0.641808515    1.153518779
   24 TYR   CB       251    0.883400665    0.727651186    1.050390915
   24 TYR   CG       252    0.962542448    0.847336046    0.997302188
   24 TYR   CD1      253    1.012470330    0.945156871    1.082502873
   24 TYR   HD1      254    0.974214816    0.948259788    1.184517428
   24 TYR   CD2      255    1.004463610    0.857375884    0.865146463
   24 TYR   HD2      256    0.949738554    0.798784002    0.791301532
   24 TYR   CE1      257    1.100416811    1.045798682    1.044317506
   24 TYR   HE1      258    1.157786769    1.089938566    1.125820567
   24 TYR   CE2      259    1.094964194    0.953260341    0.821149305
   24 TYR   HE2      260    1.117373370    0.954007735    0.714480672
   24 TYR   CZ       261    1.136002127    1.051880311    0.910093250
   24 TYR   OH       262    1.208061159    1.159434824    0.868421820
   24 TYR   HH       263    1.249627421    1.129473501    0.782546884
   24 TYR   C        264    0.871163996    0.524556203    1.201519705
   24 TYR   O        265    0.859536075    0.425481538    1.129563397
   25 TYR   N        266    0.805432914    0.538470358    1.316300859
   25 TYR   H        267    0.796994864    0.637771107    1.324609727
   25 TYR   CA       268    0.748260951    0.417472126    1.377118097
   25 TYR   CB       269    0.744651194    0.419803874    1.530057274
   25 TYR   CG       270    0.870846257    0.355839266    1.588328138
   25 TYR   CD1      271    0.901934555    0.225931764    1.549877579
   25 TYR   HD1      272    0.826603932    0.162738092    1.502816396
   25 TYR   CD2      273    0.962313239    0.424717285    1.667128468
   25 TYR   HD2      274    0.937067772    0.525978176    1.698590007
   25 TYR   CE1      275    1.024145402    0.169869748    1.585128645
   25 TYR   HE1      276    1.033681994    0.061440382    1.579575884
   25 TYR   CE2      277    1.084651136    0.368314795    1.701349056
   25 TYR   HE2      278    1.155530519    0.437607835    1.746686881
   25 TYR   CZ       279    1.118575525    0.240430850    1.658759787
   25 TYR   OH       280    1.250668358    0.213100066    1.641427283
   25 TYR   HH       281    1.293443374    0.252100720    1.722967020
   25 TYR   C        282    0.608601137    0.382751865    1.325190975
   25 TYR   O        283    0.509641939    0.454543413    1.338730990
   26 THR   N        284    0.605476315    0.256306257    1.284072316
   26 THR   H        285    0.690742297    0.204307043    1.278998915
   26 THR   CA       286    0.499500763    0.202920485    1.197286269
   26 THR   CB       287    0.556079000    0.192608065    1.055505938
   26 THR   OG1      288    0.586944682    0.328952505    1.025399595
   26 THR   HG1      289    0.669036374    0.355078207    1.076172550
   26 THR   CG2      290    0.447417329    0.143479566    0.959646544
   26 THR   C        291    0.449442713    0.070188608    1.254633848
   26 THR   O        292    0.529482717   -0.009068918    1.304052199
   27 ILE   N        293    0.320457195    0.038347181    1.248405665
   27 ILE   H        294    0.254400777    0.107360849    1.218821040
   27 ILE   CA       295    0.266657409    6.407364603    1.303325689
   27 ILE   CB       296    0.197216921    6.430135609    1.437757045
   27 ILE   CG1      297    0.185566794    6.298118996    1.514221623
   27 ILE   CG2      298    0.052231007    6.476882414    1.423480971
   27 ILE   CD       299    0.171411377    6.323997109    1.664350955
   27 ILE   C        300    0.180432707    6.322643187    1.209524074
   27 ILE   O        301    0.113871444    6.373447361    1.119421961
   28 GLY   N        302    0.186514839    6.190445830    1.222781506
   28 GLY   H        303    0.263883074    6.142602648    1.264324816
   28 GLY   CA       304    0.089664298    6.100636921    1.158244092
   28 GLY   C        305    0.131535566    6.075126657    1.013305798
   28 GLY   O        306    0.220488022    5.994171163    0.987541638
   29 ILE   N        307    0.089855517    6.171965099    0.932225156
   29 ILE   H        308    0.041674311    6.248487240    0.974920196
   29 ILE   CA       309    0.103379960    6.201129016    0.788775522
   29 ILE   CB       310    0.015904083    6.118113315    0.694601325
   29 ILE   CG1      311    0.040014403    5.967565905    0.707521114
   29 ILE   CG2      312    0.037928984    6.159935962    0.549079213
   29 ILE   CD       313   -0.075221016    5.883820929    0.651664822
   29 ILE   C        314    0.080068216    6.350921494    0.768046008
   29 ILE   O        315   -0.017934065    6.399983620    0.823888443
   30 GLY   N        316    0.194387627    6.416773058    0.751207506
   30 GLY   H        317    0.282914514    6.370429471    0.747220209
   30 GLY   CA       318    0.194366985    0.061102502    0.702325850
   30 GLY   C        319    0.149732753    0.177909751    0.790513947
   30 GLY   O        320    0.168927923    0.295159150    0.758654661
   31 HISH  N        321    0.079612746    0.149875177    0.900009939
   31 HISH  H        322    0.051159827    0.055533367    0.917039086
   31 HISH  CA       323    0.026106880    0.248375739    0.995123684
   31 HISH  CB       324   -0.086861942    0.184559772    1.076215192
   31 HISH  CG       325    5.900797483    0.284717876    1.163693206
   31 HISH  ND1      326    5.797444319    0.359208922    1.125492599
   31 HISH  HD1      327    5.785774810    0.381721672    1.028761332
   31 HISH  CD2      328    5.920010119    0.310342825    1.292775767
   31 HISH  HD2      329    6.001033163    0.266417132    1.350988035
   31 HISH  CE1      330    5.754198405    0.433247903    1.227162036
   31 HISH  HE1      331    5.656941830    0.482268955    1.231525022
   31 HISH  NE2      332    5.830658684    0.401091232    1.331115644
   31 HISH  HE2      333    5.820116571    0.446610269    1.419522394
   31 HISH  C        334    0.124141223    0.315283768    1.091694281
   31 HISH  O        335    0.179212901    0.253185160    1.182481163
   32 LEU   N        336    0.157219771    0.440179525    1.060115772
   32 LEU   H        337    0.124476053    0.486884912    0.977979315
   32 LEU   CA       338    0.235497348    0.530078672    1.146137357
   32 LEU   CB       339    0.268340474    0.654270314    1.063028363
   32 LEU   CG       340    0.362789226    0.761312988    1.118078357
   32 LEU   CD1      341    0.507983259    0.715105741    1.104283913
   32 LEU   CD2      342    0.342686204    0.889203031    1.036537831
   32 LEU   C        343    0.168656696    0.566436284    1.278890000
   32 LEU   O        344    0.047847518    0.589340911    1.275576715
   33 LEU   N        345    0.243188598    0.540513559    1.385950268
   33 LEU   H        346    0.327859238    0.491200389    1.365956536
   33 LEU   CA       347    0.208638453    0.580623157    1.523099286
   33 LEU   CB       348    0.239033604    0.467754524    1.621830173
   33 LEU   CG       349    0.150789613    0.344281553    1.602442547
   33 LEU   CD1      350    0.204887984    0.227186163    1.684717120
   33 LEU   CD2      351    0.008003481    0.370665819    1.650659218
   33 LEU   C        352    0.279801516    0.709603909    1.564466676
   33 LEU   O        353    0.213820905    0.799836494    1.615796455
   34 THR   N        354    0.411304252    0.718522514    1.546645852
   34 THR   H        355    0.460945245    0.646203292    1.498613544
   34 THR   CA       356    0.492422068    0.836488515    1.580016050
   34 THR   CB       357    0.544364828    0.842752598    1.723806538
   34 THR   OG1      358    0.590560077    0.975829685    1.748458913
   34 THR   HG1      359    0.517267652    1.020265736    1.799980850
   34 THR   CG2      360    0.639388143    0.728629812    1.760645612
   34 THR   C        361    0.602910253    0.854684595    1.475744704
   34 THR   O        362    0.672678580    0.760930532    1.437367234
   35 LYSH  N        363    0.614788936    0.982081697    1.439424066
   35 LYSH  H        364    0.541968145    1.046904965    1.461706611
   35 LYSH  CA       365    0.727888891    1.043371021    1.368268000
   35 LYSH  CB       366    0.686327953    1.177606371    1.307740767
   35 LYSH  CG       367    0.748610069    1.219104400    1.174295265
   35 LYSH  CD       368    0.680108450    1.156342002    1.052729392
   35 LYSH  CE       369    0.755721906    1.196108820    0.925807324
   35 LYSH  NZ       370    0.654146599    1.189077513    0.819789445
   35 LYSH  HZ1      371    0.627479955    1.093621101    0.806433083
   35 LYSH  HZ2      372    0.691560533    1.220359098    0.732489201
   35 LYSH  HZ3      373    0.572767424    1.242775711    0.842013185
   35 LYSH  C        374    0.850606743    1.045938587    1.459630735
   35 LYSH  O        375    0.955485329    1.095113730    1.418247710
   36 SER   N        376    0.837519056    1.013182456    1.587871881
   36 SER   H        377    0.750846610    0.977957854    1.623207074
   36 SER   CA       378    0.942071123    1.020284684    1.690965310
   36 SER   CB       379    0.887329397    1.035478153    1.833039894
   36 SER   OG       380    0.986144623    1.026495209    1.936023760
   36 SER   HG       381    0.964095983    1.087825227    2.011875065
   36 SER   C        382    1.026937737    0.893174835    1.683736458
   36 SER   O        383    0.968564404    0.785035265    1.689071096
   37 PRO   N        384    1.159207968    0.902394679    1.694206927
   37 PRO   CA       385    1.256534011    0.793525403    1.711125620
   37 PRO   CB       386    1.385411402    0.874486141    1.726825998
   37 PRO   CG       387    1.372650770    0.987013457    1.623952916
   37 PRO   CD       388    1.229853105    1.027100439    1.661547777
   37 PRO   C        389    1.237749560    0.704161529    1.833893516
   37 PRO   O        390    1.298684399    0.598778644    1.851465498
   38 SER   N        391    1.158849492    0.751759749    1.929800176
   38 SER   H        392    1.129211171    0.847257906    1.930508084
   38 SER   CA       393    1.135760748    0.680779704    2.056428368
   38 SER   CB       394    1.071664441    0.782221694    2.151357256
   38 SER   OG       395    1.040416931    0.725308113    2.278751973
   38 SER   HG       396    1.052022073    0.791328164    2.352958545
   38 SER   C        397    1.042338102    0.559683250    2.052120273
   38 SER   O        398    0.927332811    0.578876827    2.012979997
   39 LEU   N        399    1.092716238    0.457895273    2.121351721
   39 LEU   H        400    1.186352161    0.449579447    2.155459332
   39 LEU   CA       401    1.009806018    0.339052170    2.146138846
   39 LEU   CB       402    1.098936158    0.214712178    2.144077406
   39 LEU   CG       403    1.030203468    0.088362392    2.091910335
   39 LEU   CD1      404    0.972523650    0.095166655    1.950368933
   39 LEU   CD2      405    1.120181227   -0.035385999    2.092335727
   39 LEU   C        406    0.918676538    0.356640681    2.267790258
   39 LEU   O        407    0.812270144    0.295126251    2.272680626
   40 ASN   N        408    0.965170920    0.436938157    2.363076588
   40 ASN   H        409    1.063577379    0.439660618    2.380668525
   40 ASN   CA       410    0.874695240    0.487140288    2.467500286
   40 ASN   CB       411    0.944108029    0.569600692    2.576090176
   40 ASN   CG       412    1.041630259    0.492327732    2.665112105
   40 ASN   OD1      413    1.131094412    0.429289262    2.608976304
   40 ASN   ND2      414    1.012434649    0.464653602    2.791870334
   40 ASN   HD21     415    1.084016085    0.420285797    2.845776937
   40 ASN   HD22     416    0.919998858    0.469239681    2.829745793
   40 ASN   C        417    0.756769934    0.572760542    2.420899182
   40 ASN   O        418    0.640954900    0.539963472    2.446224740
   41 ALA   N        419    0.782716890    0.663611794    2.327283158
   41 ALA   H        420    0.873706635    0.704853465    2.322641572
   41 ALA   CA       421    0.674410156    0.740160153    2.263870896
   41 ALA   CB       422    0.725600471    0.867761099    2.196709799
   41 ALA   C        423    0.589517512    0.659852289    2.165101662
   41 ALA   O        424    0.466835951    0.668751295    2.165062096
   42 ALA   N        425    0.644634837    0.574186386    2.079579820
   42 ALA   H        426    0.743622636    0.576204245    2.065478486
   42 ALA   CA       427    0.578539327    0.466384477    2.004610262
   42 ALA   CB       428    0.685153555    0.387497420    1.928298278
   42 ALA   C        429    0.494312586    0.368606744    2.086809149
   42 ALA   O        430    0.377842259    0.350173166    2.051811784
   43 LYSH  N        431    0.545625289    0.313376799    2.196384518
   43 LYSH  H        432    0.643160153    0.320294010    2.217369774
   43 LYSH  CA       433    0.467191715    0.241910749    2.298117730
   43 LYSH  CB       434    0.549114716    0.184541183    2.413911062
   43 LYSH  CG       435    0.627340136    0.060474373    2.370336972
   43 LYSH  CD       436    0.746976674    0.052092388    2.465324161
   43 LYSH  CE       437    0.845887304    6.432266000    2.440921742
   43 LYSH  NZ       438    0.966255009    6.448724871    2.523689242
   43 LYSH  HZ1      439    0.945797468    6.442902779    2.621401488
   43 LYSH  HZ2      440    1.007670084    6.537334514    2.502879408
   43 LYSH  HZ3      441    1.034929487    6.381832999    2.495227297
   43 LYSH  C        442    0.353656713    0.327339005    2.354877268
   43 LYSH  O        443    0.237519225    0.286830656    2.353190066
   44 SER   N        444    0.387543701    0.449895902    2.393881928
   44 SER   H        445    0.483136331    0.473280413    2.411666149
   44 SER   CA       446    0.289980216    0.553645910    2.430326490
   44 SER   CB       447    0.340572570    0.689890546    2.478173834
   44 SER   OG       448    0.416905061    0.666380880    2.596801371
   44 SER   HG       449    0.378795345    0.582645438    2.635992885
   44 SER   C        450    0.176050935    0.571415984    2.329757281
   44 SER   O        451    0.061550391    0.595268850    2.367851051
   45 GLU   N        452    0.211536970    0.582956542    2.202100474
   45 GLU   H        453    0.308810308    0.597857885    2.184308548
   45 GLU   CA       454    0.111190514    0.600694091    2.096142108
   45 GLU   CB       455    0.173016419    0.651278563    1.965652146
   45 GLU   CG       456    0.213436574    0.797445811    1.985904059
   45 GLU   CD       457    0.093666838    0.888673324    2.013068104
   45 GLU   OE1      458    0.087971560    0.956959680    2.117606772
   45 GLU   OE2      459    0.014118174    0.918302119    1.921312661
   45 GLU   C        460    0.028720196    0.472895562    2.079428706
   45 GLU   O        461   -0.092746004    0.484056396    2.063561279
   46 LEU   N        462    0.095704299    0.358091816    2.084133360
   46 LEU   H        463    0.194636872    0.344067531    2.080048027
   46 LEU   CA       464    0.030225974    0.226556592    2.088766583
   46 LEU   CB       465    0.136228344    0.116362221    2.083417013
   46 LEU   CG       466    0.090421599    6.466872416    2.108480958
   46 LEU   CD1      467    0.018290481    6.404234101    1.988971891
   46 LEU   CD2      468    0.215539377    6.382505006    2.133646025
   46 LEU   C        469    5.993359180    0.204607316    2.202282660
   46 LEU   O        470    5.874893792    0.189113693    2.173045481
   47 ASP   N        471    6.039799575    0.235171432    2.323100977
   47 ASP   H        472    6.138775411    0.245307770    2.333191856
   47 ASP   CA       473    5.951272383    0.263295119    2.437023784
   47 ASP   CB       474    6.024712832    0.320014510    2.558663937
   47 ASP   CG       475    6.087411816    0.206586444    2.639969527
   47 ASP   OD1      476    6.206101319    0.218115652    2.677449787
   47 ASP   OD2      477    6.017519714    0.108022390    2.671948732
   47 ASP   C        478    5.836100331    0.359600201    2.407535005
   47 ASP   O        479    5.724072158    0.318198838    2.436917685
   48 LYSH  N        480    5.869328934    0.471709657    2.344153912
   48 LYSH  H        481    5.966131659    0.493038956    2.330954132
   48 LYSH  CA       482    5.762619997    0.566269281    2.308351113
   48 LYSH  CB       483    5.832076673    0.691464589    2.254368197
   48 LYSH  CG       484    5.731775726    0.801310107    2.218575620
   48 LYSH  CD       485    5.813500699    0.891599258    2.125970002
   48 LYSH  CE       486    5.828811140    1.034797217    2.177630487
   48 LYSH  NZ       487    5.892313681    1.112787218    2.070426032
   48 LYSH  HZ1      488    5.842023500    1.110652702    1.984018159
   48 LYSH  HZ2      489    5.978583960    1.064209988    2.056371230
   48 LYSH  HZ3      490    5.904973827    1.207517571    2.099850432
   48 LYSH  C        491    5.655532875    0.524361267    2.207430733
   48 LYSH  O        492    5.539589641    0.530503447    2.248059890
   49 ALA   N        493    5.689783680    0.454188226    2.099761400
   49 ALA   H        494    5.787237227    0.452410865    2.077391177
   49 ALA   CA       495    5.600886540    0.417802554    1.988469534
   49 ALA   CB       496    5.681913768    0.377731783    1.865032433
   49 ALA   C        497    5.511684020    0.301716810    2.032951798
   49 ALA   O        498    5.389327814    0.312828739    2.038899320
   50 ILE   N        499    5.569751467    0.199147939    2.094569828
   50 ILE   H        500    5.667020266    0.210113875    2.115026423
   50 ILE   CA       501    5.502740536    0.075982843    2.138756329
   50 ILE   CB       502    5.605443966    6.456888779    2.137914793
   50 ILE   CG1      503    5.675482734    6.449891049    2.002064214
   50 ILE   CG2      504    5.548330629    6.323061104    2.185260339
   50 ILE   CD       505    5.594403306    6.379881716    1.892818387
   50 ILE   C        506    5.415195399    0.085174631    2.263906292
   50 ILE   O        507    5.329640528    0.001005850    2.290849698
   51 GLY   N        508    5.435980542    0.189980658    2.343106679
   51 GLY   H        509    5.512272098    0.253797838    2.332766562
   51 GLY   CA       510    5.351726836    0.237702598    2.453714573
   51 GLY   C        511    5.389272212    0.167177777    2.584209902
   51 GLY   O        512    5.444009379    0.229118688    2.675306446
   52 ARG   N        513    5.378321360    0.034672558    2.587997764
   52 ARG   H        514    5.337793782   -0.010531475    2.508536768
   52 ARG   CA       515    5.420354392    6.450552513    2.705007653
   52 ARG   CB       516    5.378560938    6.303719584    2.694803839
   52 ARG   CG       517    5.462879503    6.232648542    2.588760419
   52 ARG   CD       518    5.433204096    6.085632142    2.558535737
   52 ARG   NE       519    5.512725043    6.033863193    2.446267985
   52 ARG   HE       520    5.499896597    6.026613827    2.347366722
   52 ARG   CZ       521    5.631033324    5.973669805    2.464592683
   52 ARG   NH1      522    5.679649618    5.950620777    2.587305306
   52 ARG   HH11     523    5.767787867    5.904801284    2.598738917
   52 ARG   HH12     524    5.612380640    5.948531931    2.661260395
   52 ARG   NH2      525    5.693196083    5.938092591    2.351345877
   52 ARG   HH21     526    5.785906304    5.906149339    2.370951455
   52 ARG   HH22     527    5.637948697    5.921304699    2.269706887
   52 ARG   C        528    5.570959198    6.464414944    2.728235583
   52 ARG   O        529    5.645535874    6.505343058    2.639391126
   53 ASN   N        530    5.611600684    6.446772575    2.853639057
   53 ASN   H        531    5.545373793    6.438483604    2.928105381
   53 ASN   CA       532    5.751994674    6.423336174    2.890388259
   53 ASN   CB       533    5.753796511    6.415998291    3.043186138
   53 ASN   CG       534    5.888994165    6.393287927    3.111117347
   53 ASN   OD1      535    5.985587399    6.467056002    3.092302569
   53 ASN   ND2      536    5.908613337    6.286556011    3.188000165
   53 ASN   HD21     537    5.996732511    6.260953375    3.227723682
   53 ASN   HD22     538    5.831902891    6.229792874    3.217867807
   53 ASN   C        539    5.817157737    6.300607240    2.826359445
   53 ASN   O        540    5.807106201    6.186148509    2.870257931
   54 THR   N        541    5.898381531    6.340616490    2.728948114
   54 THR   H        542    5.924333000    6.434918372    2.708101003
   54 THR   CA       543    5.956109539    6.239940427    2.638700819
   54 THR   CB       544    5.964751129    6.292507213    2.495264307
   54 THR   OG1      545    6.065422350    6.393872880    2.488832282
   54 THR   HG1      546    6.041672033    6.477353203    2.538511671
   54 THR   CG2      547    5.830005187    6.336562275    2.437718323
   54 THR   C        548    0.023411389    6.167826159    2.672566510
   54 THR   O        549    0.038949589    6.064949944    2.606943063
   55 ASN   N        550    0.120427300    6.225356009    2.743053096
   55 ASN   H        551    0.112980488    6.318323270    2.779130288
   55 ASN   CA       552    0.246026690    6.153902237    2.770059486
   55 ASN   CB       553    0.231131930    6.035695055    2.866051517
   55 ASN   CG       554    0.169728049    6.070091452    3.001901831
   55 ASN   OD1      555    0.068924340    6.009882934    3.038505660
   55 ASN   ND2      556    0.212841195    6.173385707    3.073729527
   55 ASN   HD21     557    0.181762285    6.190435452    3.167228283
   55 ASN   HD22     558    0.291834992    6.220900187    3.034982095
   55 ASN   C        559    0.331832729    6.114319891    2.649718609
   55 ASN   O        560    0.413710851    6.023131829    2.660253911
   56 GLY   N        561    0.320940398    6.201568207    2.549923336
   56 GLY   H        562    0.301076394    6.297141019    2.571661755
   56 GLY   CA       563    0.369772872    6.179640083    2.413011969
   56 GLY   C        564    0.310883436    6.068999340    2.325252160
   56 GLY   O        565    0.359410984    6.048973675    2.214013418
   57 VAL   N        566    0.215642061    5.992328122    2.377602142
   57 VAL   H        567    0.180362071    5.997740008    2.471022384
   57 VAL   CA       568    0.159388695    5.877185923    2.305583425
   57 VAL   CB       569    0.187914071    5.740253017    2.367618185
   57 VAL   CG1      570    0.331206040    5.695764335    2.337621811
   57 VAL   CG2      571    0.158498117    5.730227446    2.517428236
   57 VAL   C        572    0.013155430    5.880007094    2.260626828
   57 VAL   O        573   -0.079349092    5.886459836    2.341442874
   58 ILE   N        574    0.003356071    5.850972777    2.131205510
   58 ILE   H        575    0.082960763    5.820863904    2.078697058
   58 ILE   CA       576    5.936679662    5.848437759    2.062643242
   58 ILE   CB       577    5.903985657    5.968683196    1.973868268
   58 ILE   CG1      578    6.010466360    5.985456646    1.865283949
   58 ILE   CG2      579    5.877554040    6.098240605    2.050836113
   58 ILE   CD       580    5.964638647    6.054540585    1.736682998
   58 ILE   C        581    5.909408836    5.721798681    1.981226573
   58 ILE   O        582    5.999781703    5.665083091    1.920030220
   59 THR   N        583    5.784765855    5.675461129    1.978344733
   59 THR   H        584    5.720597405    5.741017254    2.018169407
   59 THR   CA       585    5.744143185    5.563491395    1.892185349
   59 THR   CB       586    5.598401596    5.524699432    1.918013856
   59 THR   OG1      587    5.502946642    5.626044410    1.885357681
   59 THR   HG1      588    5.405977005    5.601638583    1.884786752
   59 THR   CG2      589    5.585434838    5.488422730    2.066087586
   59 THR   C        590    5.749142304    5.592207325    1.741979294
   59 THR   O        591    5.770115806    5.707007464    1.703121326
   60 LYSH  N        592    5.735044632    5.487874603    1.660698025
   60 LYSH  H        593    5.757613836    5.393003413    1.682876025
   60 LYSH  CA       594    5.722995099    5.517897127    1.517299111
   60 LYSH  CB       595    5.721091948    5.390095476    1.433204082
   60 LYSH  CG       596    5.855346584    5.316995160    1.439664938
   60 LYSH  CD       597    5.842361945    5.179683871    1.373467683
   60 LYSH  CE       598    5.977697933    5.110942244    1.392640911
   60 LYSH  NZ       599    5.971411587    4.964565126    1.380798893
   60 LYSH  HZ1      600    6.058808339    4.919092671    1.397941694
   60 LYSH  HZ2      601    5.940659003    4.945567010    1.287563842
   60 LYSH  HZ3      602    5.902424490    4.934864652    1.446818514
   60 LYSH  C        603    5.604199890    5.604174832    1.474203977
   60 LYSH  O        604    5.632106308    5.705712080    1.410629148
   61 ASP   N        605    5.485858141    5.571388211    1.525295172
   61 ASP   H        606    5.472734660    5.476159727    1.552874119
   61 ASP   CA       607    5.360692384    5.646972114    1.510146587
   61 ASP   CB       608    5.236925851    5.577088154    1.566797112
   61 ASP   CG       609    5.273594162    5.498327469    1.692741294
   61 ASP   OD1      610    5.325479511    5.385417492    1.679081247
   61 ASP   OD2      611    5.259380993    5.553852040    1.803831438
   61 ASP   C        612    5.362740784    5.792901047    1.556125042
   61 ASP   O        613    5.318743687    5.884812645    1.487227005
   62 GLU   N        614    5.434201487    5.824192246    1.663850212
   62 GLU   H        615    5.461479841    5.757163018    1.732864086
   62 GLU   CA       616    5.459519033    5.963818153    1.702250108
   62 GLU   CB       617    5.517654509    5.963479162    1.843777887
   62 GLU   CG       618    5.416575518    5.923898016    1.951602964
   62 GLU   CD       619    5.473847953    5.927989029    2.093415500
   62 GLU   OE1      620    5.520028242    5.821731663    2.140337038
   62 GLU   OE2      621    5.443171028    6.028536665    2.161037265
   62 GLU   C        622    5.547119196    6.040567976    1.603030480
   62 GLU   O        623    5.519159841    6.153269349    1.562447333
   63 ALA   N        624    5.638918713    5.967201220    1.540750750
   63 ALA   H        625    5.665604237    5.875447169    1.570224785
   63 ALA   CA       626    5.723995210    6.026280079    1.436435606
   63 ALA   CB       627    5.852831921    5.947378304    1.412286449
   63 ALA   C        628    5.656507261    6.052209259    1.301595279
   63 ALA   O        629    5.679881781    6.162405183    1.252180957
   64 GLU   N        630    5.580916151    5.950896356    1.260211024
   64 GLU   H        631    5.591832165    5.860258182    1.301039933
   64 GLU   CA       632    5.473759803    5.970948004    1.161587117
   64 GLU   CB       633    5.387841521    5.844353818    1.162493200
   64 GLU   CG       634    5.448089319    5.735137633    1.073875589
   64 GLU   CD       635    5.341559252    5.643981259    1.012621273
   64 GLU   OE1      636    5.367363897    5.522746703    0.996459491
   64 GLU   OE2      637    5.238792525    5.700710128    0.969628165
   64 GLU   C        638    5.388333554    6.096453783    1.180670526
   64 GLU   O        639    5.390082081    6.185323259    1.095642817
   65 LYSH  N        640    5.341477517    6.123752959    1.302127063
   65 LYSH  H        641    5.358195142    6.067823546    1.383324069
   65 LYSH  CA       642    5.263062119    6.244898114    1.330144482
   65 LYSH  CB       643    5.200138436    6.222920535    1.467879206
   65 LYSH  CG       644    5.098696633    6.326500612    1.516780997
   65 LYSH  CD       645    5.046267495    6.299832045    1.658026220
   65 LYSH  CE       646    4.940230860    6.402952023    1.697199761
   65 LYSH  NZ       647    4.906355166    6.407643865    1.840162377
   65 LYSH  HZ1      648    4.882407157    6.500050163    1.869954053
   65 LYSH  HZ2      649    4.987907742    6.378202374    1.889985092
   65 LYSH  HZ3      650    4.827527032    6.350607818    1.863255132
   65 LYSH  C        651    5.329353572    6.381960344    1.315036487
   65 LYSH  O        652    5.267636799    6.470045450    1.255340311
   66 LEU   N        653    5.454360213    6.397424807    1.357760226
   66 LEU   H        654    5.499512309    6.338184695    1.424495842
   66 LEU   CA       655    5.533107255    0.021889792    1.321718512
   66 LEU   CB       656    5.661773630    0.047364415    1.400489987
   66 LEU   CG       657    5.631278849    0.067408369    1.549071263
   66 LEU   CD1      658    5.767001636    0.088011553    1.616626454
   66 LEU   CD2      659    5.547699002    0.194887027    1.562111677
   66 LEU   C        660    5.574503066    0.025774746    1.174464555
   66 LEU   O        661    5.571598368    0.134057218    1.116185246
   67 PHE   N        662    5.594798946    6.407499863    1.106630279
   67 PHE   H        663    5.599248751    6.319008885    1.153007739
   67 PHE   CA       664    5.627220416    6.402123761    0.963343749
   67 PHE   CB       665    5.666464623    6.259508210    0.924205556
   67 PHE   CG       666    5.659184490    6.209202454    0.779896210
   67 PHE   CD1      667    5.742920253    6.268094159    0.685863249
   67 PHE   HD1      668    5.812376651    6.349748958    0.705638908
   67 PHE   CD2      669    5.573027475    6.106383897    0.743461389
   67 PHE   HD2      670    5.496793039    6.068738872    0.811673896
   67 PHE   CE1      671    5.741192421    6.221115597    0.555058413
   67 PHE   HE1      672    5.802403216    6.271247537    0.480095716
   67 PHE   CE2      673    5.571753692    6.062432699    0.611604434
   67 PHE   HE2      674    5.500087879    5.989923637    0.573038106
   67 PHE   CZ       675    5.657749235    6.116718752    0.516856174
   67 PHE   HZ       676    5.658212832    6.077880537    0.415015549
   67 PHE   C        677    5.515771756    6.450086024    0.870121781
   67 PHE   O        678    5.548324174    6.513627689    0.769963384
   68 ASN   N        679    5.389268759    6.416227572    0.893403903
   68 ASN   H        680    5.366440694    6.347220698    0.962094132
   68 ASN   CA       681    5.275129959    6.461264316    0.812443594
   68 ASN   CB       682    5.144956478    6.400292227    0.864835893
   68 ASN   CG       683    5.150622918    6.247539200    0.871273290
   68 ASN   OD1      684    5.228718023    6.172307279    0.813219590
   68 ASN   ND2      685    5.077903658    6.192873528    0.968277312
   68 ASN   HD21     686    5.078148619    6.093398737    0.978423668
   68 ASN   HD22     687    5.022250285    6.254723515    1.023736656
   68 ASN   C        688    5.261473873    0.118777522    0.799271651
   68 ASN   O        689    5.236524915    0.160260527    0.686192113
   69 GLN   N        690    5.303486741    0.198252605    0.897294897
   69 GLN   H        691    5.329085101    0.165910608    0.988400362
   69 GLN   CA       692    5.298133957    0.344811330    0.887154531
   69 GLN   CB       693    5.371381077    0.405170567    1.007160104
   69 GLN   CG       694    5.299981263    0.383005205    1.140639319
   69 GLN   CD       695    5.363627893    0.475290559    1.244755094
   69 GLN   OE1      696    5.429158220    0.432545778    1.339663201
   69 GLN   NE2      697    5.364274589    0.606954317    1.226027260
   69 GLN   HE21     698    5.415179670    0.649220631    1.301001385
   69 GLN   HE22     699    5.326233412    0.654999921    1.147016083
   69 GLN   C        700    5.369206320    0.392016406    0.760143974
   69 GLN   O        701    5.308568869    0.457363488    0.675390898
   70 ASP   N        702    5.491636723    0.341126188    0.749602491
   70 ASP   H        703    5.532191243    0.305420871    0.833755713
   70 ASP   CA       704    5.582663069    0.358742419    0.635523696
   70 ASP   CB       705    5.721240067    0.299599319    0.662156664
   70 ASP   CG       706    5.816013648    0.392407870    0.738411592
   70 ASP   OD1      707    5.893242303    0.467775857    0.675321741
   70 ASP   OD2      708    5.797541876    0.394284071    0.862026472
   70 ASP   C        709    5.533742410    0.324509250    0.494655960
   70 ASP   O        710    5.561557122    0.393617781    0.396769407
   71 VAL   N        711    5.440876833    0.229353446    0.491133889
   71 VAL   H        712    5.399279722    0.179571463    0.567245435
   71 VAL   CA       713    5.372332739    0.191723556    0.366648882
   71 VAL   CB       714    5.300393818    0.057045281    0.376416524
   71 VAL   CG1      715    5.212755875    0.020658630    0.256404243
   71 VAL   CG2      716    5.394023110   -0.059742396    0.408083939
   71 VAL   C        717    5.274026096    0.301619739    0.325789416
   71 VAL   O        718    5.305471528    0.364879112    0.225100069
   72 ASP   N        719    5.194346798    0.334531664    0.427078596
   72 ASP   H        720    5.187444416    0.299272486    0.520411118
   72 ASP   CA       721    5.091614780    0.437456725    0.405610229
   72 ASP   CB       722    5.005595292    0.464454923    0.529208587
   72 ASP   CG       723    4.879664416    0.542548398    0.491107504
   72 ASP   OD1      724    4.786327838    0.476479174    0.440629547
   72 ASP   OD2      725    4.875599373    0.666716411    0.504854630
   72 ASP   C        726    5.144774424    0.576683175    0.370964392
   72 ASP   O        727    5.119934908    0.625943962    0.261031312
   73 ALA   N        728    5.250819789    0.614532408    0.441733360
   73 ALA   H        729    5.260504381    0.582598506    0.536004818
   73 ALA   CA       730    5.342456097    0.726846264    0.417232352
   73 ALA   CB       731    5.450194666    0.725025959    0.525862558
   73 ALA   C        732    5.417999607    0.731533865    0.284253943
   73 ALA   O        733    5.416858016    0.837898897    0.222479383
   74 ALA   N        734    5.466420445    0.616117446    0.239235936
   74 ALA   H        735    5.469800882    0.531501583    0.292427348
   74 ALA   CA       736    5.519275109    0.605512498    0.102462720
   74 ALA   CB       737    5.581491081    0.467001138    0.083650330
   74 ALA   C        738    5.413916739    0.640327837    8.605688001
   74 ALA   O        739    5.435108737    0.729788076    8.523968988
   75 VAL   N        740    5.302753450    0.567660372    0.004256686
   75 VAL   H        741    5.281316261    0.512597958    0.084937213
   75 VAL   CA       742    5.182624121    0.585760292    8.530045644
   75 VAL   CB       743    5.066923252    0.493796858    8.569617238
   75 VAL   CG1      744    4.932883068    0.537842522    8.510438897
   75 VAL   CG2      745    5.093334809    0.345403807    8.543256229
   75 VAL   C        746    5.137299177    0.731596399    8.539454788
   75 VAL   O        747    5.122528363    0.794292282    8.434669465
   76 ARG   N        748    5.148798973    0.790196822    0.049728558
   76 ARG   H        749    5.140618076    0.731775015    0.130483064
   76 ARG   CA       750    5.110768998    0.931301971    0.065646656
   76 ARG   CB       751    5.097861736    0.992562077    0.205240260
   76 ARG   CG       752    4.991866268    0.920109067    0.288441767
   76 ARG   CD       753    4.845428450    0.926088145    0.244530825
   76 ARG   NE       754    4.770736673    0.821724161    0.316212071
   76 ARG   HE       755    4.825974481    0.755246750    0.366490270
   76 ARG   CZ       756    4.638311832    0.801338659    0.317775616
   76 ARG   NH1      757    4.557666397    0.888548909    0.255742166
   76 ARG   HH11     758    4.458165873    0.880260738    0.250187264
   76 ARG   HH12     759    4.597661803    0.955174896    0.192803340
   76 ARG   NH2      760    4.589431634    0.683012663    0.357343790
   76 ARG   HH21     761    4.491468078    0.665116798    0.366462574
   76 ARG   HH22     762    4.649052144    0.606999788    0.383177610
   76 ARG   C        763    5.209544676    1.026108953    8.605899296
   76 ARG   O        764    5.165225871    1.113389025    8.531409849
   77 GLY   N        765    5.338565899    0.994887511    0.005638446
   77 GLY   H        766    5.367282316    0.913457717    0.056100623
   77 GLY   CA       767    5.444712945    1.061683373    8.537526695
   77 GLY   C        768    5.446895252    1.046101177    8.385330050
   77 GLY   O        769    5.437857823    1.137445325    8.303455248
   78 ILE   N        770    5.404907953    0.928820027    8.338711511
   78 ILE   H        771    5.428570957    0.848211930    8.392966540
   78 ILE   CA       772    5.377981435    0.895646263    8.198050371
   78 ILE   CB       773    5.358427825    0.745798601    8.174085127
   78 ILE   CG1      774    5.491951700    0.673125936    8.191396486
   78 ILE   CG2      775    5.320071329    0.713941771    8.029438036
   78 ILE   CD       776    5.474996813    0.521804573    8.206462567
   78 ILE   C        777    5.262343163    0.977287078    8.139956167
   78 ILE   O        778    5.285694636    1.032308389    8.032449636
   79 LEU   N        779    5.154158135    0.986138737    8.216810131
   79 LEU   H        780    5.134418175    0.919567218    8.288777590
   79 LEU   CA       781    5.035130035    1.067180221    8.187213925
   79 LEU   CB       782    4.913672677    1.020678867    8.267831584
   79 LEU   CG       783    4.872214551    0.881063573    8.220952303
   79 LEU   CD1      784    4.755827293    0.832475382    8.307591623
   79 LEU   CD2      785    4.835528466    0.872110810    8.072682353
   79 LEU   C        786    5.055879749    1.218484607    8.196448908
   79 LEU   O        787    4.966797195    1.299886063    8.172579707
   80 ARG   N        788    5.148803813    1.261168064    8.281508207
   80 ARG   H        789    5.181773350    1.200556629    8.353890538
   80 ARG   CA       790    5.190836088    1.401542950    8.293362947
   80 ARG   CB       791    5.264392540    1.437371601    8.422659061
   80 ARG   CG       792    5.163596645    1.458124491    8.535881730
   80 ARG   CD       793    5.232793933    1.498723604    0.057582791
   80 ARG   NE       794    5.187875463    1.427777287    0.178243860
   80 ARG   HE       795    5.101952404    1.462359075    0.215943630
   80 ARG   CZ       796    5.257040612    1.352659709    0.265023886
   80 ARG   NH1      797    5.390177349    1.340034119    0.256590793
   80 ARG   HH11     798    5.441021538    1.281064085    0.319344951
   80 ARG   HH12     799    5.444534368    1.396357213    0.194350848
   80 ARG   NH2      800    5.197859019    1.313503692    0.378701090
   80 ARG   HH21     801    5.252912644    1.258421352    0.441432733
   80 ARG   HH22     802    5.107794268    1.344846101    0.408799898
   80 ARG   C        803    5.271742809    1.453522066    8.174348903
   80 ARG   O        804    5.266368124    1.572914138    8.145241265
   81 ASN   N        805    5.359068354    1.367490722    8.122745860
   81 ASN   H        806    5.369729848    1.274659766    8.158389329
   81 ASN   CA       807    5.441612005    1.399346797    8.005355061
   81 ASN   CB       808    5.560025954    1.302761735    7.997440463
   81 ASN   CG       809    5.668417722    1.368771734    7.911984262
   81 ASN   OD1      810    5.650601364    1.378219690    7.790660272
   81 ASN   ND2      811    5.772893348    1.429008491    7.968055073
   81 ASN   HD21     812    5.832147965    1.481042542    7.906571444
   81 ASN   HD22     813    5.780721649    1.434003757    8.067617090
   81 ASN   C        814    5.367108755    1.401945772    7.871732331
   81 ASN   O        815    5.325769646    1.298013974    7.820556081
   82 ALA   N        816    5.399054513    1.500874825    7.788778149
   82 ALA   H        817    5.480433455    1.554259854    7.811757000
   82 ALA   CA       818    5.332293704    1.533522991    7.661932910
   82 ALA   CB       819    5.330200032    1.684877196    7.639652901
   82 ALA   C        820    5.384519976    1.450343918    7.544599783
   82 ALA   O        821    5.297955872    1.416123613    7.464187169
   83 LYSH  N        822    5.507946140    1.401031301    7.549409557
   83 LYSH  H        823    5.554008532    1.400346839    7.638171333
   83 LYSH  CA       824    5.567878623    1.303109537    7.457582540
   83 LYSH  CB       825    5.720672440    1.298611061    7.464113810
   83 LYSH  CG       826    5.773213873    1.435468830    7.420267301
   83 LYSH  CD       827    5.922263394    1.468786389    7.429324450
   83 LYSH  CE       828    5.940332861    1.619631803    7.411213049
   83 LYSH  NZ       829    5.953435354    1.668804082    7.273304960
   83 LYSH  HZ1      830    6.043814589    1.705381804    7.251083321
   83 LYSH  HZ2      831    5.881307418    1.737891180    7.268358781
   83 LYSH  HZ3      832    5.925667397    1.596140992    7.210475892
   83 LYSH  C        833    5.504258851    1.165553514    7.478644244
   83 LYSH  O        834    5.431848508    1.116860120    7.391947677
   84 LEU   N        835    5.516706706    1.117952114    7.602214970
   84 LEU   H        836    5.578230382    1.164938294    7.665530490
   84 LEU   CA       837    5.483199849    0.982060154    7.647177992
   84 LEU   CB       838    5.554827215    0.958535719    7.780313191
   84 LEU   CG       839    5.702851702    0.990277018    7.802542841
   84 LEU   CD1      840    5.741181322    0.952749121    7.945815217
   84 LEU   CD2      841    5.789394827    0.910192708    7.705039497
   84 LEU   C        842    5.335798192    0.941105099    7.650002590
   84 LEU   O        843    5.306592219    0.827170002    7.614002262
   85 LYSH  N        844    5.248798993    1.033697088    7.689346450
   85 LYSH  H        845    5.275049365    1.111547137    7.746371900
   85 LYSH  CA       846    5.105587035    1.000494563    7.689180008
   85 LYSH  CB       847    5.021020594    1.093038759    7.776899771
   85 LYSH  CG       848    5.020327181    1.243436088    7.748735293
   85 LYSH  CD       849    4.926236159    1.317534734    7.843946320
   85 LYSH  CE       850    4.925448587    1.465392819    7.804641946
   85 LYSH  NZ       851    4.818392996    1.541141536    7.871035560
   85 LYSH  HZ1      852    4.726978509    1.515529355    7.839610038
   85 LYSH  HZ2      853    4.850940199    1.633448391    7.850540684
   85 LYSH  HZ3      854    4.812663473    1.523863638    7.969369329
   85 LYSH  C        855    5.044471549    0.948074595    7.559072119
   85 LYSH  O        856    4.947073044    0.873538666    7.568444323
   86 PRO   N        857    5.080109223    1.006200277    7.444878191
   86 PRO   CA       858    5.034098198    0.949890869    7.317120359
   86 PRO   CB       859    5.100873409    1.048567770    7.221133336
   86 PRO   CG       860    5.092239231    1.183276477    7.293152924
   86 PRO   CD       861    5.122278574    1.146899280    7.438701945
   86 PRO   C        862    5.088078734    0.809643227    7.288324760
   86 PRO   O        863    5.025614956    0.706786910    7.262857027
   87 VAL   N        864    5.209585884    0.784894970    7.336427130
   87 VAL   H        865    5.261778935    0.869821175    7.344475557
   87 VAL   CA       866    5.282927352    0.658101420    7.323956852
   87 VAL   CB       867    5.434589444    0.656578562    7.344085155
   87 VAL   CG1      868    5.510174994    0.543571681    7.273878776
   87 VAL   CG2      869    5.492289576    0.789660803    7.295407194
   87 VAL   C        870    5.214247389    0.541424167    7.395234118
   87 VAL   O        871    5.161529839    0.450375830    7.331516235
   88 TYR   N        872    5.189702639    0.565917453    7.523641716
   88 TYR   H        873    5.223508103    0.651416169    7.562989453
   88 TYR   CA       874    5.114856795    0.481706555    7.618084434
   88 TYR   CB       875    5.122053092    0.559714056    7.749508205
   88 TYR   CG       876    5.077687036    0.469974915    7.865202285
   88 TYR   CD1      877    5.169756021    0.376062636    7.910167040
   88 TYR   HD1      878    5.275604830    0.382885930    7.885103160
   88 TYR   CD2      879    4.952648090    0.494920384    7.920554363
   88 TYR   HD2      880    4.889079420    0.579455576    7.894236323
   88 TYR   CE1      881    5.122997565    0.285128342    8.004317422
   88 TYR   HE1      882    5.198384719    0.214484439    8.039031290
   88 TYR   CE2      883    4.914975747    0.409863849    8.023819839
   88 TYR   HE2      884    4.810074648    0.413432516    8.053212955
   88 TYR   CZ       885    4.995776640    0.301974458    8.057720778
   88 TYR   OH       886    4.975191829    0.244496822    8.179242176
   88 TYR   HH       887    4.885898621    0.272628384    8.214373130
   88 TYR   C        888    4.970914784    0.444599126    7.581809214
   88 TYR   O        889    4.925360762    0.332105300    7.601823046
   89 ASP   N        890    4.922934451    0.535540085    7.497438469
   89 ASP   H        891    4.990197414    0.597879297    7.457570666
   89 ASP   CA       892    4.788593568    0.533857206    7.437761198
   89 ASP   CB       893    4.723450971    0.670259576    7.414050403
   89 ASP   CG       894    4.574421425    0.667739821    7.379514733
   89 ASP   OD1      895    4.489073008    0.685609521    7.469074744
   89 ASP   OD2      896    4.538604095    0.646961879    7.261567518
   89 ASP   C        897    4.782434495    0.451500776    7.308948542
   89 ASP   O        898    4.686174291    0.375298955    7.301264155
   90 SER   N        899    4.869066324    0.478699135    7.211767923
   90 SER   H        900    4.905478040    0.567959652    7.185161545
   90 SER   CA       901    4.886886755    0.395257665    7.092060551
   90 SER   CB       902    4.998469962    0.452784993    7.004580204
   90 SER   OG       903    4.956002161    0.583028094    6.963539808
   90 SER   HG       904    4.864379467    0.573913456    6.924525273
   90 SER   C        905    4.927470816    0.251581446    7.125569886
   90 SER   O        906    4.892769968    0.159862968    7.051316372
   91 LEU   N        907    5.021805270    0.230731815    7.216976661
   91 LEU   H        908    5.061997417    0.313936632    7.255214556
   91 LEU   CA       909    5.083914455    0.102640703    7.253670027
   91 LEU   CB       910    5.217465598    0.121087881    7.326030583
   91 LEU   CG       911    5.327792774    0.161802396    7.228137733
   91 LEU   CD1      912    5.456176194    0.183920212    7.308379729
   91 LEU   CD2      913    5.349983790    0.069227008    7.108362097
   91 LEU   C        914    4.986701723    0.013369404    7.331069313
   91 LEU   O        915    4.899679062    0.052710809    7.408582023
   92 ASP   N        916    5.004766278    6.377072476    7.313597268
   92 ASP   H        917    5.046839894    6.377116401    7.222876318
   92 ASP   CA       918    4.933686695    6.260026184    7.367075313
   92 ASP   CB       919    4.919914797    6.133070794    7.282802579
   92 ASP   CG       920    5.054501967    6.090974844    7.223458515
   92 ASP   OD1      921    5.082999791    6.113680729    7.103887530
   92 ASP   OD2      922    5.137466627    6.028832744    7.293297204
   92 ASP   C        923    4.984090131    6.231746286    7.508737873
   92 ASP   O        924    5.093647996    6.276732436    7.541937686
   93 ALA   N        925    4.927474106    6.121927147    7.557935788
   93 ALA   H        926    4.866858471    6.077419642    7.492028791
   93 ALA   CA       927    4.938481010    6.076335097    7.697245352
   93 ALA   CB       928    4.835959214    5.966815904    7.727306715
   93 ALA   C        929    5.071006522    6.007704917    7.730974725
   93 ALA   O        930    5.120305305    6.023341284    7.842578715
   94 VAL   N        931    5.127450539    5.944731487    7.628319952
   94 VAL   H        932    5.116799524    5.975871321    7.533884350
   94 VAL   CA       933    5.260724467    5.884836306    7.644400091
   94 VAL   CB       934    5.280981030    5.777596331    7.537178138
   94 VAL   CG1      935    5.416284336    5.709450635    7.558619788
   94 VAL   CG2      936    5.160155674    5.686591621    7.514195011
   94 VAL   C        937    5.373712130    5.986982470    7.629977870
   94 VAL   O        938    5.436277474    6.009660505    7.733424085
   95 ARG   N        939    5.357158964    6.079940060    7.536296148
   95 ARG   H        940    5.302038164    6.053506842    7.457146191
   95 ARG   CA       941    5.430494899    6.206325510    7.520225770
   95 ARG   CB       942    5.403331393    6.245957109    7.374966205
   95 ARG   CG       943    5.464289302    6.152142752    7.270584574
   95 ARG   CD       944    5.406436126    6.181733854    7.132082979
   95 ARG   NE       945    5.476282481    6.091480895    7.039446829
   95 ARG   HE       946    5.569994966    6.101045284    7.005884346
   95 ARG   CZ       947    5.423048826    5.986251366    6.975839579
   95 ARG   NH1      948    5.302463525    5.936120808    7.005857973
   95 ARG   HH11     949    5.260101584    5.858649824    6.958927930
   95 ARG   HH12     950    5.244727416    5.996572504    7.060733046
   95 ARG   NH2      951    5.500577552    5.906682533    6.900913555
   95 ARG   HH21     952    5.588379888    5.950244209    6.881087461
   95 ARG   HH22     953    5.462480247    5.825626230    6.856443734
   95 ARG   C        954    5.427218131    6.307233293    7.635194289
   95 ARG   O        955    5.533700739    6.364346293    7.658182724
   96 ARG   N        956    5.308876411    6.334350969    7.689518913
   96 ARG   H        957    5.222162918    6.329636990    7.639937961
   96 ARG   CA       958    5.299508332    6.413688169    7.812919902
   96 ARG   CB       959    5.147765203    6.406017993    7.830994303
   96 ARG   CG       960    5.063557195    6.507766644    7.753748016
   96 ARG   CD       961    4.916532960    0.001693131    7.794451315
   96 ARG   NE       962    4.836382566    0.099661575    7.719694035
   96 ARG   HE       963    4.904483948    0.121098407    7.649675543
   96 ARG   CZ       964    4.703745295    0.103964571    7.738327378
   96 ARG   NH1      965    4.629666428    0.042044789    7.831248200
   96 ARG   HH11     966    4.532749380    0.019698363    7.841625057
   96 ARG   HH12     967    4.683841370    0.009346451    7.908687323
   96 ARG   NH2      968    4.630107533    0.196048734    7.674634236
   96 ARG   HH21     969    4.665671469    0.241136073    7.592758907
   96 ARG   HH22     970    4.548443663    0.236629652    7.715694702
   96 ARG   C        971    5.370004801    6.362381784    7.938644841
   96 ARG   O        972    5.425758364    6.444453377    8.011357538
   97 ALA   N        973    5.377136886    6.230892082    7.957340640
   97 ALA   H        974    5.333518937    6.166549132    7.894425033
   97 ALA   CA       975    5.446211145    6.167161820    8.070382403
   97 ALA   CB       976    5.432329558    6.014816325    8.067634375
   97 ALA   C        977    5.594027720    6.205067511    8.059216538
   97 ALA   O        978    5.657180185    6.243266468    8.157615908
   98 ALA   N        979    5.652103595    6.200370789    7.939653283
   98 ALA   H        980    5.619865140    6.138988842    7.867587658
   98 ALA   CA       981    5.791258041    6.239774155    7.913303279
   98 ALA   CB       982    5.821624549    6.185876055    7.773364493
   98 ALA   C        983    5.816636152    6.390399394    7.922221909
   98 ALA   O        984    5.918727429    6.430825875    7.977659093
   99 ALA   N        985    5.720875609    6.473767912    7.882597733
   99 ALA   H        986    5.637837784    6.439792460    7.838417305
   99 ALA   CA       987    5.711960677    0.123671447    7.909665650
   99 ALA   CB       988    5.586900231    0.175532488    7.838397249
   99 ALA   C        989    5.723324959    0.159511825    8.057987496
   99 ALA   O        990    5.820769837    0.223872140    8.096617679
  100 ILE   N        991    5.646565556    0.092625434    8.143562620
  100 ILE   H        992    5.575686663    0.030536281    8.110068780
  100 ILE   CA       993    5.646952789    0.116956226    8.288538760
  100 ILE   CB       994    5.538819898    0.044604695    8.369046525
  100 ILE   CG1      995    5.402231064    0.087954259    8.315407499
  100 ILE   CG2      996    5.546315828    0.071248032    8.519530543
  100 ILE   CD       997    5.282715428    0.006858167    8.365930991
  100 ILE   C        998    5.784316520    0.085529323    8.348111589
  100 ILE   O        999    5.845978904    0.154171236    8.429434234
  101 ASN   N       1000    5.832388713    6.466069093    8.298798950
  101 ASN   H       1001    5.787091944    6.422528318    8.221014007
  101 ASN   CA      1002    5.954824413    6.401831229    8.348724886
  101 ASN   CB      1003    5.967145230    6.269783384    8.272443496
  101 ASN   CG      1004    6.059191100    6.174371919    8.348806228
  101 ASN   OD1     1005    6.165592088    6.209543238    8.399508484
  101 ASN   ND2     1006    6.018081927    6.048138938    8.341009160
  101 ASN   HD21    1007    6.074413882    5.976021702    8.381308510
  101 ASN   HD22    1008    5.926665490    6.022385449    8.309731516
  101 ASN   C       1009    0.011043599    6.493732966    8.322849282
  101 ASN   O       1010    0.081052488    6.529362381    8.417502405
  102 MET   N       1011    0.029833484    0.047277112    8.200182059
  102 MET   H       1012   -0.019343373    0.003643123    8.124836167
  102 MET   CA      1013    0.130231685    0.147956954    8.162876660
  102 MET   CB      1014    0.107311422    0.187452849    8.016866568
  102 MET   CG      1015    0.228152747    0.231477460    7.933968873
  102 MET   SD      1016    0.172762350    0.281785880    7.766969022
  102 MET   CE      1017    0.162282521    0.118747892    7.696311144
  102 MET   C       1018    0.111383614    0.277353754    8.242303324
  102 MET   O       1019    0.213178312    0.341097585    8.268826451
  103 VAL   N       1020    6.052080430    0.318922775    8.272597713
  103 VAL   H       1021    5.969106233    0.267389963    8.251199923
  103 VAL   CA      1022    6.032480551    0.436947752    8.358001856
  103 VAL   CB      1023    5.885399997    0.476054598    8.342260446
  103 VAL   CG1     1024    5.850936404    0.590719493    8.437503666
  103 VAL   CG2     1025    5.856938326    0.543330084    8.207829438
  103 VAL   C       1026    0.007097533    0.413376299    8.504338835
  103 VAL   O       1027    0.076029750    0.504687921    8.549499089
  104 PHE   N       1028    6.052237887    0.293514394    8.559040007
  104 PHE   H       1029    5.996596822    0.221193316    8.518108040
  104 PHE   CA      1030    0.061447260    0.267414328    0.075616179
  104 PHE   CB      1031    0.050195474    0.119950415    0.114816650
  104 PHE   CG      1032   -0.060631923    0.089073279    0.215693110
  104 PHE   CD1     1033    5.872965078    0.047462125    0.188231993
  104 PHE   HD1     1034    5.847241210    0.022171079    0.085373500
  104 PHE   CD2     1035    6.044329578    0.089560823    0.348312634
  104 PHE   HD2     1036    6.147909735    0.111219958    0.374421813
  104 PHE   CE1     1037    5.780219757    0.025484456    0.289405877
  104 PHE   HE1     1038    5.673579904    0.011783477    0.271523346
  104 PHE   CE2     1039    5.954660662    0.066364897    0.451939510
  104 PHE   HE2     1040    5.985969991    0.053798538    0.555582832
  104 PHE   CZ      1041    5.821679826    0.039970604    0.421275378
  104 PHE   HZ      1042    5.752673447    0.008609254    0.499599049
  104 PHE   C       1043    0.212947914    0.288741279    0.073339275
  104 PHE   O       1044    0.255088761    0.379054351    0.145426824
  105 GLN   N       1045    0.269594904    0.252826005    8.567053348
  105 GLN   H       1046    0.224754165    0.186555918    8.507073983
  105 GLN   CA      1047    0.415738495    0.260558952    8.553358513
  105 GLN   CB      1048    0.469354912    0.159825417    8.451456814
  105 GLN   CG      1049    0.451824679    0.015842026    8.500112444
  105 GLN   CD      1050    0.460856890    6.413664972    8.381726153
  105 GLN   OE1     1051    0.381718232    6.424559307    8.288199194
  105 GLN   NE2     1052    0.570067883    6.337924495    8.376956596
  105 GLN   HE21    1053    0.579229177    6.271128203    8.303112656
  105 GLN   HE22    1054    0.621221139    6.319623939    8.460903739
  105 GLN   C       1055    0.474559968    0.396549458    8.515241490
  105 GLN   O       1056    0.579933846    0.439886300    8.561579014
  106 MET   N       1057    0.412075256    0.444398890    8.408021602
  106 MET   H       1058    0.335584020    0.393796923    8.368164004
  106 MET   CA      1059    0.454202163    0.559029061    8.326180129
  106 MET   CB      1060    0.425477144    0.525547990    8.179666145
  106 MET   CG      1061    0.531917010    0.442321319    8.107876495
  106 MET   SD      1062    0.672339296    0.539254102    8.041719558
  106 MET   CE      1063    0.708852823    0.432928830    7.903714294
  106 MET   C       1064    0.387554777    0.688338108    8.373586915
  106 MET   O       1065    0.454146311    0.791660193    8.377949128
  107 GLY   N       1066    0.261845600    0.683030003    8.416719465
  107 GLY   H       1067    0.224227655    0.596051500    8.448676361
  107 GLY   CA      1068    0.178451346    0.797463873    8.456257055
  107 GLY   C       1069    0.141257604    0.887277640    8.338105354
  107 GLY   O       1070    0.199735289    0.885175553    8.229911903
  108 GLU   N       1071    0.070765314    0.993711204    8.375432604
  108 GLU   H       1072    0.052818312    1.014183012    8.471663760
  108 GLU   CA      1073    0.022196758    1.095279474    8.280907476
  108 GLU   CB      1074   -0.060486568    1.202867102    8.351627488
  108 GLU   CG      1075    5.941505564    1.292281967    8.243678031
  108 GLU   CD      1076    5.900874092    1.436623228    8.274067862
  108 GLU   OE1     1077    5.992247185    1.520317715    8.290510196
  108 GLU   OE2     1078    5.780156211    1.459174414    8.297429391
  108 GLU   C       1079    0.130146822    1.160690382    8.194424605
  108 GLU   O       1080    0.126699685    1.138650035    8.073460732
  109 THR   N       1081    0.242073940    1.202090412    8.253137872
  109 THR   H       1082    0.252302064    1.203218106    8.352610366
  109 THR   CA      1083    0.359680348    1.253834609    8.181706182
  109 THR   CB      1084    0.467571717    1.310157313    8.274445643
  109 THR   OG1     1085    0.497790885    1.215580623    8.377370206
  109 THR   HG1     1086    0.432883251    1.239554786    8.449568489
  109 THR   CG2     1087    0.426333103    1.446009088    8.331476729
  109 THR   C       1088    0.427207681    1.165264653    8.076800467
  109 THR   O       1089    0.447485360    1.206124052    7.962561918
  110 GLY   N       1090    0.454658924    1.044514378    8.125325860
  110 GLY   H       1091    0.457507956    1.027127634    8.223764829
  110 GLY   CA      1092    0.503730704    0.936279373    8.038781224
  110 GLY   C       1093    0.422247257    0.891942580    7.917116360
  110 GLY   O       1094    0.459043126    0.915715310    7.802195357
  111 VAL   N       1095    0.295605424    0.870517304    7.951587086
  111 VAL   H       1096    0.253781588    0.902982395    8.036416413
  111 VAL   CA      1097    0.209864274    0.815944572    7.845383721
  111 VAL   CB      1098    0.085880921    0.742739165    7.897108579
  111 VAL   CG1     1099    0.123395088    0.623891798    7.985841585
  111 VAL   CG2     1100   -0.000700021    0.829267736    7.988885325
  111 VAL   C       1101    0.166419348    0.918005728    7.740008609
  111 VAL   O       1102    0.198746815    0.893264979    7.623939785
  112 ALA   N       1103    0.157427196    1.042481986    7.785959840
  112 ALA   H       1104    0.169710159    1.065003765    7.882618956
  112 ALA   CA      1105    0.126205204    1.150165845    7.690878754
  112 ALA   CB      1106    0.084745143    1.274389733    7.769988611
  112 ALA   C       1107    0.235836859    1.194515584    7.593796810
  112 ALA   O       1108    0.212865523    1.270270757    7.499656590
  113 GLY   N       1109    0.355377838    1.151583168    7.633220372
  113 GLY   H       1110    0.369340749    1.125491619    7.728745520
  113 GLY   CA      1111    0.485072766    1.164385096    7.565226647
  113 GLY   C       1112    0.501638433    1.065756380    7.449432477
  113 GLY   O       1113    0.526745843    1.115325959    7.339696436
  114 PHE   N       1114    0.458063486    0.943104168    7.476807226
  114 PHE   H       1115    0.445870105    0.917610065    7.572730689
  114 PHE   CA      1116    0.446586266    0.835020800    7.377825229
  114 PHE   CB      1117    0.438352923    0.708895117    7.464049212
  114 PHE   CG      1118    0.573896271    0.637973846    7.460762188
  114 PHE   CD1     1119    0.665772023    0.664696399    7.561594123
  114 PHE   HD1     1120    0.644272522    0.723274203    7.650968831
  114 PHE   CD2     1121    0.600148561    0.539814283    7.365912958
  114 PHE   HD2     1122    0.522654820    0.506212386    7.297009306
  114 PHE   CE1     1123    0.788003919    0.598540007    7.563070460
  114 PHE   HE1     1124    0.862898225    0.614715020    7.640595589
  114 PHE   CE2     1125    0.716237752    0.464105084    7.376589949
  114 PHE   HE2     1126    0.737191174    0.379009013    7.311769315
  114 PHE   CZ      1127    0.814080239    0.500018196    7.468550239
  114 PHE   HZ      1128    0.912399540    0.453022147    7.466573610
  114 PHE   C       1129    0.338108437    0.841514078    7.270125348
  114 PHE   O       1130    0.297148988    0.739544898    7.214841384
  115 THR   N       1131    0.318040594    0.959940728    7.212990399
  115 THR   H       1132    0.386487476    1.029771248    7.233979677
  115 THR   CA      1133    0.207829338    0.997735573    7.123358342
  115 THR   CB      1134    0.213274304    1.143083246    7.075849540
  115 THR   OG1     1135    0.350593201    1.169369943    7.045799043
  115 THR   HG1     1136    0.356885180    1.266068864    7.021107557
  115 THR   CG2     1137    0.159281448    1.242467600    7.178885351
  115 THR   C       1138    0.179589812    0.903803240    7.005923090
  115 THR   O       1139    0.064548730    0.863733677    6.988925986
  116 ASN   N       1140    0.284370702    0.876043941    6.928845683
  116 ASN   H       1141    0.370525854    0.922476819    6.949382686
  116 ASN   CA      1142    0.289203881    0.784023608    6.814311606
  116 ASN   CB      1143    0.432829592    0.755432354    6.770008691
  116 ASN   CG      1144    0.478741975    0.871090815    6.681008107
  116 ASN   OD1     1145    0.419921144    0.979109426    6.681025115
  116 ASN   ND2     1146    0.576462170    0.844770609    6.594713887
  116 ASN   HD21    1147    0.609374485    0.921567283    6.539769429
  116 ASN   HD22    1148    0.614214326    0.752201733    6.597100235
  116 ASN   C       1149    0.221960229    0.649507763    6.842515754
  116 ASN   O       1150    0.124605321    0.622475787    6.772359435
  117 SER   N       1151    0.252032077    0.590845288    6.958036314
  117 SER   H       1152    0.333889174    0.620470986    7.007246829
  117 SER   CA      1153    0.176647451    0.475889123    7.010132051
  117 SER   CB      1154    0.226142617    0.429530952    7.147285814
  117 SER   OG      1155    0.148030390    0.324403723    7.204701009
  117 SER   HG      1156    0.190238267    0.311575962    7.294446268
  117 SER   C       1157    0.025062582    0.492031117    7.023295892
  117 SER   O       1158   -0.053432483    0.427939840    6.953574697
  118 LEU   N       1159    6.052811152    0.596884044    7.096981339
  118 LEU   H       1160    6.121492776    0.658333204    7.135815574
  118 LEU   CA      1161    5.919059950    0.647968190    7.130296452
  118 LEU   CB      1162    5.920679945    0.776073258    7.213940236
  118 LEU   CG      1163    5.997792649    0.753996811    7.344232119
  118 LEU   CD1     1164    6.039412116    0.888700691    7.403624566
  118 LEU   CD2     1165    5.908686173    0.679372684    7.443723771
  118 LEU   C       1166    5.836955930    0.663243184    7.002082456
  118 LEU   O       1167    5.731984898    0.599169458    6.999692090
  119 ARG   N       1168    5.887702205    0.738626180    6.904967894
  119 ARG   H       1169    5.969952143    0.794805589    6.913842667
  119 ARG   CA      1170    5.817479054    0.752339552    6.776541712
  119 ARG   CB      1171    5.842596158    0.892635293    6.720895642
  119 ARG   CG      1172    5.984931336    0.906194645    6.666435759
  119 ARG   CD      1173    6.010008078    1.047920648    6.614558083
  119 ARG   NE      1174    6.154687882    1.065554838    6.595435618
  119 ARG   HE      1175    6.221625156    1.018351252    6.538078832
  119 ARG   CZ      1176    6.214106652    1.177370239    6.639271986
  119 ARG   NH1     1177    6.151445011    1.271557691    6.711076842
  119 ARG   HH11    1178    6.193483948    1.350758097    6.755330943
  119 ARG   HH12    1179    6.054134546    1.283553048    6.691440000
  119 ARG   NH2     1180    6.337065553    1.213366678    6.600026590
  119 ARG   HH21    1181    6.371183320    1.293284679    6.649506068
  119 ARG   HH22    1182    6.374171092    1.163463775    6.521719370
  119 ARG   C       1183    5.828833839    0.640153240    6.673123639
  119 ARG   O       1184    5.739951339    0.631868264    6.588505867
  120 MET   N       1185    5.923129501    0.549577959    6.697534790
  120 MET   H       1186    6.007094607    0.563051485    6.750163054
  120 MET   CA      1187    5.932850331    0.430368087    6.612056866
  120 MET   CB      1188    6.072977073    0.368965897    6.610261792
  120 MET   CG      1189    0.105971719    0.447229695    6.520790559
  120 MET   SD      1190    0.280478656    0.392195264    6.519951568
  120 MET   CE      1191    0.338943511    0.535577584    6.432160822
  120 MET   C       1192    5.833439203    0.323171324    6.657212635
  120 MET   O       1193    5.769841828    0.259211388    6.573578954
  121 LEU   N       1194    5.802444559    0.313720761    6.786204553
  121 LEU   H       1195    5.852584369    0.355356647    6.862055473
  121 LEU   CA      1196    5.697273631    0.222771388    6.833918565
  121 LEU   CB      1197    5.686921317    0.228677477    6.986455374
  121 LEU   CG      1198    5.811374562    0.169646365    7.053055334
  121 LEU   CD1     1199    5.804681828    0.188375321    7.204756669
  121 LEU   CD2     1200    5.839591750    0.024356556    7.014265248
  121 LEU   C       1201    5.556535059    0.253833138    6.782552458
  121 LEU   O       1202    5.476115341    0.166054353    6.751606524
  122 GLN   N       1203    5.526090390    0.383021449    6.791145499
  122 GLN   H       1204    5.588018510    0.443639227    6.841064246
  122 GLN   CA      1205    5.406185376    0.445057271    6.732962938
  122 GLN   CB      1206    5.414270644    0.593178602    6.770485702
  122 GLN   CG      1207    5.387705371    0.634932263    6.915270835
  122 GLN   CD      1208    5.429743979    0.779326834    6.943409919
  122 GLN   OE1     1209    5.543120715    0.822619806    6.923421853
  122 GLN   NE2     1210    5.330256625    0.862605185    6.972698428
  122 GLN   HE21    1211    5.363219924    0.952579307    7.001300693
  122 GLN   HE22    1212    5.233923422    0.846917663    6.950932714
  122 GLN   C       1213    5.386486667    0.435977347    6.581496738
  122 GLN   O       1214    5.275731641    0.407348706    6.536284280
  123 GLN   N       1215    5.495134603    0.443720244    6.505168896
  123 GLN   H       1216    5.578990111    0.489805797    6.534256680
  123 GLN   CA      1217    5.493561774    0.417092051    6.360602540
  123 GLN   CB      1218    5.599767759    0.503863424    6.292751861
  123 GLN   CG      1219    5.563287716    0.652455739    6.291123211
  123 GLN   CD      1220    5.664789575    0.745114794    6.223878936
  123 GLN   OE1     1221    5.734635417    0.704415591    6.131174854
  123 GLN   NE2     1222    5.673167560    0.873676974    6.256943383
  123 GLN   HE21    1223    5.736680795    0.938068105    6.214262412
  123 GLN   HE22    1224    5.603522665    0.922032141    6.309978996
  123 GLN   C       1225    5.520405796    0.273807477    6.314108726
  123 GLN   O       1226    5.564075396    0.256555855    6.200414892
  124 LYSH  N       1227    5.491760156    0.176095876    6.399679571
  124 LYSH  H       1228    5.427366948    0.203079074    6.471284238
  124 LYSH  CA      1229    5.504378704    0.031420000    6.376908111
  124 LYSH  CB      1230    5.405727733   -0.025693480    6.274841346
  124 LYSH  CG      1231    5.263101894    6.475268321    6.329806411
  124 LYSH  CD      1232    5.157949376    6.406321576    6.242638968
  124 LYSH  CE      1233    5.023734317    6.412279418    6.315839912
  124 LYSH  NZ      1234    4.977520922    6.546464929    6.354153884
  124 LYSH  HZ1     1235    5.060142784    6.594931259    6.382871037
  124 LYSH  HZ2     1236    4.910719695    6.548831486    6.428530767
  124 LYSH  HZ3     1237    4.922054586    6.584842356    6.280324016
  124 LYSH  C       1238    5.643134345    6.466114057    6.352359390
  124 LYSH  O       1239    5.653601116    6.348756270    6.317046378
  125 ARG   N       1240    5.743822082    0.047196991    6.395573060
  125 ARG   H       1241    5.734188423    0.135404954    6.441686863
  125 ARG   CA      1242    5.880508528    0.010811961    6.355534621
  125 ARG   CB      1243    5.946678787    0.143209335    6.316812119
  125 ARG   CG      1244    5.899124026    0.188139679    6.178507994
  125 ARG   CD      1245    5.914986995    0.340060770    6.169887982
  125 ARG   NE      1246    6.053901999    0.385281955    6.153649416
  125 ARG   HE      1247    6.101051009    0.328917744    6.085826266
  125 ARG   CZ      1248    6.100064585    0.509731552    6.171955847
  125 ARG   NH1     1249    6.000980921    0.598508858    6.187952595
  125 ARG   HH11    1250    6.026801253    0.694256930    6.200788465
  125 ARG   HH12    1251    5.907659271    0.580476721    6.156874203
  125 ARG   NH2     1252    6.210759990    0.553935985    6.110733334
  125 ARG   HH21    1253    6.242872980    0.647044717    6.128035699
  125 ARG   HH22    1254    6.252966693    0.492812236    6.043782529
  125 ARG   C       1255    5.961685360    6.433419306    6.463595424
  125 ARG   O       1256    6.070274450    6.470974820    6.507510728
  126 TRP   N       1257    5.913680254    6.315488432    6.502010752
  126 TRP   H       1258    5.852181468    6.264534364    6.441831607
  126 TRP   CA      1259    5.969242930    6.241690164    6.616371514
  126 TRP   CB      1260    5.892812586    6.111031903    6.638700492
  126 TRP   CG      1261    5.740966558    6.115228623    6.620535772
  126 TRP   CD1     1262    5.674394391    6.045335222    6.529043254
  126 TRP   HD1     1263    5.717847098    5.968979524    6.464525073
  126 TRP   CD2     1264    5.647243315    6.194307044    6.685983754
  126 TRP   NE1     1265    5.547825639    6.086138857    6.526717727
  126 TRP   HE1     1266    5.480858174    6.062196481    6.456408315
  126 TRP   CE2     1267    5.523817986    6.170505125    6.626679692
  126 TRP   CE3     1268    5.661894429    6.289391321    6.786298065
  126 TRP   HE3     1269    5.759293118    6.308253736    6.831428477
  126 TRP   CZ2     1270    5.409879610    6.238329565    6.668378324
  126 TRP   HZ2     1271    5.315717447    6.239762719    6.613489679
  126 TRP   CZ3     1272    5.547863343    6.361235438    6.820263466
  126 TRP   HZ3     1273    5.552570133    6.428436244    6.905948478
  126 TRP   CH2     1274    5.421996260    6.335119658    6.767391126
  126 TRP   HH2     1275    5.343035943    6.408192431    6.784899921
  126 TRP   C       1276    0.053871370    6.203497965    6.608661524
  126 TRP   O       1277    0.127613358    6.232199817    6.702827510
  127 ASP   N       1278    0.091185973    6.161538610    6.488082561
  127 ASP   H       1279    0.028102707    6.137710112    6.414229202
  127 ASP   CA      1280    0.229653748    6.138926980    6.444188041
  127 ASP   CB      1281    0.220119128    6.079372903    6.303577726
  127 ASP   CG      1282    0.163988161    5.937154454    6.297915680
  127 ASP   OD1     1283    0.243815107    5.850690720    6.255765941
  127 ASP   OD2     1284    0.040982758    5.919834275    6.284052847
  127 ASP   C       1285    0.322703282    6.260311035    6.448724331
  127 ASP   O       1286    0.420730377    6.256946859    6.522951500
  128 GLU   N       1287    0.277026021    6.371309391    6.391422728
  128 GLU   H       1288    0.194250581    6.384453604    6.336857948
  128 GLU   CA      1289    0.355684462    0.000967734    6.398820389
  128 GLU   CB      1290    0.300855618    0.105293821    6.301256432
  128 GLU   CG      1291    0.333087777    0.068411456    6.156297208
  128 GLU   CD      1292    0.285740947    0.172223336    6.054381370
  128 GLU   OE1     1293    0.176382212    0.164575341    5.994322149
  128 GLU   OE2     1294    0.361124222    0.267876392    6.026265508
  128 GLU   C       1295    0.368085243    0.063944204    6.537720729
  128 GLU   O       1296    0.475911241    0.109946121    6.574972638
  129 ALA   N       1297    0.262969093    0.043325970    6.616552111
  129 ALA   H       1298    0.165171578    0.030999680    6.599675129
  129 ALA   CA      1299    0.263151006    0.063137788    6.762209843
  129 ALA   CB      1300    0.117146250    0.048343752    6.805444361
  129 ALA   C       1301    0.355241963    6.467775219    6.845185528
  129 ALA   O       1302    0.439393799    6.509512467    6.924604108
  130 ALA   N       1303    0.360522562    6.341202399    6.804684466
  130 ALA   H       1304    0.293742932    6.329164010    6.731232084
  130 ALA   CA      1305    0.440241221    6.237547445    6.871828639
  130 ALA   CB      1306    0.406428429    6.096276144    6.823822543
  130 ALA   C       1307    0.590321011    6.265864028    6.862609742
  130 ALA   O       1308    0.643515803    6.280872925    6.972500645
  131 VAL   N       1309    0.631177175    6.299573805    6.740599611
  131 VAL   H       1310    0.552736575    6.304225580    6.678749981
  131 VAL   CA      1311    0.770957924    6.338053887    6.716244715
  131 VAL   CB      1312    0.803549271    6.328427839    6.567060306
  131 VAL   CG1     1313    0.742328938    6.440453125    6.482722285
  131 VAL   CG2     1314    0.956434488    6.327466886    6.560914743
  131 VAL   C       1315    0.817542284    6.469327264    6.779572742
  131 VAL   O       1316    0.930781329    6.479010589    6.826634951
  132 ASN   N       1317    0.720653354    0.062303986    6.805701782
  132 ASN   H       1318    0.624681398    0.039798253    6.788884585
  132 ASN   CA      1319    0.740036210    0.185209193    6.883956327
  132 ASN   CB      1320    0.628209369    0.279411994    6.838949982
  132 ASN   CG      1321    0.601881781    0.393798899    6.937082178
  132 ASN   OD1     1322    0.550385222    0.389401051    7.048696175
  132 ASN   ND2     1323    0.637693299    0.515237778    6.896382706
  132 ASN   HD21    1324    0.635199886    0.595526415    6.955932646
  132 ASN   HD22    1325    0.655236085    0.533670621    6.799679466
  132 ASN   C       1326    0.735615453    0.168952351    7.036029560
  132 ASN   O       1327    0.821393587    0.222079811    7.106393101
  133 LEU   N       1328    0.647468156    0.081627783    7.083918631
  133 LEU   H       1329    0.570973634    0.074799382    7.019868699
  133 LEU   CA      1330    0.654772006    0.039968137    7.224715278
  133 LEU   CB      1331    0.524734273   -0.026445623    7.270423044
  133 LEU   CG      1332    0.417657256    0.070097731    7.321647608
  133 LEU   CD1     1333    0.304696451   -0.014308887    7.380978389
  133 LEU   CD2     1334    0.475403689    0.151363674    7.437703844
  133 LEU   C       1335    0.773708745    6.450357173    7.271858846
  133 LEU   O       1336    0.817640683    6.453709221    7.386703938
  134 ALA   N       1337    0.807421668    6.357065559    7.183247992
  134 ALA   H       1338    0.737667363    6.320522029    7.121608038
  134 ALA   CA      1339    0.936579224    6.286872930    7.182804291
  134 ALA   CB      1340    0.931628310    6.167128859    7.087671425
  134 ALA   C       1341    1.060076528    6.376969859    7.176412962
  134 ALA   O       1342    1.166659551    6.334036422    7.220329873
  135 LYSH  N       1343    1.056604475    0.001473141    7.116729854
  135 LYSH  H       1344    0.976593450    0.036470712    7.068012916
  135 LYSH  CA      1345    1.169267633    0.095880651    7.114070533
  135 LYSH  CB      1346    1.155681237    0.161862626    6.976685558
  135 LYSH  CG      1347    1.277208287    0.224396783    6.907887898
  135 LYSH  CD      1348    1.238414640    0.267970789    6.766439312
  135 LYSH  CE      1349    1.339272243    0.365691904    6.705755153
  135 LYSH  NZ      1350    1.362450869    0.490979465    6.779075486
  135 LYSH  HZ1     1351    1.339067616    0.568942260    6.720979377
  135 LYSH  HZ2     1352    1.460569668    0.500087455    6.796097147
  135 LYSH  HZ3     1353    1.309726025    0.502284184    6.863290834
  135 LYSH  C       1354    1.169174743    0.190188638    7.234552584
  135 LYSH  O       1355    1.204187308    0.307191967    7.219949995
  136 SER   N       1356    1.173890602    0.130961893    7.353551793
  136 SER   H       1357    1.222152554    0.043658227    7.360627966
  136 SER   CA      1358    1.150174814    0.199080841    7.481653466
  136 SER   CB      1359    1.004823042    0.196234286    7.529369199
  136 SER   OG      1360    0.964575631    0.069785496    7.582688979
  136 SER   HG      1361    0.908979106    0.033479709    7.507916934
  136 SER   C       1362    1.238585515    0.155836531    7.598806287
  136 SER   O       1363    1.268276174    0.037778494    7.616403745
  137 ARG   N       1364    1.262626043    0.249235545    7.690397140
  137 ARG   H       1365    1.221567664    0.340280353    7.685329092
  137 ARG   CA      1366    1.321334683    0.212415697    7.820052565
  137 ARG   CB      1367    1.362312335    0.340309114    7.893361692
  137 ARG   CG      1368    1.502945960    0.391356941    7.861312814
  137 ARG   CD      1369    1.623731991    0.297462784    7.860242799
  137 ARG   NE      1370    1.746260938    0.376989728    7.843834697
  137 ARG   HE      1371    1.773569613    0.427106922    7.925935262
  137 ARG   CZ      1372    1.795755547    0.406574552    7.722881379
  137 ARG   NH1     1373    1.752064904    0.354075521    7.607595714
  137 ARG   HH11    1374    1.764644433    0.395861056    7.517624510
  137 ARG   HH12    1375    1.727806748    0.257077834    7.605881424
  137 ARG   NH2     1376    1.920040833    0.456636125    7.722265094
  137 ARG   HH21    1377    1.954622031    0.480628334    7.631560852
  137 ARG   HH22    1378    1.958314910    0.496636293    7.805534073
  137 ARG   C       1379    1.238426583    0.120117756    7.909605763
  137 ARG   O       1380    1.289172415    0.022211796    7.964099691
  138 TRP   N       1381    1.107445614    0.130800530    7.889072141
  138 TRP   H       1382    1.070051716    0.211448888    7.843273931
  138 TRP   CA      1383    1.008644888    0.045749037    7.957009662
  138 TRP   CB      1384    0.871834567    0.101679640    7.917455147
  138 TRP   CG      1385    0.746344924    0.021185187    7.951874011
  138 TRP   CD1     1386    0.679558275    0.016302996    8.066785329
  138 TRP   HD1     1387    0.719369226    0.056711203    8.159866726
  138 TRP   CD2     1388    0.659427299   -0.029582964    7.856009088
  138 TRP   NE1     1389    0.557436701   -0.033263689    8.048958324
  138 TRP   HE1     1390    0.489626640   -0.041573758    8.121974438
  138 TRP   CE2     1391    0.539681586   -0.059677644    7.919831609
  138 TRP   CE3     1392    0.683570706    6.419389968    7.726862082
  138 TRP   HE3     1393    0.757837788    6.462037057    7.659447248
  138 TRP   CZ2     1394    0.444134319    6.355646101    7.856967261
  138 TRP   HZ2     1395    0.351377787    6.322000796    7.903265629
  138 TRP   CZ3     1396    0.582350672    6.352649288    7.658894461
  138 TRP   HZ3     1397    0.588605453    6.333488753    7.551784039
  138 TRP   CH2     1398    0.465561568    6.316866953    7.725231833
  138 TRP   HH2     1399    0.380979597    6.271438840    7.673626627
  138 TRP   C       1400    1.018466676    6.391713262    7.920894304
  138 TRP   O       1401    1.027117144    6.310011623    8.012445569
  139 TYR   N       1402    1.036111748    6.359842849    7.792976120
  139 TYR   H       1403    1.003416967    6.420639251    7.720617391
  139 TYR   CA      1404    1.060357600    6.222010660    7.747976268
  139 TYR   CB      1405    1.070138387    6.219071476    7.595316686
  139 TYR   CG      1406    1.091233725    6.086308497    7.522266660
  139 TYR   CD1     1407    0.979298514    6.004029477    7.517622545
  139 TYR   HD1     1408    0.894278737    6.018521687    7.584264789
  139 TYR   CD2     1409    1.199894043    6.069072679    7.437320907
  139 TYR   HD2     1410    1.297544273    6.114952934    7.452780953
  139 TYR   CE1     1411    0.969142702    5.907258381    7.418357957
  139 TYR   HE1     1412    0.878575462    5.846864724    7.424142419
  139 TYR   CE2     1413    1.183664236    5.974105059    7.337127419
  139 TYR   HE2     1414    1.274841252    5.949035921    7.282912791
  139 TYR   CZ      1415    1.071005337    5.893616300    7.324769496
  139 TYR   OH      1416    1.040959022    5.848733585    7.199943301
  139 TYR   HH      1417    1.121918299    5.863091789    7.143027689
  139 TYR   C       1418    1.188511698    6.160721854    7.804817555
  139 TYR   O       1419    1.206862274    6.039442414    7.814014534
  140 ASN   N       1420    1.294239208    6.241406659    7.802821210
  140 ASN   H       1421    1.284701809    6.337765067    7.777828009
  140 ASN   CA      1422    1.422628146    6.207176577    7.865697656
  140 ASN   CB      1423    1.535970523    6.299838826    7.821244325
  140 ASN   CG      1424    1.557794009    6.303633955    7.669861158
  140 ASN   OD1     1425    1.498877441    6.374220210    7.588158448
  140 ASN   ND2     1426    1.659604701    6.228983129    7.628042097
  140 ASN   HD21    1427    1.679928107    6.233513396    7.530239832
  140 ASN   HD22    1428    1.719680745    6.178426625    7.689958250
  140 ASN   C       1429    1.429671742    6.191785230    8.017770026
  140 ASN   O       1430    1.488204357    6.094538185    8.065160470
  141 GLN   N       1431    1.362648709    6.280012751    8.091359512
  141 GLN   H       1432    1.335807073    6.368240755    8.052668231
  141 GLN   CA      1433    1.352817837    6.262749967    8.237016112
  141 GLN   CB      1434    1.309565638    6.385755546    8.317088783
  141 GLN   CG      1435    1.422261886    6.489083469    8.311825582
  141 GLN   CD      1436    1.387372070    0.115128673    8.399577178
  141 GLN   OE1     1437    1.303173355    0.199041492    8.368008317
  141 GLN   NE2     1438    1.445687112    0.116234829    8.519105479
  141 GLN   HE21    1439    1.409135716    0.180730465    8.586211688
  141 GLN   HE22    1440    1.520599139    0.053123312    8.539206144
  141 GLN   C       1441    1.261975663    6.154295826    8.295298179
  141 GLN   O       1442    1.293656750    6.098683093    8.400339420
  142 THR   N       1443    1.154943240    6.125609849    8.221737777
  142 THR   H       1444    1.095703260    6.144186011    8.143336370
  142 THR   CA      1445    1.068115370    6.013139116    8.259435984
  142 THR   CB      1446    0.945514405    6.039793628    8.347020144
  142 THR   OG1     1447    0.869957440    6.143313360    8.283579542
  142 THR   HG1     1448    0.900090552    6.235712249    8.307091988
  142 THR   CG2     1449    0.995752720    6.085274800    8.484188050
  142 THR   C       1450    1.020561131    5.925156529    8.143649471
  142 THR   O       1451    0.904054668    5.928249108    8.104298646
  143 PRO   N       1452    1.103222078    5.830249745    8.100628325
  143 PRO   CA      1453    1.079726218    5.763649288    7.971705117
  143 PRO   CB      1454    1.210827049    5.689195399    7.945624538
  143 PRO   CG      1455    1.263781375    5.651176493    8.084043286
  143 PRO   CD      1456    1.227652914    5.779071953    8.159870215
  143 PRO   C       1457    0.963898313    5.667413131    7.944601014
  143 PRO   O       1458    0.886480635    5.700763127    7.855028779
  144 ASN   N       1459    0.937437297    5.575058583    8.036581196
  144 ASN   H       1460    0.987044430    5.571475783    8.123345860
  144 ASN   CA      1461    0.822903571    5.483373576    8.027427354
  144 ASN   CB      1462    0.833751473    5.377811570    8.137639979
  144 ASN   CG      1463    0.747372110    5.253333878    8.116363079
  144 ASN   OD1     1464    0.641910599    5.254887296    8.053104770
  144 ASN   ND2     1465    0.796305018    5.142960177    8.172140429
  144 ASN   HD21    1466    0.730125599    5.070890524    8.192761153
  144 ASN   HD22    1467    0.886131836    5.135919238    8.215504285
  144 ASN   C       1468    0.688618110    5.554787959    8.044079473
  144 ASN   O       1469    0.597439980    5.530624364    7.965139153
  145 ARG   N       1470    0.698940734    5.658828161    8.126283806
  145 ARG   H       1471    0.785214515    5.689885008    8.166181758
  145 ARG   CA      1472    0.579056568    5.741680391    8.145575410
  145 ARG   CB      1473    0.605336689    5.836550573    8.262700784
  145 ARG   CG      1474    0.483300354    5.911649264    8.316330789
  145 ARG   CD      1475    0.504861710    5.987473681    8.447462422
  145 ARG   NE      1476    0.382162971    6.060591517    8.482192831
  145 ARG   HE      1477    0.352156518    6.043758972    8.388298110
  145 ARG   CZ      1478    0.380697499    6.121565149    8.601497973
  145 ARG   NH1     1479    0.471744444    6.108057407    8.698883158
  145 ARG   HH11    1480    0.474343758    6.154887039    8.787196605
  145 ARG   HH12    1481    0.551831578    6.053205016    8.674869728
  145 ARG   NH2     1482    0.277146812    6.204621951    8.619765840
  145 ARG   HH21    1483    0.274366354    6.240612267    8.713016447
  145 ARG   HH22    1484    0.214740258    6.225765229    8.544548947
  145 ARG   C       1485    0.532225094    5.820381194    8.022993552
  145 ARG   O       1486    0.421216245    5.796599063    7.975649704
  146 ALA   N       1487    0.628845636    5.885825513    7.959185370
  146 ALA   H       1488    0.721679667    5.892383360    7.995794265
  146 ALA   CA      1489    0.600490034    5.963761288    7.837800834
  146 ALA   CB      1490    0.713954635    6.060925563    7.804711054
  146 ALA   C       1491    0.564366769    5.875522641    7.718133066
  146 ALA   O       1492    0.470062714    5.906063524    7.645312001
  147 LYSH  N       1493    0.634502231    5.762921750    7.708525265
  147 LYSH  H       1494    0.710106567    5.743360006    7.770991240
  147 LYSH  CA      1495    0.611675340    5.659537340    7.606537496
  147 LYSH  CB      1496    0.723229828    5.555890939    7.621433514
  147 LYSH  CG      1497    0.702505727    5.433263597    7.532306734
  147 LYSH  CD      1498    0.805853275    5.322524249    7.553797198
  147 LYSH  CE      1499    0.802569575    5.280538158    7.700889145
  147 LYSH  NZ      1500    0.895462325    5.168757995    7.722911792
  147 LYSH  HZ1     1501    0.855898894    5.082411356    7.691613609
  147 LYSH  HZ2     1502    0.917741185    5.156814824    7.819666830
  147 LYSH  HZ3     1503    0.980639937    5.177187965    7.671189066
  147 LYSH  C       1504    0.467310363    5.608839931    7.607211093
  147 LYSH  O       1505    0.395589389    5.642016140    7.512954284
  148 ARG   N       1506    0.414743026    5.576442915    7.725022290
  148 ARG   H       1507    0.461920736    5.601259111    7.809629386
  148 ARG   CA      1508    0.274157540    5.539952475    7.747727502
  148 ARG   CB      1509    0.239314421    5.482522682    7.885194941
  148 ARG   CG      1510    0.333383999    5.367970080    7.923111886
  148 ARG   CD      1511    0.287055505    5.308428814    8.056221683
  148 ARG   NE      1512    0.322441306    5.390315450    8.173050251
  148 ARG   HE      1513    0.286332996    5.483547422    8.171069434
  148 ARG   CZ      1514    0.394413062    5.352596484    8.279595388
  148 ARG   NH1     1515    0.455193463    5.233265117    8.284248719
  148 ARG   HH11    1516    0.509966534    5.215427046    8.365985695
  148 ARG   HH12    1517    0.440974109    5.164548680    8.213009364
  148 ARG   NH2     1518    0.403607413    5.434475754    8.385255914
  148 ARG   HH21    1519    0.462478430    5.406585148    8.461118748
  148 ARG   HH22    1520    0.355336864    5.522044549    8.385775636
  148 ARG   C       1521    0.174543538    5.652373703    7.718617793
  148 ARG   O       1522    0.078612988    5.631215600    7.644585940
  149 VAL   N       1523    0.206420962    5.773071711    7.764520368
  149 VAL   H       1524    0.275519295    5.777682019    7.836670231
  149 VAL   CA      1525    0.125039550    5.893582983    7.742952352
  149 VAL   CB      1526    0.180117692    6.011223874    7.823803277
  149 VAL   CG1     1527    0.105513911    6.143940407    7.808608617
  149 VAL   CG2     1528    0.163480232    5.972905416    7.970992237
  149 VAL   C       1529    0.112206369    5.932171147    7.595456169
  149 VAL   O       1530   -0.002359931    5.939071919    7.551198901
  150 ILE   N       1531    0.220625465    5.945704805    7.519599704
  150 ILE   H       1532    0.313574946    5.944729004    7.556495922
  150 ILE   CA      1533    0.225857495    5.967925078    7.374369342
  150 ILE   CB      1534    0.371439357    5.971621501    7.327442086
  150 ILE   CG1     1535    0.451520521    6.082384305    7.396224326
  150 ILE   CG2     1536    0.385917704    5.996660433    7.177192273
  150 ILE   CD      1537    0.602183663    6.058502108    7.384314396
  150 ILE   C       1538    0.155025935    5.853651419    7.301320441
  150 ILE   O       1539    0.071867174    5.891113016    7.218788607
  151 THR   N       1540    0.160110500    5.727265933    7.342444789
  151 THR   H       1541    0.234744802    5.697536557    7.402005457
  151 THR   CA      1542    0.072162666    5.618313317    7.297685776
  151 THR   CB      1543    0.110127316    5.486491620    7.365466022
  151 THR   OG1     1544    0.249160610    5.453690983    7.358928991
  151 THR   HG1     1545    0.265076950    5.372180282    7.414640806
  151 THR   CG2     1546    0.021215748    5.371298817    7.318153014
  151 THR   C       1547    5.987990108    5.652386693    7.319902701
  151 THR   O       1548    5.918479639    5.654518586    7.218440996
  152 THR   N       1549    5.948096538    5.692048207    7.440427772
  152 THR   H       1550    6.006025362    5.690388001    7.521922739
  152 THR   CA      1551    5.810133017    5.737587047    7.462884806
  152 THR   CB      1552    5.779267942    5.753911717    7.611856663
  152 THR   OG1     1553    5.849190603    5.861570874    7.674858350
  152 THR   HG1     1554    5.924511217    5.901088853    7.622268878
  152 THR   CG2     1555    5.807645802    5.625472070    7.690028430
  152 THR   C       1556    5.756053305    5.851046525    7.375625257
  152 THR   O       1557    5.645800727    5.842745616    7.321721897
  153 PHE   N       1558    5.843414441    5.944547851    7.339370329
  153 PHE   H       1559    5.935696183    5.951995780    7.377178361
  153 PHE   CA      1560    5.822527618    6.044198671    7.233333532
  153 PHE   CB      1561    5.916937098    6.164596688    7.234377723
  153 PHE   CG      1562    5.918100457    6.248291051    7.362466348
  153 PHE   CD1     1563    5.802419517    6.316800954    7.397758193
  153 PHE   HD1     1564    5.710394737    6.294749113    7.343664908
  153 PHE   CD2     1565    6.039092124    6.283008399    7.421399251
  153 PHE   HD2     1566    6.135608155    6.252493184    7.380971437
  153 PHE   CE1     1567    5.808172343    6.419771457    7.490943007
  153 PHE   HE1     1568    5.715979075    6.472511329    7.515443061
  153 PHE   CE2     1569    6.041539851    6.384581821    7.516245548
  153 PHE   HE2     1570    6.130161266    6.386986712    7.579659938
  153 PHE   CZ      1571    5.928784486    6.459687840    7.547324130
  153 PHE   HZ      1572    5.948759466    6.562398981    7.577858359
  153 PHE   C       1573    5.812023203    5.988003894    7.091431159
  153 PHE   O       1574    5.733684731    6.036501471    7.009951813
  154 ARG   N       1575    5.916282725    5.912200183    7.058679868
  154 ARG   H       1576    5.987232144    5.891915317    7.126156472
  154 ARG   CA      1577    5.929765854    5.858774541    6.922382846
  154 ARG   CB      1578    6.070235908    5.803489987    6.897381683
  154 ARG   CG      1579    6.116781856    5.813837653    6.752001933
  154 ARG   CD      1580    0.205401515    5.800254927    6.740517501
  154 ARG   NE      1581    0.243116918    5.668120257    6.792713926
  154 ARG   HE      1582    0.297286568    5.671006542    6.876721400
  154 ARG   CZ      1583    0.208294652    5.547968593    6.744696660
  154 ARG   NH1     1584    0.128052920    5.530854321    6.638753122
  154 ARG   HH11    1585    0.118103958    5.434646567    6.613357588
  154 ARG   HH12    1586    0.090481460    5.603899376    6.581720299
  154 ARG   NH2     1587    0.236617479    5.429354416    6.800206649
  154 ARG   HH21    1588    0.215011048    5.341003440    6.758667230
  154 ARG   HH22    1589    0.285880687    5.432781866    6.887155486
  154 ARG   C       1590    5.826025103    5.750508520    6.891894913
  154 ARG   O       1591    5.768220992    5.755736634    6.783441329
  155 THR   N       1592    5.813888774    5.644564201    6.971386080
  155 THR   H       1593    5.856824421    5.627065914    7.059987879
  155 THR   CA      1594    5.732149070    5.527826087    6.935293845
  155 THR   CB      1595    5.798673477    5.397643211    6.980431276
  155 THR   OG1     1596    5.812432219    5.400704716    7.122744438
  155 THR   HG1     1597    5.802714452    5.309503275    7.162613620
  155 THR   CG2     1598    5.918853308    5.362893369    6.892345522
  155 THR   C       1599    5.594984083    5.534789786    7.002750942
  155 THR   O       1600    5.503923110    5.463725552    6.960458067
  156 GLY   N       1601    5.573416612    5.612577602    7.108446217
  156 GLY   H       1602    5.643285225    5.672419615    7.147665690
  156 GLY   CA      1603    5.447046542    5.617430006    7.183371324
  156 GLY   C       1604    5.417806967    5.489930941    7.262730715
  156 GLY   O       1605    5.301119875    5.463713173    7.291461069
  157 THR   N       1606    5.519011330    5.405629224    7.281197957
  157 THR   H       1607    5.582607968    5.410921399    7.204203395
  157 THR   CA      1608    5.503103602    5.282673384    7.360188844
  157 THR   CB      1609    5.566933009    5.166302738    7.284080026
  157 THR   OG1     1610    5.701974949    5.203815635    7.255688799
  157 THR   HG1     1611    5.763751162    5.125441337    7.249232665
  157 THR   CG2     1612    5.477910848    5.109991799    7.173096677
  157 THR   C       1613    5.559324030    5.291454292    7.502216777
  157 THR   O       1614    5.658144502    5.362889051    7.518430712
  158 TRP   N       1615    5.511947797    5.205885897    7.592348064
  158 TRP   H       1616    5.429511996    5.151527601    7.576527261
  158 TRP   CA      1617    5.570536870    5.197662425    7.726928030
  158 TRP   CB      1618    5.460399189    5.185497621    7.832433341
  158 TRP   CG      1619    5.399733318    5.324542957    7.852305501
  158 TRP   CD1     1620    5.291268488    5.374026484    7.793364139
  158 TRP   HD1     1621    5.218436079    5.315088942    7.737661964
  158 TRP   CD2     1622    5.454685296    5.425996920    7.929801940
  158 TRP   NE1     1623    5.265018949    5.494449899    7.843316119
  158 TRP   HE1     1624    5.175218764    5.537245657    7.833098792
  158 TRP   CE2     1625    5.365876749    5.532576957    7.921163657
  158 TRP   CE3     1626    5.566354050    5.439146942    8.011500707
  158 TRP   HE3     1627    5.641529670    5.360240260    8.010440756
  158 TRP   CZ2     1628    5.391741553    5.655970701    7.979675900
  158 TRP   HZ2     1629    5.341883076    5.748277375    7.950119658
  158 TRP   CZ3     1630    5.591247556    5.555339717    8.083623754
  158 TRP   HZ3     1631    5.690524553    5.571764410    8.125519313
  158 TRP   CH2     1632    5.496591388    5.656336655    8.070949468
  158 TRP   HH2     1633    5.491630750    5.729919378    8.151211018
  158 TRP   C       1634    5.672504778    5.087741798    7.757450028
  158 TRP   O       1635    5.750435899    5.107023273    7.850646083
  159 ASP   N       1636    5.666734748    4.984872365    7.673346156
  159 ASP   H       1637    5.619704675    4.998024615    7.586076490
  159 ASP   CA      1638    5.726805681    4.851092215    7.683592191
  159 ASP   CB      1639    5.705592188    4.768928122    7.556267804
  159 ASP   CG      1640    5.558077509    4.755539733    7.517984633
  159 ASP   OD1     1641    5.479489449    4.688174601    7.588061261
  159 ASP   OD2     1642    5.520186864    4.830037547    7.425050996
  159 ASP   C       1643    5.876748933    4.844991658    7.713461227
  159 ASP   O       1644    5.927640436    4.740727750    7.754302421
  160 ALA   N       1645    5.944805672    4.958512917    7.700534899
  160 ALA   H       1646    5.922742128    5.022107776    7.626595292
  160 ALA   CA      1647    0.015142120    4.980975749    7.757425258
  160 ALA   CB      1648    0.072396884    5.114264397    7.708830732
  160 ALA   C       1649    0.006443189    4.983668077    7.910153574
  160 ALA   O       1650    0.110506038    4.946209807    7.963998370
  161 TYR   N       1651    5.973440011    5.051646192    7.971682760
  161 TYR   H       1652    5.894205719    5.082624015    7.919110473
  161 TYR   CA      1653    5.959103525    5.070287803    8.116800095
  161 TYR   CB      1654    5.853388981    5.178891957    8.137681633
  161 TYR   CG      1655    5.921605036    5.315812392    8.135496902
  161 TYR   CD1     1656    5.909997703    5.396599075    8.022975111
  161 TYR   HD1     1657    5.873903555    5.351714411    7.930442557
  161 TYR   CD2     1658    5.982188495    5.364772983    8.250618106
  161 TYR   HD2     1659    5.987955906    5.300301934    8.338317342
  161 TYR   CE1     1660    5.967738354    5.523008013    8.019947102
  161 TYR   HE1     1661    5.962966538    5.584956654    7.930389714
  161 TYR   CE2     1662    6.034461167    5.493442599    8.244655709
  161 TYR   HE2     1663    6.063092896    5.538680695    8.339601286
  161 TYR   CZ      1664    6.037252644    5.571902464    8.129938797
  161 TYR   OH      1665    6.128322828    5.671700645    8.114327697
  161 TYR   HH      1666    6.167035463    5.698165723    8.202650249
  161 TYR   C       1667    5.930417786    4.947867218    8.203985712
  161 TYR   O       1668    5.882962462    4.971833445    8.314907697
  162 LYSH  N       1669    5.981083396    4.833605476    8.158530939
  162 LYSH  H       1670    6.068377244    4.828542015    8.110004652
  162 LYSH  CA      1671    5.944538887    4.707865402    8.225335859
  162 LYSH  CB      1672    5.870403316    4.612163320    8.131766007
  162 LYSH  CG      1673    5.735466133    4.658921835    8.076840864
  162 LYSH  CD      1674    5.680022397    4.565246363    7.969333429
  162 LYSH  CE      1675    5.624206861    4.433610163    8.023789417
  162 LYSH  NZ      1676    5.588080167    4.336389583    7.919625561
  162 LYSH  HZ1     1677    5.581190905    4.242492297    7.953325270
  162 LYSH  HZ2     1678    5.660886154    4.339892723    7.851167352
  162 LYSH  HZ3     1679    5.503354111    4.370543526    7.878944618
  162 LYSH  C       1680    0.003455154    4.630172447    8.274601560
  162 LYSH  O1      1681    0.116951700    4.653078553    8.227528056
  162 LYSH  O2      1682   -0.005177766    4.538198400    8.358803374
  163 EDSR  F2      1683    5.849312959    0.394827455    7.680215940
  163 EDSR  dMe1    1684    5.984354330    0.369383444    7.612916786
  163 EDSR  CE1     1685    5.949221014    0.317244602    7.639131531
  163 EDSR  dHE1    1686    6.040780364    0.315870039    7.679308604
  163 EDSR  dH4     1687    5.936903259    0.331212491    7.667487949
  163 EDSR  F1      1688    5.740622641    0.375526099    7.595763502
  163 EDSR  dH3     1689    5.756383277    0.329874939    7.498052539
  163 EDSR  CD1     1690    5.907454247    0.250958652    7.531660789
  163 EDSR  HD1     1691    5.970384834    0.188341544    7.468415614
  163 EDSR  CG      1692    5.782802127    0.284472512    7.499583335
  163 EDSR  HG      1693    5.711360842    0.239855342    7.389012101
  163 EDSR  CE3     1694    5.620814729    0.437752437    7.628807532
  163 EDSR  HE3     1695    5.537625646    0.434523969    7.558450656
  163 EDSR  CZ2     1696    5.840336793    0.468902445    7.797484390
  163 EDSR  HZ2     1697    5.922806448    0.458168307    7.867943359
  163 EDSR  dMe2    1698    5.972154119    0.515224492    7.859805423
  163 EDSR  CZ3     1699    5.611566986    0.516050263    7.743291375
  163 EDSR  HZ3     1700    5.513011529    0.552636710    7.772087251
  163 EDSR  d2Me    1701    5.480164254    0.573702909    7.796367305
  163 EDSR  CH2     1702    5.720578405    0.532547009    7.827917973
  163 EDSR  HH2     1703    5.713902935    0.588833479    7.921014329
  163 EDSR  d3Me    1704    5.983565508    0.236512868    7.537075559
  163 EDSR  d4Me    1705    0.063408673    0.204250555    7.493857430
  163 EDSR  d5Me    1706    5.889497393    0.252201932    7.417443928
  163 EDSR  dC10    1707    0.139287225    0.166991265    7.621374038
  164 CL-   CL      1708    0.997177720    5.205946834    1.037644207
  165 CL-   CL      1709    2.530899887    1.320109114    7.176673669
  166 CL-   CL      1710    0.428437842    2.488704062    7.265718309
  167 CL-   CL      1711    4.848703122    3.342159852    8.437078943
  168 CL-   CL      1712    5.961720473    2.057958340    1.747623687
  169 CL-   CL      1713    1.195857199    1.240865657    5.598002304
  170 CL-   CL      1714    1.239223104    6.330235993    2.433884921
  171 CL-   CL      1715    0.828285231    4.462840833    1.523247462
  172 CL-   CL      1716    1.815347296    6.020027363    1.714144734
    1 SOLV  OW      1717    1.997238697    0.938841792    1.996781411
    1 SOLV  HW1     1718    2.062845689    0.918537531    2.069468460
    1 SOLV  HW2     1719    2.044416704    0.939824014    1.908615559
    2 SOLV  OW      1720    5.771522105    1.059710170    1.283041902
    2 SOLV  HW1     1721    5.857885652    1.095770871    1.247815425
    2 SOLV  HW2     1722    5.747242613    0.976580776    1.233042339
    3 SOLV  OW      1723    1.311756711    0.951603167    7.567277205
    3 SOLV  HW1     1724    1.370787066    1.010657364    7.512250244
    3 SOLV  HW2     1725    1.368059923    0.894902811    7.627401719
    4 SOLV  OW      1726    0.977064407    0.793269628    0.494572311
    4 SOLV  HW1     1727    0.969090164    0.721554012    0.563805610
    4 SOLV  HW2     1728    0.887125620    0.833699694    0.477947672
    5 SOLV  OW      1729    1.921461633    3.160081638    0.945274425
    5 SOLV  HW1     1730    1.970791599    3.168667065    1.031835427
    5 SOLV  HW2     1731    1.862289538    3.239691746    0.932592442
    6 SOLV  OW      1732    4.856326000    0.654726499    3.125435231
    6 SOLV  HW1     1733    4.789639690    0.694323235    3.062308619
    6 SOLV  HW2     1734    4.911855427    0.587036748    3.077118422
    7 SOLV  OW      1735    0.696106780    2.399241131    5.526195729
    7 SOLV  HW1     1736    0.678769391    2.378556951    5.429906861
    7 SOLV  HW2     1737    0.708046091    2.497882945    5.537473609
    8 SOLV  OW      1738    3.814621385    0.670134015    4.020545287
    8 SOLV  HW1     1739    3.740292233    0.653741476    3.955688238
    8 SOLV  HW2     1740    3.783340724    0.648967039    4.113138201
    9 SOLV  OW      1741    4.414131798    3.357814464    4.220500624
    9 SOLV  HW1     1742    4.395151948    3.398112566    4.130969949
    9 SOLV  HW2     1743    4.437278834    3.261174407    4.209325979
   10 SOLV  OW      1744    3.971524656    0.030376631    8.241631723
   10 SOLV  HW1     1745    4.023054147   -0.055071382    8.235051628
   10 SOLV  HW2     1746    3.883103101    0.012732916    8.284878279
   11 SOLV  OW      1747    5.191929537    3.856366237    1.695160764
   11 SOLV  HW1     1748    5.184139114    3.838509455    1.793244441
   11 SOLV  HW2     1749    5.175083289    3.953340795    1.677493881
   12 SOLV  OW      1750    1.212646883    2.496324407    6.704409112
   12 SOLV  HW1     1751    1.153542499    2.429375956    6.749403927
   12 SOLV  HW2     1752    1.163866946    2.583159053    6.695454138
   13 SOLV  OW      1753    0.744316302    3.682906038    6.042064746
   13 SOLV  HW1     1754    0.769453174    3.731172542    6.125960176
   13 SOLV  HW2     1755    0.668283535    3.620737627    6.060881160
   14 SOLV  OW      1756    2.308058459    0.412519076    6.156312200
   14 SOLV  HW1     1757    2.396924186    0.392811664    6.114905932
   14 SOLV  HW2     1758    2.280795138    0.336047918    6.214697635
   15 SOLV  OW      1759    5.908660460    1.597889853    4.254790358
   15 SOLV  HW1     1760    5.924924567    1.525173598    4.188098684
   15 SOLV  HW2     1761    5.837485442    1.569062153    4.318845131
   16 SOLV  OW      1762    3.844884003    5.056800165    2.475607325
   16 SOLV  HW1     1763    3.938298028    5.032049650    2.501320692
   16 SOLV  HW2     1764    3.792164092    4.973761966    2.457573637
   17 SOLV  OW      1765    3.271392012    4.494546001    4.486549853
   17 SOLV  HW1     1766    3.214338856    4.552848347    4.428707772
   17 SOLV  HW2     1767    3.243174781    4.399201983    4.475906402
   18 SOLV  OW      1768    2.110590773    3.095617740    6.846412578
   18 SOLV  HW1     1769    2.132122767    3.135711041    6.757368514
   18 SOLV  HW2     1770    2.134464507    3.160374177    6.918776810
   19 SOLV  OW      1771    0.794136634    1.203947015    5.246810289
   19 SOLV  HW1     1772    0.803623281    1.112099515    5.208418099
   19 SOLV  HW2     1773    0.843986352    1.209218076    5.333338806
   20 SOLV  OW      1774    2.315376933    1.975526340    2.713714527
   20 SOLV  HW1     1775    2.251769194    2.040764142    2.672507577
   20 SOLV  HW2     1776    2.376287213    1.939267990    2.643179319
   21 SOLV  OW      1777    3.626187591    1.303091652    7.823202149
   21 SOLV  HW1     1778    3.639907823    1.363203709    7.901931005
   21 SOLV  HW2     1779    3.622662821    1.208036001    7.854055923
   22 SOLV  OW      1780    5.666775244    2.856348013    3.757103326
   22 SOLV  HW1     1781    5.578901126    2.813567027    3.778266249
   22 SOLV  HW2     1782    5.707886619    2.810765855    3.678159834
   23 SOLV  OW      1783    3.218873087    6.249100543    6.092951938
   23 SOLV  HW1     1784    3.160893440    6.297995680    6.027778509
   23 SOLV  HW2     1785    3.270457891    6.315022679    6.147662400
   24 SOLV  OW      1786    3.675659774    2.937562911    3.120597972
   24 SOLV  HW1     1787    3.720654946    2.951279091    3.208843336
   24 SOLV  HW2     1788    3.738859819    2.892402992    3.057619655
   25 SOLV  OW      1789    2.582752550    5.674253251    5.557873357
   25 SOLV  HW1     1790    2.629378739    5.591588116    5.526370251
   25 SOLV  HW2     1791    2.485029361    5.667062628    5.537913013
   26 SOLV  OW      1792    1.570049919    5.437993847    0.178032681
   26 SOLV  HW1     1793    1.487514066    5.388860694    0.205848491
   26 SOLV  HW2     1794    1.604729942    5.399226745    0.092625659
   27 SOLV  OW      1795    0.270086071    1.232964853    8.557058761
   27 SOLV  HW1     1796    0.217160986    1.302778490    8.605276323
   27 SOLV  HW2     1797    0.309700360    1.169453554    8.623368534
   28 SOLV  OW      1798    1.502594353    6.464486597    3.687419031
   28 SOLV  HW1     1799    1.473438591    6.512732496    3.604822262
   28 SOLV  HW2     1800    1.463477135    6.372456044    3.687826487
   29 SOLV  OW      1801    4.365622466    1.372821247    3.805655693
   29 SOLV  HW1     1802    4.396641106    1.438050466    3.874814277
   29 SOLV  HW2     1803    4.437032072    1.360900592    3.736673538
   30 SOLV  OW      1804    1.955200383    4.890374366    4.218385858
   30 SOLV  HW1     1805    1.885700503    4.913948051    4.286312537
   30 SOLV  HW2     1806    2.034325191    4.849977678    4.264291787
   31 SOLV  OW      1807    0.097347704    6.430977682    4.217652008
   31 SOLV  HW1     1808    0.034206369    6.492788562    4.264476322
   31 SOLV  HW2     1809    0.131180219    6.362619690    4.282324283
   32 SOLV  OW      1810    1.431860781    3.956278580    2.192037652
   32 SOLV  HW1     1811    1.333570872    3.946868227    2.207864068
   32 SOLV  HW2     1812    1.464070676    4.041919944    2.232386537
   33 SOLV  OW      1813    0.858365929    4.310295247    4.443030487
   33 SOLV  HW1     1814    0.779271817    4.370943983    4.451143370
   33 SOLV  HW2     1815    0.859973760    4.247070645    4.520490542
   34 SOLV  OW      1816    2.624696689    0.740089213    8.051026687
   34 SOLV  HW1     1817    2.614707696    0.640616215    8.048726550
   34 SOLV  HW2     1818    2.664183932    0.767606210    8.138682354
   35 SOLV  OW      1819    1.939878697    1.906149126    1.905486563
   35 SOLV  HW1     1820    1.880181368    1.826647618    1.894730699
   35 SOLV  HW2     1821    1.885481159    1.989805185    1.898965477
   36 SOLV  OW      1822    4.635493245    4.341918754    8.191831149
   36 SOLV  HW1     1823    4.546818848    4.305028835    8.219686611
   36 SOLV  HW2     1824    4.686683825    4.271777412    8.142236390
   37 SOLV  OW      1825    4.762440981    5.017577924    8.591380614
   37 SOLV  HW1     1826    4.735569142    4.928352543    8.627666885
   37 SOLV  HW2     1827    4.806140829    5.005525186    8.502245906
   38 SOLV  OW      1828    4.434815859    5.539370194    4.214733773
   38 SOLV  HW1     1829    4.469333877    5.496192779    4.298065584
   38 SOLV  HW2     1830    4.491445465    5.618701114    4.192381145
   39 SOLV  OW      1831    2.131790174    0.796722872    6.199515424
   39 SOLV  HW1     1832    2.036197725    0.789898816    6.228071208
   39 SOLV  HW2     1833    2.147777522    0.735894966    6.121770220
   40 SOLV  OW      1834    2.751898817    3.932345718    7.951892063
   40 SOLV  HW1     1835    2.784298612    3.853378385    7.899792456
   40 SOLV  HW2     1836    2.664704398    3.963629002    7.914230148
   41 SOLV  OW      1837    4.280436956    4.386142406    3.528414345
   41 SOLV  HW1     1838    4.248110713    4.373567294    3.434622904
   41 SOLV  HW2     1839    4.204949808    4.370394191    3.592082404
   42 SOLV  OW      1840    3.254587129    2.072547627    4.742929399
   42 SOLV  HW1     1841    3.303426074    2.024975396    4.816084105
   42 SOLV  HW2     1842    3.317746166    2.092078341    4.667900014
   43 SOLV  OW      1843    0.205281742    1.148612733    3.500127496
   43 SOLV  HW1     1844    0.185492463    1.237817968    3.540756999
   43 SOLV  HW2     1845    0.188044458    1.152256354    3.401691914
   44 SOLV  OW      1846    1.764638589    0.872131044    1.831889235
   44 SOLV  HW1     1847    1.705718741    0.804494758    1.876090237
   44 SOLV  HW2     1848    1.838610472    0.897661722    1.894149079
   45 SOLV  OW      1849    2.173779135    2.203763519    4.510281966
   45 SOLV  HW1     1850    2.106360048    2.133093604    4.488824836
   45 SOLV  HW2     1851    2.138859025    2.261940577    4.583738986
   46 SOLV  OW      1852    5.995077324    4.063128167    5.346176654
   46 SOLV  HW1     1853    6.025958568    4.129304858    5.414491716
   46 SOLV  HW2     1854    5.900532557    4.083291642    5.320590127
   47 SOLV  OW      1855    0.981885574    1.582965610    8.412838501
   47 SOLV  HW1     1856    0.966448375    1.679740493    8.432745170
   47 SOLV  HW2     1857    0.966377922    1.529024046    8.495601752
   48 SOLV  OW      1858    2.411054021    1.252827683    3.869471809
   48 SOLV  HW1     1859    2.316687278    1.252299707    3.836386801
   48 SOLV  HW2     1860    2.471206609    1.214727675    3.799257749
   49 SOLV  OW      1861    5.076781876    3.603911287    4.771726701
   49 SOLV  HW1     1862    5.167266998    3.565558198    4.753249078
   49 SOLV  HW2     1863    5.008187449    3.531305181    4.766918289
   50 SOLV  OW      1864    4.932686115    5.614422587    3.355311534
   50 SOLV  HW1     1865    5.008588944    5.562986735    3.395224591
   50 SOLV  HW2     1866    4.863947265    5.632395479    3.425681281
   51 SOLV  OW      1867    1.716286494    5.489800021    4.954012176
   51 SOLV  HW1     1868    1.636729553    5.452407994    5.001682635
   51 SOLV  HW2     1869    1.695287960    5.499603644    4.856734589
   52 SOLV  OW      1870    3.552756082    0.007711098    0.760440859
   52 SOLV  HW1     1871    3.573797173   -0.000350333    0.857868947
   52 SOLV  HW2     1872    3.517597077    0.099370486    0.741405637
   53 SOLV  OW      1873    3.202244634    0.299170308    6.653627539
   53 SOLV  HW1     1874    3.152080085    0.340875671    6.729417596
   53 SOLV  HW2     1875    3.196719300    0.199580724    6.660791995
   54 SOLV  OW      1876    1.757358977    2.243206416    5.641849372
   54 SOLV  HW1     1877    1.740703224    2.202928580    5.731850684
   54 SOLV  HW2     1878    1.831985913    2.194272104    5.596724977
   55 SOLV  OW      1879    2.907709895    0.463414226    3.408025961
   55 SOLV  HW1     1880    2.976123424    0.393121250    3.388572256
   55 SOLV  HW2     1881    2.868171631    0.496107663    3.322190048
   56 SOLV  OW      1882    0.005884877    1.990590891    7.444609070
   56 SOLV  HW1     1883    0.080979483    1.930502438    7.417220699
   56 SOLV  HW2     1884   -0.028951329    1.961859155    7.533832782
   57 SOLV  OW      1885    3.100118105    5.181998987    8.214808730
   57 SOLV  HW1     1886    3.057847810    5.093815373    8.235709364
   57 SOLV  HW2     1887    3.190539509    5.186520343    8.257275779
   58 SOLV  OW      1888    0.042303058    0.989527402    5.145665803
   58 SOLV  HW1     1889   -0.038199697    0.930207429    5.145046870
   58 SOLV  HW2     1890    0.124149373    0.934473917    5.162104715
   59 SOLV  OW      1891    0.981846056    4.853629644    7.235529600
   59 SOLV  HW1     1892    0.911102410    4.861199292    7.165258916
   59 SOLV  HW2     1893    1.070245140    4.879796362    7.196788844
   60 SOLV  OW      1894    0.432472624    5.125634024    3.262310925
   60 SOLV  HW1     1895    0.378162734    5.209103402    3.271434462
   60 SOLV  HW2     1896    0.521221676    5.147857788    3.221941775
   61 SOLV  OW      1897    1.700114849    5.304103264    8.584468904
   61 SOLV  HW1     1898    1.640743437    5.348477119    8.517342235
   61 SOLV  HW2     1899    1.661376953    5.215455808    8.609786841
   62 SOLV  OW      1900    1.652276782    0.550325166    2.485345741
   62 SOLV  HW1     1901    1.558600974    0.572935881    2.512058078
   62 SOLV  HW2     1902    1.664028994    0.451019597    2.485832829
   63 SOLV  OW      1903    5.407772922    2.486205476    7.731796496
   63 SOLV  HW1     1904    5.401425404    2.415619007    7.661247161
   63 SOLV  HW2     1905    5.319676747    2.494852892    7.778317901
   64 SOLV  OW      1906    0.829523924    1.794828370    0.218795177
   64 SOLV  HW1     1907    0.860730379    1.759842576    0.307124643
   64 SOLV  HW2     1908    0.752286551    1.856763847    0.232877789
   65 SOLV  OW      1909    4.535163791    1.131905721    7.040341785
   65 SOLV  HW1     1910    4.557919822    1.038088889    7.066428276
   65 SOLV  HW2     1911    4.587861290    1.157700388    6.959363040
   66 SOLV  OW      1912    5.560948649    5.702272654    4.453734495
   66 SOLV  HW1     1913    5.507774492    5.776470259    4.494565461
   66 SOLV  HW2     1914    5.539983672    5.616496107    4.500668481
   67 SOLV  OW      1915    1.992301897    1.023679748    6.736815226
   67 SOLV  HW1     1916    1.993563485    1.120856364    6.713255369
   67 SOLV  HW2     1917    2.082043095    0.983693794    6.718171664
   68 SOLV  OW      1918    4.500862613    1.634685597    7.323803217
   68 SOLV  HW1     1919    4.454093254    1.546487439    7.318002153
   68 SOLV  HW2     1920    4.565873084    1.642973002    7.248272320
   69 SOLV  OW      1921    4.982697122    5.641228622    0.824416299
   69 SOLV  HW1     1922    5.070614781    5.635850988    0.871760960
   69 SOLV  HW2     1923    4.911534874    5.600283931    0.881507601
   70 SOLV  OW      1924    5.698085082    5.181721707    0.278525824
   70 SOLV  HW1     1925    5.758976676    5.184498441    0.357800359
   70 SOLV  HW2     1926    5.708851675    5.265671973    0.225268236
   71 SOLV  OW      1927    3.540944146    3.960493092    5.735566426
   71 SOLV  HW1     1928    3.526338429    4.038994319    5.795767413
   71 SOLV  HW2     1929    3.470439693    3.959290274    5.664660716
   72 SOLV  OW      1930    5.062188140    6.276851666    8.149765596
   72 SOLV  HW1     1931    5.027213551    6.351206285    8.206757895
   72 SOLV  HW2     1932    5.152269620    6.248916365    8.183005546
   73 SOLV  OW      1933    0.373926764    1.484466251    6.654556295
   73 SOLV  HW1     1934    0.461582819    1.472537610    6.607929510
   73 SOLV  HW2     1935    0.385797083    1.545747509    6.732682133
   74 SOLV  OW      1936    2.265849437    4.039511209    4.678101914
   74 SOLV  HW1     1937    2.197936587    4.025162745    4.750087419
   74 SOLV  HW2     1938    2.250977408    4.128780339    4.635560062
   75 SOLV  OW      1939    4.006154374    3.384247852    1.834147767
   75 SOLV  HW1     1940    3.979610360    3.454461435    1.900218840
   75 SOLV  HW2     1941    3.924465501    3.336930490    1.801163729
   76 SOLV  OW      1942    4.665810698    4.839487888    7.273291532
   76 SOLV  HW1     1943    4.585980650    4.894459298    7.297893394
   76 SOLV  HW2     1944    4.720346758    4.888485858    7.205284149
   77 SOLV  OW      1945    0.338701926    3.646512267    6.846681991
   77 SOLV  HW1     1946    0.278920019    3.712518252    6.801192220
   77 SOLV  HW2     1947    0.283508966    3.572496158    6.885091823
   78 SOLV  OW      1948    3.452483967    6.254782383    0.701995045
   78 SOLV  HW1     1949    3.477997301    6.351352539    0.697176740
   78 SOLV  HW2     1950    3.387494834    6.241166607    0.776767774
   79 SOLV  OW      1951    4.638737158    3.893055885    4.458753191
   79 SOLV  HW1     1952    4.606909804    3.810735682    4.505767286
   79 SOLV  HW2     1953    4.691204466    3.866979885    4.377714960
   80 SOLV  OW      1954    1.232254487    4.403097969    7.815089266
   80 SOLV  HW1     1955    1.239553411    4.414445467    7.716003876
   80 SOLV  HW2     1956    1.145042426    4.359507793    7.837313208
   81 SOLV  OW      1957    4.214138671    2.453549143    7.672453277
   81 SOLV  HW1     1958    4.207820240    2.357058574    7.646965872
   81 SOLV  HW2     1959    4.180110720    2.510155504    7.597368400
   82 SOLV  OW      1960    0.653278766    4.707639831    1.423175337
   82 SOLV  HW1     1961    0.702979651    4.626743101    1.454568175
   82 SOLV  HW2     1962    0.717869145    4.782246502    1.406992725
   83 SOLV  OW      1963    2.419234376    1.262119781    7.524029874
   83 SOLV  HW1     1964    2.442220480    1.321536373    7.601109415
   83 SOLV  HW2     1965    2.487214937    1.273673272    7.451606873
   84 SOLV  OW      1966    1.208267743    4.383098764    3.186461859
   84 SOLV  HW1     1967    1.159809313    4.470348972    3.180205775
   84 SOLV  HW2     1968    1.155267810    4.319479819    3.242529634
   85 SOLV  OW      1969    0.094616240    3.844114659    6.074711542
   85 SOLV  HW1     1970    0.173410519    3.797502060    6.114944317
   85 SOLV  HW2     1971    0.032178033    3.872791321    6.147368669
   86 SOLV  OW      1972    2.350183080    5.879660966    0.315529766
   86 SOLV  HW1     1973    2.296911232    5.948375080    0.364930662
   86 SOLV  HW2     1974    2.341865873    5.895443871    0.217134253
   87 SOLV  OW      1975    3.993265504    5.984154508    5.358125204
   87 SOLV  HW1     1976    3.965238769    5.929313751    5.436909432
   87 SOLV  HW2     1977    4.051529584    6.059374121    5.388903042
   88 SOLV  OW      1978    4.415744695    4.288420170    3.102623887
   88 SOLV  HW1     1979    4.347944735    4.343597216    3.151189367
   88 SOLV  HW2     1980    4.380926627    4.265154879    3.011814339
   89 SOLV  OW      1981    5.666322071    1.007950487    7.066046926
   89 SOLV  HW1     1982    5.661586020    0.941886447    7.140967116
   89 SOLV  HW2     1983    5.640805877    0.963096100    6.980390899
   90 SOLV  OW      1984    0.444364699    4.873534436    5.039142849
   90 SOLV  HW1     1985    0.346318304    4.870905283    5.019650758
   90 SOLV  HW2     1986    0.493207160    4.817822261    4.971982445
   91 SOLV  OW      1987    5.974032931    3.292038791    3.756071215
   91 SOLV  HW1     1988    5.878998656    3.261098828    3.759409780
   91 SOLV  HW2     1989    5.999480618    3.331151241    3.844516374
   92 SOLV  OW      1990    1.724594402    6.235258404    6.547893747
   92 SOLV  HW1     1991    1.708309390    6.136595043    6.548425181
   92 SOLV  HW2     1992    1.748312807    6.265624659    6.640172069
   93 SOLV  OW      1993    5.554580567    3.071449798    0.504211158
   93 SOLV  HW1     1994    5.490202321    3.025036994    0.443373417
   93 SOLV  HW2     1995    5.616745223    3.004261500    0.544475762
   94 SOLV  OW      1996    5.831414787    2.242374338    5.538618015
   94 SOLV  HW1     1997    5.884034428    2.180826529    5.479940757
   94 SOLV  HW2     1998    5.738239359    2.250589264    5.503250871
   95 SOLV  OW      1999    3.457657158    3.800123226    1.640262548
   95 SOLV  HW1     2000    3.519704691    3.858984066    1.692083862
   95 SOLV  HW2     2001    3.387348208    3.856155714    1.596479492
   96 SOLV  OW      2002    5.307160883    3.902565897    5.160221690
   96 SOLV  HW1     2003    5.272128954    3.961122515    5.233322991
   96 SOLV  HW2     2004    5.266134056    3.929764845    5.073175806
   97 SOLV  OW      2005    2.988491112    4.548787018    6.929361728
   97 SOLV  HW1     2006    3.001722111    4.647880514    6.927048479
   97 SOLV  HW2     2007    2.895678615    4.528266750    6.960421496
   98 SOLV  OW      2008    2.559909735    3.460642895    0.622268768
   98 SOLV  HW1     2009    2.474088604    3.425532050    0.584826614
   98 SOLV  HW2     2010    2.544657906    3.493437749    0.715498735
   99 SOLV  OW      2011    3.884538377    0.069354407    5.430631652
   99 SOLV  HW1     2012    3.846257767    0.098892607    5.518164623
   99 SOLV  HW2     2013    3.877132164   -0.030067601    5.422862806
  100 SOLV  OW      2014    5.857489058    0.731710553    5.872266406
  100 SOLV  HW1     2015    5.798455813    0.745229979    5.951841705
  100 SOLV  HW2     2016    5.877645351    0.820209952    5.830295803
  101 SOLV  OW      2017    6.011517859    2.314024627    1.277831160
  101 SOLV  HW1     2018    6.044711182    2.366908570    1.355942812
  101 SOLV  HW2     2019    6.058951458    2.343662113    1.194935893
  102 SOLV  OW      2020    4.125360681    6.459564647    7.265861120
  102 SOLV  HW1     2021    4.157944416    6.486475273    7.175229670
  102 SOLV  HW2     2022    4.036002382    6.415475485    7.257421963
  103 SOLV  OW      2023    4.366549554    4.429625771    6.149002547
  103 SOLV  HW1     2024    4.322568968    4.440969931    6.059912945
  103 SOLV  HW2     2025    4.296604071    4.416879714    6.219324133
  104 SOLV  OW      2026    2.566405668    2.929783575    4.471204802
  104 SOLV  HW1     2027    2.512083112    3.013151148    4.481147781
  104 SOLV  HW2     2028    2.511532129    2.850783578    4.498551331
  105 SOLV  OW      2029    0.181999746    3.594769631    1.809697539
  105 SOLV  HW1     2030    0.155453854    3.678134582    1.761266646
  105 SOLV  HW2     2031    0.167547302    3.607212421    1.907862040
  106 SOLV  OW      2032    3.591635836    6.043331102    7.492656110
  106 SOLV  HW1     2033    3.630118148    6.007306015    7.577633958
  106 SOLV  HW2     2034    3.530255396    6.119473393    7.513506706
  107 SOLV  OW      2035    5.198236703    3.627265985    5.090463962
  107 SOLV  HW1     2036    5.240460983    3.712233581    5.058879795
  107 SOLV  HW2     2037    5.268441822    3.567595717    5.129330842
  108 SOLV  OW      2038    5.240014426    2.532817360    1.870003667
  108 SOLV  HW1     2039    5.224515596    2.553109581    1.966688666
  108 SOLV  HW2     2040    5.275414054    2.439753332    1.860735054
  109 SOLV  OW      2041    2.690294979    2.927407502    3.858906084
  109 SOLV  HW1     2042    2.650947688    2.866303389    3.790218136
  109 SOLV  HW2     2043    2.789886411    2.918394830    3.858400876
  110 SOLV  OW      2044    4.349607580    0.246812509    1.181651488
  110 SOLV  HW1     2045    4.440694170    0.208293227    1.196465463
  110 SOLV  HW2     2046    4.312457071    0.278990262    1.268739811
  111 SOLV  OW      2047    2.459158639    5.174686353    4.286079364
  111 SOLV  HW1     2048    2.399177950    5.205267974    4.212139787
  111 SOLV  HW2     2049    2.554217270    5.194651942    4.262305289
  112 SOLV  OW      2050    1.706924182    3.004787926    0.922703942
  112 SOLV  HW1     2051    1.782552235    3.056115239    0.963272887
  112 SOLV  HW2     2052    1.667308313    2.943899104    0.991428546
  113 SOLV  OW      2053    1.454355864    0.041306189    7.376976837
  113 SOLV  HW1     2054    1.455081131   -0.029624850    7.447462455
  113 SOLV  HW2     2055    1.520231672    0.112663950    7.400817789
  114 SOLV  OW      2056    1.535060309    3.883368252    0.672280849
  114 SOLV  HW1     2057    1.542164208    3.927064762    0.582614275
  114 SOLV  HW2     2058    1.601842821    3.809205993    0.678604703
  115 SOLV  OW      2059    4.700173149    4.885063966    4.288375328
  115 SOLV  HW1     2060    4.766823935    4.932616050    4.345789687
  115 SOLV  HW2     2061    4.635824765    4.951359628    4.250111646
  116 SOLV  OW      2062    5.572969558    3.670475646    6.057179723
  116 SOLV  HW1     2063    5.546865306    3.575431797    6.074066144
  116 SOLV  HW2     2064    5.501925089    3.715440540    6.003042894
  117 SOLV  OW      2065    1.470217804    6.398522693    6.897482757
  117 SOLV  HW1     2066    1.386904471    6.407233767    6.842866232
  117 SOLV  HW2     2067    1.447467972    6.360580845    6.987164470
  118 SOLV  OW      2068    0.199769044    4.555128337    0.808571286
  118 SOLV  HW1     2069    0.115630800    4.568196377    0.861010996
  118 SOLV  HW2     2070    0.192766562    4.471175567    0.754693379
  119 SOLV  OW      2071    1.503089428    3.709179686    3.841917380
  119 SOLV  HW1     2072    1.498218074    3.806979408    3.862200542
  119 SOLV  HW2     2073    1.411363997    3.669601368    3.846387000
  120 SOLV  OW      2074    5.097878042    2.499869681    8.494840223
  120 SOLV  HW1     2075    5.062386385    2.408111706    8.512750232
  120 SOLV  HW2     2076    5.036899158    2.567763935    8.535729124
  121 SOLV  OW      2077    4.789250354    5.311933145    2.613308660
  121 SOLV  HW1     2078    4.808604400    5.310080161    2.515217353
  121 SOLV  HW2     2079    4.875292499    5.311939582    2.664266425
  122 SOLV  OW      2080    3.446819159    3.571910126    8.037549879
  122 SOLV  HW1     2081    3.454918452    3.575899811    8.137141221
  122 SOLV  HW2     2082    3.535148684    3.593671001    7.996025415
  123 SOLV  OW      2083    4.886473581    4.532580444    4.382264927
  123 SOLV  HW1     2084    4.940697193    4.488780341    4.453967668
  123 SOLV  HW2     2085    4.947557191    4.570694281    4.312867209
  124 SOLV  OW      2086    1.450824180    0.142633917    0.693349239
  124 SOLV  HW1     2087    1.360940170    0.165395208    0.730802181
  124 SOLV  HW2     2088    1.449842494    0.048692493    0.659085672
  125 SOLV  OW      2089    5.262992722    4.833211061    3.693058090
  125 SOLV  HW1     2090    5.298428173    4.907600295    3.749719286
  125 SOLV  HW2     2091    5.163135574    4.837905151    3.690517032
  126 SOLV  OW      2092    3.942521600    4.117343434    2.130879418
  126 SOLV  HW1     2093    3.862389596    4.156226526    2.085415516
  126 SOLV  HW2     2094    3.925193867    4.021275580    2.152574251
  127 SOLV  OW      2095    4.484430020    3.712108650    4.779276679
  127 SOLV  HW1     2096    4.513369775    3.807353486    4.769744018
  127 SOLV  HW2     2097    4.387628792    3.709016370    4.804174656
  128 SOLV  OW      2098    3.996898992    4.832596420    2.610654831
  128 SOLV  HW1     2099    4.049185460    4.917370301    2.619567129
  128 SOLV  HW2     2100    4.059680852    4.756021372    2.596702856
  129 SOLV  OW      2101    5.252093748    6.037377659    3.675540337
  129 SOLV  HW1     2102    5.200384907    6.121746647    3.661117726
  129 SOLV  HW2     2103    5.269571386    5.993512588    3.587390817
  130 SOLV  OW      2104    1.286736902    5.443575447    4.888775327
  130 SOLV  HW1     2105    1.246135413    5.513199721    4.947969475
  130 SOLV  HW2     2106    1.214423215    5.386109471    4.850456331
  131 SOLV  OW      2107    3.762972686    3.440879008    7.123566189
  131 SOLV  HW1     2108    3.801482416    3.481369513    7.040635755
  131 SOLV  HW2     2109    3.730913351    3.513530175    7.184344027
  132 SOLV  OW      2110    5.685371420    4.850539391    5.131303273
  132 SOLV  HW1     2111    5.643568514    4.844192707    5.221924471
  132 SOLV  HW2     2112    5.732024997    4.938519992    5.122203817
  133 SOLV  OW      2113    1.292384544    6.494292309    5.811065972
  133 SOLV  HW1     2114    1.330914897    6.407915224    5.843536816
  133 SOLV  HW2     2115    1.364991247    6.562718682    5.804279884
  134 SOLV  OW      2116    0.365096333    2.601380615    1.555256329
  134 SOLV  HW1     2117    0.370377318    2.690115928    1.509451489
  134 SOLV  HW2     2118    0.386309354    2.528784522    1.489836375
  135 SOLV  OW      2119    1.491216815    0.084480068    6.062891261
  135 SOLV  HW1     2120    1.520526595   -0.011059226    6.066512828
  135 SOLV  HW2     2121    1.445663744    0.102086341    5.975628178
  136 SOLV  OW      2122    4.670429806    1.585950363    2.191728186
  136 SOLV  HW1     2123    4.573783550    1.582174421    2.166327385
  136 SOLV  HW2     2124    4.724556740    1.535418771    2.124521290
  137 SOLV  OW      2125    4.861195327    2.779611078    6.446470790
  137 SOLV  HW1     2126    4.800239629    2.835031072    6.389787658
  137 SOLV  HW2     2127    4.955925538    2.794827383    6.418282407
  138 SOLV  OW      2128    3.157341967    4.008544782    7.501676889
  138 SOLV  HW1     2129    3.100464049    4.073817870    7.451634410
  138 SOLV  HW2     2130    3.237095603    3.984542540    7.446330566
  139 SOLV  OW      2131    3.311071658    0.649855861    3.162312752
  139 SOLV  HW1     2132    3.267206110    0.737510127    3.142501659
  139 SOLV  HW2     2133    3.278841617    0.615648918    3.250579813
  140 SOLV  OW      2134    2.711219008    5.726662920    4.880172972
  140 SOLV  HW1     2135    2.682153010    5.689242820    4.792111428
  140 SOLV  HW2     2136    2.729600310    5.824471344    4.870395456
  141 SOLV  OW      2137    5.121033662    5.743859464    1.985855674
  141 SOLV  HW1     2138    5.148798912    5.666080584    1.929468658
  141 SOLV  HW2     2139    5.186966273    5.756523446    2.059966793
  142 SOLV  OW      2140    2.419237714    5.979502499    7.935142732
  142 SOLV  HW1     2141    2.384282794    5.892738365    7.899786317
  142 SOLV  HW2     2142    2.514312796    5.967903827    7.963885436
  143 SOLV  OW      2143    3.855833820    5.674095954    5.872439974
  143 SOLV  HW1     2144    3.878230078    5.655170464    5.968044106
  143 SOLV  HW2     2145    3.904504919    5.609690052    5.813423448
  144 SOLV  OW      2146    3.271698379    5.527011029    0.702058762
  144 SOLV  HW1     2147    3.213436206    5.528238523    0.783323550
  144 SOLV  HW2     2148    3.217346259    5.500316633    0.622477384
  145 SOLV  OW      2149    0.459892019    5.212369012    6.707784513
  145 SOLV  HW1     2150    0.449811832    5.291927383    6.648044984
  145 SOLV  HW2     2151    0.526677750    5.232696757    6.779383304
  146 SOLV  OW      2152    4.469561805    3.989063420    0.018553508
  146 SOLV  HW1     2153    4.527285034    4.070450218    0.011910005
  146 SOLV  HW2     2154    4.509896385    3.924819343    0.083713257
  147 SOLV  OW      2155    3.252616129    2.545954422    3.434436223
  147 SOLV  HW1     2156    3.342291762    2.559905444    3.392441301
  147 SOLV  HW2     2157    3.183854034    2.598640717    3.384477668
  148 SOLV  OW      2158    5.163651391    2.440723693    0.582164679
  148 SOLV  HW1     2159    5.195371516    2.507977318    0.515301224
  148 SOLV  HW2     2160    5.240346483    2.383138150    0.610479124
  149 SOLV  OW      2161    5.508966164    2.695057615    0.216610688
  149 SOLV  HW1     2162    5.574748274    2.768215420    0.234515631
  149 SOLV  HW2     2163    5.416871961    2.733641969    0.211145912
  150 SOLV  OW      2164    5.079821525    4.221244269    3.345256499
  150 SOLV  HW1     2165    5.011662866    4.149195584    3.332477063
  150 SOLV  HW2     2166    5.057594305    4.298974452    3.286401381
  151 SOLV  OW      2167    1.442420785    6.373983691    0.625041926
  151 SOLV  HW1     2168    1.500747330    6.309493456    0.575655812
  151 SOLV  HW2     2169    1.358090480    6.388931806    0.573419094
  152 SOLV  OW      2170    0.962819416    1.394080729    7.075612728
  152 SOLV  HW1     2171    0.952843834    1.329763577    6.999693447
  152 SOLV  HW2     2172    0.872347348    1.422813538    7.107063977
  153 SOLV  OW      2173    2.483161357    1.159006798    0.387992286
  153 SOLV  HW1     2174    2.383482187    1.166938126    0.386940177
  153 SOLV  HW2     2175    2.509568281    1.077448936    0.439479576
  154 SOLV  OW      2176    5.149485674    5.800882400    4.681944257
  154 SOLV  HW1     2177    5.146718477    5.877086352    4.617250762
  154 SOLV  HW2     2178    5.168126911    5.715926487    4.632599150
  155 SOLV  OW      2179    1.361031126    6.346064297    5.415757953
  155 SOLV  HW1     2180    1.412157929    6.431674011    5.408210121
  155 SOLV  HW2     2181    1.422289973    6.268997288    5.398208968
  156 SOLV  OW      2182    1.809070142    4.245914080    1.824741706
  156 SOLV  HW1     2183    1.743755688    4.304565828    1.776846538
  156 SOLV  HW2     2184    1.763698508    4.161239500    1.852518578
  157 SOLV  OW      2185    5.081962577    6.338303259    6.882064393
  157 SOLV  HW1     2186    5.074348822    6.271256312    6.955866046
  157 SOLV  HW2     2187    5.126925086    6.296200349    6.803288390
  158 SOLV  OW      2188    1.093522114    2.767470364    6.596535759
  158 SOLV  HW1     2189    1.148907060    2.845150479    6.566565204
  158 SOLV  HW2     2190    1.019099502    2.752507736    6.531440769
  159 SOLV  OW      2191    4.399451457    0.380063729    7.389447641
  159 SOLV  HW1     2192    4.402883363    0.477259867    7.366186641
  159 SOLV  HW2     2193    4.475848049    0.332608740    7.345726574
  160 SOLV  OW      2194    4.691683924    2.936002943    5.143882438
  160 SOLV  HW1     2195    4.665000078    3.007088420    5.208957639
  160 SOLV  HW2     2196    4.759327124    2.972871166    5.080124495
  161 SOLV  OW      2197    5.394608024    1.980699173    1.427840698
  161 SOLV  HW1     2198    5.338318282    1.899636027    1.443970143
  161 SOLV  HW2     2199    5.444384011    2.003883522    1.511415695
  162 SOLV  OW      2200    0.411091251    4.143638540    4.869641101
  162 SOLV  HW1     2201    0.417370462    4.242607940    4.882507560
  162 SOLV  HW2     2202    0.435759393    4.120632170    4.775502048
  163 SOLV  OW      2203    5.750855627    4.232171913    5.808042118
  163 SOLV  HW1     2204    5.733830625    4.165916544    5.735101512
  163 SOLV  HW2     2205    5.849396530    4.241461388    5.822301890
  164 SOLV  OW      2206    6.031868757    0.356648622    2.937625853
  164 SOLV  HW1     2207    5.933994221    0.340121675    2.949766091
  164 SOLV  HW2     2208    6.059387637    0.327961619    2.845866925
  165 SOLV  OW      2209    1.873134452    4.513581163    1.573903586
  165 SOLV  HW1     2210    1.803608585    4.582105556    1.552212329
  165 SOLV  HW2     2211    1.895693073    4.518623463    1.671195000
  166 SOLV  OW      2212    4.930144104    1.353028631    6.284926953
  166 SOLV  HW1     2213    5.014189022    1.341321956    6.337835930
  166 SOLV  HW2     2214    4.855821627    1.380298508    6.346021053
  167 SOLV  OW      2215    4.914173802    1.113459927    6.525749973
  167 SOLV  HW1     2216    4.818491231    1.128523525    6.550607658
  167 SOLV  HW2     2217    4.919433777    1.044021202    6.453982859
  168 SOLV  OW      2218    4.815680285    1.080063664    4.318767098
  168 SOLV  HW1     2219    4.732042465    1.067233684    4.372059212
  168 SOLV  HW2     2220    4.849311389    0.991193586    4.287606360
  169 SOLV  OW      2221    4.394793725    4.782794982    2.583619676
  169 SOLV  HW1     2222    4.337492377    4.864163302    2.593401961
  169 SOLV  HW2     2223    4.491134568    4.809587904    2.584346374
  170 SOLV  OW      2224    0.538833544    5.178197414    4.452478987
  170 SOLV  HW1     2225    0.503019605    5.139537481    4.537465894
  170 SOLV  HW2     2226    0.528778807    5.277674167    4.454272366
  171 SOLV  OW      2227    2.059941521    3.213895410    5.569313122
  171 SOLV  HW1     2228    2.084159769    3.234957483    5.474604011
  171 SOLV  HW2     2229    2.093005548    3.122444518    5.592625144
  172 SOLV  OW      2230    3.719613298    1.128839429    2.091911926
  172 SOLV  HW1     2231    3.669854299    1.214075006    2.075821819
  172 SOLV  HW2     2232    3.680907828    1.082146364    2.171420229
  173 SOLV  OW      2233    4.820166594    1.481710379    6.512474152
  173 SOLV  HW1     2234    4.857677949    1.477660256    6.605083278
  173 SOLV  HW2     2235    4.723418295    1.456504843    6.514566984
  174 SOLV  OW      2236    1.412070191    4.616439278    6.222900163
  174 SOLV  HW1     2237    1.466809859    4.549388069    6.272976735
  174 SOLV  HW2     2238    1.334338458    4.644677370    6.279117187
  175 SOLV  OW      2239    2.494208448    1.468351111    3.703702970
  175 SOLV  HW1     2240    2.484536313    1.388233769    3.762758836
  175 SOLV  HW2     2241    2.415718666    1.528952163    3.716619020
  176 SOLV  OW      2242    4.422932517    2.635515377    3.890192229
  176 SOLV  HW1     2243    4.411084699    2.689063313    3.806572886
  176 SOLV  HW2     2244    4.345688348    2.572918767    3.900913880
  177 SOLV  OW      2245    2.964796906    1.030077333    6.449041649
  177 SOLV  HW1     2246    3.034608994    0.978165897    6.498350993
  177 SOLV  HW2     2247    2.960526127    1.123119188    6.485441143
  178 SOLV  OW      2248    1.642801698    5.376580148    7.957526414
  178 SOLV  HW1     2249    1.737603673    5.402629325    7.939251506
  178 SOLV  HW2     2250    1.640693131    5.305901530    8.028237337
  179 SOLV  OW      2251    2.825255463    2.155995547    2.689246895
  179 SOLV  HW1     2252    2.774849874    2.069636307    2.688115602
  179 SOLV  HW2     2253    2.771728745    2.225200861    2.737676476
  180 SOLV  OW      2254    4.933844706    0.869684221    3.282053831
  180 SOLV  HW1     2255    4.946670872    0.955146653    3.231738841
  180 SOLV  HW2     2256    4.933703682    0.792950565    3.217930156
  181 SOLV  OW      2257    5.902876041    5.146206029    6.177716640
  181 SOLV  HW1     2258    5.997546722    5.126390882    6.203108858
  181 SOLV  HW2     2259    5.861010252    5.064255492    6.138584640
  182 SOLV  OW      2260    2.337040295    2.090917962    6.486675909
  182 SOLV  HW1     2261    2.371577745    1.997118415    6.489633959
  182 SOLV  HW2     2262    2.313209238    2.114709918    6.392516828
  183 SOLV  OW      2263    0.339743097    4.850498144    3.291661833
  183 SOLV  HW1     2264    0.385780126    4.934860755    3.264030395
  183 SOLV  HW2     2265    0.240717326    4.864180349    3.289079767
  184 SOLV  OW      2266    3.057717634    3.706404026    7.543745124
  184 SOLV  HW1     2267    3.013911928    3.624039715    7.579760764
  184 SOLV  HW2     2268    3.077921640    3.769047365    7.619028246
  185 SOLV  OW      2269    3.989628440    1.020245815    7.824704718
  185 SOLV  HW1     2270    3.927950216    0.988178017    7.896589431
  185 SOLV  HW2     2271    4.050534190    0.945789825    7.797378574
  186 SOLV  OW      2272    0.413371271    1.252231520    5.534884630
  186 SOLV  HW1     2273    0.468166252    1.278514347    5.455470024
  186 SOLV  HW2     2274    0.463121211    1.184161551    5.588655963
  187 SOLV  OW      2275    3.470132611    1.462735775    6.490076939
  187 SOLV  HW1     2276    3.382767247    1.414340764    6.485060151
  187 SOLV  HW2     2277    3.454467127    1.556756692    6.520319291
  188 SOLV  OW      2278    5.697476670    0.609045697    3.940322445
  188 SOLV  HW1     2279    5.690212077    0.539079830    3.869245551
  188 SOLV  HW2     2280    5.608189121    0.622211846    3.983384525
  189 SOLV  OW      2281    1.099386478    3.479649567    5.568052130
  189 SOLV  HW1     2282    1.137309819    3.395097057    5.605636799
  189 SOLV  HW2     2283    1.031245104    3.457501024    5.498294402
  190 SOLV  OW      2284    0.431213093    3.214381306    3.901397630
  190 SOLV  HW1     2285    0.445804802    3.168862091    3.813562106
  190 SOLV  HW2     2286    0.351356580    3.174691646    3.946648386
  191 SOLV  OW      2287    4.300005937    3.324285999    2.768157961
  191 SOLV  HW1     2288    4.302732245    3.407760383    2.713162113
  191 SOLV  HW2     2289    4.235667089    3.259542436    2.727307922
  192 SOLV  OW      2290    0.106959572    5.183988465    3.876663207
  192 SOLV  HW1     2291    0.023612747    5.136588848    3.848263825
  192 SOLV  HW2     2292    0.083044890    5.272670253    3.916205286
  193 SOLV  OW      2293    0.510710548    4.467145351    7.461124395
  193 SOLV  HW1     2294    0.442696131    4.430243035    7.524466298
  193 SOLV  HW2     2295    0.582759293    4.399382942    7.446386952
  194 SOLV  OW      2296    4.301517267    0.858557021    6.985650874
  194 SOLV  HW1     2297    4.284377050    0.761868982    7.004560390
  194 SOLV  HW2     2298    4.252635646    0.914747700    7.052382722
  195 SOLV  OW      2299    0.622979730    4.339059409    3.066109238
  195 SOLV  HW1     2300    0.653950330    4.278102399    3.139082031
  195 SOLV  HW2     2301    0.537374188    4.382942362    3.093420481
  196 SOLV  OW      2302    4.113885272    0.442721016    7.440242089
  196 SOLV  HW1     2303    4.193605171    0.399471152    7.398121879
  196 SOLV  HW2     2304    4.046495629    0.372679153    7.463752355
  197 SOLV  OW      2305    3.821329272    1.939316985    4.130439231
  197 SOLV  HW1     2306    3.870579488    1.871730766    4.075608369
  197 SOLV  HW2     2307    3.884179796    1.981331695    4.195895424
  198 SOLV  OW      2308    4.177925740    0.802180972    7.808877289
  198 SOLV  HW1     2309    4.232078781    0.743454183    7.869031843
  198 SOLV  HW2     2310    4.136741558    0.746821299    7.736495533
  199 SOLV  OW      2311    2.623608550    3.248799804    6.395320383
  199 SOLV  HW1     2312    2.643109939    3.333358275    6.345626472
  199 SOLV  HW2     2313    2.534768572    3.256468515    6.440581630
  200 SOLV  OW      2314    5.083723055    2.930044881    0.039300279
  200 SOLV  HW1     2315    4.992604338    2.925050026    0.080194969
  200 SOLV  HW2     2316    5.096543796    3.019902427   -0.002666609
  201 SOLV  OW      2317    2.108681284    0.648992669    7.051826374
  201 SOLV  HW1     2318    2.190189914    0.705131134    7.037517249
  201 SOLV  HW2     2319    2.036445679    0.678564411    6.989316549
  202 SOLV  OW      2320    2.943104934    1.767865337    4.749491374
  202 SOLV  HW1     2321    2.889083023    1.684208205    4.740378567
  202 SOLV  HW2     2322    3.037446405    1.744252074    4.772773355
  203 SOLV  OW      2323    5.683769699    4.164106475    6.181628601
  203 SOLV  HW1     2324    5.699309507    4.245192151    6.125205345
  203 SOLV  HW2     2325    5.724310212    4.084259380    6.137121947
  204 SOLV  OW      2326    5.537812699    2.074791854    4.476551084
  204 SOLV  HW1     2327    5.473803702    2.128860495    4.421967222
  204 SOLV  HW2     2328    5.487901290    2.027079434    4.548885633
  205 SOLV  OW      2329    0.469447330    1.851851724    7.648167557
  205 SOLV  HW1     2330    0.502542650    1.757650562    7.642619157
  205 SOLV  HW2     2331    0.545592810    1.912666636    7.670603453
  206 SOLV  OW      2332    2.453155515    4.922960723    5.059453666
  206 SOLV  HW1     2333    2.520800861    4.995368704    5.045994978
  206 SOLV  HW2     2334    2.423361627    4.922503199    5.154910694
  207 SOLV  OW      2335    0.893739451    5.126383133    0.092446786
  207 SOLV  HW1     2336    0.849601629    5.133003401    0.181934062
  207 SOLV  HW2     2337    0.823923727    5.124987912    0.020866324
  208 SOLV  OW      2338    0.070448149    4.806224901    7.337947118
  208 SOLV  HW1     2339    0.001616961    4.778562469    7.270887327
  208 SOLV  HW2     2340    0.071549610    4.740755834    7.413528441
  209 SOLV  OW      2341    0.291227864    4.580048606    5.546293878
  209 SOLV  HW1     2342    0.309104047    4.573216504    5.644445266
  209 SOLV  HW2     2343    0.192599446    4.585353761    5.530665826
  210 SOLV  OW      2344    1.792999944    4.612827366    3.456440046
  210 SOLV  HW1     2345    1.842298082    4.622592604    3.369986153
  210 SOLV  HW2     2346    1.847551500    4.558107964    3.519921185
  211 SOLV  OW      2347    0.889071885    1.545528642    3.079968230
  211 SOLV  HW1     2348    0.881702508    1.627888423    3.023732133
  211 SOLV  HW2     2349    0.902332150    1.465922706    3.020917371
  212 SOLV  OW      2350    2.202272692    1.844266102    1.803980278
  212 SOLV  HW1     2351    2.245261578    1.755305841    1.819406748
  212 SOLV  HW2     2352    2.115057532    1.848048005    1.852756877
  213 SOLV  OW      2353    5.312618864    0.181240847    3.933029958
  213 SOLV  HW1     2354    5.404012595    0.148787333    3.957399840
  213 SOLV  HW2     2355    5.262039528    0.203995298    4.016239937
  214 SOLV  OW      2356    1.238527022    4.144564555    4.113415242
  214 SOLV  HW1     2357    1.173126142    4.076653373    4.146742721
  214 SOLV  HW2     2358    1.312759615    4.154664889    4.179652969
  215 SOLV  OW      2359    0.225433296    4.123973835    5.083113301
  215 SOLV  HW1     2360    0.250672121    4.127562739    4.986417454
  215 SOLV  HW2     2361    0.158719404    4.050875157    5.097458666
  216 SOLV  OW      2362    4.440045078    5.649785379    5.801991788
  216 SOLV  HW1     2363    4.444867556    5.692108483    5.711518170
  216 SOLV  HW2     2364    4.485069933    5.560530613    5.799481010
  217 SOLV  OW      2365    4.750555373    0.561857259    6.410790841
  217 SOLV  HW1     2366    4.827698333    0.502414918    6.388086070
  217 SOLV  HW2     2367    4.680384825    0.508733349    6.458265798
  218 SOLV  OW      2368    4.405752245    5.361470535    7.628671652
  218 SOLV  HW1     2369    4.336768540    5.296060595    7.597643654
  218 SOLV  HW2     2370    4.414581573    5.434995980    7.561470419
  219 SOLV  OW      2371    1.146140698    0.754761031    7.427767709
  219 SOLV  HW1     2372    1.218942307    0.818792319    7.452260019
  219 SOLV  HW2     2373    1.074849585    0.756950005    7.497858626
  220 SOLV  OW      2374    0.008151914    1.597750498    5.360084284
  220 SOLV  HW1     2375   -0.019912371    1.529935994    5.292161181
  220 SOLV  HW2     2376    0.106681472    1.590591167    5.375595988
  221 SOLV  OW      2377    2.080989288    2.399537961    2.346547208
  221 SOLV  HW1     2378    1.995647973    2.383255213    2.297032586
  221 SOLV  HW2     2379    2.063918569    2.394484933    2.444949650
  222 SOLV  OW      2380    2.150641874    2.523690247    7.274858653
  222 SOLV  HW1     2381    2.065873119    2.485364815    7.238179138
  222 SOLV  HW2     2382    2.201706211    2.452119351    7.322503124
  223 SOLV  OW      2383    3.436757210    1.690467508    6.673659527
  223 SOLV  HW1     2384    3.373107032    1.764484333    6.651977449
  223 SOLV  HW2     2385    3.528578603    1.728054203    6.686151430
  224 SOLV  OW      2386    1.864081606    1.103071822    3.460238042
  224 SOLV  HW1     2387    1.931527635    1.059898043    3.400346283
  224 SOLV  HW2     2388    1.802419833    1.159747801    3.405597198
  225 SOLV  OW      2389    2.791187219    4.980206520    2.215132475
  225 SOLV  HW1     2390    2.723776715    4.964636404    2.142928818
  225 SOLV  HW2     2391    2.864539812    4.912685033    2.207374358
  226 SOLV  OW      2392    3.028687171    4.860364829    4.316942248
  226 SOLV  HW1     2393    3.083904509    4.929495638    4.363546264
  226 SOLV  HW2     2394    3.088737239    4.790994411    4.277171764
  227 SOLV  OW      2395    2.672695211    5.316112133    3.560965535
  227 SOLV  HW1     2396    2.698669407    5.224642644    3.591926955
  227 SOLV  HW2     2397    2.736882306    5.347027419    3.490792721
  228 SOLV  OW      2398    4.034440745    0.446567411    4.989702137
  228 SOLV  HW1     2399    4.066606653    0.412147383    5.077909593
  228 SOLV  HW2     2400    3.990045671    0.535224792    5.002698056
  229 SOLV  OW      2401    3.925275644    2.365747713    7.601755289
  229 SOLV  HW1     2402    3.885084354    2.306393110    7.671480533
  229 SOLV  HW2     2403    3.900953685    2.460840677    7.620879143
  230 SOLV  OW      2404    4.862135409    2.403665690    7.753512727
  230 SOLV  HW1     2405    4.842522440    2.440525329    7.844378900
  230 SOLV  HW2     2406    4.922632987    2.324495463    7.762002907
  231 SOLV  OW      2407    5.780672582    3.166019912    6.793989021
  231 SOLV  HW1     2408    5.687365219    3.146580988    6.824251281
  231 SOLV  HW2     2409    5.787276191    3.151998796    6.695197600
  232 SOLV  OW      2410    1.046658580    4.478329533    5.244869568
  232 SOLV  HW1     2411    1.037191007    4.513293870    5.338078077
  232 SOLV  HW2     2412    0.972423365    4.514033561    5.188174754
  233 SOLV  OW      2413    3.442939862    0.951959125    5.405073734
  233 SOLV  HW1     2414    3.467091352    1.003749326    5.487137161
  233 SOLV  HW2     2415    3.505361234    0.976181367    5.330798464
  234 SOLV  OW      2416    5.704488002    3.829357070    0.814121654
  234 SOLV  HW1     2417    5.784627815    3.868683858    0.769055493
  234 SOLV  HW2     2418    5.654957258    3.901311342    0.862796627
  235 SOLV  OW      2419    3.885467014    0.830328287    6.009165227
  235 SOLV  HW1     2420    3.863737134    0.807235908    5.914325939
  235 SOLV  HW2     2421    3.802018379    0.858353889    6.056607997
  236 SOLV  OW      2422    3.873813864    4.113184712    4.921597598
  236 SOLV  HW1     2423    3.930968348    4.045620905    4.875030776
  236 SOLV  HW2     2424    3.806453428    4.066209717    4.978657907
  237 SOLV  OW      2425    4.403469155    1.637636256    1.455171491
  237 SOLV  HW1     2426    4.349734061    1.559391210    1.423704029
  237 SOLV  HW2     2427    4.427845832    1.694957274    1.376940988
  238 SOLV  OW      2428    1.986515496    1.416989467    5.072533509
  238 SOLV  HW1     2429    1.934525859    1.402587836    4.988333619
  238 SOLV  HW2     2430    2.084364093    1.411537089    5.052636585
  239 SOLV  OW      2431    1.296211151    5.428469768    2.319791240
  239 SOLV  HW1     2432    1.344573737    5.515842702    2.324985173
  239 SOLV  HW2     2433    1.353688452    5.356221050    2.358215616
  240 SOLV  OW      2434    2.901175339    1.461270935    4.772565455
  240 SOLV  HW1     2435    2.971328841    1.390025241    4.770981883
  240 SOLV  HW2     2436    2.901696520    1.506588091    4.861706078
  241 SOLV  OW      2437    3.135435181    1.002751547    2.025332784
  241 SOLV  HW1     2438    3.054141128    0.977670644    1.972776309
  241 SOLV  HW2     2439    3.110531720    1.015072744    2.121395155
  242 SOLV  OW      2440    3.352499861    3.614513968    1.835708808
  242 SOLV  HW1     2441    3.360643738    3.675840525    1.757142613
  242 SOLV  HW2     2442    3.443609101    3.593466439    1.871149861
  243 SOLV  OW      2443    2.204841168    4.689806175    2.317369391
  243 SOLV  HW1     2444    2.194211069    4.710829147    2.220184311
  243 SOLV  HW2     2445    2.143686510    4.748023287    2.370949752
  244 SOLV  OW      2446    5.341284141    6.290365921    3.798626657
  244 SOLV  HW1     2447    5.295084243    6.375450356    3.773603749
  244 SOLV  HW2     2448    5.305812510    6.257692735    3.886229009
  245 SOLV  OW      2449    0.004824189    5.865567312    4.877661717
  245 SOLV  HW1     2450   -0.085198995    5.906750123    4.863528544
  245 SOLV  HW2     2451   -0.004955165    5.781567395    4.931031316
  246 SOLV  OW      2452    0.417702578    4.511685622    4.954027196
  246 SOLV  HW1     2453    0.466006126    4.593240743    4.922160503
  246 SOLV  HW2     2454    0.456271793    4.482119662    5.041424031
  247 SOLV  OW      2455    6.028594725    5.147336845    1.894825232
  247 SOLV  HW1     2456    6.030783855    5.079809992    1.968549518
  247 SOLV  HW2     2457    6.106975572    5.133216666    1.834352091
  248 SOLV  OW      2458    5.410959436    4.461902781    7.731456095
  248 SOLV  HW1     2459    5.350818233    4.395980958    7.686319720
  248 SOLV  HW2     2460    5.419204283    4.543813502    7.674688206
  249 SOLV  OW      2461    0.599719505    4.719610434    3.057938181
  249 SOLV  HW1     2462    0.506713115    4.682896349    3.056586352
  249 SOLV  HW2     2463    0.617447602    4.768631888    2.972600323
  250 SOLV  OW      2464    1.696613325    5.606691291    2.047921923
  250 SOLV  HW1     2465    1.686040923    5.566784254    1.956841651
  250 SOLV  HW2     2466    1.657752405    5.544775425    2.116158307
  251 SOLV  OW      2467    0.824119528    3.959103116    0.687885238
  251 SOLV  HW1     2468    0.857521691    3.878674758    0.737033053
  251 SOLV  HW2     2469    0.877435543    4.039247518    0.714982143
  252 SOLV  OW      2470    2.614607799    4.064402748    6.036322451
  252 SOLV  HW1     2471    2.536630615    4.012059538    6.070668690
  252 SOLV  HW2     2472    2.589662377    4.108761345    5.950241206
  253 SOLV  OW      2473    2.369241965    0.439141291    4.886154638
  253 SOLV  HW1     2474    2.355056818    0.396289287    4.796922223
  253 SOLV  HW2     2475    2.296247953    0.411198032    4.948532379
  254 SOLV  OW      2476    2.841392775    3.224139511    2.366770526
  254 SOLV  HW1     2477    2.847669364    3.177743156    2.455133192
  254 SOLV  HW2     2478    2.746183225    3.224880990    2.336200349
  255 SOLV  OW      2479    5.259523027    4.651459762    2.327294965
  255 SOLV  HW1     2480    5.258616622    4.701726711    2.240852278
  255 SOLV  HW2     2481    5.216901662    4.561943630    2.314248025
  256 SOLV  OW      2482    1.804999872    0.675492874    4.265872020
  256 SOLV  HW1     2483    1.798332278    0.591455763    4.212083043
  256 SOLV  HW2     2484    1.797970598    0.754605046    4.205111705
  257 SOLV  OW      2485    3.373575285    2.747764174    2.317750621
  257 SOLV  HW1     2486    3.352949517    2.765663634    2.413949129
  257 SOLV  HW2     2487    3.318561794    2.808149219    2.260069712
  258 SOLV  OW      2488    5.432309219    3.618823370    1.324473323
  258 SOLV  HW1     2489    5.377236422    3.668090752    1.391850211
  258 SOLV  HW2     2490    5.496945076    3.558870338    1.371672788
  259 SOLV  OW      2491    2.476619171    3.033108630    5.220118694
  259 SOLV  HW1     2492    2.378527387    3.013678767    5.220807245
  259 SOLV  HW2     2493    2.510294263    3.037984037    5.314151652
  260 SOLV  OW      2494    1.974330078    5.066646704    5.374943200
  260 SOLV  HW1     2495    2.033567976    5.103916541    5.303516785
  260 SOLV  HW2     2496    1.914599609    4.996756415    5.335604014
  261 SOLV  OW      2497    3.514054903    1.542434097    5.947038539
  261 SOLV  HW1     2498    3.486797781    1.449189825    5.970755871
  261 SOLV  HW2     2499    3.462658449    1.572799473    5.866811882
  262 SOLV  OW      2500    2.249139683    5.523420218    7.274440945
  262 SOLV  HW1     2501    2.186341134    5.583321155    7.224760385
  262 SOLV  HW2     2502    2.327626605    5.501872250    7.216342684
  263 SOLV  OW      2503    4.408181723    4.074846404    5.340703773
  263 SOLV  HW1     2504    4.423218022    4.128776048    5.423561847
  263 SOLV  HW2     2505    4.352361903    3.994839092    5.362679224
  264 SOLV  OW      2506    4.321044405    2.175310970    1.480570861
  264 SOLV  HW1     2507    4.308629511    2.115933002    1.560069747
  264 SOLV  HW2     2508    4.355383611    2.264334530    1.510496833
  265 SOLV  OW      2509    0.176076776    3.473913472    5.108303579
  265 SOLV  HW1     2510    0.176805992    3.555936130    5.165502169
  265 SOLV  HW2     2511    0.191506837    3.499657832    5.012914262
  266 SOLV  OW      2512    4.643053356    4.081488488    0.358381205
  266 SOLV  HW1     2513    4.666615001    4.087961771    0.455349712
  266 SOLV  HW2     2514    4.686156802    4.000326041    0.318951361
  267 SOLV  OW      2515    1.363719049    5.320114811    3.790295622
  267 SOLV  HW1     2516    1.294367942    5.336969643    3.860340644
  267 SOLV  HW2     2517    1.386197085    5.406013190    3.744293850
  268 SOLV  OW      2518    3.057315423    2.601423291    1.737256537
  268 SOLV  HW1     2519    3.135096389    2.541010351    1.719925823
  268 SOLV  HW2     2520    3.079096802    2.662893853    1.813064595
  269 SOLV  OW      2521    2.092106713    4.852055728    5.772614893
  269 SOLV  HW1     2522    2.068044390    4.912746187    5.848361916
  269 SOLV  HW2     2523    2.189076502    4.862901238    5.750724319
  270 SOLV  OW      2524    3.216982911    3.577271429    3.106665785
  270 SOLV  HW1     2525    3.197662481    3.646700617    3.175992931
  270 SOLV  HW2     2526    3.131381123    3.547957238    3.064086978
  271 SOLV  OW      2527    5.752949919    3.951173100    6.009707627
  271 SOLV  HW1     2528    5.787968884    3.894238915    6.084085893
  271 SOLV  HW2     2529    5.667699709    3.912028225    5.975066466
  272 SOLV  OW      2530    1.225253823    3.750858466    8.334275718
  272 SOLV  HW1     2531    1.254705105    3.655478448    8.328340305
  272 SOLV  HW2     2532    1.163212489    3.761816151    8.411933601
  273 SOLV  OW      2533    1.687416594    4.701258339    4.319243457
  273 SOLV  HW1     2534    1.759441557    4.642550682    4.356199656
  273 SOLV  HW2     2535    1.677896927    4.684579221    4.221105420
  274 SOLV  OW      2536    3.222358756    2.391253894    8.407158225
  274 SOLV  HW1     2537    3.159561399    2.450895791    8.357165203
  274 SOLV  HW2     2538    3.313523309    2.397277283    8.366504880
  275 SOLV  OW      2539    4.682593647    4.007997374    6.781800861
  275 SOLV  HW1     2540    4.610808294    3.978994080    6.845090790
  275 SOLV  HW2     2541    4.693595081    3.939186642    6.710079166
  276 SOLV  OW      2542    1.031904449    5.508466411    4.652893279
  276 SOLV  HW1     2543    0.988298239    5.589445753    4.692146157
  276 SOLV  HW2     2544    0.971363597    5.467895619    4.584418954
  277 SOLV  OW      2545    0.454836220    3.301921926    1.074431162
  277 SOLV  HW1     2546    0.359348555    3.331431382    1.071079722
  277 SOLV  HW2     2547    0.514379858    3.382140477    1.078843919
  278 SOLV  OW      2548    2.278357792    3.475409305    5.402488331
  278 SOLV  HW1     2549    2.279887004    3.473146720    5.502450979
  278 SOLV  HW2     2550    2.345795714    3.541523055    5.369608362
  279 SOLV  OW      2551    4.501679909    1.856406458    0.618978900
  279 SOLV  HW1     2552    4.570389791    1.929016737    0.616403391
  279 SOLV  HW2     2553    4.535401970    1.780568121    0.674758010
  280 SOLV  OW      2554    0.031856754    3.710064932    5.829628710
  280 SOLV  HW1     2555    0.037667809    3.741087864    5.924516872
  280 SOLV  HW2     2556    0.066610702    3.616536705    5.822950387
  281 SOLV  OW      2557    5.070774104    2.130184191    5.506873154
  281 SOLV  HW1     2558    5.002476506    2.166572956    5.570207428
  281 SOLV  HW2     2559    5.024675474    2.086641222    5.429549950
  282 SOLV  OW      2560    6.001622002    2.847454073    0.297448633
  282 SOLV  HW1     2561    6.053306461    2.786263414    0.237578987
  282 SOLV  HW2     2562    6.064861428    2.907704889    0.346137047
  283 SOLV  OW      2563    1.289788055    3.806542627    7.926247838
  283 SOLV  HW1     2564    1.230073321    3.748965905    7.982095971
  283 SOLV  HW2     2565    1.234100556    3.864176568    7.866438274
  284 SOLV  OW      2566    1.030030961    3.942694007    6.677144123
  284 SOLV  HW1     2567    0.974187836    3.959578283    6.758362359
  284 SOLV  HW2     2568    0.970481511    3.923153517    6.599221298
  285 SOLV  OW      2569    1.563636955    5.035603268    1.658371815
  285 SOLV  HW1     2570    1.656643286    5.018574511    1.690926105
  285 SOLV  HW2     2571    1.499324452    4.979289565    1.710262151
  286 SOLV  OW      2572    2.666501592    6.361734892    6.582774519
  286 SOLV  HW1     2573    2.703861909    6.372782088    6.490676083
  286 SOLV  HW2     2574    2.568422683    6.381200034    6.581515434
  287 SOLV  OW      2575    0.598998053    5.489550636    2.167643929
  287 SOLV  HW1     2576    0.637694821    5.429102887    2.237275534
  287 SOLV  HW2     2577    0.540823499    5.436464992    2.106019587
  288 SOLV  OW      2578    0.954599841    2.223879072    5.405613750
  288 SOLV  HW1     2579    0.993505226    2.159539629    5.339683821
  288 SOLV  HW2     2580    0.856888752    2.235112130    5.387549783
  289 SOLV  OW      2581    1.828793617    4.974250723    1.767379322
  289 SOLV  HW1     2582    1.920311624    4.936667366    1.752821885
  289 SOLV  HW2     2583    1.770216375    4.904387376    1.808461938
  290 SOLV  OW      2584    0.095038262    4.719659787    2.840269112
  290 SOLV  HW1     2585    0.171354224    4.721742486    2.775682190
  290 SOLV  HW2     2586    0.009222106    4.708664313    2.790122922
  291 SOLV  OW      2587    5.247967450    5.236527059    6.646108316
  291 SOLV  HW1     2588    5.205196120    5.224642644    6.735715046
  291 SOLV  HW2     2589    5.197376372    5.305164819    6.593865002
  292 SOLV  OW      2590    2.261206965    0.819463942    7.559220827
  292 SOLV  HW1     2591    2.181760173    0.830729663    7.499544598
  292 SOLV  HW2     2592    2.243249570    0.863343498    7.647266636
  293 SOLV  OW      2593    3.809218121    6.410964634    7.771193736
  293 SOLV  HW1     2594    3.876017799    6.354784087    7.722393117
  293 SOLV  HW2     2595    3.741848863    6.446484603    7.706389020
  294 SOLV  OW      2596    4.446127594    0.848965709    5.868870859
  294 SOLV  HW1     2597    4.381193179    0.885936511    5.935328646
  294 SOLV  HW2     2598    4.475309821    0.757837694    5.897923029
  295 SOLV  OW      2599    4.134792492    2.620121689    8.520536520
  295 SOLV  HW1     2600    4.110293149    2.577199083    8.607469692
  295 SOLV  HW2     2601    4.234180792    2.618838524    8.509569693
  296 SOLV  OW      2602    4.563704435    4.374619671    6.447790671
  296 SOLV  HW1     2603    4.555495470    4.293648436    6.389685139
  296 SOLV  HW2     2604    4.611240307    4.350293181    6.532339605
  297 SOLV  OW      2605    0.063597614    3.394687693    2.145422907
  297 SOLV  HW1     2606    0.116672030    3.478990103    2.136696098
  297 SOLV  HW2     2607   -0.016536067    3.411540021    2.202821053
  298 SOLV  OW      2608    0.947016365    0.499486848    0.120339552
  298 SOLV  HW1     2609    0.981210911    0.467247657    0.208607954
  298 SOLV  HW2     2610    0.904564277    0.423415726    0.071238162
  299 SOLV  OW      2611    4.295178809    1.868640633    4.313799423
  299 SOLV  HW1     2612    4.359439814    1.848029528    4.240004804
  299 SOLV  HW2     2613    4.319083419    1.815029754    4.394758499
  300 SOLV  OW      2614    0.521030286    2.611629245    3.743082210
  300 SOLV  HW1     2615    0.523025546    2.697977757    3.793479454
  300 SOLV  HW2     2616    0.612487139    2.571189523    3.742609189
  301 SOLV  OW      2617    2.693396081    4.017741274    1.795922708
  301 SOLV  HW1     2618    2.737238026    3.971117946    1.719084804
  301 SOLV  HW2     2619    2.661597098    3.950005567    1.862259855
  302 SOLV  OW      2620    0.970614250    1.682023463    5.380762026
  302 SOLV  HW1     2621    0.892220014    1.625153770    5.405664533
  302 SOLV  HW2     2622    1.052054096    1.624626986    5.372210454
  303 SOLV  OW      2623    2.907065690    6.376011927    6.694847126
  303 SOLV  HW1     2624    2.957628158    6.290694312    6.707665066
  303 SOLV  HW2     2625    2.815673926    6.355643837    6.659738188
  304 SOLV  OW      2626    0.555599982    2.579850290    4.555974273
  304 SOLV  HW1     2627    0.620747007    2.504631124    4.565867660
  304 SOLV  HW2     2628    0.499128447    2.586078241    4.638267058
  305 SOLV  OW      2629    4.630747776    1.793475230    8.282529356
  305 SOLV  HW1     2630    4.720185468    1.760219395    8.252614769
  305 SOLV  HW2     2631    4.581796059    1.832293353    8.204447179
  306 SOLV  OW      2632    3.439961307    2.000246219    2.987372932
  306 SOLV  HW1     2633    3.534860199    1.968738583    2.986177505
  306 SOLV  HW2     2634    3.404337864    2.002287076    2.893955807
  307 SOLV  OW      2635    0.139763128    1.516249259    6.489348334
  307 SOLV  HW1     2636    0.165701084    1.492729457    6.395678725
  307 SOLV  HW2     2637    0.214424307    1.492628010    6.551539157
  308 SOLV  OW      2638    2.727525597    5.290441801    1.372013487
  308 SOLV  HW1     2639    2.822324592    5.267854331    1.394438952
  308 SOLV  HW2     2640    2.668013877    5.263365877    1.447678495
  309 SOLV  OW      2641    0.062343566    5.503667060    5.560948708
  309 SOLV  HW1     2642    0.103355186    5.482659168    5.649699280
  309 SOLV  HW2     2643    0.091917409    5.594447819    5.531213471
  310 SOLV  OW      2644    1.873693780    6.204606748    5.865373984
  310 SOLV  HW1     2645    1.800196110    6.248166556    5.813406997
  310 SOLV  HW2     2646    1.862305989    6.105302520    5.862382794
  311 SOLV  OW      2647    5.314046033    0.294631845    4.210796541
  311 SOLV  HW1     2648    5.400903686    0.295639011    4.161251402
  311 SOLV  HW2     2649    5.271690027    0.385072591    4.205657205
  312 SOLV  OW      2650    5.290690738    2.619966717    7.361170091
  312 SOLV  HW1     2651    5.390492991    2.621320692    7.367306132
  312 SOLV  HW2     2652    5.255106217    2.712174825    7.376381031
  313 SOLV  OW      2653    5.292116537    6.039545802    5.490197732
  313 SOLV  HW1     2654    5.374736611    6.028200121    5.545380499
  313 SOLV  HW2     2655    5.231491584    5.961311097    5.504476816
  314 SOLV  OW      2656    1.488352820    5.403508372    5.086267331
  314 SOLV  HW1     2657    1.429911834    5.330268313    5.121202700
  314 SOLV  HW2     2658    1.439772558    5.453624879    5.014655427
  315 SOLV  OW      2659    1.007273738    5.025160208    6.076732610
  315 SOLV  HW1     2660    1.016037740    4.938179293    6.125285930
  315 SOLV  HW2     2661    1.012396861    5.008986656    5.978182349
  316 SOLV  OW      2662    2.721239472    2.747798745    4.166198573
  316 SOLV  HW1     2663    2.724455014    2.847336056    4.175249868
  316 SOLV  HW2     2664    2.810075397    2.709182681    4.191036468
  317 SOLV  OW      2665    2.400655903    5.051291044    2.197089965
  317 SOLV  HW1     2666    2.405179881    4.996533018    2.280642550
  317 SOLV  HW2     2667    2.487267389    5.043891626    2.147656882
  318 SOLV  OW      2668    5.089840082    4.710816153    2.550689163
  318 SOLV  HW1     2669    5.113411204    4.710780629    2.453507182
  318 SOLV  HW2     2670    4.998464530    4.672050005    2.562839652
  319 SOLV  OW      2671    2.858877626    4.350940486    5.651920858
  319 SOLV  HW1     2672    2.812890874    4.414106914    5.714332217
  319 SOLV  HW2     2673    2.901476699    4.402582510    5.577635098
  320 SOLV  OW      2674    3.639672743    4.617269925    5.726709441
  320 SOLV  HW1     2675    3.603707409    4.671062240    5.650467701
  320 SOLV  HW2     2676    3.685938921    4.677904236    5.791384339
  321 SOLV  OW      2677    1.402792160    5.657855466    6.834861352
  321 SOLV  HW1     2678    1.498975170    5.636752923    6.852281115
  321 SOLV  HW2     2679    1.352196791    5.572897527    6.819954752
  322 SOLV  OW      2680    6.043015451    3.170810203    1.139913223
  322 SOLV  HW1     2681    5.957286148    3.152690446    1.188101407
  322 SOLV  HW2     2682    6.038456736    3.260756918    1.096453223
  323 SOLV  OW      2683    4.311803091    1.346780533    4.876933589
  323 SOLV  HW1     2684    4.220291998    1.343417649    4.917112720
  323 SOLV  HW2     2685    4.356940718    1.258420132    4.889382816
  324 SOLV  OW      2686    2.083271424    4.601435522    8.432758611
  324 SOLV  HW1     2687    2.131460442    4.654114306    8.502777921
  324 SOLV  HW2     2688    2.100583422    4.641759135    8.342901855
  325 SOLV  OW      2689    4.152684799    4.620227380    2.598858392
  325 SOLV  HW1     2690    4.247891011    4.650817226    2.598913705
  325 SOLV  HW2     2691    4.148129229    4.525382847    2.630222500
  326 SOLV  OW      2692    4.385766272    6.152049855    5.828798300
  326 SOLV  HW1     2693    4.417921092    6.223047476    5.891450938
  326 SOLV  HW2     2694    4.464064008    6.100979885    5.793284053
  327 SOLV  OW      2695    2.796996032    2.853789312    8.580685775
  327 SOLV  HW1     2696    2.800037529    2.939682923    8.529568727
  327 SOLV  HW2     2697    2.848497628    2.863820505    8.665814469
  328 SOLV  OW      2698    2.331438668    0.716963276    5.750661853
  328 SOLV  HW1     2699    2.429444144    0.736825451    5.750056749
  328 SOLV  HW2     2700    2.290243399    0.749824112    5.665673277
  329 SOLV  OW      2701    3.974923541    4.731130905    5.597557056
  329 SOLV  HW1     2702    3.989498264    4.813289342    5.542443429
  329 SOLV  HW2     2703    3.970087473    4.651219913    5.537633826
  330 SOLV  OW      2704    4.101983095    1.455563689    6.386645311
  330 SOLV  HW1     2705    4.060825496    1.483676492    6.299952524
  330 SOLV  HW2     2706    4.117225387    1.536074301    6.443965972
  331 SOLV  OW      2707    1.694668908    5.565075871    4.692447040
  331 SOLV  HW1     2708    1.708991742    5.660155543    4.664976057
  331 SOLV  HW2     2709    1.657036198    5.513458225    4.615509835
  332 SOLV  OW      2710    3.990238313    1.763969827    3.983524000
  332 SOLV  HW1     2711    4.067105065    1.773083827    3.920212137
  332 SOLV  HW2     2712    4.024811287    1.744938360    4.075407144
  333 SOLV  OW      2713    4.996059609    4.012446967    4.486587999
  333 SOLV  HW1     2714    4.919374292    4.068760789    4.455797763
  333 SOLV  HW2     2715    4.991712178    3.923002122    4.442083014
  334 SOLV  OW      2716    5.884875537    2.442443639    0.085815044
  334 SOLV  HW1     2717    5.892307528    2.366877337    0.020742553
  334 SOLV  HW2     2718    5.791170031    2.447598949    0.120349857
  335 SOLV  OW      2719    2.522988822    1.208786183    4.655598368
  335 SOLV  HW1     2720    2.575217592    1.143558871    4.600666177
  335 SOLV  HW2     2721    2.576501234    1.235145304    4.735857687
  336 SOLV  OW      2722    2.114425009    3.324172512    6.622012377
  336 SOLV  HW1     2723    2.119379332    3.380169953    6.704714883
  336 SOLV  HW2     2724    2.081396506    3.379987087    6.545895091
  337 SOLV  OW      2725    3.734840332    1.984282116    4.843122360
  337 SOLV  HW1     2726    3.790502081    2.046735556    4.788338465
  337 SOLV  HW2     2727    3.690439535    2.035173243    4.916869295
  338 SOLV  OW      2728    1.537609950    0.080079389    5.346032412
  338 SOLV  HW1     2729    1.507054198    0.166747172    5.306598813
  338 SOLV  HW2     2730    1.620132451    0.049197149    5.298742944
  339 SOLV  OW      2731    0.481715479    3.156123902    5.841292588
  339 SOLV  HW1     2732    0.423540746    3.229648870    5.806510760
  339 SOLV  HW2     2733    0.442929751    3.067735963    5.815154600
  340 SOLV  OW      2734    1.378901498    0.439750836    4.805619707
  340 SOLV  HW1     2735    1.379588023    0.339757730    4.806544768
  340 SOLV  HW2     2736    1.294769915    0.472107567    4.762319924
  341 SOLV  OW      2737    1.722161229    2.768318416    4.915142912
  341 SOLV  HW1     2738    1.680245342    2.828004659    4.846728430
  341 SOLV  HW2     2739    1.660231355    2.758232149    4.993007801
  342 SOLV  OW      2740    0.476074900    0.243346599    5.762257067
  342 SOLV  HW1     2741    0.430856479    0.244470962    5.851442037
  342 SOLV  HW2     2742    0.412055264    0.274486489    5.692030610
  343 SOLV  OW      2743    3.988819726    1.852161667    5.622344407
  343 SOLV  HW1     2744    4.000167224    1.937389257    5.571281262
  343 SOLV  HW2     2745    4.017693560    1.865969518    5.717084035
  344 SOLV  OW      2746    4.857657683    0.495445427    6.083213761
  344 SOLV  HW1     2747    4.802566110    0.560385505    6.030795925
  344 SOLV  HW2     2748    4.952768647    0.500168008    6.052692222
  345 SOLV  OW      2749    3.216581653    6.478848598    5.553173425
  345 SOLV  HW1     2750    3.179025357    6.396070893    5.511492023
  345 SOLV  HW2     2751    3.290309277    6.514547056    5.495816525
  346 SOLV  OW      2752    5.241922484    3.071563762    4.903889350
  346 SOLV  HW1     2753    5.239296073    3.032382886    4.995856179
  346 SOLV  HW2     2754    5.334943954    3.101892898    4.883223052
  347 SOLV  OW      2755    1.879375516    4.430110236    8.151173692
  347 SOLV  HW1     2756    1.914704751    4.339661652    8.175065903
  347 SOLV  HW2     2757    1.830087034    4.468354845    8.229326977
  348 SOLV  OW      2758    2.884606013    0.681364807    5.433513885
  348 SOLV  HW1     2759    2.960507054    0.746435658    5.435696124
  348 SOLV  HW2     2760    2.853741867    0.669304857    5.339164070
  349 SOLV  OW      2761    0.364611808    1.918607771    4.596002724
  349 SOLV  HW1     2762    0.351404800    1.851894281    4.669316216
  349 SOLV  HW2     2763    0.461841980    1.924457115    4.573374962
  350 SOLV  OW      2764    4.744060990    1.845894853    4.885859953
  350 SOLV  HW1     2765    4.814371848    1.811501766    4.823623116
  350 SOLV  HW2     2766    4.733347207    1.782424204    4.962388749
  351 SOLV  OW      2767    2.234677256    0.975393515    2.533936255
  351 SOLV  HW1     2768    2.280330223    1.015461007    2.613373748
  351 SOLV  HW2     2769    2.175330520    1.043824030    2.491566540
  352 SOLV  OW      2770    5.143971129    2.195138515    2.821742375
  352 SOLV  HW1     2771    5.123139607    2.138139241    2.742262444
  352 SOLV  HW2     2772    5.234021495    2.170625344    2.857658596
  353 SOLV  OW      2773    3.587246802    1.918149413    3.952553281
  353 SOLV  HW1     2774    3.665146023    1.914570522    4.015153705
  353 SOLV  HW2     2775    3.503063601    1.931573649    4.004830689
  354 SOLV  OW      2776    2.358646914    3.026038349    8.562690444
  354 SOLV  HW1     2777    2.380305269    3.122622139    8.548462322
  354 SOLV  HW2     2778    2.272697990    3.018242085    8.613207222
  355 SOLV  OW      2779    4.319188918    1.400956343    7.354768094
  355 SOLV  HW1     2780    4.301576753    1.326326426    7.418956262
  355 SOLV  HW2     2781    4.321670133    1.364854991    7.261545280
  356 SOLV  OW      2782    4.941058516    1.881782106    1.557661369
  356 SOLV  HW1     2783    4.910515757    1.954509448    1.619125493
  356 SOLV  HW2     2784    5.036405514    1.859154940    1.577583923
  357 SOLV  OW      2785    0.229806148    2.716275374    6.966719423
  357 SOLV  HW1     2786    0.290706503    2.637022177    6.963550253
  357 SOLV  HW2     2787    0.283234428    2.798627049    6.985786772
  358 SOLV  OW      2788    3.458159743    2.612081285    3.247897135
  358 SOLV  HW1     2789    3.512568844    2.530302052    3.266652276
  358 SOLV  HW2     2790    3.460119299    2.631658491    3.149852081
  359 SOLV  OW      2791    3.600442038    5.672799736    5.118616343
  359 SOLV  HW1     2792    3.657827071    5.599104120    5.154335392
  359 SOLV  HW2     2793    3.546223194    5.638609065    5.041861528
  360 SOLV  OW      2794    3.412659601    6.162046597    7.196813878
  360 SOLV  HW1     2795    3.353963508    6.233804562    7.234304132
  360 SOLV  HW2     2796    3.372951822    6.072531896    7.217071170
  361 SOLV  OW      2797    1.200550157    2.435496858    7.551290572
  361 SOLV  HW1     2798    1.192195041    2.511959373    7.487387552
  361 SOLV  HW2     2799    1.297245169    2.414261218    7.565399784
  362 SOLV  OW      2800    3.645312995    4.805623850    4.907006187
  362 SOLV  HW1     2801    3.588961741    4.816596794    4.988884841
  362 SOLV  HW2     2802    3.680282219    4.894838264    4.878407488
  363 SOLV  OW      2803    0.321635737    0.445020318    2.767603401
  363 SOLV  HW1     2804    0.246830882    0.402662107    2.716515461
  363 SOLV  HW2     2805    0.342449706    0.389682877    2.848253726
  364 SOLV  OW      2806    4.732513340    5.151474706    3.876277209
  364 SOLV  HW1     2807    4.765124493    5.065167917    3.914846543
  364 SOLV  HW2     2808    4.634332150    5.145019423    3.858423764
  365 SOLV  OW      2809    4.769602815    1.654984374    0.470853191
  365 SOLV  HW1     2810    4.757469849    1.678143927    0.567374606
  365 SOLV  HW2     2811    4.738968742    1.561123554    0.454989731
  366 SOLV  OW      2812    5.018673424    1.661500453    0.318660312
  366 SOLV  HW1     2813    4.976515543    1.692648912    0.233498987
  366 SOLV  HW2     2814    4.948760605    1.654374382    0.389803606
  367 SOLV  OW      2815    0.703452971    5.140579606    1.113556367
  367 SOLV  HW1     2816    0.796253666    5.177301201    1.107270003
  367 SOLV  HW2     2817    0.671083812    5.115970591    1.022196669
  368 SOLV  OW      2818    1.842352083    1.409576698    0.459952816
  368 SOLV  HW1     2819    1.858021263    1.401487180    0.361520184
  368 SOLV  HW2     2820    1.745017157    1.424839017    0.477067404
  369 SOLV  OW      2821    3.207625725    3.471213151    0.045205516
  369 SOLV  HW1     2822    3.126113519    3.480539342    0.102378105
  369 SOLV  HW2     2823    3.201384184    3.386928384   -0.008246175
  370 SOLV  OW      2824    1.935958750    2.387886719    7.199135233
  370 SOLV  HW1     2825    1.960836581    2.297421684    7.164536152
  370 SOLV  HW2     2826    1.906011917    2.380127648    7.294229627
  371 SOLV  OW      2827    4.126741121    0.765348393    0.598908467
  371 SOLV  HW1     2828    4.137531079    0.847845801    0.543431432
  371 SOLV  HW2     2829    4.073228351    0.786875618    0.680596327
  372 SOLV  OW      2830    0.657491312    0.071169937    3.109984085
  372 SOLV  HW1     2831    0.740545664    0.126581824    3.115592389
  372 SOLV  HW2     2832    0.615707747    0.064473271    3.200589071
  373 SOLV  OW      2833    2.233024782    5.951390589    5.632289531
  373 SOLV  HW1     2834    2.285069970    5.898728196    5.565074053
  373 SOLV  HW2     2835    2.195573150    5.889523598    5.701352987
  374 SOLV  OW      2836    2.225586860    4.365868782    0.369649011
  374 SOLV  HW1     2837    2.246192362    4.301207474    0.443094855
  374 SOLV  HW2     2838    2.129670162    4.393533598    0.375530780
  375 SOLV  OW      2839    5.729609943    5.187411072    2.323590905
  375 SOLV  HW1     2840    5.723086562    5.106756933    2.382347318
  375 SOLV  HW2     2841    5.664551044    5.256679805    2.354721841
  376 SOLV  OW      2842    3.375649520    1.416156673    3.445573436
  376 SOLV  HW1     2843    3.399520631    1.472814055    3.366706000
  376 SOLV  HW2     2844    3.434940942    1.335665731    3.447959761
  377 SOLV  OW      2845    0.755675840    2.898883905    2.442465335
  377 SOLV  HW1     2846    0.732990023    2.819059221    2.386668165
  377 SOLV  HW2     2847    0.671633127    2.946701706    2.467964602
  378 SOLV  OW      2848    0.546628497    5.952030443    5.887976236
  378 SOLV  HW1     2849    0.634899551    5.976778634    5.848030039
  378 SOLV  HW2     2850    0.512945596    6.027770314    5.943912881
  379 SOLV  OW      2851    4.058795130    4.771626536    7.596988839
  379 SOLV  HW1     2852    3.960426782    4.756349911    7.606486930
  379 SOLV  HW2     2853    4.086320591    4.848484825    7.654739248
  380 SOLV  OW      2854    3.201818343    5.529404387    2.350812980
  380 SOLV  HW1     2855    3.218522136    5.593073042    2.426093896
  380 SOLV  HW2     2856    3.250702349    5.443881099    2.368019597
  381 SOLV  OW      2857    2.730022786    6.483042453    4.683141591
  381 SOLV  HW1     2858    2.702668628    6.562949627    4.629601523
  381 SOLV  HW2     2859    2.828793584    6.485483327    4.698578909
  382 SOLV  OW      2860    1.125733202    0.437154794    3.550269156
  382 SOLV  HW1     2861    1.088382660    0.392401615    3.469016111
  382 SOLV  HW2     2862    1.102891340    0.383367456    3.631417775
  383 SOLV  OW      2863    3.811436123    1.868856639    1.948198765
  383 SOLV  HW1     2864    3.772241419    1.870679344    2.040179065
  383 SOLV  HW2     2865    3.843328088    1.776393186    1.927382025
  384 SOLV  OW      2866    2.730662223    6.034582299    5.667829766
  384 SOLV  HW1     2867    2.785160731    5.952982565    5.648559643
  384 SOLV  HW2     2868    2.791223459    6.109629596    5.694291050
  385 SOLV  OW      2869    0.532925907    6.263668738    4.752103242
  385 SOLV  HW1     2870    0.536189073    6.350272476    4.702212397
  385 SOLV  HW2     2871    0.443379765    6.253522419    4.795444748
  386 SOLV  OW      2872    1.050373011    5.261755006    5.584495095
  386 SOLV  HW1     2873    1.083012059    5.356178254    5.588839784
  386 SOLV  HW2     2874    1.128542479    5.199734534    5.577943372
  387 SOLV  OW      2875    1.466375104    3.802624944    8.517780216
  387 SOLV  HW1     2876    1.400378656    3.727543107    8.515112365
  387 SOLV  HW2     2877    1.505807272    3.815592015    8.426802709
  388 SOLV  OW      2878    1.227411624    4.752278330    4.647520532
  388 SOLV  HW1     2879    1.271954279    4.668981686    4.680346618
  388 SOLV  HW2     2880    1.151171910    4.775351338    4.707977818
  389 SOLV  OW      2881    4.282287794    4.565749852    4.673705727
  389 SOLV  HW1     2882    4.281766017    4.466476827    4.685728902
  389 SOLV  HW2     2883    4.376669200    4.598795521    4.673419149
  390 SOLV  OW      2884    2.207983277    5.391492350    4.580101683
  390 SOLV  HW1     2885    2.128044391    5.388594977    4.520090477
  390 SOLV  HW2     2886    2.178145043    5.403180309    4.674827483
  391 SOLV  OW      2887    4.391497360    2.405988833    8.554842119
  391 SOLV  HW1     2888    4.454797898    2.411668424    8.477636348
  391 SOLV  HW2     2889    4.322385744    2.336156480    8.536214394
  392 SOLV  OW      2890    2.543971024    1.257774735    2.734785660
  392 SOLV  HW1     2891    2.530797245    1.326863820    2.805870898
  392 SOLV  HW2     2892    2.493209716    1.284218852    2.652785890
  393 SOLV  OW      2893    0.472607678    2.038049516    8.113092906
  393 SOLV  HW1     2894    0.520497065    2.116583883    8.152322031
  393 SOLV  HW2     2895    0.376240073    2.041118431    8.139622376
  394 SOLV  OW      2896    1.012332965    4.055350976    8.261686182
  394 SOLV  HW1     2897    0.999514905    4.119895936    8.186389589
  394 SOLV  HW2     2898    1.103189005    4.068144002    8.301454013
  395 SOLV  OW      2899    5.025386913    6.222350372    6.615047833
  395 SOLV  HW1     2900    5.070380416    6.181035507    6.535873196
  395 SOLV  HW2     2901    4.926208063    6.214810586    6.604720883
  396 SOLV  OW      2902    3.023380228    2.212283381    1.912602263
  396 SOLV  HW1     2903    2.943205547    2.251857408    1.867815230
  396 SOLV  HW2     2904    3.106343921    2.253433350    1.874871445
  397 SOLV  OW      2905    2.391842786    0.996652043    4.974744993
  397 SOLV  HW1     2906    2.294210911    0.986093470    4.993625541
  397 SOLV  HW2     2907    2.422718376    1.085857218    5.007746078
  398 SOLV  OW      2908    0.362115782    4.864907643    7.869242784
  398 SOLV  HW1     2909    0.366168468    4.814514333    7.782963949
  398 SOLV  HW2     2910    0.268833363    4.897595924    7.884402226
  399 SOLV  OW      2911    4.275113681    3.026602207    2.300428133
  399 SOLV  HW1     2912    4.349899761    2.968571776    2.332668904
  399 SOLV  HW2     2913    4.281888683    3.037686015    2.201275867
  400 SOLV  OW      2914    4.819225082    6.467707723    5.870898365
  400 SOLV  HW1     2915    4.844057017    6.409477145    5.948310021
  400 SOLV  HW2     2916    4.722601952    6.492599185    5.877558329
  401 SOLV  OW      2917    3.604949089    2.812561380    1.575932402
  401 SOLV  HW1     2918    3.630457178    2.717774545    1.556833701
  401 SOLV  HW2     2919    3.686873043    2.865180917    1.598727177
  402 SOLV  OW      2920    4.695167924    0.429975436    0.819613132
  402 SOLV  HW1     2921    4.684745130    0.350489186    0.759836470
  402 SOLV  HW2     2922    4.622953061    0.429360526    0.888783995
  403 SOLV  OW      2923    2.655798299    6.267390724    7.245769886
  403 SOLV  HW1     2924    2.573530309    6.221239881    7.278966712
  403 SOLV  HW2     2925    2.702380142    6.311682191    7.322374856
  404 SOLV  OW      2926    0.520982901    5.012064392    6.380707514
  404 SOLV  HW1     2927    0.615873567    5.009886445    6.349228012
  404 SOLV  HW2     2928    0.459865674    4.994199026    6.303600556
  405 SOLV  OW      2929    0.095538097    2.613879194    0.174921373
  405 SOLV  HW1     2930    0.021910614    2.573252552    0.120806606
  405 SOLV  HW2     2931    0.181741882    2.567792068    0.153830139
  406 SOLV  OW      2932    3.418856558    1.792863688    8.264161108
  406 SOLV  HW1     2933    3.440041654    1.829701989    8.354682290
  406 SOLV  HW2     2934    3.419212755    1.692935372    8.267921435
  407 SOLV  OW      2935    4.374462523    1.841943912    2.072605324
  407 SOLV  HW1     2936    4.391597615    1.759825648    2.018172619
  407 SOLV  HW2     2937    4.277905078    1.867005205    2.065638277
  408 SOLV  OW      2938    3.162418837    1.558759045    5.961580121
  408 SOLV  HW1     2939    3.225509210    1.507019746    5.903765220
  408 SOLV  HW2     2940    3.069736755    1.523012340    5.950085281
  409 SOLV  OW      2941    4.303649558    3.582480382    2.563707970
  409 SOLV  HW1     2942    4.388683791    3.566447496    2.513587529
  409 SOLV  HW2     2943    4.310638419    3.668259314    2.614630449
  410 SOLV  OW      2944    1.771407034    1.939145085    5.991458886
  410 SOLV  HW1     2945    1.798137968    1.858268621    5.939071806
  410 SOLV  HW2     2946    1.682581361    1.971876162    5.959231228
  411 SOLV  OW      2947    2.160649941    1.454208283    1.044024301
  411 SOLV  HW1     2948    2.246905231    1.460711845    0.993848070
  411 SOLV  HW2     2949    2.149318417    1.361181568    1.078918186
  412 SOLV  OW      2950    3.694239678    1.549253325    3.538970295
  412 SOLV  HW1     2951    3.643155075    1.544137354    3.624784751
  412 SOLV  HW2     2952    3.631797563    1.572263748    3.464328101
  413 SOLV  OW      2953    2.885266192    4.919028617    5.020498334
  413 SOLV  HW1     2954    2.848681448    4.838675003    5.067453539
  413 SOLV  HW2     2955    2.982036902    4.904439947    4.999942900
  414 SOLV  OW      2956    1.367605141    0.503797503    5.067639744
  414 SOLV  HW1     2957    1.430016976    0.579936068    5.085179192
  414 SOLV  HW2     2958    1.364137472    0.485493985    4.969390604
  415 SOLV  OW      2959    1.022842305    2.439642468    3.480051043
  415 SOLV  HW1     2960    1.035832383    2.507780385    3.408020478
  415 SOLV  HW2     2961    1.077855319    2.464508736    3.559770346
  416 SOLV  OW      2962    4.218932539    3.920777922    5.483748290
  416 SOLV  HW1     2963    4.149356962    3.992579368    5.485675898
  416 SOLV  HW2     2964    4.251436165    3.903355298    5.576699308
  417 SOLV  OW      2965    5.806727810    6.258695908    4.103682072
  417 SOLV  HW1     2966    5.825911701    6.188406076    4.172174755
  417 SOLV  HW2     2967    5.869847091    6.248429888    4.026801848
  418 SOLV  OW      2968    4.658038038    4.839308598    2.632707529
  418 SOLV  HW1     2969    4.642999831    4.799350122    2.542280165
  418 SOLV  HW2     2970    4.687019755    4.934490730    2.622689688
  419 SOLV  OW      2971    4.188379290    5.809855078    6.450534622
  419 SOLV  HW1     2972    4.183002729    5.909406277    6.442749564
  419 SOLV  HW2     2973    4.096245211    5.771129759    6.447126439
  420 SOLV  OW      2974    4.473265746    3.759752168    6.289437104
  420 SOLV  HW1     2975    4.468310469    3.696279134    6.212323231
  420 SOLV  HW2     2976    4.381008405    3.789233252    6.314324591
  421 SOLV  OW      2977    2.780967438    0.752807673    2.868784127
  421 SOLV  HW1     2978    2.704864456    0.689221808    2.881634611
  421 SOLV  HW2     2979    2.763880030    0.836264474    2.921157378
  422 SOLV  OW      2980    3.365402320    0.818844592    0.733380730
  422 SOLV  HW1     2981    3.391993303    0.861844684    0.819658551
  422 SOLV  HW2     2982    3.335788676    0.889217617    0.668800484
  423 SOLV  OW      2983    2.860620937    6.031109743    0.804652531
  423 SOLV  HW1     2984    2.856013035    6.021095776    0.705262204
  423 SOLV  HW2     2985    2.775374155    5.998405071    0.845436767
  424 SOLV  OW      2986    2.925649886    4.331077894    2.732677092
  424 SOLV  HW1     2987    2.900393805    4.236469395    2.712396315
  424 SOLV  HW2     2988    2.845040569    4.381025005    2.764415993
  425 SOLV  OW      2989    1.619514234    2.215903280    3.618115012
  425 SOLV  HW1     2990    1.628990032    2.234425010    3.715926654
  425 SOLV  HW2     2991    1.677412700    2.279001759    3.566478948
  426 SOLV  OW      2992    4.253437445    3.792845044    0.351088449
  426 SOLV  HW1     2993    4.254977267    3.804826018    0.251820997
  426 SOLV  HW2     2994    4.195544939    3.863222897    0.392263214
  427 SOLV  OW      2995    5.028664086    2.242179074    7.903805684
  427 SOLV  HW1     2996    5.001903707    2.148903331    7.927960394
  427 SOLV  HW2     2997    5.116258212    2.263934227    7.946863056
  428 SOLV  OW      2998    0.601633106    2.830371195    6.349889622
  428 SOLV  HW1     2999    0.594252107    2.749783097    6.291143938
  428 SOLV  HW2     3000    0.679459074    2.885932331    6.320632174
  429 SOLV  OW      3001    0.718383651    4.448094810    1.016877209
  429 SOLV  HW1     3002    0.629262279    4.471976889    0.978315862
  429 SOLV  HW2     3003    0.706496792    4.415728155    1.110744348
  430 SOLV  OW      3004    0.625431322    0.558676288    5.529966546
  430 SOLV  HW1     3005    0.711121860    0.589000894    5.488283236
  430 SOLV  HW2     3006    0.563132496    0.636439492    5.538434433
  431 SOLV  OW      3007    1.446759990    5.044925287    5.702310711
  431 SOLV  HW1     3008    1.509672622    5.081113900    5.633518814
  431 SOLV  HW2     3009    1.491222656    4.970630825    5.752344368
  432 SOLV  OW      3010    3.758747683    4.168135022    7.005159296
  432 SOLV  HW1     3011    3.728881793    4.128724788    7.092077746
  432 SOLV  HW2     3012    3.851401155    4.136750648    6.984416227
  433 SOLV  OW      3013    5.659163098    5.419208784    3.508843576
  433 SOLV  HW1     3014    5.667749062    5.390632377    3.604287968
  433 SOLV  HW2     3015    5.614341434    5.508504379    3.504687476
  434 SOLV  OW      3016    3.907677068    2.637355009    7.735144956
  434 SOLV  HW1     3017    3.997712474    2.665809465    7.702222310
  434 SOLV  HW2     3018    3.917201385    2.593433432    7.824476433
  435 SOLV  OW      3019    3.645888774    3.900937026    0.860221893
  435 SOLV  HW1     3020    3.624372516    3.897445635    0.762626674
  435 SOLV  HW2     3021    3.745090154    3.904261763    0.872386568
  436 SOLV  OW      3022    4.615004687    3.118425746    7.760096696
  436 SOLV  HW1     3023    4.665019151    3.203498723    7.776254632
  436 SOLV  HW2     3024    4.548406711    3.132317878    7.686805139
  437 SOLV  OW      3025    5.194859216    6.350730969    4.229997761
  437 SOLV  HW1     3026    5.142235089    6.349739821    4.144969846
  437 SOLV  HW2     3027    5.283603172    6.393872710    4.213772472
  438 SOLV  OW      3028    4.859726316    4.781567726    6.854338661
  438 SOLV  HW1     3029    4.952997052    4.757944212    6.827090718
  438 SOLV  HW2     3030    4.797713830    4.707436342    6.828669283
  439 SOLV  OW      3031    0.923739451    6.449073598    3.532161081
  439 SOLV  HW1     3032    0.909543336    6.544007503    3.504126002
  439 SOLV  HW2     3033    0.837808230    6.411292659    3.566633920
  440 SOLV  OW      3034    0.009555688    2.782546241    1.222723971
  440 SOLV  HW1     3035   -0.081620060    2.800334120    1.185703400
  440 SOLV  HW2     3036    0.030158379    2.849426504    1.294155751
  441 SOLV  OW      3037    2.639754208    6.027023857    1.607993048
  441 SOLV  HW1     3038    2.540343973    6.037709179    1.609830415
  441 SOLV  HW2     3039    2.662818990    5.935191764    1.575824399
  442 SOLV  OW      3040    3.939199009    1.798004811    0.012655181
  442 SOLV  HW1     3041    3.847501831    1.837774341    0.015811733
  442 SOLV  HW2     3042    3.980868491    1.803064873    0.103418538
  443 SOLV  OW      3043    5.452113041    3.353146719    0.942343018
  443 SOLV  HW1     3044    5.548128443    3.326754339    0.951531523
  443 SOLV  HW2     3045    5.404758009    3.337330793    1.028987644
  444 SOLV  OW      3046    2.952715558    0.801477163    7.635498449
  444 SOLV  HW1     3047    3.018252098    0.873204401    7.659164760
  444 SOLV  HW2     3048    3.000213403    0.713708396    7.629130964
  445 SOLV  OW      3049    3.480512609    5.714116777    2.675781531
  445 SOLV  HW1     3050    3.513720879    5.786490306    2.736273149
  445 SOLV  HW2     3051    3.453146769    5.753834391    2.588182756
  446 SOLV  OW      3052    3.401100865    2.768616677    0.864986674
  446 SOLV  HW1     3053    3.367855163    2.681420113    0.900923279
  446 SOLV  HW2     3054    3.372378188    2.842778937    0.925607693
  447 SOLV  OW      3055    2.706465671    4.912290570    5.487765393
  447 SOLV  HW1     3056    2.672548108    4.977688947    5.555386420
  447 SOLV  HW2     3057    2.804286135    4.897252125    5.502081431
  448 SOLV  OW      3058    5.417715304    4.100669920    5.797305447
  448 SOLV  HW1     3059    5.440154597    4.196871288    5.812852914
  448 SOLV  HW2     3060    5.490084662    4.043011898    5.835228668
  449 SOLV  OW      3061    2.506522254    2.218457450    7.955114519
  449 SOLV  HW1     3062    2.496299373    2.191885065    8.050975606
  449 SOLV  HW2     3063    2.602638746    2.238504816    7.936149869
  450 SOLV  OW      3064    4.985516771    0.005865017    8.285052354
  450 SOLV  HW1     3065    4.995212391    0.100856529    8.255344475
  450 SOLV  HW2     3066    4.944846499    0.003487214    8.376377138
  451 SOLV  OW      3067    0.960911179    4.516568778    6.203028749
  451 SOLV  HW1     3068    0.888127809    4.562973834    6.253517308
  451 SOLV  HW2     3069    0.930898841    4.499842096    6.109116908
  452 SOLV  OW      3070    5.535702641    6.207653103    3.617813651
  452 SOLV  HW1     3071    5.469303207    6.232759040    3.688246341
  452 SOLV  HW2     3072    5.612477513    6.159464114    3.660043892
  453 SOLV  OW      3073    1.817947154    6.369637229    3.723304018
  453 SOLV  HW1     3074    1.723225765    6.389328518    3.698005022
  453 SOLV  HW2     3075    1.848981530    6.287706981    3.675093542
  454 SOLV  OW      3076    0.757786494    0.382770964    2.889129992
  454 SOLV  HW1     3077    0.672146500    0.434395196    2.889952772
  454 SOLV  HW2     3078    0.739992415    0.289168410    2.858767477
  455 SOLV  OW      3079    2.740721072    3.572275859    3.063468761
  455 SOLV  HW1     3080    2.829137382    3.526056888    3.070272253
  455 SOLV  HW2     3081    2.684285896    3.526338221    2.994877373
  456 SOLV  OW      3082    5.293662319    2.572430726    0.931504184
  456 SOLV  HW1     3083    5.358200425    2.496723042    0.941659652
  456 SOLV  HW2     3084    5.318143303    2.626535368    0.851047276
  457 SOLV  OW      3085    3.729079680    1.638616273    5.829107767
  457 SOLV  HW1     3086    3.713840248    1.640212838    5.730289047
  457 SOLV  HW2     3087    3.652777381    1.591970057    5.873852123
  458 SOLV  OW      3088    2.029350602    4.123559942    0.480267478
  458 SOLV  HW1     3089    1.951885182    4.067483584    0.509499147
  458 SOLV  HW2     3090    2.112643789    4.091420260    0.525314596
  459 SOLV  OW      3091    3.024173444    3.844957228    2.037224352
  459 SOLV  HW1     3092    3.025987804    3.938992808    2.003254575
  459 SOLV  HW2     3093    2.975603911    3.842007045    2.124587093
  460 SOLV  OW      3094    2.624088247    1.601620616    5.810249629
  460 SOLV  HW1     3095    2.596263929    1.678862877    5.867340932
  460 SOLV  HW2     3096    2.545482594    1.541874650    5.794389596
  461 SOLV  OW      3097    1.593821610    0.714378231    3.106898481
  461 SOLV  HW1     3098    1.577561989    0.709355541    3.008357518
  461 SOLV  HW2     3099    1.651548892    0.793477230    3.127167814
  462 SOLV  OW      3100    3.539406589    0.136736398    4.682103996
  462 SOLV  HW1     3101    3.494012305    0.089083291    4.606814497
  462 SOLV  HW2     3102    3.637136693    0.115590135    4.680836567
  463 SOLV  OW      3103    4.792742699    0.918628845    6.894649280
  463 SOLV  HW1     3104    4.718190745    0.874464916    6.944564205
  463 SOLV  HW2     3105    4.760870522    1.005775758    6.857372886
  464 SOLV  OW      3106    0.146171308    2.541645735    3.093992684
  464 SOLV  HW1     3107    0.206226532    2.535677182    3.173727961
  464 SOLV  HW2     3108    0.200732982    2.561525255    3.012581568
  465 SOLV  OW      3109    4.503928309    4.698190974    2.988055522
  465 SOLV  HW1     3110    4.537444853    4.699747723    3.082258234
  465 SOLV  HW2     3111    4.429755201    4.764497007    2.977965917
  466 SOLV  OW      3112    4.363430452    0.598009751    6.568327827
  466 SOLV  HW1     3113    4.425269250    0.606618007    6.490213791
  466 SOLV  HW2     3114    4.396731109    0.654776448    6.643617565
  467 SOLV  OW      3115    5.101692311    4.451238588    2.894859411
  467 SOLV  HW1     3116    5.150344992    4.442665320    2.807914855
  467 SOLV  HW2     3117    5.049444110    4.367753952    2.912191913
  468 SOLV  OW      3118    3.873962399    1.514599527    3.895800532
  468 SOLV  HW1     3119    3.891206209    1.612948921    3.890323597
  468 SOLV  HW2     3120    3.961015674    1.465795987    3.902115506
  469 SOLV  OW      3121    3.917363748    5.026018393    8.020564037
  469 SOLV  HW1     3122    3.947641386    5.016589682    8.115402340
  469 SOLV  HW2     3123    3.945080539    5.115457992    7.985460464
  470 SOLV  OW      3124    3.205808027    3.646081446    2.057592867
  470 SOLV  HW1     3125    3.265096350    3.652522543    1.977322222
  470 SOLV  HW2     3126    3.142839724    3.723756078    2.058842176
  471 SOLV  OW      3127    2.070891577    6.330315933    8.443603852
  471 SOLV  HW1     3128    2.147156920    6.335154594    8.379104832
  471 SOLV  HW2     3129    2.102696281    6.291173055    8.529953370
  472 SOLV  OW      3130    4.845989155    2.524270080    1.064565788
  472 SOLV  HW1     3131    4.916551901    2.511646808    0.994841319
  472 SOLV  HW2     3132    4.783299205    2.446375388    1.063030496
  473 SOLV  OW      3133    5.354583983    2.989791443    1.060161495
  473 SOLV  HW1     3134    5.292761696    3.027535374    1.129105980
  473 SOLV  HW2     3135    5.336750983    2.891988383    1.049366650
  474 SOLV  OW      3136    5.488833564    3.213201376    4.226657527
  474 SOLV  HW1     3137    5.527220151    3.305357032    4.232469201
  474 SOLV  HW2     3138    5.486347998    3.172314143    4.317882400
  475 SOLV  OW      3139    3.214674310    3.970661852    5.315932634
  475 SOLV  HW1     3140    3.313176888    3.960164552    5.329608044
  475 SOLV  HW2     3141    3.167210321    3.890680766    5.352676879
  476 SOLV  OW      3142    0.859226498    3.864284095    7.994179941
  476 SOLV  HW1     3143    0.823266290    3.957451596    7.999339423
  476 SOLV  HW2     3144    0.847069393    3.828951521    7.901423532
  477 SOLV  OW      3145    2.511133971    6.422641767    7.080098679
  477 SOLV  HW1     3146    2.548538395    6.464479154    6.997330965
  477 SOLV  HW2     3147    2.585675792    6.384553992    7.134805326
  478 SOLV  OW      3148    4.657102486    5.129166781    6.314485523
  478 SOLV  HW1     3149    4.656154417    5.044396238    6.367523245
  478 SOLV  HW2     3150    4.567300611    5.143459217    6.272876838
  479 SOLV  OW      3151    2.720043091    4.006832465    4.565495251
  479 SOLV  HW1     3152    2.751226717    3.911923083    4.569937453
  479 SOLV  HW2     3153    2.652767293    4.023225600    4.637641926
  480 SOLV  OW      3154    4.378561641    2.657083133    2.820294464
  480 SOLV  HW1     3155    4.470175969    2.669953406    2.782332380
  480 SOLV  HW2     3156    4.351552236    2.561304956    2.810445183
  481 SOLV  OW      3157    4.735628508    4.720350364    6.297209765
  481 SOLV  HW1     3158    4.678176241    4.669898522    6.232759933
  481 SOLV  HW2     3159    4.765945842    4.805793842    6.255017194
  482 SOLV  OW      3160    3.527454463    0.984120324    2.693527687
  482 SOLV  HW1     3161    3.600042927    1.027310971    2.639997871
  482 SOLV  HW2     3162    3.452336863    0.958037589    2.632889442
  483 SOLV  OW      3163    3.651822994    3.775322761    7.526068466
  483 SOLV  HW1     3164    3.685523597    3.734289379    7.610806108
  483 SOLV  HW2     3165    3.669036287    3.873818186    7.527581824
  484 SOLV  OW      3166    0.537973988    1.639565891    1.874517752
  484 SOLV  HW1     3167    0.460737330    1.599896139    1.824911578
  484 SOLV  HW2     3168    0.571751242    1.719655338    1.825073822
  485 SOLV  OW      3169    2.936528416    5.651311850    6.131971167
  485 SOLV  HW1     3170    2.863275244    5.677734509    6.069235322
  485 SOLV  HW2     3171    2.910839130    5.567280402    6.179706953
  486 SOLV  OW      3172    4.518554887    1.155265068    8.404328458
  486 SOLV  HW1     3173    4.467275854    1.236632316    8.376946227
  486 SOLV  HW2     3174    4.616432095    1.172004744    8.392505376
  487 SOLV  OW      3175    1.867544149    0.410520598    2.209863917
  487 SOLV  HW1     3176    1.921344570    0.491619059    2.232852882
  487 SOLV  HW2     3177    1.928873210    0.332944761    2.195008815
  488 SOLV  OW      3178    1.154024103    6.377495497    3.626372376
  488 SOLV  HW1     3179    1.145147449    6.330459326    3.714171660
  488 SOLV  HW2     3180    1.066382413    6.418851102    3.601702326
  489 SOLV  OW      3181    0.139852236    4.497631605    4.817580177
  489 SOLV  HW1     3182    0.225600621    4.511500252    4.867126270
  489 SOLV  HW2     3183    0.128959327    4.400523056    4.796338577
  490 SOLV  OW      3184    3.886681992    1.692091015    6.045888730
  490 SOLV  HW1     3185    3.979667580    1.684098890    6.009975370
  490 SOLV  HW2     3186    3.821127570    1.683678560    5.970843609
  491 SOLV  OW      3187    3.568448269    3.058046423    7.818092497
  491 SOLV  HW1     3188    3.638211719    3.035465152    7.886085873
  491 SOLV  HW2     3189    3.483472328    3.010279166    7.840393805
  492 SOLV  OW      3190    2.846467261    4.285868384    6.397700270
  492 SOLV  HW1     3191    2.775782803    4.225703637    6.360499932
  492 SOLV  HW2     3192    2.818009229    4.319107172    6.487618374
  493 SOLV  OW      3193    4.615934278    2.327834266    3.694816898
  493 SOLV  HW1     3194    4.535362869    2.362946542    3.647116637
  493 SOLV  HW2     3195    4.687642980    2.397532152    3.694876741
  494 SOLV  OW      3196    5.200580887    3.473127169    2.108157957
  494 SOLV  HW1     3197    5.280436625    3.529821268    2.087938930
  494 SOLV  HW2     3198    5.152703839    3.451431383    2.023087127
  495 SOLV  OW      3199    2.318478750    0.714343779    3.097541057
  495 SOLV  HW1     3200    2.232877678    0.764141343    3.083662038
  495 SOLV  HW2     3201    2.315085348    0.627694682    3.047737235
  496 SOLV  OW      3202    0.720565532    5.226511363    2.728014831
  496 SOLV  HW1     3203    0.663781550    5.264770277    2.800896787
  496 SOLV  HW2     3204    0.662249000    5.197046492    2.652311676
  497 SOLV  OW      3205    5.314717239    4.047130328    3.465303468
  497 SOLV  HW1     3206    5.227887719    4.096494508    3.470179113
  497 SOLV  HW2     3207    5.299365870    3.950543438    3.486166461
  498 SOLV  OW      3208    2.617417315    4.174895599    2.066028329
  498 SOLV  HW1     3209    2.594055464    4.087861635    2.022677763
  498 SOLV  HW2     3210    2.673474123    4.157790071    2.147052732
  499 SOLV  OW      3211    1.761305627    1.286466417    6.461212166
  499 SOLV  HW1     3212    1.780745146    1.314752908    6.367287211
  499 SOLV  HW2     3213    1.737160693    1.189433686    6.462481026
  500 SOLV  OW      3214    4.758310272    2.930254688    7.572011469
  500 SOLV  HW1     3215    4.706099979    3.009147397    7.604415079
  500 SOLV  HW2     3216    4.696297190    2.864602516    7.529068359
  501 SOLV  OW      3217    1.408166933    4.382446214    2.226613964
  501 SOLV  HW1     3218    1.347932687    4.334595034    2.162722984
  501 SOLV  HW2     3219    1.471615052    4.317106130    2.267904838
  502 SOLV  OW      3220    2.894654610    0.068803215    0.718813220
  502 SOLV  HW1     3221    2.884916910    0.168035627    0.711194458
  502 SOLV  HW2     3222    2.847905159    0.036956448    0.801276534
  503 SOLV  OW      3223    4.708815558    6.026209183    1.216380626
  503 SOLV  HW1     3224    4.709757428    5.991614245    1.122560337
  503 SOLV  HW2     3225    4.618438381    6.011297785    1.256499914
  504 SOLV  OW      3226    2.478679578    5.941191252    6.793641765
  504 SOLV  HW1     3227    2.571326136    5.976951785    6.805377646
  504 SOLV  HW2     3228    2.464168275    5.864900040    6.856641897
  505 SOLV  OW      3229    5.866052447    4.136439513    6.400992583
  505 SOLV  HW1     3230    5.776150868    4.134992317    6.357225501
  505 SOLV  HW2     3231    5.912109324    4.049051261    6.385436294
  506 SOLV  OW      3232    3.444372038    3.223361791    5.429311294
  506 SOLV  HW1     3233    3.385372200    3.289843897    5.383495487
  506 SOLV  HW2     3234    3.472512975    3.259467792    5.518218029
  507 SOLV  OW      3235    0.861206022    2.387426334    1.340618862
  507 SOLV  HW1     3236    0.835898205    2.483618881    1.350937825
  507 SOLV  HW2     3237    0.779959295    2.333870053    1.317583047
  508 SOLV  OW      3238    1.662664052    4.352782025    6.766404074
  508 SOLV  HW1     3239    1.572348624    4.328414528    6.731058746
  508 SOLV  HW2     3240    1.717941352    4.391630308    6.692680503
  509 SOLV  OW      3241    5.914577321    3.998503098    0.717792494
  509 SOLV  HW1     3242    5.994538589    3.983471806    0.659652987
  509 SOLV  HW2     3243    5.909015643    4.095252351    0.742462066
  510 SOLV  OW      3244    5.243579846    3.020631508    6.909629193
  510 SOLV  HW1     3245    5.267586379    2.937102526    6.959091959
  510 SOLV  HW2     3246    5.166863773    3.065584719    6.955387064
  511 SOLV  OW      3247    0.826871049    1.920442158    5.406770554
  511 SOLV  HW1     3248    0.879903883    1.843962715    5.370187002
  511 SOLV  HW2     3249    0.870330631    1.954226326    5.490256382
  512 SOLV  OW      3250    2.468266916    0.264933801    0.862238848
  512 SOLV  HW1     3251    2.434401328    0.194892385    0.799411570
  512 SOLV  HW2     3252    2.527026667    0.328743272    0.812483544
  513 SOLV  OW      3253    4.276177621    4.261126094    2.864143800
  513 SOLV  HW1     3254    4.255898394    4.163284649    2.860177480
  513 SOLV  HW2     3255    4.218681604    4.309777881    2.798362643
  514 SOLV  OW      3256    6.050847949    3.842016820    1.780778406
  514 SOLV  HW1     3257    6.124470675    3.894562448    1.823423493
  514 SOLV  HW2     3258    5.963735418    3.888972026    1.795151188
  515 SOLV  OW      3259    0.310812758    4.218608083    3.144387067
  515 SOLV  HW1     3260    0.329112730    4.242610563    3.239722979
  515 SOLV  HW2     3261    0.297894027    4.119737388    3.136795843
  516 SOLV  OW      3262    6.029934819    1.457447547    5.691662493
  516 SOLV  HW1     3263    5.947851014    1.513079971    5.678731185
  516 SOLV  HW2     3264    6.030189114    1.382514959    5.625443124
  517 SOLV  OW      3265    4.816761271    2.224993438    8.321167057
  517 SOLV  HW1     3266    4.738000050    2.201645415    8.264145223
  517 SOLV  HW2     3267    4.899000532    2.228943306    8.264412937
  518 SOLV  OW      3268    4.285258719    5.131261878    0.340800748
  518 SOLV  HW1     3269    4.187837247    5.109657524    0.334301716
  518 SOLV  HW2     3270    4.338864114    5.047986096    0.326960532
  519 SOLV  OW      3271    0.312456620    0.839554879    5.104289814
  519 SOLV  HW1     3272    0.314155228    0.755251516    5.050531116
  519 SOLV  HW2     3273    0.405079813    0.876634161    5.111073517
  520 SOLV  OW      3274    2.655053720    5.473410701    3.786533627
  520 SOLV  HW1     3275    2.721554899    5.547775079    3.779645258
  520 SOLV  HW2     3276    2.648053057    5.426683899    3.698399842
  521 SOLV  OW      3277    3.085487354    5.220790169    5.916678647
  521 SOLV  HW1     3278    3.125026811    5.287494837    5.853535345
  521 SOLV  HW2     3279    3.121751426    5.129887637    5.896145624
  522 SOLV  OW      3280    1.226874826    3.045855164    8.414458669
  522 SOLV  HW1     3281    1.322303721    3.050615415    8.384952462
  522 SOLV  HW2     3282    1.221171394    3.066030799    8.512235719
  523 SOLV  OW      3283    4.293678207    0.903675873    1.430211048
  523 SOLV  HW1     3284    4.210287507    0.955701272    1.448631212
  523 SOLV  HW2     3285    4.317282291    0.911728019    1.333371197
  524 SOLV  OW      3286    0.502969597    3.713677916    8.419951817
  524 SOLV  HW1     3287    0.540929773    3.791572131    8.469866384
  524 SOLV  HW2     3288    0.420861883    3.680936945    8.466709776
  525 SOLV  OW      3289    3.944384121    5.176674282    3.278761519
  525 SOLV  HW1     3290    3.996273622    5.170053060    3.193534763
  525 SOLV  HW2     3291    3.902263076    5.267141462    3.285198563
  526 SOLV  OW      3292    1.920586520    5.808015863    1.014557284
  526 SOLV  HW1     3293    1.949419465    5.898999993    0.984716130
  526 SOLV  HW2     3294    1.996763291    5.762292801    1.060453318
  527 SOLV  OW      3295    2.385948620    0.080621275    0.638147696
  527 SOLV  HW1     3296    2.333052995    0.107774402    0.557744372
  527 SOLV  HW2     3297    2.474763088    0.044978751    0.609138322
  528 SOLV  OW      3298    4.548980344    6.351355445    3.234004526
  528 SOLV  HW1     3299    4.521250678    6.417798114    3.164604425
  528 SOLV  HW2     3300    4.639124349    6.314720514    3.210942367
  529 SOLV  OW      3301    2.215203523    0.666686433    5.999642817
  529 SOLV  HW1     3302    2.239611313    0.576137714    6.034357650
  529 SOLV  HW2     3303    2.259225951    0.681407127    5.911069390
  530 SOLV  OW      3304    0.016461090    4.171564663    6.994576643
  530 SOLV  HW1     3305    0.020529350    4.268031152    7.020607820
  530 SOLV  HW2     3306   -0.026453475    4.119000200    7.068029013
  531 SOLV  OW      3307    2.586096599    0.837509790    3.801795708
  531 SOLV  HW1     3308    2.546719744    0.771140040    3.738199412
  531 SOLV  HW2     3309    2.589500014    0.927456981    3.758231042
  532 SOLV  OW      3310    3.414340447    5.641120440    7.553153927
  532 SOLV  HW1     3311    3.355193506    5.659376393    7.474615508
  532 SOLV  HW2     3312    3.460459044    5.553304406    7.540450785
  533 SOLV  OW      3313    4.123521168    2.156514344    2.576621158
  533 SOLV  HW1     3314    4.129891217    2.242121615    2.525330562
  533 SOLV  HW2     3315    4.031164407    2.119190267    2.567842136
  534 SOLV  OW      3316    2.880262278    3.815800631    6.837235517
  534 SOLV  HW1     3317    2.889219875    3.759570732    6.755028920
  534 SOLV  HW2     3318    2.890996803    3.758257049    6.918312491
  535 SOLV  OW      3319    0.136743625    3.768073905    2.297934283
  535 SOLV  HW1     3320    0.166039175    3.703191822    2.368162648
  535 SOLV  HW2     3321    0.106547958    3.852901311    2.341436721
  536 SOLV  OW      3322    3.611833882    0.476425613    7.152647803
  536 SOLV  HW1     3323    3.528432930    0.446034250    7.106597632
  536 SOLV  HW2     3324    3.588271283    0.541787362    7.224568458
  537 SOLV  OW      3325    3.645716398    4.613019769    6.816441665
  537 SOLV  HW1     3326    3.653020567    4.585182577    6.912210543
  537 SOLV  HW2     3327    3.669158119    4.535789429    6.757400105
  538 SOLV  OW      3328    5.045436425    2.182577470    1.272521237
  538 SOLV  HW1     3329    5.111856720    2.255009054    1.254029071
  538 SOLV  HW2     3330    5.043284465    2.118861965    1.195478055
  539 SOLV  OW      3331    0.523133787    4.498790792    7.159296205
  539 SOLV  HW1     3332    0.527529438    4.404917097    7.193477458
  539 SOLV  HW2     3333    0.474165531    4.500262784    7.072118833
  540 SOLV  OW      3334    2.731644027    4.633229259    1.378410954
  540 SOLV  HW1     3335    2.637660422    4.599561439    1.384198428
  540 SOLV  HW2     3336    2.795175473    4.557384008    1.392944310
  541 SOLV  OW      3337    1.175203000    4.537423665    3.614517048
  541 SOLV  HW1     3338    1.256117015    4.484909151    3.640882010
  541 SOLV  HW2     3339    1.198372567    4.634622812    3.610586491
  542 SOLV  OW      3340    1.917066280    4.054587562    7.508622120
  542 SOLV  HW1     3341    1.993045999    4.001659512    7.546379880
  542 SOLV  HW2     3342    1.852131507    3.992760089    7.464341367
  543 SOLV  OW      3343    1.705349313    3.389319000    6.866019944
  543 SOLV  HW1     3344    1.755632951    3.367412929    6.949635949
  543 SOLV  HW2     3345    1.614864847    3.346883959    6.869452923
  544 SOLV  OW      3346    3.950402026    3.172741150    8.274739649
  544 SOLV  HW1     3347    4.039918396    3.135293333    8.250564525
  544 SOLV  HW2     3348    3.908816944    3.116306927    8.346054574
  545 SOLV  OW      3349    2.866375629    2.395669631    5.270731468
  545 SOLV  HW1     3350    2.823143080    2.319498463    5.318989866
  545 SOLV  HW2     3351    2.909491115    2.361939465    5.187046084
  546 SOLV  OW      3352    2.103270153    2.353869974    4.741810028
  546 SOLV  HW1     3353    2.189016421    2.386880357    4.781279628
  546 SOLV  HW2     3354    2.026408526    2.401539479    4.784469659
  547 SOLV  OW      3355    2.478728930    0.860322744    1.148984069
  547 SOLV  HW1     3356    2.545607048    0.932529441    1.131279516
  547 SOLV  HW2     3357    2.389125776    0.888798300    1.114919640
  548 SOLV  OW      3358    3.899227063    5.474789590    3.356613772
  548 SOLV  HW1     3359    3.905920882    5.424206857    3.442616816
  548 SOLV  HW2     3360    3.816141776    5.530436855    3.357052223
  549 SOLV  OW      3361    2.893123968    2.297812451    3.006797789
  549 SOLV  HW1     3362    2.808007599    2.246899986    2.994028128
  549 SOLV  HW2     3363    2.888411400    2.383877722    2.956097515
  550 SOLV  OW      3364    4.332380459    4.893942409    5.722158998
  550 SOLV  HW1     3365    4.368169245    4.866934314    5.811544000
  550 SOLV  HW2     3366    4.260429049    4.962313975    5.734335475
  551 SOLV  OW      3367    1.258294128    2.274513304    8.446757018
  551 SOLV  HW1     3368    1.215923102    2.252760297    8.534685674
  551 SOLV  HW2     3369    1.340665353    2.329112663    8.462049095
  552 SOLV  OW      3370    0.246317345    3.369361518    3.507928767
  552 SOLV  HW1     3371    0.280014953    3.403519645    3.595664871
  552 SOLV  HW2     3372    0.310190667    3.301393354    3.471866635
  553 SOLV  OW      3373    1.043696477    5.748995104    4.408841842
  553 SOLV  HW1     3374    0.949145496    5.744886628    4.441140310
  553 SOLV  HW2     3375    1.105039962    5.761537135    4.486814020
  554 SOLV  OW      3376    1.617916715    3.450620285    3.944522653
  554 SOLV  HW1     3377    1.581671597    3.543785402    3.947069909
  554 SOLV  HW2     3378    1.676685764    3.439898634    3.864327944
  555 SOLV  OW      3379    3.304811759    2.782875973    6.275319667
  555 SOLV  HW1     3380    3.218690936    2.785694787    6.326066432
  555 SOLV  HW2     3381    3.347945841    2.693524826    6.287800842
  556 SOLV  OW      3382    4.855780262    1.656103984    2.918136862
  556 SOLV  HW1     3383    4.920228305    1.725909158    2.949340276
  556 SOLV  HW2     3384    4.895843999    1.605510284    2.841748733
  557 SOLV  OW      3385    1.489168805    5.442919440    0.806781364
  557 SOLV  HW1     3386    1.439674569    5.410528944    0.726151841
  557 SOLV  HW2     3387    1.433917016    5.426726457    0.888543014
  558 SOLV  OW      3388    1.382311351    5.723863060    3.100767328
  558 SOLV  HW1     3389    1.434280603    5.797658872    3.143817487
  558 SOLV  HW2     3390    1.445187862    5.661548082    3.054255818
  559 SOLV  OW      3391    2.842641847    0.780484530    6.410035295
  559 SOLV  HW1     3392    2.897932856    0.863686999    6.414528757
  559 SOLV  HW2     3393    2.825008223    0.747138871    6.502647760
  560 SOLV  OW      3394    2.113120863    4.734104452    4.908030907
  560 SOLV  HW1     3395    2.123259344    4.638274181    4.881315709
  560 SOLV  HW2     3396    2.193819825    4.763079375    4.959490303
  561 SOLV  OW      3397    2.357898043    2.304664580    8.217821080
  561 SOLV  HW1     3398    2.349414659    2.225599734    8.278457299
  561 SOLV  HW2     3399    2.376479855    2.386517247    8.272179071
  562 SOLV  OW      3400    5.073751585    5.543863238    6.097457559
  562 SOLV  HW1     3401    4.984271872    5.574360518    6.130064778
  562 SOLV  HW2     3402    5.073491769    5.444351616    6.087592305
  563 SOLV  OW      3403    3.908996950    3.015920610    7.012891783
  563 SOLV  HW1     3404    3.946102160    3.073121585    7.086043747
  563 SOLV  HW2     3405    3.821868096    2.976604074    7.042263791
  564 SOLV  OW      3406    4.890148315    3.541648224    4.492776373
  564 SOLV  HW1     3407    4.905196893    3.445021042    4.513672268
  564 SOLV  HW2     3408    4.798443627    3.568280930    4.522456536
  565 SOLV  OW      3409    1.392930244    0.907991415    4.935396032
  565 SOLV  HW1     3410    1.380481255    0.935979943    5.030588416
  565 SOLV  HW2     3411    1.467682826    0.960500624    4.894717177
  566 SOLV  OW      3412    4.738114253    5.127837721    4.536478844
  566 SOLV  HW1     3413    4.780454404    5.217541964    4.523814087
  566 SOLV  HW2     3414    4.802033127    5.056465904    4.507836753
  567 SOLV  OW      3415    5.298369701    4.643572303    1.122522309
  567 SOLV  HW1     3416    5.290089151    4.543955956    1.119699322
  567 SOLV  HW2     3417    5.221971022    4.681913233    1.174417890
  568 SOLV  OW      3418    5.748138349    2.256883018    2.627351949
  568 SOLV  HW1     3419    5.777504098    2.261544088    2.722829004
  568 SOLV  HW2     3420    5.824754241    2.280811112    2.567707668
  569 SOLV  OW      3421    3.160116675    0.938394460    7.142793993
  569 SOLV  HW1     3422    3.233838815    0.886792669    7.099179499
  569 SOLV  HW2     3423    3.196922193    0.990465100    7.219826089
  570 SOLV  OW      3424    5.144401115    3.522575987    7.716850557
  570 SOLV  HW1     3425    5.122421313    3.603708155    7.771020407
  570 SOLV  HW2     3426    5.234272370    3.534091093    7.674536215
  571 SOLV  OW      3427    5.103636072    4.259285985    6.674476704
  571 SOLV  HW1     3428    5.197143855    4.291655977    6.660039787
  571 SOLV  HW2     3429    5.050731804    4.330035293    6.721333920
  572 SOLV  OW      3430    2.976365179    1.018248708    0.917223133
  572 SOLV  HW1     3431    2.975109671    0.975093168    1.007422749
  572 SOLV  HW2     3432    3.067507798    1.055259028    0.899245055
  573 SOLV  OW      3433    4.615199713    2.791593722    1.317923150
  573 SOLV  HW1     3434    4.635136453    2.889585847    1.317784033
  573 SOLV  HW2     3435    4.700158964    2.740275708    1.305742859
  574 SOLV  OW      3436    2.205467730    5.198741285    5.233222855
  574 SOLV  HW1     3437    2.219213235    5.205908484    5.134432030
  574 SOLV  HW2     3438    2.291046391    5.219947600    5.280409088
  575 SOLV  OW      3439    1.417377253    3.654315445    6.612547188
  575 SOLV  HW1     3440    1.409255787    3.728757608    6.546272268
  575 SOLV  HW2     3441    1.505503647    3.660828783    6.659358150
  576 SOLV  OW      3442    3.466135774    5.855972662    7.322414910
  576 SOLV  HW1     3443    3.529762587    5.923130801    7.360380212
  576 SOLV  HW2     3444    3.372272808    5.883572927    7.343101116
  577 SOLV  OW      3445    5.865519687    4.490054446    3.061344219
  577 SOLV  HW1     3446    5.951728330    4.532328198    3.089289892
  577 SOLV  HW2     3447    5.861203177    4.396621348    3.096721376
  578 SOLV  OW      3448    2.391159242    1.885039967    8.432254327
  578 SOLV  HW1     3449    2.293421271    1.877910915    8.452164335
  578 SOLV  HW2     3450    2.422814935    1.800187288    8.389852799
  579 SOLV  OW      3451    3.095508295    2.555395055    0.683467891
  579 SOLV  HW1     3452    3.137145829    2.470365709    0.715659250
  579 SOLV  HW2     3453    3.165225492    2.612157340    0.639678339
  580 SOLV  OW      3454    4.126165938    1.033466086    3.189073488
  580 SOLV  HW1     3455    4.037573795    0.989623664    3.204213499
  580 SOLV  HW2     3456    4.160146324    1.070660583    3.275455379
  581 SOLV  OW      3457    5.916441391    3.181670137    4.961434839
  581 SOLV  HW1     3458    5.903550406    3.235094334    5.044979080
  581 SOLV  HW2     3459    6.005314416    3.203640820    4.921200394
  582 SOLV  OW      3460    1.125579780    1.963802022    8.569699754
  582 SOLV  HW1     3461    1.209645798    1.909668293    8.568158755
  582 SOLV  HW2     3462    1.145286089    2.054951674    8.605801655
  583 SOLV  OW      3463    1.902622092    2.182014327    6.706804377
  583 SOLV  HW1     3464    2.001377035    2.196563061    6.700824619
  583 SOLV  HW2     3465    1.882963943    2.116219342    6.779499175
  584 SOLV  OW      3466    5.608560815    6.482880376    4.400082847
  584 SOLV  HW1     3467    5.549663854    6.418926844    4.449490180
  584 SOLV  HW2     3468    5.702576934    6.448811714    4.400593061
  585 SOLV  OW      3469    5.141854872    3.013496615    2.602448727
  585 SOLV  HW1     3470    5.153138832    3.089590537    2.666341614
  585 SOLV  HW2     3471    5.192924991    3.032519738    2.518604079
  586 SOLV  OW      3472    4.293697877    0.563694328    0.687305286
  586 SOLV  HW1     3473    4.228424431    0.630874819    0.652289511
  586 SOLV  HW2     3474    4.346302870    0.525566842    0.611285871
  587 SOLV  OW      3475    3.164750326    0.172791214    1.050979666
  587 SOLV  HW1     3476    3.180892884    0.236337024    0.975472789
  587 SOLV  HW2     3477    3.073779368    0.188914683    1.089245494
  588 SOLV  OW      3478    3.736641102    5.350400198    4.969514820
  588 SOLV  HW1     3479    3.675720809    5.406997021    4.913967750
  588 SOLV  HW2     3480    3.698503543    5.340678113    5.061443740
  589 SOLV  OW      3481    4.705533975    1.551650378    4.531072957
  589 SOLV  HW1     3482    4.764289077    1.477815943    4.497962916
  589 SOLV  HW2     3483    4.634533613    1.513696043    4.590388460
  590 SOLV  OW      3484    0.066743448    0.738725284    5.696964429
  590 SOLV  HW1     3485    0.121012636    0.658074720    5.673506019
  590 SOLV  HW2     3486   -0.030490318    0.715618778    5.693554577
  591 SOLV  OW      3487    3.167066317    6.081503471    6.500724919
  591 SOLV  HW1     3488    3.172537291    6.178131965    6.475566352
  591 SOLV  HW2     3489    3.123211497    6.030267115    6.426890246
  592 SOLV  OW      3490    4.093040518    1.740100146    0.259095871
  592 SOLV  HW1     3491    4.031892774    1.724752950    0.336719124
  592 SOLV  HW2     3492    4.187792782    1.726798933    0.288165714
  593 SOLV  OW      3493    5.222329424    4.519662845    0.847768076
  593 SOLV  HW1     3494    5.255094177    4.430934923    0.880230099
  593 SOLV  HW2     3495    5.158514678    4.505947619    0.772008536
  594 SOLV  OW      3496    0.543639690    1.504352566    7.601379065
  594 SOLV  HW1     3497    0.448237767    1.512760252    7.572608825
  594 SOLV  HW2     3498    0.548797384    1.507935867    7.701181378
  595 SOLV  OW      3499    0.140436122    1.099974655    6.027399186
  595 SOLV  HW1     3500    0.117710400    1.073041543    5.933814454
  595 SOLV  HW2     3501    0.080463942    1.174678243    6.056080855
  596 SOLV  OW      3502    1.994767376    2.024515965    4.902362999
  596 SOLV  HW1     3503    2.010034941    1.985580540    4.993197343
  596 SOLV  HW2     3504    2.060716379    1.985743499    4.837962997
  597 SOLV  OW      3505    1.386069889    4.828805219    7.935673629
  597 SOLV  HW1     3506    1.462115650    4.785095595    7.983699152
  597 SOLV  HW2     3507    1.345126509    4.898508468    7.994538224
  598 SOLV  OW      3508    4.925715850    6.133812260    8.593259950
  598 SOLV  HW1     3509    4.848710695    6.079142359    8.626144108
  598 SOLV  HW2     3510    4.934734720    6.215953322    8.649575508
  599 SOLV  OW      3511    2.106857388    4.535422385    4.067938943
  599 SOLV  HW1     3512    2.087868359    4.437378643    4.073117379
  599 SOLV  HW2     3513    2.201643031    4.549553531    4.039374576
  600 SOLV  OW      3514    1.608248155    5.160288180    7.018940206
  600 SOLV  HW1     3515    1.656627431    5.159992899    7.106457681
  600 SOLV  HW2     3516    1.567938252    5.070201514    7.002832695
  601 SOLV  OW      3517    3.663347637    1.092973634    6.595717032
  601 SOLV  HW1     3518    3.710000529    1.156692118    6.657063498
  601 SOLV  HW2     3519    3.570451456    1.125568455    6.578172816
  602 SOLV  OW      3520    3.779655022    4.337335647    0.982714135
  602 SOLV  HW1     3521    3.779967826    4.246211387    0.941529059
  602 SOLV  HW2     3522    3.740380448    4.402918202    0.918244098
  603 SOLV  OW      3523    2.982154919    5.906772236    6.384299041
  603 SOLV  HW1     3524    2.914087573    5.978893222    6.371441166
  603 SOLV  HW2     3525    2.939009154    5.827516358    6.427390685
  604 SOLV  OW      3526    5.537666370    3.248388534    3.791853683
  604 SOLV  HW1     3527    5.586549333    3.208350307    3.714346659
  604 SOLV  HW2     3528    5.542635773    3.348119917    3.786474737
  605 SOLV  OW      3529    3.203794350    5.531268815    5.948477391
  605 SOLV  HW1     3530    3.171020239    5.503290538    5.858238615
  605 SOLV  HW2     3531    3.128211358    5.570940831    6.000566686
  606 SOLV  OW      3532    2.785160969    2.485129735    2.266135539
  606 SOLV  HW1     3533    2.860176765    2.531100036    2.218603124
  606 SOLV  HW2     3534    2.732614388    2.430728978    2.200718923
  607 SOLV  OW      3535    3.926707582    0.644363607    5.224555174
  607 SOLV  HW1     3536    3.878385527    0.688233149    5.300320555
  607 SOLV  HW2     3537    4.010401311    0.601594721    5.258703287
  608 SOLV  OW      3538    5.148782222    5.779992764    5.640063384
  608 SOLV  HW1     3539    5.203634006    5.801418841    5.720884893
  608 SOLV  HW2     3540    5.074399307    5.718255949    5.665669701
  609 SOLV  OW      3541    1.267164584    4.813083110    8.289023025
  609 SOLV  HW1     3542    1.180989759    4.802213044    8.239467962
  609 SOLV  HW2     3543    1.271095141    4.746976275    8.363952140
  610 SOLV  OW      3544    0.566103183    5.678881299    3.864446915
  610 SOLV  HW1     3545    0.506029511    5.616269491    3.814739175
  610 SOLV  HW2     3546    0.595172102    5.752626745    3.803483468
  611 SOLV  OW      3547    2.034350940    5.579533769    4.877534163
  611 SOLV  HW1     3548    2.116175950    5.538751857    4.837019339
  611 SOLV  HW2     3549    1.961638499    5.511023800    4.881916045
  612 SOLV  OW      3550    2.377114523    4.931043446    1.301911364
  612 SOLV  HW1     3551    2.323637874    5.015509887    1.304275277
  612 SOLV  HW2     3552    2.375144953    4.892920550    1.209484508
  613 SOLV  OW      3553    1.661678909    0.785829500    4.020571036
  613 SOLV  HW1     3554    1.639677947    0.760405395    3.926393120
  613 SOLV  HW2     3555    1.577090040    0.796757562    4.072775011
  614 SOLV  OW      3556    4.359962664    0.579884570    5.684322322
  614 SOLV  HW1     3557    4.436764686    0.603696077    5.743773246
  614 SOLV  HW2     3558    4.369401031    0.485046594    5.654046830
  615 SOLV  OW      3559    1.053793116    4.869347341    3.815452044
  615 SOLV  HW1     3560    1.102294819    4.941816477    3.864398516
  615 SOLV  HW2     3561    0.962882955    4.901819258    3.789358640
  616 SOLV  OW      3562    1.481072969    3.938964436    7.168257974
  616 SOLV  HW1     3563    1.410711209    3.900826162    7.228213033
  616 SOLV  HW2     3564    1.439000323    4.003061409    7.104059555
  617 SOLV  OW      3565    1.392609333    3.473990957    7.929619723
  617 SOLV  HW1     3566    1.419192448    3.481232900    8.025748969
  617 SOLV  HW2     3567    1.403688373    3.562887918    7.885184057
  618 SOLV  OW      3568    5.212894096    5.303319227    5.690684264
  618 SOLV  HW1     3569    5.272020474    5.227028730    5.664535070
  618 SOLV  HW2     3570    5.240407994    5.337540057    5.780527743
  619 SOLV  OW      3571    4.264224542    2.478596370    4.294271402
  619 SOLV  HW1     3572    4.332160281    2.418524606    4.252128184
  619 SOLV  HW2     3573    4.257087503    2.457604393    4.391782400
  620 SOLV  OW      3574    1.008283080    1.511871788    7.770082709
  620 SOLV  HW1     3575    1.003011661    1.429992658    7.712916543
  620 SOLV  HW2     3576    1.075521089    1.575110576    7.731613928
  621 SOLV  OW      3577    4.090926467    1.261485232    6.955965347
  621 SOLV  HW1     3578    4.168545666    1.274911615    7.017568588
  621 SOLV  HW2     3579    4.082235420    1.340692175    6.895544539
  622 SOLV  OW      3580    4.227994683    2.624991612    6.328656127
  622 SOLV  HW1     3581    4.130686221    2.605336921    6.340684546
  622 SOLV  HW2     3582    4.259067683    2.587334226    6.241384461
  623 SOLV  OW      3583    0.248800735    6.014794273    5.777769964
  623 SOLV  HW1     3584    0.208498192    6.008955062    5.869102124
  623 SOLV  HW2     3585    0.346039146    5.991989038    5.782724764
  624 SOLV  OW      3586    1.643774443    2.305036512    2.066258402
  624 SOLV  HW1     3587    1.607396169    2.398181364    2.065478061
  624 SOLV  HW2     3588    1.571029220    2.240641279    2.042565866
  625 SOLV  OW      3589    4.325205989    2.829132375    0.699457504
  625 SOLV  HW1     3590    4.373100323    2.749796448    0.737032457
  625 SOLV  HW2     3591    4.319556201    2.820622288    0.599980871
  626 SOLV  OW      3592    6.032464159    5.749905562    4.219091098
  626 SOLV  HW1     3593    6.070273010    5.808819748    4.290502492
  626 SOLV  HW2     3594    5.980464425    5.675611517    4.261238131
  627 SOLV  OW      3595    2.531600237    6.354367989    5.661685500
  627 SOLV  HW1     3596    2.616163714    6.345026017    5.714237088
  627 SOLV  HW2     3597    2.547855090    6.326260132    5.567103942
  628 SOLV  OW      3598    3.847350674    4.183661985    6.580497628
  628 SOLV  HW1     3599    3.834389802    4.233037609    6.494509366
  628 SOLV  HW2     3600    3.821504032    4.242627013    6.657015933
  629 SOLV  OW      3601    4.582881099    2.979676565    0.468819397
  629 SOLV  HW1     3602    4.540992392    3.009250870    0.382967063
  629 SOLV  HW2     3603    4.593908163    2.880289696    0.468027910
  630 SOLV  OW      3604    0.670217878    1.918729722    2.005535519
  630 SOLV  HW1     3605    0.573711991    1.939166305    1.989136900
  630 SOLV  HW2     3606    0.720067298    1.921502164    1.918890773
  631 SOLV  OW      3607    3.423436089    2.557099981    4.377228588
  631 SOLV  HW1     3608    3.393001810    2.476472305    4.326505188
  631 SOLV  HW2     3609    3.355197559    2.580667586    4.446424127
  632 SOLV  OW      3610    4.155877452    5.320468027    7.480126656
  632 SOLV  HW1     3611    4.085352138    5.347488162    7.545670825
  632 SOLV  HW2     3612    4.112620942    5.290308406    7.395160729
  633 SOLV  OW      3613    1.277332152    0.032524015    2.697862601
  633 SOLV  HW1     3614    1.314860434    0.122326914    2.674906060
  633 SOLV  HW2     3615    1.260286348   -0.018949295    2.613839617
  634 SOLV  OW      3616    1.281610918    1.622581003    6.764925407
  634 SOLV  HW1     3617    1.303117401    1.557051496    6.837336010
  634 SOLV  HW2     3618    1.293513691    1.578852544    6.675784545
  635 SOLV  OW      3619    3.133732639    2.723908798    1.185498480
  635 SOLV  HW1     3620    3.135032970    2.823873831    1.183200370
  635 SOLV  HW2     3621    3.224385785    2.689961910    1.210588622
  636 SOLV  OW      3622    3.752514963    1.617095365    2.868663249
  636 SOLV  HW1     3623    3.756471269    1.630208705    2.967720625
  636 SOLV  HW2     3624    3.732881491    1.521137422    2.848500727
  637 SOLV  OW      3625    2.002274439    4.757088888    5.200708381
  637 SOLV  HW1     3626    2.033762286    4.674460648    5.247409910
  637 SOLV  HW2     3627    2.018336889    4.748001233    5.102426340
  638 SOLV  OW      3628    2.056208136    4.722468349    3.408563593
  638 SOLV  HW1     3629    2.085801514    4.628949301    3.389112034
  638 SOLV  HW2     3630    2.112890075    4.760889388    3.481439589
  639 SOLV  OW      3631    2.387957290    0.441998997    5.796353444
  639 SOLV  HW1     3632    2.439145844    0.417531335    5.878700351
  639 SOLV  HW2     3633    2.376416197    0.541257300    5.792541858
  640 SOLV  OW      3634    2.342638108    1.561781587    3.182286924
  640 SOLV  HW1     3635    2.299262270    1.555333338    3.272158775
  640 SOLV  HW2     3636    2.289717449    1.508981449    3.115868000
  641 SOLV  OW      3637    2.762613077    1.946845029    7.272109099
  641 SOLV  HW1     3638    2.813977582    1.919638213    7.190736964
  641 SOLV  HW2     3639    2.706356475    2.026739450    7.250848425
  642 SOLV  OW      3640    4.020443471    6.170782496    5.837825754
  642 SOLV  HW1     3641    4.074502814    6.104773888    5.889982999
  642 SOLV  HW2     3642    3.942763118    6.201221900    5.892954401
  643 SOLV  OW      3643    1.361216973    0.218017875    2.417591915
  643 SOLV  HW1     3644    1.414544134    0.244245747    2.498017412
  643 SOLV  HW2     3645    1.390574914    0.127755257    2.386116466
  644 SOLV  OW      3646    1.583625908    5.898603444    1.944603066
  644 SOLV  HW1     3647    1.529918113    5.932095074    1.867183899
  644 SOLV  HW2     3648    1.680998385    5.904207039    1.922531771
  645 SOLV  OW      3649    1.380929242    0.985993752    3.395483513
  645 SOLV  HW1     3650    1.379979743    0.927725261    3.476747525
  645 SOLV  HW2     3651    1.379124061    1.082028585    3.423304493
  646 SOLV  OW      3652    0.106472432    5.962728372    5.130865776
  646 SOLV  HW1     3653    0.116987800    5.967633104    5.031541611
  646 SOLV  HW2     3654    0.066510157    6.048039229    5.164407116
  647 SOLV  OW      3655    4.534947069    5.798506328    7.553643280
  647 SOLV  HW1     3656    4.598592240    5.776788070    7.479632892
  647 SOLV  HW2     3657    4.482006979    5.716971413    7.577081424
  648 SOLV  OW      3658    5.560966590    2.634414601    7.394874508
  648 SOLV  HW1     3659    5.646292319    2.676394980    7.363936572
  648 SOLV  HW2     3660    5.581279970    2.563428783    7.462315769
  649 SOLV  OW      3661    2.575505839    5.109616993    8.514787096
  649 SOLV  HW1     3662    2.664441423    5.152073969    8.497822018
  649 SOLV  HW2     3663    2.552774604    5.117507790    8.611848773
  650 SOLV  OW      3664    4.568610717    2.460123516    2.902005748
  650 SOLV  HW1     3665    4.590267642    2.493677015    2.993685045
  650 SOLV  HW2     3666    4.517721736    2.374330756    2.909068162
  651 SOLV  OW      3667    3.150658161    4.904730340    6.205094640
  651 SOLV  HW1     3668    3.117480170    4.871237995    6.116904827
  651 SOLV  HW2     3669    3.205525263    4.987129817    6.190955984
  652 SOLV  OW      3670    5.129911091    6.374086263    3.213902086
  652 SOLV  HW1     3671    5.155049215    6.464003738    3.249719363
  652 SOLV  HW2     3672    5.080402252    6.322893881    3.284103033
  653 SOLV  OW      3673    1.187675235    0.160509743    3.693797424
  653 SOLV  HW1     3674    1.136099253    0.079873343    3.664855641
  653 SOLV  HW2     3675    1.243192383    0.137636053    3.773763489
  654 SOLV  OW      3676    0.324618971    2.212213287    6.422170764
  654 SOLV  HW1     3677    0.373837328    2.295830722    6.446370416
  654 SOLV  HW2     3678    0.322168750    2.202590026    6.322665401
  655 SOLV  OW      3679    3.192985676    0.135528067    4.851248356
  655 SOLV  HW1     3680    3.200321078    0.234937213    4.843250867
  655 SOLV  HW2     3681    3.282046429    0.097422656    4.876070277
  656 SOLV  OW      3682    3.866280575    3.355717579    7.867417218
  656 SOLV  HW1     3683    3.859214108    3.443741453    7.820494080
  656 SOLV  HW2     3684    3.933602865    3.298370692    7.820737504
  657 SOLV  OW      3685    1.543857094    3.337558721    2.283254895
  657 SOLV  HW1     3686    1.604011828    3.331934682    2.203569685
  657 SOLV  HW2     3687    1.586729990    3.394450944    2.353434384
  658 SOLV  OW      3688    0.228388739    4.619798347    2.312312548
  658 SOLV  HW1     3689    0.283886918    4.567394935    2.376917351
  658 SOLV  HW2     3690    0.284212806    4.645122854    2.233304446
  659 SOLV  OW      3691    4.149776578    0.331775500    0.493654104
  659 SOLV  HW1     3692    4.137662924    0.251506316    0.435258418
  659 SOLV  HW2     3693    4.065432326    0.349015108    0.544534055
  660 SOLV  OW      3694    1.261242761    4.822084219    5.014818982
  660 SOLV  HW1     3695    1.292531171    4.731722539    4.985565587
  660 SOLV  HW2     3696    1.272457818    4.887165142    4.939728323
  661 SOLV  OW      3697    3.318752290    1.398880438    2.934835649
  661 SOLV  HW1     3698    3.376558130    1.321994016    2.907506048
  661 SOLV  HW2     3699    3.222847513    1.376122500    2.917974500
  662 SOLV  OW      3700    2.597357075    0.390712335    3.312531979
  662 SOLV  HW1     3701    2.607912787    0.343158075    3.225198324
  662 SOLV  HW2     3702    2.634708332    0.334117985    3.386029529
  663 SOLV  OW      3703    4.700655111    1.510273912    1.879861531
  663 SOLV  HW1     3704    4.787558898    1.464734432    1.899196266
  663 SOLV  HW2     3705    4.716543516    1.587873203    1.818821790
  664 SOLV  OW      3706    3.744485527    2.702736577    3.983066476
  664 SOLV  HW1     3707    3.782422338    2.729117752    4.071750291
  664 SOLV  HW2     3708    3.692034789    2.618185736    3.993069536
  665 SOLV  OW      3709    4.082732164    1.555692514    1.105040558
  665 SOLV  HW1     3710    4.034481753    1.642288742    1.091890144
  665 SOLV  HW2     3711    4.020037923    1.479677271    1.087979853
  666 SOLV  OW      3712    2.128698848    4.681113818    6.634024584
  666 SOLV  HW1     3713    2.195449412    4.725537264    6.693781279
  666 SOLV  HW2     3714    2.135982752    4.581868688    6.643887215
  667 SOLV  OW      3715    2.855789876    3.605734230    4.443334708
  667 SOLV  HW1     3716    2.779229848    3.647383684    4.492363434
  667 SOLV  HW2     3717    2.835132399    3.602858910    4.345533794
  668 SOLV  OW      3718    2.896348808    0.389426578    4.422643852
  668 SOLV  HW1     3719    2.853023752    0.419791566    4.337785691
  668 SOLV  HW2     3720    2.971251593    0.451470445    4.445882918
  669 SOLV  OW      3721    1.397466024    1.703500263    6.082071978
  669 SOLV  HW1     3722    1.479737829    1.702236291    6.138902451
  669 SOLV  HW2     3723    1.346860045    1.788158511    6.098563103
  670 SOLV  OW      3724    5.099262654    4.756371250    1.263549931
  670 SOLV  HW1     3725    5.096353181    4.845611890    1.308578720
  670 SOLV  HW2     3726    5.012872598    4.708423630    1.278968294
  671 SOLV  OW      3727    1.845709841    4.903588080    7.076993286
  671 SOLV  HW1     3728    1.891957065    4.843560304    7.142245036
  671 SOLV  HW2     3729    1.855428349    4.866297381    6.984716991
  672 SOLV  OW      3730    5.854259271    3.450133436    5.940718081
  672 SOLV  HW1     3731    5.827776888    3.525079137    5.880040259
  672 SOLV  HW2     3732    5.777147246    3.387452188    5.951886289
  673 SOLV  OW      3733    3.942920950    1.820980068    6.713036740
  673 SOLV  HW1     3734    3.866042634    1.881568722    6.733498476
  673 SOLV  HW2     3735    3.908258331    1.732504034    6.681884704
  674 SOLV  OW      3736    5.575561369    1.286039172    2.943534563
  674 SOLV  HW1     3737    5.629688929    1.235962123    2.875988638
  674 SOLV  HW2     3738    5.497285060    1.230398523    2.971407042
  675 SOLV  OW      3739    3.594637040    6.110986223    2.729244590
  675 SOLV  HW1     3740    3.509482525    6.059162346    2.737178183
  675 SOLV  HW2     3741    3.588706157    6.173085910    2.651088354
  676 SOLV  OW      3742    3.546361953    4.840912912    0.847089658
  676 SOLV  HW1     3743    3.495318835    4.754948730    0.844922380
  676 SOLV  HW2     3744    3.526412816    4.889386005    0.932250432
  677 SOLV  OW      3745    4.897720586    4.163729060    1.904612523
  677 SOLV  HW1     3746    4.887318415    4.174330787    1.805722040
  677 SOLV  HW2     3747    4.848916807    4.081785079    1.934667836
  678 SOLV  OW      3748    4.610643428    4.341987657    0.618978542
  678 SOLV  HW1     3749    4.557811461    4.335230179    0.534343718
  678 SOLV  HW2     3750    4.708207355    4.344859877    0.597230423
  679 SOLV  OW      3751    2.778060170    4.741958175    6.711746064
  679 SOLV  HW1     3752    2.722016237    4.781260406    6.784645782
  679 SOLV  HW2     3753    2.856225466    4.801719877    6.693895123
  680 SOLV  OW      3754    3.271243716    4.693574250    1.460655579
  680 SOLV  HW1     3755    3.364413125    4.660277527    1.475172604
  680 SOLV  HW2     3756    3.206101281    4.628163118    1.499097240
  681 SOLV  OW      3757    5.108372183    3.357581053    4.424419589
  681 SOLV  HW1     3758    5.051204706    3.300588932    4.483442791
  681 SOLV  HW2     3759    5.076344678    3.350369866    4.329962247
  682 SOLV  OW      3760    4.495366962    2.442925005    7.331536062
  682 SOLV  HW1     3761    4.506088852    2.428967308    7.429974743
  682 SOLV  HW2     3762    4.529567885    2.362717422    7.282576954
  683 SOLV  OW      3763    3.308943064    5.992563804    1.377980371
  683 SOLV  HW1     3764    3.298084561    6.013815388    1.475090707
  683 SOLV  HW2     3765    3.405393102    5.974966062    1.358291705
  684 SOLV  OW      3766    0.045452912    5.457018996    3.983725701
  684 SOLV  HW1     3767    0.141010217    5.480473353    4.001576762
  684 SOLV  HW2     3768    0.002412472    5.530332667    3.931070402
  685 SOLV  OW      3769    1.997919737    0.187932506    4.986149473
  685 SOLV  HW1     3770    1.942493426    0.220177583    5.062883784
  685 SOLV  HW2     3771    2.037861405    0.099118985    5.008881900
  686 SOLV  OW      3772    4.671205499    2.243656549    4.330750456
  686 SOLV  HW1     3773    4.750584818    2.294431209    4.297271820
  686 SOLV  HW2     3774    4.689980905    2.209336298    4.422780227
  687 SOLV  OW      3775    4.348586198    5.469799266    7.867795528
  687 SOLV  HW1     3776    4.416423709    5.543209019    7.864789019
  687 SOLV  HW2     3777    4.365701859    5.405518831    7.793129312
  688 SOLV  OW      3778    5.952223255    0.027491267    3.650803054
  688 SOLV  HW1     3779    5.869367781    0.038978083    3.596003662
  688 SOLV  HW2     3780    5.933878409    0.055090198    3.745151915
  689 SOLV  OW      3781    0.253630738    5.166737740    0.456569339
  689 SOLV  HW1     3782    0.259023065    5.143883243    0.553772926
  689 SOLV  HW2     3783    0.217426882    5.259359861    0.446063545
  690 SOLV  OW      3784    5.489069538    4.029270923    4.619122342
  690 SOLV  HW1     3785    5.527035496    3.988364379    4.536145536
  690 SOLV  HW2     3786    5.389244874    4.030011687    4.613253448
  691 SOLV  OW      3787    0.621277785    3.926271308    3.809067214
  691 SOLV  HW1     3788    0.664602780    3.942013562    3.720325702
  691 SOLV  HW2     3789    0.689982242    3.894895994    3.874605423
  692 SOLV  OW      3790    3.799417955    5.638625755    4.673546703
  692 SOLV  HW1     3791    3.873010635    5.572433387    4.687781203
  692 SOLV  HW2     3792    3.723540041    5.594348637    4.625775870
  693 SOLV  OW      3793    4.254905622    4.347409756    7.916557702
  693 SOLV  HW1     3794    4.288578569    4.437289951    7.944623180
  693 SOLV  HW2     3795    4.297645719    4.276715761    7.972909909
  694 SOLV  OW      3796    4.495958358    1.602763472    7.598452248
  694 SOLV  HW1     3797    4.420601147    1.646520302    7.647509226
  694 SOLV  HW2     3798    4.471580966    1.592753736    7.501987309
  695 SOLV  OW      3799    5.025404437    5.645171040    7.884358416
  695 SOLV  HW1     3800    5.031967008    5.725544145    7.943494212
  695 SOLV  HW2     3801    4.989976735    5.567870903    7.936984629
  696 SOLV  OW      3802    3.417526902    4.795780053    5.746744409
  696 SOLV  HW1     3803    3.491051871    4.829758175    5.688096954
  696 SOLV  HW2     3804    3.357103710    4.736510088    5.693489727
  697 SOLV  OW      3805    4.085900499    0.600197056    6.774121184
  697 SOLV  HW1     3806    4.129912317    0.632866025    6.857761149
  697 SOLV  HW2     3807    4.034993875    0.516401046    6.793785889
  698 SOLV  OW      3808    4.342460767    6.435145409    1.666336641
  698 SOLV  HW1     3809    4.386627079    6.346247208    1.678436347
  698 SOLV  HW2     3810    4.298433690    6.462410570    1.751882995
  699 SOLV  OW      3811    4.709887247    1.672365632    0.729000458
  699 SOLV  HW1     3812    4.629448041    1.615501304    0.746202962
  699 SOLV  HW2     3813    4.774763369    1.662018297    0.804392536
  700 SOLV  OW      3814    1.671537845    0.416917021    0.017287860
  700 SOLV  HW1     3815    1.630994292    0.470123513    0.091619812
  700 SOLV  HW2     3816    1.771209028    0.423357254    0.022199571
  701 SOLV  OW      3817    0.810380282    0.884049553    0.160216117
  701 SOLV  HW1     3818    0.741706341    0.956163505    0.151083506
  701 SOLV  HW2     3819    0.776528700    0.800186428    0.117543142
  702 SOLV  OW      3820    1.274081682    1.459063663    6.084433984
  702 SOLV  HW1     3821    1.292308966    1.555448136    6.064998160
  702 SOLV  HW2     3822    1.279361565    1.443368615    6.183053147
  703 SOLV  OW      3823    4.702751877    2.079828432    4.535923807
  703 SOLV  HW1     3824    4.700569519    1.980669371    4.523168452
  703 SOLV  HW2     3825    4.627604832    2.107386198    4.595869210
  704 SOLV  OW      3826    5.107346092    0.162694262    6.589032988
  704 SOLV  HW1     3827    5.065832953    0.101845501    6.656664744
  704 SOLV  HW2     3828    5.203308089    0.178136661    6.612543850
  705 SOLV  OW      3829    4.469565500    1.249397446    2.078189547
  705 SOLV  HW1     3830    4.494521294    1.232756595    1.982794270
  705 SOLV  HW2     3831    4.475597949    1.347303502    2.097630378
  706 SOLV  OW      3832    5.182236301    2.103608706    7.708196466
  706 SOLV  HW1     3833    5.139491794    2.171159400    7.768277826
  706 SOLV  HW2     3834    5.161720027    2.126019508    7.612924272
  707 SOLV  OW      3835    3.320481057    4.788576019    1.930506610
  707 SOLV  HW1     3836    3.288685652    4.808362437    2.023229462
  707 SOLV  HW2     3837    3.275706899    4.850488727    1.865992883
  708 SOLV  OW      3838    3.054794393    4.629125015    0.891740138
  708 SOLV  HW1     3839    3.150677235    4.646172369    0.914452837
  708 SOLV  HW2     3840    3.000025518    4.630179537    0.975401442
  709 SOLV  OW      3841    1.783171763    3.962748287    1.884475512
  709 SOLV  HW1     3842    1.694620509    3.944716029    1.841656857
  709 SOLV  HW2     3843    1.856137762    3.925587287    1.827073671
  710 SOLV  OW      3844    1.917461935    3.258534644    7.403103978
  710 SOLV  HW1     3845    1.962688730    3.198073305    7.337537874
  710 SOLV  HW2     3846    1.818357948    3.252392046    7.391245550
  711 SOLV  OW      3847    0.361101374    4.490307408    0.402406404
  711 SOLV  HW1     3848    0.293813058    4.555587291    0.367610569
  711 SOLV  HW2     3849    0.363771236    4.410156568    0.342668216
  712 SOLV  OW      3850    1.428128230    4.161537761    1.597018436
  712 SOLV  HW1     3851    1.433590860    4.150592951    1.497769730
  712 SOLV  HW2     3852    1.439742041    4.072513009    1.641060056
  713 SOLV  OW      3853    5.360111999    4.329988801    6.584975831
  713 SOLV  HW1     3854    5.403616464    4.279104708    6.510691501
  713 SOLV  HW2     3855    5.430408552    4.366452667    6.646038937
  714 SOLV  OW      3856    1.140039584    2.662396752    5.918552373
  714 SOLV  HW1     3857    1.233520367    2.649850489    5.885327413
  714 SOLV  HW2     3858    1.097913771    2.573044175    5.934093164
  715 SOLV  OW      3859    5.582615885    4.150440125    4.359798812
  715 SOLV  HW1     3860    5.673323391    4.125623687    4.325795656
  715 SOLV  HW2     3861    5.513530912    4.093785366    4.314882794
  716 SOLV  OW      3862    1.693484448    4.734520849    1.514920795
  716 SOLV  HW1     3863    1.719461027    4.829333076    1.496595641
  716 SOLV  HW2     3864    1.607616586    4.713828086    1.468033181
  717 SOLV  OW      3865    0.300348330    5.522615438    4.012593097
  717 SOLV  HW1     3866    0.291398958    5.621651833    4.002027372
  717 SOLV  HW2     3867    0.351576044    5.485333620    3.935225548
  718 SOLV  OW      3868    4.176207343    1.705324517    3.805340028
  718 SOLV  HW1     3869    4.179674773    1.610755596    3.773019149
  718 SOLV  HW2     3870    4.236082413    1.762080843    3.748827604
  719 SOLV  OW      3871    2.796152271    0.790271642    8.291093356
  719 SOLV  HW1     3872    2.835522689    0.700296199    8.309917072
  719 SOLV  HW2     3873    2.869683677    0.856911163    8.278753324
  720 SOLV  OW      3874    4.088450497    4.079371099    0.989838717
  720 SOLV  HW1     3875    4.052349742    4.023753457    0.914983316
  720 SOLV  HW2     3876    4.186810978    4.092331970    0.977301573
  721 SOLV  OW      3877    0.615683071    2.627981849    8.508067027
  721 SOLV  HW1     3878    0.652515948    2.650787948    8.417938408
  721 SOLV  HW2     3879    0.550633738    2.552529987    8.499374417
  722 SOLV  OW      3880    2.815482714    1.135436212    4.412174924
  722 SOLV  HW1     3881    2.724276677    1.099261667    4.431482956
  722 SOLV  HW2     3882    2.807500961    1.217511680    4.355607902
  723 SOLV  OW      3883    4.171999864    0.718687157    1.606753037
  723 SOLV  HW1     3884    4.148198132    0.645763180    1.542600513
  723 SOLV  HW2     3885    4.213170695    0.794905591    1.556796389
  724 SOLV  OW      3886    3.329831091    6.030723447    4.140047948
  724 SOLV  HW1     3887    3.390583299    6.001839540    4.066055919
  724 SOLV  HW2     3888    3.249147387    6.075410226    4.101406135
  725 SOLV  OW      3889    0.452353992    3.566720246    7.974641240
  725 SOLV  HW1     3890    0.377237882    3.590852425    7.913198871
  725 SOLV  HW2     3891    0.423883412    3.491601931    8.034194565
  726 SOLV  OW      3892    3.609409411    3.560357827    4.322109239
  726 SOLV  HW1     3893    3.554120786    3.547901686    4.404498346
  726 SOLV  HW2     3894    3.566902606    3.511717008    4.245773086
  727 SOLV  OW      3895    2.722016714    5.746499763    5.978349956
  727 SOLV  HW1     3896    2.727391130    5.845413731    5.992028228
  727 SOLV  HW2     3897    2.636285943    5.712156207    6.016699708
  728 SOLV  OW      3898    1.188532585    4.138022131    5.619625967
  728 SOLV  HW1     3899    1.147581457    4.176372120    5.536847762
  728 SOLV  HW2     3900    1.135540163    4.058581300    5.649305414
  729 SOLV  OW      3901    2.656125647    5.415769964    2.859532560
  729 SOLV  HW1     3902    2.645436659    5.380669252    2.766507633
  729 SOLV  HW2     3903    2.592993551    5.491986790    2.873860043
  730 SOLV  OW      3904    1.723190717    5.558224457    3.214547245
  730 SOLV  HW1     3905    1.811281229    5.515192894    3.194841770
  730 SOLV  HW2     3906    1.651231796    5.488790798    3.213643641
  731 SOLV  OW      3907    4.521816563    0.593349218    5.911212917
  731 SOLV  HW1     3908    4.613966615    0.619708637    5.939734608
  731 SOLV  HW2     3909    4.516852584    0.493869306    5.902321600
  732 SOLV  OW      3910    4.364976234    1.549862721    5.791460633
  732 SOLV  HW1     3911    4.432781678    1.558518481    5.718471151
  732 SOLV  HW2     3912    4.382541432    1.466320626    5.843538723
  733 SOLV  OW      3913    2.491302850    0.942173622    5.526685439
  733 SOLV  HW1     3914    2.487065688    0.858888183    5.471499334
  733 SOLV  HW2     3915    2.535620439    0.922056936    5.614042220
  734 SOLV  OW      3916    0.892584912    4.679834825    4.564746619
  734 SOLV  HW1     3917    0.961940012    4.645566072    4.501378967
  734 SOLV  HW2     3918    0.936416069    4.735893063    4.635005263
  735 SOLV  OW      3919    3.316890008    5.001203862    3.395669240
  735 SOLV  HW1     3920    3.331259214    4.966679525    3.302924693
  735 SOLV  HW2     3921    3.243124475    4.949717406    3.439346916
  736 SOLV  OW      3922    1.135310328    3.220378946    3.147257857
  736 SOLV  HW1     3923    1.035730459    3.228694961    3.151083748
  736 SOLV  HW2     3924    1.172507329    3.222271507    3.240062724
  737 SOLV  OW      3925    4.043594084    1.055213013    2.553175384
  737 SOLV  HW1     3926    4.139975100    1.061876315    2.578986740
  737 SOLV  HW2     3927    4.018668689    1.133944790    2.496784077
  738 SOLV  OW      3928    1.807117976    5.416417626    5.921790564
  738 SOLV  HW1     3929    1.721662101    5.370102096    5.945287598
  738 SOLV  HW2     3930    1.797452397    5.461099041    5.832851881
  739 SOLV  OW      3931    3.680337055    3.403774275    3.961121066
  739 SOLV  HW1     3932    3.598839870    3.412905679    4.018347074
  739 SOLV  HW2     3933    3.721160630    3.313610362    3.975399196
  740 SOLV  OW      3934    1.165034836    0.785943524    5.655429892
  740 SOLV  HW1     3935    1.081589419    0.808410533    5.605110372
  740 SOLV  HW2     3936    1.244804088    0.809957090    5.600111226
  741 SOLV  OW      3937    0.537306299    0.558200763    2.922419562
  741 SOLV  HW1     3938    0.465901133    0.533853710    2.856780503
  741 SOLV  HW2     3939    0.497159950    0.567100783    3.013573148
  742 SOLV  OW      3940    4.846059846    5.555060175    1.634991844
  742 SOLV  HW1     3941    4.877964328    5.630379715    1.577467814
  742 SOLV  HW2     3942    4.912887657    5.480706406    1.632646290
  743 SOLV  OW      3943    5.695837696    6.417046964    5.158356309
  743 SOLV  HW1     3944    5.772760745    6.378161540    5.107653890
  743 SOLV  HW2     3945    5.630562134    6.457310559    5.094185427
  744 SOLV  OW      3946    1.854123607    0.291543857    1.499069941
  744 SOLV  HW1     3947    1.796462605    0.330798762    1.427416553
  744 SOLV  HW2     3948    1.804202364    0.291462914    1.585717548
  745 SOLV  OW      3949    1.176312478    2.072967242    7.323062810
  745 SOLV  HW1     3950    1.082388119    2.079407863    7.356777480
  745 SOLV  HW2     3951    1.176764160    2.082894008    7.223558043
  746 SOLV  OW      3952    5.795707510    4.261631778    6.844127820
  746 SOLV  HW1     3953    5.870233596    4.194959415    6.843358088
  746 SOLV  HW2     3954    5.711943895    4.217622225    6.876481601
  747 SOLV  OW      3955    0.213143764    1.927477631    1.349158274
  747 SOLV  HW1     3956    0.291365252    1.876304575    1.384692430
  747 SOLV  HW2     3957    0.220604366    2.023268086    1.376879596
  748 SOLV  OW      3958    2.783417658    2.975774857    4.315500773
  748 SOLV  HW1     3959    2.811401954    3.065393746    4.349928789
  748 SOLV  HW2     3960    2.725045336    2.930831183    4.383122754
  749 SOLV  OW      3961    0.656993018    3.462488249    4.182645113
  749 SOLV  HW1     3962    0.701919169    3.378393025    4.212804496
  749 SOLV  HW2     3963    0.712283253    3.541330890    4.209603498
  750 SOLV  OW      3964    0.715616573    3.487024785    2.487527503
  750 SOLV  HW1     3965    0.734786978    3.484776266    2.389408302
  750 SOLV  HW2     3966    0.731288375    3.396335161    2.526639238
  751 SOLV  OW      3967    5.866912986    2.524705907    5.592931272
  751 SOLV  HW1     3968    5.855715438    2.431906285    5.557395567
  751 SOLV  HW2     3969    5.829971972    2.529546505    5.685731372
  752 SOLV  OW      3970    1.864194974    5.197015259    0.200977867
  752 SOLV  HW1     3971    1.812511704    5.201731999    0.115499595
  752 SOLV  HW2     3972    1.924670141    5.276364776    0.207786277
  753 SOLV  OW      3973    3.209470364    0.388833752    7.609053438
  753 SOLV  HW1     3974    3.250494210    0.456717068    7.669953585
  753 SOLV  HW2     3975    3.274099724    0.365993112    7.536243664
  754 SOLV  OW      3976    5.761394978    1.997150005    4.327459336
  754 SOLV  HW1     3977    5.735163768    1.960574917    4.238161357
  754 SOLV  HW2     3978    5.681824209    2.039402776    4.370854248
  755 SOLV  OW      3979    1.409313246    6.073028431    4.023304735
  755 SOLV  HW1     3980    1.331393640    6.130962511    3.999385702
  755 SOLV  HW2     3981    1.494303015    6.123359663    4.007700763
  756 SOLV  OW      3982    5.556214087    0.309075586    4.116294376
  756 SOLV  HW1     3983    5.569479746    0.252444997    4.034949540
  756 SOLV  HW2     3984    5.625241810    0.285732243    4.184779430
  757 SOLV  OW      3985    1.794287758    4.447505918    0.742972221
  757 SOLV  HW1     3986    1.778063780    4.354650506    0.776357814
  757 SOLV  HW2     3987    1.730820923    4.510557310    0.787654231
  758 SOLV  OW      3988    0.107417938    6.059152631    5.557483543
  758 SOLV  HW1     3989    0.126950582    6.147997676    5.515950675
  758 SOLV  HW2     3990    0.150809757    6.054147376    5.647439556
  759 SOLV  OW      3991    0.989306151    2.178009383    6.168857510
  759 SOLV  HW1     3992    1.058563261    2.203547513    6.236320227
  759 SOLV  HW2     3993    0.902846000    2.223030782    6.191165792
  760 SOLV  OW      3994    3.187523284    2.896152351    7.191176487
  760 SOLV  HW1     3995    3.152959132    2.834057612    7.120823668
  760 SOLV  HW2     3996    3.287351942    2.891042580    7.194019978
  761 SOLV  OW      3997    5.559929233    5.311328875    2.830069119
  761 SOLV  HW1     3998    5.585480327    5.393813825    2.779637543
  761 SOLV  HW2     3999    5.628324344    5.292886538    2.900652012
  762 SOLV  OW      4000    3.993226642    5.454294237    8.178951906
  762 SOLV  HW1     4001    4.077977635    5.414298926    8.144057783
  762 SOLV  HW2     4002    3.917200908    5.428583732    8.119294512
  763 SOLV  OW      4003    5.718944946    3.459174956    0.528260427
  763 SOLV  HW1     4004    5.635915211    3.412945972    0.497133187
  763 SOLV  HW2     4005    5.737353785    3.434204023    0.623326330
  764 SOLV  OW      4006    3.569196662    0.889432372    1.469800573
  764 SOLV  HW1     4007    3.501468347    0.962937254    1.472941609
  764 SOLV  HW2     4008    3.522759300    0.801862386    1.456571242
  765 SOLV  OW      4009    5.008544956    0.874673472    6.075354078
  765 SOLV  HW1     4010    5.075379681    0.863138280    6.001869402
  765 SOLV  HW2     4011    4.979987622    0.970409807    6.079712595
  766 SOLV  OW      4012    5.774786880    2.578971958    5.834296693
  766 SOLV  HW1     4013    5.690822695    2.536027418    5.867549547
  766 SOLV  HW2     4014    5.845436588    2.573065156    5.904821173
  767 SOLV  OW      4015    5.670518643    4.119232419    7.397377419
  767 SOLV  HW1     4016    5.592504206    4.131072489    7.335948581
  767 SOLV  HW2     4017    5.644520278    4.059329216    7.473111329
  768 SOLV  OW      4018    0.368182712    2.100319016    0.499487027
  768 SOLV  HW1     4019    0.448808241    2.043943444    0.517410567
  768 SOLV  HW2     4020    0.286126228    2.051586167    0.529350176
  769 SOLV  OW      4021    1.474826421    2.258526910    0.100819321
  769 SOLV  HW1     4022    1.509178501    2.326321505    0.035828702
  769 SOLV  HW2     4023    1.476357302    2.167962216    0.058444629
  770 SOLV  OW      4024    0.493305299    3.662739940    3.036775259
  770 SOLV  HW1     4025    0.465060799    3.595986754    3.105668007
  770 SOLV  HW2     4026    0.577824818    3.631878894    2.993140498
  771 SOLV  OW      4027    1.833613473    0.561915015    3.194598822
  771 SOLV  HW1     4028    1.811805629    0.480750393    3.248790010
  771 SOLV  HW2     4029    1.750026793    0.597581791    3.152872120
  772 SOLV  OW      4030    4.419133924    5.750324403    6.797322222
  772 SOLV  HW1     4031    4.328144370    5.788902916    6.812571428
  772 SOLV  HW2     4032    4.451835318    5.707709773    6.881670050
  773 SOLV  OW      4033    2.424398984    1.606551574    7.592254099
  773 SOLV  HW1     4034    2.395448856    1.571247253    7.681222882
  773 SOLV  HW2     4035    2.344253866    1.619610078    7.533891552
  774 SOLV  OW      4036    3.299416124    1.775032535    6.063663735
  774 SOLV  HW1     4037    3.329995599    1.764160800    6.158250537
  774 SOLV  HW2     4038    3.239844322    1.698626048    6.038900940
  775 SOLV  OW      4039    3.904930972    5.739057133    6.743547431
  775 SOLV  HW1     4040    3.865342878    5.722623109    6.653199936
  775 SOLV  HW2     4041    3.833910582    5.729512550    6.813296695
  776 SOLV  OW      4042    0.896544675    5.768195669    0.109837916
  776 SOLV  HW1     4043    0.809614364    5.817374002    0.104880710
  776 SOLV  HW2     4044    0.888613407    5.681446794    0.060729127
  777 SOLV  OW      4045    0.931154962    6.030284132    3.979421067
  777 SOLV  HW1     4046    0.879168364    6.093302830    4.037092440
  777 SOLV  HW2     4047    0.875561400    6.003560172    3.900711702
  778 SOLV  OW      4048    1.899109839    0.330064613    0.189737851
  778 SOLV  HW1     4049    1.861199969    0.408270261    0.239201644
  778 SOLV  HW2     4050    1.871473514    0.245346492    0.235114223
  779 SOLV  OW      4051    5.238295493    1.457290668    6.947328183
  779 SOLV  HW1     4052    5.216934385    1.369446442    6.904584271
  779 SOLV  HW2     4053    5.280505647    1.441531605    7.036602440
  780 SOLV  OW      4054    5.405666619    4.918748476    0.012991052
  780 SOLV  HW1     4055    5.352668177    4.864568255   -0.052244077
  780 SOLV  HW2     4056    5.346576481    4.987755426    0.054780307
  781 SOLV  OW      4057    0.469783857    3.705258428    1.310082898
  781 SOLV  HW1     4058    0.514062882    3.715864208    1.399115637
  781 SOLV  HW2     4059    0.539391084    3.690898043    1.239736874
  782 SOLV  OW      4060    1.048821388    3.257410027    0.347832555
  782 SOLV  HW1     4061    0.998098286    3.334386571    0.309080414
  782 SOLV  HW2     4062    1.140388986    3.287728196    0.374216740
  783 SOLV  OW      4063    2.246606017    1.548818927    2.577916244
  783 SOLV  HW1     4064    2.247553966    1.631046029    2.634817766
  783 SOLV  HW2     4065    2.152026843    1.521239107    2.560767563
  784 SOLV  OW      4066    5.233116521    3.172437882    3.350269950
  784 SOLV  HW1     4067    5.279937020    3.209714515    3.270156065
  784 SOLV  HW2     4068    5.284508742    3.195839787    3.432799723
  785 SOLV  OW      4069    5.406969692    5.331451700    4.377149910
  785 SOLV  HW1     4070    5.420125172    5.244508335    4.329529280
  785 SOLV  HW2     4071    5.389231642    5.403704471    4.310330443
  786 SOLV  OW      4072    3.734990535    4.354348669    4.867525620
  786 SOLV  HW1     4073    3.679111349    4.366354677    4.785468629
  786 SOLV  HW2     4074    3.787707108    4.269718912    4.859865492
  787 SOLV  OW      4075    3.489637576    2.867098512    3.363728161
  787 SOLV  HW1     4076    3.555183653    2.915121353    3.305440716
  787 SOLV  HW2     4077    3.481137025    2.772249450    3.333209721
  788 SOLV  OW      4078    4.941518543    0.521660484    5.595038171
  788 SOLV  HW1     4079    4.910377952    0.436562057    5.552747849
  788 SOLV  HW2     4080    4.946829301    0.593404531    5.525579419
  789 SOLV  OW      4081    3.300234851    6.155849670    0.968906940
  789 SOLV  HW1     4082    3.302532961    6.236260057    1.028311015
  789 SOLV  HW2     4083    3.368244023    6.089467253    1.000020828
  790 SOLV  OW      4084    2.432564080    1.673614703    6.285371364
  790 SOLV  HW1     4085    2.428474022    1.759766759    6.335977939
  790 SOLV  HW2     4086    2.527993928    1.645658540    6.274809930
  791 SOLV  OW      4087    0.721570642    5.178558617    3.269274157
  791 SOLV  HW1     4088    0.723751867    5.079867093    3.253299922
  791 SOLV  HW2     4089    0.794204226    5.222494141    3.216415964
  792 SOLV  OW      4090    0.241233620    0.270849067    4.224360610
  792 SOLV  HW1     4091    0.282101258    0.183477758    4.250742976
  792 SOLV  HW2     4092    0.144837464    0.271936849    4.250941340
  793 SOLV  OW      4093    1.255049738    5.858079322    7.033573698
  793 SOLV  HW1     4094    1.256419806    5.938050335    6.973551167
  793 SOLV  HW2     4095    1.321175408    5.790627452    7.000747016
  794 SOLV  OW      4096    1.978565333    4.449045382    0.290690529
  794 SOLV  HW1     4097    1.994209717    4.368217436    0.233927543
  794 SOLV  HW2     4098    1.967342289    4.529279907    0.232069553
  795 SOLV  OW      4099    4.842818794    1.925384918    4.090833733
  795 SOLV  HW1     4100    4.838539551    1.885555068    3.999208319
  795 SOLV  HW2     4101    4.753385155    1.963015124    4.115031715
  796 SOLV  OW      4102    3.763491006    3.292066209    8.123261427
  796 SOLV  HW1     4103    3.795213218    3.351889780    8.049676348
  796 SOLV  HW2     4104    3.839694838    3.236190361    8.155984428
  797 SOLV  OW      4105    1.377928634    5.074156270    1.904880743
  797 SOLV  HW1     4106    1.309102524    5.115733484    1.845431131
  797 SOLV  HW2     4107    1.436949333    5.145552287    1.942551838
  798 SOLV  OW      4108    1.692360904    1.314616771    7.956212076
  798 SOLV  HW1     4109    1.669504618    1.340471281    7.862355368
  798 SOLV  HW2     4110    1.611717493    1.275553555    8.000604230
  799 SOLV  OW      4111    5.638101056    5.106786854    4.816123921
  799 SOLV  HW1     4112    5.583493799    5.126847810    4.734787906
  799 SOLV  HW2     4113    5.615315073    5.015455051    4.849876738
  800 SOLV  OW      4114    0.090530130    2.755471985    0.675031177
  800 SOLV  HW1     4115    0.113124939    2.680893686    0.612361493
  800 SOLV  HW2     4116    0.154955203    2.755416911    0.751512170
  801 SOLV  OW      4117    0.816497845    0.794167271    7.961457030
  801 SOLV  HW1     4118    0.744825503    0.726034182    7.976319344
  801 SOLV  HW2     4119    0.806671036    0.833485476    7.870037907
  802 SOLV  OW      4120    5.263320428    4.888924189    1.753821333
  802 SOLV  HW1     4121    5.350807027    4.848729680    1.726794999
  802 SOLV  HW2     4122    5.258074162    4.893353397    1.853585021
  803 SOLV  OW      4123    3.935088447    0.116626649    5.812517460
  803 SOLV  HW1     4124    3.866712827    0.170668371    5.763484919
  803 SOLV  HW2     4125    4.002217618    0.080940517    5.747555030
  804 SOLV  OW      4126    3.824436572    0.875478431    1.402616685
  804 SOLV  HW1     4127    3.877058016    0.874655651    1.487647461
  804 SOLV  HW2     4128    3.728978114    0.897481657    1.422703747
  805 SOLV  OW      4129    1.301355016    1.352233030    7.682188058
  805 SOLV  HW1     4130    1.307710283    1.389443263    7.589586918
  805 SOLV  HW2     4131    1.232422095    1.279820996    7.684355455
  806 SOLV  OW      4132    2.143532730    1.492344412    8.015422317
  806 SOLV  HW1     4133    2.138673536    1.550756311    7.934401431
  806 SOLV  HW2     4134    2.092832695    1.407797624    7.998649859
  807 SOLV  OW      4135    4.359466278    0.058562013    4.490360724
  807 SOLV  HW1     4136    4.348519680   -0.028688836    4.537978016
  807 SOLV  HW2     4137    4.274916510    0.111437492    4.497808421
  808 SOLV  OW      4138    5.502654647    1.454739478    1.250514434
  808 SOLV  HW1     4139    5.535384949    1.512780876    1.325078905
  808 SOLV  HW2     4140    5.517974366    1.358711439    1.273835396
  809 SOLV  OW      4141    3.587905550    3.878555072    3.725090483
  809 SOLV  HW1     4142    3.509023094    3.931454035    3.756382350
  809 SOLV  HW2     4143    3.671606909    3.930868243    3.741133382
  810 SOLV  OW      4144    2.735172850    3.149883553    0.238132623
  810 SOLV  HW1     4145    2.799346117    3.175646033    0.310368377
  810 SOLV  HW2     4146    2.704144911    3.232014691    0.190261327
  811 SOLV  OW      4147    4.000332925    4.688250380    6.664353362
  811 SOLV  HW1     4148    4.080012055    4.748021856    6.655491609
  811 SOLV  HW2     4149    4.028110274    4.601605276    6.705838189
  812 SOLV  OW      4150    0.316146851    1.543774005    5.357547518
  812 SOLV  HW1     4151    0.415137023    1.557473734    5.361181006
  812 SOLV  HW2     4152    0.296148242    1.457074543    5.311905518
  813 SOLV  OW      4153    0.000693799    1.307916037    4.520059960
  813 SOLV  HW1     4154    0.002531875    1.389895900    4.577295028
  813 SOLV  HW2     4155   -0.025237283    1.332959330    4.426784217
  814 SOLV  OW      4156    5.791819273    3.066595372    5.648117378
  814 SOLV  HW1     4157    5.753431494    2.975689026    5.664315249
  814 SOLV  HW2     4158    5.720043725    3.135434715    5.658574385
  815 SOLV  OW      4159    1.359503344    1.098371057    2.679012569
  815 SOLV  HW1     4160    1.423569204    1.127865015    2.608120926
  815 SOLV  HW2     4161    1.325610934    1.178290631    2.728652599
  816 SOLV  OW      4162    0.806888831    3.870378055    6.240950302
  816 SOLV  HW1     4163    0.786112085    3.955026886    6.191931590
  816 SOLV  HW2     4164    0.903701204    3.848116264    6.229472628
  817 SOLV  OW      4165    4.466723202    0.250381818    5.314022430
  817 SOLV  HW1     4166    4.548969973    0.295166348    5.278954739
  817 SOLV  HW2     4167    4.460222858    0.265166199    5.412709543
  818 SOLV  OW      4168    1.499173176    3.385265896    5.563353868
  818 SOLV  HW1     4169    1.501804594    3.405288705    5.661293064
  818 SOLV  HW2     4170    1.464186905    3.464880296    5.513983251
  819 SOLV  OW      4171    4.001706212    4.498177820    5.435622453
  819 SOLV  HW1     4172    4.099179539    4.489424785    5.456172165
  819 SOLV  HW2     4173    3.984586140    4.468087578    5.341806455
  820 SOLV  OW      4174    2.566862954    2.979043089    7.423781363
  820 SOLV  HW1     4175    2.568622001    3.054361675    7.489538320
  820 SOLV  HW2     4176    2.485283276    2.986735641    7.366461894
  821 SOLV  OW      4177    2.052843821    1.210863637    8.438792565
  821 SOLV  HW1     4178    2.078286822    1.118674483    8.409573592
  821 SOLV  HW2     4179    1.966261660    1.236704437    8.395947072
  822 SOLV  OW      4180    3.291206920    4.806852656    6.519664357
  822 SOLV  HW1     4181    3.252548418    4.716473928    6.501302606
  822 SOLV  HW2     4182    3.384533685    4.796808111    6.554148878
  823 SOLV  OW      4183    3.329418151    1.517921642    1.541314844
  823 SOLV  HW1     4184    3.234820620    1.533828047    1.513061970
  823 SOLV  HW2     4185    3.342337538    1.420807371    1.561361257
  824 SOLV  OW      4186    4.808265609    2.726805099    5.343774833
  824 SOLV  HW1     4187    4.733701019    2.667705841    5.374553387
  824 SOLV  HW2     4188    4.788621407    2.759928253    5.251487809
  825 SOLV  OW      4189    0.576108031    5.880109907    3.635844479
  825 SOLV  HW1     4190    0.581865047    5.956685433    3.571789706
  825 SOLV  HW2     4191    0.514977393    5.810181412    3.598790290
  826 SOLV  OW      4192    4.390950191    3.060591057    7.068011966
  826 SOLV  HW1     4193    4.462285053    3.001618161    7.105873080
  826 SOLV  HW2     4194    4.386600138    3.145573434    7.120538401
  827 SOLV  OW      4195    3.854153928    3.501737313    6.319138009
  827 SOLV  HW1     4196    3.912541031    3.576887099    6.349853144
  827 SOLV  HW2     4197    3.864231135    3.489929430    6.220350522
  828 SOLV  OW      4198    4.092540436    1.534684324    1.650232706
  828 SOLV  HW1     4199    4.064940231    1.473297447    1.576274532
  828 SOLV  HW2     4200    4.125818205    1.480791636    1.727615514
  829 SOLV  OW      4201    0.441715757    4.064311911    7.841399571
  829 SOLV  HW1     4202    0.363847649    4.014860471    7.802785355
  829 SOLV  HW2     4203    0.416856553    4.100798427    7.931125212
  830 SOLV  OW      4204    4.726401260    6.205170249    3.560209274
  830 SOLV  HW1     4205    4.771587405    6.138304827    3.619261563
  830 SOLV  HW2     4206    4.714181272    6.290911585    3.610200015
  831 SOLV  OW      4207    4.094974802    1.270728216    0.720294093
  831 SOLV  HW1     4208    4.162331066    1.214378989    0.672462523
  831 SOLV  HW2     4209    4.139291556    1.353367184    0.755032887
  832 SOLV  OW      4210    0.437991640    2.326097631    5.061959915
  832 SOLV  HW1     4211    0.533307554    2.321567691    5.091864667
  832 SOLV  HW2     4212    0.412464478    2.239599393    5.018758122
  833 SOLV  OW      4213    5.980074835    1.423824072    4.042470670
  833 SOLV  HW1     4214    6.019192426    1.458558217    3.957245583
  833 SOLV  HW2     4215    5.904907674    1.361265252    4.021584312
  834 SOLV  OW      4216    0.880733637    2.323752791    2.295954699
  834 SOLV  HW1     4217    0.895287200    2.341221668    2.198574116
  834 SOLV  HW2     4218    0.876761953    2.225111693    2.311895079
  835 SOLV  OW      4219    0.240287578    0.004969659    5.269428515
  835 SOLV  HW1     4220    0.241896437   -0.042723378    5.181549360
  835 SOLV  HW2     4221    0.334001220    0.023240787    5.299158268
  836 SOLV  OW      4222    3.127370697    3.409552570    7.113439748
  836 SOLV  HW1     4223    3.124452700    3.326577433    7.169176479
  836 SOLV  HW2     4224    3.127255064    3.489804737    7.173101433
  837 SOLV  OW      4225    4.371927545    4.632616049    5.648150279
  837 SOLV  HW1     4226    4.373714487    4.731826131    5.660564459
  837 SOLV  HW2     4227    4.346994878    4.611287544    5.553686500
  838 SOLV  OW      4228    5.769270754    0.320850657    3.047851437
  838 SOLV  HW1     4229    5.718269687    0.285590444    3.126308795
  838 SOLV  HW2     4230    5.719037303    0.300858545    2.963727364
  839 SOLV  OW      4231    0.804618378    1.168300684    8.242002105
  839 SOLV  HW1     4232    0.732732114    1.152019605    8.309583436
  839 SOLV  HW2     4233    0.842167998    1.080769620    8.211534359
  840 SOLV  OW      4234    2.521692783    4.872993585    0.294863915
  840 SOLV  HW1     4235    2.425116383    4.888044070    0.315992774
  840 SOLV  HW2     4236    2.561489253    4.957387070    0.258892501
  841 SOLV  OW      4237    4.770329512    4.019680803    1.027380350
  841 SOLV  HW1     4238    4.717589097    3.951072487    0.977267837
  841 SOLV  HW2     4239    4.815821547    4.080682397    0.962501665
  842 SOLV  OW      4240    2.228764970    5.417878770    1.013357327
  842 SOLV  HW1     4241    2.249729529    5.499789074    0.959961382
  842 SOLV  HW2     4242    2.255153535    5.336587340    0.961441004
  843 SOLV  OW      4243    2.764484896    5.258146433    5.607239443
  843 SOLV  HW1     4244    2.710991796    5.183039323    5.645935377
  843 SOLV  HW2     4245    2.761943123    5.336392075    5.669457684
  844 SOLV  OW      4246    4.753517954    5.982689311    2.176698324
  844 SOLV  HW1     4247    4.812575250    5.907858528    2.206906343
  844 SOLV  HW2     4248    4.712933750    5.959514856    2.088291074
  845 SOLV  OW      4249    1.370092554    2.579821680    7.129559656
  845 SOLV  HW1     4250    1.389046774    2.594654847    7.032499507
  845 SOLV  HW2     4251    1.365588483    2.481643589    7.148018205
  846 SOLV  OW      4252    0.365202876    2.388961030    3.744677941
  846 SOLV  HW1     4253    0.427750610    2.466503578    3.736024803
  846 SOLV  HW2     4254    0.388605169    2.336211793    3.826346787
  847 SOLV  OW      4255    1.258115434    2.505058845    3.131149869
  847 SOLV  HW1     4256    1.299331683    2.590425552    3.099311310
  847 SOLV  HW2     4257    1.315811126    2.464623653    3.202115661
  848 SOLV  OW      4258    1.392051316    4.481336697    2.496240245
  848 SOLV  HW1     4259    1.410419863    4.444735026    2.405010366
  848 SOLV  HW2     4260    1.328139713    4.421109008    2.544072113
  849 SOLV  OW      4261    4.523162908    2.796938573    6.835086419
  849 SOLV  HW1     4262    4.487739975    2.889592522    6.822421185
  849 SOLV  HW2     4263    4.559900597    2.763162869    6.748429037
  850 SOLV  OW      4264    3.122384902    5.090015350    4.430291820
  850 SOLV  HW1     4265    3.203230253    5.140949511    4.459782679
  850 SOLV  HW2     4266    3.062165558    5.074781641    4.508659771
  851 SOLV  OW      4267    1.322704024    3.898199274    5.510201944
  851 SOLV  HW1     4268    1.323858205    3.908435983    5.609669637
  851 SOLV  HW2     4269    1.378917234    3.969723917    5.468677897
  852 SOLV  OW      4270    4.469105115    4.898262898    6.865545850
  852 SOLV  HW1     4271    4.537549876    4.927337479    6.798688237
  852 SOLV  HW2     4272    4.428140874    4.811975898    6.835941266
  853 SOLV  OW      4273    5.585733079    4.197147138    0.743592644
  853 SOLV  HW1     4274    5.575927638    4.123253336    0.810252430
  853 SOLV  HW2     4275    5.665179007    4.253072815    0.767269862
  854 SOLV  OW      4276    4.815428992    3.441411634    0.130017053
  854 SOLV  HW1     4277    4.823986405    3.400824569    0.039025819
  854 SOLV  HW2     4278    4.846400307    3.375796177    0.198830691
  855 SOLV  OW      4279    0.667458251    3.270354210    8.566124306
  855 SOLV  HW1     4280    0.656049420    3.260178297    8.467300010
  855 SOLV  HW2     4281    0.713071403    3.189330999    8.602930307
  856 SOLV  OW      4282    0.173436864    3.197003028    8.236600510
  856 SOLV  HW1     4283    0.239431628    3.124372841    8.255822831
  856 SOLV  HW2     4284    0.208342908    3.283898470    8.271682029
  857 SOLV  OW      4285    3.440616241    1.179317854    8.247906076
  857 SOLV  HW1     4286    3.510733503    1.135041989    8.192012615
  857 SOLV  HW2     4287    3.380640559    1.233715988    8.189209953
  858 SOLV  OW      4288    4.569741890    0.311521158    5.949319244
  858 SOLV  HW1     4289    4.496080070    0.343250909    6.009044587
  858 SOLV  HW2     4290    4.590215071    0.215769833    5.969628870
  859 SOLV  OW      4291    3.956632838    5.544134140    5.663446454
  859 SOLV  HW1     4292    4.056104823    5.534085185    5.665524266
  859 SOLV  HW2     4293    3.916275609    5.466379162    5.615224058
  860 SOLV  OW      4294    2.133760459    4.881040307    2.054333456
  860 SOLV  HW1     4295    2.228415688    4.885560948    2.022397145
  860 SOLV  HW2     4296    2.115237060    4.958525515    2.114772384
  861 SOLV  OW      4297    1.708123424    1.019491223    6.703818790
  861 SOLV  HW1     4298    1.806212227    1.023229853    6.722912007
  861 SOLV  HW2     4299    1.690658362    1.055051485    6.612001688
  862 SOLV  OW      4300    2.457837804    3.819523525    4.762585283
  862 SOLV  HW1     4301    2.469283768    3.918866049    4.762469412
  862 SOLV  HW2     4302    2.364713695    3.796666882    4.734205452
  863 SOLV  OW      4303    3.948840866    3.728415239    5.473619107
  863 SOLV  HW1     4304    3.973625594    3.655077667    5.410316066
  863 SOLV  HW2     4305    3.970710698    3.816852292    5.432381400
  864 SOLV  OW      4306    4.572682775    2.840153003    8.121025724
  864 SOLV  HW1     4307    4.623419884    2.849017379    8.206741087
  864 SOLV  HW2     4308    4.520518139    2.923825751    8.104362610
  865 SOLV  OW      4309    0.105594727    4.508710406    1.412147438
  865 SOLV  HW1     4310    0.148220182    4.453321884    1.483667432
  865 SOLV  HW2     4311    0.169918830    4.520758256    1.336535241
  866 SOLV  OW      4312    3.127202135    2.214630128    5.935053988
  866 SOLV  HW1     4313    3.177988239    2.205389767    6.020700598
  866 SOLV  HW2     4314    3.186721724    2.254193427    5.865110294
  867 SOLV  OW      4315    4.461849822    1.222530018    1.000840986
  867 SOLV  HW1     4316    4.463624723    1.257936144    1.094346086
  867 SOLV  HW2     4317    4.403468559    1.141431945    0.997009551
  868 SOLV  OW      4318    0.286430211    5.999290436    4.143454939
  868 SOLV  HW1     4319    0.365252944    5.944466875    4.115502829
  868 SOLV  HW2     4320    0.307417897    6.096335356    4.131549305
  869 SOLV  OW      4321    3.017110553    0.313329617    1.884123727
  869 SOLV  HW1     4322    3.076344279    0.347993577    1.956854287
  869 SOLV  HW2     4323    2.926100972    0.353776611    1.893136756
  870 SOLV  OW      4324    3.832892300    2.217330926    3.574986413
  870 SOLV  HW1     4325    3.866832751    2.142476539    3.518022902
  870 SOLV  HW2     4326    3.802252505    2.181009872    3.662974763
  871 SOLV  OW      4327    2.222357251    0.710355883    5.073612826
  871 SOLV  HW1     4328    2.316520385    0.734509639    5.050163953
  871 SOLV  HW2     4329    2.211861143    0.610937602    5.071206713
  872 SOLV  OW      4330    4.524347845    2.385327780    6.903945550
  872 SOLV  HW1     4331    4.435399386    2.339696509    6.901517502
  872 SOLV  HW2     4332    4.517159904    2.469543167    6.957387629
  873 SOLV  OW      4333    4.559884623    0.878292477    4.366102580
  873 SOLV  HW1     4334    4.460204261    0.873478641    4.359732055
  873 SOLV  HW2     4335    4.600251866    0.802340712    4.315095463
  874 SOLV  OW      4336    4.784609908    5.182083744    1.859873769
  874 SOLV  HW1     4337    4.701243288    5.146940117    1.902475107
  874 SOLV  HW2     4338    4.857950222    5.185268649    1.927778037
  875 SOLV  OW      4339    3.390749954    3.085419655    0.489935591
  875 SOLV  HW1     4340    3.310217884    3.140119388    0.512792890
  875 SOLV  HW2     4341    3.367414090    3.020302730    0.417719387
  876 SOLV  OW      4342    0.644260372    3.108986068    0.521798707
  876 SOLV  HW1     4343    0.701958687    3.115399508    0.603221744
  876 SOLV  HW2     4344    0.565326298    3.169522985    0.532027370
  877 SOLV  OW      4345    5.132232387    4.602561808    7.904422531
  877 SOLV  HW1     4346    5.149291483    4.564176056    7.995171938
  877 SOLV  HW2     4347    5.204770485    4.667471786    7.881512482
  878 SOLV  OW      4348    4.209984121    2.117723043    3.996727343
  878 SOLV  HW1     4349    4.285382696    2.182200293    3.984169874
  878 SOLV  HW2     4350    4.246055551    2.030031047    4.028490800
  879 SOLV  OW      4351    1.168157633    5.358893357    8.442858662
  879 SOLV  HW1     4352    1.123297167    5.360775904    8.532211552
  879 SOLV  HW2     4353    1.181383387    5.452487745    8.410222506
  880 SOLV  OW      4354    1.737703093    4.739942471    2.644539731
  880 SOLV  HW1     4355    1.707861045    4.769953081    2.735141856
  880 SOLV  HW2     4356    1.737906225    4.817953510    2.581976500
  881 SOLV  OW      4357    3.208193398    0.918909343    0.026105221
  881 SOLV  HW1     4358    3.127494435    0.954096661    0.073533649
  881 SOLV  HW2     4359    3.283556568    0.983915582    0.035826970
  882 SOLV  OW      4360    2.152669856    2.972721916    0.147513094
  882 SOLV  HW1     4361    2.060313453    3.010627733    0.141732698
  882 SOLV  HW2     4362    2.147358145    2.873357220    0.157432678
  883 SOLV  OW      4363    0.155574851    6.302621851    7.171122923
  883 SOLV  HW1     4364    0.213092266    6.290645600    7.090201636
  883 SOLV  HW2     4365    0.119513077    6.395876344    7.172880658
  884 SOLV  OW      4366    2.842219847    1.368879008    7.120518374
  884 SOLV  HW1     4367    2.744659020    1.363398019    7.141773445
  884 SOLV  HW2     4368    2.883443010    1.443875372    7.172249924
  885 SOLV  OW      4369    2.461083863    1.644640138    2.098876827
  885 SOLV  HW1     4370    2.486998454    1.548151596    2.103157619
  885 SOLV  HW2     4371    2.376753082    1.658836015    2.150710300
  886 SOLV  OW      4372    1.796162437    6.128649202    8.092245082
  886 SOLV  HW1     4373    1.826174835    6.071714898    8.168780523
  886 SOLV  HW2     4374    1.733114861    6.198753560    8.125566749
  887 SOLV  OW      4375    5.480299397    2.109544834    3.269720476
  887 SOLV  HW1     4376    5.489034789    2.015690928    3.303112804
  887 SOLV  HW2     4377    5.520358306    2.172480950    3.336311061
  888 SOLV  OW      4378    5.796017096    1.078350870    3.655421446
  888 SOLV  HW1     4379    5.705710937    1.114619472    3.678428770
  888 SOLV  HW2     4380    5.786380186    1.005418132    3.587687647
  889 SOLV  OW      4381    5.796015725    5.375816614    6.063053147
  889 SOLV  HW1     4382    5.702514230    5.354597663    6.034642321
  889 SOLV  HW2     4383    5.839444775    5.293267291    6.099101689
  890 SOLV  OW      4384    2.013296497    3.037871981    1.650367174
  890 SOLV  HW1     4385    1.976650122    3.025543632    1.742589825
  890 SOLV  HW2     4386    2.005593454    3.134029480    1.624016874
  891 SOLV  OW      4387    5.412287900    0.051605393    5.028246676
  891 SOLV  HW1     4388    5.328213955    0.056929592    4.974365431
  891 SOLV  HW2     4389    5.426009862    0.137713107    5.077206976
  892 SOLV  OW      4390    4.497666741    0.846546960    0.749522990
  892 SOLV  HW1     4391    4.575321226    0.797090930    0.710486655
  892 SOLV  HW2     4392    4.418026711    0.786169186    0.752978559
  893 SOLV  OW      4393    1.638979264    3.651134474    6.762249047
  893 SOLV  HW1     4394    1.640573683    3.564959292    6.812956354
  893 SOLV  HW2     4395    1.698497899    3.643826967    6.682223615
  894 SOLV  OW      4396    5.998061339    4.221582584    1.225279453
  894 SOLV  HW1     4397    5.906446914    4.181959681    1.219216249
  894 SOLV  HW2     4398    6.023538523    4.260355527    1.136693271
  895 SOLV  OW      4399    3.810396859    1.431361772    6.200041850
  895 SOLV  HW1     4400    3.875674239    1.437230666    6.124514648
  895 SOLV  HW2     4401    3.841465091    1.489139837    6.275516600
  896 SOLV  OW      4402    4.288129508    2.707224078    5.784795900
  896 SOLV  HW1     4403    4.228882551    2.697291113    5.704851530
  896 SOLV  HW2     4404    4.246875828    2.771805754    5.849039738
  897 SOLV  OW      4405    3.482285007    5.379061958    1.871340476
  897 SOLV  HW1     4406    3.567078558    5.423583156    1.842567971
  897 SOLV  HW2     4407    3.456663194    5.309569828    1.804151820
  898 SOLV  OW      4408    0.461936661    0.832003768    3.167471638
  898 SOLV  HW1     4409    0.520922343    0.912741950    3.168889032
  898 SOLV  HW2     4410    0.518036771    0.749595827    3.175325122
  899 SOLV  OW      4411    3.671089303    5.665803662    7.712108486
  899 SOLV  HW1     4412    3.578564338    5.628170953    7.716887810
  899 SOLV  HW2     4413    3.682268240    5.716000874    7.626345945
  900 SOLV  OW      4414    3.040403967    6.077950389    8.509255272
  900 SOLV  HW1     4415    2.953904537    6.057665708    8.463360408
  900 SOLV  HW2     4416    3.021932305    6.116577450    8.599625034
  901 SOLV  OW      4417    0.808385499    0.606198868    5.094388082
  901 SOLV  HW1     4418    0.869203213    0.609196377    5.173711373
  901 SOLV  HW2     4419    0.732113480    0.544317751    5.113183754
  902 SOLV  OW      4420    4.475506993    3.831674253    4.159333569
  902 SOLV  HW1     4421    4.446489989    3.790227931    4.073077325
  902 SOLV  HW2     4422    4.559153753    3.787122777    4.191245322
  903 SOLV  OW      4423    0.542850349    5.131656221    5.379636455
  903 SOLV  HW1     4424    0.516284579    5.205049106    5.317124961
  903 SOLV  HW2     4425    0.505580869    5.150193210    5.470561160
  904 SOLV  OW      4426    1.538613808    1.987534255    5.865896119
  904 SOLV  HW1     4427    1.453339011    2.028546657    5.833552352
  904 SOLV  HW2     4428    1.540228017    1.890522981    5.841685262
  905 SOLV  OW      4429    1.148365136    0.455367832    5.981969140
  905 SOLV  HW1     4430    1.211294815    0.503995390    5.921346153
  905 SOLV  HW2     4431    1.148996705    0.357937271    5.959456295
  906 SOLV  OW      4432    3.484573581    5.142978089    6.902091374
  906 SOLV  HW1     4433    3.573625989    5.099793105    6.887785468
  906 SOLV  HW2     4434    3.412277656    5.081566655    6.870438900
  907 SOLV  OW      4435    0.627630190    6.092238771    4.301769644
  907 SOLV  HW1     4436    0.698190552    6.110676012    4.233349917
  907 SOLV  HW2     4437    0.668762516    6.092280882    4.392918222
  908 SOLV  OW      4438    3.281275148    5.791793912    0.167761327
  908 SOLV  HW1     4439    3.212678753    5.835885659    0.225644251
  908 SOLV  HW2     4440    3.243295898    5.776984765    0.076447450
  909 SOLV  OW      4441    3.406557296    1.700580717    5.140018161
  909 SOLV  HW1     4442    3.466999085    1.627779466    5.172371226
  909 SOLV  HW2     4443    3.330732310    1.711944189    5.204216223
  910 SOLV  OW      4444    3.694824278    4.682476376    0.039109596
  910 SOLV  HW1     4445    3.753899217    4.725706898   -0.029016765
  910 SOLV  HW2     4446    3.734033049    4.594582678    0.066262597
  911 SOLV  OW      4447    0.355234476    3.144025864    2.345105733
  911 SOLV  HW1     4448    0.354795936    3.233665973    2.389427137
  911 SOLV  HW2     4449    0.261544065    3.109729693    2.338336335
  912 SOLV  OW      4450    5.450471117    1.131274867    5.052610835
  912 SOLV  HW1     4451    5.423263526    1.167544780    5.141740968
  912 SOLV  HW2     4452    5.370000440    1.123707365    4.993728538
  913 SOLV  OW      4453    2.885950451    2.425112807    8.140422775
  913 SOLV  HW1     4454    2.868285833    2.491629721    8.067873352
  913 SOLV  HW2     4455    2.803156034    2.412651897    8.195101646
  914 SOLV  OW      4456    5.620684661    6.354757995    3.871449486
  914 SOLV  HW1     4457    5.557676364    6.278547294    3.856555760
  914 SOLV  HW2     4458    5.675577870    6.337143311    3.953158863
  915 SOLV  OW      4459    0.610853560    3.523602376    5.282408221
  915 SOLV  HW1     4460    0.564309088    3.612109762    5.282420619
  915 SOLV  HW2     4461    0.633135795    3.497646062    5.376374661
  916 SOLV  OW      4462    2.813215361    4.925322371    1.844660326
  916 SOLV  HW1     4463    2.806482202    4.848587821    1.780891773
  916 SOLV  HW2     4464    2.893857579    4.980131657    1.822463027
  917 SOLV  OW      4465    4.737936274    0.270802546    8.585428927
  917 SOLV  HW1     4466    4.650881091    0.319655647    8.591321045
  917 SOLV  HW2     4467    4.771243368    0.250811328    8.677575205
  918 SOLV  OW      4468    5.976009050    2.985221688    8.060038345
  918 SOLV  HW1     4469    6.058995167    3.021619750    8.017748560
  918 SOLV  HW2     4470    5.913559694    2.953238170    7.988784724
  919 SOLV  OW      4471    3.616274891    1.456797620    0.293845215
  919 SOLV  HW1     4472    3.685491888    1.423038247    0.230054654
  919 SOLV  HW2     4473    3.616880234    1.556795435    0.293834397
  920 SOLV  OW      4474    1.692382600    5.292592569    5.193782819
  920 SOLV  HW1     4475    1.771200683    5.336165459    5.150319720
  920 SOLV  HW2     4476    1.608714858    5.320334752    5.146559632
  921 SOLV  OW      4477    1.218505048    6.326970230    6.295846730
  921 SOLV  HW1     4478    1.241664482    6.392034054    6.368167450
  921 SOLV  HW2     4479    1.203939028    6.236477971    6.335833220
  922 SOLV  OW      4480    1.144405373    3.725046634    0.386443076
  922 SOLV  HW1     4481    1.164326139    3.814177005    0.345713736
  922 SOLV  HW2     4482    1.179972192    3.722390897    0.479866310
  923 SOLV  OW      4483    1.153016907    3.391209892    7.377480614
  923 SOLV  HW1     4484    1.105259306    3.318390879    7.328322189
  923 SOLV  HW2     4485    1.241159394    3.408775089    7.333636523
  924 SOLV  OW      4486    4.260205651    4.602555848    0.629674325
  924 SOLV  HW1     4487    4.334441343    4.668205398    0.616288950
  924 SOLV  HW2     4488    4.189650296    4.643376443    0.687601521
  925 SOLV  OW      4489    4.144180434    0.259299868    3.768963184
  925 SOLV  HW1     4490    4.078268624    0.242613300    3.695634195
  925 SOLV  HW2     4491    4.164123015    0.173363223    3.816049519
  926 SOLV  OW      4492    3.285010917    2.883093490    0.297131626
  926 SOLV  HW1     4493    3.218083686    2.890810837    0.371031001
  926 SOLV  HW2     4494    3.311698459    2.787343208    0.286195131
  927 SOLV  OW      4495    1.235466810    4.475780846    1.227507111
  927 SOLV  HW1     4496    1.313313699    4.495202961    1.287194426
  927 SOLV  HW2     4497    1.238411747    4.379977397    1.198995076
  928 SOLV  OW      4498    5.002563052    5.414970549    7.318438696
  928 SOLV  HW1     4499    5.087428366    5.465676306    7.333497287
  928 SOLV  HW2     4500    4.997731514    5.385678531    7.222947455
  929 SOLV  OW      4501    2.755861798    4.690526197    8.564470677
  929 SOLV  HW1     4502    2.722528359    4.720816471    8.653752973
  929 SOLV  HW2     4503    2.850355856    4.720835068    8.552133383
  930 SOLV  OW      4504    5.273405861    2.467122034    6.821342940
  930 SOLV  HW1     4505    5.235040136    2.526004570    6.750203104
  930 SOLV  HW2     4506    5.267017097    2.513260658    6.909832325
  931 SOLV  OW      4507    1.469781738    1.092089580    4.158520564
  931 SOLV  HW1     4508    1.379607930    1.102201597    4.116492263
  931 SOLV  HW2     4509    1.492441567    1.175251638    4.209221552
  932 SOLV  OW      4510    2.038718755    1.857521300    6.424365401
  932 SOLV  HW1     4511    2.087449459    1.944624524    6.418176550
  932 SOLV  HW2     4512    2.022725924    1.821666115    6.332394757
  933 SOLV  OW      4513    4.228733897    4.639416203    4.071563371
  933 SOLV  HW1     4514    4.209567247    4.603496526    3.980227158
  933 SOLV  HW2     4515    4.316518281    4.687304457    4.070803772
  934 SOLV  OW      4516    4.321453888    0.993314789    0.980991685
  934 SOLV  HW1     4517    4.228235485    1.001063191    1.016350306
  934 SOLV  HW2     4518    4.332725212    0.904807583    0.935832243
  935 SOLV  OW      4519    3.574970189    0.516138369    5.948537710
  935 SOLV  HW1     4520    3.504601634    0.566377483    5.998779983
  935 SOLV  HW2     4521    3.536834776    0.430044160    5.914871201
  936 SOLV  OW      4522    2.582625474    4.241633526    0.226886989
  936 SOLV  HW1     4523    2.489162573    4.274625074    0.213614014
  936 SOLV  HW2     4524    2.646346462    4.318407415    0.220150523
  937 SOLV  OW      4525    3.942739037    5.140912675    5.967003889
  937 SOLV  HW1     4526    3.940436398    5.070535538    6.038008542
  937 SOLV  HW2     4527    3.936785028    5.231271733    6.009427009
  938 SOLV  OW      4528    0.306612640    2.226104226    5.299169235
  938 SOLV  HW1     4529    0.254146644    2.276631885    5.367683853
  938 SOLV  HW2     4530    0.353103497    2.290622245    5.238539573
  939 SOLV  OW      4531    3.070084130    2.265137760    8.579360377
  939 SOLV  HW1     4532    3.132051554    2.319404765    8.522658573
  939 SOLV  HW2     4533    2.986642170    2.245279698    8.527949520
  940 SOLV  OW      4534    5.867353836    5.171732237    7.483517196
  940 SOLV  HW1     4535    5.786349073    5.230259888    7.487077967
  940 SOLV  HW2     4536    5.903828878    5.170927815    7.390410372
  941 SOLV  OW      4537    2.426349003    4.136408995    6.975039372
  941 SOLV  HW1     4538    2.402041826    4.208296749    7.040164283
  941 SOLV  HW2     4539    2.435265116    4.175894569    6.883598970
  942 SOLV  OW      4540    2.365676426    3.641982805    6.781233904
  942 SOLV  HW1     4541    2.390671439    3.637399221    6.877950970
  942 SOLV  HW2     4542    2.273164097    3.606050849    6.768975292
  943 SOLV  OW      4543    0.029646009    2.004084269    7.775631348
  943 SOLV  HW1     4544    0.047732507    2.097174523    7.807365302
  943 SOLV  HW2     4545    0.113319957    1.949736203    7.782332738
  944 SOLV  OW      4546    3.609963255    3.852049682    0.588314846
  944 SOLV  HW1     4547    3.539303116    3.798123377    0.542499576
  944 SOLV  HW2     4548    3.699626252    3.827909635    0.551196881
  945 SOLV  OW      4549    5.191360672    3.933638658    5.800298068
  945 SOLV  HW1     4550    5.210504851    3.878431810    5.881450024
  945 SOLV  HW2     4551    5.269358241    3.993301297    5.781411797
  946 SOLV  OW      4552    6.035472765    3.412813888    7.999390444
  946 SOLV  HW1     4553    6.009204971    3.363313333    8.082213412
  946 SOLV  HW2     4554    6.050961375    3.509079868    8.021592154
  947 SOLV  OW      4555    0.090124313    3.887012708    0.621490870
  947 SOLV  HW1     4556    0.170815743    3.929113010    0.662920504
  947 SOLV  HW2     4557    0.100247841    3.886334170    0.522007203
  948 SOLV  OW      4558    2.383971659    4.391231674    7.906718912
  948 SOLV  HW1     4559    2.376149884    4.412369563    7.809292255
  948 SOLV  HW2     4560    2.299461826    4.417326032    7.953378301
  949 SOLV  OW      4561    3.410991630    5.167499128    5.699406782
  949 SOLV  HW1     4562    3.478838916    5.216596041    5.754052632
  949 SOLV  HW2     4563    3.319530485    5.201296767    5.721600147
  950 SOLV  OW      4564    6.003403512    3.079909818    8.323638139
  950 SOLV  HW1     4565    5.965008421    3.037154581    8.241798407
  950 SOLV  HW2     4566    6.096668683    3.110555811    8.304601486
  951 SOLV  OW      4567    5.071736776    2.810491198    0.512109167
  951 SOLV  HW1     4568    5.118936538    2.726877339    0.484164954
  951 SOLV  HW2     4569    5.112373312    2.888947125    0.465276806
  952 SOLV  OW      4570    0.307566550    5.819142646    1.965226450
  952 SOLV  HW1     4571    0.281465815    5.860419274    1.877962771
  952 SOLV  HW2     4572    0.389710414    5.864210535    2.000172309
  953 SOLV  OW      4573    1.623676056    1.376489544    2.594156077
  953 SOLV  HW1     4574    1.669152832    1.360719752    2.681809449
  953 SOLV  HW2     4575    1.599229046    1.288684657    2.553015167
  954 SOLV  OW      4576    3.885069095    0.979750661    7.115409795
  954 SOLV  HW1     4577    3.880278326    0.885793877    7.149308523
  954 SOLV  HW2     4578    3.835768334    0.986444481    7.028665509
  955 SOLV  OW      4579    3.523029905    3.295734983    4.701140232
  955 SOLV  HW1     4580    3.531986548    3.360996865    4.625903185
  955 SOLV  HW2     4581    3.484570004    3.210128904    4.666608981
  956 SOLV  OW      4582    4.478273594    0.813371114    1.642241536
  956 SOLV  HW1     4583    4.410927104    0.851401028    1.578852902
  956 SOLV  HW2     4584    4.568276813    0.812480803    1.598669003
  957 SOLV  OW      4585    3.018043721    0.774391463    6.164372393
  957 SOLV  HW1     4586    2.925896887    0.777952651    6.203053545
  957 SOLV  HW2     4587    3.080247179    0.732111632    6.230274427
  958 SOLV  OW      4588    4.025602357    1.462198262    0.128365249
  958 SOLV  HW1     4589    4.041158169    1.556818204    0.156738181
  958 SOLV  HW2     4590    4.066881906    1.400181008    0.195072108
  959 SOLV  OW      4591    4.958419627    5.360194761    7.727657503
  959 SOLV  HW1     4592    4.894186041    5.401864004    7.663332662
  959 SOLV  HW2     4593    5.029109331    5.310887205    7.676945845
  960 SOLV  OW      4594    2.416177621    2.693850028    4.515930562
  960 SOLV  HW1     4595    2.333212020    2.671073255    4.464961115
  960 SOLV  HW2     4596    2.461836071    2.609641078    4.544637503
  961 SOLV  OW      4597    3.893542227    4.267977508    4.173313915
  961 SOLV  HW1     4598    3.902940898    4.203557955    4.249219963
  961 SOLV  HW2     4599    3.961153002    4.341016104    4.183015615
  962 SOLV  OW      4600    0.673702653    1.527922556    4.830393945
  962 SOLV  HW1     4601    0.726451175    1.443993508    4.843563910
  962 SOLV  HW2     4602    0.651744786    1.567808314    4.919427042
  963 SOLV  OW      4603    5.215848749    4.682798001    5.957998131
  963 SOLV  HW1     4604    5.156719153    4.664246708    6.036480522
  963 SOLV  HW2     4605    5.308758998    4.701445497    5.989934442
  964 SOLV  OW      4606    3.981163890    4.691888994    1.531443511
  964 SOLV  HW1     4607    3.965378721    4.669785751    1.627683979
  964 SOLV  HW2     4608    3.999013044    4.607761463    1.480415055
  965 SOLV  OW      4609    2.755612175    2.503786886    1.055178800
  965 SOLV  HW1     4610    2.761408590    2.584485610    0.996407307
  965 SOLV  HW2     4611    2.845362910    2.485140702    1.095142879
  966 SOLV  OW      4612    3.291878544    3.826164178    8.335539541
  966 SOLV  HW1     4613    3.361959090    3.855528914    8.270528981
  966 SOLV  HW2     4614    3.333879664    3.810193042    8.424874728
  967 SOLV  OW      4615    4.266221530    0.636130681    7.257094734
  967 SOLV  HW1     4616    4.212168028    0.643485693    7.340904453
  967 SOLV  HW2     4617    4.362994624    0.649291824    7.278582382
  968 SOLV  OW      4618    3.388245612    5.427000757    3.999940023
  968 SOLV  HW1     4619    3.418665109    5.339439652    4.037458650
  968 SOLV  HW2     4620    3.432118790    5.442373463    3.911403074
  969 SOLV  OW      4621    2.651723023    6.480422948    0.611090547
  969 SOLV  HW1     4622    2.751014763    6.491667327    0.614923889
  969 SOLV  HW2     4623    2.624897676    6.401857824    0.666838901
  970 SOLV  OW      4624    1.462716344    4.075094121    3.537036727
  970 SOLV  HW1     4625    1.561489406    4.068699038    3.522790783
  970 SOLV  HW2     4626    1.433712811    4.170287458    3.527190784
  971 SOLV  OW      4627    3.027567561    0.179222789    2.180602655
  971 SOLV  HW1     4628    3.079916255    0.260649939    2.155518950
  971 SOLV  HW2     4629    3.073516643    0.097809974    2.145097944
  972 SOLV  OW      4630    1.341923842    3.891048884    5.848001190
  972 SOLV  HW1     4631    1.255867273    3.874964976    5.799673651
  972 SOLV  HW2     4632    1.354009362    3.989208855    5.862783813
  973 SOLV  OW      4633    2.129122516    2.687752968    4.457382288
  973 SOLV  HW1     4634    2.186096517    2.621093957    4.409314387
  973 SOLV  HW2     4635    2.065610859    2.730069754    4.392763896
  974 SOLV  OW      4636    0.102580134    5.004491525    0.882513546
  974 SOLV  HW1     4637    0.151216498    5.011410888    0.969614623
  974 SOLV  HW2     4638    0.073297563    4.909966950    0.868105120
  975 SOLV  OW      4639    0.969026089    3.959589727    3.267589497
  975 SOLV  HW1     4640    0.888867322    3.967324956    3.208304750
  975 SOLV  HW2     4641    1.015065472    3.872537167    3.250205974
  976 SOLV  OW      4642    5.185888327    5.042993387    8.142699129
  976 SOLV  HW1     4643    5.164749126    5.029274466    8.239471448
  976 SOLV  HW2     4644    5.243729990    4.968139000    8.110278264
  977 SOLV  OW      4645    3.411950308    1.512192699    8.261155583
  977 SOLV  HW1     4646    3.397899628    1.549848654    8.352722912
  977 SOLV  HW2     4647    3.323891863    1.484730299    8.222535168
  978 SOLV  OW      4648    1.868254396    6.208445425    0.450739486
  978 SOLV  HW1     4649    1.899790164    6.283321463    0.509040669
  978 SOLV  HW2     4650    1.896520740    6.121119996    0.490428609
  979 SOLV  OW      4651    2.716188113    1.656730070    6.931805750
  979 SOLV  HW1     4652    2.744984699    1.570985947    6.889160186
  979 SOLV  HW2     4653    2.617147426    1.655497807    6.945567586
  980 SOLV  OW      4654    3.592232119    4.714176057    1.396009649
  980 SOLV  HW1     4655    3.624579224    4.696028881    1.488876624
  980 SOLV  HW2     4656    3.607804143    4.633551719    1.338938016
  981 SOLV  OW      4657    0.564331023    1.653006102    4.006697977
  981 SOLV  HW1     4658    0.465587763    1.664220324    4.017831615
  981 SOLV  HW2     4659    0.593986390    1.570001520    4.053928556
  982 SOLV  OW      4660    4.464363103    3.522846115    6.048187555
  982 SOLV  HW1     4661    4.460014004    3.456492517    5.973499822
  982 SOLV  HW2     4662    4.373020810    3.535540435    6.086857739
  983 SOLV  OW      4663    4.063373945    1.740753054    4.236974822
  983 SOLV  HW1     4664    3.994875778    1.739971878    4.309826260
  983 SOLV  HW2     4665    4.149555683    1.776818643    4.272639273
  984 SOLV  OW      4666    4.625992770    4.113329908    3.603849040
  984 SOLV  HW1     4667    4.632771824    4.145323916    3.509348545
  984 SOLV  HW2     4668    4.691711938    4.162907233    3.660620625
  985 SOLV  OW      4669    0.635132485    4.634041311    3.645435314
  985 SOLV  HW1     4670    0.598295733    4.723791449    3.621188456
  985 SOLV  HW2     4671    0.725175103    4.645216313    3.687475536
  986 SOLV  OW      4672    3.856559802    4.892134486    6.643226679
  986 SOLV  HW1     4673    3.924413525    4.820392764    6.659005054
  986 SOLV  HW2     4674    3.799561960    4.867451204    6.564855986
  987 SOLV  OW      4675    1.230938420    0.645983537    4.205659589
  987 SOLV  HW1     4676    1.268100851    0.570482859    4.259683169
  987 SOLV  HW2     4677    1.294826182    0.722892132    4.207495407
  988 SOLV  OW      4678    0.876440804    3.089859710    5.375256481
  988 SOLV  HW1     4679    0.780880244    3.079530972    5.402850726
  988 SOLV  HW2     4680    0.934833988    3.037054923    5.436915631
  989 SOLV  OW      4681    2.588594265    2.028479185    0.431874732
  989 SOLV  HW1     4682    2.599892410    2.039377504    0.530634652
  989 SOLV  HW2     4683    2.496647463    2.057574032    0.405431718
  990 SOLV  OW      4684    0.847389409    3.082290182    2.280911963
  990 SOLV  HW1     4685    0.915543539    3.140830350    2.324821142
  990 SOLV  HW2     4686    0.818945205    3.010667311    2.344638196
  991 SOLV  OW      4687    1.929770376    6.203630218    2.923069489
  991 SOLV  HW1     4688    1.896029957    6.297451923    2.915386474
  991 SOLV  HW2     4689    1.862853873    6.140789976    2.883405579
  992 SOLV  OW      4690    4.383977780    3.745405135    1.217950965
  992 SOLV  HW1     4691    4.454178250    3.805505986    1.256157427
  992 SOLV  HW2     4692    4.293522044    3.783743442    1.236602514
  993 SOLV  OW      4693    2.179589140    4.079164867    5.991550438
  993 SOLV  HW1     4694    2.182454208    4.162989726    5.937097229
  993 SOLV  HW2     4695    2.255226491    4.079308156    6.056963954
  994 SOLV  OW      4696    3.512923610    0.174037960    4.069965018
  994 SOLV  HW1     4697    3.513467203    0.078322718    4.041012506
  994 SOLV  HW2     4698    3.490566929    0.179295983    4.167291480
  995 SOLV  OW      4699    0.408331087    4.657114914    1.574861787
  995 SOLV  HW1     4700    0.497826268    4.640831928    1.533323674
  995 SOLV  HW2     4701    0.399615752    4.602084973    1.657902013
  996 SOLV  OW      4702    5.663383720    2.685264124    2.284568577
  996 SOLV  HW1     4703    5.680167086    2.768371107    2.231544922
  996 SOLV  HW2     4704    5.676045944    2.704664662    2.381847594
  997 SOLV  OW      4705    3.792467121    1.137581854    7.315366682
  997 SOLV  HW1     4706    3.864347006    1.206664264    7.323167714
  997 SOLV  HW2     4707    3.820775666    1.067238691    7.250171437
  998 SOLV  OW      4708    1.286135612    3.388586819    3.014323925
  998 SOLV  HW1     4709    1.228501313    3.335258704    3.076246289
  998 SOLV  HW2     4710    1.240707711    3.397233758    2.925659184
  999 SOLV  OW      4711    5.255633538    4.514714721    5.514836787
  999 SOLV  HW1     4712    5.179458018    4.452676725    5.533505621
  999 SOLV  HW2     4713    5.249080861    4.548203967    5.420839592
 1000 SOLV  OW      4714    3.845079267    4.313722743    1.497598069
 1000 SOLV  HW1     4715    3.839676718    4.215392303    1.514973485
 1000 SOLV  HW2     4716    3.936632441    4.336765114    1.464628097
 1001 SOLV  OW      4717    3.242243760    0.836800199    2.366842528
 1001 SOLV  HW1     4718    3.246492366    0.791880903    2.456084479
 1001 SOLV  HW2     4719    3.333745197    0.867375800    2.340525726
 1002 SOLV  OW      4720    3.585585506    6.049209593    5.009473892
 1002 SOLV  HW1     4721    3.671620260    6.045104276    5.060278592
 1002 SOLV  HW2     4722    3.514367230    6.001083756    5.060579476
 1003 SOLV  OW      4723    0.784525772    4.398098823    0.740419839
 1003 SOLV  HW1     4724    0.871150372    4.348147421    0.739424444
 1003 SOLV  HW2     4725    0.763249422    4.426066192    0.834041883
 1004 SOLV  OW      4726    0.915045007    1.892947095    5.900888709
 1004 SOLV  HW1     4727    0.869306209    1.811189200    5.865909232
 1004 SOLV  HW2     4728    0.972446432    1.868207904    5.978946240
 1005 SOLV  OW      4729    1.358013114    5.032554380    3.410114025
 1005 SOLV  HW1     4730    1.400583815    4.958113053    3.461555062
 1005 SOLV  HW2     4731    1.411462345    5.116210797    3.422144590
 1006 SOLV  OW      4732    4.370004705    5.763359125    2.967834350
 1006 SOLV  HW1     4733    4.418883466    5.727092847    2.888489840
 1006 SOLV  HW2     4734    4.274277073    5.734701775    2.963971504
 1007 SOLV  OW      4735    2.302995655    4.854866317    5.356633423
 1007 SOLV  HW1     4736    2.224222871    4.876382456    5.298911506
 1007 SOLV  HW2     4737    2.306531631    4.756244292    5.372793148
 1008 SOLV  OW      4738    4.866071807    0.975279372    4.912940408
 1008 SOLV  HW1     4739    4.944513310    0.946000884    4.858263086
 1008 SOLV  HW2     4740    4.783239601    0.930785473    4.878895291
 1009 SOLV  OW      4741    3.680537565    2.831088117    7.046699317
 1009 SOLV  HW1     4742    3.608772120    2.871553827    7.103375653
 1009 SOLV  HW2     4743    3.730804156    2.763092774    7.100083460
 1010 SOLV  OW      4744    0.164485257    4.157496817    1.383810045
 1010 SOLV  HW1     4745    0.250840415    4.159886002    1.333441173
 1010 SOLV  HW2     4746    0.090334970    4.188546690    1.324332538
 1011 SOLV  OW      4747    4.076320154    6.102154868    3.676109441
 1011 SOLV  HW1     4748    3.990699890    6.148164389    3.652609546
 1011 SOLV  HW2     4749    4.151840203    6.144833513    3.626358071
 1012 SOLV  OW      4750    4.584443093    0.166117421    4.583682719
 1012 SOLV  HW1     4751    4.646071726    0.211631778    4.519415755
 1012 SOLV  HW2     4752    4.501915228    0.136625996    4.535523265
 1013 SOLV  OW      4753    3.062720117    3.914074089    6.225145105
 1013 SOLV  HW1     4754    2.993780163    3.939118693    6.157174558
 1013 SOLV  HW2     4755    3.088271360    3.818168358    6.212931912
 1014 SOLV  OW      4756    2.778559656    6.163160605    7.738299820
 1014 SOLV  HW1     4757    2.800186540    6.147186459    7.641982402
 1014 SOLV  HW2     4758    2.697341896    6.221108542    7.745059622
 1015 SOLV  OW      4759    2.734548911    3.565694096    6.719917121
 1015 SOLV  HW1     4760    2.723109622    3.600640432    6.812910935
 1015 SOLV  HW2     4761    2.688816073    3.626934584    6.655434150
 1016 SOLV  OW      4762    1.846527853    0.763253296    6.194995736
 1016 SOLV  HW1     4763    1.779903531    0.779583370    6.267758960
 1016 SOLV  HW2     4764    1.820613143    0.681327018    6.143844377
 1017 SOLV  OW      4765    4.952959620    4.307984263    2.588419743
 1017 SOLV  HW1     4766    4.909908269    4.397162556    2.602340485
 1017 SOLV  HW2     4767    4.883145625    4.240741367    2.563836716
 1018 SOLV  OW      4768    5.430080072    3.727674237    1.618291269
 1018 SOLV  HW1     4769    5.420890851    3.631194873    1.642933424
 1018 SOLV  HW2     4770    5.359646429    3.780921528    1.665235746
 1019 SOLV  OW      4771    3.845126951    4.417655287    8.121006292
 1019 SOLV  HW1     4772    3.851593797    4.355810171    8.199321642
 1019 SOLV  HW2     4773    3.804362742    4.504193937    8.150149329
 1020 SOLV  OW      4774    1.731556204    2.624690490    2.469970889
 1020 SOLV  HW1     4775    1.779889107    2.663263162    2.391383117
 1020 SOLV  HW2     4776    1.633068885    2.637147824    2.457928164
 1021 SOLV  OW      4777    0.839077090    2.007779985    0.627161639
 1021 SOLV  HW1     4778    0.922604463    1.982824430    0.578168319
 1021 SOLV  HW2     4779    0.859320435    2.017869352    0.724569819
 1022 SOLV  OW      4780    3.428316502    4.359870427    3.384860805
 1022 SOLV  HW1     4781    3.472557320    4.272503394    3.364620082
 1022 SOLV  HW2     4782    3.490972239    4.434754616    3.363260385
 1023 SOLV  OW      4783    1.219892402    3.424906442    1.504431721
 1023 SOLV  HW1     4784    1.191148744    3.329213857    1.508515342
 1023 SOLV  HW2     4785    1.181057589    3.474713125    1.581963063
 1024 SOLV  OW      4786    3.131333678    3.388967572    2.684591547
 1024 SOLV  HW1     4787    3.197075258    3.430096322    2.747729604
 1024 SOLV  HW2     4788    3.177817532    3.364045515    2.599632058
 1025 SOLV  OW      4789    1.248752884    5.400700048    5.303416650
 1025 SOLV  HW1     4790    1.250729129    5.329812219    5.373921818
 1025 SOLV  HW2     4791    1.195394013    5.368465834    5.225226320
 1026 SOLV  OW      4792    4.682147329    0.031830196    1.076307868
 1026 SOLV  HW1     4793    4.658960834    0.069634585    0.986679918
 1026 SOLV  HW2     4794    4.680118273    0.104701576    1.144759185
 1027 SOLV  OW      4795    3.534245319    5.206603114    1.328085116
 1027 SOLV  HW1     4796    3.525096987    5.303494583    1.305100680
 1027 SOLV  HW2     4797    3.588949344    5.160752260    1.258048558
 1028 SOLV  OW      4798    4.531504911    4.408791149    4.480909363
 1028 SOLV  HW1     4799    4.568743635    4.473839886    4.547105128
 1028 SOLV  HW2     4800    4.495637447    4.458490544    4.401893869
 1029 SOLV  OW      4801    3.215595795    4.942495967    5.533813657
 1029 SOLV  HW1     4802    3.272951742    4.907416952    5.459788726
 1029 SOLV  HW2     4803    3.265803736    5.012524538    5.584559229
 1030 SOLV  OW      4804    3.547452715    6.073862804    2.347919064
 1030 SOLV  HW1     4805    3.646679129    6.063810571    2.355202730
 1030 SOLV  HW2     4806    3.525346611    6.167507826    2.320681731
 1031 SOLV  OW      4807    4.462401044    4.755025500    4.040542346
 1031 SOLV  HW1     4808    4.437802519    4.758375748    3.943673170
 1031 SOLV  HW2     4809    4.483484216    4.847305252    4.072789793
 1032 SOLV  OW      4810    4.250202114    2.900396428    2.804382933
 1032 SOLV  HW1     4811    4.204959822    2.893214805    2.893273456
 1032 SOLV  HW2     4812    4.298790482    2.815231899    2.784733725
 1033 SOLV  OW      4813    3.307868991    3.413542493    5.312205209
 1033 SOLV  HW1     4814    3.239969253    3.348501385    5.278157708
 1033 SOLV  HW2     4815    3.266770043    3.504502006    5.318306083
 1034 SOLV  OW      4816    1.483754216    6.038773030    5.576219849
 1034 SOLV  HW1     4817    1.395428744    6.036409117    5.623048932
 1034 SOLV  HW2     4818    1.557140545    6.045626202    5.643802491
 1035 SOLV  OW      4819    3.950079447    1.804183649    7.718574140
 1035 SOLV  HW1     4820    3.874954694    1.851202989    7.764892531
 1035 SOLV  HW2     4821    4.037036878    1.832113347    7.759296030
 1036 SOLV  OW      4822    0.939369172    5.564359664    6.269512047
 1036 SOLV  HW1     4823    0.875626965    5.631412780    6.231554731
 1036 SOLV  HW2     4824    1.015618601    5.551266530    6.206151785
 1037 SOLV  OW      4825    5.866338608    6.361893321    4.812352627
 1037 SOLV  HW1     4826    5.780791612    6.407427831    4.787689253
 1037 SOLV  HW2     4827    5.860606640    6.328972180    4.906603976
 1038 SOLV  OW      4828    5.684056724    2.278260994    7.020383826
 1038 SOLV  HW1     4829    5.585218037    2.286278272    7.007476837
 1038 SOLV  HW2     4830    5.702978311    2.243799838    7.112331462
 1039 SOLV  OW      4831    2.983205388    2.774201854    4.269613273
 1039 SOLV  HW1     4832    3.008683674    2.773210751    4.172919095
 1039 SOLV  HW2     4833    2.922307983    2.851535786    4.287246658
 1040 SOLV  OW      4834    4.280733548    5.132155230    0.700052655
 1040 SOLV  HW1     4835    4.331450391    5.068378690    0.758020739
 1040 SOLV  HW2     4836    4.327240170    5.141376279    0.612006906
 1041 SOLV  OW      4837    5.396281419    3.495614027    7.604272147
 1041 SOLV  HW1     4838    5.390089231    3.441904682    7.688396637
 1041 SOLV  HW2     4839    5.483747396    3.544034072    7.602001098
 1042 SOLV  OW      4840    5.390581981    4.264767926    5.210311376
 1042 SOLV  HW1     4841    5.446971321    4.203698384    5.154717337
 1042 SOLV  HW2     4842    5.297763285    4.228065404    5.216439430
 1043 SOLV  OW      4843    4.909703587    3.023016641    4.387266933
 1043 SOLV  HW1     4844    4.813228634    3.008089060    4.365594273
 1043 SOLV  HW2     4845    4.918741412    3.104245606    4.444887285
 1044 SOLV  OW      4846    0.335923762    1.170965838    1.529455344
 1044 SOLV  HW1     4847    0.262777490    1.138579990    1.589461305
 1044 SOLV  HW2     4848    0.296718299    1.201937987    1.442831936
 1045 SOLV  OW      4849    3.632437238    3.006226540    5.927790111
 1045 SOLV  HW1     4850    3.541386649    2.992064996    5.966638156
 1045 SOLV  HW2     4851    3.632387409    2.978420341    5.831734178
 1046 SOLV  OW      4852    5.301250087    3.477796106    0.051268896
 1046 SOLV  HW1     4853    5.358567767    3.497835604    0.130723559
 1046 SOLV  HW2     4854    5.358052963    3.475135125   -0.030988633
 1047 SOLV  OW      4855    3.969148107    4.403112751    2.896129225
 1047 SOLV  HW1     4856    3.994920601    4.323787553    2.951295065
 1047 SOLV  HW2     4857    3.964472256    4.376631679    2.799812939
 1048 SOLV  OW      4858    1.955164739    4.344086211    6.291637701
 1048 SOLV  HW1     4859    1.991183002    4.432038560    6.260540859
 1048 SOLV  HW2     4860    2.026798339    4.274601948    6.285272898
 1049 SOLV  OW      4861    5.604185430    5.459634082    6.523850737
 1049 SOLV  HW1     4862    5.671718421    5.531090120    6.542106631
 1049 SOLV  HW2     4863    5.614668335    5.386001229    6.590695714
 1050 SOLV  OW      4864    1.762571149    3.212399338    3.211163142
 1050 SOLV  HW1     4865    1.670774312    3.231014528    3.176138366
 1050 SOLV  HW2     4866    1.785605414    3.279510390    3.281629448
 1051 SOLV  OW      4867    3.188419974    3.503230047    1.239403804
 1051 SOLV  HW1     4868    3.276739963    3.526369216    1.198610627
 1051 SOLV  HW2     4869    3.189953239    3.525265103    1.336933518
 1052 SOLV  OW      4870    0.109283051    2.984061070    4.837563409
 1052 SOLV  HW1     4871    0.018052920    2.944569774    4.848399977
 1052 SOLV  HW2     4872    0.170855439    2.945004648    4.905998395
 1053 SOLV  OW      4873    2.104362822    0.302408767    1.982313142
 1053 SOLV  HW1     4874    2.094555264    0.401459348    1.991943197
 1053 SOLV  HW2     4875    2.193054266    0.273997494    2.018735285
 1054 SOLV  OW      4876    3.798384175    2.206176546    0.756656989
 1054 SOLV  HW1     4877    3.790082942    2.292298800    0.806796742
 1054 SOLV  HW2     4878    3.714587927    2.189681130    0.704637550
 1055 SOLV  OW      4879    0.116175965    0.476831102    5.616198710
 1055 SOLV  HW1     4880    0.044210383    0.479395584    5.546813390
 1055 SOLV  HW2     4881    0.118792668    0.386103688    5.658170982
 1056 SOLV  OW      4882    5.293259214    4.302506136    0.989730594
 1056 SOLV  HW1     4883    5.375711680    4.264346880    1.031508556
 1056 SOLV  HW2     4884    5.224926986    4.230308678    0.978860707
 1057 SOLV  OW      4885    6.010880397    4.767550425    5.960044472
 1057 SOLV  HW1     4886    6.054040502    4.778918308    5.870557427
 1057 SOLV  HW2     4887    6.079463369    4.738209650    6.026643640
 1058 SOLV  OW      4888    4.063496373    4.152897975    8.373091427
 1058 SOLV  HW1     4889    4.031392096    4.067426602    8.332300635
 1058 SOLV  HW2     4890    4.129828990    4.132605515    8.445120354
 1059 SOLV  OW      4891    5.454052511    6.129213269    5.804320177
 1059 SOLV  HW1     4892    5.465866652    6.225923630    5.781793027
 1059 SOLV  HW2     4893    5.512993638    6.073844655    5.745496530
 1060 SOLV  OW      4894    1.801126774    3.596198946    5.440892680
 1060 SOLV  HW1     4895    1.772768877    3.571022497    5.533423366
 1060 SOLV  HW2     4896    1.726178331    3.643758064    5.394840124
 1061 SOLV  OW      4897    3.436759832    4.239717600    6.031523577
 1061 SOLV  HW1     4898    3.358496309    4.266979014    5.975562852
 1061 SOLV  HW2     4899    3.521273480    4.270794415    5.988031152
 1062 SOLV  OW      4900    0.526747427    2.615132795    1.200457889
 1062 SOLV  HW1     4901    0.433926497    2.648069269    1.183154594
 1062 SOLV  HW2     4902    0.565572465    2.578843928    1.115748500
 1063 SOLV  OW      4903    2.712623527    3.970916483    3.942954340
 1063 SOLV  HW1     4904    2.781258307    4.032937551    3.904973183
 1063 SOLV  HW2     4905    2.621671882    4.010929437    3.931698156
 1064 SOLV  OW      4906    5.649579952    1.082909181    5.954849108
 1064 SOLV  HW1     4907    5.723505612    1.046544497    5.898169792
 1064 SOLV  HW2     4908    5.663448957    1.180948275    5.968846621
 1065 SOLV  OW      4909    4.218910366    3.026817498    4.650598507
 1065 SOLV  HW1     4910    4.298584728    2.974506712    4.680856117
 1065 SOLV  HW2     4911    4.163336593    2.970513690    4.589431928
 1066 SOLV  OW      4912    2.664007265    3.677242184    4.638575332
 1066 SOLV  HW1     4913    2.683843392    3.607485409    4.707426357
 1066 SOLV  HW2     4914    2.596325918    3.741402814    4.674667028
 1067 SOLV  OW      4915    1.853157300    5.804743697    0.293301771
 1067 SOLV  HW1     4916    1.892125149    5.877028058    0.350366818
 1067 SOLV  HW2     4917    1.847102678    5.720113284    0.346226036
 1068 SOLV  OW      4918    6.002733089    5.533736499    6.173625390
 1068 SOLV  HW1     4919    5.912691346    5.526216561    6.130778124
 1068 SOLV  HW2     4920    6.072779173    5.501725325    6.109838360
 1069 SOLV  OW      4921    4.840110963    2.519825017    5.647040444
 1069 SOLV  HW1     4922    4.747923598    2.495982516    5.677585110
 1069 SOLV  HW2     4923    4.885804819    2.573662154    5.717846973
 1070 SOLV  OW      4924    3.437858939    3.505780641    1.120338163
 1070 SOLV  HW1     4925    3.440499416    3.406157023    1.112085210
 1070 SOLV  HW2     4926    3.507762102    3.535711619    1.185281519
 1071 SOLV  OW      4927    4.263345853    5.777063264    7.382917972
 1071 SOLV  HW1     4928    4.320774755    5.813945792    7.309832050
 1071 SOLV  HW2     4929    4.275655367    5.677964105    7.388187722
 1072 SOLV  OW      4930    0.275844816    4.556428191    3.872314227
 1072 SOLV  HW1     4931    0.176716048    4.569515543    3.873781928
 1072 SOLV  HW2     4932    0.320016671    4.639976246    3.839625946
 1073 SOLV  OW      4933    4.625275490    1.063467755    7.900752088
 1073 SOLV  HW1     4934    4.561086488    1.101914661    7.834407848
 1073 SOLV  HW2     4935    4.633507582    1.125336832    7.978882873
 1074 SOLV  OW      4936    3.493460368    1.716054632    0.439828948
 1074 SOLV  HW1     4937    3.591064825    1.711481301    0.461098533
 1074 SOLV  HW2     4938    3.477008105    1.789958447    0.374502812
 1075 SOLV  OW      4939    0.821854856    6.351934115    4.365817909
 1075 SOLV  HW1     4940    0.742096453    6.412227749    4.364026914
 1075 SOLV  HW2     4941    0.841626313    6.320051165    4.273121998
 1076 SOLV  OW      4942    3.645708768    2.499854660    2.169630426
 1076 SOLV  HW1     4943    3.633218772    2.599005019    2.166002660
 1076 SOLV  HW2     4944    3.598729483    2.463257757    2.249964371
 1077 SOLV  OW      4945    4.470266687    5.525879319    3.737165632
 1077 SOLV  HW1     4946    4.411453293    5.580814728    3.796520712
 1077 SOLV  HW2     4947    4.435586187    5.529345080    3.643436180
 1078 SOLV  OW      4948    2.507159307    0.973103869    6.759984435
 1078 SOLV  HW1     4949    2.467955781    0.958160970    6.669211484
 1078 SOLV  HW2     4950    2.479329267    1.062953011    6.793933827
 1079 SOLV  OW      4951    1.460265527    5.259489679    3.489990922
 1079 SOLV  HW1     4952    1.503711103    5.204979488    3.561692233
 1079 SOLV  HW2     4953    1.453645498    5.354686235    3.519886615
 1080 SOLV  OW      4954    3.916310179    5.082107268    3.563477744
 1080 SOLV  HW1     4955    3.862284454    5.007588216    3.602568498
 1080 SOLV  HW2     4956    3.915183655    5.075321061    3.463714890
 1081 SOLV  OW      4957    3.654423180    5.616706809    1.875321816
 1081 SOLV  HW1     4958    3.729747726    5.552590643    1.889993455
 1081 SOLV  HW2     4959    3.651961754    5.682938038    1.950203740
 1082 SOLV  OW      4960    5.722845254    2.151677561    7.254783392
 1082 SOLV  HW1     4961    5.814938042    2.124629770    7.226724471
 1082 SOLV  HW2     4962    5.726252305    2.191357684    7.346510253
 1083 SOLV  OW      4963    3.631850015    2.982333494    3.989654677
 1083 SOLV  HW1     4964    3.664163741    2.887901424    3.995847581
 1083 SOLV  HW2     4965    3.708983438    3.044818047    4.001740316
 1084 SOLV  OW      4966    1.405172524    2.282880102    1.450731197
 1084 SOLV  HW1     4967    1.376985215    2.371775870    1.414634852
 1084 SOLV  HW2     4968    1.505025977    2.277851869    1.452717218
 1085 SOLV  OW      4969    2.762483855    4.693213405    7.410002360
 1085 SOLV  HW1     4970    2.687363632    4.700608173    7.475593617
 1085 SOLV  HW2     4971    2.795247475    4.598770368    7.407354849
 1086 SOLV  OW      4972    2.171626937    2.025433158    7.639751168
 1086 SOLV  HW1     4973    2.269471720    2.042860789    7.650824963
 1086 SOLV  HW2     4974    2.121934695    2.063656787    7.717658615
 1087 SOLV  OW      4975    2.650853513    4.313308849    6.873847202
 1087 SOLV  HW1     4976    2.701250519    4.228195819    6.859155655
 1087 SOLV  HW2     4977    2.694280134    4.365514254    6.947254750
 1088 SOLV  OW      4978    3.895273618    5.997887377    4.038549650
 1088 SOLV  HW1     4979    3.973628694    6.039822843    4.084395974
 1088 SOLV  HW2     4980    3.842360827    5.944852694    4.104787854
 1089 SOLV  OW      4981    4.233866676    5.674230661    8.016894607
 1089 SOLV  HW1     4982    4.267458084    5.601341135    7.957239955
 1089 SOLV  HW2     4983    4.230275865    5.760119384    7.965804640
 1090 SOLV  OW      4984    4.365208453    0.619595627    0.096003772
 1090 SOLV  HW1     4985    4.401588396    0.678726535    0.024031529
 1090 SOLV  HW2     4986    4.287146154    0.664351428    0.139628854
 1091 SOLV  OW      4987    5.787260693    4.423980513    6.144691475
 1091 SOLV  HW1     4988    5.726305293    4.484074927    6.196393103
 1091 SOLV  HW2     4989    5.813566483    4.468730591    6.059220103
 1092 SOLV  OW      4990    4.620611560    3.102121064    0.694887868
 1092 SOLV  HW1     4991    4.608951138    3.088213435    0.596548786
 1092 SOLV  HW2     4992    4.635244337    3.013844944    0.739532686
 1093 SOLV  OW      4993    4.608051111    1.406460457    7.136304140
 1093 SOLV  HW1     4994    4.678317146    1.449614567    7.192875691
 1093 SOLV  HW2     4995    4.593163703    1.312612750    7.167463447
 1094 SOLV  OW      4996    2.385318958    4.324890712    6.643797451
 1094 SOLV  HW1     4997    2.452259541    4.387215048    6.684227517
 1094 SOLV  HW2     4998    2.293794156    4.348564890    6.676396802
 1095 SOLV  OW      4999    3.057533575    3.150261445    2.185848563
 1095 SOLV  HW1     5000    2.974446143    3.184197366    2.229947999
 1095 SOLV  HW2     5001    3.083688491    3.212233161    2.111852480
 1096 SOLV  OW      5002    2.437951370    1.108512995    2.154380743
 1096 SOLV  HW1     5003    2.455217592    1.177113323    2.083699861
 1096 SOLV  HW2     5004    2.450260169    1.017078553    2.115803779
 1097 SOLV  OW      5005    0.115081254    3.254398094    3.122149118
 1097 SOLV  HW1     5006    0.067415705    3.297449446    3.198794500
 1097 SOLV  HW2     5007    0.164500173    3.173777810    3.154677182
 1098 SOLV  OW      5008    4.928391375    0.349435886    6.637242867
 1098 SOLV  HW1     5009    4.999514522    0.287131994    6.604690127
 1098 SOLV  HW2     5010    4.959789576    0.443875912    6.627486689
 1099 SOLV  OW      5011    5.705796022    1.886412657    3.176827393
 1099 SOLV  HW1     5012    5.785176862    1.852282783    3.227164079
 1099 SOLV  HW2     5013    5.624388482    1.879837451    3.234529522
 1100 SOLV  OW      5014    1.691220789    4.059984627    7.780992532
 1100 SOLV  HW1     5015    1.725904628    4.027855436    7.692875079
 1100 SOLV  HW2     5016    1.752591335    4.130022019    7.817439172
 1101 SOLV  OW      5017    4.611083667    0.816773814    6.155470585
 1101 SOLV  HW1     5018    4.683131518    0.819943520    6.224745517
 1101 SOLV  HW2     5019    4.545527100    0.890418707    6.172165319
 1102 SOLV  OW      5020    3.223434259    1.952719168    8.148057719
 1102 SOLV  HW1     5021    3.156662238    1.954644750    8.222473715
 1102 SOLV  HW2     5022    3.292352518    1.882757354    8.166914635
 1103 SOLV  OW      5023    5.237977503    2.261768200    3.843868831
 1103 SOLV  HW1     5024    5.218344031    2.353563607    3.878337139
 1103 SOLV  HW2     5025    5.153930856    2.207582973    3.843595604
 1104 SOLV  OW      5026    2.680280714    3.647423739    5.994792206
 1104 SOLV  HW1     5027    2.703772264    3.695297807    5.910197973
 1104 SOLV  HW2     5028    2.581244796    3.650328145    6.008336486
 1105 SOLV  OW      5029    2.054950720    3.833979992    8.575967995
 1105 SOLV  HW1     5030    2.049490236    3.751915611    8.519085665
 1105 SOLV  HW2     5031    2.057535408    3.915007494    8.517420592
 1106 SOLV  OW      5032    3.074393771    2.016331318    7.835338929
 1106 SOLV  HW1     5033    3.015086136    1.936496025    7.845772453
 1106 SOLV  HW2     5034    3.112129120    2.041690395    7.924405882
 1107 SOLV  OW      5035    2.658766125    1.811003711    6.666658744
 1107 SOLV  HW1     5036    2.744390085    1.760767518    6.678692647
 1107 SOLV  HW2     5037    2.678475176    1.908513993    6.656497255
 1108 SOLV  OW      5038    4.988610839    0.988787651    4.539889650
 1108 SOLV  HW1     5039    4.925997421    1.053575082    4.583272641
 1108 SOLV  HW2     5040    4.971819665    0.987112647    4.441323892
 1109 SOLV  OW      5041    3.685820189    4.537207420    6.162037805
 1109 SOLV  HW1     5042    3.595168235    4.566862310    6.192083939
 1109 SOLV  HW2     5043    3.676500674    4.475418689    6.083965731
 1110 SOLV  OW      5044    3.126936299    2.710084854    1.480256865
 1110 SOLV  HW1     5045    3.073758626    2.694403634    1.563480553
 1110 SOLV  HW2     5046    3.073157813    2.764853728    1.416161680
 1111 SOLV  OW      5047    3.755487557    2.375749819    0.447261923
 1111 SOLV  HW1     5048    3.686580742    2.343903153    0.382165383
 1111 SOLV  HW2     5049    3.710150255    2.416884529    0.526333951
 1112 SOLV  OW      5050    1.611298593    4.700646559    3.157135032
 1112 SOLV  HW1     5051    1.621065142    4.718545422    3.059236128
 1112 SOLV  HW2     5052    1.690208110    4.648444730    3.189510985
 1113 SOLV  OW      5053    5.032030546    1.648872413    8.026498078
 1113 SOLV  HW1     5054    5.111870846    1.618102919    8.078254364
 1113 SOLV  HW2     5055    5.061820023    1.706535799    7.950422635
 1114 SOLV  OW      5056    1.159294688    1.919574198    2.447995438
 1114 SOLV  HW1     5057    1.233995176    1.886622942    2.390254685
 1114 SOLV  HW2     5058    1.102303521    1.842346719    2.476064611
 1115 SOLV  OW      5059    2.590636552    2.504360043    4.615749206
 1115 SOLV  HW1     5060    2.658494328    2.576248034    4.630828182
 1115 SOLV  HW2     5061    2.584167084    2.446975248    4.697389204
 1116 SOLV  OW      5062    1.631836861    1.727690735    6.268737189
 1116 SOLV  HW1     5063    1.660807969    1.676171377    6.349399434
 1116 SOLV  HW2     5064    1.688291349    1.809715062    6.259526391
 1117 SOLV  OW      5065    4.800381130    2.355095918    7.015129693
 1117 SOLV  HW1     5066    4.775172137    2.445971985    7.048386362
 1117 SOLV  HW2     5067    4.731825028    2.323380144    6.949600186
 1118 SOLV  OW      5068    0.609193456    1.468689307    2.537622910
 1118 SOLV  HW1     5069    0.590589830    1.566918896    2.539814209
 1118 SOLV  HW2     5070    0.664914988    1.443543614    2.616760474
 1119 SOLV  OW      5071    2.551383197    4.752250197    7.584700663
 1119 SOLV  HW1     5072    2.570148113    4.845006427    7.617013138
 1119 SOLV  HW2     5073    2.453310725    4.741935048    7.568108211
 1120 SOLV  OW      5074    0.069047116    6.248353445    5.204450349
 1120 SOLV  HW1     5075    0.139900859    6.292019021    5.149015574
 1120 SOLV  HW2     5076    0.085269768    6.268362128    5.301075386
 1121 SOLV  OW      5077    4.974633592    5.390229451    7.986845791
 1121 SOLV  HW1     5078    4.969197784    5.367098150    7.889710003
 1121 SOLV  HW2     5079    4.888335744    5.366749464    8.031581862
 1122 SOLV  OW      5080    4.712479087    0.196846056    3.822342320
 1122 SOLV  HW1     5081    4.774726057    0.262807024    3.864465988
 1122 SOLV  HW2     5082    4.697930472    0.221268434    3.726468300
 1123 SOLV  OW      5083    0.285971525    3.257778860    2.723570960
 1123 SOLV  HW1     5084    0.333551445    3.251126524    2.635867758
 1123 SOLV  HW2     5085    0.216781142    3.329804657    2.718577298
 1124 SOLV  OW      5086    0.683809067    2.052130714    5.785386223
 1124 SOLV  HW1     5087    0.715615023    1.960210257    5.762170522
 1124 SOLV  HW2     5088    0.761208028    2.115441146    5.784330031
 1125 SOLV  OW      5089    3.433686864    1.116580578    6.421362766
 1125 SOLV  HW1     5090    3.506170186    1.150681723    6.361502956
 1125 SOLV  HW2     5091    3.400803081    1.028578639    6.387095444
 1126 SOLV  OW      5092    5.750151222    1.571511182    5.682107658
 1126 SOLV  HW1     5093    5.681679430    1.607523842    5.618746443
 1126 SOLV  HW2     5094    5.760245238    1.634145342    5.759406067
 1127 SOLV  OW      5095    0.349207541    2.975460622    5.469329731
 1127 SOLV  HW1     5096    0.337265041    2.883325709    5.432336816
 1127 SOLV  HW2     5097    0.432625122    3.015887470    5.431817781
 1128 SOLV  OW      5098    3.394281637    6.127268554    7.800137486
 1128 SOLV  HW1     5099    3.485720609    6.124990263    7.759718685
 1128 SOLV  HW2     5100    3.401288738    6.115083285    7.899144377
 1129 SOLV  OW      5101    4.497757936    5.832420971    0.853958477
 1129 SOLV  HW1     5102    4.401908114    5.858903533    0.843402407
 1129 SOLV  HW2     5103    4.509927379    5.738181245    0.822801971
 1130 SOLV  OW      5104    6.059266781    0.265897009    4.508407048
 1130 SOLV  HW1     5105    6.073874571    0.357555921    4.545625507
 1130 SOLV  HW2     5106    6.073365585    0.198020413    4.580475999
 1131 SOLV  OW      5107    0.734617225    1.505064482    7.207281733
 1131 SOLV  HW1     5108    0.723084059    1.471741413    7.300858001
 1131 SOLV  HW2     5109    0.772835012    1.597451760    7.209271092
 1132 SOLV  OW      5110    0.989404379    4.300678425    7.797768924
 1132 SOLV  HW1     5111    0.927045711    4.354630241    7.741195703
 1132 SOLV  HW2     5112    1.002557475    4.210631098    7.756314912
 1133 SOLV  OW      5113    3.270030646    6.264177209    0.209220479
 1133 SOLV  HW1     5114    3.292753537    6.255549984    0.306221456
 1133 SOLV  HW2     5115    3.170705050    6.261675386    0.197902292
 1134 SOLV  OW      5116    1.484802540    2.944559522    5.609507989
 1134 SOLV  HW1     5117    1.423808814    2.952192469    5.530631970
 1134 SOLV  HW2     5118    1.437380154    2.976542085    5.691533509
 1135 SOLV  OW      5119    2.553417617    6.447359075    1.003792599
 1135 SOLV  HW1     5120    2.515141775    6.523378744    1.056289470
 1135 SOLV  HW2     5121    2.648583298    6.432764050    1.030818932
 1136 SOLV  OW      5122    1.003011184    0.986047634    5.143528864
 1136 SOLV  HW1     5123    1.059413101    0.932202033    5.080923195
 1136 SOLV  HW2     5124    1.062035579    1.040606939    5.203021273
 1137 SOLV  OW      5125    3.399268147    0.098130653    5.408031784
 1137 SOLV  HW1     5126    3.403992874    0.156611984    5.327052919
 1137 SOLV  HW2     5127    3.466380390    0.024444339    5.399894583
 1138 SOLV  OW      5128    1.340877068    0.557990717    7.038494166
 1138 SOLV  HW1     5129    1.393729540    0.642736584    7.033525061
 1138 SOLV  HW2     5130    1.386177415    0.494048984    7.100617278
 1139 SOLV  OW      5131    5.927629417    0.756774887    3.871162907
 1139 SOLV  HW1     5132    5.946565383    0.854891227    3.874978785
 1139 SOLV  HW2     5133    5.834200357    0.739618337    3.902413528
 1140 SOLV  OW      5134    1.736972581    3.114077243    3.865229402
 1140 SOLV  HW1     5135    1.647961776    3.144733012    3.898952655
 1140 SOLV  HW2     5136    1.808944377    3.171668269    3.904001391
 1141 SOLV  OW      5137    3.564125991    5.916492950    1.292034428
 1141 SOLV  HW1     5138    3.600533591    5.833078110    1.333463822
 1141 SOLV  HW2     5139    3.624010597    5.993505018    1.314010117
 1142 SOLV  OW      5140    2.603354715    5.067037948    4.014832795
 1142 SOLV  HW1     5141    2.524569056    5.126697010    3.999550448
 1142 SOLV  HW2     5142    2.614943730    5.006332350    3.936216890
 1143 SOLV  OW      5143    3.347406540    1.779666306    7.225773780
 1143 SOLV  HW1     5144    3.407801599    1.791128483    7.146900502
 1143 SOLV  HW2     5145    3.277505284    1.711367337    7.204584154
 1144 SOLV  OW      5146    0.255942855    3.462364510    8.277718829
 1144 SOLV  HW1     5147    0.347486134    3.471828269    8.238601015
 1144 SOLV  HW2     5148    0.234157438    3.543721029    8.331630114
 1145 SOLV  OW      5149    0.537175646    2.876323853    0.665866156
 1145 SOLV  HW1     5150    0.616340151    2.833022163    0.708969483
 1145 SOLV  HW2     5151    0.568203406    2.938111272    0.593619703
 1146 SOLV  OW      5152    0.004517976    4.967831561    0.488783138
 1146 SOLV  HW1     5153   -0.025845973    4.880350683    0.526533209
 1146 SOLV  HW2     5154    0.103927649    4.966771555    0.477987995
 1147 SOLV  OW      5155    2.167971276    5.258125452    7.376480809
 1147 SOLV  HW1     5156    2.184788795    5.347139595    7.334129929
 1147 SOLV  HW2     5157    2.075123494    5.255857502    7.413549660
 1148 SOLV  OW      5158    0.783368968    4.616731339    5.620515742
 1148 SOLV  HW1     5159    0.721618206    4.690426896    5.593024732
 1148 SOLV  HW2     5160    0.761675447    4.588142177    5.713853712
 1149 SOLV  OW      5161    3.459181840    2.172387729    7.378941639
 1149 SOLV  HW1     5162    3.522505862    2.117274102    7.324604540
 1149 SOLV  HW2     5163    3.372912244    2.182581761    7.329407706
 1150 SOLV  OW      5164    0.856124265    0.309436253    5.968379322
 1150 SOLV  HW1     5165    0.953616904    0.320620047    5.949142576
 1150 SOLV  HW2     5166    0.803573988    0.373812264    5.912754289
 1151 SOLV  OW      5167    3.024075454    2.497279747    5.869903208
 1151 SOLV  HW1     5168    3.026409804    2.436065962    5.790862919
 1151 SOLV  HW2     5169    2.968923204    2.577793220    5.848091074
 1152 SOLV  OW      5170    4.511181338    5.287543594    4.025873926
 1152 SOLV  HW1     5171    4.470552789    5.369765807    4.065733101
 1152 SOLV  HW2     5172    4.479958493    5.277364343    3.931420161
 1153 SOLV  OW      5173    2.950893569    2.640736728    0.249647267
 1153 SOLV  HW1     5174    3.026738105    2.586021498    0.214238609
 1153 SOLV  HW2     5175    2.954925215    2.642594957    0.349548389
 1154 SOLV  OW      5176    0.332341981    5.498977857    1.997922002
 1154 SOLV  HW1     5177    0.357483114    5.442043136    1.919651445
 1154 SOLV  HW2     5178    0.320517110    5.593618482    1.967867762
 1155 SOLV  OW      5179    2.832390594    4.431623236    7.366702339
 1155 SOLV  HW1     5180    2.856785748    4.412181690    7.461712095
 1155 SOLV  HW2     5181    2.777810308    4.356200938    7.330200087
 1156 SOLV  OW      5182    5.546238445    0.715922582    4.549240875
 1156 SOLV  HW1     5183    5.640116372    0.686683314    4.567460291
 1156 SOLV  HW2     5184    5.527440806    0.708541940    4.451301679
 1157 SOLV  OW      5185    1.586380350    1.941397657    0.656378020
 1157 SOLV  HW1     5186    1.548149092    1.894015445    0.577048112
 1157 SOLV  HW2     5187    1.550204374    2.034546443    0.660194076
 1158 SOLV  OW      5188    2.648964528    1.448571370    6.722166117
 1158 SOLV  HW1     5189    2.707549757    1.393198464    6.781340119
 1158 SOLV  HW2     5190    2.553454810    1.422246819    6.735761896
 1159 SOLV  OW      5191    3.267303623    3.632365505    7.843124047
 1159 SOLV  HW1     5192    3.173657378    3.609989989    7.870136016
 1159 SOLV  HW2     5193    3.329337566    3.613663770    7.919294918
 1160 SOLV  OW      5194    1.183306704    5.671733591    3.303410827
 1160 SOLV  HW1     5195    1.166269483    5.580694148    3.341113512
 1160 SOLV  HW2     5196    1.269668567    5.671307538    3.252998562
 1161 SOLV  OW      5197    2.198577931    0.118252100    0.388103120
 1161 SOLV  HW1     5198    2.243904742    0.196427275    0.345277193
 1161 SOLV  HW2     5199    2.111614301    0.147730814    0.427704684
 1162 SOLV  OW      5200    4.790560937    1.742824428    6.367976239
 1162 SOLV  HW1     5201    4.797525599    1.657502663    6.419664039
 1162 SOLV  HW2     5202    4.765747359    1.722488219    6.273262598
 1163 SOLV  OW      5203    3.746999166    1.549189429    1.175924453
 1163 SOLV  HW1     5204    3.666682864    1.507245886    1.218232775
 1163 SOLV  HW2     5205    3.811343140    1.477739411    1.148453351
 1164 SOLV  OW      5206    5.394774499    4.184015797    8.333314059
 1164 SOLV  HW1     5207    5.473555330    4.198467734    8.393186119
 1164 SOLV  HW2     5208    5.341661676    4.105997128    8.366359952
 1165 SOLV  OW      5209    2.993011514    5.316420765    4.028903263
 1165 SOLV  HW1     5210    3.046308397    5.262177602    4.093842090
 1165 SOLV  HW2     5211    3.045268895    5.328110154    3.944449458
 1166 SOLV  OW      5212    4.108273154    2.962185039    0.035026016
 1166 SOLV  HW1     5213    4.164749100    3.041163101    0.058961326
 1166 SOLV  HW2     5214    4.067741641    2.923816691    0.118001910
 1167 SOLV  OW      5215    5.381206079    1.392792557    7.194154326
 1167 SOLV  HW1     5216    5.341544970    1.339489595    7.268892127
 1167 SOLV  HW2     5217    5.386086791    1.489053769    7.220798595
 1168 SOLV  OW      5218    2.186292735    1.204764073    0.075179507
 1168 SOLV  HW1     5219    2.271151612    1.201330618    0.022386202
 1168 SOLV  HW2     5220    2.108323181    1.192415220    0.013793799
 1169 SOLV  OW      5221    3.036658661    5.893826266    8.192963038
 1169 SOLV  HW1     5222    3.054860196    5.991766296    8.184222431
 1169 SOLV  HW2     5223    2.990811145    5.860944687    8.110399439
 1170 SOLV  OW      5224    1.873995378    0.783984623    2.809956427
 1170 SOLV  HW1     5225    1.853163737    0.881090131    2.821640094
 1170 SOLV  HW2     5226    1.944289428    0.773197049    2.739654629
 1171 SOLV  OW      5227    1.649400509    5.953311879    6.585394970
 1171 SOLV  HW1     5228    1.649999057    5.919729472    6.491204894
 1171 SOLV  HW2     5229    1.717570135    5.903495361    6.638978311
 1172 SOLV  OW      5230    4.381162899    2.198984433    7.522704629
 1172 SOLV  HW1     5231    4.331678676    2.163732445    7.443278222
 1172 SOLV  HW2     5232    4.336086069    2.168109082    7.606458558
 1173 SOLV  OW      5233    5.895652620    3.292283169    0.046641571
 1173 SOLV  HW1     5234    5.847834998    3.342724521   -0.025254762
 1173 SOLV  HW2     5235    5.828793398    3.250446795    0.108119333
 1174 SOLV  OW      5236    5.617955402    1.439297392    5.152433294
 1174 SOLV  HW1     5237    5.630306759    1.512949318    5.218937334
 1174 SOLV  HW2     5238    5.522414839    1.409770532    5.152756827
 1175 SOLV  OW      5239    3.708452005    4.241657845    2.913062376
 1175 SOLV  HW1     5240    3.770084929    4.163587439    2.923374187
 1175 SOLV  HW2     5241    3.753593804    4.324402194    2.946461619
 1176 SOLV  OW      5242    1.802663258    2.221224766    4.931242555
 1176 SOLV  HW1     5243    1.876898712    2.154226010    4.931664077
 1176 SOLV  HW2     5244    1.769761236    2.233931485    4.837669505
 1177 SOLV  OW      5245    3.130326124    3.840115199    4.731086946
 1177 SOLV  HW1     5246    3.066008853    3.768939362    4.759322773
 1177 SOLV  HW2     5247    3.101682126    3.877903238    4.643044237
 1178 SOLV  OW      5248    2.657301762    2.745097947    8.345870634
 1178 SOLV  HW1     5249    2.736109117    2.741783939    8.284402367
 1178 SOLV  HW2     5250    2.668870274    2.820196474    8.410880762
 1179 SOLV  OW      5251    1.908598751    3.094081614    0.129531306
 1179 SOLV  HW1     5252    1.891857168    3.138315995    0.041423427
 1179 SOLV  HW2     5253    1.828151439    3.040875330    0.155936740
 1180 SOLV  OW      5254    2.897698729    0.358539961    5.443058229
 1180 SOLV  HW1     5255    2.839187887    0.417906277    5.498303700
 1180 SOLV  HW2     5256    2.847443105    0.275615607    5.418606808
 1181 SOLV  OW      5257    2.847689630    3.275029345    7.085778269
 1181 SOLV  HW1     5258    2.803352967    3.224145967    7.011987464
 1181 SOLV  HW2     5259    2.942511751    3.244621055    7.094945317
 1182 SOLV  OW      5260    1.872363885    3.656982149    3.605294330
 1182 SOLV  HW1     5261    1.926485812    3.741066883    3.604577169
 1182 SOLV  HW2     5262    1.800725159    3.662858434    3.535772158
 1183 SOLV  OW      5263    5.350378173    2.985552373    2.429437468
 1183 SOLV  HW1     5264    5.369409402    2.910097173    2.492241263
 1183 SOLV  HW2     5265    5.328100945    2.948915654    2.339096888
 1184 SOLV  OW      5266    2.169304747    3.796932480    8.062557051
 1184 SOLV  HW1     5267    2.158967664    3.890040376    8.027570840
 1184 SOLV  HW2     5268    2.101569041    3.737382374    8.019364616
 1185 SOLV  OW      5269    0.663874890    0.908850971    4.141604817
 1185 SOLV  HW1     5270    0.664501631    0.995838979    4.190926319
 1185 SOLV  HW2     5271    0.685255548    0.834471393    4.204933369
 1186 SOLV  OW      5272    0.386180817    1.024610531    2.156684813
 1186 SOLV  HW1     5273    0.448277821    1.057162437    2.085380707
 1186 SOLV  HW2     5274    0.294647670    1.012617278    2.118242794
 1187 SOLV  OW      5275    1.645055105    0.744600973    6.403494063
 1187 SOLV  HW1     5276    1.576940672    0.733754689    6.475900613
 1187 SOLV  HW2     5277    1.600883308    0.734337620    6.314367983
 1188 SOLV  OW      5278    0.832643503    4.166175227    8.492053707
 1188 SOLV  HW1     5279    0.919090243    4.157454140    8.541559633
 1188 SOLV  HW2     5280    0.848646348    4.152262353    8.394328185
 1189 SOLV  OW      5281    5.397545272    5.710197485    2.655046568
 1189 SOLV  HW1     5282    5.376082837    5.711618575    2.557387513
 1189 SOLV  HW2     5283    5.317372439    5.679537127    2.706351469
 1190 SOLV  OW      5284    5.054569736    1.023408905    2.177092667
 1190 SOLV  HW1     5285    4.994971946    1.087609947    2.225324362
 1190 SOLV  HW2     5286    5.045280380    0.932446888    2.217584126
 1191 SOLV  OW      5287    5.505874838    2.593066507    2.665102079
 1191 SOLV  HW1     5288    5.511553177    2.501200529    2.704196171
 1191 SOLV  HW2     5289    5.413187570    2.609197383    2.631207881
 1192 SOLV  OW      5290    1.430841425    2.391163295    3.312125238
 1192 SOLV  HW1     5291    1.529826322    2.393239438    3.326182832
 1192 SOLV  HW2     5292    1.390021307    2.322731647    3.372546999
 1193 SOLV  OW      5293    4.918866939    4.912401315    0.902960679
 1193 SOLV  HW1     5294    4.931631354    4.813547668    0.911021229
 1193 SOLV  HW2     5295    5.006127518    4.955516801    0.880012960
 1194 SOLV  OW      5296    0.014120762    3.956783549    8.005742969
 1194 SOLV  HW1     5297    0.027462191    4.051667897    7.977126806
 1194 SOLV  HW2     5298    0.016457348    3.951432737    8.105572163
 1195 SOLV  OW      5299    4.046494437    0.674189562    8.121169042
 1195 SOLV  HW1     5300    4.110079050    0.727084174    8.064963224
 1195 SOLV  HW2     5301    4.007417988    0.600101451    8.066543696
 1196 SOLV  OW      5302    3.686466540    2.740467872    7.874385278
 1196 SOLV  HW1     5303    3.721577623    2.667919702    7.815191309
 1196 SOLV  HW2     5304    3.761612512    2.779202430    7.927795826
 1197 SOLV  OW      5305    2.636020346    0.457234227    1.120294890
 1197 SOLV  HW1     5306    2.713861393    0.458921569    1.057542356
 1197 SOLV  HW2     5307    2.550893964    0.457391463    1.067822218
 1198 SOLV  OW      5308    1.512494059    6.217276095    2.524586460
 1198 SOLV  HW1     5309    1.540938740    6.136171494    2.473469671
 1198 SOLV  HW2     5310    1.420363318    6.243914284    2.496261465
 1199 SOLV  OW      5311    3.124808181    2.984325952    8.237629253
 1199 SOLV  HW1     5312    3.215496852    3.018061125    8.212381726
 1199 SOLV  HW2     5313    3.116095916    2.983493397    8.337245242
 1200 SOLV  OW      5314    2.082221909    0.239362353    4.749137801
 1200 SOLV  HW1     5315    2.042641683    0.330887036    4.741615002
 1200 SOLV  HW2     5316    2.059527866    0.200468174    4.838425051
 1201 SOLV  OW      5317    5.067229247    4.357274533    8.199889852
 1201 SOLV  HW1     5318    5.066397348    4.334400962    8.297234970
 1201 SOLV  HW2     5319    5.068411681    4.273119942    8.145884421
 1202 SOLV  OW      5320    2.690418718    0.781141669    7.781444035
 1202 SOLV  HW1     5321    2.664383011    0.821757224    7.869036552
 1202 SOLV  HW2     5322    2.777489875    0.819972428    7.751265341
 1203 SOLV  OW      5323    3.033841277    1.023413196    5.686131914
 1203 SOLV  HW1     5324    3.029338518    0.950419602    5.754334680
 1203 SOLV  HW2     5325    3.052264302    0.983866170    5.596150629
 1204 SOLV  OW      5326    1.212209029    5.098888786    3.669869330
 1204 SOLV  HW1     5327    1.223582991    5.073537338    3.573807675
 1204 SOLV  HW2     5328    1.261683596    5.183880700    3.687996240
 1205 SOLV  OW      5329    4.190291759    2.967288850    0.904894188
 1205 SOLV  HW1     5330    4.275208691    3.001432910    0.945183826
 1205 SOLV  HW2     5331    4.211722306    2.907606899    0.827571878
 1206 SOLV  OW      5332    1.079107609    2.988101537    0.290490050
 1206 SOLV  HW1     5333    0.982392033    2.969634166    0.307955440
 1206 SOLV  HW2     5334    1.106124405    3.071916382    0.337873156
 1207 SOLV  OW      5335    4.029980424    1.646340892    5.022271209
 1207 SOLV  HW1     5336    4.103972692    1.589722015    4.985947771
 1207 SOLV  HW2     5337    4.050785244    1.671816913    5.116706855
 1208 SOLV  OW      5338    2.516618058    4.275387535    5.504256756
 1208 SOLV  HW1     5339    2.577739815    4.243497477    5.576693347
 1208 SOLV  HW2     5340    2.560566338    4.349772954    5.453904811
 1209 SOLV  OW      5341    5.204954126    3.670705243    0.898782823
 1209 SOLV  HW1     5342    5.244528749    3.696615542    0.810678065
 1209 SOLV  HW2     5343    5.149909581    3.587975914    0.887561388
 1210 SOLV  OW      5344    1.622496960    0.893599559    2.415547244
 1210 SOLV  HW1     5345    1.698179372    0.836688918    2.447691932
 1210 SOLV  HW2     5346    1.559588739    0.837890424    2.361334837
 1211 SOLV  OW      5347    5.437872521    3.167844047    3.151758232
 1211 SOLV  HW1     5348    5.453447049    3.197485586    3.057530964
 1211 SOLV  HW2     5349    5.523854108    3.135308354    3.191109577
 1212 SOLV  OW      5350    1.401845045    4.419837526    6.626880035
 1212 SOLV  HW1     5351    1.313813065    4.465421828    6.613750602
 1212 SOLV  HW2     5352    1.403631272    4.376054470    6.716767860
 1213 SOLV  OW      5353    5.998911902    4.433905848    0.378011578
 1213 SOLV  HW1     5354    6.021970292    4.518063896    0.329167805
 1213 SOLV  HW2     5355    5.906755293    4.441629633    0.416057018
 1214 SOLV  OW      5356    5.967475122    1.945112923    6.983433945
 1214 SOLV  HW1     5357    5.970366393    1.992224173    7.071593479
 1214 SOLV  HW2     5358    6.058107299    1.947724791    6.941256515
 1215 SOLV  OW      5359    5.168061108    3.078416368    8.151686976
 1215 SOLV  HW1     5360    5.152866678    2.984871690    8.183600071
 1215 SOLV  HW2     5361    5.157999636    3.081760656    8.052250962
 1216 SOLV  OW      5362    5.759728467    4.714144109    3.783374113
 1216 SOLV  HW1     5363    5.785368937    4.694077074    3.688823550
 1216 SOLV  HW2     5364    5.731016788    4.809662768    3.790569326
 1217 SOLV  OW      5365    2.399736086    0.059460062    5.511432657
 1217 SOLV  HW1     5366    2.399857918    0.137447390    5.574025928
 1217 SOLV  HW2     5367    2.400068203   -0.025548748    5.564095109
 1218 SOLV  OW      5368    0.572464648    2.442909985    2.726751455
 1218 SOLV  HW1     5369    0.641253506    2.392677964    2.779142110
 1218 SOLV  HW2     5370    0.481883802    2.405042076    2.745753120
 1219 SOLV  OW      5371    3.277442819    0.854600119    1.219528814
 1219 SOLV  HW1     5372    3.180234850    0.875985367    1.229184142
 1219 SOLV  HW2     5373    3.314366831    0.826568258    1.308133474
 1220 SOLV  OW      5374    0.226924659    1.171472714    0.745088418
 1220 SOLV  HW1     5375    0.303624162    1.225474121    0.710433249
 1220 SOLV  HW2     5376    0.235667964    1.077017638    0.713438268
 1221 SOLV  OW      5377    2.287653466    4.560917718    0.188772571
 1221 SOLV  HW1     5378    2.383413523    4.561578613    0.217574075
 1221 SOLV  HW2     5379    2.228573759    4.561893086    0.269448392
 1222 SOLV  OW      5380    2.456638562    0.290556419    1.398500162
 1222 SOLV  HW1     5381    2.440802848    0.298887574    1.496885914
 1222 SOLV  HW2     5382    2.442489416    0.379392553    1.354820818
 1223 SOLV  OW      5383    2.574108472    4.570855690    1.941757668
 1223 SOLV  HW1     5384    2.541380614    4.557346338    2.035279339
 1223 SOLV  HW2     5385    2.517981093    4.640135986    1.896481878
 1224 SOLV  OW      5386    3.705491093    3.950401103    4.728101954
 1224 SOLV  HW1     5387    3.648832281    3.989884054    4.800426251
 1224 SOLV  HW2     5388    3.675960657    3.856571992    4.710102836
 1225 SOLV  OW      5389    0.541196384    4.952319618    0.218933474
 1225 SOLV  HW1     5390    0.554388938    5.028933409    0.281832054
 1225 SOLV  HW2     5391    0.630238601    4.916020737    0.191477452
 1226 SOLV  OW      5392    1.221303001    0.516657882    7.648344285
 1226 SOLV  HW1     5393    1.303827290    0.507325253    7.592643316
 1226 SOLV  HW2     5394    1.194732642    0.612965286    7.652684563
 1227 SOLV  OW      5395    4.800379938    0.272883517    4.435453567
 1227 SOLV  HW1     5396    4.897631537    0.289720258    4.451534852
 1227 SOLV  HW2     5397    4.787390098    0.238909791    4.342303232
 1228 SOLV  OW      5398    2.007880835    5.283146215    4.909713660
 1228 SOLV  HW1     5399    2.104730700    5.258860375    4.915213245
 1228 SOLV  HW2     5400    1.966904673    5.277606933    5.000764249
 1229 SOLV  OW      5401    3.297614400    2.085208807    6.962168384
 1229 SOLV  HW1     5402    3.241082665    2.106037230    7.041982219
 1229 SOLV  HW2     5403    3.238689188    2.064478851    6.884078547
 1230 SOLV  OW      5404    3.119815473    6.155964081    0.775987909
 1230 SOLV  HW1     5405    3.029448667    6.122757181    0.803026461
 1230 SOLV  HW2     5406    3.179233495    6.160054318    0.856316906
 1231 SOLV  OW      5407    0.400958820    1.853432911    3.034031307
 1231 SOLV  HW1     5408    0.317210463    1.827088095    2.986155094
 1231 SOLV  HW2     5409    0.435820011    1.938929436    2.995625528
 1232 SOLV  OW      5410    2.255279182    1.705915794    2.787959995
 1232 SOLV  HW1     5411    2.234052124    1.803532768    2.783455805
 1232 SOLV  HW2     5412    2.192846365    1.661147237    2.851974714
 1233 SOLV  OW      5413    4.051487623    5.188687562    0.854285884
 1233 SOLV  HW1     5414    4.146710643    5.168830811    0.831085681
 1233 SOLV  HW2     5415    4.026778472    5.279021705    0.819226955
 1234 SOLV  OW      5416    5.879461052    2.654239285    1.588359099
 1234 SOLV  HW1     5417    5.813448005    2.614573944    1.652146963
 1234 SOLV  HW2     5418    5.873982359    2.606425775    1.500701912
 1235 SOLV  OW      5419    1.232453685    1.987974971    5.800524565
 1235 SOLV  HW1     5420    1.199206076    1.897526268    5.773811751
 1235 SOLV  HW2     5421    1.257144000    2.039912990    5.718715052
 1236 SOLV  OW      5422    2.563609265    1.864591940    4.503665394
 1236 SOLV  HW1     5423    2.536649689    1.773191353    4.533981179
 1236 SOLV  HW2     5424    2.661842907    1.865894297    4.484998706
 1237 SOLV  OW      5425    0.116486817    1.504912371    3.095975605
 1237 SOLV  HW1     5426    0.195894381    1.457542438    3.134060713
 1237 SOLV  HW2     5427    0.102768313    1.476089082    3.001207605
 1238 SOLV  OW      5428    4.844847968    4.512110364    8.143565629
 1238 SOLV  HW1     5429    4.922568257    4.458467895    8.176459485
 1238 SOLV  HW2     5430    4.759683440    4.465240392    8.167020880
 1239 SOLV  OW      5431    5.974058979    1.818711641    0.669952221
 1239 SOLV  HW1     5432    5.973870383    1.718814438    0.665426633
 1239 SOLV  HW2     5433    5.905053273    1.855044139    0.607357281
 1240 SOLV  OW      5434    5.005682750    3.321682237    7.839739050
 1240 SOLV  HW1     5435    5.058710220    3.393930001    7.795373539
 1240 SOLV  HW2     5436    5.050975348    3.233648588    7.825646349
 1241 SOLV  OW      5437    3.700223728    4.601503114    7.102021678
 1241 SOLV  HW1     5438    3.687069022    4.529994564    7.170676008
 1241 SOLV  HW2     5439    3.616250573    4.655078230    7.093182693
 1242 SOLV  OW      5440    3.425002494    6.296964508    8.592295593
 1242 SOLV  HW1     5441    3.372012455    6.309055408    8.676235088
 1242 SOLV  HW2     5442    3.385061065    6.223086248    8.538012631
 1243 SOLV  OW      5443    6.045301961    4.435633186    3.589476258
 1243 SOLV  HW1     5444    6.071935248    4.495734394    3.514120717
 1243 SOLV  HW2     5445    6.100530538    4.352311627    3.586774984
 1244 SOLV  OW      5446    5.204749683    5.306796551    4.974381882
 1244 SOLV  HW1     5447    5.271825568    5.267537355    5.037306316
 1244 SOLV  HW2     5448    5.115838835    5.312566144    5.019786180
 1245 SOLV  OW      5449    0.425795315    2.669573606    2.024655916
 1245 SOLV  HW1     5450    0.462781882    2.640648990    1.936365014
 1245 SOLV  HW2     5451    0.355751634    2.739459365    2.010171554
 1246 SOLV  OW      5452    3.273898737    6.389306949    1.116493556
 1246 SOLV  HW1     5453    3.246130209    6.361920247    1.208574110
 1246 SOLV  HW2     5454    3.273697990    6.489089603    1.109911196
 1247 SOLV  OW      5455    3.835018749    0.629531930    8.450366381
 1247 SOLV  HW1     5456    3.872636557    0.543884188    8.415020710
 1247 SOLV  HW2     5457    3.735317406    0.622976691    8.454444325
 1248 SOLV  OW      5458    0.690099484    2.006580028    7.663479944
 1248 SOLV  HW1     5459    0.773526364    1.970869681    7.705487741
 1248 SOLV  HW2     5460    0.670983438    2.097823973    7.699661166
 1249 SOLV  OW      5461    1.233987427    3.196515702    6.071757544
 1249 SOLV  HW1     5462    1.246904072    3.111112994    6.122150974
 1249 SOLV  HW2     5463    1.145348316    3.236202501    6.095590509
 1250 SOLV  OW      5464    5.160623961    4.057440470    0.975404124
 1250 SOLV  HW1     5465    5.103273081    4.007242066    0.910666582
 1250 SOLV  HW2     5466    5.241040517    4.002551195    0.998213859
 1251 SOLV  OW      5467    5.044185088    2.139927614    2.149931866
 1251 SOLV  HW1     5468    5.102606226    2.083056133    2.092030658
 1251 SOLV  HW2     5469    4.950673550    2.138525478    2.114525621
 1252 SOLV  OW      5470    2.418457134    5.720405226    5.847112368
 1252 SOLV  HW1     5471    2.474400931    5.681451682    5.773949318
 1252 SOLV  HW2     5472    2.454173083    5.810416552    5.872058029
 1253 SOLV  OW      5473    1.644525102    0.471087347    6.791903580
 1253 SOLV  HW1     5474    1.694349785    0.493927540    6.708262899
 1253 SOLV  HW2     5475    1.701126932    0.411929409    6.849318892
 1254 SOLV  OW      5476    3.066986843    4.257266108    0.652389050
 1254 SOLV  HW1     5477    3.162679428    4.286192871    0.654864066
 1254 SOLV  HW2     5478    3.009154061    4.330229126    0.688882182
 1255 SOLV  OW      5479    1.245866597    2.584468682    0.103513100
 1255 SOLV  HW1     5480    1.155864332    2.616193755    0.133397773
 1255 SOLV  HW2     5481    1.308757533    2.662084663    0.098987013
 1256 SOLV  OW      5482    4.593080019    2.857745618    7.265148013
 1256 SOLV  HW1     5483    4.643219176    2.776109912    7.236483987
 1256 SOLV  HW2     5484    4.637112817    2.939017975    7.226992333
 1257 SOLV  OW      5485    1.096430097    1.317142213    1.409570737
 1257 SOLV  HW1     5486    1.020002152    1.253830946    1.421834237
 1257 SOLV  HW2     5487    1.168003019    1.272919753    1.355518428
 1258 SOLV  OW      5488    4.077979065    6.007710371    4.958814388
 1258 SOLV  HW1     5489    4.003914915    6.015306364    4.892055480
 1258 SOLV  HW2     5490    4.129825890    5.923932958    4.941691456
 1259 SOLV  OW      5491    0.319113127    2.701078142    0.508947090
 1259 SOLV  HW1     5492    0.379904109    2.737885330    0.579300744
 1259 SOLV  HW2     5493    0.370622710    2.687076577    0.424385491
 1260 SOLV  OW      5494    0.733384783    4.265001576    5.065262718
 1260 SOLV  HW1     5495    0.635865262    4.274292243    5.085352045
 1260 SOLV  HW2     5496    0.772996182    4.355505234    5.049771756
 1261 SOLV  OW      5497    3.075139065    2.567235839    8.248446063
 1261 SOLV  HW1     5498    3.020067401    2.649027947    8.265093203
 1261 SOLV  HW2     5499    3.018274021    2.496863947    8.205853547
 1262 SOLV  OW      5500    0.245406484    6.487215717    3.138025602
 1262 SOLV  HW1     5501    0.315118615    6.460656805    3.071431202
 1262 SOLV  HW2     5502    0.156190029    6.453272513    3.108222416
 1263 SOLV  OW      5503    1.783786166    1.397592147    4.036550755
 1263 SOLV  HW1     5504    1.707827428    1.429254397    3.979737924
 1263 SOLV  HW2     5505    1.868141743    1.442870322    4.007672153
 1264 SOLV  OW      5506    4.976214302    1.859727023    7.560430321
 1264 SOLV  HW1     5507    4.986511689    1.947397681    7.513443644
 1264 SOLV  HW2     5508    5.017050513    1.787202575    7.504999599
 1265 SOLV  OW      5509    2.414797658    4.379542761    4.812908618
 1265 SOLV  HW1     5510    2.514082723    4.382708474    4.824415141
 1265 SOLV  HW2     5511    2.390306898    4.418082055    4.723942993
 1266 SOLV  OW      5512    6.032706854    1.964930454    4.367123008
 1266 SOLV  HW1     5513    6.066341321    2.046201500    4.319544340
 1266 SOLV  HW2     5514    5.932896411    1.968253880    4.372299060
 1267 SOLV  OW      5515    4.132770112    5.018427168    7.729988514
 1267 SOLV  HW1     5516    4.066966068    5.091118986    7.749627410
 1267 SOLV  HW2     5517    4.217190897    5.035244330    7.780883157
 1268 SOLV  OW      5518    5.745093723    2.920749922    8.239680153
 1268 SOLV  HW1     5519    5.708962718    2.838813571    8.195172695
 1268 SOLV  HW2     5520    5.822984466    2.955457125    8.187446168
 1269 SOLV  OW      5521    5.268264916    3.763768794    6.017748031
 1269 SOLV  HW1     5522    5.237003089    3.716034915    6.099870586
 1269 SOLV  HW2     5523    5.285881195    3.859737704    6.039647427
 1270 SOLV  OW      5524    5.032222591    3.429727013    8.132195958
 1270 SOLV  HW1     5525    5.002028758    3.418661325    8.037507917
 1270 SOLV  HW2     5526    4.976137174    3.372450221    8.191976524
 1271 SOLV  OW      5527    0.562655184    1.308236113    5.296981752
 1271 SOLV  HW1     5528    0.650460071    1.278543195    5.259450489
 1271 SOLV  HW2     5529    0.489654526    1.250158119    5.260956813
 1272 SOLV  OW      5530    6.033831772    3.047297831    7.152798960
 1272 SOLV  HW1     5531    6.045194274    2.968612784    7.092140211
 1272 SOLV  HW2     5532    6.039776630    3.131658176    7.099433175
 1273 SOLV  OW      5533    1.061341663    5.890312582    0.522827242
 1273 SOLV  HW1     5534    1.143877397    5.903707017    0.467978468
 1273 SOLV  HW2     5535    0.982805270    5.877445528    0.462276287
 1274 SOLV  OW      5536    3.923606004    1.120893438    6.770570307
 1274 SOLV  HW1     5537    3.931835950    1.021239064    6.769464883
 1274 SOLV  HW2     5538    4.002480831    1.160332401    6.817721850
 1275 SOLV  OW      5539    4.513207651    2.558097521    3.371855349
 1275 SOLV  HW1     5540    4.501310242    2.657321789    3.375451406
 1275 SOLV  HW2     5541    4.501208200    2.519746578    3.463425927
 1276 SOLV  OW      5542    1.282303045    0.812827820    2.827514949
 1276 SOLV  HW1     5543    1.274692270    0.805114048    2.728104237
 1276 SOLV  HW2     5544    1.299043913    0.908234184    2.852360474
 1277 SOLV  OW      5545    4.878241966    5.769802904    3.740786008
 1277 SOLV  HW1     5546    4.950660318    5.771555215    3.671847960
 1277 SOLV  HW2     5547    4.810565864    5.700381166    3.716279989
 1278 SOLV  OW      5548    2.474929980    3.296360353    3.493250094
 1278 SOLV  HW1     5549    2.450941090    3.242100024    3.573750454
 1278 SOLV  HW2     5550    2.573941818    3.293617117    3.479499583
 1279 SOLV  OW      5551    2.595213221    5.106148610    0.183430789
 1279 SOLV  HW1     5552    2.674276637    5.158379525    0.215381897
 1279 SOLV  HW2     5553    2.512501297    5.140167620    0.228167442
 1280 SOLV  OW      5554    4.037363510    3.024060672    5.893102458
 1280 SOLV  HW1     5555    3.983557129    3.040973082    5.975678484
 1280 SOLV  HW2     5556    4.119228097    2.971745833    5.916793803
 1281 SOLV  OW      5557    4.295793451    3.303413945    7.502065390
 1281 SOLV  HW1     5558    4.342131988    3.216837506    7.520965609
 1281 SOLV  HW2     5559    4.278019876    3.351183825    7.588100740
 1282 SOLV  OW      5560    6.031296532    4.163899767    2.453070400
 1282 SOLV  HW1     5561    6.001061988    4.258055987    2.467916919
 1282 SOLV  HW2     5562    6.113335537    4.163858044    2.395890406
 1283 SOLV  OW      5563    2.322951707    2.523799681    7.023812156
 1283 SOLV  HW1     5564    2.259713277    2.560714395    6.955708094
 1283 SOLV  HW2     5565    2.273631873    2.506177263    7.108999811
 1284 SOLV  OW      5566    1.395460692    2.927249670    3.375953991
 1284 SOLV  HW1     5567    1.424271583    2.864058208    3.447903256
 1284 SOLV  HW2     5568    1.449731034    2.910931159    3.293562262
 1285 SOLV  OW      5569    0.116023109    4.395877961    2.732715239
 1285 SOLV  HW1     5570    0.088752807    4.489692290    2.711381609
 1285 SOLV  HW2     5571    0.119322939    4.342143344    2.648444062
 1286 SOLV  OW      5572    0.704830191    2.602082040    7.134248263
 1286 SOLV  HW1     5573    0.623834935    2.583166444    7.189763265
 1286 SOLV  HW2     5574    0.679383972    2.660031647    7.056825400
 1287 SOLV  OW      5575    0.206601295    3.597780372    7.848765550
 1287 SOLV  HW1     5576    0.166683872    3.583616205    7.939352059
 1287 SOLV  HW2     5577    0.145724647    3.559669277    7.779184490
 1288 SOLV  OW      5578    2.380850531    5.333922424    2.338589058
 1288 SOLV  HW1     5579    2.339327199    5.398901304    2.274921952
 1288 SOLV  HW2     5580    2.401719485    5.248793062    2.290449392
 1289 SOLV  OW      5581    1.516381581    0.214529419    3.113139546
 1289 SOLV  HW1     5582    1.541831257    0.257649688    3.026578127
 1289 SOLV  HW2     5583    1.541691425    0.274570532    3.188997433
 1290 SOLV  OW      5584    0.431773285    5.743742640    2.699745387
 1290 SOLV  HW1     5585    0.420919938    5.831079751    2.652265185
 1290 SOLV  HW2     5586    0.501930810    5.752726225    2.770436044
 1291 SOLV  OW      5587    4.515784233    5.843003267    3.531947220
 1291 SOLV  HW1     5588    4.504179005    5.743936056    3.524809705
 1291 SOLV  HW2     5589    4.508995881    5.870536119    3.627841983
 1292 SOLV  OW      5590    2.234055700    3.028199130    0.940087108
 1292 SOLV  HW1     5591    2.217741720    2.987784918    1.030089850
 1292 SOLV  HW2     5592    2.288556831    2.965276365    0.884676651
 1293 SOLV  OW      5593    2.393279016    1.990732988    5.408254705
 1293 SOLV  HW1     5594    2.388201669    1.990322433    5.308384563
 1293 SOLV  HW2     5595    2.401616250    2.084913646    5.440819485
 1294 SOLV  OW      5596    2.085969837    2.920078776    2.235841689
 1294 SOLV  HW1     5597    2.128789685    3.009256592    2.250460518
 1294 SOLV  HW2     5598    2.138441555    2.849664206    2.283679756
 1295 SOLV  OW      5599    4.712732764    3.614411209    3.598682049
 1295 SOLV  HW1     5600    4.693544775    3.704595149    3.559970141
 1295 SOLV  HW2     5601    4.701503044    3.617692078    3.697995247
 1296 SOLV  OW      5602    0.080643269    3.978393267    3.834162840
 1296 SOLV  HW1     5603    0.179478551    3.967867357    3.845151042
 1296 SOLV  HW2     5604    0.061554325    4.026505753    3.748601345
 1297 SOLV  OW      5605    4.213349866    2.491596342    0.375750899
 1297 SOLV  HW1     5606    4.305627114    2.479059378    0.412188033
 1297 SOLV  HW2     5607    4.146434317    2.476293969    0.448470224
 1298 SOLV  OW      5608    3.400541537    0.903609354    0.975432019
 1298 SOLV  HW1     5609    3.371505579    0.913011899    1.070660464
 1298 SOLV  HW2     5610    3.497466742    0.926961251    0.967676882
 1299 SOLV  OW      5611    0.913571644    0.668904434    8.446741789
 1299 SOLV  HW1     5612    0.948004429    0.652120473    8.539113995
 1299 SOLV  HW2     5613    0.980182555    0.723298456    8.395710144
 1300 SOLV  OW      5614    1.692915225    5.228448985    7.625322716
 1300 SOLV  HW1     5615    1.681977687    5.316815466    7.670838473
 1300 SOLV  HW2     5616    1.610654388    5.173337743    7.639317904
 1301 SOLV  OW      5617    1.966076767    2.809010385    4.273541446
 1301 SOLV  HW1     5618    1.934910427    2.900608858    4.248276782
 1301 SOLV  HW2     5619    1.905822613    2.740724887    4.232232214
 1302 SOLV  OW      5620    1.861786477    4.039984945    1.297899149
 1302 SOLV  HW1     5621    1.849941520    4.063383035    1.394398778
 1302 SOLV  HW2     5622    1.774223703    4.048939204    1.250438379
 1303 SOLV  OW      5623    4.226979976    0.569927703    2.643174789
 1303 SOLV  HW1     5624    4.264392030    0.477408043    2.649529817
 1303 SOLV  HW2     5625    4.174236581    0.578823729    2.558682598
 1304 SOLV  OW      5626    5.146377361    1.084755489    4.092539374
 1304 SOLV  HW1     5627    5.093482273    1.005079817    4.121759867
 1304 SOLV  HW2     5628    5.134234203    1.158868277    4.158567770
 1305 SOLV  OW      5629    2.018566962    3.087129111    6.480274866
 1305 SOLV  HW1     5630    2.050385972    3.164630413    6.534873986
 1305 SOLV  HW2     5631    1.938906787    3.114718587    6.426487558
 1306 SOLV  OW      5632    4.042263712    4.464203513    7.561450630
 1306 SOLV  HW1     5633    4.030855179    4.470185179    7.462284059
 1306 SOLV  HW2     5634    4.091532167    4.544803413    7.594256809
 1307 SOLV  OW      5635    2.960702795    3.462378339    1.119805180
 1307 SOLV  HW1     5636    3.037516738    3.475539481    1.182466043
 1307 SOLV  HW2     5637    2.935636495    3.550122787    1.078908530
 1308 SOLV  OW      5638    0.616153946    2.652234191    3.140744519
 1308 SOLV  HW1     5639    0.565434957    2.669529737    3.056314556
 1308 SOLV  HW2     5640    0.646419246    2.556940956    3.142522163
 1309 SOLV  OW      5641    0.534908948    4.056410267    2.940055808
 1309 SOLV  HW1     5642    0.465363471    3.985329558    2.929523938
 1309 SOLV  HW2     5643    0.495624151    4.134558396    2.988527590
 1310 SOLV  OW      5644    0.964225128    4.199399233    1.860286590
 1310 SOLV  HW1     5645    0.942899187    4.204956753    1.957827628
 1310 SOLV  HW2     5646    0.881874049    4.174010592    1.809555322
 1311 SOLV  OW      5647    3.310164240    1.187315700    0.356858102
 1311 SOLV  HW1     5648    3.266691366    1.196589678    0.267281144
 1311 SOLV  HW2     5649    3.403713925    1.153956154    0.345214519
 1312 SOLV  OW      5650    4.003130758    5.076714136    2.205775289
 1312 SOLV  HW1     5651    3.959916091    5.072090380    2.115713657
 1312 SOLV  HW2     5652    3.942850379    5.125088405    2.269227103
 1313 SOLV  OW      5653    0.056963700    1.902309049    8.046444474
 1313 SOLV  HW1     5654    0.100888835    1.924546164    7.959404014
 1313 SOLV  HW2     5655    0.061290482    1.803574253    8.061698509
 1314 SOLV  OW      5656    4.192330828    3.771691419    4.904121331
 1314 SOLV  HW1     5657    4.223404066    3.805314059    4.993025205
 1314 SOLV  HW2     5658    4.111497040    3.823102416    4.875437755
 1315 SOLV  OW      5659    5.716102111    2.042398735    3.860044529
 1315 SOLV  HW1     5660    5.668338014    2.121950192    3.897328791
 1315 SOLV  HW2     5661    5.713489111    1.967761428    3.926545469
 1316 SOLV  OW      5662    5.031123604    4.536651191    5.747958672
 1316 SOLV  HW1     5663    4.969731005    4.470369953    5.790827157
 1316 SOLV  HW2     5664    5.111709080    4.549658912    5.805723028
 1317 SOLV  OW      5665    0.959447413    5.633585124    8.339909890
 1317 SOLV  HW1     5666    0.884408312    5.595636332    8.394029880
 1317 SOLV  HW2     5667    1.029393551    5.670436717    8.401142630
 1318 SOLV  OW      5668    1.216952948    5.049359144    5.527370414
 1318 SOLV  HW1     5669    1.148771281    4.977157990    5.515614268
 1318 SOLV  HW2     5670    1.267765158    5.033750523    5.612072412
 1319 SOLV  OW      5671    4.128463213    4.343036934    2.634772943
 1319 SOLV  HW1     5672    4.032437559    4.327657790    2.611480710
 1319 SOLV  HW2     5673    4.183892028    4.339635903    2.551610171
 1320 SOLV  OW      5674    5.454946161    4.974847483    2.256292696
 1320 SOLV  HW1     5675    5.458738316    5.017559089    2.346632561
 1320 SOLV  HW2     5676    5.524177224    4.902921106    2.250495804
 1321 SOLV  OW      5677    3.163171284    6.250693591    6.956843082
 1321 SOLV  HW1     5678    3.246912220    6.199058794    6.938919900
 1321 SOLV  HW2     5679    3.087243779    6.209634862    6.906354286
 1322 SOLV  OW      5680    1.603550012    6.306532365    3.389002123
 1322 SOLV  HW1     5681    1.560465521    6.283467688    3.301757160
 1322 SOLV  HW2     5682    1.692032125    6.349927739    3.372040123
 1323 SOLV  OW      5683    1.714944439    3.494163493    2.410990602
 1323 SOLV  HW1     5684    1.810689953    3.466031854    2.417421447
 1323 SOLV  HW2     5685    1.707247834    3.572298748    2.349058463
 1324 SOLV  OW      5686    1.735276715    4.481441124    6.975752599
 1324 SOLV  HW1     5687    1.775398387    4.566622581    6.942073096
 1324 SOLV  HW2     5688    1.696346297    4.430344839    6.899113297
 1325 SOLV  OW      5689    5.049575359    5.330999659    0.603471725
 1325 SOLV  HW1     5690    5.004241633    5.268738981    0.667255775
 1325 SOLV  HW2     5691    4.997968382    5.416477112    0.597970293
 1326 SOLV  OW      5692    0.561039724    2.831399252    3.525105582
 1326 SOLV  HW1     5693    0.626285931    2.759599952    3.500862300
 1326 SOLV  HW2     5694    0.510082079    2.803979291    3.606661656
 1327 SOLV  OW      5695    5.311590567    1.848682912    2.363711386
 1327 SOLV  HW1     5696    5.335743966    1.945625879    2.368024604
 1327 SOLV  HW2     5697    5.376585601    1.795682383    2.418177231
 1328 SOLV  OW      5698    0.505872632    1.353525732    2.306699954
 1328 SOLV  HW1     5699    0.485988911    1.255781681    2.313819826
 1328 SOLV  HW2     5700    0.538251685    1.387473693    2.395012313
 1329 SOLV  OW      5701    2.261040788    0.613954005    4.515034111
 1329 SOLV  HW1     5702    2.322783384    0.545843208    4.554388317
 1329 SOLV  HW2     5703    2.254843115    0.692704020    4.576352801
 1330 SOLV  OW      5704    2.800703668    3.310115633    6.774824397
 1330 SOLV  HW1     5705    2.899408901    3.323692577    6.783361187
 1330 SOLV  HW2     5706    2.760389354    3.387953104    6.726699275
 1331 SOLV  OW      5707    3.492231801    4.073338650    3.337653353
 1331 SOLV  HW1     5708    3.400705091    4.048067310    3.369025091
 1331 SOLV  HW2     5709    3.496063652    4.067520539    3.237896459
 1332 SOLV  OW      5710    5.282845897    4.565673320    5.237518430
 1332 SOLV  HW1     5711    5.326561063    4.475773693    5.234874853
 1332 SOLV  HW2     5712    5.199963265    4.564092371    5.181590368
[truncated: 5,226,029 more chars]
