# Supplementary material for: Accelerated Enveloping Distribution Sampling (AEDS) Allows for Efficient Sampling of Orthogonal Degrees of Freedom
Source: J Chem Inf Model. 2022 Dec 13;63(1):197–207. doi: 10.1021/acs.jcim.2c01272 (PMC9832482; doi:10.1021/acs.jcim.2c01272)
Supplement: Supplementary file 2 — ci2c01272_si_002.zip [file ci2c01272_si_002.zip › Accelerated_Enveloping_Distribution_Sampling_AEDS_allows_for_efficient_sampling_of_orthogonal_degrees_of_freedom/equilibration/EDSR_protein/cnfs/EDSR_prot_3_eq_box_2.cnf]

TITLE
	final configuration
END
TIMESTEP
          50000  200.000000000
END
POSITION
# first 24 chars ignored
    1 MET   H1         1    5.279432276    5.294884063    8.034408058
    1 MET   H2         2    5.126642546    5.242534537    8.075178638
    1 MET   N          3    5.224033558    5.240943805    8.097828469
    1 MET   H3         4    5.254164987    5.145593996    8.098827941
    1 MET   CA         5    5.238673114    5.295901708    8.233396379
    1 MET   CB         6    5.385640529    5.301379386    8.275581977
    1 MET   CG         7    5.440024113    5.160068085    8.297569595
    1 MET   SD         8    5.431915045    5.036239154    8.163052005
    1 MET   CE         9    5.565223385    4.928845019    8.211894314
    1 MET   C         10    5.183547093    5.435084765    8.265043526
    1 MET   O         11    5.159592750    5.517691685    8.177115572
    2 ASN   N         12    5.159692049    5.475282479    8.389569959
    2 ASN   H         13    5.171646582    5.412571309    8.466551059
    2 ASN   CA        14    5.131377525    5.614991751    8.425480071
    2 ASN   CB        15    5.007806816    5.624246930    8.515245159
    2 ASN   CG        16    5.028839028    5.616332538    0.058619035
    2 ASN   OD1       17    5.133859295    5.592860557    0.118182038
    2 ASN   ND2       18    4.920629937    5.609010725    0.135600998
    2 ASN   HD21      19    4.940848568    5.619293957    0.232986836
    2 ASN   HD22      20    4.831272851    5.568042045    0.117278427
    2 ASN   C         21    5.252996928    5.691754160    8.477684505
    2 ASN   O         22    5.349598100    5.623260630    8.510975193
    3 ILE   N         23    5.241160709    5.822919304    8.496276129
    3 ILE   H         24    5.165342070    5.879455560    8.463776052
    3 ILE   CA        25    5.353038678    5.906799178    8.541657479
    3 ILE   CB        26    5.323617865    6.056795575    8.534805868
    3 ILE   CG1       27    5.440292251    6.149993907    8.568157069
    3 ILE   CG2       28    5.216285709    6.095494942    8.636750442
    3 ILE   CD        29    5.564689011    6.105539047    8.490967262
    3 ILE   C         30    5.416832030    5.869115981    0.067575456
    3 ILE   O         31    5.538191242    5.855147517    0.081967460
    4 PHE   N         32    5.334676576    5.824044764    0.161963996
    4 PHE   H         33    5.235296718    5.829926938    0.152439735
    4 PHE   CA        34    5.383671463    5.777272064    0.292434002
    4 PHE   CB        35    5.260951807    5.759687568    0.382114378
    4 PHE   CG        36    5.182176263    5.887923893    0.409620705
    4 PHE   CD1       37    5.229999162    5.983339788    0.498662743
    4 PHE   HD1       38    5.298695561    5.953775118    0.577958123
    4 PHE   CD2       39    5.075972836    5.916231700    0.324529373
    4 PHE   HD2       40    5.047318378    5.843075557    0.248983070
    4 PHE   CE1       41    5.170273888    6.108820493    0.501926934
    4 PHE   HE1       42    5.205927865    6.182241521    0.574180177
    4 PHE   CE2       43    5.020553341    6.043700352    0.324102602
    4 PHE   HE2       44    4.919920707    6.056672978    0.284295230
    4 PHE   CZ        45    5.065345344    6.138209003    0.415650581
    4 PHE   HZ        46    5.021742330    6.238107164    0.417088349
    4 PHE   C         47    5.464734770    5.647818844    0.283308913
    4 PHE   O         48    5.582982388    5.642028085    0.316694478
    5 GLU   N         49    5.404256592    5.554892246    0.209843230
    5 GLU   H         50    5.308632641    5.571809142    0.185937880
    5 GLU   CA        51    5.460284695    5.423910889    0.173597086
    5 GLU   CB        52    5.370245808    5.335307030    0.087269610
    5 GLU   CG        53    5.238643579    5.295272785    0.154271599
    5 GLU   CD        54    5.171672842    5.185905369    0.070852879
    5 GLU   OE1       55    5.167822940    5.188912671   -0.054051754
    5 GLU   OE2       56    5.109773634    5.100833605    0.138338013
    5 GLU   C         57    5.594355887    5.441068519    0.101885435
    5 GLU   O         58    5.695475763    5.382894688    0.140867574
    6 MET   N         59    5.597985544    5.536371466    0.009169555
    6 MET   H         60    5.517251779    5.593366380   -0.006149951
    6 MET   CA        61    5.719769116    5.576666299    8.545319678
    6 MET   CB        62    5.692938753    5.677691479    8.433593107
    6 MET   CG        63    5.805926240    5.702946474    8.333567824
    6 MET   SD        64    5.780073697    5.862677106    8.248076451
    6 MET   CE        65    5.855331416    5.831860515    8.089739184
    6 MET   C         66    5.826207803    5.641833698    0.025842878
    6 MET   O         67    5.939821878    5.594901923    0.029882128
    7 LEU   N         68    5.785564091    5.734058153    0.112628704
    7 LEU   H         69    5.691584768    5.766203377    0.124164030
    7 LEU   CA        70    5.890326032    5.794589738    0.196140548
    7 LEU   CB        71    5.851479292    5.936076427    0.239549370
    7 LEU   CG        72    5.869619079    6.044873882    0.133494321
    7 LEU   CD1       73    5.831630878    6.178543932    0.197521915
    7 LEU   CD2       74    6.005657192    6.046462943    0.063493163
    7 LEU   C         75    5.942340238    5.707182618    0.310454347
    7 LEU   O         76    6.049172546    5.738570184    0.362721321
    8 ARG   N         77    5.874145745    5.596295021    0.337674956
    8 ARG   H         78    5.775475750    5.592685415    0.321828117
    8 ARG   CA        79    5.917052748    5.497555759    0.437767079
    8 ARG   CB        80    5.808816362    5.395065273    0.472267878
    8 ARG   CG        81    5.699123296    5.460308322    0.556626698
    8 ARG   CD        82    5.599317758    5.350091584    0.592701957
    8 ARG   NE        83    5.491110170    5.408988564    0.672911746
    8 ARG   HE        84    5.527704587    5.474222486    0.739284963
    8 ARG   CZ        85    5.363078114    5.397701695    0.635009964
    8 ARG   NH1       86    5.324471651    5.311908507    0.539582107
    8 ARG   HH11      87    5.226404749    5.307905368    0.520421735
    8 ARG   HH12      88    5.386139019    5.259432998    0.480900901
    8 ARG   NH2       89    5.280663203    5.500912262    0.657677024
    8 ARG   HH21      90    5.183688114    5.515195626    0.637882140
    8 ARG   HH22      91    5.322031703    5.575736699    0.709539753
    8 ARG   C         92    6.026647595    5.414193026    0.371068674
    8 ARG   O         93    6.131128106    5.389972321    0.431309138
    9 ILE   N         94    5.995748889    5.357820810    0.254621743
    9 ILE   H         95    5.917513754    5.385385377    0.198769466
    9 ILE   CA        96    0.036992768    5.288034830    0.177855653
    9 ILE   CB        97    6.046507087    5.250595876    0.039438554
    9 ILE   CG1       98    5.917304466    5.171576574    0.061211649
    9 ILE   CG2       99    6.146140792    5.180910607   -0.053445790
    9 ILE   CD       100    5.834867153    5.157138694   -0.066877561
    9 ILE   C        101    0.161064115    5.375595204    0.159080200
    9 ILE   O        102    0.273636587    5.332166738    0.182995732
   10 ASP   N        103    0.140464219    5.496564717    0.107771061
   10 ASP   H        104    0.063403957    5.508798680    0.045211204
   10 ASP   CA       105    0.242540704    5.600869788    0.090112744
   10 ASP   CB       106    0.185087709    5.734730450    0.043280139
   10 ASP   CG       107    0.164337893    5.715226349   -0.107037830
   10 ASP   OD1      108    0.079341631    5.633503722   -0.148524444
   10 ASP   OD2      109    0.240436652    5.775402123   -0.185859586
   10 ASP   C        110    0.331355654    5.631617829    0.210858140
   10 ASP   O        111    0.453240063    5.632668195    0.194325731
   11 GLU   N        112    0.277668481    5.669216908    0.326586436
   11 GLU   H        113    0.180530202    5.689013517    0.339746652
   11 GLU   CA       114    0.353915376    5.685901877    0.451165760
   11 GLU   CB       115    0.369657690    5.836546274    0.472680389
   11 GLU   CG       116    0.464979076    5.912342182    0.380063585
   11 GLU   CD       117    0.532314817    6.040579874    0.429345767
   11 GLU   OE1      118    0.657179122    6.036319955    0.425372024
   11 GLU   OE2      119    0.469707588    6.148730971    0.431884219
   11 GLU   C        120    0.311913284    5.611685783    0.578206162
   11 GLU   O        121    0.401921489    5.553375344    0.638452185
   12 GLY   N        122    0.183923827    5.586822987    0.604498444
   12 GLY   H        123    0.119214482    5.619611426    0.535667910
   12 GLY   CA       124    0.140681601    5.527357161    0.731790066
   12 GLY   C        125    0.151570843    5.624193003    0.849754387
   12 GLY   O        126    0.240801132    5.708352452    0.858993452
   13 LEU   N        127    0.058134773    5.598145584    0.940750385
   13 LEU   H        128    0.005271140    5.513895657    0.930355438
   13 LEU   CA       129    0.040080101    5.681421251    1.060542922
   13 LEU   CB       130   -0.091556479    5.654754596    1.133812694
   13 LEU   CG       131    5.854380394    5.712338534    1.053749429
   13 LEU   CD1      132    5.724027270    5.683036903    1.128322083
   13 LEU   CD2      133    5.861323555    5.863231740    1.029416587
   13 LEU   C        134    0.154842847    5.672083817    1.161296984
   13 LEU   O        135    0.155729521    5.587163595    1.250263174
   14 ARG   N        136    0.262188180    5.747736507    1.140316158
   14 ARG   H        137    0.265360224    5.829446547    1.082753752
   14 ARG   CA       138    0.372182964    5.742442832    1.237695607
   14 ARG   CB       139    0.500739465    5.776602343    1.162074596
   14 ARG   CG       140    0.556355512    5.660034539    1.080051106
   14 ARG   CD       141    0.658176128    5.715751131    0.980361876
   14 ARG   NE       142    0.785916341    5.765503178    1.033458444
   14 ARG   HE       143    0.796571359    5.761056235    1.132789793
   14 ARG   CZ       144    0.879682235    5.842432341    0.976468559
   14 ARG   NH1      145    0.872661339    5.890502368    0.851584554
   14 ARG   HH11     146    0.947648848    5.940984329    0.808810214
   14 ARG   HH12     147    0.790388754    5.885524824    0.794948933
   14 ARG   NH2      148    0.973968917    5.878037510    1.064796341
   14 ARG   HH21     149    1.043069837    5.945988454    1.040105881
   14 ARG   HH22     150    0.980768165    5.836007457    1.155289651
   14 ARG   C        151    0.354180589    5.834950670    1.358233182
   14 ARG   O        152    0.369590596    5.956665728    1.349391414
   15 LEU   N        153    0.314298099    5.767745049    1.465860567
   15 LEU   H        154    0.345134379    5.674844911    1.486323067
   15 LEU   CA       155    0.263467824    5.837931935    1.584609037
   15 LEU   CB       156    0.203320042    5.743366758    1.688763674
   15 LEU   CG       157    0.071713495    5.680807097    1.642116527
   15 LEU   CD1      158    0.042924352    5.548467636    1.713313733
   15 LEU   CD2      159   -0.038619110    5.786447711    1.650824728
   15 LEU   C        160    0.379466755    5.906139130    1.657438337
   15 LEU   O        161    0.368954987    6.017904359    1.707720088
   16 LYSH  N        162    0.493121312    5.837205493    1.662046220
   16 LYSH  H        163    0.500892379    5.744213460    1.626100238
   16 LYSH  CA       164    0.617112162    5.889902428    1.720864009
   16 LYSH  CB       165    0.722926409    5.779856888    1.731206971
   16 LYSH  CG       166    0.696715478    5.674674717    1.839197792
   16 LYSH  CD       167    0.781239448    5.548259456    1.856048113
   16 LYSH  CE       168    0.732948878    5.447690957    1.960758550
   16 LYSH  NZ       169    0.798380517    5.318743251    1.934247952
   16 LYSH  HZ1      170    0.771719955    5.286311865    1.843486512
   16 LYSH  HZ2      171    0.774428730    5.245623557    1.998122404
   16 LYSH  HZ3      172    0.897571910    5.330643725    1.929836394
   16 LYSH  C        173    0.667414558    6.018098497    1.654188851
   16 LYSH  O        174    0.722298653    6.009648231    1.544437505
   17 ILE   N        175    0.659099859    6.131090501    1.723874889
   17 ILE   H        176    0.646514575    6.136159099    1.822950330
   17 ILE   CA       177    0.676121826    6.260704792    1.656637633
   17 ILE   CB       178    0.646064970    6.377660354    1.750609217
   17 ILE   CG1      179    0.517334109    6.356339626    1.830517225
   17 ILE   CG2      180    0.634507892    6.511505369    1.677358473
   17 ILE   CD       181    0.539441014    6.423310371    1.966293744
   17 ILE   C        182    0.820515681    6.272737083    1.607452736
   17 ILE   O        183    0.919872437    6.281629737    1.679423861
   18 TYR   N        184    0.828709215    6.286040718    1.475373527
   18 TYR   H        185    0.745395969    6.274597127    1.421253155
   18 TYR   CA       186    0.945393518    6.286085816    1.385947718
   18 TYR   CB       187    0.939917088    6.187506176    1.269082686
   18 TYR   CG       188    0.811870147    6.188411108    1.185343698
   18 TYR   CD1      189    0.694060137    6.129496932    1.229702319
   18 TYR   HD1      190    0.686462318    6.071432251    1.321635960
   18 TYR   CD2      191    0.818806721    6.265678711    1.070012666
   18 TYR   HD2      192    0.916846530    6.297616462    1.034668616
   18 TYR   CE1      193    0.582664600    6.130352890    1.146582770
   18 TYR   HE1      194    0.515086356    6.045655960    1.158406594
   18 TYR   CE2      195    0.707035389    6.266951087    0.987397457
   18 TYR   HE2      196    0.712647196    6.323864163    0.894605014
   18 TYR   CZ       197    0.591002986    6.201883945    1.027692804
   18 TYR   OH       198    0.483702056    6.200443440    0.944128444
   18 TYR   HH       199    0.519523449    6.206277339    0.850946818
   18 TYR   C        200    0.975332582    6.426865155    1.334024187
   18 TYR   O        201    0.889245601    6.514352173    1.342085037
   19 LYSH  N        202    1.086023816    6.448281515    1.263470393
   19 LYSH  H        203    1.162826381    6.384462976    1.268875300
   19 LYSH  CA       204    1.113870262    0.082426187    1.196723539
   19 LYSH  CB       205    1.261273486    0.115761125    1.220674892
   19 LYSH  CG       206    1.275526438    0.191520902    1.352825182
   19 LYSH  CD       207    1.413726735    0.257014881    1.348321172
   19 LYSH  CE       208    1.445342123    0.321416911    1.483470560
   19 LYSH  NZ       209    1.577127988    0.386549296    1.483777832
   19 LYSH  HZ1      210    1.567973717    0.475984359    1.439985150
   19 LYSH  HZ2      211    1.647833478    0.339272994    1.431187352
   19 LYSH  HZ3      212    1.610728296    0.391598194    1.577828581
   19 LYSH  C        213    1.083085143    0.077878427    1.046911977
   19 LYSH  O        214    1.107982284   -0.027331471    0.988250051
   20 ASP   N        215    1.033538732    0.180080046    0.977699073
   20 ASP   H        216    1.004033821    0.262417969    1.026192337
   20 ASP   CA       217    1.014198185    0.179885881    0.831968656
   20 ASP   CB       218    0.900295039    0.276254352    0.798082776
   20 ASP   CG       219    0.926320646    0.426490963    0.810852622
   20 ASP   OD1      220    1.037749175    0.475633043    0.782721451
   20 ASP   OD2      221    0.828229432    0.499409244    0.837026389
   20 ASP   C        222    1.137335632    0.186104917    0.741353227
   20 ASP   O        223    1.245902356    0.213841282    0.792088094
   21 THR   N        224    1.116466903    0.195850498    0.610362517
   21 THR   H        225    1.023717276    0.189532613    0.573507517
   21 THR   CA       226    1.220509954    0.209949086    0.507461420
   21 THR   CB       227    1.159127482    0.216310490    0.367455434
   21 THR   OG1      228    1.058967292    0.317828130    0.378086262
   21 THR   HG1      229    0.986989304    0.283631917    0.317667975
   21 THR   CG2      230    1.091811590    0.084743376    0.327846927
   21 THR   C        231    1.310132906    0.332492624    0.526431422
   21 THR   O        232    1.422470674    0.334538894    0.476351478
   22 GLU   N        233    1.264010910    0.440314853    0.589192118
   22 GLU   H        234    1.170210935    0.437119771    0.623737149
   22 GLU   CA       235    1.340051423    0.563568432    0.614400223
   22 GLU   CB       236    1.256288255    0.681718589    0.565048491
   22 GLU   CG       237    1.346424929    0.804281791    0.548813965
   22 GLU   CD       238    1.275625173    0.929707028    0.497153936
   22 GLU   OE1      239    1.232854580    1.012258324    0.580693318
   22 GLU   OE2      240    1.278176481    0.941014188    0.372692416
   22 GLU   C        241    1.381015442    0.575454704    0.761344072
   22 GLU   O        242    1.490582509    0.619439286    0.795832594
   23 GLY   N        243    1.295723951    0.536972794    0.855876478
   23 GLY   H        244    1.198774153    0.531816507    0.831876825
   23 GLY   CA       245    1.329887958    0.544720817    0.998648746
   23 GLY   C        246    1.227238642    0.602305449    1.096427367
   23 GLY   O        247    1.265645630    0.676748167    1.186502396
   24 TYR   N        248    1.099179090    0.570180185    1.080372471
   24 TYR   H        249    1.066534769    0.525256285    0.997203395
   24 TYR   CA       250    0.993879859    0.606218744    1.176394864
   24 TYR   CB       251    0.899323056    0.709265989    1.114351875
   24 TYR   CG       252    0.971397540    0.820714498    1.038235301
   24 TYR   CD1      253    1.038846258    0.922735533    1.104294201
   24 TYR   HD1      254    1.006171224    0.952765783    1.203850998
   24 TYR   CD2      255    1.000302725    0.809242522    0.902767952
   24 TYR   HD2      256    0.950935813    0.729373367    0.847412711
   24 TYR   CE1      257    1.131985547    1.004801301    1.041754494
   24 TYR   HE1      258    1.208753869    1.049670160    1.104784914
   24 TYR   CE2      259    1.083943399    0.892836056    0.829725323
   24 TYR   HE2      260    1.093319351    0.889034146    0.721195731
   24 TYR   CZ       261    1.145225035    0.993154322    0.903880680
   24 TYR   OH       262    1.219044465    1.088859501    0.841540380
   24 TYR   HH       263    1.218685809    1.077627054    0.742173718
   24 TYR   C        264    0.913858400    0.481583309    1.214711722
   24 TYR   O        265    0.909403548    0.380969867    1.144099225
   25 TYR   N        266    0.866973107    0.489574977    1.338920161
   25 TYR   H        267    0.866867145    0.588823316    1.351204270
   25 TYR   CA       268    0.813910689    0.368080113    1.402438824
   25 TYR   CB       269    0.807585134    0.383465649    1.554535292
   25 TYR   CG       270    0.936676945    0.328660130    1.615703298
   25 TYR   CD1      271    0.949444891    0.190253978    1.615419245
   25 TYR   HD1      272    0.888199507    0.118522841    1.560797138
   25 TYR   CD2      273    1.029245886    0.406088019    1.684677172
   25 TYR   HD2      274    0.996478172    0.503801333    1.720151773
   25 TYR   CE1      275    1.063982886    0.129514471    1.665524108
   25 TYR   HE1      276    1.065948945    0.023416148    1.690430042
   25 TYR   CE2      277    1.145437425    0.343827493    1.728770218
   25 TYR   HE2      278    1.224550821    0.396600342    1.782018312
   25 TYR   CZ       279    1.167694266    0.207245460    1.715739551
   25 TYR   OH       280    1.287628676    0.155235465    1.753199707
   25 TYR   HH       281    1.326493803    0.226984423    1.810999792
   25 TYR   C        282    0.681173045    0.314570026    1.348319905
   25 TYR   O        283    0.574289638    0.361791203    1.386727392
   26 THR   N        284    0.681752767    0.187982577    1.307510622
   26 THR   H        285    0.740222409    0.124311262    1.357788885
   26 THR   CA       286    0.576233487    0.126321888    1.225804756
   26 THR   CB       287    0.622123683    0.118939516    1.080032390
   26 THR   OG1      288    0.655585892    0.250484582    1.035009038
   26 THR   HG1      289    0.751495394    0.267424908    1.057702920
   26 THR   CG2      290    0.519711027    0.058810780    0.983556608
   26 THR   C        291    0.524221375    6.484040377    1.272412225
   26 THR   O        292    0.603354068    6.395975941    1.305794631
   27 ILE   N        293    0.396443144    6.455741335    1.248672711
   27 ILE   H        294    0.345120516    6.518893360    1.190539422
   27 ILE   CA       295    0.314301191    6.349486206    1.308452606
   27 ILE   CB       296    0.243926589    6.395703929    1.436209048
   27 ILE   CG1      297    0.233576539    6.281303720    1.537292287
   27 ILE   CG2      298    0.110057210    6.465542868    1.411479934
   27 ILE   CD       299    0.189884079    6.326452674    1.676802445
   27 ILE   C        300    0.220138817    6.286074912    1.205872300
   27 ILE   O        301    0.204602157    6.338066968    1.095489048
   28 GLY   N        302    0.186574411    6.158864202    1.225425948
   28 GLY   H        303    0.238771338    6.113647539    1.297758917
   28 GLY   CA       304    0.105658817    6.072553833    1.138162881
   28 GLY   C        305    0.156419565    6.037019223    0.998284697
   28 GLY   O        306    0.261500457    5.976852345    0.976674634
   29 ILE   N        307    0.083620759    6.102371399    0.908188215
   29 ILE   H        308    0.006869846    6.161532438    0.932872079
   29 ILE   CA       309    0.123111086    6.108321724    0.766727985
   29 ILE   CB       310    0.014352172    6.053819567    0.673948331
   29 ILE   CG1      311    0.005046804    5.904172647    0.704359841
   29 ILE   CG2      312    0.042893175    6.064398100    0.524014547
   29 ILE   CD       313   -0.125987722    5.836656032    0.663365612
   29 ILE   C        314    0.134317547    6.259075469    0.743156906
   29 ILE   O        315    0.036202691    6.332067470    0.729940742
   30 GLY   N        316    0.255168129    6.306250270    0.772438910
   30 GLY   H        317    0.319833906    6.250013336    0.823990995
   30 GLY   CA       318    0.302475059    6.438985164    0.730613328
   30 GLY   C        319    0.243542280    0.067589831    0.800880879
   30 GLY   O        320    0.277843689    0.181247105    0.768743207
   31 HISH  N        321    0.151827558    0.045705542    0.894681318
   31 HISH  H        322    0.152906201   -0.043008194    0.940808658
   31 HISH  CA       323    0.108230942    0.159810221    0.976454558
   31 HISH  CB       324   -0.029241496    0.129767340    1.036517548
   31 HISH  CG       325    5.973477398    0.256049073    1.098486611
   31 HISH  ND1      326    5.913474692    0.355588271    1.033847503
   31 HISH  HD1      327    5.919688200    0.374066785    0.935766131
   31 HISH  CD2      328    5.960279537    0.280782721    1.228490037
   31 HISH  HD2      329    5.987645582    0.210176631    1.306879033
   31 HISH  CE1      330    5.873342402    0.444263822    1.124466178
   31 HISH  HE1      331    5.815528565    0.533248578    1.099560368
   31 HISH  NE2      332    5.899734564    0.397858915    1.246280679
   31 HISH  HE2      333    5.883244674    0.444536529    1.333163197
   31 HISH  C        334    0.208065361    0.218686404    1.076340896
   31 HISH  O        335    0.217476571    0.166090345    1.187123548
   32 LEU   N        336    0.215010348    0.348591019    1.048671344
   32 LEU   H        337    0.179605172    0.385680987    0.962825652
   32 LEU   CA       338    0.310877038    0.441287242    1.110514624
   32 LEU   CB       339    0.356829371    0.548550214    1.011568031
   32 LEU   CG       340    0.476851781    0.621517781    1.072196812
   32 LEU   CD1      341    0.598428092    0.528654540    1.074101637
   32 LEU   CD2      342    0.501104466    0.742598641    0.981862533
   32 LEU   C        343    0.253031309    0.509764936    1.234517739
   32 LEU   O        344    0.148034577    0.573810198    1.232622641
   33 LEU   N        345    0.312654433    0.480645016    1.349798556
   33 LEU   H        346    0.385361379    0.412717576    1.359777537
   33 LEU   CA       347    0.268441215    0.542017680    1.475850359
   33 LEU   CB       348    0.305652438    0.457188315    1.597635857
   33 LEU   CG       349    0.239594036    0.319222418    1.594414394
   33 LEU   CD1      350    0.315273922    0.219813140    1.682728661
   33 LEU   CD2      351    0.099560332    0.319103801    1.656027799
   33 LEU   C        352    0.312913235    0.685194824    1.506411500
   33 LEU   O        353    0.224600205    0.761150903    1.545932705
   34 THR   N        354    0.442872658    0.710702150    1.494154739
   34 THR   H        355    0.495625280    0.646984032    1.437954681
   34 THR   CA       356    0.518419583    0.833386967    1.523331133
   34 THR   CB       357    0.534844754    0.870750760    1.670793254
   34 THR   OG1      358    0.547601747    1.012475326    1.685071679
   34 THR   HG1      359    0.454273016    1.048386578    1.683912897
   34 THR   CG2      360    0.641686458    0.780746196    1.733195264
   34 THR   C        361    0.646632049    0.866663420    1.446759017
   34 THR   O        362    0.719343323    0.777061846    1.404146173
   35 LYSH  N        363    0.666943602    0.996579993    1.426782751
   35 LYSH  H        364    0.585096231    1.051822015    1.410971932
   35 LYSH  CA       365    0.789733224    1.045292808    1.362270334
   35 LYSH  CB       366    0.763831922    1.155533245    1.259385845
   35 LYSH  CG       367    0.697141139    1.107805235    1.130215309
   35 LYSH  CD       368    0.670366824    1.221976571    1.031944799
   35 LYSH  CE       369    0.801691915    1.271943541    0.971404081
   35 LYSH  NZ       370    0.769482475    1.371208836    0.867888202
   35 LYSH  HZ1      371    0.698602449    1.335011253    0.807356547
   35 LYSH  HZ2      372    0.850636685    1.388167138    0.811975736
   35 LYSH  HZ3      373    0.739430402    1.456279319    0.911014933
   35 LYSH  C        374    0.904994346    1.058641008    1.462018699
   35 LYSH  O        375    1.022535150    1.062259022    1.425961828
   36 SER   N        376    0.881698911    1.053030568    1.592851304
   36 SER   H        377    0.795350702    1.090142282    1.627029251
   36 SER   CA       378    0.986831964    1.033472794    1.693725099
   36 SER   CB       379    0.920783877    1.045816199    1.831181785
   36 SER   OG       380    1.011541859    1.008176721    1.935086249
   36 SER   HG       381    0.966558916    1.035899403    2.019988856
   36 SER   C        382    1.049591475    0.894180279    1.685267673
   36 SER   O        383    0.990431138    0.792559931    1.649164228
   37 PRO   N        384    1.181049892    0.893708473    1.705478743
   37 PRO   CA       385    1.274570977    0.781507987    1.722122747
   37 PRO   CB       386    1.414980535    0.840365548    1.706930324
   37 PRO   CG       387    1.406171584    0.993108136    1.708005624
   37 PRO   CD       388    1.259242488    1.013127565    1.670349724
   37 PRO   C        389    1.250034243    0.700218355    1.849403022
   37 PRO   O        390    1.331910684    0.615461990    1.884639969
   38 SER   N        391    1.162087148    0.748168211    1.936901172
   38 SER   H        392    1.124410397    0.840172583    1.926103286
   38 SER   CA       393    1.124498981    0.681767276    2.062543869
   38 SER   CB       394    1.074414948    0.786977745    2.161705576
   38 SER   OG       395    1.025880369    0.730624020    2.283834887
   38 SER   HG       396    1.058825217    0.779824167    2.364420360
   38 SER   C        397    1.022950049    0.569377154    2.041048480
   38 SER   O        398    0.912871608    0.595066279    1.992558584
   39 LEU   N        399    1.061618519    0.457448794    2.101594582
   39 LEU   H        400    1.157526410    0.446022763    2.127518118
   39 LEU   CA       401    0.967427896    0.345251446    2.113948395
   39 LEU   CB       402    1.046695143    0.218661939    2.147154066
   39 LEU   CG       403    0.966241375    0.088513288    2.147502445
   39 LEU   CD1      404    0.886903850    0.081033458    2.016888800
   39 LEU   CD2      405    1.060394525   -0.026645418    2.183317361
   39 LEU   C        406    0.867068119    0.377536758    2.224848794
   39 LEU   O        407    0.752585943    0.332546458    2.225584125
   40 ASN   N        408    0.902576447    0.455091757    2.326906231
   40 ASN   H        409    1.000033392    0.473343068    2.339908525
   40 ASN   CA       410    0.818452210    0.495113211    2.440631985
   40 ASN   CB       411    0.902718828    0.559052421    2.551185967
   40 ASN   CG       412    1.034134053    0.485841033    2.579064306
   40 ASN   OD1      413    1.127322868    0.480417030    2.498967670
   40 ASN   ND2      414    1.047161371    0.436643407    2.701935316
   40 ASN   HD21     415    1.128128864    0.385318154    2.730392339
   40 ASN   HD22     416    0.982924555    0.451378514    2.777145269
   40 ASN   C        417    0.698325079    0.579943862    2.398364193
   40 ASN   O        418    0.588119687    0.558658221    2.448692247
   41 ALA   N        419    0.730083787    0.672114681    2.307884388
   41 ALA   H        420    0.824759968    0.704296062    2.309517159
   41 ALA   CA       421    0.640645523    0.755533917    2.226310892
   41 ALA   CB       422    0.720417591    0.848491472    2.134625918
   41 ALA   C        423    0.546611482    0.671816070    2.139348970
   41 ALA   O        424    0.425058292    0.686005022    2.151770813
   42 ALA   N        425    0.595695523    0.568321410    2.071744280
   42 ALA   H        426    0.694574558    0.561831993    2.058296395
   42 ALA   CA       427    0.516201144    0.474513066    1.991185181
   42 ALA   CB       428    0.600214336    0.369889976    1.917651499
   42 ALA   C        429    0.410286254    0.400553622    2.073184885
   42 ALA   O        430    0.293817524    0.397649216    2.033743399
   43 LYSH  N        431    0.454304315    0.353153110    2.189405996
   43 LYSH  H        432    0.550060866    0.327430968    2.202478265
   43 LYSH  CA       433    0.370032066    0.286624177    2.289797837
   43 LYSH  CB       434    0.448168049    0.233108078    2.409965118
   43 LYSH  CG       435    0.556637930    0.129457081    2.379913877
   43 LYSH  CD       436    0.621887403    0.055845086    2.497112819
   43 LYSH  CE       437    0.755663867    6.481238368    2.468360194
   43 LYSH  NZ       438    0.796857927    6.391425462    2.577213784
   43 LYSH  HZ1      439    0.880091228    6.344553880    2.547621703
   43 LYSH  HZ2      440    0.727513676    6.320756304    2.591266303
   43 LYSH  HZ3      441    0.816218613    6.438653429    2.663206243
   43 LYSH  C        442    0.267850590    0.377627900    2.358244989
   43 LYSH  O        443    0.148229437    0.352663190    2.344126717
   44 SER   N        444    0.299307819    0.502093240    2.392999313
   44 SER   H        445    0.397043691    0.521794828    2.400760432
   44 SER   CA       446    0.201117384    0.602983740    2.435263929
   44 SER   CB       447    0.277758454    0.718135863    2.500658236
   44 SER   OG       448    0.179224029    0.813923002    2.540250351
   44 SER   HG       449    0.162443525    0.879437696    2.466587242
   44 SER   C        450    0.100690105    0.646507819    2.328343804
   44 SER   O        451   -0.017806894    0.635458448    2.359438173
   45 GLU   N        452    0.144006860    0.662318890    2.203588072
   45 GLU   H        453    0.243057838    0.675923843    2.201251211
   45 GLU   CA       454    0.055855035    0.672563736    2.086398699
   45 GLU   CB       455    0.131117950    0.705779086    1.957390993
   45 GLU   CG       456    0.202447273    0.838692856    1.982980604
   45 GLU   CD       457    0.111387108    0.961496613    1.976953192
   45 GLU   OE1      458    0.022302364    0.965205385    1.889351298
   45 GLU   OE2      459    0.122909715    1.049343040    2.065118404
   45 GLU   C        460    6.037887212    0.547339165    2.051873946
   45 GLU   O        461    5.918923066    0.560980092    2.023738688
   46 LEU   N        462    0.026900448    0.426524513    2.071852542
   46 LEU   H        463    0.126228869    0.417796826    2.064163975
   46 LEU   CA       464    6.015268828    0.302172134    2.047535474
   46 LEU   CB       465    6.120189680    0.191263303    2.057720260
   46 LEU   CG       466    0.004014138    0.054722604    2.013829863
   46 LEU   CD1      467   -0.020529690    0.045996282    1.863063487
   46 LEU   CD2      468    0.107600166   -0.051377127    2.051499802
   46 LEU   C        469    5.894492392    0.293738646    2.141096656
   46 LEU   O        470    5.781252652    0.271390522    2.098579157
   47 ASP   N        471    5.914994477    0.330586827    2.267240777
   47 ASP   H        472    6.006069473    0.357929631    2.298217495
   47 ASP   CA       473    5.811534930    0.326455187    2.371591942
   47 ASP   CB       474    5.870930356    0.352957474    2.510093765
   47 ASP   CG       475    5.968014135    0.248354364    2.565264981
   47 ASP   OD1      476    5.994302005    0.145910659    2.498627877
   47 ASP   OD2      477    6.002581425    0.258412971    2.684979349
   47 ASP   C        478    5.699271573    0.428441959    2.351475054
   47 ASP   O        479    5.578525645    0.405262174    2.355276548
   48 LYSH  N        480    5.739234297    0.544900297    2.301170649
   48 LYSH  H        481    5.807368833    0.615777015    2.319479809
   48 LYSH  CA       482    5.658179176    0.652689319    2.242692715
   48 LYSH  CB       483    5.740856029    0.766708351    2.182922464
   48 LYSH  CG       484    5.804082657    0.854089307    2.291450818
   48 LYSH  CD       485    5.895393206    0.963777085    2.236301413
   48 LYSH  CE       486    5.828273069    1.054056746    2.132602113
   48 LYSH  NZ       487    5.902811928    1.162570259    2.067180765
   48 LYSH  HZ1      488    5.972475134    1.126524060    2.005150040
   48 LYSH  HZ2      489    5.948257562    1.214879660    2.139281024
   48 LYSH  HZ3      490    5.838208105    1.222478188    2.019859301
   48 LYSH  C        491    5.574177738    0.598426579    2.126885712
   48 LYSH  O        492    5.457331415    0.567949252    2.150296095
   49 ALA   N        493    5.626007218    0.561335375    2.010151003
   49 ALA   H        494    5.725448019    0.551053006    2.012930777
   49 ALA   CA       495    5.551624564    0.500856504    1.898707232
   49 ALA   CB       496    5.662590829    0.471451323    1.797545666
   49 ALA   C        497    5.469513411    0.373913521    1.922306039
   49 ALA   O        498    5.356983521    0.353112462    1.877199016
   50 ILE   N        499    5.517495184    0.285813774    2.009636367
   50 ILE   H        500    5.612081762    0.295881874    2.040519393
   50 ILE   CA       501    5.455538297    0.155540399    2.037907244
   50 ILE   CB       502    5.553529867    0.051344606    2.092257042
   50 ILE   CG1      503    5.665846504    0.021276736    1.992791910
   50 ILE   CG2      504    5.484783849   -0.080823298    2.127138758
   50 ILE   CD       505    5.632812355   -0.052813281    1.863055337
   50 ILE   C        506    5.335196532    0.183590456    2.128154226
   50 ILE   O        507    5.225816526    0.143168815    2.089005765
   51 GLY   N        508    5.351861917    0.260562947    2.235329498
   51 GLY   H        509    5.438896058    0.307006689    2.251730594
   51 GLY   CA       510    5.247673737    0.286340794    2.335773363
   51 GLY   C        511    5.290104184    0.239187843    2.475007574
   51 GLY   O        512    5.232277606    0.287399843    2.572282477
   52 ARG   N        513    5.333603571    0.113500581    2.475830531
   52 ARG   H        514    5.311782437    0.058660321    2.395106267
   52 ARG   CA       515    5.384095052    0.053076743    2.599962442
   52 ARG   CB       516    5.377294567   -0.098983455    2.615559044
   52 ARG   CG       517    5.448621929   -0.180531162    2.507535365
   52 ARG   CD       518    5.447015507    6.165953997    2.548640848
   52 ARG   NE       519    5.530539150    6.093100363    2.452080810
   52 ARG   HE       520    5.499909889    6.079804437    2.357827326
   52 ARG   CZ       521    5.647661074    6.033082570    2.477306942
   52 ARG   NH1      522    5.713752956    6.028460587    2.593771010
   52 ARG   HH11     523    5.802457945    5.982327761    2.592359908
   52 ARG   HH12     524    5.669115478    6.067024096    2.674512542
   52 ARG   NH2      525    5.707327402    5.988003046    2.366118998
   52 ARG   HH21     526    5.794558146    5.939145980    2.367827095
   52 ARG   HH22     527    5.654545326    5.990337861    2.281215393
   52 ARG   C        528    5.532398856    0.089517062    2.609337347
   52 ARG   O        529    5.595455984    0.140121526    2.516656067
   53 ASN   N        530    5.583862338    0.085228186    2.731901052
   53 ASN   H        531    5.563750232    0.083722475    2.829846262
   53 ASN   CA       532    5.727612500    0.080651976    2.762306325
   53 ASN   CB       533    5.746411699    0.129342402    2.906128743
   53 ASN   CG       534    5.723371121    0.280016349    2.919215318
   53 ASN   OD1      535    5.626989244    0.320840732    2.983805434
   53 ASN   ND2      536    5.793989051    0.362782272    2.842717810
   53 ASN   HD21     537    5.795240376    0.462480903    2.850316281
   53 ASN   HD22     538    5.864371895    0.319546891    2.786353068
   53 ASN   C        539    5.787517378    6.434241459    2.750117399
   53 ASN   O        540    5.762208107    6.344574435    2.830426439
   54 THR   N        541    5.883023408    6.430292731    2.657632869
   54 THR   H        542    5.900077169    6.516383775    2.609700347
   54 THR   CA       543    5.939884923    6.306032836    2.603439266
   54 THR   CB       544    5.952281466    6.313211670    2.451096426
   54 THR   OG1      545    6.066155426    6.391450248    2.414157510
   54 THR   HG1      546    6.047577273    6.488020332    2.432344796
   54 THR   CG2      547    5.821560062    6.363018640    2.389105892
   54 THR   C        548    0.008859334    6.258470988    2.664748411
   54 THR   O        549    0.015744538    6.139090080    2.693576939
   55 ASN   N        550    0.110424217    6.343070291    2.679465074
   55 ASN   H        551    0.101241997    6.440497226    2.700071527
   55 ASN   CA       552    0.251012104    6.304520876    2.698450754
   55 ASN   CB       553    0.286138188    6.212609075    2.815629468
   55 ASN   CG       554    0.404611014    6.260596789    2.899715383
   55 ASN   OD1      555    0.520268717    6.257183085    2.858026872
   55 ASN   ND2      556    0.375305324    6.315240925    3.017372678
   55 ASN   HD21     557    0.453388649    6.352453118    3.067544431
   55 ASN   HD22     558    0.280955372    6.316055438    3.050483400
   55 ASN   C        559    0.312461017    6.248473441    2.570030473
   55 ASN   O        560    0.401668266    6.163921002    2.565087784
   56 GLY   N        561    0.268470423    6.302166139    2.456569079
   56 GLY   H        562    0.178328655    6.345416771    2.454222528
   56 GLY   CA       563    0.332798441    6.281614195    2.326003678
   56 GLY   C        564    0.305598426    6.153209919    2.247380811
   56 GLY   O        565    0.332848573    6.148153955    2.127548913
   57 VAL   N        566    0.235353885    6.063905379    2.316511370
   57 VAL   H        567    0.204426015    6.076990905    2.410703099
   57 VAL   CA       568    0.187289067    5.939177548    2.255341194
   57 VAL   CB       569    0.231943681    5.821980790    2.342996729
   57 VAL   CG1      570    0.205123685    5.697233379    2.258572426
   57 VAL   CG2      571    0.380068204    5.824296142    2.381260567
   57 VAL   C        572    0.034951731    5.928838883    2.245364261
   57 VAL   O        573   -0.038370190    5.933482201    2.344023148
   58 ILE   N        574    6.060041259    5.948285700    2.119343638
   58 ILE   H        575    6.084248055    5.968946036    2.024536209
   58 ILE   CA       576    5.918211165    5.936236699    2.082568485
   58 ILE   CB       577    5.873581543    6.059654965    2.003926925
   58 ILE   CG1      578    5.955569873    6.071614612    1.875307783
   58 ILE   CG2      579    5.881165815    6.183127458    2.093978351
   58 ILE   CD       580    5.896134386    6.185379337    1.792036589
   58 ILE   C        581    5.860939240    5.805947130    2.026379663
   58 ILE   O        582    5.937289707    5.714753591    1.994996151
   59 THR   N        583    5.729325607    5.787859370    2.019966899
   59 THR   H        584    5.666407067    5.854222500    2.060429397
   59 THR   CA       585    5.673839873    5.668617195    1.954273574
   59 THR   CB       586    5.540619703    5.625512278    2.015945355
   59 THR   OG1      587    5.438903446    5.722164589    1.988288986
   59 THR   HG1      588    5.457714597    5.808478367    2.035151522
   59 THR   CG2      589    5.539066505    5.588330287    2.164359590
   59 THR   C        590    5.652073783    5.677569928    1.803087552
   59 THR   O        591    5.632258193    5.786364201    1.749234181
   60 LYSH  N        592    5.638119970    5.566137949    1.731815387
   60 LYSH  H        593    5.634681453    5.476641038    1.776295717
   60 LYSH  CA       594    5.610650785    5.570119661    1.587455134
   60 LYSH  CB       595    5.618673573    5.429629525    1.527380652
   60 LYSH  CG       596    5.766011402    5.407085120    1.492830996
   60 LYSH  CD       597    5.785743757    5.264586885    1.440735495
   60 LYSH  CE       598    5.922672848    5.249883660    1.374063889
   60 LYSH  NZ       599    5.917924184    5.151958813    1.264527645
   60 LYSH  HZ1      600    5.836511200    5.163617954    1.207639631
   60 LYSH  HZ2      601    5.913245769    5.057374021    1.296651412
   60 LYSH  HZ3      602    5.997430319    5.168553232    1.206188712
   60 LYSH  C        603    5.496753795    5.653320367    1.528163753
   60 LYSH  O        604    5.519609685    5.716163641    1.424916951
   61 ASP   N        605    5.383446582    5.670605577    1.595647056
   61 ASP   H        606    5.366937911    5.615263712    1.677295323
   61 ASP   CA       607    5.271575463    5.754894531    1.551045847
   61 ASP   CB       608    5.130060724    5.708552824    1.586223370
   61 ASP   CG       609    5.099905886    5.699110128    1.735937000
   61 ASP   OD1      610    5.093894520    5.588622930    1.794085566
   61 ASP   OD2      611    5.093339299    5.806724712    1.799213405
   61 ASP   C        612    5.288357876    5.903859993    1.581668019
   61 ASP   O        613    5.254986186    5.993020871    1.503766193
   62 GLU   N        614    5.355474747    5.935497522    1.692061185
   62 GLU   H        615    5.367802524    5.873146250    1.769264589
   62 GLU   CA       616    5.402232362    6.073300098    1.712940131
   62 GLU   CB       617    5.467017784    6.082459939    1.851247709
   62 GLU   CG       618    5.370482470    6.055552945    1.966864770
   62 GLU   CD       619    5.443226682    6.039504119    2.100499245
   62 GLU   OE1      620    5.527425392    5.948676187    2.117407565
   62 GLU   OE2      621    5.385951319    6.093775504    2.197433047
   62 GLU   C        622    5.511177299    6.124024738    1.618226177
   62 GLU   O        623    5.504095871    6.236437494    1.568790199
   63 ALA   N        624    5.582414362    6.028475398    1.559180757
   63 ALA   H        625    5.594382610    5.936524004    1.596646940
   63 ALA   CA       626    5.680289888    6.050858089    1.451804875
   63 ALA   CB       627    5.780011747    5.935077697    1.443839831
   63 ALA   C        628    5.611224572    6.067693322    1.316311683
   63 ALA   O        629    5.617975052    6.168246021    1.245787126
   64 GLU   N        630    5.515245889    5.979299520    1.290523598
   64 GLU   H        631    5.505131698    5.898051082    1.347951060
   64 GLU   CA       632    5.428531724    5.977934007    1.171820752
   64 GLU   CB       633    5.343678977    5.856157796    1.134656858
   64 GLU   CG       634    5.275051088    5.859696361    0.997953200
   64 GLU   CD       635    5.211432628    5.724471515    0.965136932
   64 GLU   OE1      636    5.289926218    5.630998382    0.938130977
   64 GLU   OE2      637    5.088201396    5.705404213    0.973939538
   64 GLU   C        638    5.349161789    6.108744439    1.170694622
   64 GLU   O        639    5.340994561    6.164624391    1.061418531
   65 LYSH  N        640    5.308141539    6.166677392    1.283174925
   65 LYSH  H        641    5.325293684    6.123986741    1.371973427
   65 LYSH  CA       642    5.250813285    6.301637064    1.293586648
   65 LYSH  CB       643    5.197916489    6.333866275    1.433496525
   65 LYSH  CG       644    5.081726257    6.248962119    1.485493659
   65 LYSH  CD       645    5.041267848    6.287316059    1.627985506
   65 LYSH  CE       646    4.907369983    6.220901929    1.660689720
   65 LYSH  NZ       647    4.869268237    6.234711560    1.802004033
   65 LYSH  HZ1      648    4.855524646    6.328164695    1.834837142
   65 LYSH  HZ2      649    4.930379416    6.183312104    1.862200571
   65 LYSH  HZ3      650    4.781797713    6.187435628    1.812676632
   65 LYSH  C        651    5.346470659    6.411763869    1.247380191
   65 LYSH  O        652    5.313212509    6.486194455    1.155270427
   66 LEU   N        653    5.470641855    6.413833737    1.294985505
   66 LEU   H        654    5.492826682    6.353360822    1.371481592
   66 LEU   CA       655    5.574501027    0.011096690    1.244762382
   66 LEU   CB       656    5.700802383   -0.004541653    1.329704730
   66 LEU   CG       657    5.696375093    0.017328819    1.481081246
   66 LEU   CD1      658    5.824959995   -0.029615542    1.549445599
   66 LEU   CD2      659    5.676546309    0.162587728    1.524866325
   66 LEU   C        660    5.609874229    0.002046740    1.096176543
   66 LEU   O        661    5.652496809    0.097492163    1.031333061
   67 PHE   N        662    5.597858835    6.371004409    1.052048095
   67 PHE   H        663    5.595498158    6.293688767    1.115436246
   67 PHE   CA       664    5.604454662    6.342010671    0.908090632
   67 PHE   CB       665    5.633969480    6.191955937    0.903950158
   67 PHE   CG       666    5.641206161    6.130953107    0.763824004
   67 PHE   CD1      667    5.714441910    6.185627824    0.659112686
   67 PHE   HD1      668    5.759517061    6.284289698    0.669751694
   67 PHE   CD2      669    5.566260228    6.016158559    0.740927948
   67 PHE   HD2      670    5.491594519    5.981566832    0.812394379
   67 PHE   CE1      671    5.719028993    6.124859737    0.534183738
   67 PHE   HE1      672    5.802112365    6.149814179    0.468181308
   67 PHE   CE2      673    5.567998818    5.959473912    0.614028752
   67 PHE   HE2      674    5.535035468    5.855599400    0.612525817
   67 PHE   CZ       675    5.638630126    6.014579569    0.507746116
   67 PHE   HZ       676    5.618581854    5.978093876    0.407009375
   67 PHE   C        677    5.483144353    6.381559958    0.823686142
   67 PHE   O        678    5.498227605    6.452731167    0.724520838
   68 ASN   N        679    5.362955893    6.358819192    0.875903327
   68 ASN   H        680    5.346472545    6.280586411    0.935955663
   68 ASN   CA       681    5.241726669    6.412528483    0.812428823
   68 ASN   CB       682    5.121072989    6.363052755    0.892444790
   68 ASN   CG       683    5.095502579    6.212285813    0.887629762
   68 ASN   OD1      684    5.122155648    6.140724582    0.791205498
   68 ASN   ND2      685    5.015778135    6.167256288    0.984082710
   68 ASN   HD21     686    4.987551772    6.071801399    0.974576418
   68 ASN   HD22     687    4.977722475    6.220726668    1.059522167
   68 ASN   C        688    5.236816012    0.071609447    0.812365458
   68 ASN   O        689    5.186249999    0.117893454    0.710232902
   69 GLN   N        690    5.292376610    0.140690230    0.911511342
   69 GLN   H        691    5.282242165    0.104467149    1.004171066
   69 GLN   CA       692    5.315019819    0.285867337    0.907537215
   69 GLN   CB       693    5.364776162    0.353541767    1.035418141
   69 GLN   CG       694    5.256397925    0.341050534    1.142679984
   69 GLN   CD       695    5.310173159    0.411684273    1.267283131
   69 GLN   OE1      696    5.416603160    0.398660056    1.327549558
   69 GLN   NE2      697    5.228849911    0.504402699    1.317039593
   69 GLN   HE21     698    5.264055887    0.559805101    1.392468237
   69 GLN   HE22     699    5.142031393    0.532334537    1.276047064
   69 GLN   C        700    5.410072234    0.322675188    0.793431761
   69 GLN   O        701    5.358828299    0.399448913    0.712144997
   70 ASP   N        702    5.527352959    0.262172530    0.776924276
   70 ASP   H        703    5.565669971    0.211396757    0.854073302
   70 ASP   CA       704    5.612786093    0.295666697    0.662083654
   70 ASP   CB       705    5.749611395    0.230816808    0.683944816
   70 ASP   CG       706    5.842921554    0.337845436    0.740898409
   70 ASP   OD1      707    5.961311865    0.306815667    0.766291960
   70 ASP   OD2      708    5.805514417    0.452588035    0.773454109
   70 ASP   C        709    5.561948341    0.258999133    0.522521024
   70 ASP   O        710    5.562797798    0.342242884    0.431987528
   71 VAL   N        711    5.493562752    0.145069962    0.516811851
   71 VAL   H        712    5.486997647    0.069857583    0.582383507
   71 VAL   CA       713    5.422550705    0.112369910    0.392308211
   71 VAL   CB       714    5.354485133   -0.022684608    0.415552066
   71 VAL   CG1      715    5.280999389   -0.069129664    0.289655099
   71 VAL   CG2      716    5.456846295   -0.134416187    0.436677460
   71 VAL   C        717    5.310112203    0.209663369    0.356180839
   71 VAL   O        718    5.320760635    0.257809152    0.243486933
   72 ASP   N        719    5.228874207    0.254753344    0.451345550
   72 ASP   H        720    5.227382396    0.205061246    0.538119772
   72 ASP   CA       721    5.118793285    0.349656702    0.429291497
   72 ASP   CB       722    5.043222339    0.370771963    0.560637234
   72 ASP   CG       723    4.914127543    0.452572617    0.568073190
   72 ASP   OD1      724    4.813918504    0.393160008    0.613415902
   72 ASP   OD2      725    4.911495490    0.576665359    0.553271752
   72 ASP   C        726    5.185483108    0.481277820    0.388826673
   72 ASP   O        727    5.153466001    0.547652880    0.290342948
   73 ALA   N        728    5.287329441    0.518611657    0.465778270
   73 ALA   H        729    5.306920045    0.479985910    0.555923160
   73 ALA   CA       730    5.357764161    0.646118642    0.446040794
   73 ALA   CB       731    5.452990083    0.658998390    0.565096686
   73 ALA   C        732    5.436197322    0.663983342    0.315904333
   73 ALA   O        733    5.466302949    0.772727921    0.266954257
   74 ALA   N        734    5.485512857    0.548410974    0.272314790
   74 ALA   H        735    5.509633456    0.468073405    0.326749704
   74 ALA   CA       736    5.551914213    0.545900944    0.141202466
   74 ALA   CB       737    5.641199019    0.421908276    0.149052513
   74 ALA   C        738    5.456898953    0.552003621    0.021440526
   74 ALA   O        739    5.475164534    0.649814459   -0.050862729
   75 VAL   N        740    5.345210962    0.482376689    0.040617317
   75 VAL   H        741    5.342994792    0.417040826    0.116295263
   75 VAL   CA       742    5.232370075    0.503427944    8.556728225
   75 VAL   CB       743    5.122544103    0.397338162    8.566420783
   75 VAL   CG1      744    5.026621230    0.412368283    8.448170627
   75 VAL   CG2      745    5.191346253    0.261480852    8.551739890
   75 VAL   C        746    5.175417698    0.645432185    8.554767833
   75 VAL   O        747    5.164531995    0.698485524    8.444323796
   76 ARG   N        748    5.158169323    0.702667648    0.065622809
   76 ARG   H        749    5.147632531    0.656771393    0.153852412
   76 ARG   CA       750    5.121716369    0.844570384    0.077655591
   76 ARG   CB       751    5.104706538    0.885098902    0.224217969
   76 ARG   CG       752    5.063039030    1.027674590    0.260939715
   76 ARG   CD       753    5.072235321    1.057627982    0.410693426
   76 ARG   NE       754    5.013971700    0.951985719    0.494673248
   76 ARG   HE       755    4.950761386    0.885695007    0.454571281
   76 ARG   CZ       756    5.028653301    0.953383118    0.627855552
   76 ARG   NH1      757    5.092655642    1.053051148    0.690512794
   76 ARG   HH11     758    5.127261868    1.048711197    0.784229538
   76 ARG   HH12     759    5.075942348    1.144234005    0.653010960
   76 ARG   NH2      760    4.993370986    0.840207615    0.690306594
   76 ARG   HH21     761    4.973095538    0.843301409    0.788174500
   76 ARG   HH22     762    4.978958603    0.752973515    0.643602963
   76 ARG   C        763    5.222414386    0.933848623    0.004854540
   76 ARG   O        764    5.187516148    1.006967534   -0.087691519
   77 GLY   N        765    5.349217441    0.912620819    0.038943583
   77 GLY   H        766    5.378368806    0.854105653    0.114615222
   77 GLY   CA       767    5.459249656    0.990266086    8.587965496
   77 GLY   C        768    5.468747737    0.981126580    8.435522333
   77 GLY   O        769    5.507214563    1.075432217    8.366539588
   78 ILE   N        770    5.428589357    0.868604479    8.377061488
   78 ILE   H        771    5.430189694    0.784374813    8.430939366
   78 ILE   CA       772    5.412691089    0.853025355    8.231744960
   78 ILE   CB       773    5.408948297    0.702676655    8.203612559
   78 ILE   CG1      774    5.538777839    0.637042442    8.251026183
   78 ILE   CG2      775    5.392900247    0.673131913    8.054348678
   78 ILE   CD       776    5.518967709    0.488967346    8.284061532
   78 ILE   C        777    5.288953843    0.928937418    8.183393478
   78 ILE   O        778    5.292166793    1.006264970    8.087789919
   79 LEU   N        779    5.171938571    0.901426041    8.240310851
   79 LEU   H        780    5.170420057    0.848806556    8.325337422
   79 LEU   CA       781    5.050843829    0.979819206    8.212013912
   79 LEU   CB       782    4.929175152    0.912689671    8.276061205
   79 LEU   CG       783    4.905179964    0.777714339    8.208097101
   79 LEU   CD1      784    4.803205434    0.691106859    8.282290984
   79 LEU   CD2      785    4.854038662    0.799007777    8.065478062
   79 LEU   C        786    5.059117653    1.131335827    8.231671936
   79 LEU   O        787    4.982137633    1.213029042    8.181379484
   80 ARG   N        788    5.148982319    1.174515026    8.319698319
   80 ARG   H        789    5.164177872    1.120190853    8.402268317
   80 ARG   CA       790    5.195202235    1.313529270    8.332028335
   80 ARG   CB       791    5.291382103    1.328786201    8.450035598
   80 ARG   CG       792    5.215281286    1.342434808    8.582066768
   80 ARG   CD       793    5.314499231    1.356736776    0.089702657
   80 ARG   NE       794    5.254061622    1.401947652    0.215846690
   80 ARG   HE       795    5.170295100    1.455428842    0.204729830
   80 ARG   CZ       796    5.290299143    1.366478828    0.339892666
   80 ARG   NH1      797    5.397270546    1.289259278    0.363400994
   80 ARG   HH11     798    5.429842048    1.262553504    0.454106561
   80 ARG   HH12     799    5.452595181    1.265038873    0.283697585
   80 ARG   NH2      800    5.224800106    1.412381250    0.447404906
   80 ARG   HH21     801    5.244277188    1.374076126    0.537705446
   80 ARG   HH22     802    5.154993126    1.483665695    0.440605934
   80 ARG   C        803    5.268958210    1.370007710    8.210443085
   80 ARG   O        804    5.257633267    1.492256908    8.202842025
   81 ASN   N        805    5.357677428    1.293358283    8.147651316
   81 ASN   H        806    5.359290292    1.193662810    8.155359033
   81 ASN   CA       807    5.449238125    1.344022342    8.044398301
   81 ASN   CB       808    5.562792167    1.242405538    8.030726686
   81 ASN   CG       809    5.670398024    1.282292915    7.929547149
   81 ASN   OD1      810    5.666907858    1.268012063    7.807428717
   81 ASN   ND2      811    5.780704399    1.344073036    7.970798940
   81 ASN   HD21     812    5.845722501    1.368883940    7.898996518
   81 ASN   HD22     813    5.809291677    1.345882455    8.066599788
   81 ASN   C        814    5.375644244    1.363022872    7.911598288
   81 ASN   O        815    5.325021865    1.266939750    7.853828263
   82 ALA   N        816    5.382894385    1.486296945    7.862185164
   82 ALA   H        817    5.447178575    1.553090718    7.899683913
   82 ALA   CA       818    5.319545618    1.530114729    7.736976630
   82 ALA   CB       819    5.328677835    1.682435702    7.725750021
   82 ALA   C        820    5.360921347    1.460234876    7.607301658
   82 ALA   O        821    5.281604761    1.460482100    7.513278200
   83 LYSH  N        822    5.488762129    1.425508991    7.595372586
   83 LYSH  H        823    5.557827104    1.458460282    7.659748533
   83 LYSH  CA       824    5.534347786    1.337238247    7.487015426
   83 LYSH  CB       825    5.687130335    1.345465040    7.487315762
   83 LYSH  CG       826    5.732332760    1.318987018    7.343556537
   83 LYSH  CD       827    5.873347845    1.372349090    7.317487944
   83 LYSH  CE       828    5.881453029    1.525114361    7.314769743
   83 LYSH  NZ       829    5.839006238    1.593472947    7.191747703
   83 LYSH  HZ1      830    5.890094853    1.555130719    7.114801005
   83 LYSH  HZ2      831    5.858469334    1.691482324    7.195774557
   83 LYSH  HZ3      832    5.742506266    1.577906441    7.170625657
   83 LYSH  C        833    5.481859790    1.194877743    7.506759243
   83 LYSH  O        834    5.416439593    1.140665335    7.417814110
   84 LEU   N        835    5.497634234    1.136029414    7.624984353
   84 LEU   H        836    5.539458567    1.191585145    7.696847479
   84 LEU   CA       837    5.466053127    0.997314894    7.662035545
   84 LEU   CB       838    5.537388357    0.952251357    7.789682495
   84 LEU   CG       839    5.686425520    0.925055532    7.768321876
   84 LEU   CD1      840    5.749615576    0.918717837    7.907519233
   84 LEU   CD2      841    5.706383086    0.793117012    7.693491471
   84 LEU   C        842    5.322288692    0.948437056    7.680872990
   84 LEU   O        843    5.288626169    0.839048258    7.635799122
   85 LYSH  N        844    5.235512372    1.037578256    7.727949295
   85 LYSH  H        845    5.268279021    1.125543138    7.762434791
   85 LYSH  CA       846    5.089755767    1.019801546    7.734880878
   85 LYSH  CB       847    5.016804411    1.141279302    7.792626256
   85 LYSH  CG       848    4.875788833    1.113997421    7.845359016
   85 LYSH  CD       849    4.786230592    1.236884045    7.828377786
   85 LYSH  CE       850    4.842226946    1.343171439    7.923125518
   85 LYSH  NZ       851    4.792973193    1.478382489    7.893056758
   85 LYSH  HZ1      852    4.816322709    1.551799050    7.956815974
   85 LYSH  HZ2      853    4.693010028    1.477798648    7.890372554
   85 LYSH  HZ3      854    4.817970119    1.505417580    7.800082112
   85 LYSH  C        855    5.020251761    0.965678764    7.609769796
   85 LYSH  O        856    4.953843840    0.863376500    7.625717735
   86 PRO   N        857    5.037262950    1.016023189    7.487837225
   86 PRO   CA       858    4.984437071    0.952976232    7.365999058
   86 PRO   CB       859    4.981634919    1.061871693    7.258553393
   86 PRO   CG       860    4.980760344    1.190996658    7.340636874
   86 PRO   CD       861    5.070956678    1.156225632    7.459231431
   86 PRO   C        862    5.056838388    0.826576998    7.319198029
   86 PRO   O        863    4.985244118    0.730026345    7.293054491
   87 VAL   N        864    5.186107838    0.809656383    7.345552941
   87 VAL   H        865    5.245838444    0.884110775    7.375391725
   87 VAL   CA       866    5.265364410    0.687370902    7.326167391
   87 VAL   CB       867    5.415036555    0.708248122    7.350072310
   87 VAL   CG1      868    5.489291758    0.596592371    7.276372394
   87 VAL   CG2      869    5.458960895    0.844827280    7.296895884
   87 VAL   C        870    5.211946848    0.574603463    7.414730333
   87 VAL   O        871    5.169465268    0.473638759    7.358761923
   88 TYR   N        872    5.197708412    0.605611835    7.543285158
   88 TYR   H        873    5.227308491    0.695964348    7.574304064
   88 TYR   CA       874    5.142051433    0.520440541    7.649385118
   88 TYR   CB       875    5.134091374    0.578489914    7.790732417
   88 TYR   CG       876    5.095523884    0.476760638    7.898327658
   88 TYR   CD1      877    5.194015995    0.390447817    7.944914371
   88 TYR   HD1      878    5.292109113    0.393227036    7.897481991
   88 TYR   CD2      879    4.968568561    0.475225128    7.954892099
   88 TYR   HD2      880    4.890428116    0.542494977    7.919534649
   88 TYR   CE1      881    5.168705675    0.290536937    8.038171894
   88 TYR   HE1      882    5.230193238    0.201112522    8.048349227
   88 TYR   CE2      883    4.944528410    0.386676968    8.059296407
   88 TYR   HE2      884    4.857036696    0.407276643    8.120955804
   88 TYR   CZ       885    5.040224834    0.291063704    8.091211768
   88 TYR   OH       886    4.998178495    0.176175286    8.150606470
   88 TYR   HH       887    4.906610268    0.201427146    8.181868898
   88 TYR   C        888    5.006349566    0.465717652    7.604642436
   88 TYR   O        889    4.984423247    0.345023083    7.595637301
   89 ASP   N        890    4.922574479    0.562466514    7.568400534
   89 ASP   H        891    4.943765632    0.657618385    7.546077678
   89 ASP   CA       892    4.786158831    0.531464079    7.523230626
   89 ASP   CB       893    4.693011379    0.652839998    7.524172618
   89 ASP   CG       894    4.548794837    0.615825327    7.559455081
   89 ASP   OD1      895    4.485653800    0.565803642    7.463872236
   89 ASP   OD2      896    4.493092724    0.644715117    7.667575083
   89 ASP   C        897    4.775585706    0.450965048    7.393550103
   89 ASP   O        898    4.720433188    0.341467487    7.403425487
   90 SER   N        899    4.870683384    0.483098409    7.306298114
   90 SER   H        900    4.899925152    0.578721124    7.305070718
   90 SER   CA       901    4.884409829    0.399609236    7.186093545
   90 SER   CB       902    4.978549245    0.461093478    7.082331756
   90 SER   OG       903    4.912862521    0.548763781    6.990429110
   90 SER   HG       904    4.894412629    0.490913013    6.910970246
   90 SER   C        905    4.917352664    0.250965568    7.201299884
   90 SER   O        906    4.875970419    0.169187619    7.119269954
   91 LEU   N        907    5.011213420    0.226745672    7.292378368
   91 LEU   H        908    5.035004852    0.321804525    7.312357636
   91 LEU   CA       909    5.062618832    0.095217690    7.333225869
   91 LEU   CB       910    5.202586387    0.105753751    7.394138830
   91 LEU   CG       911    5.303087199    0.186973938    7.312234549
   91 LEU   CD1      912    5.424450065    0.218357525    7.399956734
   91 LEU   CD2      913    5.357545205    0.098524711    7.199900567
   91 LEU   C        914    4.973884494    6.492806159    7.412420011
   91 LEU   O        915    4.875177244    6.529152627    7.476176132
   92 ASP   N        916    5.000136815    6.365103645    7.386090435
   92 ASP   H        917    5.070498747    6.344281153    7.318147139
   92 ASP   CA       918    4.933197265    6.252727617    7.453189660
   92 ASP   CB       919    4.930355140    6.139527211    7.350281183
   92 ASP   CG       920    5.066334981    6.107088122    7.288111933
   92 ASP   OD1      921    5.082009063    6.138990587    7.168283004
   92 ASP   OD2      922    5.149752563    6.037245692    7.349663408
   92 ASP   C        923    4.977200096    6.199667918    7.589785040
   92 ASP   O        924    5.079183002    6.254283246    7.631566482
   93 ALA   N        925    4.917953385    6.090528002    7.637437311
   93 ALA   H        926    4.825956686    6.066214190    7.606658633
   93 ALA   CA       927    4.955381144    6.023670045    7.762894212
   93 ALA   CB       928    4.857937472    5.905982437    7.770996270
   93 ALA   C        929    5.098463935    5.979182140    7.793865123
   93 ALA   O        930    5.162748513    6.020080778    7.890430581
   94 VAL   N        931    5.151420954    5.929491101    7.682440724
   94 VAL   H        932    5.096350633    5.908326794    7.601693977
   94 VAL   CA       933    5.292512750    5.888280197    7.684642022
   94 VAL   CB       934    5.329700525    5.777393350    7.585981268
   94 VAL   CG1      935    5.456035511    5.694782026    7.610959181
   94 VAL   CG2      936    5.212703402    5.680157951    7.569623097
   94 VAL   C        937    5.386783388    6.007460933    7.666744028
   94 VAL   O        938    5.470120248    6.038726887    7.751651011
   95 ARG   N        939    5.344183761    6.093866025    7.575045655
   95 ARG   H        940    5.268964914    6.077860441    7.511124057
   95 ARG   CA       941    5.422008215    6.216356692    7.551573576
   95 ARG   CB       942    5.393502346    6.267508081    7.410226970
   95 ARG   CG       943    5.429009375    6.163656801    7.303620700
   95 ARG   CD       944    5.439837684    6.212663677    7.159082214
   95 ARG   NE       945    5.503092898    6.114379615    7.069919761
   95 ARG   HE       946    5.598245567    6.144286227    7.077102385
   95 ARG   CZ       947    5.435080351    6.029095960    6.992084408
   95 ARG   NH1      948    5.302737165    6.011138617    7.002990465
   95 ARG   HH11     949    5.234382496    5.954378221    6.957088811
   95 ARG   HH12     950    5.257277901    6.078040227    7.061792266
   95 ARG   NH2      951    5.515216860    5.936876431    6.937019058
   95 ARG   HH21     952    5.615095455    5.931848501    6.937742263
   95 ARG   HH22     953    5.480213621    5.883931432    6.859735200
   95 ARG   C        954    5.418852259    6.325201171    7.659061497
   95 ARG   O        955    5.515632209    6.397313224    7.682828397
   96 ARG   N        956    5.313990791    6.313364701    7.740012223
   96 ARG   H        957    5.230569081    6.272617752    7.702853189
   96 ARG   CA       958    5.300867774    6.394542374    7.861878265
   96 ARG   CB       959    5.155120491    6.415535512    7.903418881
   96 ARG   CG       960    5.087012809    6.522404748    7.817690457
   96 ARG   CD       961    4.938561748    0.043229085    7.851733115
   96 ARG   NE       962    4.868988907    0.129844225    7.755464246
   96 ARG   HE       963    4.928916453    0.165679470    7.683886306
   96 ARG   CZ       964    4.742225125    0.167082847    7.777831036
   96 ARG   NH1      965    4.691676550    0.138402756    7.898560090
   96 ARG   HH11     966    4.607294801    0.179060964    7.933582221
   96 ARG   HH12     967    4.725017022    0.059624778    7.950352637
   96 ARG   NH2      968    4.679579534    0.241823089    7.685939789
   96 ARG   HH21     969    4.725129531    0.247822557    7.597123806
   96 ARG   HH22     970    4.587689668    0.278394496    7.700709386
   96 ARG   C        971    5.379184102    6.340495752    7.981706943
   96 ARG   O        972    5.447030187    6.421981117    8.044061598
   97 ALA   N        973    5.392906535    6.208854449    7.994795197
   97 ALA   H        974    5.318109618    6.150208592    7.963693433
   97 ALA   CA       975    5.472776963    6.141235602    8.098041516
   97 ALA   CB       976    5.440596556    5.991681847    8.094694597
   97 ALA   C        977    5.622153821    6.162720810    8.072920703
   97 ALA   O        978    5.692927585    6.210097275    8.161672189
   98 ALA   N        979    5.660004283    6.147314510    7.946346609
   98 ALA   H        980    5.590528696    6.129021393    7.876773972
   98 ALA   CA       981    5.793112221    6.181537242    7.894160275
   98 ALA   CB       982    5.798507537    6.128167081    7.750862310
   98 ALA   C        983    5.825030633    6.330604688    7.907276673
   98 ALA   O        984    5.935774214    6.364442846    7.948748108
   99 ALA   N        985    5.731265925    6.419330443    7.875258739
   99 ALA   H        986    5.654822559    6.401458532    7.813306646
   99 ALA   CA       987    5.755061344    0.069568964    7.892071178
   99 ALA   CB       988    5.627519492    0.142719844    7.849777065
   99 ALA   C        989    5.774136261    0.107313465    8.039110477
   99 ALA   O        990    5.886187706    0.149462096    8.067380858
  100 ILE   N        991    5.695558530    0.046851378    8.127774341
  100 ILE   H        992    5.604989201    0.014607719    8.100224230
  100 ILE   CA       993    5.719441123    0.062021745    8.272037040
  100 ILE   CB       994    5.600270648    0.015275470    8.355847535
  100 ILE   CG1      995    5.470100835    0.079342042    8.307243715
  100 ILE   CG2      996    5.621047197    0.029960585    8.506717467
  100 ILE   CD       997    5.342135857    0.010453372    8.355095454
  100 ILE   C        998    5.853595661    0.003335699    8.316394229
  100 ILE   O        999    5.919528383    0.065071262    8.399900812
  101 ASN   N       1000    5.886536198    6.373655376    8.279694580
  101 ASN   H       1001    5.817185266    6.323468206    8.227986974
  101 ASN   CA      1002    6.011226584    6.306433542    8.319002415
  101 ASN   CB      1003    6.012917428    6.165502385    8.259455319
  101 ASN   CG      1004    0.054151715    6.077975747    8.329484023
  101 ASN   OD1     1005    0.163874161    6.121884742    8.363572458
  101 ASN   ND2     1006    0.029278211    5.948401041    8.346166189
  101 ASN   HD21    1007    0.099352826    5.887270605    8.382924946
  101 ASN   HD22    1008   -0.061329614    5.910401343    8.327591872
  101 ASN   C       1009    0.073898700    6.379488573    8.270993672
  101 ASN   O       1010    0.164121923    6.397886285    8.352543225
  102 MET   N       1011    0.068522383    6.444137688    8.154874722
  102 MET   H       1012   -0.009661905    6.435123536    8.093170431
  102 MET   CA      1013    0.166652411    0.044349921    8.098916636
  102 MET   CB      1014    0.114587073    0.092972859    7.963521149
  102 MET   CG      1015    0.224851229    0.086468334    7.857650618
  102 MET   SD      1016    0.152051311    0.135085132    7.696952348
  102 MET   CE      1017    0.249621887    0.277576515    7.653769166
  102 MET   C       1018    0.178951764    0.167746318    8.188556866
  102 MET   O       1019    0.293842517    0.200114051    8.218287616
  103 VAL   N       1020    0.068729513    0.236535459    8.216984826
  103 VAL   H       1021   -0.019645174    0.200866712    8.186668524
  103 VAL   CA      1022    0.067341458    0.356908812    8.301366029
  103 VAL   CB      1023   -0.080181036    0.395698052    8.313252430
  103 VAL   CG1     1024   -0.100345904    0.506724833    8.416574665
  103 VAL   CG2     1025   -0.120845437    0.469815232    8.185741151
  103 VAL   C       1026    0.133499319    0.338968270    8.438161611
  103 VAL   O       1027    0.226549206    0.411383838    8.473209845
  104 PHE   N       1028    0.101292615    0.223557524    8.495896055
  104 PHE   H       1029    0.024528566    0.170623956    8.459743809
  104 PHE   CA      1030    0.165625188    0.169463401    0.008550592
  104 PHE   CB      1031    0.108184702    0.030934455    0.038885580
  104 PHE   CG      1032   -0.002695313    0.035848785    0.144214540
  104 PHE   CD1     1033    0.025585958    6.481462686    0.271477212
  104 PHE   HD1     1034    0.127107797    6.452548811    0.298689114
  104 PHE   CD2     1035    5.935974889    0.094903382    0.124203438
  104 PHE   HD2     1036    5.910448039    0.136700735    0.026820601
  104 PHE   CE1     1037    5.998322859    6.492139818    0.376733224
  104 PHE   HE1     1038    6.007983097    6.426897886    0.463505009
  104 PHE   CE2     1039    5.848198711    0.108556079    0.231121559
  104 PHE   HE2     1040    5.747736371    0.145853489    0.211165883
  104 PHE   CZ      1041    5.875301565    0.060406970    0.358665412
  104 PHE   HZ      1042    5.807499753    0.076825662    0.442417177
  104 PHE   C       1043    0.318512238    0.164072648    0.011367178
  104 PHE   O       1044    0.383069493    0.176846066    0.115286622
  105 GLN   N       1045    0.378481207    0.149955913    8.501455177
  105 GLN   H       1046    0.325606293    0.125909880    8.420050369
  105 GLN   CA      1047    0.519677055    0.187134444    8.484301727
  105 GLN   CB      1048    0.588330405    0.069244409    8.415036231
  105 GLN   CG      1049    0.570276643   -0.061814338    8.491898383
  105 GLN   CD      1050    0.655456716    6.314062935    8.444589716
  105 GLN   OE1     1051    0.620112507    6.267217588    8.336490988
  105 GLN   NE2     1052    0.774137700    6.286159585    8.497742438
  105 GLN   HE21    1053    0.821084763    6.208595682    8.455551478
  105 GLN   HE22    1054    0.817245902    6.338560064    8.571199210
  105 GLN   C       1055    0.561352911    0.323479407    8.428750915
  105 GLN   O       1056    0.622076685    0.409278363    8.492636250
  106 MET   N       1057    0.502117654    0.359994127    8.315400882
  106 MET   H       1058    0.442668107    0.297644151    8.264607185
  106 MET   CA      1059    0.541470587    0.483110062    8.245369672
  106 MET   CB      1060    0.503449717    0.473847848    8.097443879
  106 MET   CG      1061    0.605312097    0.412353721    8.001249412
  106 MET   SD      1062    0.533147119    0.419802133    7.833228737
  106 MET   CE      1063    0.630244279    0.296062685    7.749908122
  106 MET   C       1064    0.496342566    0.618465833    8.300632244
  106 MET   O       1065    0.582095731    0.706108776    8.310405796
  107 GLY   N       1066    0.377992694    0.616660315    8.361298930
  107 GLY   H       1067    0.341301120    0.536243093    8.408078804
  107 GLY   CA      1068    0.300459359    0.736028095    8.398041238
  107 GLY   C       1069    0.276284181    0.833062163    8.282233243
  107 GLY   O       1070    0.299851978    0.804043411    8.165046896
  108 GLU   N       1071    0.233683421    0.954762860    8.314857757
  108 GLU   H       1072    0.227351454    0.984610714    8.410097256
  108 GLU   CA      1073    0.199607610    1.056351195    8.214215451
  108 GLU   CB      1074    0.126534194    1.176274794    8.274975461
  108 GLU   CG      1075    0.067242193    1.273137524    8.172445827
  108 GLU   CD      1076   -0.009758917    1.389804155    8.234676368
  108 GLU   OE1     1077    0.049352255    1.497792345    8.256370008
  108 GLU   OE2     1078   -0.133084681    1.382057128    8.253538042
  108 GLU   C       1079    0.314069260    1.102712849    8.123881078
  108 GLU   O       1080    0.304362300    1.089065798    8.002022297
  109 THR   N       1081    0.429364306    1.124517393    8.186496158
  109 THR   H       1082    0.438492884    1.121631201    8.286040343
  109 THR   CA      1083    0.556663219    1.163072300    8.123888784
  109 THR   CB      1084    0.674396296    1.159621942    8.221555629
  109 THR   OG1     1085    0.676387459    1.036347554    8.293992671
  109 THR   HG1     1086    0.769742246    1.015621446    8.323238968
  109 THR   CG2     1087    0.683426157    1.279787111    8.315842870
  109 THR   C       1088    0.602284419    1.067551606    8.013413333
  109 THR   O       1089    0.636181795    1.108328308    7.902430180
  110 GLY   N       1090    0.592274360    0.938945314    8.045838567
  110 GLY   H       1091    0.588612911    0.905914921    8.140163762
  110 GLY   CA      1092    0.591530150    0.828320921    7.949014440
  110 GLY   C       1093    0.489499413    0.827113988    7.835005222
  110 GLY   O       1094    0.515486070    0.876495106    7.725380442
  111 VAL   N       1095    0.367010635    0.789065719    7.870233799
  111 VAL   H       1096    0.345277405    0.759739323    7.963337917
  111 VAL   CA      1097    0.258525249    0.771069730    7.772673628
  111 VAL   CB      1098    0.131539812    0.709576494    7.831862234
  111 VAL   CG1     1099    0.170309490    0.576193996    7.896044369
  111 VAL   CG2     1100    0.059114682    0.805126068    7.926929095
  111 VAL   C       1101    0.232852011    0.897083024    7.689784613
  111 VAL   O       1102    0.225163910    0.877812776    7.568537916
  112 ALA   N       1103    0.231880438    1.020321690    7.739800454
  112 ALA   H       1104    0.240573252    1.038741708    7.837709196
  112 ALA   CA      1105    0.201519456    1.143373066    7.665305549
  112 ALA   CB      1106    0.194917862    1.265030734    7.757852209
  112 ALA   C       1107    0.304060165    1.173228663    7.555730246
  112 ALA   O       1108    0.269452252    1.209433351    7.443383482
  113 GLY   N       1109    0.425189172    1.123578736    7.579256062
  113 GLY   H       1110    0.475300887    1.083203062    7.655807271
  113 GLY   CA      1111    0.537565013    1.119973608    7.484536745
  113 GLY   C       1112    0.517775395    1.019682563    7.370681131
  113 GLY   O       1113    0.613091627    1.008458414    7.293741321
  114 PHE   N       1114    0.413195632    0.937736096    7.364450339
  114 PHE   H       1115    0.347274899    0.912279520    7.435220211
  114 PHE   CA      1116    0.366070752    0.849194054    7.256976757
  114 PHE   CB      1117    0.341434235    0.708833485    7.312663418
  114 PHE   CG      1118    0.475208073    0.650582134    7.358717632
  114 PHE   CD1     1119    0.510137946    0.632649881    7.492057005
  114 PHE   HD1     1120    0.440842735    0.647756713    7.574822525
  114 PHE   CD2     1121    0.558704176    0.598328675    7.260631858
  114 PHE   HD2     1122    0.528456536    0.621334465    7.158461159
  114 PHE   CE1     1123    0.631465000    0.571899251    7.522264275
  114 PHE   HE1     1124    0.665484651    0.583090491    7.625219648
  114 PHE   CE2     1125    0.678484500    0.534590719    7.290856790
  114 PHE   HE2     1126    0.735859885    0.487390249    7.211099608
  114 PHE   CZ      1127    0.716661090    0.522826839    7.423994802
  114 PHE   HZ      1128    0.802176312    0.463265968    7.455942889
  114 PHE   C       1129    0.251325800    0.900741493    7.169875967
  114 PHE   O       1130    0.159011405    0.824569785    7.141458995
  115 THR   N       1131    0.255372684    1.026279608    7.126113710
  115 THR   H       1132    0.335931872    1.081673683    7.147167606
  115 THR   CA      1133    0.148610096    1.095220715    7.052216418
  115 THR   CB      1134    0.180341581    1.240405346    7.015808152
  115 THR   OG1     1135    0.310695257    1.249765234    6.957761935
  115 THR   HG1     1136    0.343846078    1.343935110    6.952126246
  115 THR   CG2     1137    0.158900997    1.323022912    7.142770725
  115 THR   C       1138    0.112680689    1.028895986    6.919095011
  115 THR   O       1139   -0.003156992    0.988755338    6.909074069
  116 ASN   N       1140    0.212327341    0.990401744    6.839862553
  116 ASN   H       1141    0.303825866    1.029703309    6.849032250
  116 ASN   CA      1142    0.194330086    0.908201524    6.719317556
  116 ASN   CB      1143    0.315100928    0.885509572    6.628147139
  116 ASN   CG      1144    0.382120301    1.017693328    6.590177664
  116 ASN   OD1     1145    0.321187161    1.102957390    6.525794053
  116 ASN   ND2     1146    0.513781781    1.033090438    6.600999423
  116 ASN   HD21    1147    0.547710161    1.120296229    6.565728606
  116 ASN   HD22    1148    0.575293654    0.963928188    6.638840787
  116 ASN   C       1149    0.135358971    0.769505971    6.745753723
  116 ASN   O       1150    0.047016949    0.722327369    6.674335284
  117 SER   N       1151    0.188524927    0.701084665    6.846667723
  117 SER   H       1152    0.278408239    0.731234051    6.878480155
  117 SER   CA      1153    0.146855870    0.570058606    6.898687213
  117 SER   CB      1154    0.244319517    0.508657068    6.999388487
  117 SER   OG      1155    0.201859361    0.378329683    7.040143399
  117 SER   HG      1156    0.275267782    0.313750841    7.019136315
  117 SER   C       1157    0.000528717    0.572945339    6.943338270
  117 SER   O       1158   -0.076460754    0.502695469    6.878008953
  118 LEU   N       1159    6.027702666    0.667783133    7.029468737
  118 LEU   H       1160    6.097534339    0.715836767    7.082527112
  118 LEU   CA      1161    5.889365471    0.701317191    7.066209621
  118 LEU   CB      1162    5.881146016    0.805712958    7.177770688
  118 LEU   CG      1163    5.922308310    0.766749198    7.319894737
  118 LEU   CD1     1164    5.915357190    0.875190460    7.427605200
  118 LEU   CD2     1165    5.843053494    0.642226789    7.360224177
  118 LEU   C       1166    5.789194670    0.743284413    6.958438169
  118 LEU   O       1167    5.682674872    0.682494901    6.948999024
  119 ARG   N       1168    5.839477964    0.806958031    6.853051718
  119 ARG   H       1169    5.931822175    0.845339768    6.853375671
  119 ARG   CA      1170    5.759370314    0.833845358    6.732748752
  119 ARG   CB      1171    5.845121185    0.934525287    6.655797220
  119 ARG   CG      1172    5.759019238    1.004298357    6.550307583
  119 ARG   CD      1173    5.833447593    1.065350880    6.431374540
  119 ARG   NE      1174    5.885252504    0.957516389    6.345951942
  119 ARG   HE      1175    5.810763199    0.917332942    6.292676318
  119 ARG   CZ      1176    6.010770969    0.915680227    6.324637545
  119 ARG   NH1     1177    6.114313756    0.974782317    6.385808397
  119 ARG   HH11    1178    6.203112823    0.928929519    6.382156725
  119 ARG   HH12    1179    6.109488041    1.069455499    6.417667977
  119 ARG   NH2     1180    6.028671698    0.827633668    6.225207389
  119 ARG   HH21    1181    6.118854565    0.797388542    6.194345063
  119 ARG   HH22    1182    5.946890627    0.789273981    6.182307351
  119 ARG   C       1183    5.733043317    0.707689922    6.650282106
  119 ARG   O       1184    5.621641813    0.667165895    6.617433019
  120 MET   N       1185    5.842131106    0.633280029    6.634375377
  120 MET   H       1186    5.928791755    0.682824605    6.640375172
  120 MET   CA      1187    5.837997451    0.502729495    6.566944263
  120 MET   CB      1188    5.971420814    0.429120788    6.553259527
  120 MET   CG      1189    6.042003447    0.493730686    6.433874787
  120 MET   SD      1190    6.195468156    0.412596862    6.375953414
  120 MET   CE      1191    6.316962585    0.436427011    6.503841312
  120 MET   C       1192    5.748949730    0.397854562    6.633889045
  120 MET   O       1193    5.670095234    0.330489177    6.567739356
  121 LEU   N       1194    5.735612310    0.404769041    6.766043991
  121 LEU   H       1195    5.804877092    0.443367484    6.826974877
  121 LEU   CA      1196    5.630326045    0.331790736    6.838141900
  121 LEU   CB      1197    5.654981407    0.337521602    6.989040659
  121 LEU   CG      1198    5.768018112    0.266143867    7.063470630
  121 LEU   CD1     1199    5.742893479    0.290241390    7.212457573
  121 LEU   CD2     1200    5.754280799    0.116335758    7.035580819
  121 LEU   C       1201    5.483302828    0.361174409    6.807588098
  121 LEU   O       1202    5.403787855    0.267386303    6.804234524
  122 GLN   N       1203    5.452723352    0.489129508    6.788055507
  122 GLN   H       1204    5.517895605    0.556165158    6.823535392
  122 GLN   CA      1205    5.323762196    0.548223412    6.749479865
  122 GLN   CB      1206    5.325535103    0.701221255    6.750056794
  122 GLN   CG      1207    5.345183128    0.753443156    6.892520426
  122 GLN   CD      1208    5.377158437    0.903055598    6.893049098
  122 GLN   OE1     1209    5.481820061    0.954559350    6.854031847
  122 GLN   NE2     1210    5.273997229    0.985145786    6.910531745
  122 GLN   HE21    1211    5.284478963    1.084139132    6.919956305
  122 GLN   HE22    1212    5.186595623    0.937247864    6.918633254
  122 GLN   C       1213    5.285161931    0.507357339    6.607172831
  122 GLN   O       1214    5.191217617    0.428878262    6.595150285
  123 GLN   N       1215    5.381514513    0.525431153    6.517284213
  123 GLN   H       1216    5.466994777    0.570564348    6.542912828
  123 GLN   CA      1217    5.386291640    0.484005286    6.376313828
  123 GLN   CB      1218    5.501382282    0.556439776    6.306164822
  123 GLN   CG      1219    5.496393283    0.709207108    6.299646931
  123 GLN   CD      1220    5.615623756    0.767692088    6.223688307
  123 GLN   OE1     1221    5.730246733    0.763871040    6.268129737
  123 GLN   NE2     1222    5.595095776    0.787763069    6.093824144
  123 GLN   HE21    1223    5.667225765    0.820298779    6.032685500
  123 GLN   HE22    1224    5.504110047    0.769461892    6.056586016
  123 GLN   C       1225    5.405684973    0.335775364    6.343700548
  123 GLN   O       1226    5.403042914    0.300159251    6.225999472
  124 LYSH  N       1227    5.401533121    0.246459197    6.442176946
  124 LYSH  H       1228    5.392410121    0.291343649    6.531079334
  124 LYSH  CA      1229    5.409243852    0.099655724    6.443099377
  124 LYSH  CB      1230    5.285184020    0.034528564    6.381644849
  124 LYSH  CG      1231    5.162742586    0.052630064    6.471607051
  124 LYSH  CD      1232    5.043613413   -0.033729419    6.429621825
  124 LYSH  CE      1233    4.924613414    6.469464529    6.525333554
  124 LYSH  NZ      1234    4.810710755    6.380015163    6.500075755
  124 LYSH  HZ1     1235    4.839696974    6.284364476    6.496742076
  124 LYSH  HZ2     1236    4.757683087    6.396742254    6.416959023
  124 LYSH  HZ3     1237    4.748519127    6.383908309    6.578287479
  124 LYSH  C       1238    5.535686210    0.029250231    6.393420000
  124 LYSH  O       1239    5.524926723   -0.085026553    6.349199604
  125 ARG   N       1240    5.646993522    0.101645150    6.385758602
  125 ARG   H       1241    5.657396253    0.201097875    6.384336636
  125 ARG   CA      1242    5.780014835    0.055189610    6.343805138
  125 ARG   CB      1243    5.861089591    0.156290976    6.262466404
  125 ARG   CG      1244    5.775067615    0.220034449    6.153153271
  125 ARG   CD      1245    5.868468815    0.302271457    6.064138173
  125 ARG   NE      1246    5.810573454    0.404960804    5.976319683
  125 ARG   HE      1247    5.711088445    0.402871961    5.966326351
  125 ARG   CZ      1248    5.870454228    0.505912692    5.911662190
  125 ARG   NH1     1249    6.001122041    0.531978521    5.925991064
  125 ARG   HH11    1250    6.046441102    0.592932999    5.860933216
  125 ARG   HH12    1251    6.067409783    0.483857544    5.983352506
  125 ARG   NH2     1252    5.799527935    0.596451307    5.842890120
  125 ARG   HH21    1253    5.841889479    0.670143972    5.790200620
  125 ARG   HH22    1254    5.701080475    0.584028318    5.830450179
  125 ARG   C       1255    5.853327462    6.490837074    6.464839582
  125 ARG   O       1256    5.967696557    6.530425731    6.486809825
  126 TRP   N       1257    5.797444188    6.381935687    6.516864472
  126 TRP   H       1258    5.724335865    6.334166572    6.468140429
  126 TRP   CA      1259    5.835310317    6.332880581    6.650174279
  126 TRP   CB      1260    5.762580104    6.204042484    6.689189612
  126 TRP   CG      1261    5.610913400    6.191118455    6.673639292
  126 TRP   CD1     1262    5.557259767    6.091264808    6.604087954
  126 TRP   HD1     1263    5.608215817    6.030733611    6.529116807
  126 TRP   CD2     1264    5.512020299    6.264214484    6.738432539
  126 TRP   NE1     1265    5.425600607    6.100293700    6.620515265
  126 TRP   HE1     1266    5.363781138    6.039549776    6.570638057
  126 TRP   CE2     1267    5.393665146    6.203681911    6.697845999
  126 TRP   CE3     1268    5.499558870    6.385912487    6.804451426
  126 TRP   HE3     1269    5.590370887    6.437275155    6.836012272
  126 TRP   CZ2     1270    5.266619193    6.257165383    6.715626300
  126 TRP   HZ2     1271    5.186965371    6.218750327    6.651903597
  126 TRP   CZ3     1272    5.373438946    6.436210379    6.834203550
  126 TRP   HZ3     1273    5.360760412    6.538558834    6.869502127
  126 TRP   CH2     1274    5.257110844    6.373117573    6.791687212
  126 TRP   HH2     1275    5.165071047    6.426429549    6.815510127
  126 TRP   C       1276    5.979492164    6.287048081    6.673051470
  126 TRP   O       1277    6.058351884    6.331140375    6.756524372
  127 ASP   N       1278    6.027645988    6.210908879    6.575198518
  127 ASP   H       1279    5.973119913    6.176579055    6.498723745
  127 ASP   CA      1280    0.098144305    6.149972449    6.565073176
  127 ASP   CB      1281    0.104933969    6.054277504    6.445886638
  127 ASP   CG      1282    0.232155385    5.969523062    6.439563352
  127 ASP   OD1     1283    0.243417164    5.866913151    6.510057383
  127 ASP   OD2     1284    0.329006352    6.001175594    6.367174291
  127 ASP   C       1285    0.207738747    6.256709608    6.562542361
  127 ASP   O       1286    0.312903470    6.245718192    6.625390384
  128 GLU   N       1287    0.189720612    6.345306321    6.464990961
  128 GLU   H       1288    0.127662605    6.354037761    6.387058001
  128 GLU   CA      1289    0.273536269    6.464789793    6.447449957
  128 GLU   CB      1290    0.232879915    6.543665012    6.322828908
  128 GLU   CG      1291    0.248307202    6.458830136    6.196440243
  128 GLU   CD      1292    0.303852958    6.527956746    6.071769856
  128 GLU   OE1     1293    0.232523869    6.581219512    5.984018538
  128 GLU   OE2     1294    0.426214420    6.522145437    6.046940553
  128 GLU   C       1295    0.268412387    0.053815627    6.575975388
  128 GLU   O       1296    0.375184291    0.094119262    6.621862953
  129 ALA   N       1297    0.153280309    0.080957096    6.636790139
  129 ALA   H       1298    0.078596437    0.082060702    6.570286296
  129 ALA   CA      1299    0.142298054    0.145773762    6.768284017
  129 ALA   CB      1300   -0.004792929    0.156141193    6.809134343
  129 ALA   C       1301    0.221487373    0.064608537    6.871010503
  129 ALA   O       1302    0.309059032    0.122218636    6.935371869
  130 ALA   N       1303    0.215751954    6.425582600    6.872798148
  130 ALA   H       1304    0.138906568    6.381168809    6.826730560
  130 ALA   CA      1305    0.289973786    6.339116258    6.965662688
  130 ALA   CB      1306    0.239366220    6.195491105    6.950772545
  130 ALA   C       1307    0.442601270    6.349218461    6.961714392
  130 ALA   O       1308    0.501290129    6.371747895    7.067442027
  131 VAL   N       1309    0.507828959    6.324985069    6.848364064
  131 VAL   H       1310    0.458788773    6.292414827    6.767520203
  131 VAL   CA      1311    0.651774298    6.347254405    6.828492029
  131 VAL   CB      1312    0.695931107    6.290506038    6.693436701
  131 VAL   CG1     1313    0.637453202    6.354439790    6.567324367
  131 VAL   CG2     1314    0.846703545    6.266020601    6.684650508
  131 VAL   C       1315    0.719705079    6.477868973    6.870150683
  131 VAL   O       1316    0.834392723    6.491864053    6.912370287
  132 ASN   N       1317    0.640973699    0.090807182    6.860714691
  132 ASN   H       1318    0.559873836    0.082346585    6.802809785
  132 ASN   CA      1319    0.678463042    0.223197485    6.912448692
  132 ASN   CB      1320    0.584030877    0.336778851    6.872535351
  132 ASN   CG      1321    0.610390749    0.383547647    6.729266973
  132 ASN   OD1     1322    0.678295145    0.480181422    6.694916653
  132 ASN   ND2     1323    0.532319145    0.327301273    6.637469502
  132 ASN   HD21    1324    0.539195032    0.360775274    6.543489793
  132 ASN   HD22    1325    0.463651016    0.255030262    6.645319174
  132 ASN   C       1326    0.727160773    0.226133337    7.057466707
  132 ASN   O       1327    0.836706573    0.273978844    7.086489958
  133 LEU   N       1328    0.665625073    0.141934273    7.140024783
  133 LEU   H       1329    0.581131056    0.092555734    7.119468849
  133 LEU   CA      1330    0.688758315    0.131331678    7.284815503
  133 LEU   CB      1331    0.572576928    0.050424717    7.342842239
  133 LEU   CG      1332    0.434867203    0.106842936    7.307263484
  133 LEU   CD1     1333    0.328242195    0.035137518    7.390320650
  133 LEU   CD2     1334    0.432334718    0.258550725    7.327014017
  133 LEU   C       1335    0.826973853    0.078047352    7.323157028
  133 LEU   O       1336    0.882652560    0.111701914    7.427549257
  134 ALA   N       1337    0.896210321    0.012933812    7.230121667
  134 ALA   H       1338    0.866109803   -0.006855356    7.136828648
  134 ALA   CA      1339    1.036330869    6.464995751    7.245379182
  134 ALA   CB      1340    1.077586830    6.379208689    7.125586289
  134 ALA   C       1341    1.138322876    0.083296129    7.266162659
  134 ALA   O       1342    1.222839246    0.074434595    7.355096716
  135 LYSH  N       1343    1.101461078    0.199678539    7.213374893
  135 LYSH  H       1344    1.031553282    0.202922331    7.141931419
  135 LYSH  CA      1345    1.164477479    0.329873013    7.239610116
  135 LYSH  CB      1346    1.119677982    0.434901402    7.137771515
  135 LYSH  CG      1347    1.178547290    0.418260003    6.997545741
  135 LYSH  CD      1348    1.327880260    0.449466889    7.009156678
  135 LYSH  CE      1349    1.408621004    0.423675356    6.881780648
  135 LYSH  NZ      1350    1.547798646    0.466935599    6.900945878
  135 LYSH  HZ1     1351    1.556560421    0.563969856    6.923476068
  135 LYSH  HZ2     1352    1.597699249    0.456328145    6.814930650
  135 LYSH  HZ3     1353    1.590338156    0.410672037    6.971840624
  135 LYSH  C       1354    1.137752051    0.378859344    7.382066599
  135 LYSH  O       1355    1.070956221    0.479501871    7.405239591
  136 SER   N       1356    1.190361575    0.302944281    7.477750256
  136 SER   H       1357    1.202818656    0.204895632    7.462541471
  136 SER   CA      1358    1.168258294    0.343598098    7.617274069
  136 SER   CB      1359    1.028631322    0.295930994    7.657795118
  136 SER   OG      1360    1.017729002    0.153502791    7.664314238
  136 SER   HG      1361    0.974475686    0.142233550    7.574859367
  136 SER   C       1362    1.264836386    0.274360160    7.713664023
  136 SER   O       1363    1.327934545    0.173916001    7.681100879
  137 ARG   N       1364    1.274632701    0.334178368    7.832061444
  137 ARG   H       1365    1.254650388    0.431897642    7.839298194
  137 ARG   CA      1366    1.341460160    0.273948954    7.948325592
  137 ARG   CB      1367    1.374292378    0.377042799    8.056509352
  137 ARG   CG      1368    1.436369115    0.331277238    8.188661355
  137 ARG   CD      1369    1.465341422    0.466094159    8.254920966
  137 ARG   NE      1370    1.528989358    0.433716218    8.383397469
  137 ARG   HE      1371    1.623125624    0.401828955    8.372370576
  137 ARG   CZ      1372    1.479147440    0.475417993    8.500569924
  137 ARG   NH1     1373    1.370214555    0.553356095    8.504284702
  137 ARG   HH11    1374    1.338995105    0.596887121    8.588717532
  137 ARG   HH12    1375    1.313478524    0.569642361    8.423572786
  137 ARG   NH2     1376    1.526214820    0.412587588    8.609165652
  137 ARG   HH21    1377    1.506011380    0.448737575    8.700182392
  137 ARG   HH22    1378    1.599050093    0.344522232    8.601341070
  137 ARG   C       1379    1.265516116    0.150065388    7.996225666
  137 ARG   O       1380    1.322353097    0.047603130    8.033673309
  138 TRP   N       1381    1.133775367    0.153090788    7.978192186
  138 TRP   H       1382    1.090807106    0.228656706    7.928751804
  138 TRP   CA      1383    1.033798601    0.051361422    8.013810729
  138 TRP   CB      1384    0.891575114    0.088595016    7.971416892
  138 TRP   CG      1385    0.775227562    6.487696764    8.001337552
  138 TRP   CD1     1386    0.712340571    6.469934758    8.117185193
  138 TRP   HD1     1387    0.762737193    6.458757503    8.213185892
  138 TRP   CD2     1388    0.702665956    6.430540652    7.897453049
  138 TRP   NE1     1389    0.593094236    6.418115024    8.089221159
  138 TRP   HE1     1390    0.518855728    6.403086530    8.154511346
  138 TRP   CE2     1391    0.586974772    6.385998853    7.960308515
  138 TRP   CE3     1392    0.716273661    6.411753716    7.760397933
  138 TRP   HE3     1393    0.809019978    6.435163272    7.708115349
  138 TRP   CZ2     1394    0.486974804    6.320325123    7.889541244
  138 TRP   HZ2     1395    0.407764380    6.274794020    7.948978573
  138 TRP   CZ3     1396    0.616407986    6.343963342    7.691460615
  138 TRP   HZ3     1397    0.609763737    6.353428498    7.583071303
  138 TRP   CH2     1398    0.499214159    6.300758554    7.752467200
  138 TRP   HH2     1399    0.416562443    6.256945829    7.696519345
  138 TRP   C       1400    1.060488733    6.400600356    7.971566221
  138 TRP   O       1401    1.066554789    6.312786803    8.057495900
  139 TYR   N       1402    1.081161235    6.385431303    7.841051520
  139 TYR   H       1403    1.097244646    6.466598101    7.784881589
  139 TYR   CA      1404    1.116770016    6.259592677    7.773905725
  139 TYR   CB      1405    1.116488526    6.291335054    7.624227694
  139 TYR   CG      1406    1.105466105    6.165831253    7.537434445
  139 TYR   CD1     1407    0.979829546    6.128374422    7.491244817
  139 TYR   HD1     1408    0.891943781    6.189619265    7.511351879
  139 TYR   CD2     1409    1.217589221    6.089081413    7.508168383
  139 TYR   HD2     1410    1.318273539    6.118464557    7.537809960
  139 TYR   CE1     1411    0.961996600    6.011670214    7.417894011
  139 TYR   HE1     1412    0.871848409    5.998466763    7.358080683
  139 TYR   CE2     1413    1.202836268    5.967199179    7.442999859
  139 TYR   HE2     1414    1.290409925    5.903148541    7.432635825
  139 TYR   CZ      1415    1.074657429    5.931712243    7.402603041
  139 TYR   OH      1416    1.059056206    5.825323912    7.319347518
  139 TYR   HH      1417    0.963799319    5.823491081    7.288970094
  139 TYR   C       1418    1.248990894    6.199781418    7.822423266
  139 TYR   O       1419    1.247434562    6.078528256    7.843079153
  140 ASN   N       1420    1.356135743    6.278046515    7.831632765
  140 ASN   H       1421    1.360920494    6.359438977    7.773715970
  140 ASN   CA      1422    1.481020681    6.249475995    7.903741672
  140 ASN   CB      1423    1.574130079    6.370065002    7.889595412
  140 ASN   CG      1424    1.602585062    6.387310820    7.740272547
  140 ASN   OD1     1425    1.517120945    6.407124663    7.654069768
  140 ASN   ND2     1426    1.729563198    6.375506613    7.702506629
  140 ASN   HD21    1427    1.751023517    6.403677015    7.608992431
  140 ASN   HD22    1428    1.806545561    6.336841055    7.753274937
  140 ASN   C       1429    1.465647504    6.216070204    8.052264367
  140 ASN   O       1430    1.528574486    6.120905387    8.098240850
  141 GLN   N       1431    1.396987979    6.297823579    8.131582053
  141 GLN   H       1432    1.366282250    6.384890288    8.093148305
  141 GLN   CA      1433    1.362184375    6.269329776    8.271541303
  141 GLN   CB      1434    1.285352114    6.390728990    8.324198345
  141 GLN   CG      1435    1.304069447    6.410077512    8.474810777
  141 GLN   CD      1436    1.226321336    0.036795735    8.527988014
  141 GLN   OE1     1437    1.109060108    0.054037085    8.495080158
  141 GLN   NE2     1438    1.279403393    0.121261068    8.615943558
  141 GLN   HE21    1439    1.224864750    0.196923548    8.652011534
  141 GLN   HE22    1440    1.377691732    0.129663719    8.632339360
  141 GLN   C       1441    1.300243851    6.134243713    8.307971938
  141 GLN   O       1442    1.341048619    6.071747636    8.405745675
  142 THR   N       1443    1.187280110    6.099509167    8.246950799
  142 THR   H       1444    1.152335031    6.181353933    8.201320041
  142 THR   CA      1445    1.116378324    5.970970127    8.254925759
  142 THR   CB      1446    0.993598744    5.978939177    8.345885083
  142 THR   OG1     1447    0.944060695    6.113053074    8.342970748
  142 THR   HG1     1448    0.898835839    6.127985704    8.255041101
  142 THR   CG2     1449    1.026792873    5.961294434    8.494196822
  142 THR   C       1450    1.081646185    5.907338827    8.120189774
  142 THR   O       1451    0.963937895    5.904059785    8.084608749
  143 PRO   N       1452    1.177712673    5.842712236    8.054721047
  143 PRO   CA      1453    1.162922836    5.776688255    7.924214066
  143 PRO   CB      1454    1.290847803    5.693638592    7.911953588
  143 PRO   CG      1455    1.392369437    5.790594643    7.972804009
  143 PRO   CD      1456    1.318064698    5.837341438    8.098131232
  143 PRO   C       1457    1.036343474    5.691462451    7.913110997
  143 PRO   O       1458    0.936008582    5.737773674    7.859073326
  144 ASN   N       1459    1.024502739    5.589275148    7.997426870
  144 ASN   H       1460    1.083875466    5.579470232    8.077294026
  144 ASN   CA      1461    0.910788340    5.496513387    7.988685843
  144 ASN   CB      1462    0.935545135    5.365545829    8.063810101
  144 ASN   CG      1463    1.047229983    5.284484133    7.997727827
  144 ASN   OD1     1464    1.164050929    5.320986839    8.009905980
  144 ASN   ND2     1465    1.017130749    5.178028311    7.923909803
  144 ASN   HD21    1466    1.081266142    5.116803570    7.877669020
  144 ASN   HD22    1467    0.925500913    5.137982353    7.922755014
  144 ASN   C       1468    0.772138810    5.558447231    8.007502601
  144 ASN   O       1469    0.686036133    5.538872489    7.921865839
  145 ARG   N       1470    0.760259962    5.646686076    8.106304622
  145 ARG   H       1471    0.827035938    5.645626862    8.180740805
  145 ARG   CA      1472    0.633093557    5.714515820    8.135278271
  145 ARG   CB      1473    0.648013505    5.794276495    8.265003134
  145 ARG   CG      1474    0.522230552    5.873162038    8.301934890
  145 ARG   CD      1475    0.556631761    5.967632081    8.417264947
  145 ARG   NE      1476    0.431384847    6.023915267    8.469719715
  145 ARG   HE      1477    0.350637685    6.010164172    8.412371390
  145 ARG   CZ      1478    0.414916324    6.094526888    8.582402750
  145 ARG   NH1     1479    0.509186636    6.113513691    8.675722437
  145 ARG   HH11    1480    0.485417842    6.168260603    8.755953551
  145 ARG   HH12    1481    0.599761841    6.079045556    8.651062630
  145 ARG   NH2     1482    0.290694479    6.141093639    8.601211639
  145 ARG   HH21    1483    0.261170913    6.185857854    8.685609622
  145 ARG   HH22    1484    0.233890945    6.149445298    8.519342968
  145 ARG   C       1485    0.587390873    5.805422881    8.020996580
  145 ARG   O       1486    0.478291799    5.791034540    7.966022138
  146 ALA   N       1487    0.684208566    5.884945043    7.976345726
  146 ALA   H       1488    0.760036008    5.910104738    8.036488990
  146 ALA   CA      1489    0.670310640    5.971777434    7.858553314
  146 ALA   CB      1490    0.803401693    6.041173278    7.828861714
  146 ALA   C       1491    0.617064046    5.900675565    7.733984668
  146 ALA   O       1492    0.510130550    5.928419943    7.679929244
  147 LYSH  N       1493    0.681849698    5.787154298    7.709417028
  147 LYSH  H       1494    0.774679348    5.779884373    7.745866435
  147 LYSH  CA      1495    0.653892228    5.689099257    7.603527290
  147 LYSH  CB      1496    0.762697985    5.581972099    7.613093532
  147 LYSH  CG      1497    0.898034059    5.633951221    7.564191794
  147 LYSH  CD      1498    0.993586925    5.515142649    7.576934830
  147 LYSH  CE      1499    1.135289497    5.544581441    7.527308287
  147 LYSH  NZ      1500    1.221760762    5.425741110    7.523853616
  147 LYSH  HZ1     1501    1.205566222    5.372990415    7.607252902
  147 LYSH  HZ2     1502    1.319219509    5.445864056    7.533707364
  147 LYSH  HZ3     1503    1.203958277    5.370518466    7.442406989
  147 LYSH  C       1504    0.517553508    5.620798187    7.615958269
  147 LYSH  O       1505    0.440099253    5.630774066    7.520926080
  148 ARG   N       1506    0.478603776    5.595189012    7.740518076
  148 ARG   H       1507    0.545823725    5.566735235    7.808856845
  148 ARG   CA      1508    0.340797899    5.549862911    7.764323667
  148 ARG   CB      1509    0.317703783    5.510462522    7.910356975
  148 ARG   CG      1510    0.396628703    5.386994288    7.954339200
  148 ARG   CD      1511    0.341534496    5.330566054    8.085455865
  148 ARG   NE      1512    0.347295689    5.426448556    8.196732693
  148 ARG   HE      1513    0.266170764    5.484195572    8.205900813
  148 ARG   CZ      1514    0.442711888    5.431904345    8.290643324
  148 ARG   NH1     1515    0.536915479    5.337847265    8.305972777
  148 ARG   HH11    1516    0.601275348    5.334668486    8.382433180
  148 ARG   HH12    1517    0.558045595    5.270140921    8.235491993
  148 ARG   NH2     1518    0.426319155    5.523728210    8.386837230
  148 ARG   HH21    1519    0.497558551    5.539643433    8.455186112
  148 ARG   HH22    1520    0.341504196    5.576461606    8.391900523
  148 ARG   C       1521    0.236796497    5.656432747    7.729128935
  148 ARG   O       1522    0.167273378    5.627225228    7.631945055
  149 VAL   N       1523    0.264645620    5.775055590    7.782460864
  149 VAL   H       1524    0.334954298    5.785648282    7.852778023
  149 VAL   CA      1525    0.180521300    5.893603489    7.760524639
  149 VAL   CB      1526    0.224174346    6.010240869    7.849422115
  149 VAL   CG1     1527    0.136214240    6.131865731    7.819766232
  149 VAL   CG2     1528    0.211333546    5.984551843    7.999705251
  149 VAL   C       1529    0.163617099    5.932073087    7.613398831
  149 VAL   O       1530    0.052602519    5.959923528    7.568337501
  150 ILE   N       1531    0.273550684    5.911141224    7.541518894
  150 ILE   H       1532    0.362849269    5.901486054    7.585495757
  150 ILE   CA      1533    0.290047105    5.933877661    7.397227620
  150 ILE   CB      1534    0.437143002    5.954333222    7.360384667
  150 ILE   CG1     1535    0.464675588    6.101732062    7.390801959
  150 ILE   CG2     1536    0.476267217    5.906452591    7.220419375
  150 ILE   CD      1537    0.614215347    6.134021037    7.393265619
  150 ILE   C       1538    0.208559089    5.834852960    7.313768501
  150 ILE   O       1539    0.116172689    5.880058533    7.246312966
  151 THR   N       1540    0.227462358    5.706099301    7.341282034
  151 THR   H       1541    0.290433448    5.671144828    7.410668518
  151 THR   CA      1542    0.153572920    5.594701559    7.280092766
  151 THR   CB      1543    0.207246536    5.458353620    7.324109078
  151 THR   OG1     1544    0.348731613    5.450791990    7.304684485
  151 THR   HG1     1545    0.376406084    5.359706164    7.335334195
  151 THR   CG2     1546    0.139726168    5.332227897    7.269830602
  151 THR   C       1547    0.003485506    5.596342577    7.309820649
  151 THR   O       1548   -0.069022336    5.571913918    7.213508854
  152 THR   N       1549    6.021233687    5.642039153    7.426277268
  152 THR   H       1550    6.082802257    5.652609100    7.504368880
  152 THR   CA      1551    5.882190209    5.657200817    7.471541809
  152 THR   CB      1552    5.861191712    5.676951955    7.621796972
  152 THR   OG1     1553    5.963938723    5.753689944    7.685070131
  152 THR   HG1     1554    5.978873292    5.834268309    7.627759673
  152 THR   CG2     1555    5.846758608    5.542375538    7.693134247
  152 THR   C       1556    5.814056839    5.771443425    7.395925297
  152 THR   O       1557    5.704613417    5.756819569    7.341728289
  153 PHE   N       1558    5.892579024    5.873979941    7.364109659
  153 PHE   H       1559    5.975036283    5.875873230    7.420667117
  153 PHE   CA      1560    5.862186838    5.982602630    7.269830158
  153 PHE   CB      1561    5.954733221    6.102334642    7.292379305
  153 PHE   CG      1562    5.914910749    6.211068898    7.392391721
  153 PHE   CD1     1563    5.809838935    6.298614655    7.367508028
  153 PHE   HD1     1564    5.719820941    6.262778384    7.317553263
  153 PHE   CD2     1565    6.012464084    6.248907962    7.483893592
  153 PHE   HD2     1566    6.076796657    6.177993755    7.536005245
  153 PHE   CE1     1567    5.804336579    6.422477403    7.430325339
  153 PHE   HE1     1568    5.722621562    6.491846114    7.410534976
  153 PHE   CE2     1569    6.005638455    6.373080128    7.545975114
  153 PHE   HE2     1570    6.069329743    6.392993331    7.632160430
  153 PHE   CZ      1571    5.900687192    6.461197713    7.522714083
  153 PHE   HZ      1572    5.894030374    6.558570828    7.571244384
  153 PHE   C       1573    5.860876369    5.946182663    7.121230382
  153 PHE   O       1574    5.766685418    5.976086986    7.047980471
  154 ARG   N       1575    5.969237715    5.883587482    7.076176525
  154 ARG   H       1576    6.056207008    5.889199322    7.125226001
  154 ARG   CA      1577    5.992528627    5.832193102    6.940426179
  154 ARG   CB      1578    6.136847309    5.782274979    6.930928625
  154 ARG   CG      1579    6.165438075    5.734290174    6.788493288
  154 ARG   CD      1580    0.248225228    5.687582945    6.788145409
  154 ARG   NE      1581    0.349730667    5.793631267    6.780433284
  154 ARG   HE      1582    0.342033978    5.856613980    6.703150397
  154 ARG   CZ      1583    0.464025380    5.798623013    6.850193756
  154 ARG   NH1     1584    0.508850774    5.695575911    6.923169975
  154 ARG   HH11    1585    0.604908113    5.700997581    6.950415148
  154 ARG   HH12    1586    0.449336061    5.617335099    6.941476205
  154 ARG   NH2     1587    0.538681526    5.909040244    6.836422183
  154 ARG   HH21    1588    0.621946525    5.919262706    6.890841527
  154 ARG   HH22    1589    0.524068426    5.977388020    6.764909480
  154 ARG   C       1590    5.893460310    5.724954892    6.894641054
  154 ARG   O       1591    5.826614552    5.750117401    6.794492561
  155 THR   N       1592    5.846830034    5.634107813    6.979855222
  155 THR   H       1593    5.905164029    5.615901532    7.059021312
  155 THR   CA      1594    5.736583256    5.545843686    6.939029904
  155 THR   CB      1595    5.765272304    5.401330609    6.980336813
  155 THR   OG1     1596    5.756261604    5.381201424    7.121636173
  155 THR   HG1     1597    5.711380071    5.295558492    7.147167156
  155 THR   CG2     1598    5.896119757    5.349721484    6.920118263
  155 THR   C       1599    5.596686256    5.591927765    6.980464188
  155 THR   O       1600    5.496522831    5.578842700    6.910277411
  156 GLY   N       1601    5.589131969    5.651875798    7.098947130
  156 GLY   H       1602    5.668641430    5.674189692    7.155349124
  156 GLY   CA      1603    5.468095444    5.679736223    7.177588073
  156 GLY   C       1604    5.399514943    5.558955851    7.241769942
  156 GLY   O       1605    5.283975017    5.561329994    7.283859130
  157 THR   N       1606    5.475690147    5.449995231    7.237597376
  157 THR   H       1607    5.566801055    5.424880559    7.204911153
  157 THR   CA      1608    5.436468949    5.327385949    7.308574194
  157 THR   CB      1609    5.463175537    5.204378668    7.221583882
  157 THR   OG1     1610    5.600181784    5.179961345    7.188688177
  157 THR   HG1     1611    5.599929128    5.093108770    7.139129554
  157 THR   CG2     1612    5.380845683    5.207157634    7.092662155
  157 THR   C       1613    5.519785487    5.310395844    7.435759549
  157 THR   O       1614    5.625365576    5.368016499    7.461471491
  158 TRP   N       1615    5.477150242    5.211003581    7.513179795
  158 TRP   H       1616    5.390944923    5.161200001    7.503784536
  158 TRP   CA      1617    5.554236213    5.181520748    7.634838027
  158 TRP   CB      1618    5.463960586    5.176033341    7.758257357
  158 TRP   CG      1619    5.413567172    5.306885531    7.819495470
  158 TRP   CD1     1620    5.290844349    5.350049144    7.791832869
  158 TRP   HD1     1621    5.223181368    5.302365268    7.720917505
  158 TRP   CD2     1622    5.473423581    5.404400496    7.898423512
  158 TRP   NE1     1623    5.275233712    5.470176778    7.846755014
  158 TRP   HE1     1624    5.184293623    5.511733344    7.848977115
  158 TRP   CE2     1625    5.382802705    5.508513770    7.914942580
  158 TRP   CE3     1626    5.587586676    5.401169555    7.977662923
  158 TRP   HE3     1627    5.663031162    5.325260159    7.956970806
  158 TRP   CZ2     1628    5.404189791    5.604483979    8.013194799
  158 TRP   HZ2     1629    5.326115185    5.676157925    8.038655201
  158 TRP   CZ3     1630    5.615248001    5.498541458    8.072928756
  158 TRP   HZ3     1631    5.702471084    5.491249154    8.137890078
  158 TRP   CH2     1632    5.518038193    5.595947883    8.092501417
  158 TRP   HH2     1633    5.543416589    5.671031599    8.167317913
  158 TRP   C       1634    5.669835560    5.081349440    7.631085137
  158 TRP   O       1635    5.724527968    5.053020765    7.737558382
  159 ASP   N       1636    5.700641804    5.029812837    7.512409127
  159 ASP   H       1637    5.639045288    5.027992388    7.433647012
  159 ASP   CA      1638    5.805561780    4.929745556    7.488144543
  159 ASP   CB      1639    5.822308611    4.879108995    7.344731818
  159 ASP   CG      1640    5.692397198    4.804379562    7.313948816
  159 ASP   OD1     1641    5.582423389    4.863336747    7.321167318
  159 ASP   OD2     1642    5.706060739    4.684742728    7.280419830
  159 ASP   C       1643    5.943464400    4.965902441    7.543715778
  159 ASP   O       1644    6.025170613    4.874918278    7.556979692
  160 ALA   N       1645    5.979271648    5.092449212    7.563562913
  160 ALA   H       1646    5.942596216    5.164742916    7.504997868
  160 ALA   CA      1647    0.033930278    5.129820716    7.643521579
  160 ALA   CB      1648    0.035335778    5.279848570    7.673569161
  160 ALA   C       1649    0.039369456    5.070623237    7.784500749
  160 ALA   O       1650    0.147791078    5.058004624    7.841218170
  161 TYR   N       1651    5.986064169    5.050095677    7.845871192
  161 TYR   H       1652    5.898642423    5.055457950    7.797599784
  161 TYR   CA      1653    5.966776469    5.013499674    7.986930634
  161 TYR   CB      1654    5.898894270    5.127917294    8.062518935
  161 TYR   CG      1655    5.983795880    5.253331584    8.084244962
  161 TYR   CD1     1656    5.993491785    5.356733238    7.991845844
  161 TYR   HD1     1657    5.933926313    5.360154463    7.900612203
  161 TYR   CD2     1658    6.023804227    5.279652140    8.214736361
  161 TYR   HD2     1659    6.004836972    5.200677145    8.287431457
  161 TYR   CE1     1660    6.046150420    5.479492449    8.030262483
  161 TYR   HE1     1661    6.036035251    5.566484387    7.965369384
  161 TYR   CE2     1662    0.010792030    5.403001515    8.254950101
  161 TYR   HE2     1663    0.017417476    5.434212470    8.359166222
  161 TYR   CZ      1664    0.026247215    5.503548058    8.160232253
  161 TYR   OH      1665    0.106831063    5.610581021    8.183528733
  161 TYR   HH      1666    0.101210687    5.636593282    8.279916741
  161 TYR   C       1667    5.911992923    4.876143104    8.026217540
  161 TYR   O       1668    5.835614320    4.865576853    8.122049141
  162 LYSH  N       1669    5.935756944    4.786994250    7.930416805
  162 LYSH  H       1670    6.005993499    4.774698176    7.860295273
  162 LYSH  CA      1671    5.895068971    4.647546791    7.952934634
  162 LYSH  CB      1672    5.803348834    4.603483834    7.838690700
  162 LYSH  CG      1673    5.677620035    4.690345253    7.846349342
  162 LYSH  CD      1674    5.563887995    4.677340954    7.744836017
  162 LYSH  CE      1675    5.429334869    4.725180525    7.799779373
  162 LYSH  NZ      1676    5.319589775    4.697545211    7.705963903
  162 LYSH  HZ1     1677    5.315071634    4.603382267    7.672588104
  162 LYSH  HZ2     1678    5.328707884    4.766974044    7.634570550
  162 LYSH  HZ3     1679    5.232831747    4.713189455    7.753174894
  162 LYSH  C       1680    6.014950622    4.553598424    7.938403730
  162 LYSH  O1      1681    6.043154544    4.478690653    8.034404007
  162 LYSH  O2      1682    6.096281198    4.556347801    7.843527452
  163 EDSR  F2      1683    5.888968840    0.390933120    7.672654577
  163 EDSR  dMe1    1684    6.008533851    0.316407175    7.612982289
  163 EDSR  CE1     1685    5.987948434    0.360962518    7.589014675
  163 EDSR  dHE1    1686    6.084420653    0.361538266    7.615311522
  163 EDSR  dH4     1687    5.980895995    0.351303312    7.629527368
  163 EDSR  F1      1688    5.772100048    0.398646763    7.597781463
  163 EDSR  dH3     1689    5.763820507    0.346731673    7.502284836
  163 EDSR  CD1     1690    5.941114265    0.350497727    7.464969541
  163 EDSR  HD1     1691    5.996598195    0.310434138    7.380131634
  163 EDSR  CG      1692    5.809545038    0.369875224    7.467040225
  163 EDSR  HG      1693    5.719966296    0.370216028    7.360748711
  163 EDSR  CE3     1694    5.656629767    0.450710759    7.655047470
  163 EDSR  HE3     1695    5.562472165    0.453021112    7.600168506
  163 EDSR  CZ2     1696    5.890557344    0.431992565    7.805443081
  163 EDSR  HZ2     1697    5.972944762    0.405167532    7.871577492
  163 EDSR  dMe2    1698    6.021073333    0.413911166    7.883232710
  163 EDSR  CZ3     1699    5.656776131    0.497974322    7.785765408
  163 EDSR  HZ3     1700    5.569685413    0.549064794    7.826846185
  163 EDSR  d2Me    1701    5.555038300    0.602260862    7.832515469
  163 EDSR  CH2     1702    5.773363431    0.483126361    7.859988790
  163 EDSR  HH2     1703    5.765506954    0.484359402    7.968698414
  163 EDSR  d3Me    1704    0.078146909    0.384480034    7.647885966
  163 EDSR  d4Me    1705    0.193374026    0.327264366    7.565082510
  163 EDSR  d5Me    1706    0.107005782    0.365197332    7.796909827
  163 EDSR  dC10    1707    0.212344886    0.179374592    7.599401300
  164 CL-   CL      1708    0.726009689    5.157040411    1.273787675
  165 CL-   CL      1709    2.164731183    0.185514350    7.325685462
  166 CL-   CL      1710    6.019519807    1.914102696    6.656397672
  167 CL-   CL      1711    4.902183659    1.823181385    8.208569694
  168 CL-   CL      1712    5.936137100    1.633081205    1.605647798
  169 CL-   CL      1713    4.988171554    1.041879544    6.052332761
  170 CL-   CL      1714    1.203234998    4.984638280    1.376647961
  171 CL-   CL      1715    1.484531095    5.102490234    7.768112374
  172 CL-   CL      1716    1.553591035    6.225207766    3.177111920
    1 SOLV  OW      1717    6.001186934    5.455657421    3.918591368
    1 SOLV  HW1     1718    5.902390552    5.463470883    3.905240390
    1 SOLV  HW2     1719    6.032588378    5.529038868    3.978833612
    2 SOLV  OW      1720    4.766230259    3.158114402    1.874115783
    2 SOLV  HW1     1721    4.741507417    3.227693366    1.806680085
    2 SOLV  HW2     1722    4.799436163    3.076377507    1.827036524
    3 SOLV  OW      1723    4.932175380    5.809192039    6.461878344
    3 SOLV  HW1     1724    4.996518904    5.764838385    6.524269695
    3 SOLV  HW2     1725    4.934333070    5.762855813    6.373287384
    4 SOLV  OW      1726    0.750666269    0.727914852    0.720016155
    4 SOLV  HW1     1727    0.764425659    0.644093462    0.772786770
    4 SOLV  HW2     1728    0.817803288    0.732118415    0.646022926
    5 SOLV  OW      1729    4.824706177    2.002689464    3.592986326
    5 SOLV  HW1     1730    4.897773686    1.994462106    3.660761651
    5 SOLV  HW2     1731    4.764522227    1.923056139    3.599021422
    6 SOLV  OW      1732    4.181369159    1.157890547    1.571242308
    6 SOLV  HW1     1733    4.245757864    1.101189300    1.519870199
    6 SOLV  HW2     1734    4.150354681    1.108088307    1.652223058
    7 SOLV  OW      1735    3.053283710    6.466480442    3.476604788
    7 SOLV  HW1     1736    3.021274787    6.372587829    3.489239318
    7 SOLV  HW2     1737    2.999164300    6.510816524    3.405152567
    8 SOLV  OW      1738    0.770419747    2.302105865    1.394819753
    8 SOLV  HW1     1739    0.733289290    2.230810047    1.454302871
    8 SOLV  HW2     1740    0.702086820    2.374044699    1.382352831
    9 SOLV  OW      1741    2.461171529    3.434937651    2.332764383
    9 SOLV  HW1     1742    2.460777899    3.351412376    2.387749968
    9 SOLV  HW2     1743    2.469838054    3.411122231    2.236029036
   10 SOLV  OW      1744    2.089765510    2.529235818    1.605404153
   10 SOLV  HW1     1745    2.130507477    2.478487651    1.529478360
   10 SOLV  HW2     1746    2.048853790    2.613706185    1.570893263
   11 SOLV  OW      1747    3.750267353    4.663364294    2.863232489
   11 SOLV  HW1     1748    3.766785010    4.564744842    2.862053031
   11 SOLV  HW2     1749    3.671845195    4.683326508    2.921981992
   12 SOLV  OW      1750    2.094959703    3.615063805    5.949068730
   12 SOLV  HW1     1751    2.110210403    3.532363698    6.003180986
   12 SOLV  HW2     1752    2.161077303    3.685122706    5.975906347
   13 SOLV  OW      1753    0.612571570    4.480243123    3.340431625
   13 SOLV  HW1     1754    0.682328692    4.409095839    3.331943438
   13 SOLV  HW2     1755    0.548635801    4.455712684    3.413304823
   14 SOLV  OW      1756    0.708332678    4.691899096    3.645272532
   14 SOLV  HW1     1757    0.755531861    4.779161348    3.657825285
   14 SOLV  HW2     1758    0.772177848    4.616765688    3.661969958
   15 SOLV  OW      1759    5.228872793    3.029133382    0.170744045
   15 SOLV  HW1     1760    5.307868824    2.977625852    0.137477746
   15 SOLV  HW2     1761    5.146446629    2.997960118    0.123476793
   16 SOLV  OW      1762    2.706416546    4.847654791    2.023868449
   16 SOLV  HW1     1763    2.798435492    4.883657229    2.008494009
   16 SOLV  HW2     1764    2.677492286    4.794890197    1.943997777
   17 SOLV  OW      1765    0.399679573    2.215485437    3.674983574
   17 SOLV  HW1     1766    0.439299063    2.306444850    3.687502471
   17 SOLV  HW2     1767    0.344311028    2.214416844    3.591717461
   18 SOLV  OW      1768    1.727393301    1.674936267    5.631661242
   18 SOLV  HW1     1769    1.707364688    1.577000004    5.628944936
   18 SOLV  HW2     1770    1.695438858    1.713100926    5.718393012
   19 SOLV  OW      1771    1.522222440    6.203704152    7.153550253
   19 SOLV  HW1     1772    1.595049384    6.156320522    7.203058523
   19 SOLV  HW2     1773    1.465852356    6.255029531    7.218266188
   20 SOLV  OW      1774    1.464222764    4.055970109    1.725254207
   20 SOLV  HW1     1775    1.384237890    3.996279567    1.718968771
   20 SOLV  HW2     1776    1.471075994    4.092869002    1.817944660
   21 SOLV  OW      1777    1.561228478    4.729885060    8.168311171
   21 SOLV  HW1     1778    1.462908718    4.742519351    8.155134447
   21 SOLV  HW2     1779    1.606956021    4.818766771    8.165300627
   22 SOLV  OW      1780    1.839439669    2.439436313    2.894332082
   22 SOLV  HW1     1781    1.794047462    2.385388430    2.823491405
   22 SOLV  HW2     1782    1.915677791    2.387132940    2.932439281
   23 SOLV  OW      1783    2.824444842    4.772627479    5.664422376
   23 SOLV  HW1     1784    2.816763464    4.682962443    5.708024891
   23 SOLV  HW2     1785    2.832751832    4.843270984    5.734711113
   24 SOLV  OW      1786    3.152617584    1.149704674    2.300290783
   24 SOLV  HW1     1787    3.192135508    1.241273485    2.307608811
   24 SOLV  HW2     1788    3.223670692    1.084814097    2.273074318
   25 SOLV  OW      1789    5.245842314    3.893342468    4.880052027
   25 SOLV  HW1     1790    5.280792967    3.986679632    4.871885704
   25 SOLV  HW2     1791    5.316131587    3.834851172    4.920526964
   26 SOLV  OW      1792    3.319434960    2.828435974    7.677532472
   26 SOLV  HW1     1793    3.362047322    2.907940314    7.720698502
   26 SOLV  HW2     1794    3.255332000    2.786106615    7.741556277
   27 SOLV  OW      1795    2.123441696    3.637020512    6.249813124
   27 SOLV  HW1     1796    2.206677291    3.597622989    6.210830212
   27 SOLV  HW2     1797    2.073779765    3.566557252    6.300495010
   28 SOLV  OW      1798    0.864940661    4.973510974    1.747688467
   28 SOLV  HW1     1799    0.799113277    5.046445088    1.729049955
   28 SOLV  HW2     1800    0.916945176    4.995815773    1.830138711
   29 SOLV  OW      1801    0.516873105    1.199616944    3.539101997
   29 SOLV  HW1     1802    0.426971915    1.176054487    3.502188561
   29 SOLV  HW2     1803    0.512965421    1.199449813    3.639025720
   30 SOLV  OW      1804    3.374278924    4.952595323    4.313878791
   30 SOLV  HW1     1805    3.401330165    4.911313458    4.226907411
   30 SOLV  HW2     1806    3.333667373    5.042395663    4.296948669
   31 SOLV  OW      1807    4.802623823    3.756453095    4.734633696
   31 SOLV  HW1     1808    4.778307485    3.836177258    4.789886072
   31 SOLV  HW2     1809    4.723814116    3.728675630    4.679702232
   32 SOLV  OW      1810    2.731446471    3.433016472    0.234089891
   32 SOLV  HW1     1811    2.706634937    3.337401454    0.249652562
   32 SOLV  HW2     1812    2.762586357    3.473770120    0.319935681
   33 SOLV  OW      1813    5.174353853    4.205346431    4.524362102
   33 SOLV  HW1     1814    5.093515022    4.153434780    4.496608241
   33 SOLV  HW2     1815    5.147261843    4.277961421    4.587553110
   34 SOLV  OW      1816    5.076809372    2.563977020    6.537590156
   34 SOLV  HW1     1817    4.990573096    2.528999545    6.574195078
   34 SOLV  HW2     1818    5.143578570    2.572099235    6.611589763
   35 SOLV  OW      1819    1.916659719    5.642547279    8.448050284
   35 SOLV  HW1     1820    1.828032638    5.600686354    8.428227426
   35 SOLV  HW2     1821    1.965937080    5.658364880    8.362484055
   36 SOLV  OW      1822    4.632356050    2.643208610    0.612573238
   36 SOLV  HW1     1823    4.685364189    2.595126443    0.542728437
   36 SOLV  HW2     1824    4.538279907    2.609302827    0.612240167
   37 SOLV  OW      1825    6.023451395    4.521416627    2.001498800
   37 SOLV  HW1     1826    6.000853856    4.461881057    1.924395576
   37 SOLV  HW2     1827    6.118326789    4.505807345    2.028976811
   38 SOLV  OW      1828    4.000405916    6.401139582    6.025434763
   38 SOLV  HW1     1829    4.031060143    6.488178426    5.986904609
   38 SOLV  HW2     1830    3.927895592    6.362998474    5.968097653
   39 SOLV  OW      1831    2.331686969    0.976034128    4.341632176
   39 SOLV  HW1     1832    2.364388259    0.888656839    4.305634268
   39 SOLV  HW2     1833    2.275242260    0.959720378    4.422551055
   40 SOLV  OW      1834    0.818466390    6.374560462    0.167645658
   40 SOLV  HW1     1835    0.890190230    6.310123224    0.194170529
   40 SOLV  HW2     1836    0.743747116    6.370425825    0.233977953
   41 SOLV  OW      1837    3.764642340    2.119308467    2.316479422
   41 SOLV  HW1     1838    3.807428033    2.042513518    2.364144833
   41 SOLV  HW2     1839    3.834234656    2.187486005    2.293923569
   42 SOLV  OW      1840    4.289677596    3.629078541    4.886475269
   42 SOLV  HW1     1841    4.234615478    3.615336079    4.968812025
   42 SOLV  HW2     1842    4.327513951    3.721644182    4.886743967
   43 SOLV  OW      1843    5.673820446    1.796482672    1.579391584
   43 SOLV  HW1     1844    5.759163455    1.748503383    1.599753030
   43 SOLV  HW2     1845    5.611775279    1.788711529    1.657430244
   44 SOLV  OW      1846    4.966130992    3.562099773    5.138168562
   44 SOLV  HW1     1847    4.935707793    3.614208596    5.217912752
   44 SOLV  HW2     1848    5.011295151    3.623526005    5.073460733
   45 SOLV  OW      1849    3.232204179    1.337340783    6.016525289
   45 SOLV  HW1     1850    3.161372324    1.310723584    6.081904029
   45 SOLV  HW2     1851    3.198280992    1.411874926    5.959132628
   46 SOLV  OW      1852    1.637214591    1.802924630    0.254218804
   46 SOLV  HW1     1853    1.573653915    1.855574068    0.197755454
   46 SOLV  HW2     1854    1.705215223    1.864460416    0.294084581
   47 SOLV  OW      1855    5.166202253    1.153603538    1.933721925
   47 SOLV  HW1     1856    5.098921408    1.176263103    2.004148111
   47 SOLV  HW2     1857    5.177520651    1.231560898    1.872121767
   48 SOLV  OW      1858    5.127577089    2.622914875    1.025826652
   48 SOLV  HW1     1859    5.223975610    2.607946463    1.003842408
   48 SOLV  HW2     1860    5.107626557    2.584635298    1.116030277
   49 SOLV  OW      1861    3.016291428    2.460958382    3.242147986
   49 SOLV  HW1     1862    3.019075445    2.496151388    3.148586470
   49 SOLV  HW2     1863    3.025676548    2.536841379    3.306597369
   50 SOLV  OW      1864    3.325001801    1.486867070    3.407057057
   50 SOLV  HW1     1865    3.323179089    1.555534559    3.334383178
   50 SOLV  HW2     1866    3.413805908    1.440890976    3.407254706
   51 SOLV  OW      1867    0.664025456    4.635273428    7.029704060
   51 SOLV  HW1     1868    0.703863457    4.617890787    7.119763918
   51 SOLV  HW2     1869    0.608995585    4.718699878    7.033136934
   52 SOLV  OW      1870    2.645232786    5.677056798    2.942092622
   52 SOLV  HW1     1871    2.606926745    5.759834570    2.983086835
   52 SOLV  HW2     1872    2.589196728    5.598244826    2.967561715
   53 SOLV  OW      1873    1.528392839    0.819192673    2.704464849
   53 SOLV  HW1     1874    1.432821929    0.812978823    2.733232944
   53 SOLV  HW2     1875    1.564516513    0.909398206    2.728088104
   54 SOLV  OW      1876    3.814290919    1.808770661    3.179531090
   54 SOLV  HW1     1877    3.722724969    1.772138439    3.196076882
   54 SOLV  HW2     1878    3.811028634    1.873534994    3.103406575
   55 SOLV  OW      1879    4.708901136    2.011039607    5.284656916
   55 SOLV  HW1     1880    4.616054162    2.047455702    5.291960877
   55 SOLV  HW2     1881    4.722227796    1.971731969    5.193676999
   56 SOLV  OW      1882    4.576963246    2.008180727    7.076477069
   56 SOLV  HW1     1883    4.498942705    2.068505940    7.059933424
   56 SOLV  HW2     1884    4.592486339    2.000000695    7.174925814
   57 SOLV  OW      1885    0.196592656    3.972043576    4.747146871
   57 SOLV  HW1     1886    0.161131339    3.886017049    4.783779450
   57 SOLV  HW2     1887    0.173986153    3.978726694    4.649964965
   58 SOLV  OW      1888    0.940952582    5.859287237    6.150636367
   58 SOLV  HW1     1889    1.005715784    5.863721529    6.074570026
   58 SOLV  HW2     1890    0.932583425    5.949669735    6.192600469
   59 SOLV  OW      1891    3.734925100    3.698937409    7.026175223
   59 SOLV  HW1     1892    3.768369065    3.618599556    7.075443881
   59 SOLV  HW2     1893    3.811042701    3.761389557    7.008685650
   60 SOLV  OW      1894    4.187257866    2.261077558    3.283325782
   60 SOLV  HW1     1895    4.255368885    2.254681257    3.356264306
   60 SOLV  HW2     1896    4.177908509    2.172148044    3.238557875
   61 SOLV  OW      1897    2.495313346    3.779821003    7.344654641
   61 SOLV  HW1     1898    2.566929838    3.735819613    7.290478965
   61 SOLV  HW2     1899    2.502051540    3.749506285    7.439710686
   62 SOLV  OW      1900    4.265893766    0.642088061    5.686597474
   62 SOLV  HW1     1901    4.276191672    0.593230556    5.599954873
   62 SOLV  HW2     1902    4.330875657    0.605682934    5.753321134
   63 SOLV  OW      1903    3.897863162    1.502851147    7.828878908
   63 SOLV  HW1     1904    3.845159484    1.540344895    7.752612593
   63 SOLV  HW2     1905    3.991870998    1.485906719    7.799290712
   64 SOLV  OW      1906    1.007517992    1.596674923    7.721750645
   64 SOLV  HW1     1907    1.066164618    1.536703524    7.776193708
   64 SOLV  HW2     1908    0.990163127    1.554495411    7.632757830
   65 SOLV  OW      1909    5.706465380    2.671426911    7.351374476
   65 SOLV  HW1     1910    5.801548902    2.664226423    7.381495837
   65 SOLV  HW2     1911    5.656383266    2.589471148    7.379214526
   66 SOLV  OW      1912    0.367418106    2.850116591    4.658534454
   66 SOLV  HW1     1913    0.353962908    2.755617851    4.688350161
   66 SOLV  HW2     1914    0.425145477    2.851410252    4.576889588
   67 SOLV  OW      1915    1.072789681    3.055833909    6.750290046
   67 SOLV  HW1     1916    1.060056565    3.087692628    6.656359696
   67 SOLV  HW2     1917    0.986074303    3.062188725    6.799687213
   68 SOLV  OW      1918    5.412596270    2.201590387    7.418094560
   68 SOLV  HW1     1919    5.352477527    2.266004722    7.465387203
   68 SOLV  HW2     1920    5.396023776    2.109151108    7.452451550
   69 SOLV  OW      1921    3.472054731    4.654646748    0.234080652
   69 SOLV  HW1     1922    3.511768159    4.681593799    0.321811590
   69 SOLV  HW2     1923    3.385775481    4.703262973    0.220209935
   70 SOLV  OW      1924    4.661616003    1.181214228    0.269148115
   70 SOLV  HW1     1925    4.569107583    1.145514224    0.256196399
   70 SOLV  HW2     1926    4.722052201    1.143421980    0.199010864
   71 SOLV  OW      1927    2.738998388    5.086913468    4.450288704
   71 SOLV  HW1     1928    2.775503652    4.994426983    4.460949364
   71 SOLV  HW2     1929    2.773621812    5.145102687    4.523877158
   72 SOLV  OW      1930    1.987162794    0.660258915    7.392274514
   72 SOLV  HW1     1931    1.940119776    0.683373742    7.307111779
   72 SOLV  HW2     1932    1.963559686    0.566861133    7.419102953
   73 SOLV  OW      1933    1.283556233    2.145413900    3.732452768
   73 SOLV  HW1     1934    1.299026517    2.106463651    3.823246718
   73 SOLV  HW2     1935    1.238057453    2.077809997    3.674490762
   74 SOLV  OW      1936    4.321070086    0.360477584    3.212648184
   74 SOLV  HW1     1937    4.298730717    0.277214242    3.263325778
   74 SOLV  HW2     1938    4.358668261    0.336023946    3.123270203
   75 SOLV  OW      1939    3.699317483    3.956370159    3.352450081
   75 SOLV  HW1     1940    3.707941570    3.900037508    3.434622090
   75 SOLV  HW2     1941    3.639181336    4.033986699    3.371406525
   76 SOLV  OW      1942    3.178441445    0.023858999    5.849477363
   76 SOLV  HW1     1943    3.082629017   -0.004667596    5.846978972
   76 SOLV  HW2     1944    3.233849746   -0.040800889    5.797046197
   77 SOLV  OW      1945    0.776258029    3.952570478    7.662590048
   77 SOLV  HW1     1946    0.859397363    4.008133036    7.661756774
   77 SOLV  HW2     1947    0.798038604    3.860473092    7.694896636
   78 SOLV  OW      1948    3.226561282    6.363353972    7.027419888
   78 SOLV  HW1     1949    3.248224734    6.307739930    6.947183959
   78 SOLV  HW2     1950    3.155762329    6.317823750    7.081406260
   79 SOLV  OW      1951    1.024818021    3.534950781    3.189493660
   79 SOLV  HW1     1952    0.983048172    3.503847612    3.104124216
   79 SOLV  HW2     1953    1.092070971    3.606249698    3.169656497
   80 SOLV  OW      1954    0.773565088    5.218380124    0.669789649
   80 SOLV  HW1     1955    0.720479880    5.297044396    0.701316071
   80 SOLV  HW2     1956    0.762163243    5.142576163    0.734006454
   81 SOLV  OW      1957    2.272993255    1.148222067    4.670909345
   81 SOLV  HW1     1958    2.345467339    1.110251481    4.613413687
   81 SOLV  HW2     1959    2.270549224    1.247613281    4.660164523
   82 SOLV  OW      1960    1.196113737    1.079832455    3.804078796
   82 SOLV  HW1     1961    1.110257561    1.028642975    3.806973439
   82 SOLV  HW2     1962    1.272614239    1.016112038    3.794729440
   83 SOLV  OW      1963    5.217043999    3.532210633    5.426352098
   83 SOLV  HW1     1964    5.224328589    3.465216129    5.500234999
   83 SOLV  HW2     1965    5.170184086    3.613916056    5.459944121
   84 SOLV  OW      1966    4.394826983    3.323207665    3.812772740
   84 SOLV  HW1     1967    4.435232063    3.345276906    3.724001297
   84 SOLV  HW2     1968    4.371095724    3.407791043    3.860548300
   85 SOLV  OW      1969    3.638311584    3.779939020    3.143590880
   85 SOLV  HW1     1970    3.720430664    3.821067464    3.183149812
   85 SOLV  HW2     1971    3.565727589    3.777691684    3.212340623
   86 SOLV  OW      1972    3.864147638    6.255692410    0.421247598
   86 SOLV  HW1     1973    3.872668489    6.210427832    0.332486436
   86 SOLV  HW2     1974    3.918714083    6.339492969    0.421304341
   87 SOLV  OW      1975    0.874968080    4.752979978    5.422914575
   87 SOLV  HW1     1976    0.889673874    4.802871268    5.337506030
   87 SOLV  HW2     1977    0.963305601    4.727810101    5.462449188
   88 SOLV  OW      1978    5.199137015    2.672100921    4.707201224
   88 SOLV  HW1     1979    5.219073122    2.769796620    4.699577781
   88 SOLV  HW2     1980    5.275402555    2.619483789    4.669584213
   89 SOLV  OW      1981    2.548311472    6.093092708    6.037693783
   89 SOLV  HW1     1982    2.489234381    6.110969711    6.116372718
   89 SOLV  HW2     1983    2.504277418    6.026589139    5.977375484
   90 SOLV  OW      1984    4.888354830    0.135475564    4.996433564
   90 SOLV  HW1     1985    4.891420420    0.153381028    5.094769656
   90 SOLV  HW2     1986    4.817536803    0.192212976    4.954413434
   91 SOLV  OW      1987    6.052306166    1.100247665    6.018133901
   91 SOLV  HW1     1988    6.067912459    1.156430351    6.099374170
   91 SOLV  HW2     1989    6.027733275    1.159110059    5.941117938
   92 SOLV  OW      1990    3.298294122    0.042916395    5.381267332
   92 SOLV  HW1     1991    3.283123054   -0.024687974    5.309159698
   92 SOLV  HW2     1992    3.211186366    0.064950696    5.425162387
   93 SOLV  OW      1993    3.772197118    2.056515141    1.633343980
   93 SOLV  HW1     1994    3.722214991    2.021298532    1.712474242
   93 SOLV  HW2     1995    3.744520028    2.006323444    1.551400138
   94 SOLV  OW      1996    5.110274377    4.436879264    7.436895794
   94 SOLV  HW1     1997    5.172819032    4.383622693    7.379870059
   94 SOLV  HW2     1998    5.016014771    4.418906536    7.408751045
   95 SOLV  OW      1999    5.177972872    5.909926506    4.858194740
   95 SOLV  HW1     2000    5.180994474    5.831921760    4.795695386
   95 SOLV  HW2     2001    5.127233587    5.884679559    4.940584903
   96 SOLV  OW      2002    0.232864313    3.644005469    7.675678825
   96 SOLV  HW1     2003    0.199786783    3.647026474    7.581356038
   96 SOLV  HW2     2004    0.179910549    3.707766059    7.731630006
   97 SOLV  OW      2005    2.721763328    4.938723519    7.649131781
   97 SOLV  HW1     2006    2.680247455    4.941266256    7.740071285
   97 SOLV  HW2     2007    2.821216174    4.944684109    7.657713548
   98 SOLV  OW      2008    1.211285044    5.434330974    6.782528685
   98 SOLV  HW1     2009    1.197146568    5.533234324    6.778255385
   98 SOLV  HW2     2010    1.245770542    5.409469134    6.873042016
   99 SOLV  OW      2011    0.194041395    1.005478676    2.355908178
   99 SOLV  HW1     2012    0.159318984    1.001070312    2.262233413
   99 SOLV  HW2     2013    0.287464554    1.041138506    2.355184576
  100 SOLV  OW      2014    0.866708000    0.265220284    4.083252245
  100 SOLV  HW1     2015    0.901373743    0.224039434    3.998976428
  100 SOLV  HW2     2016    0.772068056    0.294482741    4.069576540
  101 SOLV  OW      2017    0.764652574    3.630006229    1.235885696
  101 SOLV  HW1     2018    0.810810761    3.627119215    1.324548659
  101 SOLV  HW2     2019    0.829706766    3.658134169    1.165339228
  102 SOLV  OW      2020    3.103529289    6.372289389    8.274744354
  102 SOLV  HW1     2021    3.120286797    6.274348565    8.263483326
  102 SOLV  HW2     2022    3.035298822    6.386401445    8.346476390
  103 SOLV  OW      2023    5.022442066    2.656757715    5.124084207
  103 SOLV  HW1     2024    4.933395607    2.686555064    5.089690858
  103 SOLV  HW2     2025    5.051441070    2.574702054    5.074830211
  104 SOLV  OW      2026    1.958115153    3.350029547    8.147194533
  104 SOLV  HW1     2027    1.866613457    3.367992261    8.111072498
  104 SOLV  HW2     2028    2.025109419    3.357116070    8.073292022
  105 SOLV  OW      2029    2.168303778    1.604903354    3.795494287
  105 SOLV  HW1     2030    2.098994227    1.533471279    3.805171947
  105 SOLV  HW2     2031    2.258490952    1.562768068    3.785960633
  106 SOLV  OW      2032    2.755748981    5.017534180    0.641215031
  106 SOLV  HW1     2033    2.724677760    5.085111975    0.574373056
  106 SOLV  HW2     2034    2.681788356    4.997869632    0.705582338
  107 SOLV  OW      2035    0.968782618    5.588450281    6.986386813
  107 SOLV  HW1     2036    0.902219712    5.551797496    6.921379291
  107 SOLV  HW2     2037    1.051202643    5.616731882    6.937324386
  108 SOLV  OW      2038    1.505411527    1.146052693    7.652580867
  108 SOLV  HW1     2039    1.455692018    1.123284647    7.568857287
  108 SOLV  HW2     2040    1.545444197    1.062958599    7.691217177
  109 SOLV  OW      2041    0.692153396    2.804882337    6.304965602
  109 SOLV  HW1     2042    0.770601303    2.783620383    6.246708672
  109 SOLV  HW2     2043    0.668170427    2.724402863    6.359260011
  110 SOLV  OW      2044    0.987830198    4.913737104    5.846495935
  110 SOLV  HW1     2045    0.980387179    5.005206018    5.886221045
  110 SOLV  HW2     2046    0.908482379    4.896141674    5.788234714
  111 SOLV  OW      2047    3.680976398    3.966540153    0.598951356
  111 SOLV  HW1     2048    3.681993016    3.873782347    0.561601852
  111 SOLV  HW2     2049    3.624309245    4.025166394    0.541056406
  112 SOLV  OW      2050    0.689289271    4.967100964    7.342347462
  112 SOLV  HW1     2051    0.593664836    4.940666394    7.354885909
  112 SOLV  HW2     2052    0.744792940    4.926979602    7.415214818
  113 SOLV  OW      2053    3.350657338    6.475612877    2.805726340
  113 SOLV  HW1     2054    3.298306758    6.436646846    2.729956354
  113 SOLV  HW2     2055    3.437293979    6.511763009    2.771269095
  114 SOLV  OW      2056    1.950366302    3.307930262    2.293030690
  114 SOLV  HW1     2057    1.929015537    3.215078042    2.262655891
  114 SOLV  HW2     2058    1.880910243    3.371076924    2.258558186
  115 SOLV  OW      2059    5.066116644    5.405975940    2.032355921
  115 SOLV  HW1     2060    5.069178955    5.480335321    1.965562643
  115 SOLV  HW2     2061    5.097348201    5.321256664    1.989376036
  116 SOLV  OW      2062    3.764660460    0.127788970    4.463827557
  116 SOLV  HW1     2063    3.696599270    0.064617177    4.426719094
  116 SOLV  HW2     2064    3.735526392    0.221928667    4.446828770
  117 SOLV  OW      2065    1.600173958    3.636880321    5.466801047
  117 SOLV  HW1     2066    1.632304832    3.731001406    5.477234494
  117 SOLV  HW2     2067    1.551674439    3.608839881    5.549635622
  118 SOLV  OW      2068    1.261617169    5.913848436    0.353554616
  118 SOLV  HW1     2069    1.196644338    5.918710512    0.429415738
  118 SOLV  HW2     2070    1.220969140    5.862322011    0.278103932
  119 SOLV  OW      2071    0.836437747    3.747414398    0.082086760
  119 SOLV  HW1     2072    0.754998995    3.696277609    0.109523427
  119 SOLV  HW2     2073    0.908347017    3.683474993    0.054868920
  120 SOLV  OW      2074    4.783373647    2.151234658    6.158173979
  120 SOLV  HW1     2075    4.750852959    2.170307212    6.250795171
  120 SOLV  HW2     2076    4.820229267    2.058356927    6.154251512
  121 SOLV  OW      2077    3.923054021    6.486215974    0.054069565
  121 SOLV  HW1     2078    3.846144392    6.531389206    0.008855466
  121 SOLV  HW2     2079    4.000401863    6.480898776   -0.009089658
  122 SOLV  OW      2080    2.505731296    3.848089617    1.761697959
  122 SOLV  HW1     2081    2.467042593    3.845691600    1.853879626
  122 SOLV  HW2     2082    2.438998815    3.811927200    1.696589586
  123 SOLV  OW      2083    4.151845991    3.182271477    6.614930965
  123 SOLV  HW1     2084    4.092534416    3.126197987    6.672705812
  123 SOLV  HW2     2085    4.126695902    3.169472199    6.518995155
  124 SOLV  OW      2086    1.193589835    5.548941000    8.239379836
  124 SOLV  HW1     2087    1.196757468    5.453490074    8.269029812
  124 SOLV  HW2     2088    1.270035739    5.599012773    8.279986052
  125 SOLV  OW      2089    4.047193708    5.710679458    6.819410650
  125 SOLV  HW1     2090    4.059939817    5.718571480    6.720540619
  125 SOLV  HW2     2091    4.134179393    5.727733320    6.865699669
  126 SOLV  OW      2092    3.503765392    6.243929152    1.883736937
  126 SOLV  HW1     2093    3.455416195    6.253098458    1.970790334
  126 SOLV  HW2     2094    3.592596439    6.200734079    1.899333106
  127 SOLV  OW      2095    5.478553354    5.657265232    3.662122546
  127 SOLV  HW1     2096    5.423591611    5.620241348    3.587233040
  127 SOLV  HW2     2097    5.514029065    5.747092155    3.636187821
  128 SOLV  OW      2098    0.555072871    2.467415242    5.399692579
  128 SOLV  HW1     2099    0.576338581    2.552067284    5.350888479
  128 SOLV  HW2     2100    0.638677062    2.430370198    5.440165609
  129 SOLV  OW      2101    0.836170837    1.372950784    1.847253131
  129 SOLV  HW1     2102    0.749892123    1.334644624    1.814258466
  129 SOLV  HW2     2103    0.883547225    1.418289227    1.771755181
  130 SOLV  OW      2104    0.443515352    5.305404433    4.916299798
  130 SOLV  HW1     2105    0.436522110    5.231108471    4.982867293
  130 SOLV  HW2     2106    0.457803108    5.267140831    4.825021142
  131 SOLV  OW      2107    3.036433696    5.032956303    6.984012518
  131 SOLV  HW1     2108    2.990219064    5.067280987    6.902244272
  131 SOLV  HW2     2109    2.968816919    5.015054147    7.055479164
  132 SOLV  OW      2110    0.766824331    4.538464886    5.039387342
  132 SOLV  HW1     2111    0.753980768    4.442374104    5.063915396
  132 SOLV  HW2     2112    0.687207517    4.570729393    4.988199769
  133 SOLV  OW      2113    6.028412578    2.066263611    5.721623826
  133 SOLV  HW1     2114    6.109370227    2.099450322    5.770044071
  133 SOLV  HW2     2115    5.961634455    2.140277404    5.713706413
  134 SOLV  OW      2116    4.441464570    4.495580130    4.186686447
  134 SOLV  HW1     2117    4.511257634    4.567160859    4.188953334
  134 SOLV  HW2     2118    4.458859013    4.434499844    4.109442079
  135 SOLV  OW      2119    2.546683548    3.760533872    8.522169719
  135 SOLV  HW1     2120    2.561376586    3.668920715    8.559468381
  135 SOLV  HW2     2121    2.449608930    3.783787101    8.528158003
  136 SOLV  OW      2122    4.723637090    5.764172601    4.293476156
  136 SOLV  HW1     2123    4.729816668    5.758401971    4.393118068
  136 SOLV  HW2     2124    4.741259938    5.674124961    4.253715522
  137 SOLV  OW      2125    5.951812537    1.480528944    6.977767494
  137 SOLV  HW1     2126    5.999482999    1.498698725    6.891759207
  137 SOLV  HW2     2127    5.927996722    1.383538250    6.982832941
  138 SOLV  OW      2128    3.202683635    1.211002398    7.257151944
  138 SOLV  HW1     2129    3.142055391    1.212510993    7.336662722
  138 SOLV  HW2     2130    3.289051339    1.167102336    7.281919132
  139 SOLV  OW      2131    4.250147036    0.851454916    1.714661735
  139 SOLV  HW1     2132    4.153397144    0.859541785    1.690701714
  139 SOLV  HW2     2133    4.263909883    0.769729942    1.770622930
  140 SOLV  OW      2134    1.628809731    0.851296129    4.784149476
  140 SOLV  HW1     2135    1.557193478    0.809541479    4.728223567
  140 SOLV  HW2     2136    1.666185342    0.930864127    4.736483588
  141 SOLV  OW      2137    2.165424870    1.138909426    1.927832622
  141 SOLV  HW1     2138    2.135380281    1.072963131    1.996741510
  141 SOLV  HW2     2139    2.171109968    1.229870150    1.968988960
  142 SOLV  OW      2140    1.239379367    3.385870814    1.179796232
  142 SOLV  HW1     2141    1.158380259    3.380547875    1.238198717
  142 SOLV  HW2     2142    1.283748518    3.474605779    1.192345646
  143 SOLV  OW      2143    3.014852809    0.626402724    5.763502811
  143 SOLV  HW1     2144    3.087244639    0.670726397    5.816369091
  143 SOLV  HW2     2145    3.054537387    0.554631319    5.706283719
  144 SOLV  OW      2146    5.620265821    3.459796392    3.179496043
  144 SOLV  HW1     2147    5.553157770    3.466257781    3.253352480
  144 SOLV  HW2     2148    5.628517288    3.364542102    3.150195082
  145 SOLV  OW      2149    0.737430506    4.243544229    6.708238207
  145 SOLV  HW1     2150    0.700730812    4.193161082    6.786434701
  145 SOLV  HW2     2151    0.664252669    4.260590223    6.642249831
  146 SOLV  OW      2152    5.543023360    6.287238412    5.834281022
  146 SOLV  HW1     2153    5.631354681    6.241831260    5.845933743
  146 SOLV  HW2     2154    5.531773805    6.314221271    5.738649315
  147 SOLV  OW      2155    0.098961070    2.522853822    8.046848451
  147 SOLV  HW1     2156    0.080648587    2.494566380    8.140999935
  147 SOLV  HW2     2157    0.119807177    2.620637259    8.044878337
  148 SOLV  OW      2158    4.507030588    1.462142798    7.853671250
  148 SOLV  HW1     2159    4.421615963    1.469822984    7.905104513
  148 SOLV  HW2     2160    4.491659963    1.490693335    7.759074042
  149 SOLV  OW      2161    1.616477754    2.683650645    1.810067778
  149 SOLV  HW1     2162    1.602335344    2.735343904    1.894494395
  149 SOLV  HW2     2163    1.711303844    2.652198669    1.805728555
  150 SOLV  OW      2164    1.946600477    4.404768060    0.800542717
  150 SOLV  HW1     2165    2.036738298    4.387206843    0.760959764
  150 SOLV  HW2     2166    1.880666817    4.421415895    0.727223974
  151 SOLV  OW      2167    3.371509451    4.804109138    1.505223891
  151 SOLV  HW1     2168    3.439439748    4.783748050    1.434719027
  151 SOLV  HW2     2169    3.386073504    4.744083856    1.583868136
  152 SOLV  OW      2170    0.002077200    6.371642916    5.953669021
  152 SOLV  HW1     2171    0.039422020    6.279325976    5.944558799
  152 SOLV  HW2     2172    0.076083351    6.435649875    5.974314663
  153 SOLV  OW      2173    3.255002505    1.419863268    0.993286354
  153 SOLV  HW1     2174    3.321040711    1.454950655    1.059678194
  153 SOLV  HW2     2175    3.302051365    1.361435988    0.927160112
  154 SOLV  OW      2176    2.735241623    2.531330089    3.328868550
  154 SOLV  HW1     2177    2.720595314    2.590888071    3.407851945
  154 SOLV  HW2     2178    2.831845840    2.506020260    3.323665297
  155 SOLV  OW      2179    2.037125967    5.394298066    5.958663419
  155 SOLV  HW1     2180    2.099385234    5.423112056    6.031420268
  155 SOLV  HW2     2181    1.994047019    5.474781593    5.917838960
  156 SOLV  OW      2182    0.619759600    1.606403128    2.625647870
  156 SOLV  HW1     2183    0.687518415    1.543946211    2.586816115
  156 SOLV  HW2     2184    0.546764034    1.621960553    2.559092295
  157 SOLV  OW      2185    4.679371055    3.615384717    5.053943766
  157 SOLV  HW1     2186    4.730340355    3.613420861    4.967930591
  157 SOLV  HW2     2187    4.706941691    3.537881425    5.110804277
  158 SOLV  OW      2188    0.226102084    4.005943398    7.013422556
  158 SOLV  HW1     2189    0.206575894    3.976258582    6.919947586
  158 SOLV  HW2     2190    0.291030585    3.942665129    7.055614467
  159 SOLV  OW      2191    3.488121301    0.927796988    0.143158224
  159 SOLV  HW1     2192    3.583578723    0.931739423    0.113622569
  159 SOLV  HW2     2193    3.435163945    0.996996151    0.094096654
  160 SOLV  OW      2194    4.135227721    0.291994661    6.889626073
  160 SOLV  HW1     2195    4.115988512    0.352595487    6.966810360
  160 SOLV  HW2     2196    4.212083705    0.232248150    6.912507130
  161 SOLV  OW      2197    0.833281022    4.941817480    3.656686835
  161 SOLV  HW1     2198    0.923456096    4.984272128    3.648557706
  161 SOLV  HW2     2199    0.762481711    5.011580504    3.645704309
  162 SOLV  OW      2200    2.046757850    6.155819724    5.295020268
  162 SOLV  HW1     2201    2.001455646    6.240968660    5.321428255
  162 SOLV  HW2     2202    2.074905579    6.161359147    5.199223337
  163 SOLV  OW      2203    5.252318962    2.512451608    6.106828573
  163 SOLV  HW1     2204    5.162102045    2.544854160    6.135306989
  163 SOLV  HW2     2205    5.272252327    2.546001193    6.014757414
  164 SOLV  OW      2206    1.569703076    1.438133304    5.712840475
  164 SOLV  HW1     2207    1.543121759    1.507605934    5.779675954
  164 SOLV  HW2     2208    1.595423224    1.354095787    5.760549994
  165 SOLV  OW      2209    0.003512637    3.146021083    1.911988497
  165 SOLV  HW1     2210   -0.059996661    3.068785536    1.913105490
  165 SOLV  HW2     2211    0.096427869    3.112549223    1.896290881
  166 SOLV  OW      2212    3.051283852    4.852118111    4.343925288
  166 SOLV  HW1     2213    3.137825364    4.804194611    4.329298769
  166 SOLV  HW2     2214    2.977788620    4.803325694    4.296831844
  167 SOLV  OW      2215    3.742765265    0.897027129    6.765359905
  167 SOLV  HW1     2216    3.729439082    0.935849585    6.856547843
  167 SOLV  HW2     2217    3.789686094    0.809059336    6.773114478
  168 SOLV  OW      2218    3.845508291    3.538490824    4.717116825
  168 SOLV  HW1     2219    3.937106666    3.532284066    4.677477546
  168 SOLV  HW2     2220    3.778161404    3.548968617    4.643941551
  169 SOLV  OW      2221    0.278412118    5.372574771    1.015872904
  169 SOLV  HW1     2222    0.311722658    5.460423771    1.050121652
  169 SOLV  HW2     2223    0.356202317    5.314325232    0.992299598
  170 SOLV  OW      2224    0.441263575    1.562916245    3.221157114
  170 SOLV  HW1     2225    0.476810991    1.488739850    3.278027877
  170 SOLV  HW2     2226    0.473917301    1.650585597    3.256482204
  171 SOLV  OW      2227    4.518324965    1.276078226    5.735525552
  171 SOLV  HW1     2228    4.556915082    1.355348678    5.782716986
  171 SOLV  HW2     2229    4.590139344    1.208200381    5.720185922
  172 SOLV  OW      2230    0.660342541    1.929079552    5.148253679
  172 SOLV  HW1     2231    0.720961009    1.903066268    5.073095714
  172 SOLV  HW2     2232    0.567572694    1.897207602    5.128812053
  173 SOLV  OW      2233    2.861088150    4.162847318    7.918447266
  173 SOLV  HW1     2234    2.936312395    4.152701165    7.983550155
  173 SOLV  HW2     2235    2.875747333    4.101605622    7.840764505
  174 SOLV  OW      2236    4.121323611    4.408134058    6.842200512
  174 SOLV  HW1     2237    4.030668659    4.440922371    6.815618002
  174 SOLV  HW2     2238    4.144881300    4.327555879    6.787866287
  175 SOLV  OW      2239    1.945423164    4.847789498    5.784628867
  175 SOLV  HW1     2240    1.952697681    4.748499015    5.794037351
  175 SOLV  HW2     2241    1.984864317    4.875961903    5.697160383
  176 SOLV  OW      2242    5.659426683    3.972485843    2.283521832
  176 SOLV  HW1     2243    5.682207693    4.066787411    2.307775942
  176 SOLV  HW2     2244    5.567953805    3.950514592    2.317433575
  177 SOLV  OW      2245    6.034359521    4.058036724    2.663796077
  177 SOLV  HW1     2246    6.026053118    4.082325644    2.567146799
  177 SOLV  HW2     2247    5.946924362    4.022527813    2.696875262
  178 SOLV  OW      2248    2.487026622    0.290331183    6.912140561
  178 SOLV  HW1     2249    2.529311635    0.380005548    6.899082480
  178 SOLV  HW2     2250    2.473569547    0.246560567    6.823241326
  179 SOLV  OW      2251    3.451591003    1.467448451    6.977588561
  179 SOLV  HW1     2252    3.506134560    1.415490547    7.043356519
  179 SOLV  HW2     2253    3.356029869    1.468553642    7.007031143
  180 SOLV  OW      2254    4.928423025    1.866472313    3.362967690
  180 SOLV  HW1     2255    4.881815239    1.917039401    3.435567183
  180 SOLV  HW2     2256    5.023190225    1.849280049    3.389868250
  181 SOLV  OW      2257    2.539009560    6.324351956    5.812198430
  181 SOLV  HW1     2258    2.619312127    6.302455927    5.867625090
  181 SOLV  HW2     2259    2.500916904    6.411930374    5.841846529
  182 SOLV  OW      2260    4.817761036    3.051066486    7.642003415
  182 SOLV  HW1     2261    4.894573628    3.075960751    7.700996046
  182 SOLV  HW2     2262    4.754130026    2.993041061    7.692838306
  183 SOLV  OW      2263    5.683421871    6.474798928    4.605699645
  183 SOLV  HW1     2264    5.733458417    6.406677835    4.659140037
  183 SOLV  HW2     2265    5.748333577    6.536421825    4.561100062
  184 SOLV  OW      2266    4.643833534    4.638861036    3.790448629
  184 SOLV  HW1     2267    4.633310679    4.672422899    3.884059021
  184 SOLV  HW2     2268    4.741057998    4.628401482    3.769519746
  185 SOLV  OW      2269    3.697424915    0.102390717    7.424171737
  185 SOLV  HW1     2270    3.668077462    0.124045109    7.517283834
  185 SOLV  HW2     2271    3.628358074    0.134173618    7.359212854
  186 SOLV  OW      2272    4.737578513    5.351275862    7.984048808
  186 SOLV  HW1     2273    4.656685263    5.408747082    7.971664677
  186 SOLV  HW2     2274    4.725038158    5.265051328    7.934976368
  187 SOLV  OW      2275    3.176833310    3.800228703    8.598650627
  187 SOLV  HW1     2276    3.218312229    3.865293444    8.535041654
  187 SOLV  HW2     2277    3.159349817    3.845581451    8.686043315
  188 SOLV  OW      2278    3.103419855    1.871018126    0.618260422
  188 SOLV  HW1     2279    3.012273999    1.874069410    0.659286643
  188 SOLV  HW2     2280    3.144356848    1.781262728    0.634636101
  189 SOLV  OW      2281    1.410239611    2.147820023    5.817853964
  189 SOLV  HW1     2282    1.443715047    2.238295207    5.791517026
  189 SOLV  HW2     2283    1.485233067    2.094711748    5.857294163
  190 SOLV  OW      2284    5.699837515    3.263078670    3.911061624
  190 SOLV  HW1     2285    5.734154093    3.171579716    3.932282332
  190 SOLV  HW2     2286    5.644506074    3.296456355    3.987379259
  191 SOLV  OW      2287    2.481973812    4.451925639    4.081388287
  191 SOLV  HW1     2288    2.505856704    4.380208297    4.146857625
  191 SOLV  HW2     2289    2.498175803    4.418908921    3.988396592
  192 SOLV  OW      2290    4.467115219    5.367800314    6.844176169
  192 SOLV  HW1     2291    4.451554098    5.293924685    6.778599662
  192 SOLV  HW2     2292    4.379250841    5.406003120    6.872819094
  193 SOLV  OW      2293    4.761225729    1.866468021    4.511064052
  193 SOLV  HW1     2294    4.837559099    1.803883909    4.495048981
  193 SOLV  HW2     2295    4.678533609    1.813817034    4.530810378
  194 SOLV  OW      2296    3.313401532    1.401034140    3.754832907
  194 SOLV  HW1     2297    3.392966670    1.394946115    3.694563960
  194 SOLV  HW2     2298    3.333308314    1.463818524    3.830078133
  195 SOLV  OW      2299    4.470811665    4.004889825    7.571070768
  195 SOLV  HW1     2300    4.399511913    3.986293393    7.638676578
  195 SOLV  HW2     2301    4.557428398    3.965958650    7.602406634
  196 SOLV  OW      2302    2.122211931    6.382936154    0.316047725
  196 SOLV  HW1     2303    2.143717788    6.345370813    0.406194159
  196 SOLV  HW2     2304    2.035873791    6.433185023    0.320608052
  197 SOLV  OW      2305    3.417687843    1.823592922    2.778203030
  197 SOLV  HW1     2306    3.489425213    1.866718123    2.723485189
  197 SOLV  HW2     2307    3.328864664    1.839259663    2.735017271
  198 SOLV  OW      2308    5.299247241    4.890499611    0.093673550
  198 SOLV  HW1     2309    5.229919690    4.962531071    0.091396695
  198 SOLV  HW2     2310    5.291430620    4.834102468    0.011464737
  199 SOLV  OW      2311    3.234139425    5.153558331    0.006322840
  199 SOLV  HW1     2312    3.329403967    5.183961383    0.006918804
  199 SOLV  HW2     2313    3.215899191    5.099467055    0.088429230
  200 SOLV  OW      2314    0.003835720    0.505853386    0.336273839
  200 SOLV  HW1     2315    0.044673594    0.509283697    0.245056934
  200 SOLV  HW2     2316    0.015255259    0.414147902    0.374480131
  201 SOLV  OW      2317    0.527813193    5.281977517    1.491356140
  201 SOLV  HW1     2318    0.600620050    5.245742978    1.433164536
  201 SOLV  HW2     2319    0.439195798    5.250469631    1.457382050
  202 SOLV  OW      2320    2.006005632    3.429324556    1.146127915
  202 SOLV  HW1     2321    1.928642888    3.445410199    1.084839251
  202 SOLV  HW2     2322    2.000215868    3.491589068    1.224164191
  203 SOLV  OW      2323    1.954518367    3.299633048    7.742973081
  203 SOLV  HW1     2324    2.012865180    3.250792470    7.678086259
  203 SOLV  HW2     2325    2.008729567    3.327169471    7.822364113
  204 SOLV  OW      2326    5.178712626    1.422489690    1.390735042
  204 SOLV  HW1     2327    5.130924370    1.370632161    1.461637111
  204 SOLV  HW2     2328    5.271543687    1.443324875    1.421529697
  205 SOLV  OW      2329    4.234001550    2.836798753    6.749308714
  205 SOLV  HW1     2330    4.140152262    2.820260830    6.779620810
  205 SOLV  HW2     2331    4.232759268    2.881065503    6.659648565
  206 SOLV  OW      2332    5.483907228    4.824428385    4.759672920
  206 SOLV  HW1     2333    5.407623806    4.810516883    4.822818390
  206 SOLV  HW2     2334    5.470617463    4.910012644    4.709685548
  207 SOLV  OW      2335    2.964185466    2.562649743    0.476853876
  207 SOLV  HW1     2336    3.049467172    2.524893496    0.512931088
  207 SOLV  HW2     2337    2.967325919    2.662491211    0.481525336
  208 SOLV  OW      2338    1.366840705    4.850269173    5.952285715
  208 SOLV  HW1     2339    1.299998908    4.847663970    5.877952679
  208 SOLV  HW2     2340    1.455156887    4.880764016    5.916644005
  209 SOLV  OW      2341    3.811385786    2.967617744    4.725332262
  209 SOLV  HW1     2342    3.785851842    3.062065701    4.746011282
  209 SOLV  HW2     2343    3.906219981    2.951926684    4.752906117
  210 SOLV  OW      2344    0.253933685    0.463630034    3.967468662
  210 SOLV  HW1     2345    0.325357713    0.466637956    4.037394288
  210 SOLV  HW2     2346    0.295366321    0.473903115    3.877037348
  211 SOLV  OW      2347    1.790922745    5.535259871    3.987559742
  211 SOLV  HW1     2348    1.844008728    5.603754566    3.937656055
  211 SOLV  HW2     2349    1.741107869    5.579525668    4.062118799
  212 SOLV  OW      2350    2.043027549    1.713551299    0.878979001
  212 SOLV  HW1     2351    2.021099929    1.802677152    0.918675262
  212 SOLV  HW2     2352    2.104103782    1.726006181    0.800783043
  213 SOLV  OW      2353    1.925147668    3.812281014    0.357206716
  213 SOLV  HW1     2354    1.891468145    3.821028840    0.263456015
  213 SOLV  HW2     2355    1.924319878    3.901968462    0.401427630
  214 SOLV  OW      2356    0.615407741    2.723500687    3.589184976
  214 SOLV  HW1     2357    0.664524169    2.669942754    3.657881075
  214 SOLV  HW2     2358    0.668997025    2.804549743    3.565535972
  215 SOLV  OW      2359    3.329817385    2.782751108    4.298680840
  215 SOLV  HW1     2360    3.301253615    2.687796749    4.285727067
  215 SOLV  HW2     2361    3.422408298    2.784857062    4.336397271
  216 SOLV  OW      2362    2.479499501    1.445358230    5.230238529
  216 SOLV  HW1     2363    2.517072404    1.443642330    5.322895961
  216 SOLV  HW2     2364    2.390049280    1.400655054    5.229708763
  217 SOLV  OW      2365    3.474721208    1.094737090    3.602354517
  217 SOLV  HW1     2366    3.497582476    1.183097856    3.561491911
  217 SOLV  HW2     2367    3.381153016    1.069716343    3.577474557
  218 SOLV  OW      2368    1.390390169    1.136455620    4.720622059
  218 SOLV  HW1     2369    1.440199681    1.127097084    4.634416241
  218 SOLV  HW2     2370    1.347370111    1.226639694    4.724641086
  219 SOLV  OW      2371    2.714127965    5.242261347    6.720845319
  219 SOLV  HW1     2372    2.748254762    5.307093750    6.788905316
  219 SOLV  HW2     2373    2.630483481    5.278259255    6.679519941
  220 SOLV  OW      2374    4.576331078    5.689483963    4.963226110
  220 SOLV  HW1     2375    4.505871514    5.619080189    4.972102921
  220 SOLV  HW2     2376    4.533504974    5.776713432    4.939625267
  221 SOLV  OW      2377    0.600923080    3.526316204    2.179591957
  221 SOLV  HW1     2378    0.662001101    3.562030632    2.250260257
  221 SOLV  HW2     2379    0.604381465    3.426376507    2.179942909
  222 SOLV  OW      2380    2.638064247    4.452430134    0.797033132
  222 SOLV  HW1     2381    2.658280734    4.355384365    0.783863113
  222 SOLV  HW2     2382    2.619996628    4.495043688    0.708389660
  223 SOLV  OW      2383    2.531085710    3.081307532    4.574276518
  223 SOLV  HW1     2384    2.435470931    3.101240540    4.552816914
  223 SOLV  HW2     2385    2.582476654    3.166892507    4.580124932
  224 SOLV  OW      2386    1.151672226    5.235282828    4.643726974
  224 SOLV  HW1     2387    1.118625585    5.151133373    4.600985628
  224 SOLV  HW2     2388    1.160239568    5.221416864    4.742389938
  225 SOLV  OW      2389    2.229481100    5.813311202    6.814281665
  225 SOLV  HW1     2390    2.141056795    5.859979188    6.812470516
  225 SOLV  HW2     2391    2.291528175    5.856920453    6.749101409
  226 SOLV  OW      2392    2.925730175    0.917383211    5.700128459
  226 SOLV  HW1     2393    2.910144020    0.832715254    5.751005134
  226 SOLV  HW2     2394    2.837927905    0.955601752    5.671316018
  227 SOLV  OW      2395    1.523624819    5.565364363    5.951284118
  227 SOLV  HW1     2396    1.481833095    5.587674109    6.039351033
  227 SOLV  HW2     2397    1.571247911    5.477707707    5.958239749
  228 SOLV  OW      2398    2.391173663    3.790496684    5.563392866
  228 SOLV  HW1     2399    2.393772190    3.848457974    5.481944935
  228 SOLV  HW2     2400    2.299338061    3.792636970    5.602911029
  229 SOLV  OW      2401    2.948243351    4.558960562    7.590601325
  229 SOLV  HW1     2402    3.037221027    4.575256609    7.547969770
  229 SOLV  HW2     2403    2.938390216    4.617925119    7.670764357
  230 SOLV  OW      2404    6.018915253    4.187384432    6.526149389
  230 SOLV  HW1     2405    5.922560459    4.195231511    6.551726724
  230 SOLV  HW2     2406    6.046402959    4.268481410    6.474499045
  231 SOLV  OW      2407    4.888579063    2.522423476    5.335046978
  231 SOLV  HW1     2408    4.799522352    2.567622683    5.340141273
  231 SOLV  HW2     2409    4.934787496    2.549248935    5.250517721
  232 SOLV  OW      2410    1.645721853    5.025336794    7.313764976
  232 SOLV  HW1     2411    1.737484498    4.986690530    7.304484642
  232 SOLV  HW2     2412    1.583140720    4.954932543    7.347333754
  233 SOLV  OW      2413    3.591377404    5.267776694    4.926460732
  233 SOLV  HW1     2414    3.544747684    5.292742962    5.011327589
  233 SOLV  HW2     2415    3.554950103    5.322466163    4.851080561
  234 SOLV  OW      2416    1.779153795    4.802944820    6.248279376
  234 SOLV  HW1     2417    1.844792172    4.807637260    6.172982412
  234 SOLV  HW2     2418    1.813900361    4.741371007    6.318999889
  235 SOLV  OW      2419    1.815589320    4.634357661    3.635977774
  235 SOLV  HW1     2420    1.722271588    4.598836591    3.630492710
  235 SOLV  HW2     2421    1.867519210    4.604114231    3.556048809
  236 SOLV  OW      2422    4.163033915    4.131816390    5.046443586
  236 SOLV  HW1     2423    4.125705749    4.039168971    5.051252733
  236 SOLV  HW2     2424    4.187506060    4.153023508    4.951831835
  237 SOLV  OW      2425    0.802055365    2.762230875    5.518192468
  237 SOLV  HW1     2426    0.792028661    2.822508881    5.597350624
  237 SOLV  HW2     2427    0.853134636    2.680482536    5.544803587
  238 SOLV  OW      2428    2.629153104    4.300569726    4.249010564
  238 SOLV  HW1     2429    2.662518629    4.377433340    4.303588930
  238 SOLV  HW2     2430    2.680742412    4.218171219    4.272442369
  239 SOLV  OW      2431    3.439318870    5.846559485    3.056890581
  239 SOLV  HW1     2432    3.463681700    5.751647088    3.036937547
  239 SOLV  HW2     2433    3.497944872    5.907861739    3.003927742
  240 SOLV  OW      2434    3.615639382    5.996315667    3.521371026
  240 SOLV  HW1     2435    3.518068138    5.975668118    3.514051568
  240 SOLV  HW2     2436    3.653250194    5.951308686    3.602363816
  241 SOLV  OW      2437    2.951795077    5.632000702    7.786233704
  241 SOLV  HW1     2438    2.856379855    5.645326766    7.813035916
  241 SOLV  HW2     2439    2.978375441    5.537181706    7.803636968
  242 SOLV  OW      2440    4.719070415    2.529417732    1.772849047
  242 SOLV  HW1     2441    4.811652745    2.491638120    1.771741233
  242 SOLV  HW2     2442    4.658774051    2.471494588    1.717991969
  243 SOLV  OW      2443    0.027846174    1.360836603    0.371745378
  243 SOLV  HW1     2444    0.006223199    1.338836504    0.276621950
  243 SOLV  HW2     2445    0.117753206    1.323703702    0.394937988
  244 SOLV  OW      2446    3.983897557    1.165596959    4.000766954
  244 SOLV  HW1     2447    4.065994464    1.222185911    4.008370608
  244 SOLV  HW2     2448    4.006674186    1.079849025    3.954630761
  245 SOLV  OW      2449    4.017077116    0.747280364    5.753405773
  245 SOLV  HW1     2450    3.989611026    0.716823489    5.844609088
  245 SOLV  HW2     2451    4.108911049    0.713272419    5.733157337
  246 SOLV  OW      2452    4.779953171    0.925186659    6.789237076
  246 SOLV  HW1     2453    4.702282868    0.924182380    6.726258261
  246 SOLV  HW2     2454    4.752222437    0.886060935    6.876987848
  247 SOLV  OW      2455    1.244495120    3.960436154    8.372349469
  247 SOLV  HW1     2456    1.308107533    3.883422813    8.367611982
  247 SOLV  HW2     2457    1.171460513    3.939394260    8.437335756
  248 SOLV  OW      2458    0.347397121    5.619342569    6.117567435
  248 SOLV  HW1     2459    0.395008441    5.653923494    6.198421465
  248 SOLV  HW2     2460    0.377810187    5.669883609    6.036816640
  249 SOLV  OW      2461    0.916206137    5.413125644    1.547293135
  249 SOLV  HW1     2462    0.942174717    5.346175606    1.477698554
  249 SOLV  HW2     2463    0.997308837    5.440784853    1.598842985
  250 SOLV  OW      2464    5.977295160    5.595194674    5.203487458
  250 SOLV  HW1     2465    5.924099274    5.548071427    5.133133871
  250 SOLV  HW2     2466    6.047440314    5.533491220    5.239157540
  251 SOLV  OW      2467    0.855750568    1.993586394    0.521318484
  251 SOLV  HW1     2468    0.884391705    1.903425923    0.553734626
  251 SOLV  HW2     2469    0.904389741    2.015607951    0.436764909
  252 SOLV  OW      2470    2.865914463    4.363204026    4.693131651
  252 SOLV  HW1     2471    2.850026231    4.266361152    4.673921052
  252 SOLV  HW2     2472    2.781804347    4.414702974    4.676597065
  253 SOLV  OW      2473    0.166883611    6.008542948    5.677101252
  253 SOLV  HW1     2474    0.203638544    5.928992682    5.628925863
  253 SOLV  HW2     2475    0.231284252    6.037257607    5.748010116
  254 SOLV  OW      2476    3.609605955    1.529964972    2.524820301
  254 SOLV  HW1     2477    3.647781819    1.573858240    2.443481327
  254 SOLV  HW2     2478    3.658614618    1.561784113    2.605972831
  255 SOLV  OW      2479    4.267354797    3.906883466    7.701466029
  255 SOLV  HW1     2480    4.214572440    3.853387046    7.635494997
  255 SOLV  HW2     2481    4.205874682    3.944104225    7.770999157
  256 SOLV  OW      2482    5.044304836    1.384861117    2.425227742
  256 SOLV  HW1     2483    5.063957821    1.399482510    2.328274241
  256 SOLV  HW2     2484    5.099124899    1.447871641    2.480222864
  257 SOLV  OW      2485    3.923351329    3.168312530    8.155644127
  257 SOLV  HW1     2486    3.900424734    3.225515887    8.076890239
  257 SOLV  HW2     2487    4.014236117    3.128656085    8.142706656
  258 SOLV  OW      2488    1.270769950    5.394791235    1.896851881
  258 SOLV  HW1     2489    1.313456460    5.308256638    1.923114074
  258 SOLV  HW2     2490    1.337722969    5.468671275    1.904541723
  259 SOLV  OW      2491    3.791462553    2.689649979    5.431129534
  259 SOLV  HW1     2492    3.880353682    2.666530503    5.470676545
  259 SOLV  HW2     2493    3.721290164    2.685703432    5.502265850
  260 SOLV  OW      2494    4.424265511    5.594531214    7.216829595
  260 SOLV  HW1     2495    4.437999510    5.668107150    7.283146870
  260 SOLV  HW2     2496    4.355544140    5.530734920    7.251577950
  261 SOLV  OW      2497    3.531744559    5.362343503    5.821588795
  261 SOLV  HW1     2498    3.538609591    5.409495598    5.909506937
  261 SOLV  HW2     2499    3.435586661    5.354949062    5.795149814
  262 SOLV  OW      2500    4.384062253    2.624035205    6.552720216
  262 SOLV  HW1     2501    4.444930823    2.603870216    6.629456275
  262 SOLV  HW2     2502    4.377219989    2.723078447    6.540736331
  263 SOLV  OW      2503    0.184463827    2.081077766    6.890009093
  263 SOLV  HW1     2504    0.142057981    2.073828880    6.980282098
  263 SOLV  HW2     2505    0.118223435    2.054791373    6.819857328
  264 SOLV  OW      2506    3.427402935    4.821334662    2.147475746
  264 SOLV  HW1     2507    3.476985233    4.747253515    2.192792493
  264 SOLV  HW2     2508    3.466351037    4.909231107    2.174994526
  265 SOLV  OW      2509    3.442392327    2.713781542    7.213656240
  265 SOLV  HW1     2510    3.387944854    2.652123091    7.156790484
  265 SOLV  HW2     2511    3.402628117    2.805494358    7.210903933
  266 SOLV  OW      2512    4.679444488    0.246604615    5.279925494
  266 SOLV  HW1     2513    4.634270315    0.298158831    5.207114285
  266 SOLV  HW2     2514    4.778102087    0.245395832    5.263639341
  267 SOLV  OW      2515    5.822104988    5.457603992    2.842648836
  267 SOLV  HW1     2516    5.861473587    5.399749632    2.914084368
  267 SOLV  HW2     2517    5.758061543    5.522450282    2.883800168
  268 SOLV  OW      2518    5.357904834    1.898239240    5.531076861
  268 SOLV  HW1     2519    5.316514309    1.932876611    5.615261840
  268 SOLV  HW2     2520    5.383981240    1.975110960    5.472674734
  269 SOLV  OW      2521    0.470320485    1.559609733    4.097540687
  269 SOLV  HW1     2522    0.497344635    1.619051605    4.173279679
  269 SOLV  HW2     2523    0.448376712    1.468627790    4.132765164
  270 SOLV  OW      2524    0.249217298    4.179734525    1.125975323
  270 SOLV  HW1     2525    0.320775988    4.244230161    1.099147958
  270 SOLV  HW2     2526    0.186318964    4.166009228    1.049454437
  271 SOLV  OW      2527    3.443116167    4.557821158    5.035643212
  271 SOLV  HW1     2528    3.371119636    4.495142632    5.065440800
  271 SOLV  HW2     2529    3.422455982    4.590969723    4.943587073
  272 SOLV  OW      2530    3.630408238    1.238671382    8.381619492
  272 SOLV  HW1     2531    3.640815459    1.140068261    8.394624882
  272 SOLV  HW2     2532    3.533798060    1.263300407    8.389358806
  273 SOLV  OW      2533    0.099975542    3.813326242    4.140867590
  273 SOLV  HW1     2534    0.142429482    3.756060658    4.070736686
  273 SOLV  HW2     2535    0.001341454    3.796900137    4.142101646
  274 SOLV  OW      2536    2.993004106    6.211634052    6.116683616
  274 SOLV  HW1     2537    3.042254048    6.185068620    6.199561584
  274 SOLV  HW2     2538    3.055723760    6.210426252    6.038806484
  275 SOLV  OW      2539    4.084217889    3.190634495    3.535961306
  275 SOLV  HW1     2540    4.120171809    3.183683393    3.629015467
  275 SOLV  HW2     2541    4.019609839    3.116095465    3.519535678
  276 SOLV  OW      2542    0.189307187    0.795704364    3.787766417
  276 SOLV  HW1     2543    0.098623684    0.837850856    3.787313898
  276 SOLV  HW2     2544    0.182254638    0.701102209    3.756132289
  277 SOLV  OW      2545    0.987395978    1.311033171    0.702830746
  277 SOLV  HW1     2546    1.078984399    1.350368347    0.694809502
  277 SOLV  HW2     2547    0.986281370    1.220312177    0.660777476
  278 SOLV  OW      2548    4.423300869    2.836409653    3.870724017
  278 SOLV  HW1     2549    4.453996461    2.919431626    3.917255031
  278 SOLV  HW2     2550    4.323490872    2.831262667    3.874113856
  279 SOLV  OW      2551    2.086359459    5.622214681    1.582157957
  279 SOLV  HW1     2552    2.115697852    5.526731808    1.577433450
  279 SOLV  HW2     2553    2.149595528    5.679153572    1.529629994
  280 SOLV  OW      2554    0.860410166    1.722437766    8.150781843
  280 SOLV  HW1     2555    0.812220651    1.784955240    8.089386665
  280 SOLV  HW2     2556    0.808362974    1.712258592    8.235561022
  281 SOLV  OW      2557    0.742588221    1.551467372    7.300908121
  281 SOLV  HW1     2558    0.805936645    1.530173947    7.226519891
  281 SOLV  HW2     2559    0.648661030    1.547758886    7.266791099
  282 SOLV  OW      2560    5.218473261    1.558277807    3.710814589
  282 SOLV  HW1     2561    5.296951327    1.502034085    3.684778774
  282 SOLV  HW2     2562    5.146304472    1.499740854    3.747762119
  283 SOLV  OW      2563    0.187744769    4.293741410    0.042308404
  283 SOLV  HW1     2564    0.253848778    4.367638378    0.029287963
  283 SOLV  HW2     2565    0.177992797    4.274564906    0.139966898
  284 SOLV  OW      2566    1.220360219    4.137290963    7.453222597
  284 SOLV  HW1     2567    1.294079445    4.091798501    7.503182193
  284 SOLV  HW2     2568    1.259490950    4.199685891    7.385578759
  285 SOLV  OW      2569    3.922356169    3.310117994    0.885590355
  285 SOLV  HW1     2570    3.974443534    3.395381580    0.889718756
  285 SOLV  HW2     2571    3.891164308    3.294617908    0.791852171
  286 SOLV  OW      2572    2.651479121    1.140928000    1.483778831
  286 SOLV  HW1     2573    2.668365851    1.051632035    1.525505110
  286 SOLV  HW2     2574    2.644543994    1.210399437    1.555372554
  287 SOLV  OW      2575    2.340671783    6.004693795    8.330320562
  287 SOLV  HW1     2576    2.338997606    5.933535515    8.400561005
  287 SOLV  HW2     2577    2.343661794    6.094594568    8.374011919
  288 SOLV  OW      2578    1.514508994    0.728580756    6.812843641
  288 SOLV  HW1     2579    1.464040254    0.697996685    6.732112278
  288 SOLV  HW2     2580    1.469520073    0.808938040    6.851814394
  289 SOLV  OW      2581    3.653515077    3.551240272    6.148875167
  289 SOLV  HW1     2582    3.699605255    3.539782577    6.060872625
  289 SOLV  HW2     2583    3.559638610    3.582109075    6.133566532
  290 SOLV  OW      2584    1.407529861    3.812496544    4.640604164
  290 SOLV  HW1     2585    1.443463992    3.870015330    4.567117277
  290 SOLV  HW2     2586    1.454151475    3.724036000    4.639521504
  291 SOLV  OW      2587    5.762610366    3.722823640    1.777189700
  291 SOLV  HW1     2588    5.854666461    3.728771236    1.738584920
  291 SOLV  HW2     2589    5.743503003    3.805143469    1.830653219
  292 SOLV  OW      2590    1.647820892    0.901317178    7.071440590
  292 SOLV  HW1     2591    1.591068981    0.976458275    7.037779664
  292 SOLV  HW2     2592    1.589912411    0.822418361    7.091973698
  293 SOLV  OW      2593    2.198403204    1.223153176    8.601436817
  293 SOLV  HW1     2594    2.140196103    1.155185566    8.646072965
  293 SOLV  HW2     2595    2.157075204    1.313731953    8.610792012
  294 SOLV  OW      2596    2.609372684    3.286801346    3.677104548
  294 SOLV  HW1     2597    2.586334509    3.330994901    3.763800555
  294 SOLV  HW2     2598    2.566334983    3.196621086    3.673189472
  295 SOLV  OW      2599    0.702855124    4.283044272    5.176443608
  295 SOLV  HW1     2600    0.779576044    4.247482670    5.229822727
  295 SOLV  HW2     2601    0.630594425    4.214067315    5.171904590
  296 SOLV  OW      2602    3.105765420    1.561065161    6.217495211
  296 SOLV  HW1     2603    3.077402637    1.644768416    6.264285625
  296 SOLV  HW2     2604    3.137570017    1.583510508    6.125382805
  297 SOLV  OW      2605    0.108926784    1.926215188    0.875603944
  297 SOLV  HW1     2606    0.100350202    1.836795723    0.831665019
  297 SOLV  HW2     2607    0.144054783    1.992576929    0.809557095
  298 SOLV  OW      2608    1.660682158    2.492926297    0.322835391
  298 SOLV  HW1     2609    1.692040436    2.545355316    0.243665447
  298 SOLV  HW2     2610    1.739592240    2.463897610    0.376969850
  299 SOLV  OW      2611    2.072810116    2.399921250    2.624844637
  299 SOLV  HW1     2612    2.109672054    2.381982139    2.533633931
  299 SOLV  HW2     2613    1.982676705    2.442442298    2.616600113
  300 SOLV  OW      2614    0.005706198    3.334528507    4.143041016
  300 SOLV  HW1     2615   -0.053543535    3.280935765    4.203185032
  300 SOLV  HW2     2616    0.099028281    3.333868564    4.178965491
  301 SOLV  OW      2617    2.094631878    4.910131019    6.897236522
  301 SOLV  HW1     2618    2.180914228    4.862833727    6.879394090
  301 SOLV  HW2     2619    2.021451120    4.842898454    6.908389756
  302 SOLV  OW      2620    2.807884984    5.036492054    0.208944213
  302 SOLV  HW1     2621    2.854381905    4.949863878    0.227208855
  302 SOLV  HW2     2622    2.868039967    5.112463862    0.233635926
  303 SOLV  OW      2623    2.869810942    5.295360682    3.749119437
  303 SOLV  HW1     2624    2.888620758    5.291957491    3.847275761
  303 SOLV  HW2     2625    2.864730475    5.390719876    3.719440344
  304 SOLV  OW      2626    1.967273417    3.197384609    6.536042341
  304 SOLV  HW1     2627    1.956773213    3.097940823    6.535222180
  304 SOLV  HW2     2628    2.024919160    3.224180742    6.613236641
  305 SOLV  OW      2629    4.302319278    1.535462792    0.090988224
  305 SOLV  HW1     2630    4.305753106    1.624647772    0.045885383
  305 SOLV  HW2     2631    4.393305394    1.511832027    0.125092796
  306 SOLV  OW      2632    4.009257216    2.931969835    2.474206603
  306 SOLV  HW1     2633    4.027735869    2.914133721    2.377560424
  306 SOLV  HW2     2634    3.961231554    2.853774652    2.513944587
  307 SOLV  OW      2635    1.005292829    3.406643533    5.059234996
  307 SOLV  HW1     2636    1.040358638    3.492842436    5.022626735
  307 SOLV  HW2     2637    0.952543315    3.424689455    5.142252200
  308 SOLV  OW      2638    0.624754832    5.617501141    8.587775101
  308 SOLV  HW1     2639    0.556443839    5.604223536    8.659589730
  308 SOLV  HW2     2640    0.707951864    5.656095967    8.627633763
  309 SOLV  OW      2641    3.860086411    6.023697357    6.273547005
  309 SOLV  HW1     2642    3.818231744    6.038817224    6.363099031
  309 SOLV  HW2     2643    3.794247047    5.978803863    6.213133338
  310 SOLV  OW      2644    4.288832282    5.093610296    2.732522456
  310 SOLV  HW1     2645    4.290729023    5.008867655    2.679464964
  310 SOLV  HW2     2646    4.300430286    5.072444544    2.829566556
  311 SOLV  OW      2647    3.679798609    2.346003543    8.361058146
  311 SOLV  HW1     2648    3.719743303    2.366891895    8.450322609
  311 SOLV  HW2     2649    3.610078263    2.275082281    8.371511605
  312 SOLV  OW      2650    4.868690640    5.083085415    6.132445963
  312 SOLV  HW1     2651    4.908914641    5.026501351    6.060471843
  312 SOLV  HW2     2652    4.828430875    5.024214318    6.202541342
  313 SOLV  OW      2653    5.495449919    3.199651972    7.150655371
  313 SOLV  HW1     2654    5.563152854    3.234001929    7.085567503
  313 SOLV  HW2     2655    5.408547143    3.184593438    7.103526045
  314 SOLV  OW      2656    1.166301964    3.639719651    4.161470793
  314 SOLV  HW1     2657    1.104307222    3.679953547    4.228834608
  314 SOLV  HW2     2658    1.197254810    3.550320213    4.193869530
  315 SOLV  OW      2659    2.236220248    0.290336220    4.330678260
  315 SOLV  HW1     2660    2.165017651    0.348166648    4.370500883
  315 SOLV  HW2     2661    2.195145925    0.227837744    4.264294347
  316 SOLV  OW      2662    2.416094870    2.219863523    2.635671713
  316 SOLV  HW1     2663    2.431119549    2.317968348    2.647909276
  316 SOLV  HW2     2664    2.345956813    2.205333086    2.565889616
  317 SOLV  OW      2665    0.237901642    6.492906320    3.271302558
  317 SOLV  HW1     2666    0.252815918    6.439348821    3.354424189
  317 SOLV  HW2     2667    0.168696280    6.448071218    3.214730057
  318 SOLV  OW      2668    5.478639959    4.207008449    6.693753666
  318 SOLV  HW1     2669    5.496041257    4.300567103    6.724478226
  318 SOLV  HW2     2670    5.402865801    4.168237014    6.746242409
  319 SOLV  OW      2671    5.072872898    4.386512091    4.985165651
  319 SOLV  HW1     2672    5.039801104    4.386215975    5.079538268
  319 SOLV  HW2     2673    5.050616379    4.299210023    4.941771990
  320 SOLV  OW      2674    4.108038674    3.551526374    6.228271743
  320 SOLV  HW1     2675    4.179843874    3.482238281    6.221697582
  320 SOLV  HW2     2676    4.108014594    3.607473026    6.145386384
  321 SOLV  OW      2677    2.202289669    4.209784359    2.173239763
  321 SOLV  HW1     2678    2.157410898    4.124534124    2.146437909
  321 SOLV  HW2     2679    2.148533134    4.287482916    2.140479583
  322 SOLV  OW      2680    2.013548012    4.788383508    7.922311440
  322 SOLV  HW1     2681    1.976280762    4.824012463    8.007995537
  322 SOLV  HW2     2682    2.029458417    4.690059456    7.931214357
  323 SOLV  OW      2683    3.604481142    3.068561422    6.568104430
  323 SOLV  HW1     2684    3.506789496    3.084780341    6.582008540
  323 SOLV  HW2     2685    3.617100890    3.002491268    6.494108042
  324 SOLV  OW      2686    4.511030541    2.724768598    5.797386659
  324 SOLV  HW1     2687    4.536248460    2.648563259    5.857025942
  324 SOLV  HW2     2688    4.588761403    2.748696552    5.739202447
  325 SOLV  OW      2689    0.173074604    2.922151985    4.285757108
  325 SOLV  HW1     2690    0.212201267    2.985880866    4.219366042
  325 SOLV  HW2     2691    0.141468460    2.839933484    4.238415708
  326 SOLV  OW      2692    5.345910101    4.644759876    5.130016068
  326 SOLV  HW1     2693    5.445144019    4.650645245    5.119151798
  326 SOLV  HW2     2694    5.316916581    4.704812695    5.204534832
  327 SOLV  OW      2695    5.006596392    1.091257128    6.642988333
  327 SOLV  HW1     2696    4.949692727    1.010444464    6.658197190
  327 SOLV  HW2     2697    5.014013245    1.108806424    6.544819969
  328 SOLV  OW      2698    0.262017544    4.772094256    6.462986991
  328 SOLV  HW1     2699    0.322265331    4.794257314    6.539661777
  328 SOLV  HW2     2700    0.166783311    4.785063526    6.490596132
  329 SOLV  OW      2701    3.359523420    2.668683664    3.468926748
  329 SOLV  HW1     2702    3.430050576    2.733200757    3.498312109
  329 SOLV  HW2     2703    3.355226159    2.667215957    3.369029728
  330 SOLV  OW      2704    2.666478051    5.508632301    0.372554005
  330 SOLV  HW1     2705    2.739042734    5.442161841    0.390332273
  330 SOLV  HW2     2706    2.604662958    5.472610312    0.302687359
  331 SOLV  OW      2707    1.590063688    3.768043589    3.548654010
  331 SOLV  HW1     2708    1.665547691    3.720817584    3.503136037
  331 SOLV  HW2     2709    1.600804576    3.760260882    3.647770685
  332 SOLV  OW      2710    3.468250282    3.387255550    7.299376637
  332 SOLV  HW1     2711    3.372447390    3.359197944    7.305262841
  332 SOLV  HW2     2712    3.511883315    3.340893814    7.222261253
  333 SOLV  OW      2713    5.859191397    3.867453281    5.478416336
  333 SOLV  HW1     2714    5.833336885    3.939937379    5.542272771
  333 SOLV  HW2     2715    5.834346827    3.778607690    5.517006811
  334 SOLV  OW      2716    4.062993844    5.553835083    0.904457571
  334 SOLV  HW1     2717    4.063299973    5.524759369    1.000136902
  334 SOLV  HW2     2718    4.128984962    5.499254870    0.852822248
  335 SOLV  OW      2719    3.379772333    5.411268362    7.257629616
  335 SOLV  HW1     2720    3.457954164    5.383704520    7.313556956
  335 SOLV  HW2     2721    3.412102405    5.462606853    7.178136601
  336 SOLV  OW      2722    1.774211372    5.416569128    8.118576761
  336 SOLV  HW1     2723    1.798665874    5.513529662    8.117762859
  336 SOLV  HW2     2724    1.857456385    5.361182522    8.116961921
  337 SOLV  OW      2725    4.732769962    1.652531810    3.903827043
  337 SOLV  HW1     2726    4.714461660    1.696603057    3.991705130
  337 SOLV  HW2     2727    4.773716611    1.562655534    3.919500459
  338 SOLV  OW      2728    5.560493024    1.592662334    5.053860558
  338 SOLV  HW1     2729    5.502225961    1.629479449    5.126313900
  338 SOLV  HW2     2730    5.504744022    1.572262860    4.973387283
  339 SOLV  OW      2731    3.412517731    2.852606638    0.181397165
  339 SOLV  HW1     2732    3.365995776    2.901380458    0.107526706
  339 SOLV  HW2     2733    3.357206227    2.774212614    0.209593844
  340 SOLV  OW      2734    6.002282614    4.624901493    6.152734453
  340 SOLV  HW1     2735    6.061744066    4.566546215    6.097426049
  340 SOLV  HW2     2736    5.907535721    4.594300315    6.143427297
  341 SOLV  OW      2737    1.163753505    4.239183549    0.882670797
  341 SOLV  HW1     2738    1.076580899    4.197429018    0.908312804
  341 SOLV  HW2     2739    1.153793319    4.285834726    0.794781683
  342 SOLV  OW      2740    2.030997411    1.070375214    6.404337385
  342 SOLV  HW1     2741    1.946687857    1.038002345    6.447278289
  342 SOLV  HW2     2742    2.020242336    1.166198490    6.377836892
  343 SOLV  OW      2743    5.615111861    5.155590375    6.138984838
  343 SOLV  HW1     2744    5.542761576    5.130918673    6.074511852
  343 SOLV  HW2     2745    5.659062021    5.240251119    6.108968144
  344 SOLV  OW      2746    1.625510610    1.372235170    7.544536300
  344 SOLV  HW1     2747    1.652201362    1.362268904    7.448680718
  344 SOLV  HW2     2748    1.589598533    1.285248650    7.578354821
  345 SOLV  OW      2749    2.413761703    0.535367196    4.221493215
  345 SOLV  HW1     2750    2.348129524    0.473070437    4.264055747
  345 SOLV  HW2     2751    2.444497945    0.602541646    4.288894223
  346 SOLV  OW      2752    3.745601257    3.142575454    5.727457458
  346 SOLV  HW1     2753    3.839610285    3.113114991    5.710298454
  346 SOLV  HW2     2754    3.683865081    3.064546449    5.717449350
  347 SOLV  OW      2755    2.033406395    4.251505750    5.817474639
  347 SOLV  HW1     2756    2.012791747    4.273138207    5.912905836
  347 SOLV  HW2     2757    2.119658227    4.201139053    5.812594921
  348 SOLV  OW      2758    5.820162619    3.702958582    6.486042332
  348 SOLV  HW1     2759    5.782792521    3.685091473    6.577060396
  348 SOLV  HW2     2760    5.793259347    3.794584136    6.456360616
  349 SOLV  OW      2761    0.981984764    6.159006221    6.022039202
  349 SOLV  HW1     2762    0.914544000    6.099305695    5.978592612
  349 SOLV  HW2     2763    1.073915733    6.123827789    6.004398353
  350 SOLV  OW      2764    5.808365267    1.808916334    5.941730198
  350 SOLV  HW1     2765    5.728875947    1.831293016    5.885331981
  350 SOLV  HW2     2766    5.890008538    1.804807543    5.884132019
  351 SOLV  OW      2767    2.328365317    0.232212730    7.600004922
  351 SOLV  HW1     2768    2.272390532    0.276375544    7.670122712
  351 SOLV  HW2     2769    2.270262406    0.204715929    7.523401900
  352 SOLV  OW      2770    5.012252760    4.412847360    4.017515878
  352 SOLV  HW1     2771    4.946549294    4.350293884    3.975442819
  352 SOLV  HW2     2772    4.975212842    4.446918605    4.103928882
  353 SOLV  OW      2773    3.207864715    4.634006470    4.190569814
  353 SOLV  HW1     2774    3.115833132    4.646853551    4.153622045
  353 SOLV  HW2     2775    3.221553533    4.537556272    4.213153324
  354 SOLV  OW      2776    1.678160763    5.171801545    4.675609058
  354 SOLV  HW1     2777    1.706995496    5.267554368    4.675646728
  354 SOLV  HW2     2778    1.608112948    5.158056579    4.745640541
  355 SOLV  OW      2779    4.376035644    1.221713603    7.645958903
  355 SOLV  HW1     2780    4.450424946    1.171403054    7.601968897
  355 SOLV  HW2     2781    4.382311185    1.318508913    7.621641492
  356 SOLV  OW      2782    4.141658712    0.153324046    5.896638041
  356 SOLV  HW1     2783    4.083284599    0.232601680    5.879100666
  356 SOLV  HW2     2784    4.214531194    0.178981431    5.960130649
  357 SOLV  OW      2785    0.772366258    1.199681198    6.083400584
  357 SOLV  HW1     2786    0.785203921    1.138333049    6.161321108
  357 SOLV  HW2     2787    0.732848692    1.285923613    6.115033043
  358 SOLV  OW      2788    4.624682063    3.728985098    8.172398147
  358 SOLV  HW1     2789    4.580547993    3.640319752    8.158590537
  358 SOLV  HW2     2790    4.723980652    3.717160239    8.172347334
  359 SOLV  OW      2791    5.961084780    1.858935774    6.153482612
  359 SOLV  HW1     2792    5.876811041    1.851663046    6.100143309
  359 SOLV  HW2     2793    6.010607634    1.941506777    6.126472140
  360 SOLV  OW      2794    4.347100060    5.785265099    8.325035383
  360 SOLV  HW1     2795    4.348100346    5.841369226    8.407808252
  360 SOLV  HW2     2796    4.412848110    5.710530625    8.334626228
  361 SOLV  OW      2797    4.282699195    5.488300180    5.230406853
  361 SOLV  HW1     2798    4.266473839    5.409018999    5.289154449
  361 SOLV  HW2     2799    4.316494709    5.564431073    5.285741960
  362 SOLV  OW      2800    4.177473276    0.857531616    4.212757071
  362 SOLV  HW1     2801    4.084794863    0.849925220    4.175975719
  362 SOLV  HW2     2802    4.178698152    0.824480982    4.307129927
  363 SOLV  OW      2803    3.017236759    5.161272611    2.559202445
  363 SOLV  HW1     2804    3.090207231    5.105059407    2.520273654
  363 SOLV  HW2     2805    2.933332398    5.148233246    2.506381464
  364 SOLV  OW      2806    2.896476898    4.503934923    2.172426755
  364 SOLV  HW1     2807    2.983690512    4.464424986    2.143569253
  364 SOLV  HW2     2808    2.897377883    4.517977912    2.271431850
  365 SOLV  OW      2809    2.972096203    0.018830669    8.072669868
  365 SOLV  HW1     2810    2.978850609   -0.046926577    7.997633854
  365 SOLV  HW2     2811    3.036093782   -0.006633051    8.145167913
  366 SOLV  OW      2812    0.146316216    2.115445843    3.743080288
  366 SOLV  HW1     2813    0.152331806    2.054682654    3.663886369
  366 SOLV  HW2     2814    0.235047783    2.158876935    3.758587288
  367 SOLV  OW      2815    1.050500380    5.211059354    0.916564838
  367 SOLV  HW1     2816    0.969413117    5.166024775    0.953938303
  367 SOLV  HW2     2817    1.131338555    5.155381877    0.935675837
  368 SOLV  OW      2818    0.883300283    3.771820620    6.950247999
  368 SOLV  HW1     2819    0.796547473    3.772404031    6.999983601
  368 SOLV  HW2     2820    0.871814395    3.818656811    6.862643974
  369 SOLV  OW      2821    2.145710731    3.290525448    7.954304209
  369 SOLV  HW1     2822    2.198025548    3.374928342    7.966109280
  369 SOLV  HW2     2823    2.187028956    3.235580394    7.881682782
  370 SOLV  OW      2824    2.033232587    0.990275303    0.049512021
  370 SOLV  HW1     2825    1.976202799    0.987369215    0.131604655
  370 SOLV  HW2     2826    2.016255973    0.908695109   -0.005773534
  371 SOLV  OW      2827    0.659638728    1.905519836    6.532942657
  371 SOLV  HW1     2828    0.639656368    1.884641498    6.437209622
  371 SOLV  HW2     2829    0.584236086    1.958346181    6.571979213
  372 SOLV  OW      2830    5.579387181    0.688911377    3.369150129
  372 SOLV  HW1     2831    5.530188677    0.643869944    3.443653635
  372 SOLV  HW2     2832    5.576881816    0.630938106    3.287707682
  373 SOLV  OW      2833    2.435457818    1.181262269    7.077523013
  373 SOLV  HW1     2834    2.446001891    1.175096281    6.978271750
  373 SOLV  HW2     2835    2.359303977    1.242334092    7.099222823
  374 SOLV  OW      2836    1.046532137    4.329335914    7.631422386
  374 SOLV  HW1     2837    1.072187554    4.312449422    7.536255894
  374 SOLV  HW2     2838    1.111193712    4.283088379    7.692086095
  375 SOLV  OW      2839    5.782957656    5.530658208    5.873346666
  375 SOLV  HW1     2840    5.879144730    5.537863941    5.846962044
  375 SOLV  HW2     2841    5.726047167    5.575586869    5.804479859
  376 SOLV  OW      2842    2.735391350    0.449052361    4.102829294
  376 SOLV  HW1     2843    2.787287503    0.370389818    4.136280888
  376 SOLV  HW2     2844    2.637653451    0.432596096    4.116114946
  377 SOLV  OW      2845    2.663804422    0.985592637    0.910441229
  377 SOLV  HW1     2846    2.742024400    0.996073649    0.971856255
  377 SOLV  HW2     2847    2.625611869    0.893720855    0.920488378
  378 SOLV  OW      2848    0.872537162    2.068956075    3.775845952
  378 SOLV  HW1     2849    0.885611277    2.167001534    3.790549480
  378 SOLV  HW2     2850    0.933338557    2.037802600    3.702820882
  379 SOLV  OW      2851    5.678807840    4.337163443    8.411331084
  379 SOLV  HW1     2852    5.742189404    4.275608227    8.364493538
  379 SOLV  HW2     2853    5.686665738    4.428970673    8.372475980
  380 SOLV  OW      2854    2.699694326    1.420566485    8.434317001
  380 SOLV  HW1     2855    2.667463198    1.337171506    8.479110642
  380 SOLV  HW2     2856    2.669527666    1.420985387    8.338976418
  381 SOLV  OW      2857    1.426032833    1.502988953    4.498448834
  381 SOLV  HW1     2858    1.462024423    1.577452881    4.554660369
  381 SOLV  HW2     2859    1.498575820    1.467830994    4.439275661
  382 SOLV  OW      2860    2.555668124    0.841363957    4.791158513
  382 SOLV  HW1     2861    2.561728492    0.928152053    4.840464961
  382 SOLV  HW2     2862    2.631442640    0.782121583    4.818518507
  383 SOLV  OW      2863    2.553720242    2.530351141    1.428556854
  383 SOLV  HW1     2864    2.644633639    2.489682131    1.419565602
  383 SOLV  HW2     2865    2.495975912    2.470865401    1.484476802
  384 SOLV  OW      2866    3.979244336    4.738074151    6.924669471
  384 SOLV  HW1     2867    3.956213076    4.709344442    7.017643643
  384 SOLV  HW2     2868    3.899343505    4.780615226    6.882170597
  385 SOLV  OW      2869    0.155653890    2.969175334    4.541936432
  385 SOLV  HW1     2870    0.174699637    2.959591612    4.444235726
  385 SOLV  HW2     2871    0.222535443    2.916373666    4.594270799
  386 SOLV  OW      2872    4.169121821    5.750403018    5.431192000
  386 SOLV  HW1     2873    4.148929056    5.836270222    5.384084489
  386 SOLV  HW2     2874    4.265979120    5.728204674    5.419970102
  387 SOLV  OW      2875    5.862913860    2.247665783    1.271512624
  387 SOLV  HW1     2876    5.915740890    2.260329877    1.187554620
  387 SOLV  HW2     2877    5.779145696    2.197097145    1.250879142
  388 SOLV  OW      2878    0.383164061    3.956741139    6.715734811
  388 SOLV  HW1     2879    0.426975819    3.935692569    6.803127597
  388 SOLV  HW2     2880    0.331161960    3.877235844    6.684514220
  389 SOLV  OW      2881    0.037310922    4.458424937    5.927745740
  389 SOLV  HW1     2882   -0.060706117    4.471991923    5.913301850
  389 SOLV  HW2     2883    0.066545651    4.374716319    5.881504643
  390 SOLV  OW      2884    0.792904909    4.362638258    7.763560489
  390 SOLV  HW1     2885    0.873170879    4.336519950    7.709939196
  390 SOLV  HW2     2886    0.740145918    4.280865839    7.786578696
  391 SOLV  OW      2887    2.883395332    2.732160059    1.242876137
  391 SOLV  HW1     2888    2.942290271    2.688516774    1.174856432
  391 SOLV  HW2     2889    2.935935455    2.749663579    1.326141892
  392 SOLV  OW      2890    0.108331400    4.964589937    2.068193612
  392 SOLV  HW1     2891    0.092909642    4.929562990    2.160580200
  392 SOLV  HW2     2892    0.027060541    4.948118771    2.012302750
  393 SOLV  OW      2893    2.830745299    1.959873611    3.245000667
  393 SOLV  HW1     2894    2.825729681    2.008344282    3.332324431
  393 SOLV  HW2     2895    2.882061617    2.014973041    3.179192536
  394 SOLV  OW      2896    2.076790518    5.033231200    3.267867419
  394 SOLV  HW1     2897    2.085930066    5.006628067    3.171905025
  394 SOLV  HW2     2898    1.980224329    5.031780779    3.293807866
  395 SOLV  OW      2899    5.107961297    2.135365261    7.318912916
  395 SOLV  HW1     2900    5.169978152    2.209923841    7.343304237
  395 SOLV  HW2     2901    5.100531987    2.129403597    7.219367445
  396 SOLV  OW      2902    2.175274430    5.519257436    0.963097581
  396 SOLV  HW1     2903    2.184306213    5.482558696    0.870514357
  396 SOLV  HW2     2904    2.262504495    5.510289073    1.011165324
  397 SOLV  OW      2905    0.404458113    5.799894479    5.921526585
  397 SOLV  HW1     2906    0.314780589    5.844137686    5.922238503
  397 SOLV  HW2     2907    0.473933245    5.864879172    5.952352472
  398 SOLV  OW      2908    5.393782639    2.581609525    1.015385814
  398 SOLV  HW1     2909    5.396232512    2.618305046    0.922394000
  398 SOLV  HW2     2910    5.447443867    2.497321071    1.019383264
  399 SOLV  OW      2911    5.941324425    3.250020232    0.840977600
  399 SOLV  HW1     2912    5.988599395    3.250474181    0.929096252
  399 SOLV  HW2     2913    5.970007195    3.170087929    0.788174143
  400 SOLV  OW      2914    4.432006495    4.071961100    5.922409450
  400 SOLV  HW1     2915    4.343636311    4.063740895    5.968487230
  400 SOLV  HW2     2916    4.419863227    4.057525315    5.824204727
  401 SOLV  OW      2917    5.138259564    2.996276166    6.813102564
  401 SOLV  HW1     2918    5.157199557    2.935729938    6.735801333
  401 SOLV  HW2     2919    5.046053161    3.033928224    6.804140281
  402 SOLV  OW      2920    4.037637880    5.693869857    8.433855139
  402 SOLV  HW1     2921    4.076712583    5.708875224    8.524673840
  402 SOLV  HW2     2922    3.941598000    5.667492328    8.442831757
  403 SOLV  OW      2923    5.207027547    4.776522290    0.520676601
  403 SOLV  HW1     2924    5.122468846    4.727450207    0.541695488
  403 SOLV  HW2     2925    5.185667125    4.858489497    0.467524726
  404 SOLV  OW      2926    3.248962879    0.420937593    6.484975169
  404 SOLV  HW1     2927    3.213091571    0.337360731    6.443403744
  404 SOLV  HW2     2928    3.271382356    0.403505510    6.580858170
  405 SOLV  OW      2929    6.023526750    2.093663420    1.684229834
  405 SOLV  HW1     2930    6.033586066    2.135375513    1.593902827
  405 SOLV  HW2     2931    5.950918086    2.140426178    1.734640638
  406 SOLV  OW      2932    2.463138961    3.023282107    2.302586518
  406 SOLV  HW1     2933    2.403361157    2.943227257    2.298354345
  406 SOLV  HW2     2934    2.442350507    3.076089736    2.384922321
  407 SOLV  OW      2935    3.012795731    0.242047075    4.334397594
  407 SOLV  HW1     2936    3.093608514    0.196088683    4.297558068
  407 SOLV  HW2     2937    3.034798214    0.281889457    4.423439404
  408 SOLV  OW      2938    2.032960074    4.977253435    7.716031811
  408 SOLV  HW1     2939    1.997805096    4.923590240    7.639321680
  408 SOLV  HW2     2940    2.022762424    4.925023018    7.800696132
  409 SOLV  OW      2941    4.482255412    0.767865566    0.264099805
  409 SOLV  HW1     2942    4.482854678    0.839963127    0.333393501
  409 SOLV  HW2     2943    4.456030293    0.806739699    0.175775994
  410 SOLV  OW      2944    1.422249722    2.969624515    8.163292276
  410 SOLV  HW1     2945    1.343578297    2.979648359    8.102379539
  410 SOLV  HW2     2946    1.497366083    3.026868403    8.130418668
  411 SOLV  OW      2947    2.817090813    2.526425575    0.207269037
  411 SOLV  HW1     2948    2.788770945    2.483241246    0.121635395
  411 SOLV  HW2     2949    2.737781737    2.536504494    0.267339738
  412 SOLV  OW      2950    4.912455399    4.244234690    2.067289289
  412 SOLV  HW1     2951    4.894817292    4.148699066    2.090993844
  412 SOLV  HW2     2952    4.872617160    4.264271410    1.977782324
  413 SOLV  OW      2953    5.790921114    0.774188911    5.256967189
  413 SOLV  HW1     2954    5.855844220    0.713539746    5.211068462
  413 SOLV  HW2     2955    5.706376390    0.778905849    5.203769746
  414 SOLV  OW      2956    0.165479399    2.964713325    6.401422715
  414 SOLV  HW1     2957    0.257634244    2.973091602    6.439334888
  414 SOLV  HW2     2958    0.136594955    3.052926391    6.364218169
  415 SOLV  OW      2959    5.568586897    1.564840881    1.088060885
  415 SOLV  HW1     2960    5.593330630    1.526029273    0.999283422
  415 SOLV  HW2     2961    5.624010964    1.646235526    1.105470945
  416 SOLV  OW      2962    5.081440181    5.711244988    2.062892607
  416 SOLV  HW1     2963    5.091045301    5.742753350    1.968473379
  416 SOLV  HW2     2964    4.984947842    5.713301648    2.089065990
  417 SOLV  OW      2965    1.646264971    6.020299858    4.210570294
  417 SOLV  HW1     2966    1.564967959    6.077689718    4.200709767
  417 SOLV  HW2     2967    1.655789208    5.992113833    4.306042260
  418 SOLV  OW      2968    5.708965470    4.361410640    4.765786218
  418 SOLV  HW1     2969    5.727052758    4.281065872    4.709062321
  418 SOLV  HW2     2970    5.793376590    4.389779144    4.811283448
  419 SOLV  OW      2971    1.349016870    4.365386989    4.247242927
  419 SOLV  HW1     2972    1.353821128    4.314566104    4.333232022
  419 SOLV  HW2     2973    1.254198409    4.391577538    4.229255656
  420 SOLV  OW      2974    2.544784303    4.955826971    3.565956781
  420 SOLV  HW1     2975    2.594916396    5.027735169    3.614081625
  420 SOLV  HW2     2976    2.468831211    4.996433158    3.515140665
  421 SOLV  OW      2977    4.158981867    3.048573817    7.300645026
  421 SOLV  HW1     2978    4.202174422    3.130289016    7.338816598
  421 SOLV  HW2     2979    4.189932091    3.035415004    7.206469819
  422 SOLV  OW      2980    3.461349725    6.228429885    2.520685165
  422 SOLV  HW1     2981    3.394734546    6.175497832    2.573227195
  422 SOLV  HW2     2982    3.429206335    6.322670001    2.511431891
  423 SOLV  OW      2983    5.559285730    3.594743366    1.631057901
  423 SOLV  HW1     2984    5.609035697    3.651469647    1.696686384
  423 SOLV  HW2     2985    5.476639446    3.558562114    1.674191685
  424 SOLV  OW      2986    3.490420374    2.148876218    2.386007365
  424 SOLV  HW1     2987    3.587438009    2.124817849    2.388973295
  424 SOLV  HW2     2988    3.436817380    2.076655573    2.429721699
  425 SOLV  OW      2989    2.813298761    3.860643562    5.948767130
  425 SOLV  HW1     2990    2.760038136    3.910838597    6.016912481
  425 SOLV  HW2     2991    2.769284973    3.868920510    5.859356248
  426 SOLV  OW      2992    1.750081000    5.696510226    1.030836667
  426 SOLV  HW1     2993    1.787669758    5.726472144    1.118525926
  426 SOLV  HW2     2994    1.650660103    5.688622675    1.038136932
  427 SOLV  OW      2995    2.647600285    6.434045734    0.759432394
  427 SOLV  HW1     2996    2.565431375    6.490868313    0.763849639
  427 SOLV  HW2     2997    2.623830641    6.343806487    0.723489143
  428 SOLV  OW      2998    1.286464943    0.802080876    7.178760185
  428 SOLV  HW1     2999    1.309061209    0.899475988    7.176853788
  428 SOLV  HW2     3000    1.203772466    0.788107803    7.233228043
  429 SOLV  OW      3001    4.387550440    4.709693964    1.733410635
  429 SOLV  HW1     3002    4.442954688    4.753756032    1.662778337
  429 SOLV  HW2     3003    4.438895607    4.706970863    1.819179312
  430 SOLV  OW      3004    1.427776986    3.055293414    3.554308828
  430 SOLV  HW1     3005    1.330989305    3.042061883    3.532929095
  430 SOLV  HW2     3006    1.470755082    2.966484539    3.570615247
  431 SOLV  OW      3007    4.814819901    4.547249547    5.618197730
  431 SOLV  HW1     3008    4.911466319    4.563368688    5.638189389
  431 SOLV  HW2     3009    4.802821711    4.453733570    5.584868444
  432 SOLV  OW      3010    0.192169927    2.574736386    0.319677891
  432 SOLV  HW1     3011    0.194402093    2.636576513    0.241123187
  432 SOLV  HW2     3012    0.144479839    2.619010289    0.395608869
  433 SOLV  OW      3013    5.287799203    1.054016939    2.601878464
  433 SOLV  HW1     3014    5.214750470    0.987386799    2.586900039
  433 SOLV  HW2     3015    5.250368994    1.134872638    2.647280804
  434 SOLV  OW      3016    5.736440202    5.568092948    3.884227822
  434 SOLV  HW1     3017    5.673342416    5.574910713    3.961507953
  434 SOLV  HW2     3018    5.717133521    5.641279666    3.818875070
  435 SOLV  OW      3019    4.369760102    2.963673581    7.588923690
  435 SOLV  HW1     3020    4.326862353    3.048325861    7.557399354
  435 SOLV  HW2     3021    4.298902378    2.898039495    7.614834872
  436 SOLV  OW      3022    2.162503286    2.491816695    5.668145286
  436 SOLV  HW1     3023    2.192337590    2.520457951    5.577098135
  436 SOLV  HW2     3024    2.157196798    2.571651485    5.728130991
  437 SOLV  OW      3025    1.680375913    5.649835028    4.198132936
  437 SOLV  HW1     3026    1.671525328    5.739702363    4.241092675
  437 SOLV  HW2     3027    1.598430044    5.595689691    4.216925587
  438 SOLV  OW      3028    5.366488211    3.598674416    6.090619668
  438 SOLV  HW1     3029    5.434105107    3.526537456    6.105594994
  438 SOLV  HW2     3030    5.398149459    3.659438797    6.017782472
  439 SOLV  OW      3031    0.594423902    0.318213373    5.227454751
  439 SOLV  HW1     3032    0.679368543    0.294565323    5.180282628
  439 SOLV  HW2     3033    0.602041205    0.410311593    5.265663517
  440 SOLV  OW      3034    4.954241401    6.154942283    2.905588312
  440 SOLV  HW1     3035    4.998894271    6.098216598    2.836390580
  440 SOLV  HW2     3036    4.894696175    6.221577698    2.860709541
  441 SOLV  OW      3037    1.455884899    1.375938172    7.826325681
  441 SOLV  HW1     3038    1.537409720    1.432679950    7.837905744
  441 SOLV  HW2     3039    1.478084078    1.296971227    7.769128999
  442 SOLV  OW      3040    0.290373234    1.044760446    6.221688998
  442 SOLV  HW1     3041    0.370983063    0.993506176    6.251270817
  442 SOLV  HW2     3042    0.317834287    1.136665190    6.193414669
  443 SOLV  OW      3043    4.650652074    3.241733375    2.337056876
  443 SOLV  HW1     3044    4.675241283    3.314482833    2.273002792
  443 SOLV  HW2     3045    4.577196777    3.273524383    2.397004196
  444 SOLV  OW      3046    5.190153274    1.702244405    6.866102001
  444 SOLV  HW1     3047    5.259464255    1.773408735    6.854627736
  444 SOLV  HW2     3048    5.101779991    1.736301464    6.834003433
  445 SOLV  OW      3049    2.798027080    5.741420409    0.403312957
  445 SOLV  HW1     3050    2.887734794    5.740496775    0.359134779
  445 SOLV  HW2     3051    2.751488437    5.654603643    0.386078016
  446 SOLV  OW      3052    4.785072978    2.510259108    8.176380308
  446 SOLV  HW1     3053    4.731120700    2.499017183    8.092936901
  446 SOLV  HW2     3054    4.789422930    2.607221431    8.200451224
  447 SOLV  OW      3055    4.470453799    0.295999204    1.546469279
  447 SOLV  HW1     3056    4.526613716    0.374651167    1.520779886
  447 SOLV  HW2     3057    4.499692294    0.261926796    1.635823656
  448 SOLV  OW      3058    5.574641513    4.452789192    6.486329865
  448 SOLV  HW1     3059    5.575562078    4.453434354    6.586323683
  448 SOLV  HW2     3060    5.515009205    4.525850741    6.453072582
  449 SOLV  OW      3061    2.406798204    6.320546374    7.466521720
  449 SOLV  HW1     3062    2.398361037    6.369652282    7.379818441
  449 SOLV  HW2     3063    2.420232629    6.223110075    7.448474366
  450 SOLV  OW      3064    3.555626736    4.296845862    0.641977137
  450 SOLV  HW1     3065    3.557036507    4.268761791    0.737942272
  450 SOLV  HW2     3066    3.553978547    4.396681370    0.636483847
  451 SOLV  OW      3067    6.044547505    3.153520310    3.960707104
  451 SOLV  HW1     3068    6.055050014    3.217289245    4.037017586
  451 SOLV  HW2     3069    6.064765310    3.200651424    3.874858915
  452 SOLV  OW      3070    0.916794793    4.794085176    4.507428165
  452 SOLV  HW1     3071    0.837788330    4.735463465    4.525358693
  452 SOLV  HW2     3072    0.953359661    4.773877033    4.416572941
  453 SOLV  OW      3073    5.436295699    4.238617542    0.886481625
  453 SOLV  HW1     3074    5.366519444    4.298498343    0.925795700
  453 SOLV  HW2     3075    5.404905832    4.143755690    0.890471206
  454 SOLV  OW      3076    2.542921298    3.994864551    1.516552720
  454 SOLV  HW1     3077    2.585624260    3.987725814    1.606694356
  454 SOLV  HW2     3078    2.550764563    3.907286394    1.468923072
  455 SOLV  OW      3079    3.629074761    3.328140074    3.783750490
  455 SOLV  HW1     3080    3.672958373    3.309629473    3.695820904
  455 SOLV  HW2     3081    3.589100265    3.243726928    3.819478746
  456 SOLV  OW      3082    1.967988793    1.794850338    1.746736580
  456 SOLV  HW1     3083    1.949192924    1.876043995    1.691470495
  456 SOLV  HW2     3084    2.055467767    1.806121827    1.793857919
  457 SOLV  OW      3085    3.745654902    0.604479634    7.553626495
  457 SOLV  HW1     3086    3.704312358    0.695226079    7.561103549
  457 SOLV  HW2     3087    3.793999330    0.582785128    7.638433212
  458 SOLV  OW      3088    4.622540942    6.357500133    8.565630834
  458 SOLV  HW1     3089    4.678527648    6.404392993    8.497318443
  458 SOLV  HW2     3090    4.555594361    6.421437884    8.603448105
  459 SOLV  OW      3091    1.004527504    4.794721277    1.551042271
  459 SOLV  HW1     3092    1.069753298    4.854048112    1.503862400
  459 SOLV  HW2     3093    0.946751346    4.849892233    1.611192962
  460 SOLV  OW      3094    0.674385053    4.676086920    4.581968864
  460 SOLV  HW1     3095    0.585743966    4.676653522    4.535681752
  460 SOLV  HW2     3096    0.683738344    4.591848535    4.635038991
  461 SOLV  OW      3097    5.386928037    3.220852891    8.324123997
  461 SOLV  HW1     3098    5.341955150    3.271479464    8.250541235
  461 SOLV  HW2     3099    5.484040623    3.210230855    8.302761668
  462 SOLV  OW      3100    0.164713061    4.928521815    2.373062652
  462 SOLV  HW1     3101    0.074901367    4.911574288    2.332483287
  462 SOLV  HW2     3102    0.156004172    4.996100802    2.446256046
  463 SOLV  OW      3103    3.158152478    3.442664329    5.539250812
  463 SOLV  HW1     3104    3.075137420    3.402386087    5.500699677
  463 SOLV  HW2     3105    3.193743882    3.383124229    5.611280484
  464 SOLV  OW      3106    0.814787230    1.013470119    3.963380971
  464 SOLV  HW1     3107    0.875724643    1.077121036    4.010659429
  464 SOLV  HW2     3108    0.826630984    0.921663008    4.001212320
  465 SOLV  OW      3109    4.944978948    5.012615003    6.586625760
  465 SOLV  HW1     3110    5.002181113    5.061273905    6.520593515
  465 SOLV  HW2     3111    4.978171382    5.030722199    6.679202248
  466 SOLV  OW      3112    3.546440458    1.838496246    6.172029452
  466 SOLV  HW1     3113    3.631332588    1.812853345    6.218244085
  466 SOLV  HW2     3114    3.468963631    1.821985860    6.233060624
  467 SOLV  OW      3115    5.577168396    3.980735373    1.272309182
  467 SOLV  HW1     3116    5.555577185    3.895235752    1.225153272
  467 SOLV  HW2     3117    5.592087872    4.053111944    1.204936665
  468 SOLV  OW      3118    0.193493539    2.079670618    2.898313438
  468 SOLV  HW1     3119    0.192130498    2.082073403    2.998275308
  468 SOLV  HW2     3120    0.101630869    2.097937078    2.863276120
  469 SOLV  OW      3121    5.147219881    2.129433638    8.292604489
  469 SOLV  HW1     3122    5.218585079    2.141026993    8.361688600
  469 SOLV  HW2     3123    5.081821234    2.060379672    8.323501247
  470 SOLV  OW      3124    4.433355230    5.442728205    1.015101142
  470 SOLV  HW1     3125    4.468075451    5.358839819    1.057021016
  470 SOLV  HW2     3126    4.401532990    5.422960064    0.922383331
  471 SOLV  OW      3127    3.716569948    4.303287224    1.029046141
  471 SOLV  HW1     3128    3.792572393    4.266706144    0.975329302
  471 SOLV  HW2     3129    3.656512717    4.228417507    1.057111377
  472 SOLV  OW      3130    3.451579082    2.212158302    7.118048972
  472 SOLV  HW1     3131    3.375733040    2.218017922    7.182957072
  472 SOLV  HW2     3132    3.415813633    2.193149644    7.026618562
  473 SOLV  OW      3133    5.272346681    3.158758610    6.993642971
  473 SOLV  HW1     3134    5.230309147    3.099211357    6.925181238
  473 SOLV  HW2     3135    5.202108906    3.191887386    7.056644317
  474 SOLV  OW      3136    5.437537027    6.238968147    5.114359579
  474 SOLV  HW1     3137    5.470548620    6.217506875    5.022437431
  474 SOLV  HW2     3138    5.339250169    6.221256399    5.119459596
  475 SOLV  OW      3139    5.211347160    0.177656299    4.313845413
  475 SOLV  HW1     3140    5.292457609    0.120070756    4.324094085
  475 SOLV  HW2     3141    5.130876448    0.119815208    4.300470592
  476 SOLV  OW      3142    2.104747989    6.020154810    4.416682137
  476 SOLV  HW1     3143    2.044271857    6.099260574    4.407465341
  476 SOLV  HW2     3144    2.133027325    6.010759737    4.512139321
  477 SOLV  OW      3145    0.217948041    3.498430735    5.898229487
  477 SOLV  HW1     3146    0.222121339    3.499593981    5.798323169
  477 SOLV  HW2     3147    0.234776433    3.590529075    5.933368849
  478 SOLV  OW      3148    2.587515398    1.377741334    7.166598201
  478 SOLV  HW1     3149    2.630926940    1.437773530    7.099429771
  478 SOLV  HW2     3150    2.554458625    1.295106911    7.121004054
  479 SOLV  OW      3151    2.463842774    3.660839747    0.237806006
  479 SOLV  HW1     3152    2.488735609    3.607781301    0.156780285
  479 SOLV  HW2     3153    2.529561498    3.642755439    0.310977182
  480 SOLV  OW      3154    4.748663678    4.032573591    3.640823875
  480 SOLV  HW1     3155    4.750145928    3.980624747    3.555388866
  480 SOLV  HW2     3156    4.781920484    3.974931543    3.715465664
  481 SOLV  OW      3157    1.816821588    3.502029430    2.184491941
  481 SOLV  HW1     3158    1.737212582    3.461809601    2.139272469
  481 SOLV  HW2     3159    1.875376542    3.545752347    2.116230241
  482 SOLV  OW      3160    1.179435504    0.260774548    4.685153679
  482 SOLV  HW1     3161    1.184583444    0.205391459    4.768257668
  482 SOLV  HW2     3162    1.084697511    0.288716372    4.669533907
  483 SOLV  OW      3163    1.610867401    3.787799690    6.296870567
  483 SOLV  HW1     3164    1.535276587    3.737541474    6.338825132
  483 SOLV  HW2     3165    1.653071113    3.731396705    6.225894707
  484 SOLV  OW      3166    4.192347393    3.763299292    4.565429748
  484 SOLV  HW1     3167    4.105518587    3.722266455    4.537553340
  484 SOLV  HW2     3168    4.252854520    3.692180381    4.601221185
  485 SOLV  OW      3169    5.234482669    1.668064679    3.416903755
  485 SOLV  HW1     3170    5.317983625    1.714144962    3.386833417
  485 SOLV  HW2     3171    5.216561440    1.690682998    3.512649665
  486 SOLV  OW      3172    4.153403105    5.095165740    0.846022781
  486 SOLV  HW1     3173    4.091482869    5.165551752    0.880832588
  486 SOLV  HW2     3174    4.168564040    5.026150756    0.916783647
  487 SOLV  OW      3175    2.923997585    2.825282169    1.510618594
  487 SOLV  HW1     3176    2.980762967    2.780928873    1.579976425
  487 SOLV  HW2     3177    2.913695268    2.922205629    1.532972507
  488 SOLV  OW      3178    4.573693093    0.292581291    5.899140724
  488 SOLV  HW1     3179    4.578804793    0.272628226    5.801284808
  488 SOLV  HW2     3180    4.546989586    0.209911850    5.948665563
  489 SOLV  OW      3181    1.075566188    4.512995435    3.260000551
  489 SOLV  HW1     3182    1.051143396    4.487490817    3.353558490
  489 SOLV  HW2     3183    1.092590724    4.430376867    3.206294321
  490 SOLV  OW      3184    1.421589421    0.712879862    4.648534452
  490 SOLV  HW1     3185    1.407460124    0.729507014    4.550943896
  490 SOLV  HW2     3186    1.397119183    0.618355074    4.670128524
  491 SOLV  OW      3187    1.654540489    1.821596283    4.426548863
  491 SOLV  HW1     3188    1.654798935    1.819609658    4.326568873
  491 SOLV  HW2     3189    1.740564631    1.860646906    4.459334792
  492 SOLV  OW      3190    1.333499140    4.524709191    7.151609166
  492 SOLV  HW1     3191    1.376947518    4.516555863    7.061910870
  492 SOLV  HW2     3192    1.239101728    4.492186715    7.146001912
  493 SOLV  OW      3193    5.257301379    2.937915524    5.763680195
  493 SOLV  HW1     3194    5.160281717    2.944713322    5.740420529
  493 SOLV  HW2     3195    5.311702004    2.983950865    5.693527833
  494 SOLV  OW      3196    2.822504590    0.798949125    8.109992580
  494 SOLV  HW1     3197    2.737584326    0.818566884    8.060964695
  494 SOLV  HW2     3198    2.847895958    0.703284934    8.095721513
  495 SOLV  OW      3199    3.639493188    1.407528788    1.510364440
  495 SOLV  HW1     3200    3.739396645    1.403863456    1.512790828
  495 SOLV  HW2     3201    3.605936927    1.351959912    1.434297860
  496 SOLV  OW      3202    4.254596766    6.397319322    4.412990936
  496 SOLV  HW1     3203    4.236180936    6.437668523    4.502616872
  496 SOLV  HW2     3204    4.282726256    6.469076264    4.349274930
  497 SOLV  OW      3205    4.945879814    3.560152845    0.487308245
  497 SOLV  HW1     3206    4.908268168    3.470420097    0.464211538
  497 SOLV  HW2     3207    4.871133121    3.623402027    0.507618580
  498 SOLV  OW      3208    2.081670952    4.749755959    2.044584424
  498 SOLV  HW1     3209    2.181554144    4.746633388    2.048275386
  498 SOLV  HW2     3210    2.052666107    4.832392766    1.996315575
  499 SOLV  OW      3211    2.300003965    2.256490618    5.245686402
  499 SOLV  HW1     3212    2.394873208    2.229164957    5.229775043
  499 SOLV  HW2     3213    2.270144627    2.222811572    5.334984512
  500 SOLV  OW      3214    4.291531898    6.105670525    7.304854787
  500 SOLV  HW1     3215    4.362287817    6.128545353    7.237993917
  500 SOLV  HW2     3216    4.247033285    6.020128167    7.278351790
  501 SOLV  OW      3217    4.337673098    2.728540384    1.401345038
  501 SOLV  HW1     3218    4.249089767    2.748782859    1.443097304
  501 SOLV  HW2     3219    4.326705592    2.720164968    1.302301677
  502 SOLV  OW      3220    5.232234200    6.477482542    3.269769763
  502 SOLV  HW1     3221    5.205871931    6.559024737    3.321305427
  502 SOLV  HW2     3222    5.151022900    6.436763034    3.227976370
  503 SOLV  OW      3223    4.905154299    5.290791384    8.546196617
  503 SOLV  HW1     3224    4.869212181    5.297184824    8.639295093
  503 SOLV  HW2     3225    4.989695714    5.237382225    8.546699245
  504 SOLV  OW      3226    1.144151899    5.892331910    6.645230662
  504 SOLV  HW1     3227    1.149141648    5.892596257    6.545355458
  504 SOLV  HW2     3228    1.133390984    5.986084876    6.678315569
  505 SOLV  OW      3229    4.913584789    1.875751575    4.072734160
  505 SOLV  HW1     3230    4.941927783    1.793634759    4.023201214
  505 SOLV  HW2     3231    4.994545988    1.925427572    4.104000884
  506 SOLV  OW      3232    0.770810158    3.394575963    2.552761798
  506 SOLV  HW1     3233    0.766094472    3.363717650    2.647764794
  506 SOLV  HW2     3234    0.678208874    3.406977796    2.517107690
  507 SOLV  OW      3235    3.564525958    0.687137839    1.445137454
  507 SOLV  HW1     3236    3.506236126    0.766479339    1.462666127
  507 SOLV  HW2     3237    3.526901318    0.634298619    1.369029390
  508 SOLV  OW      3238    4.115182180    4.462738411    8.057847547
  508 SOLV  HW1     3239    4.036938836    4.489984678    8.001850828
  508 SOLV  HW2     3240    4.083083493    4.433069331    8.147788971
  509 SOLV  OW      3241    1.760141680    3.700323338    1.203874032
  509 SOLV  HW1     3242    1.833881053    3.686311939    1.269951458
  509 SOLV  HW2     3243    1.764992430    3.629866993    1.133075794
  510 SOLV  OW      3244    3.867943743    4.749749522    7.204508228
  510 SOLV  HW1     3245    3.834809960    4.656676884    7.219989599
  510 SOLV  HW2     3246    3.790677440    4.809505749    7.183080692
  511 SOLV  OW      3247    3.421867803    2.280107435    5.896354323
  511 SOLV  HW1     3248    3.480295917    2.350434796    5.936854055
  511 SOLV  HW2     3249    3.351930256    2.252781059    5.962399920
  512 SOLV  OW      3250    3.518951003    6.472314771    0.206094660
  512 SOLV  HW1     3251    3.507500938    6.385623931    0.157580553
  512 SOLV  HW2     3252    3.542839380    6.454219622    0.301498752
  513 SOLV  OW      3253    5.819838623    1.115425885    4.790385559
  513 SOLV  HW1     3254    5.790276280    1.124971222    4.885438147
  513 SOLV  HW2     3255    5.739667380    1.112328705    4.730694779
  514 SOLV  OW      3256    3.414716191    2.144503617    4.738961237
  514 SOLV  HW1     3257    3.383209617    2.156206406    4.644778401
  514 SOLV  HW2     3258    3.408107220    2.231737496    4.787403178
  515 SOLV  OW      3259    5.948208255    5.288136710    3.032655783
  515 SOLV  HW1     3260    6.019180624    5.256004167    2.969962355
  515 SOLV  HW2     3261    5.889224781    5.211563371    3.058297729
  516 SOLV  OW      3262    4.707136360    2.217682467    6.420873640
  516 SOLV  HW1     3263    4.613693100    2.245813507    6.442714237
  516 SOLV  HW2     3264    4.759894875    2.208843088    6.505362842
  517 SOLV  OW      3265    4.530809887    2.533129436    6.296787597
  517 SOLV  HW1     3266    4.556636370    2.464919473    6.228373786
  517 SOLV  HW2     3267    4.482948377    2.488208703    6.372229042
  518 SOLV  OW      3268    4.500688050    4.126735684    2.161016506
  518 SOLV  HW1     3269    4.465985710    4.079841558    2.242236747
  518 SOLV  HW2     3270    4.591371851    4.164189854    2.180347029
  519 SOLV  OW      3271    4.040952379    2.250519179    5.644613346
  519 SOLV  HW1     3272    4.139219687    2.269043132    5.643938859
  519 SOLV  HW2     3273    4.024017965    2.159071247    5.607863942
  520 SOLV  OW      3274    0.839379001    1.297735360    3.619716178
  520 SOLV  HW1     3275    0.869205497    1.236238795    3.692713353
  520 SOLV  HW2     3276    0.828954495    1.246033279    3.534755860
  521 SOLV  OW      3277    3.693625949    1.997792579    4.769408039
  521 SOLV  HW1     3278    3.608111784    2.048538600    4.758814851
  521 SOLV  HW2     3279    3.727972806    1.971184917    4.679339359
  522 SOLV  OW      3280    4.306194300    4.168392702    1.560589873
  522 SOLV  HW1     3281    4.386804546    4.115576490    1.587281936
  522 SOLV  HW2     3282    4.329525849    4.265586052    1.557568749
  523 SOLV  OW      3283    4.612552981    3.467579575    1.199328338
  523 SOLV  HW1     3284    4.583155103    3.507440345    1.286201252
  523 SOLV  HW2     3285    4.641536130    3.373026714    1.214151315
  524 SOLV  OW      3286    1.249686333    3.794945818    0.762891970
  524 SOLV  HW1     3287    1.278813963    3.815847045    0.856244810
  524 SOLV  HW2     3288    1.304718052    3.719614284    0.726881486
  525 SOLV  OW      3289    4.985275310    6.378662786    4.933948038
  525 SOLV  HW1     3290    4.929233649    6.458981953    4.954151651
  525 SOLV  HW2     3291    5.020577631    6.385270088    4.840619934
  526 SOLV  OW      3292    5.693455966    4.726019217    1.020367218
  526 SOLV  HW1     3293    5.681345540    4.626776180    1.022409872
  526 SOLV  HW2     3294    5.787294674    4.747599938    0.993374688
  527 SOLV  OW      3295    6.016790475    2.036275050    3.162614558
  527 SOLV  HW1     3296    6.034920109    1.970198816    3.089777124
  527 SOLV  HW2     3297    6.057995705    2.004070386    3.247849534
  528 SOLV  OW      3298    2.922486248    0.216871684    7.890798130
  528 SOLV  HW1     3299    2.968181604    0.303780807    7.909739256
  528 SOLV  HW2     3300    2.918071446    0.162564281    7.974650635
  529 SOLV  OW      3301    4.324135437    1.299888282    5.540468417
  529 SOLV  HW1     3302    4.373426507    1.286916509    5.626504243
  529 SOLV  HW2     3303    4.348146241    1.388739118    5.501365342
  530 SOLV  OW      3304    0.862377539    2.225156421    2.808870369
  530 SOLV  HW1     3305    0.885259728    2.203381628    2.903750818
  530 SOLV  HW2     3306    0.830128112    2.319643717    2.803201008
  531 SOLV  OW      3307    2.539725532    1.319218328    3.186652661
  531 SOLV  HW1     3308    2.567035219    1.287781611    3.095735210
  531 SOLV  HW2     3309    2.493706403    1.244882074    3.235195692
  532 SOLV  OW      3310    0.489525272    5.094272743    4.301236213
  532 SOLV  HW1     3311    0.575742414    5.046766953    4.283634226
  532 SOLV  HW2     3312    0.427257034    5.033271731    4.350241776
  533 SOLV  OW      3313    1.052249659    2.550071718    3.060879329
  533 SOLV  HW1     3314    1.034360497    2.606884068    3.141205738
  533 SOLV  HW2     3315    0.997241961    2.582743921    2.984024060
  534 SOLV  OW      3316    0.102621507    3.565202079    8.378543576
  534 SOLV  HW1     3317    0.150311236    3.595641490    8.296086507
  534 SOLV  HW2     3318    0.100983606    3.465248554    8.381122657
  535 SOLV  OW      3319    4.852323186    2.358025814    2.520072905
  535 SOLV  HW1     3320    4.894561945    2.267410678    2.517884220
  535 SOLV  HW2     3321    4.889221482    2.413806049    2.445728187
  536 SOLV  OW      3322    4.198096863    0.248454596    2.914527350
  536 SOLV  HW1     3323    4.158460922    0.305604622    2.842674109
  536 SOLV  HW2     3324    4.147725160    0.262385097    2.999783784
  537 SOLV  OW      3325    2.817689244    4.440284124    6.676496790
  537 SOLV  HW1     3326    2.812345562    4.465887447    6.773015892
  537 SOLV  HW2     3327    2.833821140    4.522011244    6.621175393
  538 SOLV  OW      3328    5.408400635    1.323075111    2.139100330
  538 SOLV  HW1     3329    5.428297045    1.225866144    2.151533158
  538 SOLV  HW2     3330    5.438224269    1.351828424    2.048084651
  539 SOLV  OW      3331    1.815161239    0.657048725    6.214279894
  539 SOLV  HW1     3332    1.781882737    0.616431451    6.299384455
  539 SOLV  HW2     3333    1.750060496    0.726016621    6.182572334
  540 SOLV  OW      3334    4.217107071    4.601281695    8.550551270
  540 SOLV  HW1     3335    4.121075893    4.591578048    8.524400075
  540 SOLV  HW2     3336    4.223066350    4.647824392    8.638859303
  541 SOLV  OW      3337    4.063027818    5.868551776    8.198797730
  541 SOLV  HW1     3338    4.075707171    5.806006168    8.275786781
  541 SOLV  HW2     3339    4.149555382    5.914381243    8.178483550
  542 SOLV  OW      3340    0.526288445    0.661914555    6.462136790
  542 SOLV  HW1     3341    0.561865007    0.703079596    6.546040196
  542 SOLV  HW2     3342    0.571559058    0.574173022    6.446261671
  543 SOLV  OW      3343    3.574379570    4.807905362    6.484155008
  543 SOLV  HW1     3344    3.495733538    4.787882590    6.542583600
  543 SOLV  HW2     3345    3.567163586    4.755352246    6.399383995
  544 SOLV  OW      3346    2.369318046    5.228800577    5.260475523
  544 SOLV  HW1     3347    2.349382177    5.132580452    5.279030470
  544 SOLV  HW2     3348    2.461688183    5.250405616    5.292113942
  545 SOLV  OW      3349    4.467511591    3.400485412    2.531306486
  545 SOLV  HW1     3350    4.489524445    3.473216750    2.596311146
  545 SOLV  HW2     3351    4.373458813    3.369901996    2.546096799
  546 SOLV  OW      3352    5.949292420    3.632487931    1.051737178
  546 SOLV  HW1     3353    5.999722677    3.710646159    1.088453680
  546 SOLV  HW2     3354    6.013561763    3.567212665    1.011629644
  547 SOLV  OW      3355    3.304774585    0.192467101    3.493771899
  547 SOLV  HW1     3356    3.264282482    0.103596111    3.472269380
  547 SOLV  HW2     3357    3.393653793    0.200399862    3.448632059
  548 SOLV  OW      3358    3.484277512    6.116903748    4.433767232
  548 SOLV  HW1     3359    3.493259465    6.168271237    4.348439987
  548 SOLV  HW2     3360    3.505261232    6.176762405    4.511075973
  549 SOLV  OW      3361    3.176641859    3.434394056    0.642637736
  549 SOLV  HW1     3362    3.232124786    3.357375470    0.611176521
  549 SOLV  HW2     3363    3.095304793    3.442604963    0.585045339
  550 SOLV  OW      3364    1.601691614    4.703580785    4.295120293
  550 SOLV  HW1     3365    1.688052880    4.666017300    4.328746887
  550 SOLV  HW2     3366    1.545680828    4.732903919    4.372599265
  551 SOLV  OW      3367    0.395189192    3.305340318    7.601046931
  551 SOLV  HW1     3368    0.358058825    3.258505320    7.520873110
  551 SOLV  HW2     3369    0.470644377    3.364676332    7.573015312
  552 SOLV  OW      3370    2.879176988    0.589692063    3.437214180
  552 SOLV  HW1     3371    2.814587176    0.621427042    3.367780175
  552 SOLV  HW2     3372    2.880079165    0.489706798    3.438683079
  553 SOLV  OW      3373    1.157886613    4.464864153    6.795727433
  553 SOLV  HW1     3374    1.244376864    4.442265623    6.750907909
  553 SOLV  HW2     3375    1.154466375    4.563130031    6.813952051
  554 SOLV  OW      3376    2.916040595    4.755992639    7.334352921
  554 SOLV  HW1     3377    2.873153812    4.699366971    7.404739528
  554 SOLV  HW2     3378    2.967209571    4.697676104    7.271258115
  555 SOLV  OW      3379    1.363101940    6.089489157    2.199248875
  555 SOLV  HW1     3380    1.293269656    6.150430593    2.161703868
  555 SOLV  HW2     3381    1.361148216    6.002351598    2.150225907
  556 SOLV  OW      3382    4.239186087    3.641618181    2.267011803
  556 SOLV  HW1     3383    4.337346345    3.639988111    2.286036912
  556 SOLV  HW2     3384    4.215645563    3.727000977    2.220582355
  557 SOLV  OW      3385    4.363120614    4.971887223    0.099927716
  557 SOLV  HW1     3386    4.336308269    5.065411545    0.076812480
  557 SOLV  HW2     3387    4.460006642    4.970126857    0.124626158
  558 SOLV  OW      3388    3.591099884    5.049385388    6.566632194
  558 SOLV  HW1     3389    3.611054111    4.953792424    6.545094389
  558 SOLV  HW2     3390    3.494060076    5.067577700    6.550747300
  559 SOLV  OW      3391    4.118354461    3.696405163    5.933894085
  559 SOLV  HW1     3392    4.052268929    3.626511724    5.906550782
  559 SOLV  HW2     3393    4.209655171    3.655893271    5.938690357
  560 SOLV  OW      3394    4.523371458    0.760687311    6.015570183
  560 SOLV  HW1     3395    4.583501287    0.795096694    6.087684255
  560 SOLV  HW2     3396    4.437829875    0.812480110    6.015960475
  561 SOLV  OW      3397    0.901162861    3.209456232    3.919914593
  561 SOLV  HW1     3398    0.933553611    3.304054632    3.921330086
  561 SOLV  HW2     3399    0.824289711    3.199596182    3.983107508
  562 SOLV  OW      3400    2.831887563    4.815940674    8.585850229
  562 SOLV  HW1     3401    2.820964881    4.904343640    8.631299444
  562 SOLV  HW2     3402    2.742492893    4.782570380    8.555933356
  563 SOLV  OW      3403    3.184496807    2.834083878    6.045551115
  563 SOLV  HW1     3404    3.108635267    2.769398699    6.053353849
  563 SOLV  HW2     3405    3.258297453    2.806491188    6.107131604
  564 SOLV  OW      3406    1.948092979    1.882079330    4.424631498
  564 SOLV  HW1     3407    1.996225929    1.821932215    4.360869715
  564 SOLV  HW2     3408    2.002098424    1.892134049    4.508191582
  565 SOLV  OW      3409    0.444751434    4.046592142    3.215690646
  565 SOLV  HW1     3410    0.512299517    3.980133127    3.247635911
  565 SOLV  HW2     3411    0.491527185    4.122637026    3.170643551
  566 SOLV  OW      3412    2.396515914    2.741106965    6.119298594
  566 SOLV  HW1     3413    2.301644048    2.717296790    6.098503226
  566 SOLV  HW2     3414    2.401846483    2.837681856    6.144693301
  567 SOLV  OW      3415    4.761695056    5.858036432    2.673042914
  567 SOLV  HW1     3416    4.789310396    5.862656631    2.577042373
  567 SOLV  HW2     3417    4.733231303    5.764741587    2.695086405
  568 SOLV  OW      3418    3.613486460    1.978942828    7.066284187
  568 SOLV  HW1     3419    3.627698131    2.073609773    7.095202128
  568 SOLV  HW2     3420    3.665790548    1.917755492    7.125617220
  569 SOLV  OW      3421    3.675433875    0.267290773    5.777022829
  569 SOLV  HW1     3422    3.772721401    0.290126322    5.773322568
  569 SOLV  HW2     3423    3.629685114    0.326917181    5.842990701
  570 SOLV  OW      3424    2.907548831    0.647279095    6.589755484
  570 SOLV  HW1     3425    2.999628335    0.639099779    6.551618005
  570 SOLV  HW2     3426    2.878028286    0.558447630    6.624934304
  571 SOLV  OW      3427    4.554944073    6.346061423    6.622931347
  571 SOLV  HW1     3428    4.493449296    6.421402762    6.599648436
  571 SOLV  HW2     3429    4.518094056    6.295936125    6.701222851
  572 SOLV  OW      3430    6.012326440    2.093131031    8.386876761
  572 SOLV  HW1     3431    5.950313396    2.029250754    8.432415074
  572 SOLV  HW2     3432    6.015768337    2.178736033    8.438451660
  573 SOLV  OW      3433    0.897050911    3.865574540    0.353228727
  573 SOLV  HW1     3434    0.863355712    3.825607197    0.267980370
  573 SOLV  HW2     3435    0.821787624    3.872842262    0.418670677
  574 SOLV  OW      3436    1.317544032    0.441594173    6.303683386
  574 SOLV  HW1     3437    1.257833224    0.498514884    6.247161906
  574 SOLV  HW2     3438    1.263076054    0.395402309    6.373680298
  575 SOLV  OW      3439    1.638737849    5.004591374    2.993521713
  575 SOLV  HW1     3440    1.604925050    4.916128803    3.025632917
  575 SOLV  HW2     3441    1.730143105    4.993203179    2.954593399
  576 SOLV  OW      3442    3.783435944    2.565537949    4.864819208
  576 SOLV  HW1     3443    3.754458518    2.470816763    4.878538544
  576 SOLV  HW2     3444    3.864274715    2.567476771    4.805985781
  577 SOLV  OW      3445    0.709330997    4.738381235    3.391389839
  577 SOLV  HW1     3446    0.706385571    4.741605134    3.491294727
  577 SOLV  HW2     3447    0.686688240    4.646060808    3.360336977
  578 SOLV  OW      3448    4.608659959    1.066481119    7.197886264
  578 SOLV  HW1     3449    4.622908108    1.048513278    7.295224692
  578 SOLV  HW2     3450    4.545271063    0.998807181    7.160430306
  579 SOLV  OW      3451    1.834136995    2.918503700    7.769510887
  579 SOLV  HW1     3452    1.747490222    2.967186444    7.780572389
  579 SOLV  HW2     3453    1.827053452    2.827931241    7.811301717
  580 SOLV  OW      3454    4.244302078    4.995682258    0.365884178
  580 SOLV  HW1     3455    4.209000234    5.059745283    0.434073101
  580 SOLV  HW2     3456    4.285885544    5.046700196    0.290598063
  581 SOLV  OW      3457    1.034649461    2.942964281    5.191156435
  581 SOLV  HW1     3458    1.035173863    2.914815837    5.287111915
  581 SOLV  HW2     3459    0.959341113    2.897585069    5.143518204
  582 SOLV  OW      3460    5.486313410    0.665260466    4.299101887
  582 SOLV  HW1     3461    5.397450713    0.639185967    4.261372105
  582 SOLV  HW2     3462    5.472711675    0.719303223    4.382134589
  583 SOLV  OW      3463    2.738851284    5.791264850    7.506671096
  583 SOLV  HW1     3464    2.815260471    5.761403306    7.449487766
  583 SOLV  HW2     3465    2.772883190    5.816523598    7.597246177
  584 SOLV  OW      3466    5.299857892    2.407172760    2.036429069
  584 SOLV  HW1     3467    5.334981160    2.355436824    1.958392077
  584 SOLV  HW2     3468    5.372884035    2.419949864    2.103540398
  585 SOLV  OW      3469    2.586596770    5.909718247    3.100444698
  585 SOLV  HW1     3470    2.613224817    5.944701921    3.190261846
  585 SOLV  HW2     3471    2.515787803    5.968558528    3.061407188
  586 SOLV  OW      3472    2.460936448    4.668799767    8.581221906
  586 SOLV  HW1     3473    2.530612210    4.701691554    8.517476876
  586 SOLV  HW2     3474    2.433418860    4.743364069    8.641909468
  587 SOLV  OW      3475    3.802223349    2.282255827    0.603880666
  587 SOLV  HW1     3476    3.702753814    2.290847966    0.609538345
  587 SOLV  HW2     3477    3.825802258    2.210257150    0.538609990
  588 SOLV  OW      3478    5.804468609    5.191084146    4.429468063
  588 SOLV  HW1     3479    5.757009311    5.200914870    4.341997910
  588 SOLV  HW2     3480    5.903080626    5.199201712    4.414983164
  589 SOLV  OW      3481    1.247149318    3.362607810    5.741296003
  589 SOLV  HW1     3482    1.170183423    3.360270828    5.677493212
  589 SOLV  HW2     3483    1.213718466    3.383993504    5.833084160
  590 SOLV  OW      3484    4.055539082    1.477534999    6.115458620
  590 SOLV  HW1     3485    4.064866624    1.519319809    6.205830569
  590 SOLV  HW2     3486    3.981540787    1.522490422    6.065426187
  591 SOLV  OW      3487    3.897160542    3.348211126    7.940041815
  591 SOLV  HW1     3488    3.970374678    3.324714234    7.876107059
  591 SOLV  HW2     3489    3.898276342    3.446712204    7.957254761
  592 SOLV  OW      3490    3.703636202    1.331076447    2.105189779
  592 SOLV  HW1     3491    3.785949356    1.374143236    2.068178591
  592 SOLV  HW2     3492    3.667027704    1.266262165    2.038414621
  593 SOLV  OW      3493    4.646342534    4.058779398    7.918910037
  593 SOLV  HW1     3494    4.694667531    4.145980376    7.911117973
  593 SOLV  HW2     3495    4.653225686    4.009013279    7.832446310
  594 SOLV  OW      3496    0.160711618    3.725244306    0.888135834
  594 SOLV  HW1     3497    0.239370302    3.724622272    0.949880891
  594 SOLV  HW2     3498    0.135392117    3.631198085    0.865458864
  595 SOLV  OW      3499    4.976813587    1.342951613    6.107411746
  595 SOLV  HW1     3500    4.979417955    1.243001784    6.109224683
  595 SOLV  HW2     3501    4.980849660    1.378102896    6.200943221
  596 SOLV  OW      3502    1.479441635    3.529820007    2.992807887
  596 SOLV  HW1     3503    1.506836556    3.472635724    2.915480549
  596 SOLV  HW2     3504    1.512448221    3.488895889    3.077871440
  597 SOLV  OW      3505    3.662043796    3.602433090    0.854100292
  597 SOLV  HW1     3506    3.755800100    3.593040341    0.820610372
  597 SOLV  HW2     3507    3.598958885    3.560591059    0.788758388
  598 SOLV  OW      3508    1.127166583    1.241651379    6.339006807
  598 SOLV  HW1     3509    1.196911129    1.171612624    6.323831209
  598 SOLV  HW2     3510    1.162982697    1.330870811    6.311490649
  599 SOLV  OW      3511    4.015237714    4.691988026    5.555448274
  599 SOLV  HW1     3512    3.934984977    4.671479118    5.611474080
  599 SOLV  HW2     3513    4.013935947    4.635055513    5.473247177
  600 SOLV  OW      3514    3.862429592    3.749552062    2.390526356
  600 SOLV  HW1     3515    3.838691181    3.687407951    2.465189840
  600 SOLV  HW2     3516    3.934960658    3.811517597    2.420518016
  601 SOLV  OW      3517    4.877168456    0.595628036    4.563909113
  601 SOLV  HW1     3518    4.901699729    0.539019236    4.642609267
  601 SOLV  HW2     3519    4.843991043    0.684422308    4.595766162
  602 SOLV  OW      3520    5.900425221    2.454635038    6.640051132
  602 SOLV  HW1     3521    5.868583758    2.359839943    6.639876967
  602 SOLV  HW2     3522    5.980235982    2.462880277    6.699735952
  603 SOLV  OW      3523    2.489248209    1.221946896    4.279380357
  603 SOLV  HW1     3524    2.442210793    1.135052882    4.263987560
  603 SOLV  HW2     3525    2.421767092    1.295068645    4.289357709
  604 SOLV  OW      3526    0.599458593    4.467339179    3.058702088
  604 SOLV  HW1     3527    0.623165413    4.484843414    3.154261792
  604 SOLV  HW2     3528    0.503473847    4.490807700    3.043333847
  605 SOLV  OW      3529    2.923481408    2.697550941    3.653323937
  605 SOLV  HW1     3530    2.971916912    2.749243485    3.723906644
  605 SOLV  HW2     3531    2.830968459    2.676558161    3.684957588
  606 SOLV  OW      3532    3.653707004    2.302888118    0.291877240
  606 SOLV  HW1     3533    3.573506719    2.333290097    0.240460383
  606 SOLV  HW2     3534    3.677283290    2.371625940    0.360574531
  607 SOLV  OW      3535    4.961384072    0.278137340    5.247179619
  607 SOLV  HW1     3536    4.958781254    0.371987373    5.212749553
  607 SOLV  HW2     3537    5.050323720    0.260569746    5.289383331
  608 SOLV  OW      3538    1.793574678    6.491471064    3.141359518
  608 SOLV  HW1     3539    1.830128340    6.418097524    3.084086781
  608 SOLV  HW2     3540    1.703244452    6.465340504    3.175384033
  609 SOLV  OW      3541    4.046892585    4.689087780    1.698927402
  609 SOLV  HW1     3542    4.144748024    4.708743149    1.692764990
  609 SOLV  HW2     3543    4.029628676    4.595664547    1.667717183
  610 SOLV  OW      3544    4.228868630    0.777054944    4.486859294
  610 SOLV  HW1     3545    4.247458625    0.852441314    4.549878164
  610 SOLV  HW2     3546    4.314083579    0.748463756    4.443030281
  611 SOLV  OW      3547    4.609526373    1.419491931    0.966162693
  611 SOLV  HW1     3548    4.618567454    1.366403087    1.050423371
  611 SOLV  HW2     3549    4.666428726    1.501504438    0.972170252
  612 SOLV  OW      3550    4.024773991    1.801141734    0.140527049
  612 SOLV  HW1     3551    3.995849970    1.896859033    0.139250286
  612 SOLV  HW2     3552    4.057063294    1.777296631    0.232117779
  613 SOLV  OW      3553    0.639673772    4.997565767    3.221349041
  613 SOLV  HW1     3554    0.686554547    4.919870072    3.263368217
  613 SOLV  HW2     3555    0.561453138    5.023824980    3.277847155
  614 SOLV  OW      3556    2.626495449    0.557989866    6.801058240
  614 SOLV  HW1     3557    2.631091926    0.651967006    6.767188101
  614 SOLV  HW2     3558    2.667986765    0.496365598    6.734118453
  615 SOLV  OW      3559    0.246564382    5.452087695    4.731733331
  615 SOLV  HW1     3560    0.149160567    5.455302654    4.709323628
  615 SOLV  HW2     3561    0.259462171    5.401801822    4.817202673
  616 SOLV  OW      3562    3.420233441    5.297811985    2.099640581
  616 SOLV  HW1     3563    3.504312086    5.273777816    2.148149995
  616 SOLV  HW2     3564    3.341417893    5.279170015    2.158297339
  617 SOLV  OW      3565    2.696264910    3.088063607    7.167270185
  617 SOLV  HW1     3566    2.640064581    3.128415997    7.095067421
  617 SOLV  HW2     3567    2.727119885    3.159931392    7.229584288
  618 SOLV  OW      3568    5.321030797    2.959257348    4.622514611
  618 SOLV  HW1     3569    5.409218530    3.006261863    4.618836762
  618 SOLV  HW2     3570    5.297522221    2.925322240    4.531433605
  619 SOLV  OW      3571    4.552721891    3.281365634    4.167646795
  619 SOLV  HW1     3572    4.494986025    3.344626737    4.116026254
  619 SOLV  HW2     3573    4.647809764    3.312037504    4.163455392
  620 SOLV  OW      3574    3.056952260    0.201883826    8.369489858
  620 SOLV  HW1     3575    2.983652532    0.144555835    8.406104735
  620 SOLV  HW2     3576    3.031759018    0.298206515    8.378831288
  621 SOLV  OW      3577    0.031129436    0.909017510    4.670908392
  621 SOLV  HW1     3578    0.099529810    0.981746226    4.676561779
  621 SOLV  HW2     3579   -0.050483548    0.943543719    4.624569543
  622 SOLV  OW      3580    3.113314476    0.666953180    8.486479617
  622 SOLV  HW1     3581    3.177965084    0.679727185    8.561693834
  622 SOLV  HW2     3582    3.161981246    0.632574672    8.406169600
  623 SOLV  OW      3583    3.791332138    2.239921939    5.456020700
  623 SOLV  HW1     3584    3.735804389    2.251834059    5.538330039
  623 SOLV  HW2     3585    3.882006163    2.206359956    5.481551783
  624 SOLV  OW      3586    1.915724521    3.090032232    5.543922630
  624 SOLV  HW1     3587    2.013975259    3.099236153    5.560111746
  624 SOLV  HW2     3588    1.870341612    3.176824560    5.564109792
  625 SOLV  OW      3589    5.175498323    2.802638816    2.179617229
  625 SOLV  HW1     3590    5.174974040    2.764257196    2.271957087
  625 SOLV  HW2     3591    5.223657977    2.890276339    2.180219952
  626 SOLV  OW      3592    2.722785907    2.828703718    6.871704963
  626 SOLV  HW1     3593    2.749839770    2.751618136    6.814034067
  626 SOLV  HW2     3594    2.766086107    2.912323168    6.838046182
  627 SOLV  OW      3595    2.904933137    3.624018817    2.242650404
  627 SOLV  HW1     3596    2.935573297    3.566362941    2.166907120
  627 SOLV  HW2     3597    2.807458930    3.608691584    2.258894118
  628 SOLV  OW      3598    4.567158629    1.723559884    3.691582532
  628 SOLV  HW1     3599    4.611239651    1.723424104    3.781342698
  628 SOLV  HW2     3600    4.532264838    1.632034465    3.671444723
  629 SOLV  OW      3601    1.983981214    2.705251393    5.423771452
  629 SOLV  HW1     3602    2.053301255    2.775187032    5.406343273
  629 SOLV  HW2     3603    1.997922637    2.666476859    5.514887744
  630 SOLV  OW      3604    2.522081822    3.193140277    7.497144594
  630 SOLV  HW1     3605    2.568813824    3.131779849    7.433496656
  630 SOLV  HW2     3606    2.443276764    3.234625156    7.451660477
  631 SOLV  OW      3607    4.443542152    3.048917378    1.538964092
  631 SOLV  HW1     3608    4.531657943    3.095992703    1.543386404
  631 SOLV  HW2     3609    4.421393995    3.011122031    1.628858487
  632 SOLV  OW      3610    2.773110642    1.743579795    6.203978531
  632 SOLV  HW1     3611    2.675059461    1.758338756    6.216947324
  632 SOLV  HW2     3612    2.799412055    1.656313133    6.245122233
  633 SOLV  OW      3613    5.786288814    1.119964903    3.203868410
  633 SOLV  HW1     3614    5.798459918    1.022910074    3.224659725
  633 SOLV  HW2     3615    5.783460660    1.172210460    3.289088365
  634 SOLV  OW      3616    4.321288835    1.929772517    5.813549550
  634 SOLV  HW1     3617    4.309584735    1.954638649    5.717399997
  634 SOLV  HW2     3618    4.387335505    1.991592616    5.856165488
  635 SOLV  OW      3619    2.433235993    2.599089679    8.364618917
  635 SOLV  HW1     3620    2.532551271    2.587441250    8.363702494
  635 SOLV  HW2     3621    2.402145221    2.627304881    8.273859403
  636 SOLV  OW      3622    4.750751393    0.350223070    4.394475329
  636 SOLV  HW1     3623    4.804374414    0.423331199    4.436662590
  636 SOLV  HW2     3624    4.707615344    0.384439960    4.310997261
  637 SOLV  OW      3625    4.247874189    6.302974026    6.735875004
  637 SOLV  HW1     3626    4.194526780    6.371601647    6.785315205
  637 SOLV  HW2     3627    4.264223523    6.334466131    6.642381795
  638 SOLV  OW      3628    3.157604591    4.789677765    5.092819151
  638 SOLV  HW1     3629    3.191506559    4.843945471    5.015970558
  638 SOLV  HW2     3630    3.209326461    4.812681607    5.175255329
  639 SOLV  OW      3631    1.538012205    2.742286661    7.184084674
  639 SOLV  HW1     3632    1.522926967    2.651066895    7.222181860
  639 SOLV  HW2     3633    1.532066158    2.738156770    7.084347037
  640 SOLV  OW      3634    3.275651484    1.620215327    7.698815765
  640 SOLV  HW1     3635    3.364331374    1.588008875    7.731961945
  640 SOLV  HW2     3636    3.234405978    1.680465558    7.767143865
  641 SOLV  OW      3637    2.124711515    2.702890093    6.085568765
  641 SOLV  HW1     3638    2.107353430    2.799085421    6.064469412
  641 SOLV  HW2     3639    2.064886027    2.645237078    6.029917276
  642 SOLV  OW      3640    4.434143800    5.159804189    3.581544605
  642 SOLV  HW1     3641    4.432632344    5.119580546    3.490003212
  642 SOLV  HW2     3642    4.528679376    5.178779111    3.608058927
  643 SOLV  OW      3643    3.760305024    5.010765707    4.897040800
  643 SOLV  HW1     3644    3.700035124    5.090254312    4.904049122
  643 SOLV  HW2     3645    3.793286934    5.002127673    4.803032249
  644 SOLV  OW      3646    2.988384741    3.431247165    2.073353711
  644 SOLV  HW1     3647    3.072667949    3.400115863    2.117253535
  644 SOLV  HW2     3648    2.944620815    3.354281509    2.026867042
  645 SOLV  OW      3649    4.674150636    1.073794855    2.912122658
  645 SOLV  HW1     3650    4.636650331    1.166204927    2.904765529
  645 SOLV  HW2     3651    4.764523896    1.070997129    2.869404199
  646 SOLV  OW      3652    0.818505491    1.052581061    7.118076509
  646 SOLV  HW1     3653    0.765572692    1.035403699    7.201161305
  646 SOLV  HW2     3654    0.756220951    1.064787987    7.040800073
  647 SOLV  OW      3655    2.779139301    0.994027419    3.433595936
  647 SOLV  HW1     3656    2.789575847    1.084755923    3.392859691
  647 SOLV  HW2     3657    2.715584227    0.939886075    3.378555037
  648 SOLV  OW      3658    4.591238694    1.483173962    0.124654746
  648 SOLV  HW1     3659    4.617345319    1.386645682    0.125523619
  648 SOLV  HW2     3660    4.618310677    1.525804325    0.210966898
  649 SOLV  OW      3661    6.019039678    5.458181084    3.223755641
  649 SOLV  HW1     3662    5.995187765    5.378242464    3.168610792
  649 SOLV  HW2     3663    6.064460285    5.526099282    3.166100242
  650 SOLV  OW      3664    0.941974446    4.676067250    2.517464841
  650 SOLV  HW1     3665    0.971110838    4.627016983    2.599593935
  650 SOLV  HW2     3666    0.988273121    4.764607546    2.513333043
  651 SOLV  OW      3667    0.587132100    0.276791734    3.722893126
  651 SOLV  HW1     3668    0.579081232    0.292877586    3.624524132
  651 SOLV  HW2     3669    0.636332869    0.191189399    3.738753463
  652 SOLV  OW      3670    0.835972532    2.168477585    4.191225942
  652 SOLV  HW1     3671    0.737153523    2.180608098    4.200590081
  652 SOLV  HW2     3672    0.854989714    2.108771546    4.113293020
  653 SOLV  OW      3673    4.083546383    3.481948841    4.602017981
  653 SOLV  HW1     3674    4.041946347    3.435784515    4.523670687
  653 SOLV  HW2     3675    4.182801937    3.470206951    4.598780253
  654 SOLV  OW      3676    4.316580778    5.453425701    0.762232563
  654 SOLV  HW1     3677    4.407060015    5.471592860    0.723716416
  654 SOLV  HW2     3678    4.263726777    5.397597783    0.698281595
  655 SOLV  OW      3679    3.053770561    0.948335937    8.242025600
  655 SOLV  HW1     3680    3.039095642    0.920907995    8.337064418
  655 SOLV  HW2     3681    2.981085714    0.910391876    8.184778850
  656 SOLV  OW      3682    1.440724679    3.224547191    6.712365356
  656 SOLV  HW1     3683    1.410932098    3.129227575    6.717519018
  656 SOLV  HW2     3684    1.386645920    3.279846297    6.775749603
  657 SOLV  OW      3685    3.994120480    2.078280875    0.136516233
  657 SOLV  HW1     3686    3.969041678    2.065040522    0.040621665
  657 SOLV  HW2     3687    4.060781198    2.152484926    0.143597064
  658 SOLV  OW      3688    0.707561930    4.937454058    1.496865642
  658 SOLV  HW1     3689    0.785586941    4.927215041    1.558568797
  658 SOLV  HW2     3690    0.731931554    4.999500297    1.422324228
  659 SOLV  OW      3691    3.619486986    0.501783577    1.631625815
  659 SOLV  HW1     3692    3.717973997    0.485447415    1.625842847
  659 SOLV  HW2     3693    3.585923573    0.534721975    1.543372814
  660 SOLV  OW      3694    0.983063192    0.278371259    6.411372172
  660 SOLV  HW1     3695    1.041142560    0.245764472    6.485961508
  660 SOLV  HW2     3696    0.913880599    0.209291172    6.390354597
  661 SOLV  OW      3697    1.589377757    0.425525398    5.187974497
  661 SOLV  HW1     3698    1.537614164    0.495676627    5.236957888
  661 SOLV  HW2     3699    1.661032157    0.468981852    5.133410675
  662 SOLV  OW      3700    4.246181296    6.088717812    5.380501292
  662 SOLV  HW1     3701    4.162057590    6.037364926    5.363586429
  662 SOLV  HW2     3702    4.323690309    6.039848505    5.340449072
  663 SOLV  OW      3703    0.819246973    4.257122898    1.623831188
  663 SOLV  HW1     3704    0.726935070    4.266984140    1.586665504
  663 SOLV  HW2     3705    0.851365747    4.345731024    1.657252742
  664 SOLV  OW      3706    2.524331542    2.762913229    1.808525208
  664 SOLV  HW1     3707    2.446870451    2.756118769    1.871403292
  664 SOLV  HW2     3708    2.593111327    2.824529004    1.846902775
  665 SOLV  OW      3709    0.359439061    4.109290338    1.370452035
  665 SOLV  HW1     3710    0.322995727    4.144541280    1.284258734
  665 SOLV  HW2     3711    0.356413735    4.009340151    1.369526255
  666 SOLV  OW      3712    0.919358630    5.152578429    5.952849099
  666 SOLV  HW1     3713    0.822724789    5.177980884    5.948769037
  666 SOLV  HW2     3714    0.947270086    5.142883008    6.048384484
  667 SOLV  OW      3715    2.821659156    3.115917366    8.067174016
  667 SOLV  HW1     3716    2.807792478    3.107301386    8.165832658
  667 SOLV  HW2     3717    2.874574550    3.198585763    8.048044837
  668 SOLV  OW      3718    1.665616236    1.118534509    2.237115510
  668 SOLV  HW1     3719    1.731202638    1.043762664    2.226741668
  668 SOLV  HW2     3720    1.676375125    1.160015693    2.327467909
  669 SOLV  OW      3721    4.230546980    6.381786222    5.807101989
  669 SOLV  HW1     3722    4.169948181    6.303670314    5.822125714
  669 SOLV  HW2     3723    4.182384585    6.466288081    5.830336382
  670 SOLV  OW      3724    1.394326345    2.657829884    8.139233638
  670 SOLV  HW1     3725    1.353288620    2.747994647    8.125585530
  670 SOLV  HW2     3726    1.385008221    2.631139610    8.235154816
  671 SOLV  OW      3727    2.503905485    5.007685097    7.514279876
  671 SOLV  HW1     3728    2.429794417    5.024950913    7.579160319
  671 SOLV  HW2     3729    2.588473603    4.989322674    7.564390749
  672 SOLV  OW      3730    5.697532958    5.531121158    3.185133695
  672 SOLV  HW1     3731    5.748954688    5.597520986    3.239418805
  672 SOLV  HW2     3732    5.698280640    5.442488714    3.231434397
  673 SOLV  OW      3733    2.841086239    5.125160620    5.409889276
  673 SOLV  HW1     3734    2.882170098    5.085579038    5.492019800
  673 SOLV  HW2     3735    2.872645742    5.219416530    5.398942275
  674 SOLV  OW      3736    4.404224500    2.974350215    1.251160596
  674 SOLV  HW1     3737    4.486205893    3.031021183    1.242945874
  674 SOLV  HW2     3738    4.397371866    2.938966236    1.344440062
  675 SOLV  OW      3739    1.488054039    2.786008386    1.599287040
  675 SOLV  HW1     3740    1.480045311    2.871892100    1.649882500
  675 SOLV  HW2     3741    1.531328728    2.717033814    1.657337380
  676 SOLV  OW      3742    1.514900358    5.441249174    7.541806881
  676 SOLV  HW1     3743    1.601742993    5.409100896    7.579554664
  676 SOLV  HW2     3744    1.478427520    5.372576797    7.478927129
  677 SOLV  OW      3745    3.532701810    3.317071956    2.909548688
  677 SOLV  HW1     3746    3.523006508    3.300836348    2.811352786
  677 SOLV  HW2     3747    3.628589340    3.335722986    2.930942726
  678 SOLV  OW      3748    1.598637945    0.572818445    2.031751768
  678 SOLV  HW1     3749    1.688062894    0.539197871    2.061296154
  678 SOLV  HW2     3750    1.598321563    0.583773970    1.932354116
  679 SOLV  OW      3751    4.227716829    6.420028233    8.552264753
  679 SOLV  HW1     3752    4.207686427    6.322075310    8.550254669
  679 SOLV  HW2     3753    4.267271588    6.447765859    8.464708609
  680 SOLV  OW      3754    4.936645494    3.282849553    7.487364057
  680 SOLV  HW1     3755    4.950035335    3.201008469    7.543246096
  680 SOLV  HW2     3756    5.022336089    3.306228667    7.441422891
  681 SOLV  OW      3757    4.643374935    2.486035515    5.001899078
  681 SOLV  HW1     3758    4.699494440    2.567402861    4.986734685
  681 SOLV  HW2     3759    4.555249726    2.497294845    4.955994867
  682 SOLV  OW      3760    4.778184700    0.148722681    0.043474928
  682 SOLV  HW1     3761    4.849560865    0.129042055    0.110692029
  682 SOLV  HW2     3762    4.688648647    0.127998168    0.082893345
  683 SOLV  OW      3763    4.633047823    5.428854851    7.148695092
  683 SOLV  HW1     3764    4.609736181    5.341461827    7.106044702
  683 SOLV  HW2     3765    4.549859076    5.472392755    7.183105845
  684 SOLV  OW      3766    5.754422169    5.747013000    5.279253868
  684 SOLV  HW1     3767    5.772193164    5.795220159    5.365046029
  684 SOLV  HW2     3768    5.816484934    5.668998360    5.271382231
  685 SOLV  OW      3769    2.766201264    4.739320247    7.085708170
  685 SOLV  HW1     3770    2.805237105    4.766232490    7.173753270
  685 SOLV  HW2     3771    2.666520966    4.736108149    7.093025602
  686 SOLV  OW      3772    3.953869895    0.234395231    5.290605705
  686 SOLV  HW1     3773    3.937486229    0.312576615    5.230445238
  686 SOLV  HW2     3774    3.885631560    0.163561870    5.272544046
  687 SOLV  OW      3775    2.549966337    4.239979868    8.358422336
  687 SOLV  HW1     3776    2.482795165    4.191156456    8.414138824
  687 SOLV  HW2     3777    2.565015334    4.190124818    8.273052415
  688 SOLV  OW      3778    3.108654818    0.602543136    2.347051156
  688 SOLV  HW1     3779    3.078124808    0.527126248    2.405191022
  688 SOLV  HW2     3780    3.156466141    0.565864245    2.267246646
  689 SOLV  OW      3781    5.534098329    2.855138169    0.414226401
  689 SOLV  HW1     3782    5.443460603    2.891624836    0.435523760
  689 SOLV  HW2     3783    5.582249250    2.918649612    0.353829245
  690 SOLV  OW      3784    0.799993757    2.028383148    6.950605866
  690 SOLV  HW1     3785    0.714547006    1.992797943    6.912756516
  690 SOLV  HW2     3786    0.871538545    1.959001356    6.942388641
  691 SOLV  OW      3787    1.598845131    1.773777569    1.975919200
  691 SOLV  HW1     3788    1.652756281    1.701889876    1.932035350
  691 SOLV  HW2     3789    1.529673863    1.732218064    2.034979959
  692 SOLV  OW      3790    3.800617360    0.527370508    4.527960796
  692 SOLV  HW1     3791    3.726774275    0.564357199    4.584345899
  692 SOLV  HW2     3792    3.837346022    0.444929146    4.571024485
  693 SOLV  OW      3793    3.438406680    2.016035436    5.749746044
  693 SOLV  HW1     3794    3.484653022    1.980982859    5.831186822
  693 SOLV  HW2     3795    3.444685440    2.115826359    5.748202282
  694 SOLV  OW      3796    0.378337480    2.726953707    2.206260774
  694 SOLV  HW1     3797    0.449717341    2.716404388    2.137024656
  694 SOLV  HW2     3798    0.320909801    2.645099510    2.207670544
  695 SOLV  OW      3799    4.415744779    3.814969186    1.001987628
  695 SOLV  HW1     3800    4.387299146    3.910352937    1.011621657
  695 SOLV  HW2     3801    4.515221109    3.810623764    0.992735487
  696 SOLV  OW      3802    1.002311520    4.810939123    7.052468053
  696 SOLV  HW1     3803    0.994548960    4.773216135    7.144754386
  696 SOLV  HW2     3804    1.072256815    4.882399808    7.051442852
  697 SOLV  OW      3805    4.747274054    1.342958766    2.546460388
  697 SOLV  HW1     3806    4.812860337    1.273955583    2.515849554
  697 SOLV  HW2     3807    4.731576557    1.332766956    2.644693483
  698 SOLV  OW      3808    3.464612964    5.435847080    5.535659748
  698 SOLV  HW1     3809    3.531764109    5.371589982    5.572562217
  698 SOLV  HW2     3810    3.378481295    5.426377202    5.585576548
  699 SOLV  OW      3811    2.356033347    1.664562544    2.203225463
  699 SOLV  HW1     3812    2.346738112    1.757524198    2.238887201
  699 SOLV  HW2     3813    2.340311770    1.598852522    2.276948147
  700 SOLV  OW      3814    3.400085141    1.141101449    5.967092956
  700 SOLV  HW1     3815    3.338633637    1.219114242    5.978831270
  700 SOLV  HW2     3816    3.447586997    1.122839758    6.053175273
  701 SOLV  OW      3817    5.145283980    3.391234284    0.884567121
  701 SOLV  HW1     3818    5.162751617    3.341515133    0.799579326
  701 SOLV  HW2     3819    5.203974057    3.472102857    0.888541325
  702 SOLV  OW      3820    3.886324405    1.615085388    0.008962297
  702 SOLV  HW1     3821    3.919162787    1.625196970   -0.084949589
  702 SOLV  HW2     3822    3.923673433    1.688675034    0.065439275
  703 SOLV  OW      3823    2.930172872    0.616153336    1.975344134
  703 SOLV  HW1     3824    2.902043263    0.658206010    1.889086817
  703 SOLV  HW2     3825    2.860979192    0.550023935    2.004312858
  704 SOLV  OW      3826    3.688215271    0.831575552    5.701230431
  704 SOLV  HW1     3827    3.784920817    0.841204395    5.724796227
  704 SOLV  HW2     3828    3.649313183    0.754104150    5.751078805
  705 SOLV  OW      3829    3.360844022    0.665038259    0.662768274
  705 SOLV  HW1     3830    3.421474650    0.589388615    0.638251723
  705 SOLV  HW2     3831    3.268054268    0.644901821    0.631389552
  706 SOLV  OW      3832    2.822762559    1.499369278    7.983698571
  706 SOLV  HW1     3833    2.847983696    1.493932971    8.080313099
  706 SOLV  HW2     3834    2.723184543    1.503322382    7.975414887
  707 SOLV  OW      3835    3.445497018    3.317643446    4.720498558
  707 SOLV  HW1     3836    3.495680370    3.277453896    4.797091328
  707 SOLV  HW2     3837    3.460664986    3.416473780    4.718899245
  708 SOLV  OW      3838    2.944430319    5.954350016    6.420182464
  708 SOLV  HW1     3839    3.034001657    5.973139806    6.379883956
  708 SOLV  HW2     3840    2.872654325    5.983098680    6.356765434
  709 SOLV  OW      3841    2.402379349    4.530066463    0.968549624
  709 SOLV  HW1     3842    2.435683839    4.479713833    1.048270687
  709 SOLV  HW2     3843    2.468898684    4.522633278    0.894253423
  710 SOLV  OW      3844    4.638357530    4.949134435    6.933964230
  710 SOLV  HW1     3845    4.731389994    4.966615067    6.966204180
  710 SOLV  HW2     3846    4.600001421    4.871199725    6.983512435
  711 SOLV  OW      3847    0.024412548    2.787368804    0.853079144
  711 SOLV  HW1     3848    0.061762950    2.793778933    0.945620406
  711 SOLV  HW2     3849    0.049821556    2.699392011    0.812898416
  712 SOLV  OW      3850    1.697956322    3.564643226    6.657992150
  712 SOLV  HW1     3851    1.603570116    3.564124903    6.691022697
  712 SOLV  HW2     3852    1.734420578    3.471546149    6.659814266
  713 SOLV  OW      3853    3.324993457    2.407766184    1.847556281
  713 SOLV  HW1     3854    3.266222734    2.392541472    1.768094021
  713 SOLV  HW2     3855    3.367695226    2.497926178    1.840647380
  714 SOLV  OW      3856    3.198845091    1.619829804    5.319729043
  714 SOLV  HW1     3857    3.273237732    1.670049158    5.363817457
  714 SOLV  HW2     3858    3.196775616    1.526063367    5.354422085
  715 SOLV  OW      3859    0.804170260    3.928140176    5.687900195
  715 SOLV  HW1     3860    0.784281836    4.008002860    5.744701816
  715 SOLV  HW2     3861    0.721659934    3.872394988    5.678704857
  716 SOLV  OW      3862    2.460166832    0.676229998    1.660262064
  716 SOLV  HW1     3863    2.445940141    0.643107898    1.753538789
  716 SOLV  HW2     3864    2.371629993    0.689050196    1.615575339
  717 SOLV  OW      3865    0.878317269    2.934075550    7.869581297
  717 SOLV  HW1     3866    0.841897658    2.978281027    7.951553809
  717 SOLV  HW2     3867    0.976173305    2.917253193    7.881466059
  718 SOLV  OW      3868    1.118506614    0.316870151    5.180338895
  718 SOLV  HW1     3869    1.196004422    0.268070671    5.140179863
  718 SOLV  HW2     3870    1.142801733    0.348211441    5.272140165
  719 SOLV  OW      3871    3.962005461    1.146089529    7.791162358
  719 SOLV  HW1     3872    4.044551311    1.089657099    7.789905593
  719 SOLV  HW2     3873    3.980332241    1.232987358    7.745195860
  720 SOLV  OW      3874    3.040922646    1.661737043    6.611449692
  720 SOLV  HW1     3875    2.976259879    1.700141431    6.677357602
  720 SOLV  HW2     3876    3.132660735    1.661108094    6.651246327
  721 SOLV  OW      3877    1.166613458    2.152707132    4.615175841
  721 SOLV  HW1     3878    1.104351211    2.167285491    4.692058289
  721 SOLV  HW2     3879    1.113957583    2.146201397    4.530411265
  722 SOLV  OW      3880    0.984437259    3.285547024    5.908025640
  722 SOLV  HW1     3881    0.948703102    3.217944314    5.843581741
  722 SOLV  HW2     3882    1.050990331    3.241934257    5.968595472
  723 SOLV  OW      3883    5.058208470    1.167895794    6.356363937
  723 SOLV  HW1     3884    5.033368921    1.095674791    6.291810365
  723 SOLV  HW2     3885    5.152001490    1.197678003    6.338589574
  724 SOLV  OW      3886    5.845323392    1.576586347    3.290403007
  724 SOLV  HW1     3887    5.888450456    1.635379481    3.358838753
  724 SOLV  HW2     3888    5.775204782    1.628371279    3.241395298
  725 SOLV  OW      3889    4.860350867    3.002681288    8.327272884
  725 SOLV  HW1     3890    4.912534554    3.070751300    8.275858933
  725 SOLV  HW2     3891    4.781384042    3.046605192    8.370109360
  726 SOLV  OW      3892    1.709736240    2.357399487    4.686005073
  726 SOLV  HW1     3893    1.747520740    2.440129874    4.727574591
  726 SOLV  HW2     3894    1.661452013    2.304206812    4.755569494
  727 SOLV  OW      3895    1.301373035    0.559556278    3.296232109
  727 SOLV  HW1     3896    1.248771162    0.540611636    3.379142740
  727 SOLV  HW2     3897    1.325866399    0.656477711    3.293714168
  728 SOLV  OW      3898    0.785311865    2.719623042    7.502015848
  728 SOLV  HW1     3899    0.787147512    2.817862336    7.483422159
  728 SOLV  HW2     3900    0.812559802    2.703124697    7.596807129
  729 SOLV  OW      3901    4.513213027    3.039965943    4.098761868
  729 SOLV  HW1     3902    4.525435569    3.135445062    4.125861985
  729 SOLV  HW2     3903    4.463117651    2.991177817    4.170247468
  730 SOLV  OW      3904    1.615382577    2.133254062    4.852793600
  730 SOLV  HW1     3905    1.547113248    2.129814632    4.779803816
  730 SOLV  HW2     3906    1.673873039    2.052312055    4.847567697
  731 SOLV  OW      3907    5.477092800    1.126032067    0.732589710
  731 SOLV  HW1     3908    5.440477268    1.037595245    0.761542579
  731 SOLV  HW2     3909    5.554312313    1.111501630    0.670734801
  732 SOLV  OW      3910    0.680003930    1.857825219    6.259624060
  732 SOLV  HW1     3911    0.748362964    1.799931759    6.304069624
  732 SOLV  HW2     3912    0.615030562    1.800423617    6.209789037
  733 SOLV  OW      3913    1.575533013    5.000343346    5.481989281
  733 SOLV  HW1     3914    1.590354797    4.920410209    5.540221892
  733 SOLV  HW2     3915    1.480022185    5.029204902    5.488675261
  734 SOLV  OW      3916    4.573580917    6.203076336    4.128450737
  734 SOLV  HW1     3917    4.605543586    6.121068240    4.080983929
  734 SOLV  HW2     3918    4.589655712    6.193148903    4.226649738
  735 SOLV  OW      3919    3.889622930    5.300166729    3.023516473
  735 SOLV  HW1     3920    3.869461279    5.304528244    2.925666994
  735 SOLV  HW2     3921    3.920847454    5.208126325    3.047045790
  736 SOLV  OW      3922    5.051840541    4.788328195    1.407115847
  736 SOLV  HW1     3923    5.113348371    4.799436129    1.485176323
  736 SOLV  HW2     3924    4.991820742    4.868028158    1.400365971
  737 SOLV  OW      3925    4.640039813    5.320250656    4.351002513
  737 SOLV  HW1     3926    4.674042155    5.387732964    4.285504088
  737 SOLV  HW2     3927    4.569910936    5.263860545    4.307389507
  738 SOLV  OW      3928    3.537352885    4.966910468    5.545380799
  738 SOLV  HW1     3929    3.575920948    4.874783756    5.540359937
  738 SOLV  HW2     3930    3.560271850    5.017227931    5.462056750
  739 SOLV  OW      3931    3.444136600    5.762185916    6.128763822
  739 SOLV  HW1     3932    3.458410021    5.703207650    6.208248613
  739 SOLV  HW2     3933    3.368843213    5.825354811    6.147220064
  740 SOLV  OW      3934    2.032762187    1.360213853    7.407261881
  740 SOLV  HW1     3935    2.051677384    1.268597358    7.371925466
  740 SOLV  HW2     3936    2.105289677    1.422709870    7.378381848
  741 SOLV  OW      3937    4.639692794    3.285799748    3.619097481
  741 SOLV  HW1     3938    4.655956417    3.208407798    3.680301983
  741 SOLV  HW2     3939    4.722306117    3.341878007    3.613593343
  742 SOLV  OW      3940    3.459559438    5.339342760    0.374775354
  742 SOLV  HW1     3941    3.549743751    5.353203001    0.415698339
  742 SOLV  HW2     3942    3.443907956    5.408599501    0.304358228
  743 SOLV  OW      3943    5.417075326    5.481694428    5.026560170
  743 SOLV  HW1     3944    5.455241474    5.565777841    5.064944650
  743 SOLV  HW2     3945    5.326846428    5.500678290    4.987851201
  744 SOLV  OW      3946    1.258121115    6.373747603    2.715230175
  744 SOLV  HW1     3947    1.223111810    6.445792105    2.775096671
  744 SOLV  HW2     3948    1.205095452    6.290119540    2.729182685
  745 SOLV  OW      3949    0.494126666    1.741736698    7.552514391
  745 SOLV  HW1     3950    0.510566331    1.793207513    7.636660150
  745 SOLV  HW2     3951    0.510112858    1.800969238    7.473546135
  746 SOLV  OW      3952    4.458861874    4.104970427    6.664353046
  746 SOLV  HW1     3953    4.424903043    4.014619460    6.638208154
  746 SOLV  HW2     3954    4.558447758    4.106998180    6.655488991
  747 SOLV  OW      3955    4.530226596    4.523426379    1.291223307
  747 SOLV  HW1     3956    4.536365166    4.426009034    1.269492621
  747 SOLV  HW2     3957    4.551484735    4.537409882    1.387932071
  748 SOLV  OW      3958    1.691319338    1.945904532    8.405711239
  748 SOLV  HW1     3959    1.706299671    1.858328164    8.359820052
  748 SOLV  HW2     3960    1.645196973    2.008847108    8.343173484
  749 SOLV  OW      3961    1.297233250    1.279952413    3.363133391
  749 SOLV  HW1     3962    1.374948615    1.288935201    3.300846706
  749 SOLV  HW2     3963    1.327474177    1.236891824    3.448170480
  750 SOLV  OW      3964    4.942292326    5.007149966    1.743154694
  750 SOLV  HW1     3965    4.913487872    4.925068198    1.693830246
  750 SOLV  HW2     3966    4.978878651    5.073894845    1.678296543
  751 SOLV  OW      3967    5.443273683    2.745145303    6.192368249
  751 SOLV  HW1     3968    5.453518838    2.798425001    6.276370123
  751 SOLV  HW2     3969    5.441774624    2.647679679    6.214689260
  752 SOLV  OW      3970    0.454375718    5.005476266    1.211808373
  752 SOLV  HW1     3971    0.550664209    5.031121312    1.220228135
  752 SOLV  HW2     3972    0.430740810    4.995988984    1.115105689
  753 SOLV  OW      3973    3.198099794    4.572651168    7.489833122
  753 SOLV  HW1     3974    3.224378081    4.665126925    7.462307070
  753 SOLV  HW2     3975    3.237344728    4.506448215    7.425981456
  754 SOLV  OW      3976    3.001855167    2.246864219    4.289844560
  754 SOLV  HW1     3977    2.935689884    2.176325142    4.264420051
  754 SOLV  HW2     3978    2.965418807    2.336887599    4.266006967
  755 SOLV  OW      3979    2.256184488    5.759363693    5.347131714
  755 SOLV  HW1     3980    2.245273726    5.664843196    5.377902765
  755 SOLV  HW2     3981    2.352245349    5.786057603    5.354863875
  756 SOLV  OW      3982    4.547803191    0.311813436    7.148632149
  756 SOLV  HW1     3983    4.614408118    0.375566755    7.187353158
  756 SOLV  HW2     3984    4.549650102    0.226217077    7.200302878
  757 SOLV  OW      3985    3.746734939    2.825292660    8.219227960
  757 SOLV  HW1     3986    3.806763559    2.828774290    8.299130877
  757 SOLV  HW2     3987    3.701992305    2.735959502    8.215017781
  758 SOLV  OW      3988    4.901376314    3.099806451    6.820728153
  758 SOLV  HW1     3989    4.850722799    3.014936494    6.835938798
  758 SOLV  HW2     3990    4.837265605    3.173513399    6.799346870
  759 SOLV  OW      3991    0.946840396    0.949560516    5.918142467
  759 SOLV  HW1     3992    0.935553707    0.943749057    5.818944253
  759 SOLV  HW2     3993    0.910495350    1.036834093    5.950757927
  760 SOLV  OW      3994    5.367743784    1.587884897    7.097510738
  760 SOLV  HW1     3995    5.319874584    1.610726615    7.182285804
  760 SOLV  HW2     3996    5.304365319    1.594998958    7.020487383
  761 SOLV  OW      3997    1.912670852    3.304565934    2.675220155
  761 SOLV  HW1     3998    1.877599082    3.393909582    2.647154203
  761 SOLV  HW2     3999    1.964468181    3.263942939    2.599941550
  762 SOLV  OW      4000    4.955263026    4.073843416    5.941507991
  762 SOLV  HW1     4001    4.855358496    4.072104389    5.945520819
  762 SOLV  HW2     4002    4.992594292    4.019543286    6.016726992
  763 SOLV  OW      4003    5.207119159    2.318157414    7.511448413
  763 SOLV  HW1     4004    5.138228451    2.296753124    7.580701220
  763 SOLV  HW2     4005    5.188407631    2.408378205    7.472588049
  764 SOLV  OW      4006    3.304129662    0.420627440    6.854021318
  764 SOLV  HW1     4007    3.204970787    0.428471093    6.864317436
  764 SOLV  HW2     4008    3.332768057    0.327601622    6.876957926
  765 SOLV  OW      4009    4.104572422    2.048128520    5.086359669
  765 SOLV  HW1     4010    4.153674306    2.004509077    5.161767498
  765 SOLV  HW2     4011    4.037909916    2.112993228    5.123084517
  766 SOLV  OW      4012    1.009208978    3.893791888    2.192152338
  766 SOLV  HW1     4013    0.969831542    3.971576752    2.241131437
  766 SOLV  HW2     4014    0.967592789    3.886965718    2.101479744
  767 SOLV  OW      4015    2.537573325    4.506198471    8.250948574
  767 SOLV  HW1     4016    2.525593970    4.419582216    8.299468091
  767 SOLV  HW2     4017    2.500776237    4.497892674    8.158336382
  768 SOLV  OW      4018    4.380709488    1.294790410    8.435069868
  768 SOLV  HW1     4019    4.367273393    1.230006168    8.360086455
  768 SOLV  HW2     4020    4.354722429    1.386527664    8.404920777
  769 SOLV  OW      4021    0.776795902    3.415368470    5.990108958
  769 SOLV  HW1     4022    0.850712897    3.364366149    5.946119250
  769 SOLV  HW2     4023    0.815262279    3.491676091    6.042046596
  770 SOLV  OW      4024    2.592849543    2.739469504    4.242832178
  770 SOLV  HW1     4025    2.622809255    2.794861116    4.320512377
  770 SOLV  HW2     4026    2.647865884    2.762214900    4.162484073
  771 SOLV  OW      4027    5.859784747    4.971451512    3.480333421
  771 SOLV  HW1     4028    5.851068363    5.065295197    3.513761173
  771 SOLV  HW2     4029    5.956611387    4.947753036    3.472395265
  772 SOLV  OW      4030    4.606289599    3.311709916    4.482333627
  772 SOLV  HW1     4031    4.692084144    3.265595658    4.504978650
  772 SOLV  HW2     4032    4.583384104    3.294344441    4.386553624
  773 SOLV  OW      4033    3.215251884    1.621450218    0.683096997
  773 SOLV  HW1     4034    3.296088509    1.594422819    0.735394111
  773 SOLV  HW2     4035    3.163051747    1.539953530    0.657928252
  774 SOLV  OW      4036    2.538990010    3.377773633    3.403696305
  774 SOLV  HW1     4037    2.540433398    3.358997672    3.501907227
  774 SOLV  HW2     4038    2.628790945    3.410931734    3.374775860
  775 SOLV  OW      4039    2.444705608    1.240205488    0.625807392
  775 SOLV  HW1     4040    2.431397068    1.213244250    0.530434489
  775 SOLV  HW2     4041    2.384709174    1.317253757    0.647348415
  776 SOLV  OW      4042    0.408463609    3.300746702    0.626434255
  776 SOLV  HW1     4043    0.501695481    3.282862905    0.657866799
  776 SOLV  HW2     4044    0.343415795    3.270404566    0.696062929
  777 SOLV  OW      4045    3.060137298    0.226963864    5.067911296
  777 SOLV  HW1     4046    3.158234255    0.240427734    5.053920878
  777 SOLV  HW2     4047    3.040465836    0.224566548    5.165928383
  778 SOLV  OW      4048    0.398245871    5.267860021    2.095870940
  778 SOLV  HW1     4049    0.423521368    5.278091170    1.999660114
  778 SOLV  HW2     4050    0.479179205    5.243137417    2.149149446
  779 SOLV  OW      4051    4.283842890    1.708830844    7.630627498
  779 SOLV  HW1     4052    4.284539908    1.740093993    7.535642443
  779 SOLV  HW2     4053    4.191424354    1.717374941    7.667854336
  780 SOLV  OW      4054    5.854040015    3.936725638    8.235661128
  780 SOLV  HW1     4055    5.952100569    3.936250708    8.216066943
  780 SOLV  HW2     4056    5.815957969    3.846083799    8.217389065
  781 SOLV  OW      4057    4.730361217    0.312395178    2.908192561
  781 SOLV  HW1     4058    4.722082718    0.362885257    2.822272608
  781 SOLV  HW2     4059    4.825167875    0.283131470    2.920656622
  782 SOLV  OW      4060    5.661431696    1.726209909    3.148309189
  782 SOLV  HW1     4061    5.689357516    1.819343225    3.124934605
  782 SOLV  HW2     4062    5.610596774    1.686485753    3.071903339
  783 SOLV  OW      4063    1.931047819    2.622561538    3.721177941
  783 SOLV  HW1     4064    1.923781409    2.548390150    3.787855347
  783 SOLV  HW2     4065    1.849664261    2.623239601    3.663072168
  784 SOLV  OW      4066    4.698859173    3.832549954    3.359277443
  784 SOLV  HW1     4067    4.768795050    3.800675500    3.295300845
  784 SOLV  HW2     4068    4.629736304    3.761296336    3.371317595
  785 SOLV  OW      4069    3.491975580    4.127754448    3.280438053
  785 SOLV  HW1     4070    3.449330793    4.150886559    3.367881741
  785 SOLV  HW2     4071    3.437915775    4.057197728    3.234619911
  786 SOLV  OW      4072    5.543727828    0.399674447    5.466438650
  786 SOLV  HW1     4073    5.587458911    0.489604188    5.465927242
  786 SOLV  HW2     4074    5.604649088    0.333230393    5.509726453
  787 SOLV  OW      4075    3.709618847    2.007156241    3.456142014
  787 SOLV  HW1     4076    3.711435121    2.074665253    3.529893546
  787 SOLV  HW2     4077    3.798640868    1.962008056    3.450080215
  788 SOLV  OW      4078    0.137041335    3.425444289    6.834481940
  788 SOLV  HW1     4079    0.160016716    3.405572317    6.739207265
  788 SOLV  HW2     4080    0.051569963    3.477231247    6.838055123
  789 SOLV  OW      4081    3.464761499    5.933362601    7.557150564
  789 SOLV  HW1     4082    3.425733526    5.976515161    7.638481432
  789 SOLV  HW2     4083    3.515701116    5.851602163    7.583990924
  790 SOLV  OW      4084    4.321464908    5.936816396    8.079033565
  790 SOLV  HW1     4085    4.327299017    5.856554063    8.138396460
  790 SOLV  HW2     4086    4.396044469    5.934525251    8.012455281
  791 SOLV  OW      4087    2.590488004    5.041384171    8.426398187
  791 SOLV  HW1     4088    2.689017453    5.058106392    8.422885488
  791 SOLV  HW2     4089    2.558240186    5.013085880    8.336069288
  792 SOLV  OW      4090    0.179458268    0.624706850    5.265834225
  792 SOLV  HW1     4091    0.144561811    0.539222905    5.304236825
  792 SOLV  HW2     4092    0.254183011    0.604723238    5.202455104
  793 SOLV  OW      4093    4.470726073    3.889848678    8.430219534
  793 SOLV  HW1     4094    4.372510859    3.907057512    8.437813085
  793 SOLV  HW2     4095    4.495092956    3.877678111    8.334000230
  794 SOLV  OW      4096    3.365976941    2.621423088    8.261473783
  794 SOLV  HW1     4097    3.343112574    2.718444776    8.253470688
  794 SOLV  HW2     4098    3.464576724    2.609354087    8.249964292
  795 SOLV  OW      4099    2.604440513    3.355748977    4.684203819
  795 SOLV  HW1     4100    2.671593804    3.410920767    4.634741445
  795 SOLV  HW2     4101    2.622768962    3.361029239    4.782368010
  796 SOLV  OW      4102    3.388740219    2.483724998    3.936501392
  796 SOLV  HW1     4103    3.423527675    2.393125121    3.912386756
  796 SOLV  HW2     4104    3.319101412    2.511401612    3.870286280
  797 SOLV  OW      4105    3.725652991    5.900466880    3.756071016
  797 SOLV  HW1     4106    3.758060073    5.893434120    3.850412638
  797 SOLV  HW2     4107    3.802162076    5.885821108    3.693365905
  798 SOLV  OW      4108    5.040541991    5.999795718    2.221074929
  798 SOLV  HW1     4109    5.119595422    5.958813336    2.266583603
  798 SOLV  HW2     4110    4.961505904    5.939280932    2.230628134
  799 SOLV  OW      4111    2.128854996    3.740832131    5.608464042
  799 SOLV  HW1     4112    2.064898425    3.804677122    5.651282160
  799 SOLV  HW2     4113    2.120265241    3.651050984    5.651656477
  800 SOLV  OW      4114    2.680830627    3.826201813    8.271742333
  800 SOLV  HW1     4115    2.669438021    3.747774887    8.210755031
  800 SOLV  HW2     4116    2.642924176    3.804295651    8.361649186
  801 SOLV  OW      4117    1.587211603    3.980181765    0.042349114
  801 SOLV  HW1     4118    1.655225347    4.049581199    0.018729095
  801 SOLV  HW2     4119    1.495755563    4.014493574    0.020936615
  802 SOLV  OW      4120    0.518860744    3.469333861    4.246859550
  802 SOLV  HW1     4121    0.507782612    3.538376383    4.318346580
  802 SOLV  HW2     4122    0.443792782    3.403483052    4.252197271
  803 SOLV  OW      4123    1.395577328    6.111525466    0.070778881
  803 SOLV  HW1     4124    1.337840390    6.074535080   -0.002009676
  803 SOLV  HW2     4125    1.489065769    6.122279437    0.036951431
  804 SOLV  OW      4126    3.686976209    1.545310563    0.605063224
  804 SOLV  HW1     4127    3.650326225    1.453298293    0.591258772
  804 SOLV  HW2     4128    3.744098742    1.570504044    0.526945825
  805 SOLV  OW      4129    1.938969881    6.128613958    1.669743267
  805 SOLV  HW1     4130    1.896998270    6.049569080    1.714356440
  805 SOLV  HW2     4131    2.037608288    6.127675750    1.686163769
  806 SOLV  OW      4132    2.639611585    1.179965748    8.583424837
  806 SOLV  HW1     4133    2.641136512    1.129149036    8.497312326
  806 SOLV  HW2     4134    2.713006204    1.147067523    8.642846856
  807 SOLV  OW      4135    1.134873830    3.677847117    5.395823279
  807 SOLV  HW1     4136    1.113884627    3.708008054    5.488827372
  807 SOLV  HW2     4137    1.177518378    3.587448703    5.398922724
  808 SOLV  OW      4138    3.582703726    2.523041696    1.511154798
  808 SOLV  HW1     4139    3.600389159    2.443580271    1.569233749
  808 SOLV  HW2     4140    3.551457983    2.492332634    1.421262191
  809 SOLV  OW      4141    4.667359156    6.030268836    7.506636287
  809 SOLV  HW1     4142    4.611697057    5.973434849    7.567230436
  809 SOLV  HW2     4143    4.695345356    5.976623761    7.427018458
  810 SOLV  OW      4144    2.375858351    0.035941447    8.020672506
  810 SOLV  HW1     4145    2.424281458    0.052047110    8.106671555
  810 SOLV  HW2     4146    2.437353725    0.053984133    7.943907955
  811 SOLV  OW      4147    4.665581982    3.792570451    7.341833669
  811 SOLV  HW1     4148    4.655802994    3.711429365    7.399457717
  811 SOLV  HW2     4149    4.733409044    3.774834473    7.270524738
  812 SOLV  OW      4150    2.411125029    3.511050245    3.210002688
  812 SOLV  HW1     4151    2.427399976    3.453045562    3.130186495
  812 SOLV  HW2     4152    2.470346601    3.481811273    3.285088889
  813 SOLV  OW      4153    0.843688958    5.994400359    5.853857594
  813 SOLV  HW1     4154    0.804941843    6.066123037    5.795939219
  813 SOLV  HW2     4155    0.895870916    5.930489237    5.797355903
  814 SOLV  OW      4156    2.086574989    5.424426459    6.923793759
  814 SOLV  HW1     4157    1.998491981    5.418986814    6.876764092
  814 SOLV  HW2     4158    2.126331809    5.332936088    6.930790756
  815 SOLV  OW      4159    2.763392690    5.146539161    3.412744300
  815 SOLV  HW1     4160    2.666587485    5.158688389    3.434679788
  815 SOLV  HW2     4161    2.804156590    5.235347439    3.391497128
  816 SOLV  OW      4162    1.946353356    5.215815333    7.656009807
  816 SOLV  HW1     4163    1.849731376    5.202958120    7.633673060
  816 SOLV  HW2     4164    1.980131822    5.135620531    7.705282995
  817 SOLV  OW      4165    5.425827562    3.683437562    4.887351458
  817 SOLV  HW1     4166    5.364629855    3.621322776    4.838395963
  817 SOLV  HW2     4167    5.520058737    3.651111781    4.878659184
  818 SOLV  OW      4168    4.370214171    3.846834342    6.302416428
  818 SOLV  HW1     4169    4.463337830    3.883267841    6.301638706
  818 SOLV  HW2     4170    4.307629343    3.916076897    6.338313723
  819 SOLV  OW      4171    0.809877113    5.158754312    5.376620549
  819 SOLV  HW1     4172    0.800335710    5.221221957    5.454123840
  819 SOLV  HW2     4173    0.886949998    5.187633152    5.319824411
  820 SOLV  OW      4174    3.080241252    5.670882465    0.570647165
  820 SOLV  HW1     4175    3.009855240    5.735050513    0.601115246
  820 SOLV  HW2     4176    3.111862267    5.696935088    0.479425551
  821 SOLV  OW      4177    3.407960116    5.925137807    8.076892743
  821 SOLV  HW1     4178    3.376487636    5.928507142    7.982034169
  821 SOLV  HW2     4179    3.447459205    5.835221894    8.095733315
  822 SOLV  OW      4180    2.911837747    3.696918955    7.991623077
  822 SOLV  HW1     4181    2.991211673    3.669442852    8.045889769
  822 SOLV  HW2     4182    2.928774068    3.676664082    7.895171388
  823 SOLV  OW      4183    3.809257182    6.389644001    7.578032837
  823 SOLV  HW1     4184    3.823486257    6.443318934    7.661198695
  823 SOLV  HW2     4185    3.786313421    6.450865986    7.502365967
  824 SOLV  OW      4186    3.867575624    3.999238106    4.305522030
  824 SOLV  HW1     4187    3.862352106    4.067972829    4.377967027
  824 SOLV  HW2     4188    3.955267268    3.951501408    4.311125350
  825 SOLV  OW      4189    4.571484858    5.131667547    2.028470171
  825 SOLV  HW1     4190    4.496394007    5.065705873    2.025233873
  825 SOLV  HW2     4191    4.658778461    5.082957384    2.025791535
  826 SOLV  OW      4192    3.918656624    0.216944670    6.464090632
  826 SOLV  HW1     4193    3.966996522    0.254545200    6.385037141
  826 SOLV  HW2     4194    3.961437548    0.130794374    6.491439420
  827 SOLV  OW      4195    4.008703607    0.097932344    4.179065151
  827 SOLV  HW1     4196    4.019086748    0.097966461    4.278524910
  827 SOLV  HW2     4197    4.098919034    0.102162088    4.136131638
  828 SOLV  OW      4198    3.752280085    0.565003076    4.050267475
  828 SOLV  HW1     4199    3.688545958    0.582138417    4.125396114
  828 SOLV  HW2     4200    3.814870992    0.491312877    4.075804518
  829 SOLV  OW      4201    0.550280831    5.293141598    1.004005844
  829 SOLV  HW1     4202    0.583962560    5.360121082    0.937829415
  829 SOLV  HW2     4203    0.625019239    5.265471661    1.064409378
  830 SOLV  OW      4204    5.858740636    2.774800316    3.463320328
  830 SOLV  HW1     4205    5.933483812    2.811906633    3.408214819
  830 SOLV  HW2     4206    5.794592049    2.848046639    3.486122469
  831 SOLV  OW      4207    4.320117960    1.020494653    1.388483653
  831 SOLV  HW1     4208    4.236490285    1.016278812    1.333815045
  831 SOLV  HW2     4209    4.399113515    1.001923375    1.330047193
  832 SOLV  OW      4210    0.024578575    3.107482107    7.263484110
  832 SOLV  HW1     4211    0.057065361    3.194059143    7.225417919
  832 SOLV  HW2     4212   -0.021180791    3.124521902    7.350752442
  833 SOLV  OW      4213    2.202456563    3.199288860    1.044358472
  833 SOLV  HW1     4214    2.124464513    3.238618672    1.093045627
  833 SOLV  HW2     4215    2.234992152    3.118409796    1.093348538
  834 SOLV  OW      4216    2.938258370    2.747666344    4.386036732
  834 SOLV  HW1     4217    3.019022754    2.720601275    4.438425459
  834 SOLV  HW2     4218    2.965729705    2.808208995    4.311337723
  835 SOLV  OW      4219    4.417751789    3.480413662    7.500036376
  835 SOLV  HW1     4220    4.501306270    3.533370541    7.514673386
  835 SOLV  HW2     4221    4.373277614    3.463339296    7.587959882
  836 SOLV  OW      4222    3.542470784    5.114429149    7.461380336
  836 SOLV  HW1     4223    3.575780520    5.168747399    7.538451732
  836 SOLV  HW2     4224    3.614228897    5.107372428    7.392091051
  837 SOLV  OW      4225    2.964341154    3.895258879    8.272764018
  837 SOLV  HW1     4226    2.869839314    3.862557827    8.272983154
  837 SOLV  HW2     4227    3.026557267    3.817342884    8.265130859
  838 SOLV  OW      4228    2.969135757    5.467021417    4.201904246
  838 SOLV  HW1     4229    2.900494971    5.538375290    4.187865190
  838 SOLV  HW2     4230    2.949975941    5.418681876    4.287322566
  839 SOLV  OW      4231    0.259476148    2.174386797    6.362451486
  839 SOLV  HW1     4232    0.309163172    2.093455042    6.331126110
  839 SOLV  HW2     4233    0.221920143    2.157261171    6.453535591
  840 SOLV  OW      4234    3.734136649    5.057526199    7.295670178
  840 SOLV  HW1     4235    3.817269247    5.100040333    7.331468529
  840 SOLV  HW2     4236    3.735399792    5.060803624    7.195731673
  841 SOLV  OW      4237    4.521670101    6.312951497    0.737385862
  841 SOLV  HW1     4238    4.452116409    6.285950965    0.803968736
  841 SOLV  HW2     4239    4.485574799    6.385799005    0.679158735
  842 SOLV  OW      4240    1.181453005    4.494856291    0.297040558
  842 SOLV  HW1     4241    1.085642722    4.519852003    0.311027459
  842 SOLV  HW2     4242    1.239965996    4.572269102    0.321196827
  843 SOLV  OW      4243    0.393780018    4.198433476    7.748382387
  843 SOLV  HW1     4244    0.317223905    4.218711476    7.809439726
  843 SOLV  HW2     4245    0.378104158    4.241901285    7.659698385
  844 SOLV  OW      4246    1.223404231    0.943091796    2.741773822
  844 SOLV  HW1     4247    1.174663670    0.940911455    2.829064446
  844 SOLV  HW2     4248    1.270331617    1.030852760    2.731982914
  845 SOLV  OW      4249    3.822349238    4.645977719    6.522047869
  845 SOLV  HW1     4250    3.757350300    4.721836755    6.526583788
  845 SOLV  HW2     4251    3.825248411    4.599238446    6.610405536
  846 SOLV  OW      4252    3.961450422    0.672022143    6.520739188
  846 SOLV  HW1     4253    3.954933958    0.676528498    6.620424969
  846 SOLV  HW2     4254    3.871046764    0.687026318    6.480713194
  847 SOLV  OW      4255    5.759253041    3.087726960    2.865641235
  847 SOLV  HW1     4256    5.680976706    3.053048223    2.813967049
  847 SOLV  HW2     4257    5.843408948    3.047338807    2.829772073
  848 SOLV  OW      4258    2.912353209    5.993823118    1.438965148
  848 SOLV  HW1     4259    2.839596598    6.031659503    1.381738068
  848 SOLV  HW2     4260    2.963146437    6.068455041    1.481978530
  849 SOLV  OW      4261    4.494052138    1.206013364    6.456054248
  849 SOLV  HW1     4262    4.511191592    1.132827838    6.390098535
  849 SOLV  HW2     4263    4.545896436    1.287385836    6.429772623
  850 SOLV  OW      4264    5.505375295    3.090398920    5.013192263
  850 SOLV  HW1     4265    5.417517712    3.061856369    4.974898620
  850 SOLV  HW2     4266    5.503081885    3.080740572    5.112698276
  851 SOLV  OW      4267    4.343847907    5.829721810    5.799112335
  851 SOLV  HW1     4268    4.248650242    5.839727474    5.770175916
  851 SOLV  HW2     4269    4.383074722    5.920051081    5.816487824
  852 SOLV  OW      4270    5.397075859    1.885491104    6.838914027
  852 SOLV  HW1     4271    5.464546246    1.811785586    6.842820877
  852 SOLV  HW2     4272    5.357328457    1.899140344    6.929654690
  853 SOLV  OW      4273    4.754625580    4.560703165    2.565582056
  853 SOLV  HW1     4274    4.701428494    4.476045997    2.563776033
  853 SOLV  HW2     4275    4.698733288    4.634387464    2.603617492
  854 SOLV  OW      4276    4.767404591    1.509384181    8.366224682
  854 SOLV  HW1     4277    4.690422960    1.558964095    8.406420118
  854 SOLV  HW2     4278    4.823909858    1.572737671    8.313370949
  855 SOLV  OW      4279    0.787558963    4.271866004    0.122710962
  855 SOLV  HW1     4280    0.830269017    4.216976979    0.194565380
  855 SOLV  HW2     4281    0.821417956    4.365813044    0.127961422
  856 SOLV  OW      4282    2.196076951    2.219313252    6.589220711
  856 SOLV  HW1     4283    2.270431922    2.179532829    6.642969259
  856 SOLV  HW2     4284    2.140330095    2.278105194    6.647836938
  857 SOLV  OW      4285    2.538023460    0.728847845    0.917413609
  857 SOLV  HW1     4286    2.475738920    0.671307423    0.970420615
  857 SOLV  HW2     4287    2.626443712    0.682971291    0.908625609
  858 SOLV  OW      4288    3.900776164    2.195341667    5.193167975
  858 SOLV  HW1     4289    3.869970065    2.180969541    5.287213004
  858 SOLV  HW2     4290    3.821376489    2.202187865    5.132762176
  859 SOLV  OW      4291    2.060748506    4.284361774    7.520883482
  859 SOLV  HW1     4292    1.995980358    4.325742226    7.456908433
  859 SOLV  HW2     4293    2.013316507    4.216765501    7.577283606
  860 SOLV  OW      4294    0.502584485    4.314056365    6.516684399
  860 SOLV  HW1     4295    0.478225440    4.240449314    6.453528439
  860 SOLV  HW2     4296    0.442422618    4.310771192    6.596495585
  861 SOLV  OW      4297    4.063768109    1.192265180    6.995324301
  861 SOLV  HW1     4298    4.146692091    1.145214770    7.025489053
  861 SOLV  HW2     4299    4.034630703    1.155213938    6.907129712
  862 SOLV  OW      4300    4.465506131    3.575916861    5.525454467
  862 SOLV  HW1     4301    4.479293893    3.517426280    5.605384386
  862 SOLV  HW2     4302    4.544439339    3.636295718    5.514319830
  863 SOLV  OW      4303    2.202052443    0.532870295    3.043102820
  863 SOLV  HW1     4304    2.250280522    0.605572605    2.994231009
  863 SOLV  HW2     4305    2.260481749    0.451896102    3.048508967
  864 SOLV  OW      4306    3.101740433    2.325734842    5.449679951
  864 SOLV  HW1     4307    3.037668944    2.402405813    5.445627546
  864 SOLV  HW2     4308    3.058460736    2.248554370    5.496263894
  865 SOLV  OW      4309    1.594192387    3.959914017    0.730336353
  865 SOLV  HW1     4310    1.588062400    3.976812906    0.631965214
  865 SOLV  HW2     4311    1.661525684    4.021877406    0.770669729
  866 SOLV  OW      4312    0.886180382    2.674756192    3.245901414
  866 SOLV  HW1     4313    0.845804449    2.756464715    3.204749129
  866 SOLV  HW2     4314    0.813617249    2.610498021    3.270508623
  867 SOLV  OW      4315    0.155532922    0.792020495    3.156380382
  867 SOLV  HW1     4316    0.098809405    0.757247523    3.231035045
  867 SOLV  HW2     4317    0.121554273    0.881566382    3.127622778
  868 SOLV  OW      4318    4.078760840    0.222450059    2.030027284
  868 SOLV  HW1     4319    4.144439391    0.241481888    2.102994180
  868 SOLV  HW2     4320    4.025377668    0.141236702    2.053579013
  869 SOLV  OW      4321    4.791453185    6.327283122    1.203728358
  869 SOLV  HW1     4322    4.769688406    6.352699793    1.109492951
  869 SOLV  HW2     4323    4.795302219    6.409579266    1.260407790
  870 SOLV  OW      4324    3.422487930    5.329090988    8.360308378
  870 SOLV  HW1     4325    3.325848188    5.348013696    8.342909316
  870 SOLV  HW2     4326    3.432542053    5.287310827    8.450604271
  871 SOLV  OW      4327    2.487760237    5.016385716    6.390269004
  871 SOLV  HW1     4328    2.459715028    4.921203190    6.377867171
  871 SOLV  HW2     4329    2.480359955    5.040994117    6.486910892
  872 SOLV  OW      4330    3.859500378    1.520169773    0.322742705
  872 SOLV  HW1     4331    3.795038836    1.518667257    0.246306562
  872 SOLV  HW2     4332    3.930985024    1.587740535    0.304737672
  873 SOLV  OW      4333    1.167260288    3.820763956    6.869748498
  873 SOLV  HW1     4334    1.071583043    3.793026785    6.878497039
  873 SOLV  HW2     4335    1.177796732    3.879219251    6.789299780
  874 SOLV  OW      4336    1.020174099    4.133209471    4.711858736
  874 SOLV  HW1     4337    1.100785418    4.095146856    4.757169523
  874 SOLV  HW2     4338    0.938206355    4.108974195    4.763762281
  875 SOLV  OW      4339    3.873367772    1.511352567    5.092279848
  875 SOLV  HW1     4340    3.799145600    1.493045933    5.156746874
  875 SOLV  HW2     4341    3.847091630    1.479382388    5.001244141
  876 SOLV  OW      4342    3.749699916    6.465155565    8.291518432
  876 SOLV  HW1     4343    3.816174905    6.391461371    8.279259531
  876 SOLV  HW2     4344    3.764973981    6.509470410    8.379852585
  877 SOLV  OW      4345    4.686470214    4.384561586    6.032544413
  877 SOLV  HW1     4346    4.685115876    4.332105864    6.117671386
  877 SOLV  HW2     4347    4.705246771    4.480651296    6.052897753
  878 SOLV  OW      4348    3.957303127    2.594830327    1.806029559
  878 SOLV  HW1     4349    4.030895157    2.568201564    1.743778875
  878 SOLV  HW2     4350    3.902440089    2.514468155    1.829093721
  879 SOLV  OW      4351    3.031163209    0.911300252    8.538931495
  879 SOLV  HW1     4352    3.068156993    0.950872714    8.622988099
  879 SOLV  HW2     4353    3.066645655    0.818528558    8.527335719
  880 SOLV  OW      4354    2.070139109    4.591536206    4.489509558
  880 SOLV  HW1     4355    2.125428202    4.671110403    4.514229778
  880 SOLV  HW2     4356    2.112670409    4.508740851    4.526061551
  881 SOLV  OW      4357    4.645512718    0.332908378    0.396362034
  881 SOLV  HW1     4358    4.601120797    0.422340510    0.401960586
  881 SOLV  HW2     4359    4.724205123    0.330837770    0.458032854
  882 SOLV  OW      4360    2.609062978    2.125034334    1.636540462
  882 SOLV  HW1     4361    2.693278475    2.073919002    1.653716156
  882 SOLV  HW2     4362    2.548567533    2.070941150    1.578108771
  883 SOLV  OW      4363    5.779915223    6.269940797    7.051614156
  883 SOLV  HW1     4364    5.877443343    6.287939110    7.038794136
  883 SOLV  HW2     4365    5.729305309    6.356093015    7.047557578
  884 SOLV  OW      4366    2.368355310    5.866500956    7.089097652
  884 SOLV  HW1     4367    2.270429299    5.879582403    7.104570320
  884 SOLV  HW2     4368    2.381913952    5.805898700    7.010716860
  885 SOLV  OW      4369    3.551120858    0.853382532    1.189866806
  885 SOLV  HW1     4370    3.515554250    0.834025783    1.098431867
  885 SOLV  HW2     4371    3.475020423    0.861200763    1.254268743
  886 SOLV  OW      4372    3.196144283    4.360023042    7.934667556
  886 SOLV  HW1     4373    3.217448914    4.427095509    7.863622435
  886 SOLV  HW2     4374    3.122886277    4.395273984    7.992897008
  887 SOLV  OW      4375    1.031783547    1.699068904    5.049773105
  887 SOLV  HW1     4376    1.114179551    1.695476647    5.106324148
  887 SOLV  HW2     4377    1.043610314    1.767641383    4.977953958
  888 SOLV  OW      4378    3.487252026    6.392631158    0.714448002
  888 SOLV  HW1     4379    3.389652648    6.371137498    0.717972727
  888 SOLV  HW2     4380    3.529644089    6.369580727    0.802035696
  889 SOLV  OW      4381    1.809330587    3.268872964    3.231109432
  889 SOLV  HW1     4382    1.715557594    3.237117004    3.217030560
  889 SOLV  HW2     4383    1.814368854    3.367060759    3.212839395
  890 SOLV  OW      4384    1.475219594    2.030950204    0.071277527
  890 SOLV  HW1     4385    1.408906969    2.086232858    0.020814729
  890 SOLV  HW2     4386    1.566398710    2.070734441    0.061098611
  891 SOLV  OW      4387    5.194923856    0.533426884    6.034486335
  891 SOLV  HW1     4388    5.147319898    0.581620512    6.108047609
  891 SOLV  HW2     4389    5.258723011    0.595931543    5.989510050
  892 SOLV  OW      4390    5.963843904    2.751236666    4.245521066
  892 SOLV  HW1     4391    5.997673624    2.661172755    4.218243566
  892 SOLV  HW2     4392    5.945627974    2.806115201    4.163933183
  893 SOLV  OW      4393    1.874097544    4.674925224    1.731639183
  893 SOLV  HW1     4394    1.951795504    4.613008446    1.720265770
  893 SOLV  HW2     4395    1.898587332    4.765732764    1.697664617
  894 SOLV  OW      4396    3.295504145    1.375737066    2.402131393
  894 SOLV  HW1     4397    3.329727978    1.401132249    2.492596087
  894 SOLV  HW2     4398    3.352413055    1.418335242    2.331797833
  895 SOLV  OW      4399    2.578487191    1.048697934    4.951617258
  895 SOLV  HW1     4400    2.545835730    1.137510981    4.919272881
  895 SOLV  HW2     4401    2.557450304    1.038855169    5.048882849
  896 SOLV  OW      4402    3.814133086    0.244190505    8.153273946
  896 SOLV  HW1     4403    3.729054513    0.220006698    8.199930279
  896 SOLV  HW2     4404    3.844371271    0.334496009    8.183779458
  897 SOLV  OW      4405    3.807719142    4.085393141    7.254089216
  897 SOLV  HW1     4406    3.803867724    3.988725027    7.279397019
  897 SOLV  HW2     4407    3.718936017    4.113969070    7.218019663
  898 SOLV  OW      4408    1.643418846    1.207047268    5.144890781
  898 SOLV  HW1     4409    1.584262719    1.256589512    5.208500214
  898 SOLV  HW2     4410    1.618429690    1.110220129    5.144662614
  899 SOLV  OW      4411    5.751046992    2.172210509    2.868833901
  899 SOLV  HW1     4412    5.791192703    2.168824962    2.777308482
  899 SOLV  HW2     4413    5.758956150    2.082375957    2.912045410
  900 SOLV  OW      4414    3.154969109    0.811609047    0.377932973
  900 SOLV  HW1     4415    3.117084116    0.721845543    0.355410230
  900 SOLV  HW2     4416    3.254592901    0.808749332    0.369751153
  901 SOLV  OW      4417    0.202131290    3.513783717    5.366813428
  901 SOLV  HW1     4418    0.209995789    3.429501224    5.313571877
  901 SOLV  HW2     4419    0.246396982    3.588644374    5.317452859
  902 SOLV  OW      4420    0.962106891    2.428577527    4.525731580
  902 SOLV  HW1     4421    0.977148199    2.411624278    4.428333666
  902 SOLV  HW2     4422    1.022156671    2.502436825    4.556372216
  903 SOLV  OW      4423    2.018786074    3.344917132    8.419153726
  903 SOLV  HW1     4424    2.103263355    3.398100747    8.425079239
  903 SOLV  HW2     4425    1.963976323    3.377867808    8.342275927
  904 SOLV  OW      4426    3.475651280    2.054958981    4.040531880
  904 SOLV  HW1     4427    3.524282526    2.105867366    4.111548271
  904 SOLV  HW2     4428    3.422341779    1.981602628    4.082686239
  905 SOLV  OW      4429    4.978694830    1.551948859    0.503620653
  905 SOLV  HW1     4430    5.005897229    1.645166098    0.527508136
  905 SOLV  HW2     4431    4.914251408    1.517502223    0.571888552
  906 SOLV  OW      4432    5.862241981    4.991267456    6.018598341
  906 SOLV  HW1     4433    5.876564606    5.012848892    5.922010813
  906 SOLV  HW2     4434    5.850771114    5.076060165    6.070354066
  907 SOLV  OW      4435    5.698303111    4.934891293    6.475884497
  907 SOLV  HW1     4436    5.733815926    5.028315838    6.472610291
  907 SOLV  HW2     4437    5.710808984    4.891334316    6.386741836
  908 SOLV  OW      4438    1.905920738    3.728575495    7.800067838
  908 SOLV  HW1     4439    1.827521349    3.784320682    7.827381936
  908 SOLV  HW2     4440    1.877943597    3.664437964    7.728627836
  909 SOLV  OW      4441    1.693252080    3.230463317    8.591528043
  909 SOLV  HW1     4442    1.734100977    3.141068170    8.573091846
  909 SOLV  HW2     4443    1.597026830    3.218717374    8.616079230
  910 SOLV  OW      4444    3.271098161    3.623152641    1.925301329
  910 SOLV  HW1     4445    3.268668912    3.654540244    2.020216826
  910 SOLV  HW2     4446    3.221285073    3.536797096    1.917464859
  911 SOLV  OW      4447    0.147291796    1.645360171    2.621596418
  911 SOLV  HW1     4448    0.157460702    1.567174763    2.683108004
  911 SOLV  HW2     4449    0.098248674    1.616830137    2.539250602
  912 SOLV  OW      4450    0.585013629    1.437760298    6.019667888
  912 SOLV  HW1     4451    0.614279006    1.434945883    5.924087441
  912 SOLV  HW2     4452    0.632419700    1.512089281    6.066868621
  913 SOLV  OW      4453    2.596833760    0.194481234    7.579393851
  913 SOLV  HW1     4454    2.499597733    0.214825558    7.567933534
  913 SOLV  HW2     4455    2.612360549    0.156134602    7.670434981
  914 SOLV  OW      4456    5.030075522    3.742496056    2.580919064
  914 SOLV  HW1     4457    5.030664298    3.800694335    2.662237295
  914 SOLV  HW2     4458    5.123647648    3.730750351    2.547657489
  915 SOLV  OW      4459    1.253654814    3.553187677    7.986744669
  915 SOLV  HW1     4460    1.313961074    3.503668798    7.924206095
  915 SOLV  HW2     4461    1.300424844    3.567253673    8.074007159
  916 SOLV  OW      4462    5.992223518    5.158869111    0.734288563
  916 SOLV  HW1     4463    6.088028121    5.137356936    0.753228974
  916 SOLV  HW2     4464    5.975870176    5.154224115    0.635744034
  917 SOLV  OW      4465    3.261535420    6.317957667    0.395216938
  917 SOLV  HW1     4466    3.325300779    6.391067667    0.370949268
  917 SOLV  HW2     4467    3.234879954    6.268211620    0.312664860
  918 SOLV  OW      4468    1.621251615    4.680653118    4.890172430
  918 SOLV  HW1     4469    1.585841886    4.591382783    4.918047169
  918 SOLV  HW2     4470    1.671874731    4.721610138    4.966065917
  919 SOLV  OW      4471    5.821340423    2.655355573    0.885934453
  919 SOLV  HW1     4472    5.889596818    2.696690487    0.825664017
  919 SOLV  HW2     4473    5.782164139    2.725764950    0.945160973
  920 SOLV  OW      4474    1.840140143    5.091720111    4.179770870
  920 SOLV  HW1     4475    1.849565675    5.161183561    4.108454548
  920 SOLV  HW2     4476    1.807689193    5.006340892    4.139060375
  921 SOLV  OW      4477    1.518882788    3.382762786    6.418967720
  921 SOLV  HW1     4478    1.616386678    3.377979150    6.440650245
  921 SOLV  HW2     4479    1.465716100    3.379496924    6.503600211
  922 SOLV  OW      4480    4.110405935    3.416941081    8.357242968
  922 SOLV  HW1     4481    4.149920640    3.360059828    8.429375636
  922 SOLV  HW2     4482    4.015394832    3.389876250    8.341737726
  923 SOLV  OW      4483    0.575456192    2.659860021    6.061162304
  923 SOLV  HW1     4484    0.598882692    2.694430277    6.152025396
  923 SOLV  HW2     4485    0.659005428    2.647627942    6.007590543
  924 SOLV  OW      4486    2.035295149    3.058572865    8.052980286
  924 SOLV  HW1     4487    2.055950089    3.018235972    7.963838102
  924 SOLV  HW2     4488    2.057557985    3.156050887    8.051422755
  925 SOLV  OW      4489    5.228638308    4.087225866    3.461996865
  925 SOLV  HW1     4490    5.262876566    4.171143101    3.504253983
  925 SOLV  HW2     4491    5.265255092    4.079251233    3.369284121
  926 SOLV  OW      4492    5.866869467    5.027661974    6.715408058
  926 SOLV  HW1     4493    5.774718795    5.053435409    6.686356244
  926 SOLV  HW2     4494    5.861717430    4.948415364    6.776181975
  927 SOLV  OW      4495    1.709732664    1.022590235    1.668213214
  927 SOLV  HW1     4496    1.667345250    1.112949786    1.674418183
  927 SOLV  HW2     4497    1.718219302    0.983391674    1.759818145
  928 SOLV  OW      4498    0.438060656    4.406843497    6.157261550
  928 SOLV  HW1     4499    0.369969008    4.473894029    6.186719391
  928 SOLV  HW2     4500    0.522729984    4.420523732    6.208681105
  929 SOLV  OW      4501    5.926950212    5.071633681    5.712799467
  929 SOLV  HW1     4502    5.878365160    4.990117324    5.681262376
  929 SOLV  HW2     4503    5.861393001    5.145464130    5.728653367
  930 SOLV  OW      4504    1.446102931    2.110841260    3.257482609
  930 SOLV  HW1     4505    1.504021545    2.187142920    3.228785563
  930 SOLV  HW2     4506    1.503521104    2.036342046    3.291439175
  931 SOLV  OW      4507    2.820474691    5.394238580    6.941518770
  931 SOLV  HW1     4508    2.744248610    5.437852897    6.989345471
  931 SOLV  HW2     4509    2.903615396    5.448087742    6.955226900
  932 SOLV  OW      4510    1.432846247    2.920845450    4.461484376
  932 SOLV  HW1     4511    1.476680983    2.983016979    4.526393907
  932 SOLV  HW2     4512    1.430022057    2.828719930    4.500277984
  933 SOLV  OW      4513    3.326545802    5.304036147    0.609777241
  933 SOLV  HW1     4514    3.351466532    5.312526839    0.513304989
  933 SOLV  HW2     4515    3.261284603    5.229083699    0.620873910
  934 SOLV  OW      4516    3.397177385    0.822809070    7.239967310
  934 SOLV  HW1     4517    3.486989050    0.859338533    7.264451018
  934 SOLV  HW2     4518    3.353740571    0.883166649    7.173107393
  935 SOLV  OW      4519    0.459531018    3.896050429    5.344997865
  935 SOLV  HW1     4520    0.451723904    3.886575903    5.444241617
  935 SOLV  HW2     4521    0.368180331    3.897150732    5.304329809
  936 SOLV  OW      4522    3.757407282    2.626885502    0.291162698
  936 SOLV  HW1     4523    3.720399193    2.622872436    0.198349147
  936 SOLV  HW2     4524    3.683043967    2.616333561    0.357183857
  937 SOLV  OW      4525    4.453120868    0.106704131    6.495803200
  937 SOLV  HW1     4526    4.542619607    0.146744461    6.515469655
  937 SOLV  HW2     4527    4.383432827    0.178403548    6.497473324
  938 SOLV  OW      4528    1.043597678    2.356538319    4.778979602
  938 SOLV  HW1     4529    1.010542573    2.393860882    4.692294085
  938 SOLV  HW2     4530    0.966877294    2.346368563    4.842308893
  939 SOLV  OW      4531    3.871824963    3.573618503    7.384926565
  939 SOLV  HW1     4532    3.799010894    3.537983945    7.443478538
  939 SOLV  HW2     4533    3.871510489    3.524592197    7.297769575
  940 SOLV  OW      4534    5.876701428    5.261206109    7.374275799
  940 SOLV  HW1     4535    5.798242390    5.303641922    7.419480012
  940 SOLV  HW2     4536    5.872901732    5.280148963    7.276159768
  941 SOLV  OW      4537    2.880726233    4.022782683    8.542921025
  941 SOLV  HW1     4538    2.842073532    4.113285285    8.525166093
  941 SOLV  HW2     4539    2.941941226    3.997403950    8.468029917
  942 SOLV  OW      4540    1.458316771    5.757648984    1.123930405
  942 SOLV  HW1     4541    1.393204584    5.720786987    1.057585592
  942 SOLV  HW2     4542    1.471718056    5.691537405    1.197752390
  943 SOLV  OW      4543    0.266098560    2.240456235    1.155215368
  943 SOLV  HW1     4544    0.178581394    2.198366487    1.131356794
  943 SOLV  HW2     4545    0.253563182    2.338946107    1.167158245
  944 SOLV  OW      4546    0.525535816    2.030302658    7.419079945
  944 SOLV  HW1     4547    0.572161423    2.022020703    7.331003374
  944 SOLV  HW2     4548    0.433181772    2.065852100    7.404692441
  945 SOLV  OW      4549    1.889832949    5.161260690    5.900675187
  945 SOLV  HW1     4550    1.912541629    5.247246328    5.946400823
  945 SOLV  HW2     4551    1.973428915    5.119099416    5.865544647
  946 SOLV  OW      4552    4.426227579    0.918556291    6.906948275
  946 SOLV  HW1     4553    4.393663499    0.844438011    6.848244906
  946 SOLV  HW2     4554    4.463864378    0.991863470    6.850295308
  947 SOLV  OW      4555    0.863438860    4.806641743    6.091283426
  947 SOLV  HW1     4556    0.922874116    4.842667069    6.019383216
  947 SOLV  HW2     4557    0.913512302    4.804193658    6.177809202
  948 SOLV  OW      4558    4.498545022    4.750680428    7.040127255
  948 SOLV  HW1     4559    4.402762277    4.765868543    7.015733908
  948 SOLV  HW2     4560    4.515084972    4.652634850    7.050782313
  949 SOLV  OW      4561    1.253998138    1.076126949    5.252854941
  949 SOLV  HW1     4562    1.325265107    1.125241470    5.302942926
  949 SOLV  HW2     4563    1.175537356    1.136499250    5.238743883
  950 SOLV  OW      4564    1.090295704    2.065933163    7.671991201
  950 SOLV  HW1     4565    1.158541907    2.107648831    7.611971998
  950 SOLV  HW2     4566    1.111196692    1.968860214    7.683824405
  951 SOLV  OW      4567    4.766567741    5.953664145    8.544762661
  951 SOLV  HW1     4568    4.700066288    5.906713335    8.602841959
  951 SOLV  HW2     4569    4.798710536    6.036310220    8.590984983
  952 SOLV  OW      4570    0.709095618    4.043555640    1.363064746
  952 SOLV  HW1     4571    0.691258372    4.030410894    1.460579247
  952 SOLV  HW2     4572    0.669333494    3.967736301    1.311388773
  953 SOLV  OW      4573    0.014342019    2.652728198    5.283904704
  953 SOLV  HW1     4574    0.061856757    2.622740114    5.366627700
  953 SOLV  HW2     4575   -0.078054866    2.682772549    5.307572782
  954 SOLV  OW      4576    2.684801016    6.091145810    0.221894796
  954 SOLV  HW1     4577    2.679564861    5.993863589    0.199338764
  954 SOLV  HW2     4578    2.608983108    6.139606110    0.178268543
  955 SOLV  OW      4579    2.405655700    3.824570075    3.051302997
  955 SOLV  HW1     4580    2.394248312    3.865232171    2.960658059
  955 SOLV  HW2     4581    2.319826823    3.831778907    3.102111007
  956 SOLV  OW      4582    2.227601645    2.344794760    1.445857717
  956 SOLV  HW1     4583    2.307755200    2.327116479    1.502979774
  956 SOLV  HW2     4584    2.190777615    2.258074434    1.412337339
  957 SOLV  OW      4585    1.733691731    4.862463105    4.085918245
  957 SOLV  HW1     4586    1.812379845    4.801159897    4.078838636
  957 SOLV  HW2     4587    1.672010749    4.829413603    4.157355207
  958 SOLV  OW      4588    5.550478777    1.250554893    1.046711428
  958 SOLV  HW1     4589    5.485806353    1.245418278    1.122810790
  958 SOLV  HW2     4590    5.620836953    1.318570306    1.067293888
  959 SOLV  OW      4591    3.303363145    3.649830041    4.928243628
  959 SOLV  HW1     4592    3.371538061    3.635329645    4.856536299
  959 SOLV  HW2     4593    3.247539280    3.729625253    4.905518497
  960 SOLV  OW      4594    4.788071691    5.114426526    3.181308503
  960 SOLV  HW1     4595    4.872065339    5.060517879    3.187548878
  960 SOLV  HW2     4596    4.807180246    5.209051986    3.207402969
  961 SOLV  OW      4597    5.783326729    0.884161034    2.730717863
  961 SOLV  HW1     4598    5.744108378    0.938436787    2.656447532
  961 SOLV  HW2     4599    5.810604795    0.944736051    2.805461457
  962 SOLV  OW      4600    2.493402181    2.545522448    3.164848781
  962 SOLV  HW1     4601    2.418049666    2.517786468    3.224453731
  962 SOLV  HW2     4602    2.579534804    2.540301552    3.215384993
  963 SOLV  OW      4603    3.548809864    4.292667095    6.387170990
  963 SOLV  HW1     4604    3.533950648    4.378945154    6.435496106
  963 SOLV  HW2     4605    3.600136197    4.309957230    6.303107366
  964 SOLV  OW      4606    3.510970648    0.770940037    0.856222399
  964 SOLV  HW1     4607    3.585062404    0.709665320    0.883715072
  964 SOLV  HW2     4608    3.459135768    0.729178413    0.781595631
  965 SOLV  OW      4609    2.953006960    5.920849248    0.629400245
  965 SOLV  HW1     4610    3.027955593    5.974748656    0.590960749
  965 SOLV  HW2     4611    2.875639329    5.921405121    0.566044549
  966 SOLV  OW      4612    3.830853638    2.925323909    7.946097951
  966 SOLV  HW1     4613    3.799389741    2.897617732    8.036885703
  966 SOLV  HW2     4614    3.781935574    3.007749596    7.917583653
  967 SOLV  OW      4615    4.313199403    5.134056265    4.678311058
  967 SOLV  HW1     4616    4.230131058    5.113039525    4.729866750
  967 SOLV  HW2     4617    4.295690400    5.122122806    4.580581266
  968 SOLV  OW      4618    1.712436810    4.216039993    8.582888631
  968 SOLV  HW1     4619    1.643281040    4.269944348    8.534807132
  968 SOLV  HW2     4620    1.803221104    4.239944582    8.548438544
  969 SOLV  OW      4621    2.569951558    1.283541928    2.261819756
  969 SOLV  HW1     4622    2.522597284    1.320302300    2.181780165
  969 SOLV  HW2     4623    2.533918841    1.326611935    2.344564209
  970 SOLV  OW      4624    0.436190916    1.062668682    5.004795152
  970 SOLV  HW1     4625    0.486136237    0.986166452    4.964139016
  970 SOLV  HW2     4626    0.485354760    1.095467009    5.085462499
  971 SOLV  OW      4627    4.806370814    5.762959108    1.827323104
  971 SOLV  HW1     4628    4.758343602    5.849640393    1.813915620
  971 SOLV  HW2     4629    4.904085705    5.776055575    1.810580856
  972 SOLV  OW      4630    5.015592412    1.696118471    5.154551990
  972 SOLV  HW1     4631    5.041694388    1.678503729    5.249464864
  972 SOLV  HW2     4632    5.093453510    1.734896104    5.105216693
  973 SOLV  OW      4633    0.984280916    4.994525092    4.939405445
  973 SOLV  HW1     4634    0.969084159    4.913312123    4.883071125
  973 SOLV  HW2     4635    0.938461106    5.073041783    4.897743420
  974 SOLV  OW      4636    5.538896747    5.654650135    0.813965102
  974 SOLV  HW1     4637    5.458008384    5.648173308    0.872404422
  974 SOLV  HW2     4638    5.600074993    5.725351218    0.849441886
  975 SOLV  OW      4639    4.934170707    2.150555641    2.873381264
  975 SOLV  HW1     4640    4.925648187    2.111896740    2.965211859
  975 SOLV  HW2     4641    4.879813236    2.096410244    2.809243972
  976 SOLV  OW      4642    6.045560111    5.467336130    6.566141766
  976 SOLV  HW1     4643    6.117146839    5.401740191    6.590069720
  976 SOLV  HW2     4644    6.086634546    5.546437602    6.520799985
  977 SOLV  OW      4645    5.148071632    2.111823784    1.849681666
  977 SOLV  HW1     4646    5.117008279    2.117811673    1.754817310
  977 SOLV  HW2     4647    5.068896250    2.103827454    1.910240291
  978 SOLV  OW      4648    1.110484535    2.568948530    7.607643146
  978 SOLV  HW1     4649    1.061976671    2.608173914    7.685799228
  978 SOLV  HW2     4650    1.190065766    2.625503865    7.586001867
  979 SOLV  OW      4651    5.551551959    5.013925949    5.571485756
  979 SOLV  HW1     4652    5.516985995    4.935751747    5.519581496
  979 SOLV  HW2     4653    5.597593828    5.077406397    5.509434151
  980 SOLV  OW      4654    0.542145742    3.242677276    8.573945832
  980 SOLV  HW1     4655    0.560868476    3.219604530    8.478462158
  980 SOLV  HW2     4656    0.551695728    3.341376718    8.586878127
  981 SOLV  OW      4657    1.260539278    0.651256160    3.693070266
  981 SOLV  HW1     4658    1.211684634    0.702214731    3.763897353
  981 SOLV  HW2     4659    1.194757015    0.602136453    3.635973959
  982 SOLV  OW      4660    2.486475875    4.809855271    4.792367774
  982 SOLV  HW1     4661    2.529196717    4.813392095    4.882713973
  982 SOLV  HW2     4662    2.557418356    4.810694982    4.721894501
  983 SOLV  OW      4663    4.095704790    4.263227374    2.508146479
  983 SOLV  HW1     4664    4.100491525    4.339768169    2.443970324
  983 SOLV  HW2     4665    4.121759202    4.294604725    2.599451837
  984 SOLV  OW      4666    1.877600155    4.890458007    1.116940799
  984 SOLV  HW1     4667    1.808461431    4.827356287    1.081755064
  984 SOLV  HW2     4668    1.883936732    4.969970097    1.056627387
  985 SOLV  OW      4669    0.310903183    5.711875486    2.709977570
  985 SOLV  HW1     4670    0.224097161    5.752009782    2.680754333
  985 SOLV  HW2     4671    0.323667592    5.727721101    2.807885938
  986 SOLV  OW      4672    5.118810785    6.434429625    5.782210346
  986 SOLV  HW1     4673    5.165638929    6.518200786    5.810309199
  986 SOLV  HW2     4674    5.037496309    6.457952528    5.728968795
  987 SOLV  OW      4675    5.883930735    1.335171887    3.859369557
  987 SOLV  HW1     4676    5.831268795    1.355649205    3.776862331
  987 SOLV  HW2     4677    5.855811109    1.396724600    3.932994012
  988 SOLV  OW      4678    3.967974754    4.328065618    4.119944906
  988 SOLV  HW1     4679    4.059291795    4.325166445    4.079289724
  988 SOLV  HW2     4680    3.915796790    4.248021259    4.090442481
  989 SOLV  OW      4681    3.259303581    3.642215658    7.938782308
  989 SOLV  HW1     4682    3.244386906    3.704633474    7.862091071
  989 SOLV  HW2     4683    3.350679511    3.602179173    7.931888129
  990 SOLV  OW      4684    0.784105168    2.986551300    7.438896962
  990 SOLV  HW1     4685    0.724439421    3.034072467    7.374230261
  990 SOLV  HW2     4686    0.756218865    3.008590023    7.532367402
  991 SOLV  OW      4687    5.750635630    4.456762443    5.076964536
  991 SOLV  HW1     4688    5.837087109    4.440102210    5.124383899
  991 SOLV  HW2     4689    5.717178492    4.371146473    5.037587041
  992 SOLV  OW      4690    2.263605513    2.764611487    5.646033846
  992 SOLV  HW1     4691    2.306405272    2.737360928    5.559861883
  992 SOLV  HW2     4692    2.334502457    2.788821729    5.712272323
  993 SOLV  OW      4693    4.275632580    2.453217399    4.483528106
  993 SOLV  HW1     4694    4.360836919    2.496566476    4.512872698
  993 SOLV  HW2     4695    4.239285150    2.501641221    4.403941511
  994 SOLV  OW      4696    1.099237842    6.413018160    3.834079755
  994 SOLV  HW1     4697    1.078240055    6.323707406    3.873863277
  994 SOLV  HW2     4698    1.165751931    6.460407955    3.891786891
  995 SOLV  OW      4699    5.622059028    0.419645632    4.227883794
  995 SOLV  HW1     4700    5.574257450    0.494881142    4.273211985
  995 SOLV  HW2     4701    5.629881908    0.439207600    4.130127775
  996 SOLV  OW      4702    4.199852580    2.415975422    6.599665125
  996 SOLV  HW1     4703    4.253891165    2.499821847    6.592617941
  996 SOLV  HW2     4704    4.103752261    2.439393398    6.614374018
  997 SOLV  OW      4705    2.294006539    2.307911841    0.275282841
  997 SOLV  HW1     4706    2.358343865    2.377960252    0.306169109
  997 SOLV  HW2     4707    2.312261078    2.222267977    0.323572522
  998 SOLV  OW      4708    2.227733967    6.365985907    2.861844891
  998 SOLV  HW1     4709    2.199707116    6.450818496    2.906766340
  998 SOLV  HW2     4710    2.321239216    6.375647816    2.827735261
  999 SOLV  OW      4711    5.763024201    3.099687003    5.394092120
  999 SOLV  HW1     4712    5.853572625    3.124457767    5.359632967
  999 SOLV  HW2     4713    5.756193680    3.124512842    5.490720656
 1000 SOLV  OW      4714    5.877669200    3.720843810    0.802123136
 1000 SOLV  HW1     4715    5.928770436    3.685863712    0.880641197
 1000 SOLV  HW2     4716    5.892959135    3.819298157    0.793581423
 1001 SOLV  OW      4717    5.480014623    1.410832678    4.187892847
 1001 SOLV  HW1     4718    5.397944120    1.467587330    4.181307241
 1001 SOLV  HW2     4719    5.551544092    1.461162300    4.236374366
 1002 SOLV  OW      4720    4.805786449    1.863290375    5.033449521
 1002 SOLV  HW1     4721    4.876301923    1.914137843    4.984031731
 1002 SOLV  HW2     4722    4.849055775    1.801862713    5.099437897
 1003 SOLV  OW      4723    0.849279821    5.158166490    7.222150031
 1003 SOLV  HW1     4724    0.805998813    5.098125234    7.289394636
 1003 SOLV  HW2     4725    0.790082805    5.166583510    7.141994688
 1004 SOLV  OW      4726    0.356589300    2.762382271    5.495683821
 1004 SOLV  HW1     4727    0.343594847    2.851573092    5.452368839
 1004 SOLV  HW2     4728    0.349204902    2.690409104    5.426652505
 1005 SOLV  OW      4729    4.487541158    5.485290738    6.243663587
 1005 SOLV  HW1     4730    4.555489457    5.544463256    6.200285423
 1005 SOLV  HW2     4731    4.402938707    5.487046097    6.190377928
 1006 SOLV  OW      4732    0.661120442    3.156270709    3.033279009
 1006 SOLV  HW1     4733    0.698814640    3.174457061    3.124099901
 1006 SOLV  HW2     4734    0.562351381    3.171869978    3.034446785
 1007 SOLV  OW      4735    5.494372861    5.122862739    4.024399984
 1007 SOLV  HW1     4736    5.482730273    5.059460611    4.100850417
 1007 SOLV  HW2     4737    5.515246312    5.214091684    4.059636859
 1008 SOLV  OW      4738    0.321772132    6.057560969    3.241066995
 1008 SOLV  HW1     4739    0.374823157    5.995435991    3.183394668
 1008 SOLV  HW2     4740    0.356827987    6.054263189    3.334663081
 1009 SOLV  OW      4741    0.933620845    2.714912601    6.192087630
 1009 SOLV  HW1     4742    0.983414025    2.705530104    6.105874898
 1009 SOLV  HW2     4743    0.990420202    2.763900045    6.258224541
 1010 SOLV  OW      4744    2.040717508    2.539849033    0.969610528
 1010 SOLV  HW1     4745    1.969940132    2.480878516    1.008508742
 1010 SOLV  HW2     4746    2.044746549    2.625490037    1.021082832
 1011 SOLV  OW      4747    2.099637004    5.309863342    3.430074728
 1011 SOLV  HW1     4748    2.111110911    5.226182619    3.376540637
 1011 SOLV  HW2     4749    2.063136986    5.382193064    3.371455878
 1012 SOLV  OW      4750    1.429745372    0.642469114    6.546301742
 1012 SOLV  HW1     4751    1.404562500    0.731968569    6.509482243
 1012 SOLV  HW2     4752    1.347004734    0.588961011    6.563357749
 1013 SOLV  OW      4753    1.513041526    5.823214406    6.600527963
 1013 SOLV  HW1     4754    1.584880701    5.847153267    6.535212643
 1013 SOLV  HW2     4755    1.465681649    5.906245497    6.629903191
 1014 SOLV  OW      4756    3.820275232    1.662147361    6.981269748
 1014 SOLV  HW1     4757    3.871766551    1.579709038    6.957762723
 1014 SOLV  HW2     4758    3.727783740    1.655483316    6.943840254
 1015 SOLV  OW      4759    3.481596015    5.651496033    4.637859725
 1015 SOLV  HW1     4760    3.532733282    5.627506447    4.720379349
 1015 SOLV  HW2     4761    3.463099004    5.568732745    4.584868037
 1016 SOLV  OW      4762    4.433146494    5.619512025    5.438831894
 1016 SOLV  HW1     4763    4.514364947    5.564918162    5.418262308
 1016 SOLV  HW2     4764    4.453832548    5.683436111    5.512898139
 1017 SOLV  OW      4765    2.355245373    5.262305220    2.314196562
 1017 SOLV  HW1     4766    2.407918534    5.347305711    2.313504670
 1017 SOLV  HW2     4767    2.413439122    5.187284226    2.345587264
 1018 SOLV  OW      4768    5.157140966    6.246454201    2.203771681
 1018 SOLV  HW1     4769    5.250281494    6.210260670    2.207634782
 1018 SOLV  HW2     4770    5.091879886    6.172233878    2.219015467
 1019 SOLV  OW      4771    4.807507834    4.599467209    6.823379966
 1019 SOLV  HW1     4772    4.841333031    4.647433981    6.904343430
 1019 SOLV  HW2     4773    4.716813662    4.634190649    6.799528426
 1020 SOLV  OW      4774    2.886579893    3.793224434    3.446856315
 1020 SOLV  HW1     4775    2.804690887    3.799749004    3.389832964
 1020 SOLV  HW2     4776    2.910203386    3.696999779    3.460375856
 1021 SOLV  OW      4777    1.624824679    2.802502440    8.294853554
 1021 SOLV  HW1     4778    1.562964525    2.857835878    8.239072246
 1021 SOLV  HW2     4779    1.710901870    2.789015563    8.245773633
 1022 SOLV  OW      4780    1.893970708    3.388823870    4.068281926
 1022 SOLV  HW1     4781    1.833210261    3.329220350    4.015788295
 1022 SOLV  HW2     4782    1.987698283    3.378534666    4.034975767
 1023 SOLV  OW      4783    0.577329509    3.843908704    6.939834341
 1023 SOLV  HW1     4784    0.537661322    3.759310068    6.904203359
 1023 SOLV  HW2     4785    0.582120655    3.839044006    7.039601065
 1024 SOLV  OW      4786    2.455421105    4.239555005    7.912100318
 1024 SOLV  HW1     4787    2.412657585    4.176780754    7.847056498
 1024 SOLV  HW2     4788    2.508248522    4.187313383    7.979034025
 1025 SOLV  OW      4789    4.805264312    4.650277603    7.623517907
 1025 SOLV  HW1     4790    4.720672471    4.689808401    7.587718960
 1025 SOLV  HW2     4791    4.882197306    4.678831002    7.566368552
 1026 SOLV  OW      4792    0.467638153    4.381980702    8.492521851
 1026 SOLV  HW1     4793    0.560979877    4.351844560    8.473049782
 1026 SOLV  HW2     4794    0.414396960    4.382376478    8.407874071
 1027 SOLV  OW      4795    2.026679168    3.793683867    3.104702859
 1027 SOLV  HW1     4796    2.068687854    3.702937362    3.105296522
 1027 SOLV  HW2     4797    1.937445670    3.788813924    3.059828378
 1028 SOLV  OW      4798    4.112986580    0.050733750    7.621951198
 1028 SOLV  HW1     4799    4.024524367    0.052661661    7.668542651
 1028 SOLV  HW2     4800    4.179442258    0.002006844    7.678602377
 1029 SOLV  OW      4801    5.956450268    0.706143695    4.560286577
 1029 SOLV  HW1     4802    5.974432003    0.670038260    4.468781900
 1029 SOLV  HW2     4803    6.039124754    0.749842293    4.595718002
 1030 SOLV  OW      4804    0.998178053    3.462902751    3.467449743
 1030 SOLV  HW1     4805    1.054500810    3.381481523    3.481533383
 1030 SOLV  HW2     4806    0.994934424    3.484726659    3.369914023
 1031 SOLV  OW      4807    4.413697954    5.932901559    3.151054105
 1031 SOLV  HW1     4808    4.330885671    5.987424790    3.138040251
 1031 SOLV  HW2     4809    4.488264998    5.972174388    3.097226282
 1032 SOLV  OW      4810    4.151249944    0.842561893    0.899890420
 1032 SOLV  HW1     4811    4.147526438    0.821347920    0.997543740
 1032 SOLV  HW2     4812    4.245446966    0.833878500    0.867462238
 1033 SOLV  OW      4813    5.336637217    0.695435768    5.456038343
 1033 SOLV  HW1     4814    5.426486194    0.729957148    5.483157772
 1033 SOLV  HW2     4815    5.319342493    0.719016167    5.360409498
 1034 SOLV  OW      4816    4.148561891    2.150568277    6.342644601
 1034 SOLV  HW1     4817    4.083107096    2.221025338    6.370057762
 1034 SOLV  HW2     4818    4.135695141    2.128962999    6.245857755
 1035 SOLV  OW      4819    0.556082754    2.707768381    4.454825815
 1035 SOLV  HW1     4820    0.485858390    2.667153968    4.396353116
 1035 SOLV  HW2     4821    0.613574776    2.635418513    4.493038157
 1036 SOLV  OW      4822    2.066962178    2.075023120    6.413071860
 1036 SOLV  HW1     4823    2.119246478    2.111170039    6.490271406
 1036 SOLV  HW2     4824    2.115285387    2.094973532    6.327825678
 1037 SOLV  OW      4825    0.843132131    2.762370826    5.128369547
 1037 SOLV  HW1     4826    0.779298584    2.742510536    5.202739538
 1037 SOLV  HW2     4827    0.895887725    2.680180936    5.106882287
 1038 SOLV  OW      4828    6.051417860    3.590879789    6.110908158
 1038 SOLV  HW1     4829    6.045391277    3.628242883    6.203470222
 1038 SOLV  HW2     4830    6.100761467    3.503931774    6.113206277
 1039 SOLV  OW      4831    1.823394438    1.775307741    2.617723066
 1039 SOLV  HW1     4832    1.919411549    1.779497475    2.590097236
 1039 SOLV  HW2     4833    1.791186198    1.680803159    2.612104964
 1040 SOLV  OW      4834    5.233088515    0.112727940    3.649075313
 1040 SOLV  HW1     4835    5.196555476    0.166172885    3.572858530
 1040 SOLV  HW2     4836    5.333015814    0.113280625    3.645298997
 1041 SOLV  OW      4837    5.584263055    3.097172161    0.266601266
 1041 SOLV  HW1     4838    5.639669151    3.142691802    0.336301764
 1041 SOLV  HW2     4839    5.536010388    3.165872075    0.212268904
 1042 SOLV  OW      4840    5.477934716    4.170375393    7.748866735
 1042 SOLV  HW1     4841    5.387839274    4.153825787    7.788978501
 1042 SOLV  HW2     4842    5.548085290    4.161174571    7.819537121
 1043 SOLV  OW      4843    4.637828001    4.595409439    4.948037399
 1043 SOLV  HW1     4844    4.576059758    4.662279727    4.906647887
 1043 SOLV  HW2     4845    4.602862805    4.568879621    5.037890787
 1044 SOLV  OW      4846    0.163003076    2.931682540    2.689246574
 1044 SOLV  HW1     4847    0.169809949    2.837592211    2.656069638
 1044 SOLV  HW2     4848    0.066677183    2.956652623    2.699137857
 1045 SOLV  OW      4849    5.952002504    5.280126075    5.272759577
 1045 SOLV  HW1     4850    5.854540367    5.260587293    5.261833080
 1045 SOLV  HW2     4851    5.997281976    5.274630759    5.183767597
 1046 SOLV  OW      4852    0.352150895    2.050478853    2.396335192
 1046 SOLV  HW1     4853    0.349212264    1.956028392    2.429054126
 1046 SOLV  HW2     4854    0.414455611    2.103691078    2.453663958
 1047 SOLV  OW      4855    2.262510694    6.297060136    3.978831466
 1047 SOLV  HW1     4856    2.167697479    6.267404378    3.990278909
 1047 SOLV  HW2     4857    2.308525054    6.237078171    3.913372618
 1048 SOLV  OW      4858    0.623740420    1.008999288    4.566102566
 1048 SOLV  HW1     4859    0.529292820    0.976594889    4.560658033
 1048 SOLV  HW2     4860    0.626279282    1.096272746    4.614856359
 1049 SOLV  OW      4861    0.403298026    4.556243779    5.723701646
 1049 SOLV  HW1     4862    0.480233255    4.612618750    5.693653957
 1049 SOLV  HW2     4863    0.436344368    4.485034865    5.785647154
 1050 SOLV  OW      4864    4.618520366    2.950517867    6.118211404
 1050 SOLV  HW1     4865    4.526207450    2.988367336    6.111444839
 1050 SOLV  HW2     4866    4.621306052    2.882308619    6.191285112
 1051 SOLV  OW      4867    4.535818471    5.701157605    6.972353002
 1051 SOLV  HW1     4868    4.510015830    5.713767042    7.068140516
 1051 SOLV  HW2     4869    4.617717372    5.644013913    6.967138067
 1052 SOLV  OW      4870    3.599898255    1.911874652    2.582980910
 1052 SOLV  HW1     4871    3.525145125    1.888081763    2.520965784
 1052 SOLV  HW2     4872    3.641053878    1.828244831    2.619206985
 1053 SOLV  OW      4873    1.048310622    4.934670994    2.437951441
 1053 SOLV  HW1     4874    1.020392848    5.022559334    2.476632991
 1053 SOLV  HW2     4875    1.148040153    4.927576245    2.439876911
 1054 SOLV  OW      4876    4.243544502    0.988111830    5.766387918
 1054 SOLV  HW1     4877    4.327644247    0.939118963    5.789343600
 1054 SOLV  HW2     4878    4.173109615    0.922522090    5.739241309
 1055 SOLV  OW      4879    5.761082548    4.144276397    6.670078436
 1055 SOLV  HW1     4880    5.787009763    4.128219603    6.765314963
 1055 SOLV  HW2     4881    5.661766883    4.137054690    6.660898476
 1056 SOLV  OW      4882    5.719874294    1.366612776    0.145945325
 1056 SOLV  HW1     4883    5.759964781    1.394968526    0.058831974
 1056 SOLV  HW2     4884    5.739921475    1.269962902    0.161974955
 1057 SOLV  OW      4885    2.547755240    4.222223624    7.557514153
 1057 SOLV  HW1     4886    2.623174513    4.281502656    7.585761899
 1057 SOLV  HW2     4887    2.463627958    4.275938198    7.551403359
 1058 SOLV  OW      4888    3.577469717    3.960699845    1.943306839
 1058 SOLV  HW1     4889    3.676604274    3.971090139    1.951334164
 1058 SOLV  HW2     4890    3.545666312    3.892472239    2.009136786
 1059 SOLV  OW      4891    4.001036057    5.264018021    6.975399399
 1059 SOLV  HW1     4892    4.014565373    5.185852044    6.914513782
 1059 SOLV  HW2     4893    4.080543855    5.324448615    6.970231552
 1060 SOLV  OW      4894    2.207587575    1.044707041    3.191125637
 1060 SOLV  HW1     4895    2.246209282    1.136808003    3.186047316
 1060 SOLV  HW2     4896    2.163126513    1.022376731    3.104380993
 1061 SOLV  OW      4897    4.059629635    2.219261992    8.308652611
 1061 SOLV  HW1     4898    4.074958774    2.280404267    8.231020990
 1061 SOLV  HW2     4899    4.111544981    2.251980925    8.387610242
 1062 SOLV  OW      4900    1.865486332    0.978071834    7.853180941
 1062 SOLV  HW1     4901    1.961880264    0.999400665    7.837265053
 1062 SOLV  HW2     4902    1.825345420    0.940780325    7.769526384
 1063 SOLV  OW      4903    4.075088593    6.378980353    0.587545995
 1063 SOLV  HW1     4904    4.029088657    6.427172640    0.662121741
 1063 SOLV  HW2     4905    4.063852390    6.430537870    0.502601294
 1064 SOLV  OW      4906    4.595374426    1.445751025    4.174300111
 1064 SOLV  HW1     4907    4.646674890    1.524345679    4.208813147
 1064 SOLV  HW2     4908    4.536988273    1.474748956    4.098470044
 1065 SOLV  OW      4909    1.856670199    4.784581443    4.716979019
 1065 SOLV  HW1     4910    1.839260140    4.704321314    4.774033603
 1065 SOLV  HW2     4911    1.947749298    4.820644916    4.737080351
 1066 SOLV  OW      4912    5.416292596    1.077786940    5.657933807
 1066 SOLV  HW1     4913    5.478341697    1.139231292    5.609204571
 1066 SOLV  HW2     4914    5.452404051    1.059607146    5.749396760
 1067 SOLV  OW      4915    1.004822429    0.864878493    4.239655963
 1067 SOLV  HW1     4916    1.100358649    0.893980017    4.234559998
 1067 SOLV  HW2     4917    0.961678154    0.906033222    4.319935880
 1068 SOLV  OW      4918    0.488100779    4.011788236    7.565958710
 1068 SOLV  HW1     4919    0.585083843    4.003378011    7.588840601
 1068 SOLV  HW2     4920    0.441772212    4.065553832    7.636406950
 1069 SOLV  OW      4921    1.290070075    1.869008970    0.163525780
 1069 SOLV  HW1     4922    1.203868429    1.849741628    0.116642412
 1069 SOLV  HW2     4923    1.355102630    1.908686754    0.098745591
 1070 SOLV  OW      4924    3.916005883    4.300002528    7.077180524
 1070 SOLV  HW1     4925    4.005284204    4.269569554    7.043965083
 1070 SOLV  HW2     4926    3.876991500    4.229910963    7.136888829
 1071 SOLV  OW      4927    0.714832393    4.250641482    7.348155822
 1071 SOLV  HW1     4928    0.800646250    4.301668360    7.353837582
 1071 SOLV  HW2     4929    0.645538995    4.295571990    7.404544740
 1072 SOLV  OW      4930    3.639101227    4.468368910    1.466015673
 1072 SOLV  HW1     4931    3.683658610    4.475959928    1.555218058
 1072 SOLV  HW2     4932    3.639441690    4.557604912    1.420884178
 1073 SOLV  OW      4933    1.743775180    2.598821696    3.523125312
 1073 SOLV  HW1     4934    1.814324985    2.658833866    3.485424617
 1073 SOLV  HW2     4935    1.675982926    2.578577791    3.452453913
 1074 SOLV  OW      4936    3.185427594    3.475414018    1.627362052
 1074 SOLV  HW1     4937    3.102237298    3.528793137    1.642529901
 1074 SOLV  HW2     4938    3.174549496    3.384555219    1.667690361
 1075 SOLV  OW      4939    3.281871594    0.918399829    6.563231626
 1075 SOLV  HW1     4940    3.369137898    0.871260787    6.575980358
 1075 SOLV  HW2     4941    3.286132377    1.008611977    6.606169191
 1076 SOLV  OW      4942    5.239530175    3.130016980    1.456505026
 1076 SOLV  HW1     4943    5.202080892    3.043277342    1.489274028
 1076 SOLV  HW2     4944    5.336848635    3.134919586    1.478979937
 1077 SOLV  OW      4945    4.063200553    2.298262554    4.478937113
 1077 SOLV  HW1     4946    4.070349661    2.241562737    4.396875730
 1077 SOLV  HW2     4947    4.135640424    2.367197548    4.478237115
 1078 SOLV  OW      4948    2.659200077    5.675745375    7.778557809
 1078 SOLV  HW1     4949    2.626489011    5.587221172    7.811625669
 1078 SOLV  HW2     4950    2.623547877    5.748478561    7.837199368
 1079 SOLV  OW      4951    1.025866945    2.739179110    3.475870458
 1079 SOLV  HW1     4952    0.974504015    2.729214156    3.390649787
 1079 SOLV  HW2     4953    0.976913536    2.801120088    3.537245668
 1080 SOLV  OW      4954    4.813013402    1.874957759    5.902693641
 1080 SOLV  HW1     4955    4.751610296    1.796476354    5.894306543
 1080 SOLV  HW2     4956    4.894845545    1.847981501    5.953446100
 1081 SOLV  OW      4957    2.447923786    4.159139428    6.964075815
 1081 SOLV  HW1     4958    2.484401631    4.096357308    7.032834857
 1081 SOLV  HW2     4959    2.349048867    4.167990727    6.976134921
 1082 SOLV  OW      4960    1.169387700    3.183793304    6.069197735
 1082 SOLV  HW1     4961    1.231547069    3.113034644    6.035590691
 1082 SOLV  HW2     4962    1.211065460    3.230465224    6.147202421
 1083 SOLV  OW      4963    4.833333840    2.868755938    3.038063122
 1083 SOLV  HW1     4964    4.901067800    2.813396036    3.086513408
 1083 SOLV  HW2     4965    4.828467115    2.839445918    2.942578758
 1084 SOLV  OW      4966    0.333096938    1.930160186    1.695098157
 1084 SOLV  HW1     4967    0.395425168    1.882549015    1.757133549
 1084 SOLV  HW2     4968    0.239266873    1.900494206    1.712870971
 1085 SOLV  OW      4969    2.868713261    2.259287748    2.133435022
 1085 SOLV  HW1     4970    2.922378244    2.268974229    2.049612200
 1085 SOLV  HW2     4971    2.888021850    2.336133718    2.194442590
 1086 SOLV  OW      4972    0.806752395    4.153761891    2.642116413
 1086 SOLV  HW1     4973    0.731255637    4.181829988    2.582850256
 1086 SOLV  HW2     4974    0.889888153    4.202591739    2.615581111
 1087 SOLV  OW      4975    1.785408951    5.023587753    0.016822392
 1087 SOLV  HW1     4976    1.848443199    5.046556310    0.090978777
 1087 SOLV  HW2     4977    1.772983992    4.924430666    0.013146542
 1088 SOLV  OW      4978    1.562518563    6.387643302    2.906870052
 1088 SOLV  HW1     4979    1.554691510    6.326383136    2.985520853
 1088 SOLV  HW2     4980    1.510835317    6.349964801    2.829998809
 1089 SOLV  OW      4981    3.454446784    4.307440242    4.708032590
 1089 SOLV  HW1     4982    3.552267653    4.301450684    4.727912907
 1089 SOLV  HW2     4983    3.403159076    4.257071876    4.777549566
 1090 SOLV  OW      4984    2.976847891    4.703073668    7.862063176
 1090 SOLV  HW1     4985    3.066284761    4.703759242    7.906791505
 1090 SOLV  HW2     4986    2.905198974    4.716037693    7.930607879
 1091 SOLV  OW      4987    4.418305875    6.250367906    5.514140539
 1091 SOLV  HW1     4988    4.324525252    6.242064612    5.480432168
 1091 SOLV  HW2     4989    4.477248497    6.186407103    5.464796898
 1092 SOLV  OW      4990    3.727665008    4.652411809    0.448190268
 1092 SOLV  HW1     4991    3.757985686    4.736131038    0.493706870
 1092 SOLV  HW2     4992    3.745581707    4.573885343    0.507457528
 1093 SOLV  OW      4993    4.741060382    2.239256988    4.883068025
 1093 SOLV  HW1     4994    4.727735748    2.173778113    4.957465434
 1093 SOLV  HW2     4995    4.711690279    2.330064290    4.912925456
 1094 SOLV  OW      4996    2.845535850    4.673175587    8.109706805
 1094 SOLV  HW1     4997    2.870445851    4.707950764    8.200096010
 1094 SOLV  HW2     4998    2.838427631    4.573487542    8.113141348
 1095 SOLV  OW      4999    2.047724162    0.328778964    1.423989345
 1095 SOLV  HW1     5000    2.095252243    0.347412917    1.509977009
 1095 SOLV  HW2     5001    2.040592100    0.413204389    1.370871414
 1096 SOLV  OW      5002    0.861079050    3.943271666    6.719002460
 1096 SOLV  HW1     5003    0.791896338    3.904156908    6.658308055
 1096 SOLV  HW2     5004    0.907996064    4.018151873    6.672186297
 1097 SOLV  OW      5005    2.947730989    4.321353651    5.073551571
 1097 SOLV  HW1     5006    3.024240312    4.381323620    5.097002687
 1097 SOLV  HW2     5007    2.862428064    4.361615918    5.106754256
 1098 SOLV  OW      5008    1.153657182    4.433018786    4.544825115
 1098 SOLV  HW1     5009    1.183666247    4.343933584    4.510717868
 1098 SOLV  HW2     5010    1.056782121    4.445914623    4.523636832
 1099 SOLV  OW      5011    2.648511045    1.174748071    3.620136749
 1099 SOLV  HW1     5012    2.694355890    1.108833843    3.560524646
 1099 SOLV  HW2     5013    2.715969512    1.218394455    3.679671365
 1100 SOLV  OW      5014    1.875744899    5.468496633    6.741686702
 1100 SOLV  HW1     5015    1.870906784    5.434610997    6.647727146
 1100 SOLV  HW2     5016    1.818570152    5.550043508    6.750697266
 1101 SOLV  OW      5017    2.553125863    6.127839186    6.823022338
 1101 SOLV  HW1     5018    2.617618638    6.093686580    6.891391446
 1101 SOLV  HW2     5019    2.571384456    6.083871979    6.735081785
 1102 SOLV  OW      5020    1.979071335    5.401646373    4.406732442
 1102 SOLV  HW1     5021    1.894476156    5.358258315    4.375730362
 1102 SOLV  HW2     5022    2.037841939    5.420161861    4.327972206
 1103 SOLV  OW      5023    5.287540876    2.068250832    5.729792532
 1103 SOLV  HW1     5024    5.240416556    2.007034886    5.793289908
 1103 SOLV  HW2     5025    5.311916044    2.152947220    5.777040710
 1104 SOLV  OW      5026    3.536193693    6.094423205    5.293258114
 1104 SOLV  HW1     5027    3.554179772    6.142675007    5.207535810
 1104 SOLV  HW2     5028    3.491532836    6.007128439    5.273635051
 1105 SOLV  OW      5029    1.140626877    5.839918447    5.959158377
 1105 SOLV  HW1     5030    1.235365347    5.871860672    5.961240250
 1105 SOLV  HW2     5031    1.117826882    5.809209921    5.866761537
 1106 SOLV  OW      5032    4.599776711    0.932836865    4.837188848
 1106 SOLV  HW1     5033    4.530982264    0.861989393    4.852936890
 1106 SOLV  HW2     5034    4.625548835    0.974263093    4.924479710
 1107 SOLV  OW      5035    5.054873944    5.406439784    7.302464877
 1107 SOLV  HW1     5036    5.148277686    5.442075176    7.304888881
 1107 SOLV  HW2     5037    5.014567926    5.412334451    7.393792289
 1108 SOLV  OW      5038    1.150482516    2.031250135    6.699148488
 1108 SOLV  HW1     5039    1.063168527    2.036254069    6.650658625
 1108 SOLV  HW2     5040    1.207647130    1.960467155    6.657651330
 1109 SOLV  OW      5041    5.432257361    2.095807521    0.903121830
 1109 SOLV  HW1     5042    5.485126025    2.106828909    0.818958427
 1109 SOLV  HW2     5043    5.418595544    2.185182163    0.945848454
 1110 SOLV  OW      5044    2.948925229    6.071479593    7.688967278
 1110 SOLV  HW1     5045    2.987485186    6.002452211    7.627743285
 1110 SOLV  HW2     5046    2.923154775    6.028582320    7.775545268
 1111 SOLV  OW      5047    3.467263705    2.753225795    2.811059293
 1111 SOLV  HW1     5048    3.383741053    2.724964101    2.858231892
 1111 SOLV  HW2     5049    3.457787509    2.847921946    2.780352614
 1112 SOLV  OW      5050    6.060562300    3.349362689    4.583334527
 1112 SOLV  HW1     5051    6.055548827    3.306406051    4.493170241
 1112 SOLV  HW2     5052    6.148062555    3.326820426    4.626178155
 1113 SOLV  OW      5053    2.468617350    1.623805081    6.458864252
 1113 SOLV  HW1     5054    2.459910532    1.525049491    6.445766713
 1113 SOLV  HW2     5055    2.469237477    1.644528805    6.556691320
 1114 SOLV  OW      5056    4.568686893    6.164480497    2.288312620
 1114 SOLV  HW1     5057    4.641143573    6.148939194    2.355458043
 1114 SOLV  HW2     5058    4.589361384    6.113791041    2.204627605
 1115 SOLV  OW      5059    1.279096728    3.991368615    5.511400153
 1115 SOLV  HW1     5060    1.182694928    3.994290677    5.537823399
 1115 SOLV  HW2     5061    1.330703441    4.057152905    5.566256515
 1116 SOLV  OW      5062    2.808117204    4.456176647    7.279987821
 1116 SOLV  HW1     5063    2.888159656    4.471313860    7.221986952
 1116 SOLV  HW2     5064    2.816883627    4.368127137    7.326575936
 1117 SOLV  OW      5065    4.174097265    3.600872161    5.136362301
 1117 SOLV  HW1     5066    4.201300140    3.690855726    5.170465017
 1117 SOLV  HW2     5067    4.074310871    3.594447250    5.135169491
 1118 SOLV  OW      5068    1.776000825    1.270364519    7.317806891
 1118 SOLV  HW1     5069    1.865077444    1.288794534    7.359348514
 1118 SOLV  HW2     5070    1.783932781    1.193078069    7.254847268
 1119 SOLV  OW      5071    1.535650427    3.388439300    4.136745328
 1119 SOLV  HW1     5072    1.617642907    3.442995731    4.119400357
 1119 SOLV  HW2     5073    1.507272147    3.343123745    4.052240152
 1120 SOLV  OW      5074    1.533075385    4.763770219    7.723751754
 1120 SOLV  HW1     5075    1.518797314    4.856779199    7.757597157
 1120 SOLV  HW2     5076    1.610329886    4.722295711    7.771831537
 1121 SOLV  OW      5077    2.651650544    3.031190937    1.335902998
 1121 SOLV  HW1     5078    2.598866996    3.108302983    1.371507039
 1121 SOLV  HW2     5079    2.653547882    2.957875473    1.403883007
 1122 SOLV  OW      5080    3.968085142    3.363795136    3.941658630
 1122 SOLV  HW1     5081    3.902736205    3.334141792    3.872014816
 1122 SOLV  HW2     5082    3.950965954    3.459560596    3.964808385
 1123 SOLV  OW      5083    5.827094722    4.232725497    4.031934973
 1123 SOLV  HW1     5084    5.790987901    4.325046759    4.018778067
 1123 SOLV  HW2     5085    5.926703896    4.236701609    4.039823776
 1124 SOLV  OW      5086    3.257369527    0.645832131    8.238127034
 1124 SOLV  HW1     5087    3.195740639    0.606392885    8.169962013
 1124 SOLV  HW2     5088    3.291708040    0.733756710    8.205109451
 1125 SOLV  OW      5089    1.771342597    5.465795229    6.214831834
 1125 SOLV  HW1     5090    1.778852791    5.369839868    6.187698577
 1125 SOLV  HW2     5091    1.762907815    5.522952631    6.133211288
 1126 SOLV  OW      5092    3.682044753    3.326384596    5.526681848
 1126 SOLV  HW1     5093    3.728109182    3.306624919    5.440150827
 1126 SOLV  HW2     5094    3.721730762    3.270094860    5.599183588
 1127 SOLV  OW      5095    3.451962937    4.651583185    3.602447024
 1127 SOLV  HW1     5096    3.427899799    4.581921251    3.670035668
 1127 SOLV  HW2     5097    3.496689359    4.608132780    3.524269961
 1128 SOLV  OW      5098    2.974542142    0.669538236    7.308535140
 1128 SOLV  HW1     5099    3.030972545    0.692491892    7.387836705
 1128 SOLV  HW2     5100    3.033542939    0.649378969    7.230352474
 1129 SOLV  OW      5101    0.961825139    3.811437488    1.928141851
 1129 SOLV  HW1     5102    0.888046248    3.744212910    1.934270288
 1129 SOLV  HW2     5103    0.938241820    3.880689341    1.859965147
 1130 SOLV  OW      5104    2.192245083    5.507192668    6.135286247
 1130 SOLV  HW1     5105    2.217009172    5.599793952    6.106794718
 1130 SOLV  HW2     5106    2.258895072    5.442158623    6.098839873
 1131 SOLV  OW      5107    3.437310191    3.278430460    5.020941353
 1131 SOLV  HW1     5108    3.508323960    3.293742910    5.089662486
 1131 SOLV  HW2     5109    3.386111890    3.195626402    5.043793561
 1132 SOLV  OW      5110    5.576745142    2.396963188    7.148279647
 1132 SOLV  HW1     5111    5.644433505    2.403676109    7.074977176
 1132 SOLV  HW2     5112    5.620876560    2.363171608    7.231409504
 1133 SOLV  OW      5113    4.553282413    4.288669526    1.168624044
 1133 SOLV  HW1     5114    4.468746362    4.249457017    1.132346828
 1133 SOLV  HW2     5115    4.617331371    4.215128518    1.190747763
 1134 SOLV  OW      5116    4.307363625    1.914718512    4.118545864
 1134 SOLV  HW1     5117    4.400520306    1.949331088    4.107418857
 1134 SOLV  HW2     5118    4.306461210    1.843366189    4.188603335
 1135 SOLV  OW      5119    1.379192708    5.315430899    4.530274412
 1135 SOLV  HW1     5120    1.300308495    5.280439238    4.580800611
 1135 SOLV  HW2     5121    1.385456448    5.414462340    4.542665993
 1136 SOLV  OW      5122    1.883830874    3.657418198    4.924589383
 1136 SOLV  HW1     5123    1.812300809    3.592882746    4.951397436
 1136 SOLV  HW2     5124    1.904504172    3.645799570    4.827441809
 1137 SOLV  OW      5125    2.311658832    5.926521053    5.608075896
 1137 SOLV  HW1     5126    2.285060587    5.882219434    5.522460880
 1137 SOLV  HW2     5127    2.255781799    6.008264147    5.622070844
 1138 SOLV  OW      5128    1.801815864    5.807317888    0.021758471
 1138 SOLV  HW1     5129    1.854009921    5.891162644    0.037438941
 1138 SOLV  HW2     5130    1.843996688    5.755176879   -0.052417833
 1139 SOLV  OW      5131    1.257681351    3.356698599    2.076435274
 1139 SOLV  HW1     5132    1.297652748    3.267435536    2.097278565
 1139 SOLV  HW2     5133    1.232074929    3.402457374    2.161584897
 1140 SOLV  OW      5134    1.048136219    2.917210993    6.359374929
 1140 SOLV  HW1     5135    0.989081122    2.854539261    6.410215602
 1140 SOLV  HW2     5136    1.026385863    3.011465115    6.384734826
 1141 SOLV  OW      5137    0.743173063    3.675080266    8.423942473
 1141 SOLV  HW1     5138    0.678947972    3.624703079    8.481711926
 1141 SOLV  HW2     5139    0.746334616    3.770676448    8.453121185
 1142 SOLV  OW      5140    2.298140722    3.427727626    5.833129936
 1142 SOLV  HW1     5141    2.232546690    3.501664410    5.848322462
 1142 SOLV  HW2     5142    2.372865241    3.460783684    5.775479782
 1143 SOLV  OW      5143    2.965819350    1.690746536    8.292909576
 1143 SOLV  HW1     5144    2.974253894    1.694411869    8.392485967
 1143 SOLV  HW2     5145    2.973629475    1.595878247    8.262265452
 1144 SOLV  OW      5146    5.292664497    1.631874963    1.102737115
 1144 SOLV  HW1     5147    5.391541382    1.625132716    1.116075815
 1144 SOLV  HW2     5148    5.272185033    1.632283374    1.004857357
 1145 SOLV  OW      5149    4.371220537    4.306418856    5.151671175
 1145 SOLV  HW1     5150    4.344977655    4.391569193    5.106275273
 1145 SOLV  HW2     5151    4.316719657    4.230975265    5.115092955
 1146 SOLV  OW      5152    2.091071569    2.399373364    7.227706621
 1146 SOLV  HW1     5153    2.182180947    2.406023104    7.187026047
 1146 SOLV  HW2     5154    2.098832818    2.401542022    7.327381553
 1147 SOLV  OW      5155    1.221730054    2.975568774    6.988246718
 1147 SOLV  HW1     5156    1.180512919    2.924936955    7.063993578
 1147 SOLV  HW2     5157    1.151800733    2.995727326    6.919664225
 1148 SOLV  OW      5158    1.621487888    3.090784682    6.159728232
 1148 SOLV  HW1     5159    1.649275366    3.180795426    6.126173163
 1148 SOLV  HW2     5160    1.702277187    3.039885596    6.189433313
 1149 SOLV  OW      5161    0.735180905    2.878615750    0.867995044
 1149 SOLV  HW1     5162    0.773995732    2.897514973    0.777793863
 1149 SOLV  HW2     5163    0.743898452    2.959811195    0.925712671
 1150 SOLV  OW      5164    3.307896918    1.789348108    0.974662504
 1150 SOLV  HW1     5165    3.272370841    1.730513131    0.902023911
 1150 SOLV  HW2     5166    3.338064532    1.732913413    1.051506984
 1151 SOLV  OW      5167    2.107794505    2.092883791    7.169736866
 1151 SOLV  HW1     5168    2.088211735    2.050825752    7.081149721
 1151 SOLV  HW2     5169    2.087338407    2.190675572    7.165457963
 1152 SOLV  OW      5170    1.870969012    1.302694233    4.779051843
 1152 SOLV  HW1     5171    1.859327258    1.324034866    4.682051373
 1152 SOLV  HW2     5172    1.781209323    1.293281338    4.822117201
 1153 SOLV  OW      5173    1.848056126    3.240308823    6.926741689
 1153 SOLV  HW1     5174    1.761533927    3.267147871    6.969092744
 1153 SOLV  HW2     5175    1.919975886    3.238369047    6.996195483
 1154 SOLV  OW      5176    0.909344085    3.894823287    2.589813279
 1154 SOLV  HW1     5177    0.902653635    3.984579877    2.633391476
 1154 SOLV  HW2     5178    0.818171943    3.854373146    2.582640209
 1155 SOLV  OW      5179    0.811599689    5.653782290    4.098223995
 1155 SOLV  HW1     5180    0.864740508    5.587309268    4.045713198
 1155 SOLV  HW2     5181    0.765804435    5.716827565    4.035549403
 1156 SOLV  OW      5182    1.408195884    3.609635485    6.328084839
 1156 SOLV  HW1     5183    1.455297077    3.521893773    6.337190770
 1156 SOLV  HW2     5184    1.338927103    3.617876670    6.399736378
 1157 SOLV  OW      5185    1.178848636    4.006726365    0.613752935
 1157 SOLV  HW1     5186    1.204841059    3.927824032    0.669420636
 1157 SOLV  HW2     5187    1.081964515    4.027047519    0.627915134
 1158 SOLV  OW      5188    0.735810033    1.535517032    1.427955085
 1158 SOLV  HW1     5189    0.676712021    1.465697980    1.387547620
 1158 SOLV  HW2     5190    0.770093292    1.595891717    1.355985733
 1159 SOLV  OW      5191    4.639626633    6.487494613    7.334331582
 1159 SOLV  HW1     5192    4.550493270    6.522950434    7.362583142
 1159 SOLV  HW2     5193    4.712067815    6.540001114    7.379001022
 1160 SOLV  OW      5194    1.623602544    4.118478047    5.232445096
 1160 SOLV  HW1     5195    1.671856373    4.069420985    5.159884942
 1160 SOLV  HW2     5196    1.675627563    4.111682156    5.317575644
 1161 SOLV  OW      5197    5.434963832    1.291081805    1.635933924
 1161 SOLV  HW1     5198    5.474226409    1.351843444    1.566894025
 1161 SOLV  HW2     5199    5.424298463    1.199397837    1.597458725
 1162 SOLV  OW      5200    5.663093475    0.064092485    5.377913494
 1162 SOLV  HW1     5201    5.611285626    0.049115821    5.293701335
 1162 SOLV  HW2     5202    5.760796565    0.067213015    5.356832738
 1163 SOLV  OW      5203    4.701547465    1.653832862    3.014517592
 1163 SOLV  HW1     5204    4.638086924    1.699183822    3.077096102
 1163 SOLV  HW2     5205    4.699097949    1.555117565    3.030307357
 1164 SOLV  OW      5206    0.082345556    1.229632685    0.796279609
 1164 SOLV  HW1     5207    0.020682963    1.178378594    0.856035478
 1164 SOLV  HW2     5208    0.046534892    1.228897878    0.702914312
 1165 SOLV  OW      5209    1.397212166    4.373287474    6.674249931
 1165 SOLV  HW1     5210    1.364757997    4.371844087    6.579673705
 1165 SOLV  HW2     5211    1.495334516    4.354090227    6.676116274
 1166 SOLV  OW      5212    0.259891623    3.161684248    6.975321079
 1166 SOLV  HW1     5213    0.266309590    3.179433100    6.877118144
 1166 SOLV  HW2     5214    0.251582577    3.248416971    7.024396737
 1167 SOLV  OW      5215    1.334725209    5.823137039    4.030028576
 1167 SOLV  HW1     5216    1.405739336    5.856373579    3.967961236
 1167 SOLV  HW2     5217    1.245498863    5.830214681    3.985434715
 1168 SOLV  OW      5218    1.806395651    0.884959976    6.788816148
 1168 SOLV  HW1     5219    1.853439266    0.914961769    6.871803072
 1168 SOLV  HW2     5220    1.777187554    0.789926402    6.799564188
 1169 SOLV  OW      5221    2.518815246    1.907215233    2.609991381
 1169 SOLV  HW1     5222    2.464357520    1.930137178    2.690669458
 1169 SOLV  HW2     5223    2.577603134    1.984586202    2.586375041
 1170 SOLV  OW      5224    4.570870095    5.546262066    7.686165022
 1170 SOLV  HW1     5225    4.533792507    5.537546129    7.778627547
 1170 SOLV  HW2     5226    4.535678519    5.472130614    7.629015071
 1171 SOLV  OW      5227    3.549861530    0.928782314    0.574815025
 1171 SOLV  HW1     5228    3.510329539    0.870973373    0.503433197
 1171 SOLV  HW2     5229    3.500551267    1.015704461    0.578425997
 1172 SOLV  OW      5230    2.606402700    6.179365432    5.242878781
 1172 SOLV  HW1     5231    2.529055097    6.131259483    5.284148368
 1172 SOLV  HW2     5232    2.590516853    6.277996374    5.247305981
 1173 SOLV  OW      5233    5.648300450    0.568123263    4.931769128
 1173 SOLV  HW1     5234    5.696841722    0.547511775    4.846804757
 1173 SOLV  HW2     5235    5.569193911    0.507575247    4.940494304
 1174 SOLV  OW      5236    4.278663599    0.390875093    7.401182796
 1174 SOLV  HW1     5237    4.360691126    0.446484262    7.414567749
 1174 SOLV  HW2     5238    4.239770690    0.409995480    7.311061903
 1175 SOLV  OW      5239    5.138832008    2.776986379    5.335793705
 1175 SOLV  HW1     5240    5.105038938    2.732557980    5.252822755
 1175 SOLV  HW2     5241    5.150571692    2.708600224    5.407804780
 1176 SOLV  OW      5242    2.613035990    5.789175228    5.826374576
 1176 SOLV  HW1     5243    2.524853918    5.831833545    5.806269192
 1176 SOLV  HW2     5244    2.598312672    5.705332439    5.878849611
 1177 SOLV  OW      5245    3.245981213    3.197006000    4.625972638
 1177 SOLV  HW1     5246    3.207337094    3.185883761    4.717531197
 1177 SOLV  HW2     5247    3.332154367    3.247377226    4.632057087
 1178 SOLV  OW      5248    2.190463379    4.335175506    4.234171375
 1178 SOLV  HW1     5249    2.213679415    4.238125208    4.227672078
 1178 SOLV  HW2     5250    2.133112918    4.361008427    4.156430619
 1179 SOLV  OW      5251    4.294294577    4.568901555    7.214452798
 1179 SOLV  HW1     5252    4.217574610    4.504838888    7.211285642
 1179 SOLV  HW2     5253    4.369277185    4.533911920    7.158297888
 1180 SOLV  OW      5254    4.931102972    4.416549528    5.922410165
 1180 SOLV  HW1     5255    4.843746425    4.393240032    5.965136491
 1180 SOLV  HW2     5256    5.005588834    4.372896706    5.972871275
 1181 SOLV  OW      5257    1.132794817    3.213409216    3.459670374
 1181 SOLV  HW1     5258    1.123615811    3.168042401    3.371027201
 1181 SOLV  HW2     5259    1.212572028    3.273686746    3.458163329
 1182 SOLV  OW      5260    5.336446065    2.529287078    3.861942574
 1182 SOLV  HW1     5261    5.254821823    2.521233528    3.804735640
 1182 SOLV  HW2     5262    5.407242813    2.579367434    3.812144983
 1183 SOLV  OW      5263    4.648238560    5.477155291    3.479160638
 1183 SOLV  HW1     5264    4.638522873    5.398679131    3.540374439
 1183 SOLV  HW2     5265    4.669758007    5.445030020    3.386938559
 1184 SOLV  OW      5266    2.270924256    3.503912938    8.362524198
 1184 SOLV  HW1     5267    2.213067393    3.583154780    8.381845736
 1184 SOLV  HW2     5268    2.336602927    3.527283469    8.290829163
 1185 SOLV  OW      5269    3.704962288    5.397845977    4.601551634
 1185 SOLV  HW1     5270    3.608288929    5.375605194    4.588916389
 1185 SOLV  HW2     5271    3.727423251    5.394756188    4.698947640
 1186 SOLV  OW      5272    4.989329384    0.208648886    1.344742616
 1186 SOLV  HW1     5273    4.992188503    0.227609532    1.246598093
 1186 SOLV  HW2     5274    4.906521392    0.156896127    1.366295203
 1187 SOLV  OW      5275    2.271904873    5.554588368    7.377788185
 1187 SOLV  HW1     5276    2.361485271    5.589366048    7.405462891
 1187 SOLV  HW2     5277    2.258363160    5.463188715    7.416034145
 1188 SOLV  OW      5278    0.888534828    4.909577530    8.443503964
 1188 SOLV  HW1     5279    0.811299698    4.941868740    8.498203536
 1188 SOLV  HW2     5280    0.926814881    4.827171513    8.485264143
 1189 SOLV  OW      5281    1.820774453    2.000296216    6.390205108
 1189 SOLV  HW1     5282    1.914950971    2.031841175    6.378554294
 1189 SOLV  HW2     5283    1.790414674    2.019719007    6.483484813
 1190 SOLV  OW      5284    5.466596410    2.642123089    1.273693084
 1190 SOLV  HW1     5285    5.425490021    2.593569329    1.350847569
 1190 SOLV  HW2     5286    5.422561701    2.613064600    1.188742661
 1191 SOLV  OW      5287    4.375010919    4.627056561    2.615523413
 1191 SOLV  HW1     5288    4.404435024    4.535359838    2.642467127
 1191 SOLV  HW2     5289    4.402794821    4.644569617    2.521070449
 1192 SOLV  OW      5290    3.997905618    2.232088687    7.359587886
 1192 SOLV  HW1     5291    3.972475148    2.221956840    7.263407578
 1192 SOLV  HW2     5292    3.921882907    2.202560752    7.417455717
 1193 SOLV  OW      5293    4.384315811    4.425993298    1.542098823
 1193 SOLV  HW1     5294    4.354899813    4.516598182    1.511676578
 1193 SOLV  HW2     5295    4.467655119    4.434592589    1.596694116
 1194 SOLV  OW      5296    2.718883467    4.345798973    2.028069150
 1194 SOLV  HW1     5297    2.779684088    4.407793119    2.077667900
 1194 SOLV  HW2     5298    2.671777148    4.286201653    2.093100990
 1195 SOLV  OW      5299    3.455895417    5.433737192    7.680615109
 1195 SOLV  HW1     5300    3.415365405    5.445294069    7.771300161
 1195 SOLV  HW2     5301    3.504370976    5.346361692    7.676658727
 1196 SOLV  OW      5302    2.053717535    5.276182150    5.658521986
 1196 SOLV  HW1     5303    2.091598713    5.344682388    5.720753120
 1196 SOLV  HW2     5304    1.965751113    5.308154595    5.623312529
 1197 SOLV  OW      5305    1.179516209    4.460858717    5.756341663
 1197 SOLV  HW1     5306    1.187436602    4.559409266    5.771345122
 1197 SOLV  HW2     5307    1.250271413    4.413380703    5.808682468
 1198 SOLV  OW      5308    2.441282390    1.618236332    4.489551996
 1198 SOLV  HW1     5309    2.528017975    1.646848739    4.530274412
 1198 SOLV  HW2     5310    2.415697902    1.682314854    4.417168035
 1199 SOLV  OW      5311    4.449493563    5.953794202    5.283321532
 1199 SOLV  HW1     5312    4.526980642    5.929985100    5.341878393
 1199 SOLV  HW2     5313    4.431256786    5.878609415    5.219960054
 1200 SOLV  OW      5314    5.563549494    5.691699589    6.406311255
 1200 SOLV  HW1     5315    5.610522924    5.778469148    6.390045606
 1200 SOLV  HW2     5316    5.540582249    5.649295665    6.318707349
 1201 SOLV  OW      5317    2.815969291    4.342705250    1.513163477
 1201 SOLV  HW1     5318    2.828104810    4.436390029    1.480361931
 1201 SOLV  HW2     5319    2.870644216    4.328961596    1.595757488
 1202 SOLV  OW      5320    2.020635489    2.396965810    6.741862417
 1202 SOLV  HW1     5321    1.955027391    2.430709945    6.674357220
 1202 SOLV  HW2     5322    2.037971400    2.468116670    6.809958296
 1203 SOLV  OW      5323    2.420429324    0.822886318    0.304737523
 1203 SOLV  HW1     5324    2.396621295    0.911647926    0.265309453
 1203 SOLV  HW2     5325    2.519665924    0.816687249    0.315400627
 1204 SOLV  OW      5326    3.972910501    2.037969970    4.823927276
 1204 SOLV  HW1     5327    3.873146042    2.041503575    4.829809546
 1204 SOLV  HW2     5328    4.010916134    2.017510056    4.914132570
 1205 SOLV  OW      5329    3.870874864    2.582612076    7.518841186
 1205 SOLV  HW1     5330    3.893570908    2.665704382    7.468041759
 1205 SOLV  HW2     5331    3.772156825    2.567116520    7.515006576
 1206 SOLV  OW      5332    5.434446105    4.218879323    3.592035988
 1206 SOLV  HW1     5333    5.523069967    4.213465546    3.546030211
 1206 SOLV  HW2     5334    5.447753096    4.248390093    3.686651315
 1207 SOLV  OW      5335    1.962942658    1.802031513    4.971771042
 1207 SOLV  HW1     5336    1.902505149    1.723626641    4.985913809
 1207 SOLV  HW2     5337    2.058201716    1.772142612    4.977463292
 1208 SOLV  OW      5338    0.104966743    4.763934013    5.036464327
 1208 SOLV  HW1     5339    0.157441942    4.846785873    5.016921134
 1208 SOLV  HW2     5340    0.017635049    4.788884188    5.078305404
 1209 SOLV  OW      5341    5.570015145    3.774315673    7.708359314
 1209 SOLV  HW1     5342    5.484410768    3.777140222    7.656745865
 1209 SOLV  HW2     5343    5.646557668    3.761526887    7.645290197
 1210 SOLV  OW      5344    4.736051202    2.777804632    1.945229807
 1210 SOLV  HW1     5345    4.655250935    2.819862909    1.903969041
 1210 SOLV  HW2     5346    4.766713296    2.701559239    1.888251517
 1211 SOLV  OW      5347    1.180198087    3.564816556    1.922606362
 1211 SOLV  HW1     5348    1.168538452    3.648338016    1.976348950
 1211 SOLV  HW2     5349    1.205374164    3.489397522    1.983254156
 1212 SOLV  OW      5350    0.856289275    3.821622503    3.866067935
 1212 SOLV  HW1     5351    0.829897441    3.734587941    3.824492695
 1212 SOLV  HW2     5352    0.837112055    3.818872103    3.964173714
 1213 SOLV  OW      5353    4.524581433    5.081773158    0.569254084
 1213 SOLV  HW1     5354    4.454143684    5.011472381    0.579071397
 1213 SOLV  HW2     5355    4.580697958    5.061746690    0.488942844
 1214 SOLV  OW      5356    5.246669508    5.858413074    6.498916235
 1214 SOLV  HW1     5357    5.281369404    5.818772484    6.413918724
 1214 SOLV  HW2     5358    5.196036199    5.788863256    6.549897813
 1215 SOLV  OW      5359    2.593607953    2.730503525    1.233579352
 1215 SOLV  HW1     5360    2.557602893    2.671864648    1.306140578
 1215 SOLV  HW2     5361    2.693444653    2.732617585    1.238889654
 1216 SOLV  OW      5362    4.900585002    0.454250846    2.469486863
 1216 SOLV  HW1     5363    4.956867347    0.462490810    2.387240706
 1216 SOLV  HW2     5364    4.901555724    0.359409974    2.501177496
 1217 SOLV  OW      5365    2.082712604    2.434329381    5.242993461
 1217 SOLV  HW1     5366    2.159476559    2.370276489    5.240858182
 1217 SOLV  HW2     5367    2.112325179    2.520483462    5.284232053
 1218 SOLV  OW      5368    4.417656779    5.190082310    6.598793704
 1218 SOLV  HW1     5369    4.349713130    5.237445406    6.542754308
 1218 SOLV  HW2     5370    4.508756621    5.204813138    6.560273086
 1219 SOLV  OW      5371    2.911731889    4.578219440    5.417246405
 1219 SOLV  HW1     5372    2.861684674    4.491646935    5.417964046
 1219 SOLV  HW2     5373    2.963772286    4.587341703    5.502149740
 1220 SOLV  OW      5374    2.597113425    1.907874103    2.946965665
 1220 SOLV  HW1     5375    2.680225282    1.896492941    2.892533212
 1220 SOLV  HW2     5376    2.528438069    1.841553967    2.917210516
 1221 SOLV  OW      5377    2.530852536    6.294387670    1.831682354
 1221 SOLV  HW1     5378    2.519022193    6.271174600    1.735135715
 1221 SOLV  HW2     5379    2.545997140    6.210802537    1.884448140
 1222 SOLV  OW      5380    5.837630436    1.433128058    2.875909934
 1222 SOLV  HW1     5381    5.894007686    1.434239448    2.958495839
 1222 SOLV  HW2     5382    5.892809676    1.461533757    2.797498267
 1223 SOLV  OW      5383    1.104714680    4.752602561    8.572993956
 1223 SOLV  HW1     5384    1.128619507    4.751514537    8.475899155
 1223 SOLV  HW2     5385    1.128953175    4.841302836    8.612297733
 1224 SOLV  OW      5386    1.106478264    6.255558419    4.999047588
 1224 SOLV  HW1     5387    1.206288857    6.256223548    5.005165654
 1224 SOLV  HW2     5388    1.068648227    6.321278380    5.064238215
 1225 SOLV  OW      5389    1.937464147    6.147943587    8.405106550
 1225 SOLV  HW1     5390    1.979017214    6.057149696    8.399645000
 1225 SOLV  HW2     5391    2.005516873    6.217234720    8.381282814
 1226 SOLV  OW      5392    2.625335064    1.558778486    3.037439895
 1226 SOLV  HW1     5393    2.602007449    1.484801529    3.100552940
 1226 SOLV  HW2     5394    2.678975252    1.522082249    2.961438881
 1227 SOLV  OW      5395    0.543734624    3.313891925    6.243381299
 1227 SOLV  HW1     5396    0.641030316    3.299256346    6.225510137
 1227 SOLV  HW2     5397    0.509835577    3.387629630    6.184954853
 1228 SOLV  OW      5398    1.516369853    2.985706105    5.136059509
 1228 SOLV  HW1     5399    1.545371360    2.901711860    5.090191299
 1228 SOLV  HW2     5400    1.477932920    2.963223446    5.225598183
 1229 SOLV  OW      5401    4.275285680    2.786305456    0.698497603
 1229 SOLV  HW1     5402    4.206876280    2.840467304    0.649643793
 1229 SOLV  HW2     5403    4.357295803    2.841606946    0.713199403
 1230 SOLV  OW      5404    4.027929465    2.831544240    1.024553138
 1230 SOLV  HW1     5405    4.073690505    2.748125777    0.993773980
 1230 SOLV  HW2     5406    4.049528782    2.906457349    0.961931355
 1231 SOLV  OW      5407    0.158524959    2.264707962    4.945774566
 1231 SOLV  HW1     5408    0.121700744    2.335226058    5.006365378
 1231 SOLV  HW2     5409    0.153471761    2.175766288    4.991204800
 1232 SOLV  OW      5410    1.732475080    4.097697222    3.222660106
 1232 SOLV  HW1     5411    1.673038215    4.068396976    3.297551996
 1232 SOLV  HW2     5412    1.821559805    4.053117666    3.231411985
 1233 SOLV  OW      5413    4.721270902    2.185333798    6.914115384
 1233 SOLV  HW1     5414    4.667736573    2.269785568    6.915518360
 1233 SOLV  HW2     5415    4.670447872    2.112874019    6.960662253
 1234 SOLV  OW      5416    3.078031824    0.833018404    2.039993192
 1234 SOLV  HW1     5417    3.013275120    0.757099823    2.033436674
 1234 SOLV  HW2     5418    3.059989240    0.898641641    1.966726008
 1235 SOLV  OW      5419    1.971774169    4.545929661    8.064138467
 1235 SOLV  HW1     5420    1.886904331    4.547063819    8.117014254
 1235 SOLV  HW2     5421    2.049923099    4.548444384    8.126479959
 1236 SOLV  OW      5422    2.363294393    4.778431548    3.918799746
 1236 SOLV  HW1     5423    2.407052120    4.770472054    3.829234369
 1236 SOLV  HW2     5424    2.317727307    4.692334687    3.941405191
 1237 SOLV  OW      5425    5.913125123    2.188944651    3.517461434
 1237 SOLV  HW1     5426    5.950167171    2.264491001    3.463418080
 1237 SOLV  HW2     5427    5.986903716    2.125892403    3.541568679
 1238 SOLV  OW      5428    2.777296085    2.415882677    7.573663215
 1238 SOLV  HW1     5429    2.699517658    2.478732031    7.574359994
 1238 SOLV  HW2     5430    2.842869612    2.443215967    7.644041061
 1239 SOLV  OW      5431    3.002876076    3.498497493    1.159177889
 1239 SOLV  HW1     5432    2.985644116    3.433830672    1.233483388
 1239 SOLV  HW2     5433    3.064448697    3.570475904    1.191239621
 1240 SOLV  OW      5434    4.737954261    1.671754330    0.888950333
 1240 SOLV  HW1     5435    4.786235627    1.755969111    0.912967276
 1240 SOLV  HW2     5436    4.657776983    1.693963403    0.833467048
 1241 SOLV  OW      5437    5.116631458    3.980887484    6.199712741
 1241 SOLV  HW1     5438    5.117028187    3.994435158    6.298790077
 1241 SOLV  HW2     5439    5.210309144    3.966999587    6.167593431
 1242 SOLV  OW      5440    2.319436770    4.926110208    7.315487672
 1242 SOLV  HW1     5441    2.386647043    4.968494403    7.376203415
 1242 SOLV  HW2     5442    2.265726010    4.859150633    7.366786824
 1243 SOLV  OW      5443    5.560727568    2.532878858    4.222514601
 1243 SOLV  HW1     5444    5.615397546    2.597758587    4.169581802
 1243 SOLV  HW2     5445    5.549626846    2.448291904    4.170343312
 1244 SOLV  OW      5446    5.822148723    5.758731525    6.495651804
 1244 SOLV  HW1     5447    5.773913923    5.682720259    6.452111992
 1244 SOLV  HW2     5448    5.834561225    5.739004154    6.592897844
 1245 SOLV  OW      5449    0.319151104    3.315249721    0.900343177
 1245 SOLV  HW1     5450    0.349048172    3.383964655    0.966558409
 1245 SOLV  HW2     5451    0.289221880    3.233059353    0.948810212
 1246 SOLV  OW      5452    0.482061689    5.238773280    7.434264842
 1246 SOLV  HW1     5453    0.542337252    5.269979565    7.507702257
 1246 SOLV  HW2     5454    0.448895541    5.146782706    7.455187526
 1247 SOLV  OW      5455    1.268485063    1.853460128    1.125458550
 1247 SOLV  HW1     5456    1.225473588    1.943669475    1.128967241
 1247 SOLV  HW2     5457    1.272236703    1.821987171    1.030614460
 1248 SOLV  OW      5458    2.782082105    0.993592305    7.227291414
 1248 SOLV  HW1     5459    2.850245338    1.000353029    7.154434787
 1248 SOLV  HW2     5460    2.713307089    0.925408747    7.202370923
 1249 SOLV  OW      5461    5.800273451    1.655135225    4.722310780
 1249 SOLV  HW1     5462    5.743296264    1.724460869    4.678179451
 1249 SOLV  HW2     5463    5.844480626    1.598901159    4.652429024
 1250 SOLV  OW      5464    5.299910403    3.776412090    2.030559197
 1250 SOLV  HW1     5465    5.343751457    3.861504969    2.059493946
 1250 SOLV  HW2     5466    5.352160430    3.698523991    2.065249616
 1251 SOLV  OW      5467    0.488085967    2.824193310    2.969387527
 1251 SOLV  HW1     5468    0.490159138    2.897800599    2.901728788
 1251 SOLV  HW2     5469    0.463824405    2.738241647    2.924401467
 1252 SOLV  OW      5470    1.301058799    1.512268214    5.381153845
 1252 SOLV  HW1     5471    1.393532052    1.491602546    5.413117229
 1252 SOLV  HW2     5472    1.279406911    1.454710925    5.302297050
 1253 SOLV  OW      5473    1.853601033    0.188860301    5.916335014
 1253 SOLV  HW1     5474    1.905060880    0.235523473    5.988268603
 1253 SOLV  HW2     5475    1.803062079    0.256246705    5.862437573
 1254 SOLV  OW      5476    2.166738320    4.612201159    8.254694939
 1254 SOLV  HW1     5477    2.160680574    4.656307096    8.344238173
 1254 SOLV  HW2     5478    2.210247137    4.674526349    8.189713614
 1255 SOLV  OW      5479    3.885813474    2.953173376    5.394940176
 1255 SOLV  HW1     5480    3.842279623    2.863379355    5.388470204
 1255 SOLV  HW2     5481    3.846897558    3.014137791    5.325882872
 1256 SOLV  OW      5482    4.557576456    4.123648398    1.677579021
 1256 SOLV  HW1     5483    4.562779470    4.050330550    1.745383434
 1256 SOLV  HW2     5484    4.630030871    4.111509780    1.609733243
 1257 SOLV  OW      5485    3.247020480    1.543663923    7.174056420
 1257 SOLV  HW1     5486    3.290150688    1.632712051    7.188556577
 1257 SOLV  HW2     5487    3.283970395    1.477680792    7.239485465
 1258 SOLV  OW      5488    4.434051890    2.855484592    3.602523080
 1258 SOLV  HW1     5489    4.418024779    2.842116924    3.700321298
 1258 SOLV  HW2     5490    4.431827919    2.767003543    3.555981098
 1259 SOLV  OW      5491    4.392212720    0.874767391    0.021833191
 1259 SOLV  HW1     5492    4.445738109    0.942208573   -0.029026831
 1259 SOLV  HW2     5493    4.298997984    0.872091736   -0.014276054
 1260 SOLV  OW      5494    3.299908695    2.495670974    6.282039246
 1260 SOLV  HW1     5495    3.343232022    2.422657110    6.334879538
 1260 SOLV  HW2     5496    3.218428339    2.459937711    6.236386805
 1261 SOLV  OW      5497    1.994276736    1.397070665    0.049714822
 1261 SOLV  HW1     5498    1.913632276    1.337959123    0.048181946
 1261 SOLV  HW2     5499    1.976816012    1.478709212   -0.005333238
 1262 SOLV  OW      5500    3.581927196    4.551715371    4.028831236
 1262 SOLV  HW1     5501    3.577507149    4.452079658    4.036126376
 1262 SOLV  HW2     5502    3.499707264    4.585461532    3.982993544
 1263 SOLV  OW      5503    2.457683938    1.719964766    7.945256095
 1263 SOLV  HW1     5504    2.359850910    1.740209626    7.949599788
 1263 SOLV  HW2     5505    2.503687093    1.760698149    8.024151752
 1264 SOLV  OW      5506    0.787915518    2.384685332    6.563265004
 1264 SOLV  HW1     5507    0.750763842    2.339965586    6.644627820
 1264 SOLV  HW2     5508    0.866529663    2.332803484    6.529677273
 1265 SOLV  OW      5509    3.583036559    3.580089667    2.393474882
 1265 SOLV  HW1     5510    3.516147436    3.533375786    2.335650205
 1265 SOLV  HW2     5511    3.667371742    3.526461401    2.396888086
 1266 SOLV  OW      5512    1.823785922    5.490839340    5.255493761
 1266 SOLV  HW1     5513    1.774394478    5.429375558    5.316997717
 1266 SOLV  HW2     5514    1.921330105    5.488614058    5.277407791
 1267 SOLV  OW      5515    4.095534440    5.080795521    7.589751481
 1267 SOLV  HW1     5516    4.152215898    5.007175238    7.626728515
 1267 SOLV  HW2     5517    4.029891413    5.110386519    7.659144717
 1268 SOLV  OW      5518    3.849287706    4.267816937    0.489396913
 1268 SOLV  HW1     5519    3.776303406    4.202344261    0.469733795
 1268 SOLV  HW2     5520    3.809298190    4.353650344    0.521544982
 1269 SOLV  OW      5521    4.551305444    2.012495870    5.580507763
 1269 SOLV  HW1     5522    4.544317388    2.094112601    5.523149911
 1269 SOLV  HW2     5523    4.647531410    1.987569775    5.591429969
 1270 SOLV  OW      5524    5.034117676    3.990377985    0.370122014
 1270 SOLV  HW1     5525    5.102860386    4.002354956    0.298490949
 1270 SOLV  HW2     5526    5.060863740    3.914612290    0.429655498
 1271 SOLV  OW      5527    0.362593849    1.415437618    4.429059890
 1271 SOLV  HW1     5528    0.427315864    1.464879250    4.487082454
 1271 SOLV  HW2     5529    0.411752507    1.347283922    4.374852027
 1272 SOLV  OW      5530    4.822788336    3.417888796    4.144520167
 1272 SOLV  HW1     5531    4.814123957    3.516022470    4.161689185
 1272 SOLV  HW2     5532    4.892397222    3.402330536    4.074430748
 1273 SOLV  OW      5533    0.210899918    2.232642296    8.095715911
 1273 SOLV  HW1     5534    0.186394245    2.285187664    8.177192720
 1273 SOLV  HW2     5535    0.305347785    2.253110077    8.070011975
 1274 SOLV  OW      5536    2.573824911    5.091753848    7.855545639
 1274 SOLV  HW1     5537    2.482028171    5.077567807    7.818503337
 1274 SOLV  HW2     5538    2.568552755    5.101270217    7.954952231
 1275 SOLV  OW      5539    4.554137741    5.195847874    1.045156460
 1275 SOLV  HW1     5540    4.560771388    5.162863580    0.950986082
 1275 SOLV  HW2     5541    4.517399304    5.123312516    1.103371071
 1276 SOLV  OW      5542    1.593809010    1.194768697    0.895040444
 1276 SOLV  HW1     5543    1.676604246    1.211606790    0.948532990
 1276 SOLV  HW2     5544    1.569376204    1.097983282    0.901009856
 1277 SOLV  OW      5545    4.731021279    0.151971943    0.789878480
 1277 SOLV  HW1     5546    4.774305029    0.086557463    0.727850241
 1277 SOLV  HW2     5547    4.758454348    0.244819618    0.764843071
 1278 SOLV  OW      5548    5.793230707    3.475347023    0.689469515
 1278 SOLV  HW1     5549    5.799954238    3.411011843    0.765730943
 1278 SOLV  HW2     5550    5.826755899    3.564996801    0.718434962
 1279 SOLV  OW      5551    0.039191636    2.388705789    3.492521869
 1279 SOLV  HW1     5552    0.062467854    2.427273853    3.581801144
 1279 SOLV  HW2     5553   -0.024492338    2.449745783    3.445420795
 1280 SOLV  OW      5554    3.587225816    0.894075265    7.924975472
 1280 SOLV  HW1     5555    3.654630639    0.931094559    7.861051982
 1280 SOLV  HW2     5556    3.596063288    0.794539688    7.928796015
 1281 SOLV  OW      5557    5.193611599    2.308625906    6.868227147
 1281 SOLV  HW1     5558    5.266609907    2.264351049    6.920294724
 1281 SOLV  HW2     5559    5.228614526    2.392449204    6.826412535
 1282 SOLV  OW      5560    5.325248486    3.798023090    8.110303657
 1282 SOLV  HW1     5561    5.279378070    3.886795486    8.114229849
 1282 SOLV  HW2     5562    5.408230225    3.805796736    8.055043980
 1283 SOLV  OW      5563    4.404501066    4.256989860    1.927547711
 1283 SOLV  HW1     5564    4.450415171    4.253422399    2.016312479
 1283 SOLV  HW2     5565    4.417296052    4.170017049    1.879882062
 1284 SOLV  OW      5566    2.668183938    0.171433418    1.294117711
 1284 SOLV  HW1     5567    2.737382147    0.240669878    1.314561412
 1284 SOLV  HW2     5568    2.646987549    0.173325629    1.196408184
 1285 SOLV  OW      5569    1.236607271    3.766014645    2.128750091
 1285 SOLV  HW1     5570    1.270160909    3.698599808    2.194548448
 1285 SOLV  HW2     5571    1.145176385    3.796252115    2.155696189
 1286 SOLV  OW      5572    2.614364936    1.095189728    8.054265244
 1286 SOLV  HW1     5573    2.550502779    1.047756179    7.993670856
 1286 SOLV  HW2     5574    2.681168705    1.145528768    7.999463004
 1287 SOLV  OW      5575    5.641838375    2.539317359    0.044254919
 1287 SOLV  HW1     5576    5.619857648    2.468934923    0.111806406
 1287 SOLV  HW2     5577    5.587571057    2.524306508   -0.038387446
 1288 SOLV  OW      5578    3.798526665    3.196863187    2.884234567
 1288 SOLV  HW1     5579    3.830297884    3.291666865    2.885926625
 1288 SOLV  HW2     5580    3.841681907    3.148601013    2.808021598
 1289 SOLV  OW      5581    1.564541666    6.071597610    1.438834256
 1289 SOLV  HW1     5582    1.497768415    6.025227082    1.380600810
 1289 SOLV  HW2     5583    1.536651548    6.063475187    1.534522230
 1290 SOLV  OW      5584    4.780780366    4.581990034    1.168225408
 1290 SOLV  HW1     5585    4.693950844    4.532647108    1.163133616
 1290 SOLV  HW2     5586    4.816935272    4.595441745    1.075965420
 1291 SOLV  OW      5587    1.007830321    3.022496755    3.609245060
 1291 SOLV  HW1     5588    1.039319967    3.092953578    3.545650409
 1291 SOLV  HW2     5589    1.049617038    3.037402463    3.698864798
 1292 SOLV  OW      5590    0.129436951    2.918614088    2.328633538
 1292 SOLV  HW1     5591    0.174758437    2.855920898    2.392001930
 1292 SOLV  HW2     5592    0.101381088    2.868658425    2.246674199
 1293 SOLV  OW      5593    2.582846442    6.036706472    1.872333125
 1293 SOLV  HW1     5594    2.572588948    5.996607969    1.781300637
 1293 SOLV  HW2     5595    2.585598510    5.963820728    1.940744552
 1294 SOLV  OW      5596    2.616144018    2.679799704    0.767520157
 1294 SOLV  HW1     5597    2.663066754    2.593064597    0.750928053
 1294 SOLV  HW2     5598    2.683741244    2.752539387    0.779335182
 1295 SOLV  OW      5599    2.148101595    3.208985832    1.533745461
 1295 SOLV  HW1     5600    2.209529735    3.172572598    1.603750480
 1295 SOLV  HW2     5601    2.158722201    3.156308380    1.449410993
 1296 SOLV  OW      5602    5.480779769    4.488882706    4.225576376
 1296 SOLV  HW1     5603    5.496611436    4.391413029    4.209794002
 1296 SOLV  HW2     5604    5.425413131    4.500741421    4.308001586
 1297 SOLV  OW      5605    5.911130004    3.960948039    0.623839959
 1297 SOLV  HW1     5606    5.903094737    4.055117285    0.591165908
 1297 SOLV  HW2     5607    5.851619900    3.901651842    0.569594605
 1298 SOLV  OW      5608    1.058268543    3.926393757    1.239045223
 1298 SOLV  HW1     5609    1.105134893    4.005254367    1.278851633
 1298 SOLV  HW2     5610    1.069964537    3.847034852    1.298756150
 1299 SOLV  OW      5611    3.926931188    1.643571195    1.417773646
 1299 SOLV  HW1     5612    3.962965813    1.550654483    1.426021150
 1299 SOLV  HW2     5613    3.986190908    1.697082875    1.357567285
 1300 SOLV  OW      5614    1.089631469    4.393245754    1.188548230
 1300 SOLV  HW1     5615    1.061388134    4.380470081    1.283622633
 1300 SOLV  HW2     5616    1.013605898    4.370207103    1.127808168
 1301 SOLV  OW      5617    2.235930807    0.181440125    5.343851070
 1301 SOLV  HW1     5618    2.197987163    0.091218522    5.364354137
 1301 SOLV  HW2     5619    2.180538718    0.225648716    5.273300788
 1302 SOLV  OW      5620    4.382989725    2.633000230    3.000864060
 1302 SOLV  HW1     5621    4.381166060    2.709853353    3.064819677
 1302 SOLV  HW2     5622    4.474897330    2.623671616    2.962576139
 1303 SOLV  OW      5623    5.704810455    1.502849478    1.397388358
 1303 SOLV  HW1     5624    5.720395925    1.519175089    1.299968629
 1303 SOLV  HW2     5625    5.785239056    1.531746080    1.449313718
 1304 SOLV  OW      5626    3.913420707    6.166317037    5.031697857
 1304 SOLV  HW1     5627    3.922884743    6.215923595    5.118009295
 1304 SOLV  HW2     5628    3.932052663    6.228259326    4.955435059
 1305 SOLV  OW      5629    2.089593849    5.034438791    5.538280209
 1305 SOLV  HW1     5630    2.091062032    5.132617765    5.557221633
 1305 SOLV  HW2     5631    2.178904595    5.005853206    5.503546160
 1306 SOLV  OW      5632    2.147644547    4.078103008    6.362536601
 1306 SOLV  HW1     5633    2.155043399    3.985199528    6.398789379
 1306 SOLV  HW2     5634    2.237203248    4.108402944    6.329961196
 1307 SOLV  OW      5635    1.421796607    3.387822749    1.847832489
 1307 SOLV  HW1     5636    1.386185414    3.345278575    1.764634683
 1307 SOLV  HW2     5637    1.360130645    3.368533472    1.924155846
 1308 SOLV  OW      5638    2.849465470    2.947828503    2.976635937
 1308 SOLV  HW1     5639    2.833451591    2.924613183    2.880695239
 1308 SOLV  HW2     5640    2.941933597    2.984441054    2.987085596
 1309 SOLV  OW      5641    2.436083429    6.161221639    2.453501356
 1309 SOLV  HW1     5642    2.382036976    6.091436383    2.500501340
 1309 SOLV  HW2     5643    2.435533158    6.245578802    2.507200433
 1310 SOLV  OW      5644    2.304213965    0.749440319    6.594139530
 1310 SOLV  HW1     5645    2.334219454    0.675161285    6.653992078
 1310 SOLV  HW2     5646    2.268799468    0.711230242    6.508782245
 1311 SOLV  OW      5647    4.825815540    5.609678797    0.929466218
 1311 SOLV  HW1     5648    4.765149268    5.628274096    1.006756840
 1311 SOLV  HW2     5649    4.920076696    5.630941109    0.955210685
 1312 SOLV  OW      5650    3.126606326    0.344601958    5.714153686
 1312 SOLV  HW1     5651    3.159357685    0.351952024    5.808352019
 1312 SOLV  HW2     5652    3.200555508    0.311292789    5.655655715
 1313 SOLV  OW      5653    4.264092988    6.202964040    8.250618245
 1313 SOLV  HW1     5654    4.355950048    6.193293921    8.288943121
 1313 SOLV  HW2     5655    4.258210003    6.151877140    8.164853800
 1314 SOLV  OW      5656    3.846039011    5.959140686    5.664623363
 1314 SOLV  HW1     5657    3.814058938    5.981153778    5.572467326
 1314 SOLV  HW2     5658    3.769730675    5.965930258    5.728895839
 1315 SOLV  OW      5659    4.794562525    3.788563107    5.904459610
 1315 SOLV  HW1     5660    4.790170492    3.729328183    5.984908089
 1315 SOLV  HW2     5661    4.725524056    3.759800496    5.838078558
 1316 SOLV  OW      5662    1.454440319    5.431863339    4.280676402
 1316 SOLV  HW1     5663    1.412304556    5.383781053    4.357570295
 1316 SOLV  HW2     5664    1.420082733    5.525711017    4.277183566
 1317 SOLV  OW      5665    1.904019109    5.985591468    2.390667500
 1317 SOLV  HW1     5666    1.948502821    6.050221036    2.328665486
 1317 SOLV  HW2     5667    1.805737377    6.003902036    2.393002335
 1318 SOLV  OW      5668    4.167683679    1.809355502    8.282045574
 1318 SOLV  HW1     5669    4.138467356    1.812544712    8.186461819
 1318 SOLV  HW2     5670    4.087329136    1.811200268    8.341541477
 1319 SOLV  OW      5671    5.350495015    2.915291483    8.412705256
 1319 SOLV  HW1     5672    5.328249464    2.881889956    8.321111009
 1319 SOLV  HW2     5673    5.355831961    3.015140580    8.411389050
 1320 SOLV  OW      5674    3.955280619    3.931096092    2.880056277
 1320 SOLV  HW1     5675    3.960659587    3.835782913    2.909830499
 1320 SOLV  HW2     5676    3.906527303    3.984817104    2.948883744
 1321 SOLV  OW      5677    1.522838991    5.221701537    6.924589124
 1321 SOLV  HW1     5678    1.439582176    5.258070067    6.966370239
 1321 SOLV  HW2     5679    1.602657210    5.266491020    6.964875234
 1322 SOLV  OW      5680    4.445652755    6.133874908    6.773327982
 1322 SOLV  HW1     5681    4.434127588    6.036452884    6.753933444
 1322 SOLV  HW2     5682    4.366774621    6.184392494    6.738310214
 1323 SOLV  OW      5683    5.010964345    1.535969313    2.934353308
 1323 SOLV  HW1     5684    5.061368354    1.594271781    2.870633010
 1323 SOLV  HW2     5685    4.996366555    1.585200540    3.020162397
 1324 SOLV  OW      5686    2.708435000    4.809486079    5.926021972
 1324 SOLV  HW1     5687    2.738257383    4.717797582    5.899491676
 1324 SOLV  HW2     5688    2.635638573    4.839937411    5.864593356
 1325 SOLV  OW      5689    2.417890640    4.084972093    6.678193021
 1325 SOLV  HW1     5690    2.337511779    4.124650234    6.633865474
 1325 SOLV  HW2     5691    2.434385410    4.131521942    6.765147236
 1326 SOLV  OW      5692    2.063074997    1.659625367    5.306629120
 1326 SOLV  HW1     5693    2.008366694    1.741625238    5.289805094
 1326 SOLV  HW2     5694    2.150467187    1.667438472    5.258654241
 1327 SOLV  OW      5695    4.797772358    3.672388517    4.174129404
 1327 SOLV  HW1     5696    4.833678474    3.727154041    4.098554921
 1327 SOLV  HW2     5697    4.698408561    3.682753538    4.178537768
 1328 SOLV  OW      5698    2.545962808    5.753627872    1.358454560
 1328 SOLV  HW1     5699    2.581635512    5.774741649    1.267450802
 1328 SOLV  HW2     5700    2.602197230    5.682497635    1.400623225
 1329 SOLV  OW      5701    2.248071095    2.777385253    7.572790602
 1329 SOLV  HW1     5702    2.334318397    2.823100875    7.594504480
 1329 SOLV  HW2     5703    2.172307307    2.827610091    7.614472296
 1330 SOLV  OW      5704    0.014598595    3.671824895    3.838056105
 1330 SOLV  HW1     5705   -0.035873889    3.589681019    3.864606904
 1330 SOLV  HW2     5706    0.096666109    3.680245133    3.894572100
 1331 SOLV  OW      5707    4.632461908    3.094427960    2.613663508
 1331 SOLV  HW1     5708    4.658734235    3.157119957    2.540318241
 1331 SOLV  HW2     5709    4.563593552    3.030373399    2.579690253
 1332 SOLV  OW      5710    5.304504615    5.560888884    2.493360219
 1332 SOLV  HW1     5711    5.323706571    5.636285387    2.556182870
 1332 SOLV  HW2     5712    5.218597537    5.578579264    2.445328358
[truncated: 5,226,029 more chars]
