# Supplementary material for: Accelerated Enveloping Distribution Sampling (AEDS) Allows for Efficient Sampling of Orthogonal Degrees of Freedom
Source: J Chem Inf Model. 2022 Dec 13;63(1):197–207. doi: 10.1021/acs.jcim.2c01272 (PMC9832482; doi:10.1021/acs.jcim.2c01272)
Supplement: Supplementary file 2 — ci2c01272_si_002.zip [file ci2c01272_si_002.zip › Accelerated_Enveloping_Distribution_Sampling_AEDS_allows_for_efficient_sampling_of_orthogonal_degrees_of_freedom/equilibration/EDSR_protein/cnfs/EDSR_prot_eq_box_5.cnf]

TITLE
	final configuration
END
TIMESTEP
          50000  500.000000000
END
POSITION
# first 24 chars ignored
    1 MET   H1         1    5.308355584    5.312272153    8.092646649
    1 MET   H2         2    5.155571264    5.279313174    8.140882387
    1 MET   N          3    5.252511796    5.266465054    8.161812859
    1 MET   H3         4    5.277181749    5.170481068    8.148422086
    1 MET   CA         5    5.278674719    5.324288844    8.294409105
    1 MET   CB         6    5.428185300    5.330759067    8.326311591
    1 MET   CG         7    5.485617613    5.190995386    8.350321924
    1 MET   SD         8    5.502793310    5.095472974    8.195166474
    1 MET   CE         9    5.531632403    4.927032950    8.244966643
    1 MET   C         10    5.213464144    5.462075234    8.307674892
    1 MET   O         11    5.214343661    5.538654416    8.211414047
    2 ASN   N         12    5.174903306    5.496926726    8.430097936
    2 ASN   H         13    5.180279386    5.431938154    8.505910310
    2 ASN   CA        14    5.145348529    5.637784894    8.460022242
    2 ASN   CB        15    5.034789098    5.643966653    8.565621849
    2 ASN   CG        16    5.049643842    5.607811372    0.116530488
    2 ASN   OD1       17    5.164133380    5.612985375    0.161217290
    2 ASN   ND2       18    4.940353001    5.584762882    0.188742402
    2 ASN   HD21      19    4.950732596    5.578009081    0.287978230
    2 ASN   HD22      20    4.845761916    5.588496913    0.156499888
    2 ASN   C         21    5.265675545    5.724249505    8.498183712
    2 ASN   O         22    5.365127183    5.658057762    8.527456865
    3 ILE   N         23    5.252373429    5.855881738    8.511868437
    3 ILE   H         24    5.175564129    5.914244798    8.485486970
    3 ILE   CA        25    5.367530817    5.935942155    8.555939409
    3 ILE   CB        26    5.337982190    6.084965088    8.537831853
    3 ILE   CG1       27    5.464542070    6.168770671    8.557110771
    3 ILE   CG2       28    5.224223287    6.138624388    8.624956277
    3 ILE   CD        29    5.575143839    6.132076344    8.457956395
    3 ILE   C         30    5.441082918    5.899063125    0.087917670
    3 ILE   O         31    5.563722118    5.889799365    0.090200156
    4 PHE   N         32    5.363980585    5.833893361    0.174502903
    4 PHE   H         33    5.270107441    5.807858375    0.151884705
    4 PHE   CA        34    5.416355504    5.797053855    0.306832193
    4 PHE   CB        35    5.301794214    5.790199701    0.408029671
    4 PHE   CG        36    5.211628971    5.913798389    0.408272431
    4 PHE   CD1       37    5.248263102    6.030960028    0.473479465
    4 PHE   HD1       38    5.333066163    6.023631449    0.541548291
    4 PHE   CD2       39    5.089330591    5.904411047    0.342897826
    4 PHE   HD2       40    5.044521286    5.811166940    0.308567358
    4 PHE   CE1       41    5.171398813    6.146668833    0.468769794
    4 PHE   HE1       42    5.175091523    6.219267980    0.549989517
    4 PHE   CE2       43    5.009822318    6.018391366    0.340006391
    4 PHE   HE2       44    4.909485831    6.010278196    0.298201099
    4 PHE   CZ        45    5.054244447    6.138332317    0.394418988
    4 PHE   HZ        46    4.983027373    6.219968344    0.406444121
    4 PHE   C         47    5.499114900    5.668525446    0.313374135
    4 PHE   O         48    5.613694867    5.668321509    0.358111341
    5 GLU   N         49    5.447560099    5.563762372    0.249677918
    5 GLU   H         50    5.353977140    5.565914393    0.214476637
    5 GLU   CA        51    5.520388094    5.438952167    0.222661813
    5 GLU   CB        52    5.432691444    5.331852394    0.157478366
    5 GLU   CG        53    5.286615020    5.340547413    0.202176498
    5 GLU   CD        54    5.193349194    5.244644596    0.127917384
    5 GLU   OE1       55    5.158556765    5.284287533    0.014591280
    5 GLU   OE2       56    5.145343195    5.143850497    0.184138835
    5 GLU   C         57    5.637540095    5.468078204    0.128656329
    5 GLU   O         58    5.747281509    5.437259201    0.174872161
    6 MET   N         59    5.620426007    5.559707940    0.033772987
    6 MET   H         60    5.533652798    5.609402463    0.035264054
    6 MET   CA        61    5.717106391    5.608485024    8.531370046
    6 MET   CB        62    5.659006068    5.721664771    8.446352548
    6 MET   CG        63    5.733101704    5.740544357    8.313829966
    6 MET   SD        64    5.670960906    5.880045774    8.212987144
    6 MET   CE        65    5.788152918    5.892474848    8.079588028
    6 MET   C         66    5.842866204    5.665798377    8.596997105
    6 MET   O         67    5.953109439    5.611806567    8.589431315
    7 LEU   N         68    5.823430643    5.771257024    0.078647207
    7 LEU   H         69    5.733485733    5.805081035    0.106306611
    7 LEU   CA        70    5.925970607    5.831634425    0.164965258
    7 LEU   CB        71    5.851183839    5.944437710    0.236330655
    7 LEU   CG        72    5.873251737    6.066022931    0.146121476
    7 LEU   CD1       73    5.775180656    6.177676041    0.182514929
    7 LEU   CD2       74    6.015708978    6.120997959    0.136417170
    7 LEU   C         75    5.985009041    5.741159604    0.273318649
    7 LEU   O         76    6.100779131    5.765835264    0.306763081
    8 ARG   N         77    5.911128549    5.649057835    0.334551227
    8 ARG   H         78    5.816761719    5.633697876    0.305214860
    8 ARG   CA        79    5.968228263    5.543656759    0.419640085
    8 ARG   CB        80    5.860102096    5.458619509    0.486647959
    8 ARG   CG        81    5.797557540    5.538962650    0.600853574
    8 ARG   CD        82    5.700906569    5.464390951    0.693084142
    8 ARG   NE        83    5.563248762    5.448772000    0.643966853
    8 ARG   HE        84    5.493764519    5.520562239    0.648020762
    8 ARG   CZ        85    5.512316301    5.335802474    0.592980040
    8 ARG   NH1       86    5.595758780    5.246715339    0.537722749
    8 ARG   HH11      87    5.553773463    5.180989517    0.475146736
    8 ARG   HH12      88    5.691575642    5.238290449    0.565042261
    8 ARG   NH2       89    5.381872522    5.306009839    0.600122454
    8 ARG   HH21      90    5.352923882    5.228999003    0.543288068
    8 ARG   HH22      91    5.321335404    5.334991672    0.674243088
    8 ARG   C         92    0.008330802    5.451520727    0.343222100
    8 ARG   O         93    0.124175582    5.448561339    0.384466894
    9 ILE   N         94    6.039482757    5.417583171    0.216893674
    9 ILE   H         95    5.948268284    5.427492217    0.177114078
    9 ILE   CA        96    0.082404136    5.350866077    0.130094863
    9 ILE   CB        97    0.023565609    5.299063645    8.595725359
    9 ILE   CG1       98   -0.097564565    5.209068902    8.620992824
    9 ILE   CG2       99    0.126502037    5.216907258    8.517834923
    9 ILE   CD       100   -0.182176162    5.170770708    8.499407626
    9 ILE   C        101    0.199268014    5.445895351    0.103156391
    9 ILE   O        102    0.311561625    5.403641800    0.130268033
   10 ASP   N        103    0.183972239    5.575148818    0.075798525
   10 ASP   H        104    0.095552700    5.611239785    0.046127588
   10 ASP   CA       105    0.291716951    5.672232011    0.051827783
   10 ASP   CB       106    0.229120449    5.804089683    0.005957742
   10 ASP   CG       107    0.178848606    5.802277167   -0.138527713
   10 ASP   OD1      108    0.258108384    5.758546311   -0.224727393
   10 ASP   OD2      109    0.055845897    5.811497335   -0.158711246
   10 ASP   C        110    0.381222081    5.700741823    0.172583911
   10 ASP   O        111    0.500621370    5.723170374    0.153357382
   11 GLU   N        112    0.321129438    5.751310660    0.279920447
   11 GLU   H        113    0.227671718    5.786582768    0.275368579
   11 GLU   CA       114    0.402013006    5.780658525    0.399110521
   11 GLU   CB       115    0.404921380    5.930001441    0.432281685
   11 GLU   CG       116    0.488887787    6.008784882    0.331533196
   11 GLU   CD       117    0.530653301    6.145631835    0.385718792
   11 GLU   OE1      118    0.652560842    6.173241243    0.384643164
   11 GLU   OE2      119    0.449862619    6.224215078    0.439749338
   11 GLU   C        120    0.366638299    5.687722249    0.515387434
   11 GLU   O        121    0.466936185    5.649635332    0.575566228
   12 GLY   N        122    0.246635936    5.639310854    0.546178754
   12 GLY   H        123    0.189134393    5.669191403    0.470016725
   12 GLY   CA       124    0.207342978    5.568824062    0.669062819
   12 GLY   C        125    0.194747788    5.655531174    0.794500193
   12 GLY   O        126    0.288743558    5.729935227    0.822046605
   13 LEU   N        127    0.103151596    5.617211115    0.882990818
   13 LEU   H        128    0.058589890    5.528326001    0.872300261
   13 LEU   CA       129    0.073342405    5.685756752    1.009572875
   13 LEU   CB       130   -0.063961138    5.662937670    1.073110991
   13 LEU   CG       131    5.872445507    5.726226700    1.000336768
   13 LEU   CD1      132    5.745047609    5.647666624    1.032087572
   13 LEU   CD2      133    5.866860721    5.876269214    1.029746032
   13 LEU   C        134    0.185817789    5.650475626    1.107106947
   13 LEU   O        135    0.169133363    5.578524657    1.205472617
   14 ARG   N        136    0.290061370    5.732911665    1.102311970
   14 ARG   H        137    0.297816147    5.798321193    1.027081742
   14 ARG   CA       138    0.397943189    5.734474638    1.202130343
   14 ARG   CB       139    0.527578259    5.788362464    1.141296793
   14 ARG   CG       140    0.576266202    5.694957961    1.030319645
   14 ARG   CD       141    0.678484053    5.755402064    0.933837254
   14 ARG   NE       142    0.807815159    5.795369251    0.991183475
   14 ARG   HE       143    0.838466826    5.738101113    1.067214780
   14 ARG   CZ       144    0.894257995    5.886906302    0.945273205
   14 ARG   NH1      145    0.854577585    5.966008852    0.844648397
   14 ARG   HH11     146    0.915184305    6.036932761    0.808624398
   14 ARG   HH12     147    0.783195216    5.943537613    0.778310185
   14 ARG   NH2      148    1.008702312    5.921077642    1.006024235
   14 ARG   HH21     149    1.067712280    5.990686980    0.965118970
   14 ARG   HH22     150    1.053193200    5.868097406    1.078236439
   14 ARG   C        151    0.360648088    5.807242545    1.331445877
   14 ARG   O        152    0.360540708    5.930248044    1.331192433
   15 LEU   N        153    0.332478166    5.716893335    1.424900980
   15 LEU   H        154    0.327357813    5.622381544    1.392605492
   15 LEU   CA       155    0.290801635    5.753614449    1.561011029
   15 LEU   CB       156    0.234354089    5.629132185    1.629774539
   15 LEU   CG       157    0.093953524    5.591281833    1.582182775
   15 LEU   CD1      158    0.044304098    5.472315313    1.664599650
   15 LEU   CD2      159   -0.004453333    5.708292517    1.588050703
   15 LEU   C        160    0.393633263    5.832908575    1.641939688
   15 LEU   O        161    0.352774218    5.913911605    1.725000438
   16 LYSH  N        162    0.522467565    5.801562048    1.631547391
   16 LYSH  H        163    0.554617161    5.712544119    1.599252175
   16 LYSH  CA       164    0.628604986    5.891777292    1.678546157
   16 LYSH  CB       165    0.762921890    5.819418845    1.690225395
   16 LYSH  CG       166    0.770565698    5.720530322    1.806722050
   16 LYSH  CD       167    0.793292490    5.797521023    1.936955353
   16 LYSH  CE       168    0.941358110    5.828006750    1.960554321
   16 LYSH  NZ       169    0.945911461    5.892154112    2.092742850
   16 LYSH  HZ1      170    1.032004441    5.940034497    2.109932970
   16 LYSH  HZ2      171    0.933491536    5.823064106    2.163962504
   16 LYSH  HZ3      172    0.871595216    5.958510303    2.101436666
   16 LYSH  C        173    0.642551447    6.013974784    1.587522782
   16 LYSH  O        174    0.653436894    5.993873467    1.466657222
   17 ILE   N        175    0.629130677    6.128243374    1.654255532
   17 ILE   H        176    0.612227536    6.124906134    1.752759709
   17 ILE   CA       177    0.640279206    6.263443845    1.597620845
   17 ILE   CB       178    0.615501730    6.371819336    1.702744748
   17 ILE   CG1      179    0.498491723    6.352075477    1.799324555
   17 ILE   CG2      180    0.593782745    6.501151146    1.623916331
   17 ILE   CD       181    0.501207749    6.459631469    1.908120322
   17 ILE   C        182    0.778401089    6.279016605    1.533648294
   17 ILE   O        183    0.878408911    6.247643583    1.598026039
   18 TYR   N        184    0.773064225    6.299748609    1.402383008
   18 TYR   H        185    0.686675711    6.312224947    1.353575211
   18 TYR   CA       186    0.892923023    6.297467793    1.317305954
   18 TYR   CB       187    0.884439776    6.186490265    1.212314739
   18 TYR   CG       188    0.766179402    6.189775395    1.115305107
   18 TYR   CD1      189    0.644765218    6.134795694    1.154757965
   18 TYR   HD1      190    0.627731442    6.106749532    1.258701105
   18 TYR   CD2      191    0.775779844    6.253971143    0.992398333
   18 TYR   HD2      192    0.871191686    6.295098874    0.959443787
   18 TYR   CE1      193    0.531952216    6.146041529    1.074337445
   18 TYR   HE1      194    0.443241716    6.088830243    1.101490935
   18 TYR   CE2      195    0.662363056    6.264788123    0.912770369
   18 TYR   HE2      196    0.676267222    6.311870871    0.815441605
   18 TYR   CZ       197    0.540586729    6.209799383    0.951125278
   18 TYR   OH       198    0.435991919    6.207934331    0.864209360
   18 TYR   HH       199    0.453992090    6.279359531    0.796575276
   18 TYR   C        200    0.920202864    6.430391055    1.246630497
   18 TYR   O        201    0.834477510    6.518586648    1.245094938
   19 LYSH  N        202    1.048664979    6.461737463    1.232410866
   19 LYSH  H        203    1.120665188    6.412778819    1.281593687
   19 LYSH  CA       204    1.081978102    0.094114660    1.151298046
   19 LYSH  CB       205    1.222363194    0.145633030    1.183651028
   19 LYSH  CG       206    1.208574561    0.220775061    1.316208989
   19 LYSH  CD       207    1.349443818    0.241375439    1.372271210
   19 LYSH  CE       208    1.411902330    0.114636539    1.430965454
   19 LYSH  NZ       209    1.537250517    0.126323918    1.506856815
   19 LYSH  HZ1      210    1.536109796    0.066869551    1.587256027
   19 LYSH  HZ2      211    1.556788360    0.221877190    1.528942314
   19 LYSH  HZ3      212    1.606203200    0.084602388    1.447650676
   19 LYSH  C        213    1.061555138    0.074643696    1.000922280
   19 LYSH  O        214    1.068064773   -0.042523068    0.964050499
   20 ASP   N        215    1.057018597    0.180593264    0.920648181
   20 ASP   H        216    1.065665413    0.273437035    0.956794399
   20 ASP   CA       217    1.044721031    0.161970368    0.775346051
   20 ASP   CB       218    0.959449902    0.273136137    0.713865617
   20 ASP   CG       219    1.028289446    0.408653681    0.731253075
   20 ASP   OD1      220    1.104625656    0.428752366    0.828167556
   20 ASP   OD2      221    1.014536089    0.491264956    0.638456920
   20 ASP   C        222    1.183645092    0.156813720    0.711425137
   20 ASP   O        223    1.274829914    0.091832712    0.762342812
   21 THR   N        224    1.196909758    0.192239054    0.583918404
   21 THR   H        225    1.121068920    0.178358820    0.520230705
   21 THR   CA       226    1.322492296    0.227339028    0.516032686
   21 THR   CB       227    1.307257267    0.222002510    0.363880791
   21 THR   OG1      228    1.190246956    0.287988749    0.314821862
   21 THR   HG1      229    1.205681253    0.295654482    0.216314380
   21 THR   CG2      230    1.300357042    0.075100821    0.321661806
   21 THR   C        231    1.396862727    0.354806148    0.556422725
   21 THR   O        232    1.503805756    0.395450558    0.511255182
   22 GLU   N        233    1.341954266    0.439661025    0.642884568
   22 GLU   H        234    1.243257133    0.433848862    0.657932602
   22 GLU   CA       235    1.414375171    0.552035163    0.704012848
   22 GLU   CB       236    1.349509614    0.682255097    0.656677109
   22 GLU   CG       237    1.460840680    0.784715576    0.679394464
   22 GLU   CD       238    1.411932110    0.928489835    0.660862117
   22 GLU   OE1      239    1.412466261    0.998745851    0.764248223
   22 GLU   OE2      240    1.381066005    0.966854356    0.545982229
   22 GLU   C        241    1.436836687    0.543667957    0.855114010
   22 GLU   O        242    1.547527776    0.527050579    0.906092313
   23 GLY   N        243    1.325845588    0.537207434    0.928107406
   23 GLY   H        244    1.242429893    0.514780800    0.877720914
   23 GLY   CA       245    1.323128409    0.527595735    1.074769336
   23 GLY   C        246    1.196220999    0.584112321    1.138893433
   23 GLY   O        247    1.214269731    0.672864828    1.222124738
   24 TYR   N        248    1.078384834    0.536389141    1.099811854
   24 TYR   H        249    1.074653584    0.471494035    1.023820855
   24 TYR   CA       250    0.949187332    0.580248883    1.154540912
   24 TYR   CB       251    0.867307309    0.655068308    1.049153280
   24 TYR   CG       252    0.941996156    0.773156948    0.986821425
   24 TYR   CD1      253    0.926987871    0.889088943    1.062000873
   24 TYR   HD1      254    0.856802389    0.886815766    1.145353332
   24 TYR   CD2      255    1.028723086    0.761275485    0.878848586
   24 TYR   HD2      256    1.036280623    0.671075525    0.818135171
   24 TYR   CE1      257    1.013371292    0.995076541    1.037028157
   24 TYR   HE1      258    1.002604133    1.084510320    1.098400592
   24 TYR   CE2      259    1.115337121    0.866822699    0.852815323
   24 TYR   HE2      260    1.191390761    0.871824858    0.774904770
   24 TYR   CZ       261    1.099567282    0.982167484    0.928754529
   24 TYR   OH       262    1.178994853    1.088002581    0.897394250
   24 TYR   HH       263    1.258341733    1.047212971    0.852225519
   24 TYR   C        264    0.869885902    0.456347888    1.196640509
   24 TYR   O        265    0.845566784    0.362923372    1.120413669
   25 TYR   N        266    0.830516339    0.455971714    1.323678939
   25 TYR   H        267    0.833863456    0.520947564    1.399626256
   25 TYR   CA       268    0.754068332    0.344025096    1.380546269
   25 TYR   CB       269    0.762777703    0.336693497    1.533127621
   25 TYR   CG       270    0.893424292    0.268402749    1.574037581
   25 TYR   CD1      271    0.919627326    0.136566376    1.538665582
   25 TYR   HD1      272    0.841271167    0.070252426    1.502037554
   25 TYR   CD2      273    0.975099253    0.336328624    1.663672528
   25 TYR   HD2      274    0.952533168    0.441786843    1.679421749
   25 TYR   CE1      275    1.030171521    0.073418672    1.594438708
   25 TYR   HE1      276    1.048096909   -0.033297766    1.581354482
   25 TYR   CE2      277    1.092196340    0.278162731    1.710834100
   25 TYR   HE2      278    1.169592269    0.344656933    1.749165681
   25 TYR   CZ       279    1.113626358    0.144329902    1.680022845
   25 TYR   OH       280    1.201810960    0.080295203    1.761379539
   25 TYR   HH       281    1.252169012    0.151249076    1.810667243
   25 TYR   C        282    0.615139611    0.323674172    1.319769672
   25 TYR   O        283    0.516182486    0.390115152    1.350161654
   26 THR   N        284    0.608066214    0.201486865    1.267699514
   26 THR   H        285    0.678990324    0.135045423    1.291302956
   26 THR   CA       286    0.509408508    0.145707100    1.174063216
   26 THR   CB       287    0.576810156    0.135869514    1.037049924
   26 THR   OG1      288    0.632071000    0.254426404    0.979245997
   26 THR   HG1      289    0.707620562    0.283194007    1.038111916
   26 THR   CG2      290    0.472824701    0.069815788    0.946291832
   26 THR   C        291    0.462845136    0.011352491    1.230564930
   26 THR   O        292    0.541720609   -0.059282591    1.293171883
   27 ILE   N        293    0.333315465    0.000921864    1.258911163
   27 ILE   H        294    0.263859413    0.063663835    1.223685801
   27 ILE   CA       295    0.260364823    6.366184788    1.301408773
   27 ILE   CB       296    0.175051988    6.394779016    1.425163182
   27 ILE   CG1      297    0.135895478    6.264391212    1.495004483
   27 ILE   CG2      298    0.055098369    6.486408068    1.400140076
   27 ILE   CD       299    0.244877394    6.166856158    1.539961087
   27 ILE   C        300    0.180618954    6.288596041    1.196376670
   27 ILE   O        301    0.109624151    6.342246886    1.111447068
   28 GLY   N        302    0.188783686    6.156611614    1.210600346
   28 GLY   H        303    0.251313946    6.104751598    1.268921312
   28 GLY   CA       304    0.112853751    6.064611792    1.124697150
   28 GLY   C        305    0.164225167    6.065348189    0.980569011
   28 GLY   O        306    0.247168075    5.977413137    0.957835903
   29 ILE   N        307    0.079079544    6.136101640    0.906838508
   29 ILE   H        308    0.012968116    6.192807891    0.955966999
   29 ILE   CA       309    0.095587607    6.166246019    0.763899913
   29 ILE   CB       310    0.006192404    6.083764613    0.671082438
   29 ILE   CG1      311   -0.019443507    5.939124665    0.713884268
   29 ILE   CG2      312    0.074698283    6.078644512    0.534355938
   29 ILE   CD       313   -0.127874399    5.869866581    0.631080094
   29 ILE   C        314    0.065084680    6.314130156    0.739176747
   29 ILE   O        315   -0.036393096    6.359517270    0.791831924
   30 GLY   N        316    0.169524468    6.385205146    0.697573767
   30 GLY   H        317    0.255664306    6.337179027    0.680997291
   30 GLY   CA       318    0.172251885    0.042776745    0.664357760
   30 GLY   C        319    0.146790205    0.155391884    0.764770417
   30 GLY   O        320    0.191241566    0.266974762    0.738239203
   31 HISH  N        321    0.078853730    0.122821009    0.874386148
   31 HISH  H        322    0.059303852    0.026832637    0.894505283
   31 HISH  CA       323    0.031296500    0.225351512    0.968378956
   31 HISH  CB       324   -0.093601742    0.178349203    1.043232918
   31 HISH  CG       325    5.901690100    0.283587793    1.136746753
   31 HISH  ND1      326    5.804946775    0.365920295    1.097338364
   31 HISH  HD1      327    5.780530517    0.383359731    1.001942316
   31 HISH  CD2      328    5.929559172    0.310747921    1.263938846
   31 HISH  HD2      329    5.995425747    0.258794479    1.333533044
   31 HISH  CE1      330    5.772294516    0.444374092    1.199650129
   31 HISH  HE1      331    5.700939656    0.526335237    1.191124231
   31 HISH  NE2      332    5.850540829    0.410794973    1.301831602
   31 HISH  HE2      333    5.856689414    0.458888318    1.389291020
   31 HISH  C        334    0.132440753    0.284094374    1.067030880
   31 HISH  O        335    0.185436614    0.212906729    1.152201434
   32 LEU   N        336    0.173829390    0.408014023    1.042111726
   32 LEU   H        337    0.162616504    0.448101344    0.951179704
   32 LEU   CA       338    0.259520037    0.492447738    1.126591936
   32 LEU   CB       339    0.292034763    0.619345704    1.047526671
   32 LEU   CG       340    0.413067138    0.703539120    1.088430408
   32 LEU   CD1      341    0.493017955    0.754340046    0.968264322
   32 LEU   CD2      342    0.385394114    0.811241261    1.193526768
   32 LEU   C        343    0.198276719    0.516598293    1.264719471
   32 LEU   O        344    0.082198931    0.556801979    1.271052625
   33 LEU   N        345    0.274947677    0.494366174    1.371102185
   33 LEU   H        346    0.366212097    0.455599368    1.358083558
   33 LEU   CA       347    0.237662121    0.527935696    1.509283251
   33 LEU   CB       348    0.281146809    0.426817193    1.615557051
   33 LEU   CG       349    0.192444260    0.302204506    1.619454064
   33 LEU   CD1      350    0.241465594    0.212233802    1.733096157
   33 LEU   CD2      351    0.042608703    0.321319088    1.643801102
   33 LEU   C        352    0.304708836    0.660964324    1.544187285
   33 LEU   O        353    0.229266330    0.755233797    1.567651834
   34 THR   N        354    0.435253115    0.680141604    1.527373433
   34 THR   H        355    0.497507365    0.613081432    1.487034032
   34 THR   CA       356    0.502509539    0.806800460    1.559674665
   34 THR   CB       357    0.564179215    0.801009822    1.699562519
   34 THR   OG1      358    0.624202345    0.925344241    1.736822354
   34 THR   HG1      359    0.605517705    0.929101075    1.834989021
   34 THR   CG2      360    0.669091594    0.690587893    1.714026883
   34 THR   C        361    0.615871986    0.840789595    1.462708083
   34 THR   O        362    0.678259267    0.756422159    1.398552680
   35 LYSH  N        363    0.631417517    0.971856110    1.446344331
   35 LYSH  H        364    0.568968394    1.035198391    1.492025878
   35 LYSH  CA       365    0.748487917    1.030544045    1.379589304
   35 LYSH  CB       366    0.709855503    1.178248500    1.389470859
   35 LYSH  CG       367    0.785166999    1.264926340    1.288361307
   35 LYSH  CD       368    0.754042444    1.411637302    1.318611807
   35 LYSH  CE       369    0.887487111    1.486225494    1.312451464
   35 LYSH  NZ       370    0.935996811    1.515706556    1.176857268
   35 LYSH  HZ1      371    0.892986197    1.601979917    1.150267232
   35 LYSH  HZ2      372    0.909417706    1.446393679    1.109855706
   35 LYSH  HZ3      373    1.035353022    1.527015966    1.177776417
   35 LYSH  C        374    0.877888643    1.006122590    1.457507823
   35 LYSH  O        375    0.982156971    1.020456408    1.393847370
   36 SER   N        376    0.877932300    0.965019882    1.584002782
   36 SER   H        377    0.794925013    0.968524184    1.639672128
   36 SER   CA       378    1.000594397    0.969501063    1.664912984
   36 SER   CB       379    0.962227819    1.005854324    1.808502310
   36 SER   OG       380    1.072759450    0.984579341    1.896708438
   36 SER   HG       381    1.042623930    1.012095393    1.988002733
   36 SER   C        382    1.068813771    0.832551245    1.666376766
   36 SER   O        383    0.995744361    0.735009198    1.683004247
   37 PRO   N        384    1.201507253    0.827935611    1.674281498
   37 PRO   CA       385    1.277676883    0.703687527    1.693502505
   37 PRO   CB       386    1.424443169    0.744995393    1.680694882
   37 PRO   CG       387    1.417626913    0.855015506    1.574578721
   37 PRO   CD       388    1.290492316    0.929402426    1.616008462
   37 PRO   C        389    1.258344400    0.622637047    1.821836511
   37 PRO   O        390    1.331283268    0.526472449    1.845550208
   38 SER   N        391    1.186859589    0.685511522    1.914710587
   38 SER   H        392    1.160451486    0.781672230    1.907197827
   38 SER   CA       393    1.154474372    0.619168993    2.041832081
   38 SER   CB       394    1.135772280    0.717266464    2.157750806
   38 SER   OG       395    1.078918698    0.654940115    2.273230829
   38 SER   HG       396    1.094962887    0.708637617    2.356050521
   38 SER   C        397    1.047175524    0.510098263    2.043342545
   38 SER   O        398    0.937359663    0.536517189    1.994631221
   39 LEU   N        399    1.089590121    0.384680653    2.056126689
   39 LEU   H        400    1.181881288    0.356202453    2.030203515
   39 LEU   CA       401    0.993901089    0.274351536    2.072908736
   39 LEU   CB       402    1.071585275    0.142634799    2.077961286
   39 LEU   CG       403    0.990176662    0.014648825    2.057843379
   39 LEU   CD1      404    0.911010056    0.021361106    1.927073250
   39 LEU   CD2      405    1.074836977   -0.112294122    2.046516419
   39 LEU   C        406    0.904017529    0.287697939    2.196000761
   39 LEU   O        407    0.784712437    0.264655301    2.176855736
   40 ASN   N        408    0.951455832    0.330851750    2.312527649
   40 ASN   H        409    1.048699392    0.326481078    2.335463732
   40 ASN   CA       410    0.865903070    0.358889125    2.428736416
   40 ASN   CB       411    0.927981800    0.388359937    2.565442181
   40 ASN   CG       412    0.981918701    0.268969655    2.644450384
   40 ASN   OD1      413    1.069425328    0.196925294    2.596704721
   40 ASN   ND2      414    0.952985923    0.263683200    2.774157049
   40 ASN   HD21     415    0.954660438    0.173436878    2.817191076
   40 ASN   HD22     416    0.900483368    0.332732138    2.823901623
   40 ASN   C        417    0.759184775    0.466370981    2.407110326
   40 ASN   O        418    0.649146302    0.449327961    2.459385292
   41 ALA   N        419    0.795259640    0.565775209    2.326434412
   41 ALA   H        420    0.888304467    0.601716823    2.319182718
   41 ALA   CA       421    0.698859378    0.655161746    2.260631083
   41 ALA   CB       422    0.771790721    0.771742100    2.193543171
   41 ALA   C        423    0.590549955    0.599612139    2.167914082
   41 ALA   O        424    0.472786616    0.627052559    2.190493084
   42 ALA   N        425    0.628913702    0.512904448    2.074638786
   42 ALA   H        426    0.724619481    0.500933499    2.048237476
   42 ALA   CA       427    0.538802032    0.422963773    2.001141818
   42 ALA   CB       428    0.603578362    0.348364961    1.884300532
   42 ALA   C        429    0.455809665    0.322121640    2.080849798
   42 ALA   O        430    0.337355131    0.307889861    2.050935376
   43 LYSH  N        431    0.514879591    0.263978069    2.184875456
   43 LYSH  H        432    0.607369180    0.286542728    2.215498068
   43 LYSH  CA       433    0.439403313    0.187876277    2.285486883
   43 LYSH  CB       434    0.530582358    0.106651675    2.377694329
   43 LYSH  CG       435    0.623206173    0.011288146    2.301950183
   43 LYSH  CD       436    0.692991059   -0.094095524    2.388185827
   43 LYSH  CE       437    0.827443497    6.437168057    2.445161252
   43 LYSH  NZ       438    0.892635144    6.333989909    2.527114615
   43 LYSH  HZ1      439    0.908186307    6.247531025    2.479331228
   43 LYSH  HZ2      440    0.829627762    6.309576460    2.600831301
   43 LYSH  HZ3      441    0.980424919    6.363826287    2.564566916
   43 LYSH  C        442    0.333563203    0.267667671    2.361906986
   43 LYSH  O        443    0.216831155    0.229210915    2.356816839
   44 SER   N        444    0.363502678    0.384549656    2.417889868
   44 SER   H        445    0.458384421    0.413994292    2.429388554
   44 SER   CA       446    0.269436453    0.487139102    2.465185117
   44 SER   CB       447    0.341591239    0.621018862    2.481953008
   44 SER   OG       448    0.419479496    0.602122988    2.600373499
   44 SER   HG       449    0.361550345    0.545643456    2.659145952
   44 SER   C        450    0.169660431    0.520342523    2.354043447
   44 SER   O        451    0.053641684    0.548800805    2.383346601
   45 GLU   N        452    0.220708113    0.553947559    2.235906678
   45 GLU   H        453    0.318452673    0.561562457    2.216161281
   45 GLU   CA       454    0.129925347    0.585311948    2.124619495
   45 GLU   CB       455    0.192459732    0.625585735    1.990913472
   45 GLU   CG       456    0.259103871    0.763063254    1.982708251
   45 GLU   CD       457    0.156061178    0.871056520    2.016329248
   45 GLU   OE1      458    0.085928617    0.915271517    1.922780593
   45 GLU   OE2      459    0.168664925    0.918312281    2.131351939
   45 GLU   C        460    0.022747439    0.482175156    2.088749707
   45 GLU   O        461   -0.088603979    0.514042118    2.047333156
   46 LEU   N        462    0.063346048    0.358448690    2.115832766
   46 LEU   H        463    0.162677301    0.349504395    2.108404500
   46 LEU   CA       464    6.036969937    0.239262847    2.088462473
   46 LEU   CB       465    6.117775607    0.110076513    2.074504661
   46 LEU   CG       466    6.041095503    6.472734146    2.025338489
   46 LEU   CD1      467    5.972699163    6.498395075    1.890891408
   46 LEU   CD2      468    6.139195670    6.356406582    2.009355056
   46 LEU   C        469    5.922910664    0.236463124    2.190404669
   46 LEU   O        470    5.805793307    0.234371830    2.152841611
   47 ASP   N        471    5.954218730    0.270581140    2.315091306
   47 ASP   H        472    6.048487148    0.258191274    2.346101796
   47 ASP   CA       473    5.862835305    0.279171436    2.429913444
   47 ASP   CB       474    5.928450327    0.322415897    2.561200138
   47 ASP   CG       475    6.040378249    0.231130531    2.611677387
   47 ASP   OD1      476    6.124893808    0.284974421    2.686413148
   47 ASP   OD2      477    6.036741783    0.107816562    2.591516876
   47 ASP   C        478    5.746147044    0.374374289    2.402826101
   47 ASP   O        479    5.629208534    0.338073674    2.414557268
   48 LYSH  N        480    5.779747728    0.494212203    2.355922298
   48 LYSH  H        481    5.878136847    0.511559600    2.360379339
   48 LYSH  CA       482    5.690811530    0.598431751    2.302654235
   48 LYSH  CB       483    5.783867197    0.717066918    2.276618706
   48 LYSH  CG       484    5.829005737    0.776300823    2.410274590
   48 LYSH  CD       485    5.739164490    0.877799627    2.481234913
   48 LYSH  CE       486    5.771426180    1.018806181    2.431383685
   48 LYSH  NZ       487    5.711478075    1.119587300    2.520024057
   48 LYSH  HZ1      488    5.723329646    1.207526129    2.473912513
   48 LYSH  HZ2      489    5.758777318    1.123095529    2.608060084
   48 LYSH  HZ3      490    5.612993175    1.104897326    2.529235451
   48 LYSH  C        491    5.606822614    0.559592755    2.180791957
   48 LYSH  O        492    5.487036191    0.587325529    2.184299580
   49 ALA   N        493    5.666372432    0.472112635    2.100225511
   49 ALA   H        494    5.762662386    0.445110027    2.099583170
   49 ALA   CA       495    5.605708014    0.429709884    1.973218892
   49 ALA   CB       496    5.701060446    0.375239287    1.866665565
   49 ALA   C        497    5.494498532    0.327638342    1.998253612
   49 ALA   O        498    5.385097516    0.335341006    1.942549141
   50 ILE   N        499    5.543957351    0.226939140    2.069684470
   50 ILE   H        500    5.630207200    0.220999021    2.119942514
   50 ILE   CA       501    5.471307376    0.104841325    2.107403537
   50 ILE   CB       502    5.569450909    6.473583728    2.096404184
   50 ILE   CG1      503    5.605059914    6.451852414    1.949199872
   50 ILE   CG2      504    5.518767433    6.338364810    2.146948985
   50 ILE   CD       505    5.498567750    6.385620358    1.861533803
   50 ILE   C        506    5.382910476    0.121009600    2.231241339
   50 ILE   O        507    5.283451928    0.049409094    2.241809992
   51 GLY   N        508    5.408086455    0.222458363    2.313479966
   51 GLY   H        509    5.502861366    0.245497517    2.291405907
   51 GLY   CA       510    5.333143834    0.266147529    2.432163198
   51 GLY   C        511    5.375436310    0.182168592    2.552865809
   51 GLY   O        512    5.427609207    0.242241944    2.646663884
   52 ARG   N        513    5.366635158    0.049832627    2.542799367
   52 ARG   H        514    5.334789501    0.008808333    2.457334484
   52 ARG   CA       515    5.419130405    6.441827412    2.643259863
   52 ARG   CB       516    5.387734785    6.294914318    2.614211312
   52 ARG   CG       517    5.470026072    6.237309359    2.498799361
   52 ARG   CD       518    5.480188529    6.086281262    2.521071864
   52 ARG   NE       519    5.568215696    6.026161573    2.419868059
   52 ARG   HE       520    5.520284894    5.989025309    2.340358369
   52 ARG   CZ       521    5.690861304    5.977190558    2.442512879
   52 ARG   NH1      522    5.756592688    5.958911378    2.557840213
   52 ARG   HH11     523    5.848579063    5.919858785    2.561320832
   52 ARG   HH12     524    5.718534482    6.006691800    2.637009072
   52 ARG   NH2      525    5.771499776    5.965435361    2.336140342
   52 ARG   HH21     526    5.870427215    5.950869071    2.336694021
   52 ARG   HH22     527    5.733025823    5.924346353    2.253499646
   52 ARG   C        528    5.569830284    6.455998371    2.665619011
   52 ARG   O        529    5.648845321    6.462751700    2.571598225
   53 ASN   N        530    5.606508180    6.432528578    2.791296464
   53 ASN   H        531    5.544891663    6.432318627    2.870068235
   53 ASN   CA       532    5.747596816    6.415210087    2.828797914
   53 ASN   CB       533    5.771576039    6.385487630    2.976961802
   53 ASN   CG       534    5.753882731    0.023595217    3.065235311
   53 ASN   OD1      535    5.660845584    0.103650601    3.057405229
   53 ASN   ND2      536    5.849748945    0.034584292    3.156758901
   53 ASN   HD21     537    5.843259214    0.102845255    3.229541507
   53 ASN   HD22     538    5.939189712   -0.010046304    3.154000612
   53 ASN   C        539    5.806345745    6.299828240    2.747269304
   53 ASN   O        540    5.786776529    6.182640288    2.779137642
   54 THR   N        541    5.879710086    6.336323184    2.642509280
   54 THR   H        542    5.908512794    6.431280576    2.630051520
   54 THR   CA       543    5.947423364    6.245791231    2.548534165
   54 THR   CB       544    5.968566323    6.307963225    2.410340450
   54 THR   OG1      545    6.071357174    6.407355132    2.408082476
   54 THR   HG1      546    6.048176913    6.486031184    2.465283757
   54 THR   CG2      547    5.835947772    6.347175558    2.344897097
   54 THR   C        548    0.027544843    6.185988759    2.587582635
   54 THR   O        549    0.048587052    6.071690740    2.547281772
   55 ASN   N        550    0.108632590    6.257702136    2.664862643
   55 ASN   H        551    0.070406848    6.324350083    2.728883723
   55 ASN   CA       552    0.250655651    6.228819171    2.689488764
   55 ASN   CB       553    0.263035001    6.095519397    2.763561374
   55 ASN   CG       554    0.207650236    6.113623428    2.905019234
   55 ASN   OD1      555    0.275421592    6.155916009    2.998539292
   55 ASN   ND2      556    0.098656376    6.043049648    2.933804068
   55 ASN   HD21     557    0.073046331    6.045546005    3.030432101
   55 ASN   HD22     558    0.053790153    5.971592493    2.880141871
   55 ASN   C        559    0.337957551    6.227269495    2.563834488
   55 ASN   O        560    0.437738800    6.155783897    2.555833656
   56 GLY   N        561    0.287872000    6.290496994    2.458080430
   56 GLY   H        562    0.201791824    6.341369288    2.460030122
   56 GLY   CA       563    0.335630331    6.286048998    2.319119598
   56 GLY   C        564    0.305943001    6.170949792    2.222769701
   56 GLY   O        565    0.342087572    6.176571590    2.105327516
   57 VAL   N        566    0.233289175    6.072812093    2.275500678
   57 VAL   H        567    0.188150451    6.092140767    2.362624742
   57 VAL   CA       568    0.196087588    5.949810215    2.204108325
   57 VAL   CB       569    0.266857279    5.830048329    2.267833090
   57 VAL   CG1      570    0.404957795    5.822799737    2.202358025
   57 VAL   CG2      571    0.280350579    5.824677966    2.420146956
   57 VAL   C        572    0.047121696    5.916441369    2.193764396
   57 VAL   O        573   -0.021966295    5.900811229    2.294325628
   58 ILE   N        574    0.009247227    5.855885367    2.081563583
   58 ILE   H        575    0.060262852    5.796265225    2.019559598
   58 ILE   CA       576    5.924226947    5.845994601    2.038515883
   58 ILE   CB       577    5.890726562    5.969558917    1.954728262
   58 ILE   CG1      578    5.996173522    6.008359453    1.850880866
   58 ILE   CG2      579    5.851441108    6.091261243    2.038742391
   58 ILE   CD       580    5.956036142    6.118182651    1.752190539
   58 ILE   C        581    5.892215992    5.718947733    1.959488840
   58 ILE   O        582    5.991031255    5.665721794    1.909163018
   59 THR   N        583    5.763543675    5.696537334    1.934387377
   59 THR   H        584    5.681646340    5.744627867    1.965707722
   59 THR   CA       585    5.719932187    5.579551297    1.856769908
   59 THR   CB       586    5.580370761    5.533236182    1.899035089
   59 THR   OG1      587    5.488751032    5.634880437    1.857475518
   59 THR   HG1      588    5.398206764    5.595161126    1.842457470
   59 THR   CG2      589    5.563516228    5.504108883    2.048301075
   59 THR   C        590    5.716757533    5.619811333    1.709183216
   59 THR   O        591    5.712353643    5.738743185    1.678103251
   60 LYSH  N        592    5.695743274    5.525126031    1.618171746
   60 LYSH  H        593    5.711329032    5.427575626    1.633743254
   60 LYSH  CA       594    5.665000344    5.553522911    1.477252297
   60 LYSH  CB       595    5.665992605    5.427364403    1.390691700
   60 LYSH  CG       596    5.806842449    5.368658326    1.379567182
   60 LYSH  CD       597    5.811195099    5.237313743    1.301226171
   60 LYSH  CE       598    5.953647559    5.187472316    1.276087280
   60 LYSH  NZ       599    5.957905875    5.094852812    1.162024560
   60 LYSH  HZ1      600    5.925051059    5.141586216    1.079947090
   60 LYSH  HZ2      601    5.902137083    5.013861437    1.180192358
   60 LYSH  HZ3      602    6.052954697    5.067412409    1.147441289
   60 LYSH  C        603    5.539639500    5.638019090    1.453649242
   60 LYSH  O        604    5.556756058    5.736870433    1.382485174
   61 ASP   N        605    5.431608913    5.617861329    1.528579504
   61 ASP   H        606    5.425875501    5.538412822    1.589051186
   61 ASP   CA       607    5.309978327    5.700004894    1.520310156
   61 ASP   CB       608    5.192177791    5.621032920    1.577695888
   61 ASP   CG       609    5.215276699    5.561486318    1.716714576
   61 ASP   OD1      610    5.285044504    5.457851068    1.720684298
   61 ASP   OD2      611    5.179087680    5.621400081    1.820278953
   61 ASP   C        612    5.314808186    5.840087289    1.581652825
   61 ASP   O        613    5.257446677    5.931126292    1.522054958
   62 GLU   N        614    5.405051187    5.860488127    1.677198009
   62 GLU   H        615    5.430483000    5.777455607    1.726791209
   62 GLU   CA       616    5.431047626    5.994837783    1.730891100
   62 GLU   CB       617    5.503814529    5.992960746    1.865467727
   62 GLU   CG       618    5.402676247    5.929464978    1.961091320
   62 GLU   CD       619    5.443624629    5.921097072    2.108262449
   62 GLU   OE1      620    5.560647933    5.887938577    2.137088623
   62 GLU   OE2      621    5.362351590    5.964124920    2.192933916
   62 GLU   C        622    5.515504014    6.072720837    1.629826893
   62 GLU   O        623    5.499090212    6.194553673    1.625573492
   63 ALA   N        624    5.598455519    6.003781022    1.552011601
   63 ALA   H        625    5.601614198    5.905658288    1.571059207
   63 ALA   CA       626    5.681388862    6.063988760    1.446616875
   63 ALA   CB       627    5.791495398    5.965097688    1.407782164
   63 ALA   C        628    5.591949807    6.096792411    1.326876602
   63 ALA   O        629    5.600071690    6.203154787    1.265639605
   64 GLU   N        630    5.517906563    5.993578546    1.287460848
   64 GLU   H        631    5.543728567    5.902133978    1.318644362
   64 GLU   CA       632    5.420070733    6.011978014    1.179316327
   64 GLU   CB       633    5.331681755    5.891258699    1.147291003
   64 GLU   CG       634    5.413601743    5.786519691    1.071627655
   64 GLU   CD       635    5.337737805    5.664154272    1.019893060
   64 GLU   OE1      636    5.381659328    5.547810235    1.032493242
   64 GLU   OE2      637    5.248860803    5.678608907    0.933193413
   64 GLU   C        638    5.328035498    6.133775660    1.189558003
   64 GLU   O        639    5.316869913    6.204323227    1.089419434
   65 LYSH  N        640    5.281236640    6.156801934    1.311908520
   65 LYSH  H        641    5.284216066    6.082738569    1.379043203
   65 LYSH  CA       642    5.217798611    6.281205015    1.357837375
   65 LYSH  CB       643    5.215280482    6.255163840    1.508598470
   65 LYSH  CG       644    5.127978114    6.359759485    1.578244565
   65 LYSH  CD       645    5.114363640    6.337753753    1.729029682
   65 LYSH  CE       646    5.034887275    6.209273830    1.753249868
   65 LYSH  NZ       647    4.996776759    6.190760629    1.894013207
   65 LYSH  HZ1      648    4.938875530    6.109507487    1.900758256
   65 LYSH  HZ2      649    4.943442857    6.269611931    1.924639267
   65 LYSH  HZ3      650    5.070990703    6.177098080    1.959629951
   65 LYSH  C        651    5.286681784    6.409262042    1.310228940
   65 LYSH  O        652    5.220236122    6.491202510    1.246986355
   66 LEU   N        653    5.415365284    6.420632017    1.341892747
   66 LEU   H        654    5.447837406    6.368949743    1.421112390
   66 LEU   CA       655    5.507775946    0.040613392    1.298025135
   66 LEU   CB       656    5.643754179    0.035324011    1.367981113
   66 LEU   CG       657    5.644141550    0.091468310    1.510311981
   66 LEU   CD1      658    5.778627207    0.080934277    1.582502536
   66 LEU   CD2      659    5.610704139    0.240639517    1.504162893
   66 LEU   C        660    5.534619616    0.043224976    1.147428458
   66 LEU   O        661    5.572664173    0.147413433    1.094276272
   67 PHE   N        662    5.544862583    6.408384207    1.091948842
   67 PHE   H        663    5.545356038    6.324559701    1.146468568
   67 PHE   CA       664    5.574535113    6.392503809    0.948858938
   67 PHE   CB       665    5.622216756    6.248576726    0.928329912
   67 PHE   CG       666    5.631129848    6.188300329    0.787986433
   67 PHE   CD1      667    5.702141936    6.248920210    0.685004654
   67 PHE   HD1      668    5.734385301    6.352672923    0.693698882
   67 PHE   CD2      669    5.569022478    6.065269050    0.769944077
   67 PHE   HD2      670    5.524512798    6.015307777    0.855990466
   67 PHE   CE1      671    5.709702473    6.183598208    0.562543128
   67 PHE   HE1      672    5.797040245    6.209811330    0.502841732
   67 PHE   CE2      673    5.571640441    6.004629526    0.644896653
   67 PHE   HE2      674    5.543601191    5.900574490    0.628563712
   67 PHE   CZ       675    5.639940639    6.065458953    0.540243620
   67 PHE   HZ       676    5.658487224    6.010592157    0.447912218
   67 PHE   C        677    5.454754951    6.423007832    0.858686592
   67 PHE   O        678    5.478393057    6.487779134    0.756818014
   68 ASN   N        679    5.330181470    6.401316643    0.899929933
   68 ASN   H        680    5.309878388    6.325920725    0.962413012
   68 ASN   CA       681    5.215441506    6.441338218    0.817196799
   68 ASN   CB       682    5.081578102    6.399914979    0.878617937
   68 ASN   CG       683    5.074182134    6.247666590    0.891830075
   68 ASN   OD1      684    5.107757614    6.168704821    0.803718075
   68 ASN   ND2      685    5.007848548    6.196834729    0.995287892
   68 ASN   HD21     686    5.009224948    6.097517891    1.006824929
   68 ASN   HD22     687    4.974189822    6.254737261    1.069538513
   68 ASN   C        688    5.208643764    0.107501979    0.798971922
   68 ASN   O        689    5.194733413    0.156544039    0.687033228
   69 GLN   N        690    5.253219224    0.175098666    0.904496508
   69 GLN   H        691    5.274491789    0.128325511    0.990296316
   69 GLN   CA       692    5.258302652    0.322006168    0.906287945
   69 GLN   CB       693    5.324727454    0.366517146    1.036733492
   69 GLN   CG       694    5.245435042    0.349756112    1.166487954
   69 GLN   CD       695    5.322546370    0.396180610    1.290195221
   69 GLN   OE1      696    5.426805281    0.461147669    1.284106190
   69 GLN   NE2      697    5.266842425    0.380883317    1.409994809
   69 GLN   HE21     698    5.324768379    0.403348155    1.488346490
   69 GLN   HE22     699    5.182183387    0.330480748    1.427063727
   69 GLN   C        700    5.340887478    0.380450804    0.791519957
   69 GLN   O        701    5.296272281    0.458732949    0.707792542
   70 ASP   N        702    5.455003898    0.317422805    0.765180093
   70 ASP   H        703    5.500850805    0.260559403    0.833472706
   70 ASP   CA       704    5.537638884    0.354788248    0.649501560
   70 ASP   CB       705    5.675560496    0.289121359    0.658115467
   70 ASP   CG       706    5.772257193    0.367857963    0.746783753
   70 ASP   OD1      707    5.887201755    0.377524119    0.698625494
   70 ASP   OD2      708    5.736849423    0.426881811    0.851134900
   70 ASP   C        709    5.478203697    0.313619387    0.514648680
   70 ASP   O        710    5.508257997    0.385837970    0.419718850
   71 VAL   N        711    5.417639357    0.195889053    0.501983556
   71 VAL   H        712    5.409282755    0.139107690    0.583879075
   71 VAL   CA       713    5.354313692    0.165572794    0.372818631
   71 VAL   CB       714    5.295940033    0.024458036    0.382320846
   71 VAL   CG1      715    5.239655813   -0.020401230    0.247307634
   71 VAL   CG2      716    5.403830529   -0.079668466    0.412704670
   71 VAL   C        717    5.247729306    0.266214644    0.329002859
   71 VAL   O        718    5.253946744    0.307405536    0.213263424
   72 ASP   N        719    5.176161091    0.316182880    0.429362965
   72 ASP   H        720    5.167050938    0.275935773    0.520451416
   72 ASP   CA       721    5.092004307    0.436073266    0.416855255
   72 ASP   CB       722    5.018979983    0.435476635    0.551296596
   72 ASP   CG       723    4.903091089    0.534999389    0.542762303
   72 ASP   OD1      724    4.933813036    0.655627942    0.554155398
   72 ASP   OD2      725    4.785638909    0.492259574    0.543697444
   72 ASP   C        726    5.160469673    0.567119425    0.377456928
   72 ASP   O        727    5.133008239    0.615992413    0.267967855
   73 ALA   N        728    5.269125305    0.606837398    0.443071802
   73 ALA   H        729    5.260594848    0.575841526    0.537766640
   73 ALA   CA       730    5.359780597    0.718987725    0.414498658
   73 ALA   CB       731    5.457086513    0.721204762    0.532559563
   73 ALA   C        732    5.430362600    0.702132018    0.279791468
   73 ALA   O        733    5.445485081    0.797213524    0.203233651
   74 ALA   N        734    5.450567184    0.578883882    0.234052620
   74 ALA   H        735    5.455388303    0.505174665    0.301472828
   74 ALA   CA       736    5.504503330    0.551006935    0.100168088
   74 ALA   CB       737    5.557726710    0.407681823    0.094335188
   74 ALA   C        738    5.408479107    0.584255098    8.582793590
   74 ALA   O        739    5.444999986    0.649337036    8.485014003
   75 VAL   N        740    5.295386564    0.514384611    8.578662407
   75 VAL   H        741    5.283440134    0.432968495    8.635491953
   75 VAL   CA       742    5.178581279    0.546529845    8.495385183
   75 VAL   CB       743    5.055438536    0.466256240    8.537821652
   75 VAL   CG1      744    4.933304487    0.530922485    8.472149450
   75 VAL   CG2      745    5.079134352    0.321412002    8.494594836
   75 VAL   C        746    5.157151775    0.697666804    8.484942035
   75 VAL   O        747    5.178139261    0.758812380    8.380301512
   76 ARG   N        748    5.146303500    0.754686081    0.007577859
   76 ARG   H        749    5.163505856    0.704417816    0.092288203
   76 ARG   CA       750    5.120134924    0.898515411    0.023015314
   76 ARG   CB       751    5.107405216    0.924397662    0.173283811
   76 ARG   CG       752    4.970483439    0.916015913    0.241069469
   76 ARG   CD       753    4.861602567    0.977744750    0.153073141
   76 ARG   NE       754    4.729825260    0.957459797    0.214998663
   76 ARG   HE       755    4.724215123    0.878815286    0.276508828
   76 ARG   CZ       756    4.627276188    1.043669326    0.218142151
   76 ARG   NH1      757    4.633722570    1.161141197    0.153989846
   76 ARG   HH11     758    4.554532307    1.221584085    0.145261480
   76 ARG   HH12     759    4.716194926    1.197459608    0.110630374
   76 ARG   NH2      760    4.520374049    1.025605589    0.296891887
   76 ARG   HH21     761    4.445560794    1.091758877    0.291640803
   76 ARG   HH22     762    4.526223641    0.981615969    0.386509400
   76 ARG   C        763    5.229189841    0.990951808    8.565492811
   76 ARG   O        764    5.196543070    1.088468338    8.497998828
   77 GLY   N        765    5.351576722    0.939957021    8.576087971
   77 GLY   H        766    5.374549071    0.882740000    8.654817981
   77 GLY   CA       767    5.465024832    0.996405257    8.501586166
   77 GLY   C        768    5.449329801    1.024952040    8.352091573
   77 GLY   O        769    5.454831329    1.133648355    8.294779682
   78 ILE   N        770    5.415498223    0.912019111    8.290502099
   78 ILE   H        771    5.411673421    0.824402290    8.338557391
   78 ILE   CA       772    5.375503028    0.910917668    8.149052401
   78 ILE   CB       773    5.355456461    0.768154614    8.097771590
   78 ILE   CG1      774    5.466402239    0.673971867    8.145003664
   78 ILE   CG2      775    5.338369956    0.773333253    7.945817433
   78 ILE   CD       776    5.408891147    0.532192275    8.145749839
   78 ILE   C        777    5.256452579    0.998443254    8.109317479
   78 ILE   O        778    5.270104651    1.085080654    8.023074652
   79 LEU   N        779    5.149222500    0.976487311    8.184872234
   79 LEU   H        780    5.151911560    0.918867143    8.266563397
   79 LEU   CA       781    5.016316884    1.037937575    8.171742260
   79 LEU   CB       782    4.921770291    0.971142978    8.271783530
   79 LEU   CG       783    4.847187576    0.854649774    8.206385108
   79 LEU   CD1      784    4.928207507    0.734266939    8.157881986
   79 LEU   CD2      785    4.746125448    0.811572679    8.312879520
   79 LEU   C        786    5.022040829    1.190299675    8.184630911
   79 LEU   O        787    4.950208338    1.269367249    8.123650763
   80 ARG   N        788    5.115184054    1.237087010    8.267239389
   80 ARG   H        789    5.157193581    1.179225012    8.337154144
   80 ARG   CA       790    5.140988208    1.380135856    8.289185036
   80 ARG   CB       791    5.211616524    1.412665954    8.420963394
   80 ARG   CG       792    5.132227061    1.385215594    8.548850729
   80 ARG   CD       793    5.220581843    1.440031970    0.064060538
   80 ARG   NE       794    5.162514920    1.416498372    0.197038687
   80 ARG   HE       795    5.079678356    1.470469989    0.212042266
   80 ARG   CZ       796    5.211183770    1.334478416    0.291151017
   80 ARG   NH1      797    5.325543612    1.265264433    0.281816027
   80 ARG   HH11     798    5.358320886    1.208532708    0.357355381
   80 ARG   HH12     799    5.380599310    1.270181631    0.198486079
   80 ARG   NH2      800    5.127282045    1.300393796    0.389901819
   80 ARG   HH21     801    5.160281960    1.227495999    0.449871040
   80 ARG   HH22     802    5.038356861    1.342585395    0.407532242
   80 ARG   C        803    5.218452366    1.441401410    8.172311977
   80 ARG   O        804    5.190942436    1.552287198    8.126733990
   81 ASN   N        805    5.313255602    1.366490766    8.116727670
   81 ASN   H        806    5.347878907    1.282599995    8.158729704
   81 ASN   CA       807    5.389579821    1.422185974    8.004111079
   81 ASN   CB       808    5.535420854    1.375951515    8.005996061
   81 ASN   CG       809    5.617451159    1.436568974    7.891968760
   81 ASN   OD1      810    5.628928066    1.384529720    7.781117898
   81 ASN   ND2      811    5.685839983    1.548690597    7.912958891
   81 ASN   HD21     812    5.743117626    1.582236077    7.838172718
   81 ASN   HD22     813    5.684469385    1.598926599    7.999407651
   81 ASN   C        814    5.322452809    1.425060500    7.866649599
   81 ASN   O        815    5.316264458    1.319765122    7.803356179
   82 ALA   N        816    5.331536356    1.542485247    7.804842672
   82 ALA   H        817    5.352604101    1.625177799    7.856993056
   82 ALA   CA       818    5.280332513    1.577922906    7.671680278
   82 ALA   CB       819    5.321624515    1.718776353    7.628471090
   82 ALA   C        820    5.327621477    1.482008172    7.562247486
   82 ALA   O        821    5.247777680    1.436951701    7.480242050
   83 LYSH  N        822    5.457247248    1.454344860    7.551258030
   83 LYSH  H        823    5.521004015    1.504571872    7.609678768
   83 LYSH  CA       824    5.520348868    1.369613523    7.449027586
   83 LYSH  CB       825    5.668417019    1.403514984    7.430679083
   83 LYSH  CG       826    5.758646916    1.322312086    7.337547380
   83 LYSH  CD       827    5.904087059    1.367705518    7.351590315
   83 LYSH  CE       828    5.933099698    1.497883590    7.276597476
   83 LYSH  NZ       829    5.909517609    1.482728724    7.132293895
   83 LYSH  HZ1      830    5.811060851    1.484177822    7.114851848
   83 LYSH  HZ2      831    5.942289222    1.396672764    7.093301928
   83 LYSH  HZ3      832    5.952969894    1.557166501    7.081590311
   83 LYSH  C        833    5.493815448    1.220248005    7.468980813
   83 LYSH  O        834    5.430012045    1.157336256    7.384711535
   84 LEU   N        835    5.497216084    1.189060570    7.598231397
   84 LEU   H        836    5.486154744    1.259472348    7.668382361
   84 LEU   CA       837    5.487770688    1.049646664    7.643904767
   84 LEU   CB       838    5.561116926    1.022267942    7.775360584
   84 LEU   CG       839    5.712695242    1.040642975    7.765535287
   84 LEU   CD1      840    5.784449414    0.999709599    7.894325061
   84 LEU   CD2      841    5.774596349    0.971946785    7.643636379
   84 LEU   C        842    5.348351548    0.986630942    7.644299412
   84 LEU   O        843    5.338269688    0.867893200    7.613777825
   85 LYSH  N        844    5.244144309    1.061986925    7.678266825
   85 LYSH  H        845    5.265582026    1.147439300    7.725593872
   85 LYSH  CA       846    5.101831342    1.025427569    7.682932623
   85 LYSH  CB       847    5.020149282    1.140729312    7.741613418
   85 LYSH  CG       848    4.872416250    1.105596606    7.760263768
   85 LYSH  CD       849    4.785400636    1.207997113    7.833402623
   85 LYSH  CE       850    4.760328149    1.316844993    7.728844698
   85 LYSH  NZ       851    4.729039954    1.446950058    7.789666738
   85 LYSH  HZ1      852    4.763278236    1.450033224    7.883577283
   85 LYSH  HZ2      853    4.629490183    1.453753427    7.783096675
   85 LYSH  HZ3      854    4.772157164    1.525621155    7.745488860
   85 LYSH  C        855    5.037220143    0.978731502    7.552333245
   85 LYSH  O        856    4.978888161    0.870557137    7.557291467
   86 PRO   N        857    5.062618291    1.038797592    7.436414694
   86 PRO   CA       858    5.012348087    0.977034261    7.312850910
   86 PRO   CB       859    5.025147977    1.084747969    7.204947015
   86 PRO   CG       860    5.132262958    1.174508612    7.267222633
   86 PRO   CD       861    5.103090478    1.178831880    7.417350806
   86 PRO   C        862    5.080769443    0.847976085    7.267300531
   86 PRO   O        863    5.011682207    0.758173912    7.219421800
   87 VAL   N        864    5.208131352    0.826463804    7.299024413
   87 VAL   H        865    5.266044944    0.895207858    7.342861329
   87 VAL   CA       866    5.278911005    0.701223270    7.268793698
   87 VAL   CB       867    5.431133297    0.703976682    7.284014818
   87 VAL   CG1      868    5.499085839    0.577517294    7.231068485
   87 VAL   CG2      869    5.496903428    0.836257557    7.244172607
   87 VAL   C        870    5.226726653    0.588372270    7.357976004
   87 VAL   O        871    5.176463096    0.496036564    7.294127858
   88 TYR   N        872    5.198530281    0.624864319    7.482729797
   88 TYR   H        873    5.191858414    0.712995491    7.529525287
   88 TYR   CA       874    5.139347265    0.524093879    7.571907057
   88 TYR   CB       875    5.143441991    0.577970156    7.715057736
   88 TYR   CG       876    5.117855382    0.472133846    7.822536881
   88 TYR   CD1      877    5.221972643    0.395945624    7.874257933
   88 TYR   HD1      878    5.326148487    0.424951924    7.860585315
   88 TYR   CD2      879    4.988669673    0.450733552    7.869178699
   88 TYR   HD2      880    4.906092777    0.517524703    7.844665210
   88 TYR   CE1      881    5.202687395    0.299919668    7.972905760
   88 TYR   HE1      882    5.283454407    0.229705610    7.993583993
   88 TYR   CE2      883    4.970043400    0.360611853    7.973350980
   88 TYR   HE2      884    4.872257576    0.371144166    8.020350802
   88 TYR   CZ       885    5.075524068    0.288289147    8.027818686
   88 TYR   OH       886    5.041406445    0.197980025    8.123629486
   88 TYR   HH       887    5.122464102    0.149398820    8.156328505
   88 TYR   C        888    4.997691529    0.474856416    7.541597560
   88 TYR   O        889    4.970069235    0.355380871    7.531956502
   89 ASP   N        890    4.922803090    0.577562443    7.502471503
   89 ASP   H        891    4.947922495    0.672533432    7.521122144
   89 ASP   CA       892    4.792898455    0.549195454    7.439790202
   89 ASP   CB       893    4.720851082    0.678633075    7.401589928
   89 ASP   CG       894    4.622027265    0.686685912    7.518107769
   89 ASP   OD1      895    4.649438597    0.768070388    7.608937745
   89 ASP   OD2      896    4.512206554    0.630202999    7.498844991
   89 ASP   C        897    4.797756684    0.454220614    7.319921937
   89 ASP   O        898    4.718438503    0.360341294    7.314899058
   90 SER   N        899    4.892252911    0.469283459    7.227544098
   90 SER   H        900    4.951025301    0.547912392    7.246642583
   90 SER   CA       901    4.906217298    0.373828795    7.116628578
   90 SER   CB       902    4.992125512    0.438196126    7.007592874
   90 SER   OG       903    4.922223096    0.537583375    6.932184028
   90 SER   HG       904    4.864455869    0.487132633    6.868005822
   90 SER   C        905    4.943657884    0.230167385    7.153679631
   90 SER   O        906    4.894559489    0.135885523    7.091790643
   91 LEU   N        907    5.021497329    0.206759925    7.258946016
   91 LEU   H        908    5.066284851    0.248496189    7.338023046
   91 LEU   CA       909    5.087104902    0.076244440    7.275383714
   91 LEU   CB       910    5.211247751    0.096187826    7.362534934
   91 LEU   CG       911    5.310007618    0.197115037    7.303632998
   91 LEU   CD1      912    5.431361032    0.211082099    7.395758474
   91 LEU   CD2      913    5.354882057    0.170808004    7.159743523
   91 LEU   C        914    4.985269038    6.467376179    7.339499389
   91 LEU   O        915    4.914299657    6.501772450    7.433887604
   92 ASP   N        916    4.983454208    6.346836520    7.283324765
   92 ASP   H        917    5.046612223    6.314533977    7.212831699
   92 ASP   CA       918    4.901360468    6.239462270    7.341083007
   92 ASP   CB       919    4.900021273    6.123540724    7.241236935
   92 ASP   CG       920    5.043123955    6.085350485    7.202927617
   92 ASP   OD1      921    5.099044304    6.139158291    7.104935137
   92 ASP   OD2      922    5.096020822    5.997169636    7.273988393
   92 ASP   C        923    4.944908349    6.191492704    7.479689110
   92 ASP   O        924    5.046788498    6.238319063    7.530260781
   93 ALA   N        925    4.876160239    6.100191541    7.547719662
   93 ALA   H        926    4.788904431    6.085708979    7.501065511
   93 ALA   CA       927    4.906336198    6.062179069    7.686476429
   93 ALA   CB       928    4.810117309    5.949768628    7.725417242
   93 ALA   C        929    5.046062518    6.008026536    7.717408718
   93 ALA   O        930    5.098390450    6.046710072    7.821790995
   94 VAL   N        931    5.099855510    5.931591504    7.622789086
   94 VAL   H        932    5.039308569    5.866809509    7.576550408
   94 VAL   CA       933    5.239723423    5.887167150    7.631495477
   94 VAL   CB       934    5.284720538    5.790412360    7.521842854
   94 VAL   CG1      935    5.404890756    5.703150347    7.558634158
   94 VAL   CG2      936    5.183469235    5.679843641    7.491321345
   94 VAL   C        937    5.336031639    6.005850026    7.638635783
   94 VAL   O        938    5.407922940    6.031957794    7.734968577
   95 ARG   N        939    5.318994008    6.087050427    7.534687682
   95 ARG   H        940    5.276209453    6.052903432    7.451001398
   95 ARG   CA       941    5.389345188    6.214075216    7.511742280
   95 ARG   CB       942    5.371020480    6.272769529    7.371639465
   95 ARG   CG       943    5.427749924    6.195418205    7.252443224
   95 ARG   CD       944    5.388790552    6.049224443    7.229674915
   95 ARG   NE       945    5.460312420    5.999892637    7.111096828
   95 ARG   HE       946    5.557601920    5.978695495    7.101857454
   95 ARG   CZ       947    5.396525921    5.941037040    7.009007067
   95 ARG   NH1      948    5.264865113    5.922669920    6.992156058
   95 ARG   HH11     949    5.228862801    5.861537441    6.921690708
   95 ARG   HH12     950    5.203097346    5.976189498    7.049762044
   95 ARG   NH2      951    5.481659902    5.915972618    6.908590953
   95 ARG   HH21     952    5.577526644    5.943894944    6.914013991
   95 ARG   HH22     953    5.463173982    5.853245631    6.832936897
   95 ARG   C        954    5.374259696    6.318718292    7.622336530
   95 ARG   O        955    5.477290538    6.373257300    7.661578895
   96 ARG   N        956    5.250154399    6.332426352    7.668177530
   96 ARG   H        957    5.170191224    6.303124267    7.615763716
   96 ARG   CA       958    5.231410036    6.414841391    7.788458926
   96 ARG   CB       959    5.085137354    6.429184577    7.831006641
   96 ARG   CG       960    5.017052428    6.532642671    7.741165695
   96 ARG   CD       961    4.865653947    0.058346140    7.760086887
   96 ARG   NE       962    4.810824781    0.167201239    7.677922246
   96 ARG   HE       963    4.838462331    0.250446049    7.629897360
   96 ARG   CZ       964    4.685061330    0.213336279    7.681064252
   96 ARG   NH1      965    4.587976981    0.159811562    7.756333781
   96 ARG   HH11     966    4.497537229    0.201864694    7.749114619
   96 ARG   HH12     967    4.607481554    0.093618585    7.828694467
   96 ARG   NH2      968    4.629688996    0.277091731    7.577033360
   96 ARG   HH21     969    4.683136432    0.291091512    7.493690709
   96 ARG   HH22     970    4.546940808    0.333037069    7.581607072
   96 ARG   C        971    5.306186064    6.369765467    7.914108680
   96 ARG   O        972    5.343011979    6.449940181    7.999816759
   97 ALA   N        973    5.322087920    6.238197340    7.925326143
   97 ALA   H        974    5.270689617    6.173421476    7.869085719
   97 ALA   CA       975    5.403831999    6.183286773    8.034471848
   97 ALA   CB       976    5.380542190    6.033525652    8.055479123
   97 ALA   C        977    5.553460081    6.212181772    8.020766989
   97 ALA   O        978    5.617789323    6.276432679    8.103606974
   98 ALA   N        979    5.602173612    6.201006019    7.897518834
   98 ALA   H        980    5.559479299    6.141244804    7.829653361
   98 ALA   CA       981    5.741455191    6.241446287    7.873553600
   98 ALA   CB       982    5.791014225    6.180088113    7.742453391
   98 ALA   C        983    5.780388290    6.389015878    7.884445003
   98 ALA   O        984    5.865643858    6.417826068    7.968301227
   99 ALA   N        985    5.677236805    6.467669245    7.855052572
   99 ALA   H        986    5.601781843    6.430829008    7.800727272
   99 ALA   CA       987    5.673607573    0.124865546    7.889825439
   99 ALA   CB       988    5.557334118    0.199077167    7.823624012
   99 ALA   C        989    5.674338566    0.165861897    8.037228288
   99 ALA   O        990    5.757807343    0.243503696    8.083448077
  100 ILE   N        991    5.587734266    0.107352807    8.119493789
  100 ILE   H        992    5.513829914    0.047132141    8.089269080
  100 ILE   CA       993    5.592706933    0.124782472    8.265383382
  100 ILE   CB       994    5.478692119    0.053280482    8.338170268
  100 ILE   CG1      995    5.343473854    0.112260224    8.297546836
  100 ILE   CG2      996    5.490335684    0.071589694    8.489630272
  100 ILE   CD       997    5.232562556    0.013902110    8.335404399
  100 ILE   C        998    5.728199986    0.073556169    8.314664793
  100 ILE   O        999    5.799056338    0.154198412    8.374714792
  101 ASN   N       1000    5.785705187    6.446709082    8.272979186
  101 ASN   H       1001    5.735687217    6.379123325    8.218840338
  101 ASN   CA      1002    5.915730418    6.396707904    8.319928475
  101 ASN   CB      1003    5.940582326    6.265499149    8.245255092
  101 ASN   CG      1004    6.032479785    6.169207302    8.320669033
  101 ASN   OD1     1005    6.143548736    6.201739548    8.362296071
  101 ASN   ND2     1006    5.986355527    6.046177703    8.341288118
  101 ASN   HD21    1007    6.035563457    5.971621912    8.386218227
  101 ASN   HD22    1008    5.890172831    6.029442179    8.319658400
  101 ASN   C       1009    6.028560854    0.012379834    8.299382645
  101 ASN   O       1010    6.105724774    0.039577985    8.391238512
  102 MET   N       1011    6.036703172    0.069507015    8.179549231
  102 MET   H       1012    5.967846089    0.038101133    8.114179925
  102 MET   CA      1013    0.075679179    0.171618527    8.131431984
  102 MET   CB      1014    0.048653609    0.193091398    7.982368427
  102 MET   CG      1015    0.110237983    0.078976330    7.901165254
  102 MET   SD      1016    0.208889356    0.137000699    7.758365059
  102 MET   CE      1017    0.357980843    0.188765513    7.840681018
  102 MET   C       1018    0.070149459    0.303425757    8.208934846
  102 MET   O       1019    0.164852532    0.344268770    8.275971967
  103 VAL   N       1020    6.004466082    0.355545245    8.227998329
  103 VAL   H       1021    5.922611538    0.321538294    8.181693535
  103 VAL   CA      1022    5.990673567    0.481692522    8.302203376
  103 VAL   CB      1023    5.861111609    0.554590571    8.265978159
  103 VAL   CG1     1024    5.741172680    0.498503704    8.342627846
  103 VAL   CG2     1025    5.874771744    0.704348679    8.294190121
  103 VAL   C       1026    6.012315894    0.463781978    8.452609394
  103 VAL   O       1027    6.083864987    0.546167147    8.509386829
  104 PHE   N       1028    5.975798292    0.345032324    8.500096147
  104 PHE   H       1029    5.930970464    0.271142211    8.449775864
  104 PHE   CA      1030    6.005759720    0.299720208    0.039673396
  104 PHE   CB      1031    5.928840073    0.168885425    0.059024489
  104 PHE   CG      1032    5.942817152    0.106238876    0.197912410
  104 PHE   CD1     1033    0.000458900    0.031764559    0.230204670
  104 PHE   HD1     1034    0.087152130    0.016026934    0.166022377
  104 PHE   CD2     1035    5.833576131    0.104429446    0.283848587
  104 PHE   HD2     1036    5.739391787    0.145082353    0.247001517
  104 PHE   CE1     1037    6.054688469    6.446833111    0.349980506
  104 PHE   HE1     1038    6.144079901    6.388869855    0.373057203
  104 PHE   CE2     1039    5.834079615    0.033898114    0.403623122
  104 PHE   HE2     1040    5.742320203    0.020941865    0.461001239
  104 PHE   CZ      1041    5.947211353    6.446478398    0.438105173
  104 PHE   HZ      1042    5.946693842    6.383971302    0.527399683
  104 PHE   C       1043    0.098576560    0.280070348    0.073102253
  104 PHE   O       1044    0.149721067    0.302565134    0.182684143
  105 GLN   N       1045    0.171982258    0.239919741    8.566741481
  105 GLN   H       1046    0.136477450    0.201519284    8.481503100
  105 GLN   CA      1047    0.318723652    0.231094490    8.566298396
  105 GLN   CB      1048    0.374822164    0.121588598    8.475344319
  105 GLN   CG      1049    0.522302782    0.082777147    8.487626972
  105 GLN   CD      1050    0.562450167    6.478033885    8.370862781
  105 GLN   OE1     1051    0.498544710    6.473278958    8.265875282
  105 GLN   NE2     1052    0.663635548    6.392485418    8.382231489
  105 GLN   HE21    1053    0.681041520    6.333996472    8.303018260
  105 GLN   HE22    1054    0.734184783    6.411900324    8.450382370
  105 GLN   C       1055    0.391777095    0.362246755    8.536783765
  105 GLN   O       1056    0.462676950    0.411538502    8.624387223
  106 MET   N       1057    0.364772214    0.426249802    8.423357085
  106 MET   H       1058    0.287134026    0.400620968    8.365764006
  106 MET   CA      1059    0.450260206    0.536110932    8.376108445
  106 MET   CB      1060    0.483924198    0.528652210    8.227029842
  106 MET   CG      1061    0.581625344    0.419308509    8.183342312
  106 MET   SD      1062    0.628882534    0.438121051    8.007553792
  106 MET   CE      1063    0.752283342    0.565742281    8.020618126
  106 MET   C       1064    0.398390119    0.677899255    8.400922022
  106 MET   O       1065    0.474595488    0.771816189    8.378533474
  107 GLY   N       1066    0.274761582    0.688227939    8.448867581
  107 GLY   H       1067    0.218400801    0.621393951    8.497425764
  107 GLY   CA      1068    0.208287491    0.818776194    8.460829951
  107 GLY   C       1069    0.202631588    0.901512931    8.332255131
  107 GLY   O       1070    0.250828945    0.859096088    8.227344878
  108 GLU   N       1071    0.142252007    1.019799871    8.339592093
  108 GLU   H       1072    0.123047894    1.048286254    8.433515362
  108 GLU   CA      1073    0.102815290    1.089620218    8.216373242
  108 GLU   CB      1074    0.031023081    1.220889640    8.248398646
  108 GLU   CG      1075    5.991805726    1.290167430    8.149936303
  108 GLU   CD      1076    5.948621784    1.422082764    8.214297296
  108 GLU   OE1     1077    5.984755839    1.535686966    8.176736886
  108 GLU   OE2     1078    5.874022254    1.421056131    8.314585091
  108 GLU   C       1079    0.219253585    1.115419148    8.120509652
  108 GLU   O       1080    0.207556486    1.075253300    8.004835451
  109 THR   N       1081    0.330518989    1.170908717    8.167730360
  109 THR   H       1082    0.338875718    1.207817096    8.260299732
  109 THR   CA      1083    0.452184583    1.185403290    8.086496323
  109 THR   CB      1084    0.578185609    1.229915790    8.160977446
  109 THR   OG1     1085    0.590364798    1.152006911    8.280270003
  109 THR   HG1     1086    0.590956764    1.214366778    8.358442492
  109 THR   CG2     1087    0.567456194    1.378397058    8.196233571
  109 THR   C       1088    0.498274161    1.064063785    8.005487633
  109 THR   O       1089    0.517446192    1.077888970    7.884769958
  110 GLY   N       1090    0.462358166    0.945351432    8.053511602
  110 GLY   H       1091    0.401419481    0.934252437    8.132027380
  110 GLY   CA      1092    0.500284332    0.819127644    7.988391840
  110 GLY   C       1093    0.418710910    0.796346519    7.860960186
  110 GLY   O       1094    0.457710078    0.812939634    7.745487911
  111 VAL   N       1095    0.289041334    0.784165404    7.887910167
  111 VAL   H       1096    0.239810375    0.777904556    7.974735341
  111 VAL   CA      1097    0.185519552    0.776539346    7.783805118
  111 VAL   CB      1098    0.053382067    0.710790721    7.824124355
  111 VAL   CG1     1099    0.082866034    0.560928043    7.833176547
  111 VAL   CG2     1100    0.006605388    0.758817950    7.961663387
  111 VAL   C       1101    0.166461704    0.897734453    7.692373685
  111 VAL   O       1102    0.128586344    0.873640534    7.577858039
  112 ALA   N       1103    0.197367998    1.015796362    7.745271384
  112 ALA   H       1104    0.216401198    1.042181923    7.839830728
  112 ALA   CA      1105    0.215583396    1.142250592    7.672542358
  112 ALA   CB      1106    0.234554315    1.267946260    7.757702352
  112 ALA   C       1107    0.323710818    1.132804128    7.564715384
  112 ALA   O       1108    0.308342194    1.174134403    7.449879145
  113 GLY   N       1109    0.444246986    1.100811436    7.610971657
  113 GLY   H       1110    0.453505349    1.089682147    7.709921765
  113 GLY   CA      1111    0.563231341    1.075790593    7.528328894
  113 GLY   C       1112    0.526944813    0.990851898    7.406344657
  113 GLY   O       1113    0.552772429    1.028345239    7.292075387
  114 PHE   N       1114    0.474104142    0.873270472    7.439096575
  114 PHE   H       1115    0.471476520    0.832375197    7.530321278
  114 PHE   CA      1116    0.427983962    0.763888928    7.352393295
  114 PHE   CB      1117    0.405516694    0.636988509    7.434882668
  114 PHE   CG      1118    0.521393109    0.554590175    7.491391228
  114 PHE   CD1     1119    0.527016508    0.502502079    7.620139299
  114 PHE   HD1     1120    0.469614648    0.546282897    7.701809222
  114 PHE   CD2     1121    0.618317942    0.509159464    7.402708051
  114 PHE   HD2     1122    0.632730075    0.568546182    7.312445183
  114 PHE   CE1     1123    0.614620956    0.399462466    7.652237270
  114 PHE   HE1     1124    0.618628599    0.365384349    7.755698904
  114 PHE   CE2     1125    0.716755651    0.416206829    7.434210839
  114 PHE   HE2     1126    0.794708523    0.392016547    7.361979601
  114 PHE   CZ      1127    0.711825573    0.359765704    7.561146320
  114 PHE   HZ      1128    0.778628606    0.279196172    7.591604053
  114 PHE   C       1129    0.308907713    0.795533218    7.261658205
  114 PHE   O       1130    0.228947166    0.711146434    7.221465159
  115 THR   N       1131    0.322049471    0.912789443    7.200281100
  115 THR   H       1132    0.404210834    0.966937450    7.218122935
  115 THR   CA      1133    0.228995608    0.969554777    7.101651136
  115 THR   CB      1134    0.243010146    1.118665441    7.070400408
  115 THR   OG1     1135    0.382327141    1.143988690    7.050390415
  115 THR   HG1     1136    0.389111042    1.242267404    7.033177921
  115 THR   CG2     1137    0.178561075    1.220394734    7.164780896
  115 THR   C       1138    0.209620679    0.894716274    6.969631484
  115 THR   O       1139    0.101784325    0.903636757    6.911157853
  116 ASN   N       1140    0.316684871    0.839690612    6.913077890
  116 ASN   H       1141    0.409056529    0.851459974    6.949517516
  116 ASN   CA      1142    0.298942420    0.760193281    6.790709342
  116 ASN   CB      1143    0.438624998    0.732359938    6.734845423
  116 ASN   CG      1144    0.421266580    0.729041789    6.582875043
  116 ASN   OD1     1145    0.310346169    0.723599829    6.529998439
  116 ASN   ND2     1146    0.529069087    0.740030373    6.505778040
  116 ASN   HD21    1147    0.511872355    0.742541990    6.407308103
  116 ASN   HD22    1148    0.624169586    0.739725658    6.536660962
  116 ASN   C       1149    0.222355842    0.630025068    6.815279013
  116 ASN   O       1150    0.112874241    0.616283446    6.760906689
  117 SER   N       1151    0.243192439    0.568637307    6.931409350
  117 SER   H       1152    0.322550086    0.590463715    6.988217609
  117 SER   CA      1153    0.160362800    0.458916671    6.983472142
  117 SER   CB      1154    0.215972858    0.413172591    7.118480771
  117 SER   OG      1155    0.125942650    0.323879721    7.184611578
  117 SER   HG      1156    0.127172370    0.318454233    7.284461808
  117 SER   C       1157    0.013605534    0.498495994    7.001013383
  117 SER   O       1158   -0.072688274    0.430976966    6.945117248
  118 LEU   N       1159    6.038693356    0.611380508    7.064568864
  118 LEU   H       1160    6.095184504    0.651702455    7.136565412
  118 LEU   CA      1161    5.902715523    0.665742144    7.077514483
  118 LEU   CB      1162    5.907848489    0.807512245    7.134829359
  118 LEU   CG      1163    5.943331340    0.813447761    7.283535629
  118 LEU   CD1     1164    5.924335096    0.952349492    7.344807869
  118 LEU   CD2     1165    5.851889118    0.726263006    7.369800612
  118 LEU   C       1166    5.826928746    0.674807597    6.944899846
  118 LEU   O       1167    5.721108399    0.614306649    6.928395849
  119 ARG   N       1168    5.892590132    0.740729355    6.849864168
  119 ARG   H       1169    5.974816932    0.795774892    6.864353236
  119 ARG   CA      1170    5.833129118    0.755252479    6.716201208
  119 ARG   CB      1171    5.890549675    0.862447800    6.623352543
  119 ARG   CG      1172    6.041787194    0.874414799    6.603456745
  119 ARG   CD      1173    0.019963167    0.990963817    6.510136694
  119 ARG   NE      1174    0.161903010    0.987235738    6.472113696
  119 ARG   HE      1175    0.201425587    0.895478659    6.467808271
  119 ARG   CZ      1176    0.248887651    1.083186038    6.506486107
  119 ARG   NH1     1177    0.232195392    1.188648941    6.587447236
  119 ARG   HH11    1178    0.306636046    1.255181235    6.593028531
  119 ARG   HH12    1179    0.143030488    1.199104946    6.631495132
  119 ARG   NH2     1180    0.375243765    1.069329872    6.464117227
  119 ARG   HH21    1181    0.447015748    1.127764823    6.501965935
  119 ARG   HH22    1182    0.400728651    0.994936889    6.402353753
  119 ARG   C       1183    5.812170106    0.627732439    6.634269984
  119 ARG   O       1184    5.724085796    0.609086415    6.550456419
  120 MET   N       1185    5.912756474    0.541768198    6.647825800
  120 MET   H       1186    5.994717455    0.578117738    6.692109400
  120 MET   CA      1187    5.912227704    0.410404875    6.581826705
  120 MET   CB      1188    6.047858053    0.339608089    6.580086586
  120 MET   CG      1189    0.100737242    0.407426832    6.495655388
  120 MET   SD      1190    0.252785406    0.323274913    6.438295080
  120 MET   CE      1191    0.347561101    0.294067548    6.586108964
  120 MET   C       1192    5.808072872    0.307029423    6.625117809
  120 MET   O       1193    5.727828181    0.262699678    6.543097973
  121 LEU   N       1194    5.779215820    0.317136349    6.754564335
  121 LEU   H       1195    5.852488084    0.351198305    6.813491895
  121 LEU   CA      1196    5.671193273    0.241114707    6.819085016
  121 LEU   CB      1197    5.683799633    0.239452685    6.971555185
  121 LEU   CG      1198    5.797991482    0.158635456    7.033514454
  121 LEU   CD1     1199    5.814573399    0.186357952    7.183071395
  121 LEU   CD2     1200    5.775148636    0.010234976    7.004101254
  121 LEU   C       1201    5.535133591    0.290061636    6.769052853
  121 LEU   O       1202    5.448726718    0.212837599    6.727831577
  122 GLN   N       1203    5.526095475    0.420598025    6.745180720
  122 GLN   H       1204    5.594996075    0.483151565    6.781797596
  122 GLN   CA      1205    5.404714104    0.489077734    6.698436694
  122 GLN   CB      1206    5.421049346    0.639630501    6.720218689
  122 GLN   CG      1207    5.401046144    0.665845582    6.869609325
  122 GLN   CD      1208    5.407695705    0.817555292    6.888247181
  122 GLN   OE1     1209    5.514731320    0.878072648    6.885097142
  122 GLN   NE2     1210    5.293866072    0.872746409    6.929273170
  122 GLN   HE21    1211    5.294738339    0.970661574    6.949527974
  122 GLN   HE22    1212    5.208954252    0.822534334    6.912924059
  122 GLN   C       1213    5.357371998    0.458841504    6.556118822
  122 GLN   O       1214    5.241067185    0.425005696    6.534681767
  123 GLN   N       1215    5.458410191    0.426384901    6.475930563
  123 GLN   H       1216    5.553682105    0.425489111    6.506314686
  123 GLN   CA      1217    5.439851167    0.368833597    6.341934740
  123 GLN   CB      1218    5.570862136    0.386872711    6.264996077
  123 GLN   CG      1219    5.592913530    0.530515099    6.217176737
  123 GLN   CD      1220    5.737514516    0.534931534    6.167391710
  123 GLN   OE1     1221    5.756290517    0.503787752    6.049890981
  123 GLN   NE2     1222    5.832319029    0.566472991    6.255158941
  123 GLN   HE21    1223    5.923500976    0.552303239    6.216642164
  123 GLN   HE22    1224    5.811460132    0.586038097    6.350972275
  123 GLN   C       1225    5.403474771    0.220341485    6.335620966
  123 GLN   O       1226    5.371034350    0.174449912    6.226204803
  124 LYSH  N       1227    5.426037928    0.140334335    6.439441167
  124 LYSH  H       1228    5.451327285    0.184262396    6.525647739
  124 LYSH  CA      1229    5.426266452    6.479033016    6.445109073
  124 LYSH  CB      1230    5.298468060    6.403460430    6.408111293
  124 LYSH  CG      1231    5.179245762    6.439409956    6.497032615
  124 LYSH  CD      1232    5.047912881    6.381677539    6.443889884
  124 LYSH  CE      1233    4.932982234    6.442818420    6.524265646
  124 LYSH  NZ      1234    4.811827207    6.360208182    6.513947312
  124 LYSH  HZ1     1235    4.731839398    6.408411564    6.549702666
  124 LYSH  HZ2     1236    4.821931178    6.280188855    6.573063612
  124 LYSH  HZ3     1237    4.796568045    6.327512446    6.420674946
  124 LYSH  C       1238    5.547441830    6.409188776    6.383059860
  124 LYSH  O       1239    5.542286507    6.298756621    6.329128376
  125 ARG   N       1240    5.654157470    0.002662421    6.376021552
  125 ARG   H       1241    5.621497198    0.095258057    6.395021009
  125 ARG   CA      1242    5.792194722    6.445944647    6.348353110
  125 ARG   CB      1243    5.862395278    6.570752093    6.294423003
  125 ARG   CG      1244    5.905352109    6.559871180    6.147983444
  125 ARG   CD      1245    5.981560372    0.195483487    6.094037877
  125 ARG   NE      1246    6.014138251    0.177844115    5.951774611
  125 ARG   HE      1247    6.100055250    0.126837160    5.947713922
  125 ARG   CZ      1248    5.964440068    0.250470985    5.850715283
  125 ARG   NH1     1249    5.870533874    0.344561537    5.867581508
  125 ARG   HH11    1250    5.818825817    0.363004521    5.783994000
  125 ARG   HH12    1251    5.841077570    0.390930997    5.951147390
  125 ARG   NH2     1252    6.043168984    0.248770299    5.742281093
  125 ARG   HH21    1253    6.028114728    0.304215558    5.660432930
  125 ARG   HH22    1254    6.135133788    0.209848928    5.747685314
  125 ARG   C       1255    5.870636933    6.383925535    6.464167643
  125 ARG   O       1256    5.986950030    6.417860349    6.485396768
  126 TRP   N       1257    5.805317752    6.283667535    6.522235545
  126 TRP   H       1258    5.719011123    6.254020093    6.481321501
  126 TRP   CA      1259    5.847870758    6.211506091    6.643037097
  126 TRP   CB      1260    5.759036274    6.088081220    6.659905157
  126 TRP   CG      1261    5.608915719    6.115193570    6.648063080
  126 TRP   CD1     1262    5.531780076    6.076953178    6.546686884
  126 TRP   HD1     1263    5.571471122    6.022664118    6.460906745
  126 TRP   CD2     1264    5.524023073    6.175942720    6.739840010
  126 TRP   NE1     1265    5.405781748    6.112981187    6.569449441
  126 TRP   HE1     1266    5.330016588    6.102009641    6.505112859
  126 TRP   CE2     1267    5.394987657    6.171583816    6.688347449
  126 TRP   CE3     1268    5.550662093    6.245662664    6.857109033
  126 TRP   HE3     1269    5.651974996    6.250326060    6.897049562
  126 TRP   CZ2     1270    5.290142710    6.233176476    6.755701020
  126 TRP   HZ2     1271    5.195484811    6.254065128    6.705875387
  126 TRP   CZ3     1272    5.444583746    6.301037914    6.927832620
  126 TRP   HZ3     1273    5.465822431    6.369305353    7.010116969
  126 TRP   CH2     1274    5.314506232    6.290587903    6.879923431
  126 TRP   HH2     1275    5.227407642    6.325096488    6.935630278
  126 TRP   C       1276    5.993249225    6.163852095    6.640673116
  126 TRP   O       1277    6.071786897    6.191278737    6.731273925
  127 ASP   N       1278    6.026332226    6.096674428    6.530744866
  127 ASP   H       1279    5.958712692    6.055323776    6.469761828
  127 ASP   CA      1280    0.103228669    6.039593026    6.500720845
  127 ASP   CB      1281    0.102184576    5.971447323    6.363732481
  127 ASP   CG      1282    0.009294211    5.849948523    6.368279170
  127 ASP   OD1     1283    0.048997396    5.751407538    6.434144249
  127 ASP   OD2     1284   -0.099593167    5.857377326    6.307321809
  127 ASP   C       1285    0.212522515    6.146025770    6.512412665
  127 ASP   O       1286    0.286917622    6.135556274    6.609816966
  128 GLU   N       1287    0.194115256    6.254442847    6.437600537
  128 GLU   H       1288    0.117711084    6.283182666    6.379826133
  128 GLU   CA      1289    0.286234758    6.368603249    6.427919139
  128 GLU   CB      1290    0.237369940    6.467783799    6.322174384
  128 GLU   CG      1291    0.240215322    6.408980077    6.180953938
  128 GLU   CD      1292    0.213178646    6.497752190    6.059309475
  128 GLU   OE1     1293    0.274950421    6.605299810    6.043832241
  128 GLU   OE2     1294    0.155465801    6.434012782    5.968572792
  128 GLU   C       1295    0.314406240    6.441166649    6.559644324
  128 GLU   O       1296    0.430887382    6.455978903    6.596313277
  129 ALA   N       1297    0.214029400    6.451674585    6.646263893
  129 ALA   H       1298    0.127570318    6.406286687    6.624667544
  129 ALA   CA      1299    0.209231988    0.038259060    6.774243815
  129 ALA   CB      1300    0.063091111    0.049366096    6.818171278
  129 ALA   C       1301    0.290789443    6.458760095    6.886143936
  129 ALA   O       1302    0.366129920    6.528308612    6.954082952
  130 ALA   N       1303    0.283739143    6.326016211    6.890766682
  130 ALA   H       1304    0.207026621    6.272641634    6.855181950
  130 ALA   CA      1305    0.374507897    6.241665839    6.969867533
  130 ALA   CB      1306    0.348383397    6.092801428    6.946075149
  130 ALA   C       1307    0.522697319    6.264207429    6.939152674
  130 ALA   O       1308    0.593950921    6.266711189    7.039387608
  131 VAL   N       1309    0.562637886    6.302094583    6.818075964
  131 VAL   H       1310    0.497302703    6.324855843    6.745860847
  131 VAL   CA      1311    0.704892386    6.325265611    6.789128336
  131 VAL   CB      1312    0.723400082    6.327101911    6.637263508
  131 VAL   CG1     1313    0.871911512    6.345628654    6.605412431
  131 VAL   CG2     1314    0.676593063    6.200475782    6.565240411
  131 VAL   C       1315    0.758254256    6.448817081    6.861932534
  131 VAL   O       1316    0.866177912    6.445592832    6.920857659
  132 ASN   N       1317    0.678877840    0.069918716    6.860190496
  132 ASN   H       1318    0.594237830    0.063937811    6.807266799
  132 ASN   CA      1319    0.712729037    0.194258988    6.930934510
  132 ASN   CB      1320    0.610402576    0.304691721    6.903651743
  132 ASN   CG      1321    0.682045078    0.439254681    6.890651583
  132 ASN   OD1     1322    0.675602353    0.505518546    6.994088178
  132 ASN   ND2     1323    0.713756355    0.499256846    6.776262022
  132 ASN   HD21    1324    0.755575843    0.590097856    6.775450487
  132 ASN   HD22    1325    0.699769294    0.456222432    6.687079926
  132 ASN   C       1326    0.716604048    0.177823148    7.082994901
  132 ASN   O       1327    0.804210495    0.232595192    7.149740964
  133 LEU   N       1328    0.640586165    0.082773702    7.136600959
  133 LEU   H       1329    0.554906285    0.046050990    7.100402480
  133 LEU   CA      1330    0.661158085    0.050227939    7.278464654
  133 LEU   CB      1331    0.540200549   -0.029685690    7.327371949
  133 LEU   CG      1332    0.407875767    0.043991382    7.348985242
  133 LEU   CD1     1333    0.306080649   -0.050286764    7.413469534
  133 LEU   CD2     1334    0.436553588    0.156065558    7.449094740
  133 LEU   C       1335    0.774661629    6.438163906    7.309892735
  133 LEU   O       1336    0.839074640    6.456096797    7.413131623
  134 ALA   N       1337    0.806629175    6.352697731    7.213125566
  134 ALA   H       1338    0.733161961    6.330813987    7.148897548
  134 ALA   CA      1339    0.927588184    6.269147773    7.211912280
  134 ALA   CB      1340    0.924081232    6.182383384    7.085939539
  134 ALA   C       1341    1.053735113    6.354311578    7.196238346
  134 ALA   O       1342    1.153849206    6.329722343    7.263340215
  135 LYSH  N       1343    1.052586641    6.461365890    7.117319074
  135 LYSH  H       1344    0.987403830    6.463026684    7.041491228
  135 LYSH  CA      1345    1.158841304    0.076446275    7.103735552
  135 LYSH  CB      1346    1.143661255    0.132626339    6.962235725
  135 LYSH  CG      1347    1.190723776    0.044081655    6.846671861
  135 LYSH  CD      1348    1.176765420    0.106470221    6.707662171
  135 LYSH  CE      1349    1.283832089    0.214596482    6.691716743
  135 LYSH  NZ      1350    1.288095302    0.265939421    6.554052669
  135 LYSH  HZ1     1351    1.332791870    0.355365610    6.551818631
  135 LYSH  HZ2     1352    1.197832718    0.269494081    6.511158445
  135 LYSH  HZ3     1353    1.341449071    0.196802363    6.505335375
  135 LYSH  C       1354    1.162867598    0.187054102    7.209389650
  135 LYSH  O       1355    1.151995421    0.308002878    7.189804403
  136 SER   N       1356    1.185378424    0.134227665    7.329360390
  136 SER   H       1357    1.188118872    0.035169724    7.342841388
  136 SER   CA      1358    1.187562861    0.211573801    7.454354096
  136 SER   CB      1359    1.043914479    0.230683593    7.503477327
  136 SER   OG      1360    0.997830444    0.107466675    7.559557866
  136 SER   HG      1361    0.933324228    0.055841102    7.503214012
  136 SER   C       1362    1.280383981    0.184145342    7.572859571
  136 SER   O       1363    1.320239004    0.072325027    7.605075069
  137 ARG   N       1364    1.299411352    0.285311252    7.657082490
  137 ARG   H       1365    1.294661244    0.383065359    7.636512582
  137 ARG   CA      1366    1.361449780    0.263909674    7.788626707
  137 ARG   CB      1367    1.398977668    0.400095460    7.847405230
  137 ARG   CG      1368    1.497209300    0.391298550    7.964375288
  137 ARG   CD      1369    1.530939661    0.529960171    8.019518144
  137 ARG   NE      1370    1.583982204    0.557411753    8.153830741
  137 ARG   HE      1371    1.674569202    0.520806013    8.175094187
  137 ARG   CZ      1372    1.512556584    0.604567040    8.256935753
  137 ARG   NH1     1373    1.380835241    0.627373633    8.247887539
  137 ARG   HH11    1374    1.329117408    0.667285184    8.323586517
  137 ARG   HH12    1375    1.334052886    0.603886000    8.162693222
  137 ARG   NH2     1376    1.570555614    0.671344108    8.357588658
  137 ARG   HH21    1377    1.511212374    0.717398712    8.423588592
  137 ARG   HH22    1378    1.668133853    0.657193060    8.374231459
  137 ARG   C       1379    1.276628832    0.175045633    7.879845807
  137 ARG   O       1380    1.329887712    0.095511110    7.957098164
  138 TRP   N       1381    1.145362447    0.181125075    7.859292799
  138 TRP   H       1382    1.105414632    0.234713171    7.784902505
  138 TRP   CA      1383    1.045062500    0.091385369    7.918435662
  138 TRP   CB      1384    0.905834553    0.135473362    7.872792530
  138 TRP   CG      1385    0.781704152    0.057167722    7.916021094
  138 TRP   CD1     1386    0.705474627    0.098605154    8.016833204
  138 TRP   HD1     1387    0.725142412    0.183026679    8.082925721
  138 TRP   CD2     1388    0.703008171   -0.032118601    7.844199760
  138 TRP   NE1     1389    0.590943501    0.031013089    8.019226002
  138 TRP   HE1     1390    0.537285546    0.027033591    8.103516697
  138 TRP   CE2     1391    0.585434889   -0.052169859    7.915581435
  138 TRP   CE3     1392    0.709383430    6.400871864    7.715683894
  138 TRP   HE3     1393    0.800878740    6.414874351    7.658115584
  138 TRP   CZ2     1394    0.483889795    6.351578037    7.867506359
  138 TRP   HZ2     1395    0.390722271    6.333876984    7.921254234
  138 TRP   CZ3     1396    0.602741478    6.330556712    7.660881072
  138 TRP   HZ3     1397    0.605226273    6.296947057    7.557222323
  138 TRP   CH2     1398    0.491898433    6.299612766    7.738835018
  138 TRP   HH2     1399    0.425002222    6.227007829    7.692636162
  138 TRP   C       1400    1.072019800    6.427347022    7.901357232
  138 TRP   O       1401    1.106516041    6.364648574    8.001396267
  139 TYR   N       1402    1.101800556    6.390529492    7.777063138
  139 TYR   H       1403    1.080707102    6.449087514    7.698785599
  139 TYR   CA      1404    1.141834539    6.253826651    7.740719783
  139 TYR   CB      1405    1.139268721    6.220040103    7.591515987
  139 TYR   CG      1406    1.132147725    6.075025667    7.543244724
  139 TYR   CD1     1407    1.006590088    6.027792773    7.506841388
  139 TYR   HD1     1408    0.920612128    6.094675796    7.510877167
  139 TYR   CD2     1409    1.247419442    6.000774652    7.520360771
  139 TYR   HD2     1410    1.344521467    6.049848481    7.513597821
  139 TYR   CE1     1411    0.994083678    5.900875988    7.451535568
  139 TYR   HE1     1412    0.895434838    5.867764589    7.419086205
  139 TYR   CE2     1413    1.229610956    5.875731735    7.462318334
  139 TYR   HE2     1414    1.319732275    5.821498360    7.433738037
  139 TYR   CZ      1415    1.106010178    5.821657984    7.428855731
  139 TYR   OH      1416    1.092113428    5.713114319    7.348110433
  139 TYR   HH      1417    0.994511675    5.712010915    7.326370883
  139 TYR   C       1418    1.282035383    6.214927654    7.788069268
  139 TYR   O       1419    1.311888949    6.101459198    7.824981292
  140 ASN   N       1420    1.378106873    6.306899871    7.787563691
  140 ASN   H       1421    1.371944469    6.373996386    7.713662356
  140 ASN   CA      1422    1.504799656    6.286487846    7.859272220
  140 ASN   CB      1423    1.581262417    6.415982792    7.831082321
  140 ASN   CG      1424    1.649533430    6.425622945    7.694499869
  140 ASN   OD1     1425    1.614717905    6.503939248    7.606276674
  140 ASN   ND2     1426    1.764334234    6.359160811    7.684995666
  140 ASN   HD21    1427    1.805835134    6.368763555    7.594528648
  140 ASN   HD22    1428    1.798962863    6.302999087    7.760131284
  140 ASN   C       1429    1.495217357    6.266626101    8.010678117
  140 ASN   O       1430    1.553327872    6.170661741    8.061127488
  141 GLN   N       1431    1.408969362    6.339575435    8.080882407
  141 GLN   H       1432    1.354051070    6.422588683    8.071193974
  141 GLN   CA      1433    1.402906480    6.340855464    8.227751237
  141 GLN   CB      1434    1.368532164    6.472208126    8.298267994
  141 GLN   CG      1435    1.478624535    6.573285155    8.265570149
  141 GLN   CD      1436    1.469518089    0.232726330    8.313398088
  141 GLN   OE1     1437    1.572797975    0.295682391    8.335729586
  141 GLN   NE2     1438    1.354991351    0.300078369    8.307668917
  141 GLN   HE21    1439    1.355132209    0.395656027    8.337045363
  141 GLN   HE22    1440    1.267100572    0.263924372    8.276555732
  141 GLN   C       1441    1.303942170    6.240826693    8.287793953
  141 GLN   O       1442    1.324716987    6.203390355    8.403095094
  142 THR   N       1443    1.200623551    6.207371772    8.211008959
  142 THR   H       1444    1.183128589    6.285585481    8.151201305
  142 THR   CA      1445    1.105069363    6.106722690    8.259480024
  142 THR   CB      1446    0.983929378    6.169975129    8.328309740
  142 THR   OG1     1447    0.942826134    6.295072907    8.272573922
  142 THR   HG1     1448    0.876777927    6.280045003    8.199009395
  142 THR   CG2     1449    1.021692131    6.189717377    8.475266583
  142 THR   C       1450    1.061881881    6.014768147    8.145061554
  142 THR   O       1451    0.944912603    6.015927725    8.107017355
  143 PRO   N       1452    1.146336445    5.920766334    8.103573385
  143 PRO   CA      1453    1.121344011    5.839150461    7.983891667
  143 PRO   CB      1454    1.253121427    5.767003246    7.954937726
  143 PRO   CG      1455    1.321156194    5.770368600    8.091938599
  143 PRO   CD      1456    1.284744467    5.906696631    8.151080463
  143 PRO   C       1457    1.002599330    5.743217931    7.973500145
  143 PRO   O       1458    0.920843243    5.752117835    7.882020705
  144 ASN   N       1459    0.994333472    5.653239819    8.071106556
  144 ASN   H       1460    1.069831736    5.647303738    8.136425719
  144 ASN   CA      1461    0.886141502    5.555969163    8.092183733
  144 ASN   CB      1462    0.899918632    5.477810134    8.222989494
  144 ASN   CG      1463    1.026353581    5.391680460    8.224257947
  144 ASN   OD1     1464    1.129268340    5.418585315    8.162511351
  144 ASN   ND2     1465    1.022845468    5.284673599    8.303162096
  144 ASN   HD21    1466    1.101543648    5.223238980    8.297485869
  144 ASN   HD22    1467    0.944624724    5.258093218    8.359508600
  144 ASN   C       1468    0.745813000    5.616917730    8.094090734
  144 ASN   O       1469    0.669636926    5.580041953    8.004836737
  145 ARG   N       1470    0.736574592    5.731569271    8.160885005
  145 ARG   H       1471    0.813817573    5.762999762    8.216085482
  145 ARG   CA      1472    0.616849801    5.816866330    8.161606855
  145 ARG   CB      1473    0.619993065    5.896978752    8.291935509
  145 ARG   CG      1474    0.488994591    5.971973328    8.316936819
  145 ARG   CD      1475    0.510794143    6.057005567    8.442243117
  145 ARG   NE      1476    0.381274643    6.105583155    8.491959645
  145 ARG   HE      1477    0.309807686    6.041436133    8.464074860
  145 ARG   CZ      1478    0.354075539    6.190617658    8.591885022
  145 ARG   NH1     1479    0.443492919    6.234159277    8.681670665
  145 ARG   HH11    1480    0.420269428    6.306633458    8.746528805
  145 ARG   HH12    1481    0.534182765    6.192665021    8.688896310
  145 ARG   NH2     1482    0.241988535    6.263679230    8.584615239
  145 ARG   HH21    1483    0.215329289    6.316635242    8.665138457
  145 ARG   HH22    1484    0.195490901    6.266928044    8.496147684
  145 ARG   C       1485    0.586917074    5.889721488    8.030424316
  145 ARG   O       1486    0.478601728    5.884414865    7.972374595
  146 ALA   N       1487    0.696168092    5.928584447    7.965271217
  146 ALA   H       1488    0.789299537    5.903400468    7.991581519
  146 ALA   CA      1489    0.681842959    5.997142284    7.836028947
  146 ALA   CB      1490    0.811583574    6.066073169    7.793285338
  146 ALA   C       1491    0.621815659    5.907927572    7.727171004
  146 ALA   O       1492    0.518832065    5.936154361    7.666116138
  147 LYSH  N       1493    0.671077534    5.784566255    7.720527748
  147 LYSH  H       1494    0.737479759    5.753984236    7.788764268
  147 LYSH  CA      1495    0.630562658    5.678876675    7.626712017
  147 LYSH  CB      1496    0.719263171    5.555011328    7.640854570
  147 LYSH  CG      1497    0.868107569    5.571357239    7.609420488
  147 LYSH  CD      1498    0.957991044    5.450392499    7.635873227
  147 LYSH  CE      1499    1.101710917    5.470662782    7.587473308
  147 LYSH  NZ      1500    1.196376599    5.379973446    7.653989328
  147 LYSH  HZ1     1501    1.182759295    5.385470748    7.752905793
  147 LYSH  HZ2     1502    1.290905174    5.400982304    7.629030349
  147 LYSH  HZ3     1503    1.183766885    5.285459038    7.623856946
  147 LYSH  C       1504    0.484540506    5.636764975    7.644520785
  147 LYSH  O       1505    0.405756178    5.648885026    7.550836962
  148 ARG   N       1506    0.429301685    5.639040446    7.765491262
  148 ARG   H       1507    0.482961345    5.662722536    7.846483415
  148 ARG   CA      1508    0.289676093    5.608621863    7.799978767
  148 ARG   CB      1509    0.284321352    5.585162879    7.951085106
  148 ARG   CG      1510    0.354962184    5.457353742    7.996749060
  148 ARG   CD      1511    0.306699342    5.412210094    8.134740310
  148 ARG   NE      1512    0.348763340    5.500614128    8.244400150
  148 ARG   HE      1513    0.294616641    5.583290220    8.259689757
  148 ARG   CZ      1514    0.451115969    5.467972372    8.324511244
  148 ARG   NH1     1515    0.525782322    5.357399198    8.312054476
  148 ARG   HH11    1516    0.595338969    5.330005902    8.378476967
  148 ARG   HH12    1517    0.498107389    5.284533453    8.249407684
  148 ARG   NH2     1518    0.489072350    5.557958518    8.416259175
  148 ARG   HH21    1519    0.567924147    5.552525615    8.477528618
  148 ARG   HH22    1520    0.427992669    5.635434067    8.432620613
  148 ARG   C       1521    0.188202422    5.714487880    7.756312696
  148 ARG   O       1522    0.079440095    5.683908561    7.707686014
  149 VAL   N       1523    0.216554574    5.841431581    7.784088031
  149 VAL   H       1524    0.300712831    5.869496298    7.830243980
  149 VAL   CA      1525    0.135669063    5.954845355    7.737132388
  149 VAL   CB      1526    0.180810049    6.075370305    7.819893844
  149 VAL   CG1     1527    0.115112485    6.205349500    7.772997599
  149 VAL   CG2     1528    0.126895890    6.066735716    7.962809691
  149 VAL   C       1529    0.143413564    5.974766368    7.585622603
  149 VAL   O       1530    0.041361494    5.996837290    7.520597867
  150 ILE   N       1531    0.266185763    5.963649327    7.535699912
  150 ILE   H       1532    0.350633605    5.944748208    7.585819958
  150 ILE   CA      1533    0.285562039    5.971552976    7.390182906
  150 ILE   CB      1534    0.433938856    5.962866098    7.353847433
  150 ILE   CG1     1535    0.504613476    6.096857014    7.375324290
  150 ILE   CG2     1536    0.466184062    5.913097385    7.212804141
  150 ILE   CD      1537    0.652833299    6.069340827    7.401450642
  150 ILE   C       1538    0.204066858    5.863965016    7.318125964
  150 ILE   O       1539    0.143125561    5.892224020    7.215077561
  151 THR   N       1540    0.211031282    5.741092010    7.368560578
  151 THR   H       1541    0.270272184    5.712027656    7.443711489
  151 THR   CA      1542    0.139865835    5.626633516    7.309845111
  151 THR   CB      1543    0.192985203    5.492876437    7.361770163
  151 THR   OG1     1544    0.332082987    5.476014126    7.333193645
  151 THR   HG1     1545    0.364857573    5.416429492    7.406511038
  151 THR   CG2     1546    0.117812729    5.377095305    7.295786731
  151 THR   C       1547    6.043869887    5.640708739    7.328701651
  151 THR   O       1548    5.971565371    5.612535086    7.233262342
  152 THR   N       1549    5.988093098    5.680046237    7.442859958
  152 THR   H       1550    6.049137099    5.718493075    7.512121396
  152 THR   CA      1551    5.846963087    5.710881030    7.470111205
  152 THR   CB      1552    5.807357097    5.738791722    7.615238755
  152 THR   OG1     1553    5.896742447    5.834803450    7.672167288
  152 THR   HG1     1554    5.963665556    5.772644388    7.712887388
  152 THR   CG2     1555    5.802209153    5.613169441    7.702443443
  152 THR   C       1556    5.793251637    5.823548414    7.381613689
  152 THR   O       1557    5.698406601    5.795525251    7.308483573
  153 PHE   N       1558    5.868575909    5.932606642    7.370485713
  153 PHE   H       1559    5.935099955    5.951311662    7.442774889
  153 PHE   CA      1560    5.843082634    6.044844914    7.279038508
  153 PHE   CB      1561    5.943877188    6.159908833    7.281260789
  153 PHE   CG      1562    5.906993922    6.274179619    7.376062707
  153 PHE   CD1     1563    5.783910381    6.338709964    7.373747384
  153 PHE   HD1     1564    5.713403976    6.320735164    7.292591734
  153 PHE   CD2     1565    6.011453886    6.323663553    7.453265814
  153 PHE   HD2     1566    6.110427778    6.285550677    7.428139899
  153 PHE   CE1     1567    5.764931209    6.442739326    7.463968085
  153 PHE   HE1     1568    5.666050786    6.487715256    7.472953814
  153 PHE   CE2     1569    5.994869013    6.431280989    7.539649215
  153 PHE   HE2     1570    6.074827626    6.454748548    7.609899616
  153 PHE   CZ      1571    5.867125022    6.485406634    7.547974662
  153 PHE   HZ      1572    5.847741792    6.558185408    7.626778870
  153 PHE   C       1573    5.835704896    6.004118700    7.131735853
  153 PHE   O       1574    5.733872237    6.022783499    7.065323986
  154 ARG   N       1575    5.930146275    5.921800845    7.087087538
  154 ARG   H       1576    6.006649726    5.916680297    7.151293271
  154 ARG   CA      1577    5.927092909    5.857004938    6.955161085
  154 ARG   CB      1578    6.071934512    5.816390938    6.927200260
  154 ARG   CG      1579    6.091895181    5.752679867    6.789527015
  154 ARG   CD      1580    0.183002096    5.715350864    6.764827842
  154 ARG   NE      1581    0.240776193    5.607242050    6.845959065
  154 ARG   HE      1582    0.317270737    5.635797794    6.903684714
  154 ARG   CZ      1583    0.213773276    5.475994006    6.845140791
  154 ARG   NH1     1584    0.132090003    5.417471279    6.756507937
  154 ARG   HH11    1585    0.099084488    5.323079534    6.757344339
  154 ARG   HH12    1586    0.088119770    5.474268560    6.686933419
  154 ARG   NH2     1587    0.257143622    5.397964783    6.945064907
  154 ARG   HH21    1588    0.242610762    5.299081449    6.941924600
  154 ARG   HH22    1589    0.336821168    5.432361868    6.994739441
  154 ARG   C       1590    5.823254492    5.747428596    6.930246382
  154 ARG   O       1591    5.732489087    5.760094464    6.848209142
  155 THR   N       1592    5.836514910    5.636338598    7.002181867
  155 THR   H       1593    5.899863913    5.625352640    7.078780932
  155 THR   CA      1594    5.770638955    5.513291257    6.956015936
  155 THR   CB      1595    5.806711725    5.381848376    7.025508793
  155 THR   OG1     1596    5.772831993    5.385039267    7.164400255
  155 THR   HG1     1597    5.716067765    5.304705555    7.182428990
  155 THR   CG2     1598    5.952420858    5.349235181    6.992078777
  155 THR   C       1599    5.621274792    5.534097517    6.981885617
  155 THR   O       1600    5.542319062    5.457544642    6.926796646
  156 GLY   N       1601    5.590825156    5.617066124    7.081278958
  156 GLY   H       1602    5.662575301    5.656044135    7.139022191
  156 GLY   CA      1603    5.451725923    5.639279620    7.123327706
  156 GLY   C       1604    5.375643387    5.526773627    7.193779770
  156 GLY   O       1605    5.254528568    5.530847721    7.214898584
  157 THR   N       1606    5.461729071    5.448960208    7.258778009
  157 THR   H       1607    5.552620231    5.489602726    7.268181524
  157 THR   CA      1608    5.427581479    5.329774825    7.337762546
  157 THR   CB      1609    5.458830482    5.198515111    7.265621521
  157 THR   OG1     1610    5.598920791    5.191458765    7.237789952
  157 THR   HG1     1611    5.637757128    5.100381668    7.251813328
  157 THR   CG2     1612    5.382236392    5.174999284    7.135278950
  157 THR   C       1613    5.503335683    5.309908143    7.469216345
  157 THR   O       1614    5.593639245    5.391425999    7.487390839
  158 TRP   N       1615    5.458901734    5.228013644    7.564125708
  158 TRP   H       1616    5.365440242    5.194415180    7.552431410
  158 TRP   CA      1617    5.532087756    5.207142843    7.689906770
  158 TRP   CB      1618    5.434280480    5.178116543    7.803940126
  158 TRP   CG      1619    5.369447572    5.310547460    7.844773996
  158 TRP   CD1     1620    5.244855340    5.347322162    7.816249669
  158 TRP   HD1     1621    5.172060694    5.268419752    7.797318669
  158 TRP   CD2     1622    5.424758885    5.420990968    7.908521606
  158 TRP   NE1     1623    5.220446601    5.472614295    7.853599057
  158 TRP   HE1     1624    5.141454510    5.527836807    7.826922938
  158 TRP   CE2     1625    5.331820875    5.524285031    7.904741487
  158 TRP   CE3     1626    5.546959324    5.439683606    7.972048715
  158 TRP   HE3     1627    5.625996279    5.364679275    7.974539651
  158 TRP   CZ2     1628    5.369134770    5.647090135    7.958124770
  158 TRP   HZ2     1629    5.299064637    5.730362780    7.952061344
  158 TRP   CZ3     1630    5.586004592    5.561291388    8.026892903
  158 TRP   HZ3     1631    5.693912430    5.575988389    8.031376453
  158 TRP   CH2     1632    5.496808262    5.666467688    8.009530943
  158 TRP   HH2     1633    5.541862156    5.764592642    8.024449507
  158 TRP   C       1634    5.655090682    5.116151684    7.691338913
  158 TRP   O       1635    5.722069150    5.121041905    7.794386786
  159 ASP   N       1636    5.709177198    5.089262405    7.572851654
  159 ASP   H       1637    5.666097403    5.120214426    7.488083771
  159 ASP   CA      1638    5.817209917    4.989813256    7.565937258
  159 ASP   CB      1639    5.871792190    4.963614893    7.425441000
  159 ASP   CG      1640    5.770655382    4.876264813    7.350972796
  159 ASP   OD1     1641    5.770884073    4.751312522    7.347750905
  159 ASP   OD2     1642    5.693471668    4.937819875    7.274301214
  159 ASP   C       1643    5.940007557    5.017784597    7.652832816
  159 ASP   O       1644    5.980735714    4.926812742    7.724915457
  160 ALA   N       1645    5.982819445    5.143408202    7.644081220
  160 ALA   H       1646    5.936939345    5.209585184    7.584789110
  160 ALA   CA      1647    0.046179336    5.198985867    7.710914892
  160 ALA   CB      1648    0.059690103    5.345236320    7.668043507
  160 ALA   C       1649    0.047819992    5.185675493    7.863333002
  160 ALA   O       1650    0.152861016    5.160990226    7.922385681
  161 TYR   N       1651    5.981491627    5.179236917    7.916997194
  161 TYR   H       1652    5.892620134    5.181826888    7.871207976
  161 TYR   CA      1653    5.960834633    5.156324198    8.060729985
  161 TYR   CB      1654    5.868101746    5.263484770    8.118410220
  161 TYR   CG      1655    5.926688653    5.404418066    8.129097245
  161 TYR   CD1     1656    5.930232500    5.487365360    8.017620112
  161 TYR   HD1     1657    5.873589420    5.458564736    7.929062442
  161 TYR   CD2     1658    5.981771023    5.447244677    8.249324962
  161 TYR   HD2     1659    5.948229811    5.408967373    8.345711254
  161 TYR   CE1     1660    5.990633154    5.612043826    8.028929608
  161 TYR   HE1     1661    5.993543210    5.666176109    7.934375359
  161 TYR   CE2     1662    6.039606817    5.572878562    8.263097640
  161 TYR   HE2     1663    6.036233055    5.626878714    8.357720671
  161 TYR   CZ      1664    6.041265205    5.655059485    8.151018853
  161 TYR   OH      1665    6.106482557    5.774252199    8.156909168
  161 TYR   HH      1666    6.142829087    5.777109152    8.250018680
  161 TYR   C       1667    5.946919031    5.011022505    8.106598770
  161 TYR   O       1668    5.874570344    4.981027759    8.201451910
  162 LYSH  N       1669    6.011086728    4.913977108    8.042132650
  162 LYSH  H       1670    6.086692356    4.926609233    7.977901605
  162 LYSH  CA      1671    5.992861371    4.770451677    8.068154367
  162 LYSH  CB      1672    5.922279767    4.703102066    7.950298962
  162 LYSH  CG      1673    5.772369651    4.731937196    7.960323562
  162 LYSH  CD      1674    5.691169663    4.635469288    7.873667124
  162 LYSH  CE      1675    5.546275188    4.684262350    7.868003058
  162 LYSH  NZ      1676    5.455290211    4.590791419    7.800221819
  162 LYSH  HZ1     1677    5.374807177    4.640424368    7.767677848
  162 LYSH  HZ2     1678    5.425141779    4.515160719    7.858282192
  162 LYSH  HZ3     1679    5.503461181    4.552661588    7.721319660
  162 LYSH  C       1680    0.070980612    4.697755201    8.086899059
  162 LYSH  O1      1681    0.072623342    4.575793548    8.114195876
  162 LYSH  O2      1682    0.175949224    4.756410424    8.052766557
  163 EDSR  F2      1683    5.806578281    0.436833291    7.682953781
  163 EDSR  dMe1    1684    5.944540302    0.390881694    7.635371616
  163 EDSR  CE1     1685    5.904642111    0.376388380    7.616477914
  163 EDSR  dHE1    1686    5.986485702    0.335187508    7.656545533
  163 EDSR  dH4     1687    5.894188369    0.383353631    7.646275211
  163 EDSR  F1      1688    5.703483181    0.461586904    7.593056236
  163 EDSR  dH3     1689    5.718269091    0.444532529    7.486419288
  163 EDSR  CD1     1690    5.864822565    0.355860223    7.491246266
  163 EDSR  HD1     1691    5.923631503    0.305104522    7.414776985
  163 EDSR  CG      1692    5.740781868    0.400616763    7.473856471
  163 EDSR  HG      1693    5.663029999    0.393877552    7.358820526
  163 EDSR  CE3     1694    5.586607733    0.523149611    7.636292649
  163 EDSR  HE3     1695    5.509096540    0.558818188    7.568464305
  163 EDSR  CZ2     1696    5.795280364    0.479396492    7.814801808
  163 EDSR  HZ2     1697    5.865553998    0.452597563    7.893696356
  163 EDSR  dMe2    1698    5.902829451    0.434008441    7.913694805
  163 EDSR  CZ3     1699    5.573696969    0.561765394    7.769194293
  163 EDSR  HZ3     1700    5.475799480    0.587702024    7.809484360
  163 EDSR  d2Me    1701    5.430531634    0.590320043    7.814941243
  163 EDSR  CH2     1702    5.681508073    0.547895364    7.855810235
  163 EDSR  HH2     1703    5.672299208    0.577576853    7.960285697
  163 EDSR  d3Me    1704    6.045967562    0.505341150    7.639886866
  163 EDSR  d4Me    1705    0.122011484    0.475903178    7.566979915
  163 EDSR  d5Me    1706    0.008866791    0.532527957    7.789362994
  163 EDSR  dC10    1707    0.098427860    0.477553900    7.415817963
  164 CL-   CL      1708    0.793391167    5.151837746    1.599458949
  165 CL-   CL      1709    2.459417576    1.325588462    7.333393924
  166 CL-   CL      1710    0.800451893    0.652722818    6.291357857
  167 CL-   CL      1711    5.103060125    3.137793943    7.877943991
  168 CL-   CL      1712    0.051140350    1.986796750    0.981699595
  169 CL-   CL      1713    5.194689655    2.173765979    6.546625899
  170 CL-   CL      1714    0.251056387    5.163666970    2.806953316
  171 CL-   CL      1715    1.309789053    4.771178431    7.998923155
  172 CL-   CL      1716    1.562064611    6.029067496    1.503705625
    1 SOLV  OW      1717    1.541070124    6.335134630    2.396566240
    1 SOLV  HW1     1718    1.635553642    6.318071922    2.368608184
    1 SOLV  HW2     1719    1.489469851    6.371688621    2.319099311
    2 SOLV  OW      1720    5.894070064    3.129957786    2.732969848
    2 SOLV  HW1     1721    5.853743283    3.198710785    2.793357960
    2 SOLV  HW2     1722    5.860066956    3.039365961    2.758206126
    3 SOLV  OW      1723    1.978423019    5.608018433    6.677388799
    3 SOLV  HW1     1724    1.950880526    5.554468498    6.757224527
    3 SOLV  HW2     1725    2.016474251    5.547040594    6.607863685
    4 SOLV  OW      1726    1.047585708    0.694614869    0.478195432
    4 SOLV  HW1     1727    1.076742766    0.644731441    0.396577562
    4 SOLV  HW2     1728    1.040476925    0.631244865    0.555225907
    5 SOLV  OW      1729    3.654164973    2.775925809    2.903419692
    5 SOLV  HW1     1730    3.660138290    2.782295139    2.803802087
    5 SOLV  HW2     1731    3.638755796    2.866981356    2.941778245
    6 SOLV  OW      1732    4.510902172    2.133298941    3.117461836
    6 SOLV  HW1     1733    4.521931853    2.168445768    3.210429493
    6 SOLV  HW2     1734    4.593864391    2.084585906    3.090181602
    7 SOLV  OW      1735    5.608673412    4.370170188    4.220469772
    7 SOLV  HW1     1736    5.692599285    4.317549725    4.234161149
    7 SOLV  HW2     1737    5.626437023    4.445313259    4.156925247
    8 SOLV  OW      1738    1.212699287    1.591940005    2.913494987
    8 SOLV  HW1     1739    1.307174579    1.559538915    2.908541859
    8 SOLV  HW2     1740    1.150423740    1.513781665    2.909894641
    9 SOLV  OW      1741    1.967780171    2.826997510    3.937073340
    9 SOLV  HW1     1742    1.937215494    2.921339646    3.924217856
    9 SOLV  HW2     1743    1.993512954    2.787957560    3.848678535
   10 SOLV  OW      1744    4.143791433    5.636828653    8.485500554
   10 SOLV  HW1     1745    4.156321715    5.653107696    8.583367407
   10 SOLV  HW2     1746    4.231372399    5.647558464    8.438443390
   11 SOLV  OW      1747    3.923021022    3.994024490    3.309424112
   11 SOLV  HW1     1748    4.005413422    4.050690186    3.310066648
   11 SOLV  HW2     1749    3.882170527    3.995633094    3.218163049
   12 SOLV  OW      1750    2.172164608    0.604500416    6.769544406
   12 SOLV  HW1     1751    2.171472719    0.697672636    6.733234697
   12 SOLV  HW2     1752    2.179747007    0.539361174    6.694050504
   13 SOLV  OW      1753    1.299907010    2.986244344    5.358276883
   13 SOLV  HW1     1754    1.252062770    2.909325061    5.315917681
   13 SOLV  HW2     1755    1.240266575    3.029406775    5.425952234
   14 SOLV  OW      1756    0.664072067    5.535450512    5.905721909
   14 SOLV  HW1     1757    0.696198141    5.452493240    5.951393687
   14 SOLV  HW2     1758    0.713705990    5.614548516    5.941497682
   15 SOLV  OW      1759    2.760197153    1.061654976    5.453791319
   15 SOLV  HW1     1760    2.687970646    1.130582259    5.459475436
   15 SOLV  HW2     1761    2.843437605    1.097001121    5.496471670
   16 SOLV  OW      1762    4.757759536    3.969901860    0.391865950
   16 SOLV  HW1     1763    4.795100402    4.058060870    0.420737295
   16 SOLV  HW2     1764    4.824155179    3.923057544    0.333580801
   17 SOLV  OW      1765    2.279612566    1.201425704    5.658309389
   17 SOLV  HW1     1766    2.328821986    1.262910181    5.719937512
   17 SOLV  HW2     1767    2.274369283    1.242600208    5.567330851
   18 SOLV  OW      1768    1.976720955    3.949507607    6.918704978
   18 SOLV  HW1     1769    1.898319191    3.899982283    6.956126310
   18 SOLV  HW2     1770    2.056958298    3.889825926    6.918751946
   19 SOLV  OW      1771    1.586115936    5.913198794    5.915320368
   19 SOLV  HW1     1772    1.680825474    5.928797215    5.887271952
   19 SOLV  HW2     1773    1.532372645    5.883738111    5.836303486
   20 SOLV  OW      1774    1.975578100    0.269830820    1.880906351
   20 SOLV  HW1     1775    2.070872833    0.294857112    1.863802144
   20 SOLV  HW2     1776    1.964831897    0.170890396    1.871147317
   21 SOLV  OW      1777    3.333591825    5.987834840    7.518442284
   21 SOLV  HW1     1778    3.288616942    6.068720858    7.480565574
   21 SOLV  HW2     1779    3.276332230    5.907388614    7.502641626
   22 SOLV  OW      1780    0.315186516    2.175874864    3.542686540
   22 SOLV  HW1     1781    0.322600771    2.161965335    3.443936775
   22 SOLV  HW2     1782    0.263296833    2.100575630    3.583151513
   23 SOLV  OW      1783    1.561388083    5.640856244    6.992075532
   23 SOLV  HW1     1784    1.592945293    5.639507276    6.897195287
   23 SOLV  HW2     1785    1.494891828    5.567503869    7.006132999
   24 SOLV  OW      1786    2.862863167    1.185616582    0.544820285
   24 SOLV  HW1     1787    2.772311635    1.225622124    0.530681577
   24 SOLV  HW2     1788    2.856787091    1.112594237    0.612870070
   25 SOLV  OW      1789    5.238139381    3.814971102    4.544685426
   25 SOLV  HW1     1790    5.215009404    3.833713120    4.449219628
   25 SOLV  HW2     1791    5.155318246    3.789704545    4.594707374
   26 SOLV  OW      1792    3.392629540    5.510971746    0.013486694
   26 SOLV  HW1     1793    3.408038955    5.472140530    0.104341592
   26 SOLV  HW2     1794    3.346304736    5.599150545    0.022343419
   27 SOLV  OW      1795    0.115550533    1.719912869    7.603164383
   27 SOLV  HW1     1796    0.159667626    1.666825584    7.530808535
   27 SOLV  HW2     1797    0.165716776    1.707672860    7.688799980
   28 SOLV  OW      1798    1.060845071    4.721301574    1.075304511
   28 SOLV  HW1     1799    1.049746845    4.807149602    1.025235714
   28 SOLV  HW2     1800    0.972003948    4.691203839    1.109964608
   29 SOLV  OW      1801    3.289579435    1.964808651    2.358930570
   29 SOLV  HW1     1802    3.370198961    2.023972727    2.358828289
   29 SOLV  HW2     1803    3.212557394    2.013351456    2.317564616
   30 SOLV  OW      1804    1.129198601    3.724099375    6.294403612
   30 SOLV  HW1     1805    1.061306648    3.791528440    6.323454097
   30 SOLV  HW2     1806    1.161072191    3.746443647    6.202290682
   31 SOLV  OW      1807    5.841042428    0.426967180    4.453081995
   31 SOLV  HW1     1808    5.802321659    0.349099561    4.502450678
   31 SOLV  HW2     1809    5.901812411    0.478087399    4.513857536
   32 SOLV  OW      1810    5.450181378    3.353688339    7.439080531
   32 SOLV  HW1     1811    5.536960129    3.397713127    7.462128254
   32 SOLV  HW2     1812    5.407931610    3.317705142    7.522267697
   33 SOLV  OW      1813    0.172977490    5.810132298    4.816520028
   33 SOLV  HW1     1814    0.265116229    5.797758179    4.853361052
   33 SOLV  HW2     1815    0.174708537    5.880284511    4.745276756
   34 SOLV  OW      1816    3.276751369    0.865675599    7.697568091
   34 SOLV  HW1     1817    3.213491991    0.939246067    7.721766835
   34 SOLV  HW2     1818    3.277114479    0.796826756    7.770091547
   35 SOLV  OW      1819    1.498849204    4.260294183    1.022063447
   35 SOLV  HW1     1820    1.590849720    4.227485519    1.000628739
   35 SOLV  HW2     1821    1.431340031    4.202721784    0.975934384
   36 SOLV  OW      1822    5.090007403    3.390283077    0.532504519
   36 SOLV  HW1     1823    5.186720603    3.370930232    0.516013164
   36 SOLV  HW2     1824    5.047596345    3.422648999    0.447925142
   37 SOLV  OW      1825    5.382401064    5.161087284    1.714260223
   37 SOLV  HW1     1826    5.338797441    5.226230519    1.776348969
   37 SOLV  HW2     1827    5.322934138    5.081598573    1.702211783
   38 SOLV  OW      1828    3.435947658    0.062798851    4.544735494
   38 SOLV  HW1     1829    3.515979484    0.018872526    4.503926961
   38 SOLV  HW2     1830    3.464628835    0.144565055    4.594651584
   39 SOLV  OW      1831    0.485418745    0.624848654    6.046176418
   39 SOLV  HW1     1832    0.578081823    0.633507092    6.009590502
   39 SOLV  HW2     1833    0.488914962    0.580143839    6.135558750
   40 SOLV  OW      1834    2.354895350    6.012598962    0.457745032
   40 SOLV  HW1     1835    2.384223592    6.089502540    0.514539742
   40 SOLV  HW2     1836    2.420098547    5.999547767    0.383057726
   41 SOLV  OW      1837    5.523892989    4.015683787    2.288300032
   41 SOLV  HW1     1838    5.504735707    4.066757157    2.372111971
   41 SOLV  HW2     1839    5.619363586    4.029485790    2.261940805
   42 SOLV  OW      1840    5.487488389    4.592610834    3.524451159
   42 SOLV  HW1     1841    5.583055724    4.599112843    3.553166191
   42 SOLV  HW2     1842    5.465544362    4.669230903    3.464054464
   43 SOLV  OW      1843    5.467431378    0.609879656    2.997232779
   43 SOLV  HW1     1844    5.435858910    0.529298336    2.947135253
   43 SOLV  HW2     1845    5.544533110    0.584677412    3.055714503
   44 SOLV  OW      1846    6.000698614    0.630061002    4.209514477
   44 SOLV  HW1     1847    6.033526607    0.643485470    4.303013329
   44 SOLV  HW2     1848    6.074685664    0.649469159    4.145100681
   45 SOLV  OW      1849    3.679084394    3.644462369    5.759258080
   45 SOLV  HW1     1850    3.608518467    3.622880080    5.826745796
   45 SOLV  HW2     1851    3.737901334    3.717192175    5.794626159
   46 SOLV  OW      1852    4.407259241    2.107247989    5.513395514
   46 SOLV  HW1     1853    4.456545670    2.177219540    5.565113566
   46 SOLV  HW2     1854    4.452513907    2.018882032    5.525372667
   47 SOLV  OW      1855    5.309381759    1.544814832    0.589536305
   47 SOLV  HW1     1856    5.369487227    1.550877318    0.509846191
   47 SOLV  HW2     1857    5.231597318    1.606474427    0.577386657
   48 SOLV  OW      1858    2.807126823    3.477493184    0.388712906
   48 SOLV  HW1     1859    2.720257652    3.461492970    0.341833393
   48 SOLV  HW2     1860    2.800517406    3.445142997    0.483104215
   49 SOLV  OW      1861    3.162961975    2.692325584    3.656536253
   49 SOLV  HW1     1862    3.063017023    2.690378427    3.659213446
   49 SOLV  HW2     1863    3.195404192    2.635258631    3.581098974
   50 SOLV  OW      1864    4.088492823    6.243469628    4.102969406
   50 SOLV  HW1     1865    4.077763429    6.171842399    4.171921722
   50 SOLV  HW2     1866    4.154527502    6.213732633    4.034012799
   51 SOLV  OW      1867    5.964203710    4.746454765    6.148737052
   51 SOLV  HW1     1868    5.991173352    4.809325402    6.075799822
   51 SOLV  HW2     1869    6.035121454    4.676988539    6.160781677
   52 SOLV  OW      1870    4.786524635    5.172462432    1.404353647
   52 SOLV  HW1     1871    4.865299762    5.228967793    1.428880752
   52 SOLV  HW2     1872    4.703827418    5.210986685    1.445304635
   53 SOLV  OW      1873    5.011120101    5.826888654    3.914431762
   53 SOLV  HW1     1874    5.048884159    5.838620237    3.822582999
   53 SOLV  HW2     1875    5.039403239    5.738227357    3.951026738
   54 SOLV  OW      1876    0.046334773    4.122337576    2.313456202
   54 SOLV  HW1     1877    0.100044976    4.043744601    2.282824053
   54 SOLV  HW2     1878    0.043131199    4.190903417    2.240734978
   55 SOLV  OW      1879    4.124032682    1.277129057    4.410682739
   55 SOLV  HW1     1880    4.055685470    1.250659920    4.342653576
   55 SOLV  HW2     1881    4.089082669    1.257723164    4.502344344
   56 SOLV  OW      1882    4.325744575    0.839698080    6.813967590
   56 SOLV  HW1     1883    4.275059707    0.765418021    6.857710450
   56 SOLV  HW2     1884    4.302136213    0.926456028    6.857735484
   57 SOLV  OW      1885    2.000830948    4.382965114    5.109074323
   57 SOLV  HW1     1886    1.917014240    4.432522386    5.131852038
   57 SOLV  HW2     1887    2.071061422    4.403104022    5.177353824
   58 SOLV  OW      1888    0.509776812    2.484452262    6.042640207
   58 SOLV  HW1     1889    0.560779789    2.478933130    5.956801955
   58 SOLV  HW2     1890    0.560303013    2.540962748    6.107859855
   59 SOLV  OW      1891    0.599482199    4.949378178    6.692498523
   59 SOLV  HW1     1892    0.654505972    5.031345241    6.676569954
   59 SOLV  HW2     1893    0.627976516    4.906216461    6.778085125
   60 SOLV  OW      1894    5.284519737    3.551192397    4.162694002
   60 SOLV  HW1     1895    5.192120288    3.513137828    4.158937493
   60 SOLV  HW2     1896    5.297152479    3.615561132    4.087215239
   61 SOLV  OW      1897    3.799675846    4.706495118    7.849617212
   61 SOLV  HW1     1898    3.793290303    4.661583296    7.938735556
   61 SOLV  HW2     1899    3.707741490    4.722211257    7.813547530
   62 SOLV  OW      1900    1.331737923    1.089341593    6.052363120
   62 SOLV  HW1     1901    1.301171935    1.017975059    6.115390756
   62 SOLV  HW2     1902    1.413650389    1.133401906    6.089092087
   63 SOLV  OW      1903    4.276821256    0.214654311    7.321773283
   63 SOLV  HW1     1904    4.223336052    0.158500095    7.384907849
   63 SOLV  HW2     1905    4.323855234    0.286627290    7.372838190
   64 SOLV  OW      1906    2.328757852    3.308080218    7.049018628
   64 SOLV  HW1     1907    2.253547547    3.266959835    6.997516821
   64 SOLV  HW2     1908    2.409081025    3.316145652    6.990000940
   65 SOLV  OW      1909    4.402524503    3.158105622    0.213509309
   65 SOLV  HW1     1910    4.382025585    3.157362951    0.311382650
   65 SOLV  HW2     1911    4.452811452    3.241455270    0.190617497
   66 SOLV  OW      1912    1.440265080    4.164091674    4.238068339
   66 SOLV  HW1     1913    1.472995901    4.184158818    4.330404189
   66 SOLV  HW2     1914    1.340721742    4.173214967    4.235272175
   67 SOLV  OW      1915    1.812842022    2.073395055    7.699591959
   67 SOLV  HW1     1916    1.841349750    2.018058299    7.621329073
   67 SOLV  HW2     1917    1.721125819    2.045766015    7.728309733
   68 SOLV  OW      1918    4.205499664    4.139229949    7.001988465
   68 SOLV  HW1     1919    4.159038366    4.102350541    7.082494266
   68 SOLV  HW2     1920    4.153487405    4.115829964    6.919847714
   69 SOLV  OW      1921    4.481714596    5.083929941    0.508291946
   69 SOLV  HW1     1922    4.575814022    5.077240058    0.475118502
   69 SOLV  HW2     1923    4.418733452    5.056331658    0.435685819
   70 SOLV  OW      1924    3.721536579    2.856555349    0.057893376
   70 SOLV  HW1     1925    3.727941910    2.814815795    0.148539464
   70 SOLV  HW2     1926    3.625425622    2.863782744    0.031240673
   71 SOLV  OW      1927    2.510752599    3.789326891    3.195191500
   71 SOLV  HW1     1928    2.472753342    3.853651280    3.128720636
   71 SOLV  HW2     1929    2.573725636    3.726914850    3.148941321
   72 SOLV  OW      1930    5.019585838    5.999555694    8.366287128
   72 SOLV  HW1     1931    4.931365078    5.953132632    8.358417495
   72 SOLV  HW2     1932    5.005054873    6.093943398    8.395947665
   73 SOLV  OW      1933    0.593833606    0.357188657    5.204712975
   73 SOLV  HW1     1934    0.659915969    0.316537569    5.267804744
   73 SOLV  HW2     1935    0.507152607    0.372116439    5.252289233
   74 SOLV  OW      1936    2.745212598    5.544009649    2.877140336
   74 SOLV  HW1     1937    2.720294607    5.619418257    2.816373855
   74 SOLV  HW2     1938    2.662622788    5.495053309    2.905107928
   75 SOLV  OW      1939    4.363844802    2.037578750    2.064142539
   75 SOLV  HW1     1940    4.302302032    1.995062312    1.997773837
   75 SOLV  HW2     1941    4.415470348    1.966551366    2.111994886
   76 SOLV  OW      1942    3.361572292    4.864744412    6.254686555
   76 SOLV  HW1     1943    3.264266624    4.843058054    6.246860016
   76 SOLV  HW2     1944    3.412922465    4.781111762    6.273887289
   77 SOLV  OW      1945    2.376597562    3.010130225    6.707997941
   77 SOLV  HW1     1946    2.476232810    3.015524426    6.714606881
   77 SOLV  HW2     1947    2.339708855    2.970536907    6.792090379
   78 SOLV  OW      1948    3.916941131    5.306958764    7.957237964
   78 SOLV  HW1     1949    3.842908848    5.240197507    7.965117372
   78 SOLV  HW2     1950    3.957304061    5.322763714    8.047354384
   79 SOLV  OW      1951    2.085954424    3.145905310    4.365743857
   79 SOLV  HW1     1952    2.059582562    3.073318554    4.302217452
   79 SOLV  HW2     1953    2.021597610    3.222044251    4.357932815
   80 SOLV  OW      1954    1.231839343    3.638076111    7.951029268
   80 SOLV  HW1     1955    1.165459197    3.674709234    8.016233777
   80 SOLV  HW2     1956    1.278407333    3.559389914    7.991524222
   81 SOLV  OW      1957    4.329409533    1.501658123    5.089378157
   81 SOLV  HW1     1958    4.320940577    1.417263967    5.142348141
   81 SOLV  HW2     1959    4.425329875    1.529792965    5.086612512
   82 SOLV  OW      1960    1.358938645    3.043903766    3.738679268
   82 SOLV  HW1     1961    1.310504798    2.957521921    3.724811701
   82 SOLV  HW2     1962    1.354684796    3.098326905    3.654894270
   83 SOLV  OW      1963    0.408721101    3.222109101    6.898111884
   83 SOLV  HW1     1964    0.454093337    3.243046946    6.811492695
   83 SOLV  HW2     1965    0.475276454    3.183888831    6.962217406
   84 SOLV  OW      1966    5.893011101    5.098152155    4.086733159
   84 SOLV  HW1     1967    5.908454223    5.194950947    4.066947825
   84 SOLV  HW2     1968    5.976366493    5.046444355    4.067287808
   85 SOLV  OW      1969    5.534417165    1.388986193    5.825239950
   85 SOLV  HW1     1970    5.531679355    1.488868800    5.829229394
   85 SOLV  HW2     1971    5.522627408    1.359073470    5.730549962
   86 SOLV  OW      1972    2.299822045    6.103892838    8.394536217
   86 SOLV  HW1     1973    2.296971046    6.073386544    8.489726382
   86 SOLV  HW2     1974    2.234873478    6.178818770    8.381586081
   87 SOLV  OW      1975    4.008530972    3.799095581    5.418586795
   87 SOLV  HW1     1976    4.101516511    3.763869837    5.407966239
   87 SOLV  HW2     1977    3.945047006    3.741755162    5.366800556
   88 SOLV  OW      1978    3.877534256    4.315274028    4.165048139
   88 SOLV  HW1     1979    3.972872024    4.318381326    4.135031823
   88 SOLV  HW2     1980    3.848237723    4.220008739    4.173182475
   89 SOLV  OW      1981    2.176659020    5.338988160    7.228468742
   89 SOLV  HW1     1982    2.106357022    5.375902139    7.289255012
   89 SOLV  HW2     1983    2.181287185    5.239683597    7.239291119
   90 SOLV  OW      1984    5.607824644    5.996239214    3.394105562
   90 SOLV  HW1     1985    5.692225983    5.976322989    3.344308918
   90 SOLV  HW2     1986    5.559935045    6.071912765    3.349607753
   91 SOLV  OW      1987    5.508298383    3.308821221    4.312086039
   91 SOLV  HW1     1988    5.534816873    3.294348787    4.216758999
   91 SOLV  HW2     1989    5.562745007    3.383172506    4.350910936
   92 SOLV  OW      1990    1.770899098    5.153237261    4.097174902
   92 SOLV  HW1     1991    1.730385368    5.062061670    4.090422912
   92 SOLV  HW2     1992    1.864358492    5.145693128    4.131936684
   93 SOLV  OW      1993    4.606608772    2.316860807    6.907325061
   93 SOLV  HW1     1994    4.594606347    2.326171496    6.808485890
   93 SOLV  HW2     1995    4.690849506    2.266338897    6.926060046
   94 SOLV  OW      1996    4.208858970    3.589025239    5.489898493
   94 SOLV  HW1     1997    4.250376438    3.516388892    5.435124641
   94 SOLV  HW2     1998    4.275495058    3.662198264    5.504226445
   95 SOLV  OW      1999    3.526263633    4.945013702    3.441595275
   95 SOLV  HW1     2000    3.585997051    4.909680314    3.513591232
   95 SOLV  HW2     2001    3.471926563    5.020850450    3.477598021
   96 SOLV  OW      2002    5.271973063    3.563099694    5.848468989
   96 SOLV  HW1     2003    5.306590603    3.479601035    5.805695656
   96 SOLV  HW2     2004    5.234461370    3.541312366    5.938569674
   97 SOLV  OW      2005    1.439975283    4.099135716    8.086432839
   97 SOLV  HW1     2006    1.403534324    4.018012651    8.132160734
   97 SOLV  HW2     2007    1.451390486    4.172720012    8.153178360
   98 SOLV  OW      2008    4.210725304    4.511784004    0.156288055
   98 SOLV  HW1     2009    4.133639963    4.486351865    0.214691787
   98 SOLV  HW2     2010    4.238878028    4.605442119    0.177157087
   99 SOLV  OW      2011    1.134829432    0.111103603    4.391659865
   99 SOLV  HW1     2012    1.156274034    0.120338416    4.294424053
   99 SOLV  HW2     2013    1.119063940    0.201650948    4.431062687
  100 SOLV  OW      2014    5.067261577    0.512539239    3.668950187
  100 SOLV  HW1     2015    5.045088310    0.423707265    3.628735791
  100 SOLV  HW2     2016    5.166555351    0.524124016    3.671498158
  101 SOLV  OW      2017    4.858629430    3.260650586    0.587758842
  101 SOLV  HW1     2018    4.883299705    3.170416865    0.623102721
  101 SOLV  HW2     2019    4.940548571    3.317705142    0.581931614
  102 SOLV  OW      2020    5.056553461    0.314360398    5.692584561
  102 SOLV  HW1     2021    5.123340348    0.295517082    5.764587193
  102 SOLV  HW2     2022    5.076572743    0.403039755    5.650929645
  103 SOLV  OW      2023    5.404941554    2.884979511    3.819496443
  103 SOLV  HW1     2024    5.454044819    2.801273191    3.795370714
  103 SOLV  HW2     2025    5.415445464    2.902761659    3.917340220
  104 SOLV  OW      2026    0.167650374    3.347878575    6.843849319
  104 SOLV  HW1     2027    0.225768511    3.281998987    6.891620723
  104 SOLV  HW2     2028    0.207903259    3.369480891    6.754894352
  105 SOLV  OW      2029    4.672530083    3.382554766    2.197838144
  105 SOLV  HW1     2030    4.578713659    3.353886702    2.217243202
  105 SOLV  HW2     2031    4.688359829    3.380205874    2.099127242
  106 SOLV  OW      2032    2.237876827    0.086473985    8.155732261
  106 SOLV  HW1     2033    2.194849101    0.110059490    8.242865926
  106 SOLV  HW2     2034    2.242780364    0.167881132    8.097863747
  107 SOLV  OW      2035    5.337672765    4.397523616    4.349455634
  107 SOLV  HW1     2036    5.431433698    4.405720418    4.315667550
  107 SOLV  HW2     2037    5.323081659    4.305294100    4.385243090
  108 SOLV  OW      2038    2.457028262    1.675247452    6.962658241
  108 SOLV  HW1     2039    2.496645421    1.763179608    6.936231900
  108 SOLV  HW2     2040    2.522586225    1.624649487    7.018711204
  109 SOLV  OW      2041    1.952095860    3.278206953    4.041201094
  109 SOLV  HW1     2042    1.952690832    3.331476627    4.125829376
  109 SOLV  HW2     2043    2.044164325    3.243760836    4.022849127
  110 SOLV  OW      2044    3.500494968    4.983012125    7.431140862
  110 SOLV  HW1     2045    3.435618165    5.051367204    7.397696457
  110 SOLV  HW2     2046    3.541755779    5.015117815    7.516385812
  111 SOLV  OW      2047    4.887338144    4.182406924    2.588576915
  111 SOLV  HW1     2048    4.881109719    4.083230630    2.599765144
  111 SOLV  HW2     2049    4.800994565    4.217332738    2.552177680
  112 SOLV  OW      2050    0.013994122    3.600331008    7.289417017
  112 SOLV  HW1     2051   -0.067640393    3.542712832    7.285432222
  112 SOLV  HW2     2052    0.041131112    3.626145926    7.196696360
  113 SOLV  OW      2053    2.624598974    0.515541574    0.182930611
  113 SOLV  HW1     2054    2.665722218    0.580252498    0.247128058
  113 SOLV  HW2     2055    2.637143085    0.548790774    0.089458260
  114 SOLV  OW      2056    1.559126095    1.330279760    4.632387390
  114 SOLV  HW1     2057    1.533481526    1.418906189    4.670957419
  114 SOLV  HW2     2058    1.548892610    1.259354180    4.702135544
  115 SOLV  OW      2059    5.509932200    6.228769848    3.243679945
  115 SOLV  HW1     2060    5.437125802    6.239095333    3.175911612
  115 SOLV  HW2     2061    5.564269927    6.312641631    3.247267894
  116 SOLV  OW      2062    3.530211593    2.656814455    3.189835684
  116 SOLV  HW1     2063    3.509397963    2.750807547    3.216891329
  116 SOLV  HW2     2064    3.626019997    2.650618693    3.161865470
  117 SOLV  OW      2065    0.923717324    4.537322239    5.827413366
  117 SOLV  HW1     2066    0.878801270    4.626451490    5.821211167
  117 SOLV  HW2     2067    0.997808317    4.541924297    5.894415425
  118 SOLV  OW      2068    1.588944882    4.984710374    8.353372635
  118 SOLV  HW1     2069    1.626591877    5.075649812    8.335690801
  118 SOLV  HW2     2070    1.501215024    4.975227428    8.306325008
  119 SOLV  OW      2071    1.788321950    4.077050604    1.727665022
  119 SOLV  HW1     2072    1.689763039    4.071899589    1.743775266
  119 SOLV  HW2     2073    1.805493153    4.122909302    1.640475180
  120 SOLV  OW      2074    4.311374900    0.313381097    8.147897139
  120 SOLV  HW1     2075    4.284704300    0.286981996    8.240588560
  120 SOLV  HW2     2076    4.384057262    0.252773044    8.115588079
  121 SOLV  OW      2077    4.507838981    0.670917576    2.708654338
  121 SOLV  HW1     2078    4.505579853    0.593681198    2.772131629
  121 SOLV  HW2     2079    4.418292618    0.681075424    2.665316193
  122 SOLV  OW      2080    2.372602635    3.514411217    8.344984384
  122 SOLV  HW1     2081    2.381810566    3.537981671    8.248239415
  122 SOLV  HW2     2082    2.406240993    3.421442129    8.359989651
  123 SOLV  OW      2083    5.509057327    3.139371472    6.167168173
  123 SOLV  HW1     2084    5.496170788    3.231350649    6.204231640
  123 SOLV  HW2     2085    5.603798454    3.128539677    6.137056252
  124 SOLV  OW      2086    0.731768160    5.556820012    8.595750805
  124 SOLV  HW1     2087    0.819098191    5.508115024    8.594647338
  124 SOLV  HW2     2088    0.726298440    5.613589182    8.677892579
  125 SOLV  OW      2089    4.547593946    4.982435392    4.476056882
  125 SOLV  HW1     2090    4.639243392    5.022047188    4.481644440
  125 SOLV  HW2     2091    4.554373473    4.886432200    4.448903009
  126 SOLV  OW      2092    3.275768611    1.455190030    3.356483720
  126 SOLV  HW1     2093    3.184780059    1.415329803    3.344985786
  126 SOLV  HW2     2094    3.345017280    1.389052116    3.327668553
  127 SOLV  OW      2095    4.902401734    6.028013712    3.526688710
  127 SOLV  HW1     2096    4.911698952    6.118239536    3.568793282
  127 SOLV  HW2     2097    4.816398139    5.986252670    3.556002885
  128 SOLV  OW      2098    2.942435562    5.178395339    5.417118380
  128 SOLV  HW1     2099    2.951083212    5.080976422    5.396268749
  128 SOLV  HW2     2100    2.850881007    5.209848837    5.392051140
  129 SOLV  OW      2101    1.215662342    1.062519598    3.657497553
  129 SOLV  HW1     2102    1.146303405    1.020568329    3.716058194
  129 SOLV  HW2     2103    1.171652932    1.125787201    3.593776837
  130 SOLV  OW      2104    0.334628469    0.462998328    5.825115257
  130 SOLV  HW1     2105    0.354122814    0.366134627    5.809709895
  130 SOLV  HW2     2106    0.323566869    0.479599474    5.923104946
  131 SOLV  OW      2107    5.248023286    4.027726744    6.145183197
  131 SOLV  HW1     2108    5.294921008    3.983720790    6.221760112
  131 SOLV  HW2     2109    5.310229453    4.033949923    6.067134529
  132 SOLV  OW      2110    0.347785343    3.690946913    3.028413527
  132 SOLV  HW1     2111    0.358020854    3.724344230    3.122114081
  132 SOLV  HW2     2112    0.256150589    3.712992685    2.994992129
  133 SOLV  OW      2113    0.805159039    4.299502933    5.699394487
  133 SOLV  HW1     2114    0.853462710    4.384662887    5.719753215
  133 SOLV  HW2     2115    0.830317474    4.229992481    5.766739152
  134 SOLV  OW      2116    4.369249255    4.389516833    0.471613941
  134 SOLV  HW1     2117    4.446893924    4.417129898    0.414968122
  134 SOLV  HW2     2118    4.377859235    4.292686093    0.495057616
  135 SOLV  OW      2119    1.530573426    2.894909133    8.414431357
  135 SOLV  HW1     2120    1.546628953    2.903138836    8.316072687
  135 SOLV  HW2     2121    1.470173512    2.817161825    8.431955791
  136 SOLV  OW      2122    3.357470792    6.286249816    4.037341110
  136 SOLV  HW1     2123    3.369554756    6.345193027    4.117213912
  136 SOLV  HW2     2124    3.393113766    6.195026556    4.057536523
  137 SOLV  OW      2125    5.066345755    4.940742926    6.604473623
  137 SOLV  HW1     2126    4.996930193    4.997649662    6.648553486
  137 SOLV  HW2     2127    5.094596289    4.868100976    6.667123366
  138 SOLV  OW      2128    2.053080910    5.358538295    6.495739043
  138 SOLV  HW1     2129    1.979340689    5.417006548    6.461919011
  138 SOLV  HW2     2130    2.020808685    5.264053704    6.501317065
  139 SOLV  OW      2131    2.550103207    2.351104985    1.098851362
  139 SOLV  HW1     2132    2.629923557    2.303250969    1.062264134
  139 SOLV  HW2     2133    2.569395255    2.381645820    1.192098325
  140 SOLV  OW      2134    0.430726164    0.260369779    5.490498829
  140 SOLV  HW1     2135    0.382761880    0.331325549    5.542118891
  140 SOLV  HW2     2136    0.461215381    0.188522550    5.553015296
  141 SOLV  OW      2137    4.976614975    0.780881855    1.918599718
  141 SOLV  HW1     2138    4.954051002    0.876175993    1.898355311
  141 SOLV  HW2     2139    5.043277408    0.777506754    1.993062226
  142 SOLV  OW      2140    4.050861803    2.716585066    7.769866778
  142 SOLV  HW1     2141    4.104718461    2.678402704    7.844976828
  142 SOLV  HW2     2142    4.101685907    2.707173526    7.684261460
  143 SOLV  OW      2143    5.132153698    6.048728011    6.451341608
  143 SOLV  HW1     2144    5.081260393    6.001168084    6.523090087
  143 SOLV  HW2     2145    5.068651194    6.080635367    6.380990257
  144 SOLV  OW      2146    4.633483457    4.705481604    1.241130721
  144 SOLV  HW1     2147    4.572594429    4.640396662    1.195783072
  144 SOLV  HW2     2148    4.720720268    4.709051790    1.192377036
  145 SOLV  OW      2149    0.201109903    4.992750416    6.258870071
  145 SOLV  HW1     2150    0.157905034    4.913780622    6.302425176
  145 SOLV  HW2     2151    0.298042969    4.995401741    6.283301213
  146 SOLV  OW      2152    5.400201034    3.551858060    7.672283473
  146 SOLV  HW1     2153    5.463581945    3.483316061    7.636439929
  146 SOLV  HW2     2154    5.306928023    3.528685048    7.644659500
  147 SOLV  OW      2155    5.577440778    0.773984490    4.766063445
  147 SOLV  HW1     2156    5.637987706    0.840445460    4.809846477
  147 SOLV  HW2     2157    5.629570636    0.719737720    4.700187194
  148 SOLV  OW      2158    2.171816041    0.892852062    6.742261788
  148 SOLV  HW1     2159    2.100968781    0.961519588    6.758551918
  148 SOLV  HW2     2160    2.214261788    0.909229214    6.653210619
  149 SOLV  OW      2161    0.084293320    2.314982552    1.057668632
  149 SOLV  HW1     2162    0.062500456    2.376710334    0.982073044
  149 SOLV  HW2     2163    0.072866994    2.220262048    1.027711682
  150 SOLV  OW      2164    1.226262633    4.741527147    0.310515644
  150 SOLV  HW1     2165    1.299408479    4.673976131    0.319814174
  150 SOLV  HW2     2166    1.264822291    4.828312752    0.279189193
  151 SOLV  OW      2167    2.910591536    5.299335714    1.801065259
  151 SOLV  HW1     2168    2.942936478    5.229326731    1.737406174
  151 SOLV  HW2     2169    2.955874693    5.287512460    1.889437176
  152 SOLV  OW      2170    0.760241794    0.818718511    6.666475347
  152 SOLV  HW1     2171    0.754855520    0.880339720    6.745048534
  152 SOLV  HW2     2172    0.822771374    0.856885257    6.598407084
  153 SOLV  OW      2173    2.446827321    2.339045100    8.574433375
  153 SOLV  HW1     2174    2.494164208    2.390971529    8.503280154
  153 SOLV  HW2     2175    2.512692127    2.309821524    8.643771280
  154 SOLV  OW      2176    2.647413882    1.504580528    5.231379760
  154 SOLV  HW1     2177    2.705870096    1.478526477    5.154542254
  154 SOLV  HW2     2178    2.640211998    1.604235684    5.235490320
  155 SOLV  OW      2179    0.484131706    2.838629673    4.418541941
  155 SOLV  HW1     2180    0.477203048    2.764216876    4.352098733
  155 SOLV  HW2     2181    0.421093014    2.911981035    4.393132810
  156 SOLV  OW      2182    1.424234110    1.091366118    5.125821262
  156 SOLV  HW1     2183    1.434437673    1.056045246    5.218817291
  156 SOLV  HW2     2184    1.505436448    1.068180589    5.072262625
  157 SOLV  OW      2185    4.670292295    4.789841905    6.010458581
  157 SOLV  HW1     2186    4.667029429    4.873829558    6.064637580
  157 SOLV  HW2     2187    4.595067208    4.729771364    6.037526146
  158 SOLV  OW      2188    0.753634285    5.153673923    6.582595339
  158 SOLV  HW1     2189    0.705098871    5.164363024    6.495819867
  158 SOLV  HW2     2190    0.778943102    5.243728354    6.617944940
  159 SOLV  OW      2191    4.171586649    0.532835264    6.936256099
  159 SOLV  HW1     2192    4.263245751    0.493897714    6.927178225
  159 SOLV  HW2     2193    4.155356123    0.557988990    7.031669923
  160 SOLV  OW      2194    4.101763989    1.441354649    7.000815569
  160 SOLV  HW1     2195    4.016071410    1.391224936    6.988827567
  160 SOLV  HW2     2196    4.147168977    1.451401930    6.912286653
  161 SOLV  OW      2197    5.198197973    3.010236798    1.691265071
  161 SOLV  HW1     2198    5.276183520    2.968035190    1.737495104
  161 SOLV  HW2     2199    5.157944954    2.944759182    1.627294136
  162 SOLV  OW      2200    4.903472587    5.464021453    2.940316029
  162 SOLV  HW1     2201    4.979563249    5.525167436    2.962025632
  162 SOLV  HW2     2202    4.832054316    5.473772976    3.009628832
  163 SOLV  OW      2203    1.258265684    6.206478744    6.286358205
  163 SOLV  HW1     2204    1.323554354    6.211251926    6.210763810
  163 SOLV  HW2     2205    1.303845552    6.232544806    6.371464038
  164 SOLV  OW      2206    2.457200399    0.317232140    4.463614814
  164 SOLV  HW1     2207    2.437741459    0.356249679    4.553608448
  164 SOLV  HW2     2208    2.407970237    0.230790587    4.453408627
  165 SOLV  OW      2209    5.633179596    4.205801664    0.317947304
  165 SOLV  HW1     2210    5.723502396    4.162983270    0.320828433
  165 SOLV  HW2     2211    5.565272950    4.142955942    0.355881681
  166 SOLV  OW      2212    4.310823559    4.913681082    3.938631639
  166 SOLV  HW1     2213    4.278601522    4.900286178    4.032345305
  166 SOLV  HW2     2214    4.410418634    4.905065619    3.936076039
  167 SOLV  OW      2215    4.746048933    5.576237647    5.852558092
  167 SOLV  HW1     2216    4.696674290    5.663166779    5.850231850
  167 SOLV  HW2     2217    4.821234324    5.578834373    5.786676596
  168 SOLV  OW      2218    2.310458099    2.630839081    3.867998955
  168 SOLV  HW1     2219    2.249497784    2.556764837    3.896227137
  168 SOLV  HW2     2220    2.403091733    2.595085004    3.856141487
  169 SOLV  OW      2221    1.351092317    5.139309135    1.041046744
  169 SOLV  HW1     2222    1.351869440    5.227767717    1.087677438
  169 SOLV  HW2     2223    1.309109458    5.149535587    0.950864759
  170 SOLV  OW      2224    0.800423050    0.265562576    3.622892650
  170 SOLV  HW1     2225    0.764352831    0.314388144    3.702359426
  170 SOLV  HW2     2226    0.899522811    0.255727130    3.631972074
  171 SOLV  OW      2227    3.249497361    2.692838183    5.285678445
  171 SOLV  HW1     2228    3.183886231    2.707988914    5.359607970
  171 SOLV  HW2     2229    3.238646016    2.600061975    5.249974436
  172 SOLV  OW      2230    4.941279083    6.239399688    4.514146976
  172 SOLV  HW1     2231    4.971277398    6.144800344    4.526435502
  172 SOLV  HW2     2232    4.872000850    6.261579720    4.582765984
  173 SOLV  OW      2233    0.315894229    4.867059567    7.427214957
  173 SOLV  HW1     2234    0.254163318    4.806427673    7.477344908
  173 SOLV  HW2     2235    0.393053658    4.814208316    7.391815169
  174 SOLV  OW      2236    0.034253714    3.969358029    7.322343221
  174 SOLV  HW1     2237    0.041387516    4.062463254    7.358126743
  174 SOLV  HW2     2238    0.030787575    3.904575163    7.398442466
  175 SOLV  OW      2239    0.351689016    0.568892608    3.613670413
  175 SOLV  HW1     2240    0.383358103    0.625863718    3.689507756
  175 SOLV  HW2     2241    0.300039390    0.491192835    3.649656471
  176 SOLV  OW      2242    3.410545679    3.308454773    2.435670324
  176 SOLV  HW1     2243    3.453996357    3.346141225    2.353867531
  176 SOLV  HW2     2244    3.437382218    3.212742927    2.446577936
  177 SOLV  OW      2245    5.865476133    5.138410539    5.199016937
  177 SOLV  HW1     2246    5.924539701    5.142063695    5.118406232
  177 SOLV  HW2     2247    5.868489226    5.226334350    5.246559102
  178 SOLV  OW      2248    1.633819749    4.645801950    7.813150564
  178 SOLV  HW1     2249    1.560327244    4.589024197    7.850232509
  178 SOLV  HW2     2250    1.639221579    4.731255038    7.864808475
  179 SOLV  OW      2251    3.143689239    3.123720063    1.020213564
  179 SOLV  HW1     2252    3.060523412    3.137811028    1.073924072
  179 SOLV  HW2     2253    3.149149721    3.193102007    0.948406434
  180 SOLV  OW      2254    0.021798366    2.070977976    3.006342244
  180 SOLV  HW1     2255    0.033283253    2.085970398    2.908142032
  180 SOLV  HW2     2256    0.036151788    2.157091123    3.055111545
  181 SOLV  OW      2257    2.708925181    0.106648961    4.741995413
  181 SOLV  HW1     2258    2.758883233    0.061427137    4.815881307
  181 SOLV  HW2     2259    2.657389280    0.038509843    4.690023685
  182 SOLV  OW      2260    2.241681497    2.925828814    6.933932718
  182 SOLV  HW1     2261    2.176544580    2.856740838    6.902564455
  182 SOLV  HW2     2262    2.256991968    2.915040650    7.032162732
  183 SOLV  OW      2263    5.593527627    4.658504727    2.977165397
  183 SOLV  HW1     2264    5.635943781    4.749006907    2.973980851
  183 SOLV  HW2     2265    5.572625127    4.628198853    2.884189156
  184 SOLV  OW      2266    0.487332554    4.297475429    3.873571969
  184 SOLV  HW1     2267    0.541838334    4.297361703    3.957411565
  184 SOLV  HW2     2268    0.487030300    4.205688416    3.833886145
  185 SOLV  OW      2269    4.473833340    0.460115560    7.850289848
  185 SOLV  HW1     2270    4.442272912    0.531793736    7.788111874
  185 SOLV  HW2     2271    4.395082055    0.409761764    7.885823568
  186 SOLV  OW      2272    5.147042647    5.699285695    6.833784515
  186 SOLV  HW1     2273    5.210434704    5.624581730    6.853801949
  186 SOLV  HW2     2274    5.053286662    5.668863771    6.850644583
  187 SOLV  OW      2275    2.392594200    2.135824023    6.546557783
  187 SOLV  HW1     2276    2.381995102    2.036729507    6.554797262
  187 SOLV  HW2     2277    2.442962331    2.157111866    6.462832866
  188 SOLV  OW      2278    1.871658604    1.638055478    6.839239989
  188 SOLV  HW1     2279    1.808824803    1.708399200    6.872460401
  188 SOLV  HW2     2280    1.960215653    1.648385880    6.884526484
  189 SOLV  OW      2281    0.567172126    6.474504918    5.320468122
  189 SOLV  HW1     2282    0.591021171    6.571618789    5.320698672
  189 SOLV  HW2     2283    0.591711629    6.434364717    5.232227096
  190 SOLV  OW      2284    5.526111168    3.070019329    2.802630026
  190 SOLV  HW1     2285    5.544525004    3.089981092    2.706388654
  190 SOLV  HW2     2286    5.489716880    3.151773485    2.847258011
  191 SOLV  OW      2287    3.182908241    4.122997516    3.570403078
  191 SOLV  HW1     2288    3.133406521    4.209289954    3.560249582
  191 SOLV  HW2     2289    3.276739925    4.141624140    3.599533434
  192 SOLV  OW      2290    4.926541648    5.646666305    3.256569285
  192 SOLV  HW1     2291    4.836162254    5.671677577    3.221842788
  192 SOLV  HW2     2292    4.996560765    5.699027667    3.208035541
  193 SOLV  OW      2293    0.079171541    4.158706294    5.346804222
  193 SOLV  HW1     2294    0.110326033    4.067875575    5.374716263
  193 SOLV  HW2     2295   -0.015983679    4.171375336    5.374820452
  194 SOLV  OW      2296    3.607618440    6.406624270    0.279364013
  194 SOLV  HW1     2297    3.515389877    6.444058160    0.288983602
  194 SOLV  HW2     2298    3.611011601    6.315431908    0.320258674
  195 SOLV  OW      2299    2.829587919    3.868274632    0.659508513
  195 SOLV  HW1     2300    2.901701177    3.870269235    0.590258056
  195 SOLV  HW2     2301    2.870844201    3.868174497    0.750600955
  196 SOLV  OW      2302    3.752081705    0.596192929    0.182776205
  196 SOLV  HW1     2303    3.696823627    0.645040610    0.115245783
  196 SOLV  HW2     2304    3.746361110    0.643227264    0.270838522
  197 SOLV  OW      2305    2.048328291    3.638893407    3.549209887
  197 SOLV  HW1     2306    2.064744067    3.732718653    3.579660839
  197 SOLV  HW2     2307    1.969323687    3.601438935    3.597742201
  198 SOLV  OW      2308    4.908182052    5.330769781    8.529501329
  198 SOLV  HW1     2309    4.892375195    5.239003392    8.493045768
  198 SOLV  HW2     2310    5.003993914    5.339792343    8.556679278
  199 SOLV  OW      2311    3.180423452    2.439651424    5.176583974
  199 SOLV  HW1     2312    3.221757696    2.365780073    5.123344340
  199 SOLV  HW2     2313    3.102255098    2.404102863    5.227828051
  200 SOLV  OW      2314    4.880731827    1.509413852    0.954572572
  200 SOLV  HW1     2315    4.806175979    1.449352610    0.983451695
  200 SOLV  HW2     2316    4.857697216    1.551263317    0.866720703
  201 SOLV  OW      2317    3.229849355    5.090084099    8.154612472
  201 SOLV  HW1     2318    3.149672571    5.148381765    8.141458489
  201 SOLV  HW2     2319    3.229009886    5.052677787    8.247348626
  202 SOLV  OW      2320    4.315937858    3.374324586    3.525468965
  202 SOLV  HW1     2321    4.389631587    3.382217405    3.458335776
  202 SOLV  HW2     2322    4.233358419    3.417833199    3.489586142
  203 SOLV  OW      2323    0.552168677    3.130550015    6.338289164
  203 SOLV  HW1     2324    0.519547647    3.039004758    6.361853896
  203 SOLV  HW2     2325    0.611507215    3.125143655    6.257979342
  204 SOLV  OW      2326    0.937745644    1.294731795    4.403022854
  204 SOLV  HW1     2327    0.866023808    1.362642226    4.418646368
  204 SOLV  HW2     2328    1.024566237    1.329110679    4.438803157
  205 SOLV  OW      2329    1.211367485    0.956417985    6.443895584
  205 SOLV  HW1     2330    1.247171391    0.924200537    6.531531506
  205 SOLV  HW2     2331    1.230650115    0.888547728    6.373031158
  206 SOLV  OW      2332    3.923610152    4.320134173    5.187672306
  206 SOLV  HW1     2333    3.896989381    4.356869578    5.098555571
  206 SOLV  HW2     2334    3.887319873    4.378775638    5.260088831
  207 SOLV  OW      2335    2.766912188    5.058986916    8.304981554
  207 SOLV  HW1     2336    2.689239982    5.049104620    8.367185337
  207 SOLV  HW2     2337    2.847600856    5.015806723    8.345289648
  208 SOLV  OW      2338    0.839033669    5.677197782    7.243787320
  208 SOLV  HW1     2339    0.849185496    5.756354556    7.183528668
  208 SOLV  HW2     2340    0.741872840    5.659508319    7.259497022
  209 SOLV  OW      2341    0.958276511    4.469374615    6.771528638
  209 SOLV  HW1     2342    0.896479409    4.458183525    6.849347709
  209 SOLV  HW2     2343    1.007974389    4.384020112    6.755886408
  210 SOLV  OW      2344    0.556681090    0.554291370    2.984697490
  210 SOLV  HW1     2345    0.474409120    0.575859532    3.037291012
  210 SOLV  HW2     2346    0.605531811    0.638824344    2.963070617
  211 SOLV  OW      2347    1.655922861    4.569364628    3.388132005
  211 SOLV  HW1     2348    1.581177709    4.502936560    3.388763097
  211 SOLV  HW2     2349    1.624297940    4.654734270    3.346757469
  212 SOLV  OW      2350    1.914430150    2.778567478    0.318915458
  212 SOLV  HW1     2351    1.976722266    2.763623692    0.242128035
  212 SOLV  HW2     2352    1.820787412    2.786677734    0.284780268
  213 SOLV  OW      2353    1.321074809    5.175697165    6.547395345
  213 SOLV  HW1     2354    1.252377123    5.219522755    6.605359941
  213 SOLV  HW2     2355    1.367525617    5.103895638    6.599229744
  214 SOLV  OW      2356    4.758240067    4.146083029    3.863049164
  214 SOLV  HW1     2357    4.828804683    4.172539291    3.797317633
  214 SOLV  HW2     2358    4.780198936    4.056289426    3.901191471
  215 SOLV  OW      2359    4.815937158    1.207905421    2.843318158
  215 SOLV  HW1     2360    4.810516493    1.264393258    2.925657153
  215 SOLV  HW2     2361    4.906796965    1.166595853    2.837157920
  216 SOLV  OW      2362    4.335211071    2.173700495    4.724282883
  216 SOLV  HW1     2363    4.326808157    2.192221976    4.822192463
  216 SOLV  HW2     2364    4.267752323    2.104927230    4.697458980
  217 SOLV  OW      2365    4.686279753    4.892687209    3.208817551
  217 SOLV  HW1     2366    4.590153180    4.905997356    3.232951386
  217 SOLV  HW2     2367    4.737876927    4.866824249    3.290479916
  218 SOLV  OW      2368    1.070735593    5.985389658    6.340668096
  218 SOLV  HW1     2369    1.103738806    6.074479421    6.309463268
  218 SOLV  HW2     2370    1.134383710    5.948031506    6.408145560
  219 SOLV  OW      2371    2.246684216    5.905143434    6.963303041
  219 SOLV  HW1     2372    2.153506036    5.918388612    6.997101378
  219 SOLV  HW2     2373    2.244483144    5.890274810    6.864439433
  220 SOLV  OW      2374    5.086063676    2.871151759    6.150793405
  220 SOLV  HW1     2375    5.135737594    2.800621356    6.201368959
  220 SOLV  HW2     2376    5.085309501    2.848105586    6.053488452
  221 SOLV  OW      2377    3.327224403    4.072334463    1.677927864
  221 SOLV  HW1     2378    3.403409836    4.137083713    1.676131505
  221 SOLV  HW2     2379    3.361726072    3.980840466    1.698866901
  222 SOLV  OW      2380    2.618303792    4.216101787    0.494882170
  222 SOLV  HW1     2381    2.656580567    4.174629976    0.577434639
  222 SOLV  HW2     2382    2.635217623    4.314652234    0.496171414
  223 SOLV  OW      2383    5.844891489    1.833482084    4.398999316
  223 SOLV  HW1     2384    5.870012224    1.925947395    4.370380605
  223 SOLV  HW2     2385    5.815149174    1.835060052    4.494460823
  224 SOLV  OW      2386    3.863783036    5.973979104    3.674586859
  224 SOLV  HW1     2387    3.935286422    5.908403379    3.698815346
  224 SOLV  HW2     2388    3.903252854    6.065670750    3.668695557
  225 SOLV  OW      2389    2.038185524    0.021301194    0.913994410
  225 SOLV  HW1     2390    2.128151979    0.001373780    0.952838560
  225 SOLV  HW2     2391    2.009825496    0.113295735    0.941061916
  226 SOLV  OW      2392    3.249475903    4.505412528    3.376874635
  226 SOLV  HW1     2393    3.320298845    4.561899650    3.419221201
  226 SOLV  HW2     2394    3.178580006    4.484743737    3.444302508
  227 SOLV  OW      2395    1.050538630    0.049110838    5.536291484
  227 SOLV  HW1     2396    1.025965153   -0.001894221    5.453862368
  227 SOLV  HW2     2397    1.018970334   -0.000772798    5.617007093
  228 SOLV  OW      2398    4.211138840    2.425221667    5.877469884
  228 SOLV  HW1     2399    4.195841243    2.354817864    5.808121318
  228 SOLV  HW2     2400    4.266902006    2.387576938    5.951451622
  229 SOLV  OW      2401    4.693594648    4.520398394    7.907130603
  229 SOLV  HW1     2402    4.730145994    4.612277675    7.892226634
  229 SOLV  HW2     2403    4.613982913    4.506246990    7.848294769
  230 SOLV  OW      2404    5.262914381    2.594802241    8.155648994
  230 SOLV  HW1     2405    5.245940827    2.567452151    8.250326315
  230 SOLV  HW2     2406    5.354956143    2.566436014    8.128749185
  231 SOLV  OW      2407    3.581178629    3.497080155    5.310887306
  231 SOLV  HW1     2408    3.645048832    3.431478323    5.270676247
  231 SOLV  HW2     2409    3.601245772    3.588695745    5.276191088
  232 SOLV  OW      2410    0.066685522    4.955872677    5.641701925
  232 SOLV  HW1     2411   -0.004460339    4.979572472    5.575546487
  232 SOLV  HW2     2412    0.130423411    5.032371033    5.650945857
  233 SOLV  OW      2413    2.155205239    6.300699227    5.650306659
  233 SOLV  HW1     2414    2.133198328    6.359030942    5.572120663
  233 SOLV  HW2     2415    2.155894266    6.355728528    5.733800550
  234 SOLV  OW      2416    0.067746056    5.098404520    6.631501134
  234 SOLV  HW1     2417    0.057474894    5.112281028    6.533003020
  234 SOLV  HW2     2418    0.158179497    5.060199151    6.650529373
  235 SOLV  OW      2419    1.565422111    0.082913172    4.367664550
  235 SOLV  HW1     2420    1.595474190    0.174228036    4.340125395
  235 SOLV  HW2     2421    1.595452852    0.064768129    4.461306453
  236 SOLV  OW      2422    3.219267423    5.753698225    4.062417888
  236 SOLV  HW1     2423    3.292823347    5.748800111    3.994849348
  236 SOLV  HW2     2424    3.131542571    5.736838097    4.017473284
  237 SOLV  OW      2425    3.094649096    3.026600360    3.880255772
  237 SOLV  HW1     2426    3.184316813    3.061937683    3.906918504
  237 SOLV  HW2     2427    3.098055370    2.926743861    3.876128999
  238 SOLV  OW      2428    2.537307328    5.572453004    5.587724627
  238 SOLV  HW1     2429    2.441274810    5.563228741    5.561407362
  238 SOLV  HW2     2430    2.590834970    5.602148946    5.508649571
  239 SOLV  OW      2431    0.145753701    5.388767756    3.434218630
  239 SOLV  HW1     2432    0.200959954    5.326870221    3.378353779
  239 SOLV  HW2     2433    0.053506844    5.394765035    3.396081091
  240 SOLV  OW      2434    2.333908152    1.647760391    2.375838440
  240 SOLV  HW1     2435    2.345755129    1.680241350    2.282005565
  240 SOLV  HW2     2436    2.249311103    1.685323820    2.413683679
  241 SOLV  OW      2437    1.113462792    1.340698258    1.555847613
  241 SOLV  HW1     2438    1.139184132    1.301891718    1.467346712
  241 SOLV  HW2     2439    1.126411021    1.439834974    1.553804135
  242 SOLV  OW      2440    5.818482120    1.638137613    3.160761834
  242 SOLV  HW1     2441    5.739295037    1.698502599    3.170003382
  242 SOLV  HW2     2442    5.869659962    1.662660069    3.078424508
  243 SOLV  OW      2443    3.566359059    1.293007082    8.362720190
  243 SOLV  HW1     2444    3.628553663    1.264908717    8.289629597
  243 SOLV  HW2     2445    3.564965746    1.392813871    8.368770084
  244 SOLV  OW      2446    5.337803478    0.636041234    2.634503324
  244 SOLV  HW1     2447    5.324028416    0.661488989    2.538781941
  244 SOLV  HW2     2448    5.280626852    0.693686828    2.692879190
  245 SOLV  OW      2449    4.690429533    0.380520902    5.127244616
  245 SOLV  HW1     2450    4.679071312    0.351529753    5.222273156
  245 SOLV  HW2     2451    4.624107680    0.452328181    5.106147984
  246 SOLV  OW      2452    3.305788026    6.360238319    2.827843416
  246 SOLV  HW1     2453    3.263577597    6.370335094    2.917933849
  246 SOLV  HW2     2454    3.364553229    6.279328132    2.827445974
  247 SOLV  OW      2455    0.682213511    4.706965039    8.482903500
  247 SOLV  HW1     2456    0.752861155    4.663105236    8.427359141
  247 SOLV  HW2     2457    0.593405646    4.665785290    8.462475138
  248 SOLV  OW      2458    5.308184306    5.230470540    5.873631597
  248 SOLV  HW1     2459    5.230919377    5.254434741    5.932417542
  248 SOLV  HW2     2460    5.360352848    5.156275060    5.915743560
  249 SOLV  OW      2461    0.896112067    5.657737471    1.226507726
  249 SOLV  HW1     2462    0.962684258    5.694094029    1.291671227
  249 SOLV  HW2     2463    0.855681783    5.574029541    1.263362936
  250 SOLV  OW      2464    3.921723552    5.459340001    3.270111889
  250 SOLV  HW1     2465    4.005684503    5.486002137    3.222786923
  250 SOLV  HW2     2466    3.940321089    5.380983775    3.329394220
  251 SOLV  OW      2467    0.014733844    1.541612882    7.894179215
  251 SOLV  HW1     2468   -0.015723003    1.463977750    7.838996835
  251 SOLV  HW2     2469   -0.008479262    1.525475220    7.990099319
  252 SOLV  OW      2470    1.935608320    1.924124692    5.487576066
  252 SOLV  HW1     2471    1.888526659    1.866595804    5.420690593
  252 SOLV  HW2     2472    1.893862805    1.911590952    5.577576853
  253 SOLV  OW      2473    5.245198871    0.725467733    5.613041729
  253 SOLV  HW1     2474    5.326089895    0.744573040    5.557440091
  253 SOLV  HW2     2475    5.255673515    0.768114526    5.702883253
  254 SOLV  OW      2476    2.083489423    1.002564810    1.855839468
  254 SOLV  HW1     2477    2.066546982    0.928425716    1.920772300
  254 SOLV  HW2     2478    2.179913184    1.028796840    1.859616125
  255 SOLV  OW      2479    0.881625686    3.613887201    1.423997003
  255 SOLV  HW1     2480    0.874129594    3.642476349    1.328464805
  255 SOLV  HW2     2481    0.910484901    3.691625688    1.479888081
  256 SOLV  OW      2482    5.289811716    1.237895869    3.636066660
  256 SOLV  HW1     2483    5.303194759    1.204780242    3.542663413
  256 SOLV  HW2     2484    5.225852523    1.177735087    3.683919006
  257 SOLV  OW      2485    4.824938620    4.221203688    0.473957438
  257 SOLV  HW1     2486    4.908858801    4.271908703    0.454301445
  257 SOLV  HW2     2487    4.746460323    4.282840633    0.467478198
  258 SOLV  OW      2488    3.782238926    4.893392568    8.494930944
  258 SOLV  HW1     2489    3.743911368    4.876422709    8.585721625
  258 SOLV  HW2     2490    3.775479068    4.990852254    8.473580025
  259 SOLV  OW      2491    2.173819465    1.979409115    5.881780715
  259 SOLV  HW1     2492    2.168499173    1.964409659    5.783055746
  259 SOLV  HW2     2493    2.082923181    1.968702251    5.922069021
  260 SOLV  OW      2494    3.603364352    5.400669092    6.293240610
  260 SOLV  HW1     2495    3.537705300    5.380278297    6.220625005
  260 SOLV  HW2     2496    3.652003239    5.317068272    6.318639728
  261 SOLV  OW      2497    4.137462991    3.386281712    4.148920610
  261 SOLV  HW1     2498    4.148089985    3.402004408    4.247102940
  261 SOLV  HW2     2499    4.211704843    3.431689561    4.099663506
  262 SOLV  OW      2500    3.882126658    1.903842614    5.943007820
  262 SOLV  HW1     2501    3.928395911    1.874045762    5.859513929
  262 SOLV  HW2     2502    3.819522453    1.832202734    5.973803523
  263 SOLV  OW      2503    5.785902367    2.886843699    6.122719717
  263 SOLV  HW1     2504    5.794159905    2.984050901    6.144686096
  263 SOLV  HW2     2505    5.754184642    2.876551683    6.028443623
  264 SOLV  OW      2506    3.362432503    2.470717970    1.456653557
  264 SOLV  HW1     2507    3.371856918    2.373608281    1.478581909
  264 SOLV  HW2     2508    3.420410213    2.492970212    1.378273965
  265 SOLV  OW      2509    4.945772423    1.320650068    6.494896237
  265 SOLV  HW1     2510    4.980867871    1.381655325    6.423856812
  265 SOLV  HW2     2511    4.864152496    1.273721113    6.461194698
  266 SOLV  OW      2512    4.282053810    5.409498059    6.195037299
  266 SOLV  HW1     2513    4.299131553    5.506066301    6.175470594
  266 SOLV  HW2     2514    4.361775455    5.370161159    6.240830432
  267 SOLV  OW      2515    1.150909397    4.993798739    4.288392123
  267 SOLV  HW1     2516    1.073340426    4.930691472    4.289076382
  267 SOLV  HW2     2517    1.152801838    5.043349693    4.201552755
  268 SOLV  OW      2518    4.148010473    3.131539211    3.267184835
  268 SOLV  HW1     2519    4.208743576    3.201050855    3.228719710
  268 SOLV  HW2     2520    4.119899353    3.159027345    3.359131111
  269 SOLV  OW      2521    1.001283911    2.870578126    4.246810640
  269 SOLV  HW1     2522    0.977699748    2.945158531    4.309112055
  269 SOLV  HW2     2523    1.061247759    2.905141307    4.174632532
  270 SOLV  OW      2524    3.989237733    2.477862872    1.502250114
  270 SOLV  HW1     2525    3.931199465    2.536104033    1.445333722
  270 SOLV  HW2     2526    4.085327590    2.495642875    1.481024022
  271 SOLV  OW      2527    4.928658202    2.589384675    5.503474952
  271 SOLV  HW1     2528    4.830147570    2.605932534    5.508140072
  271 SOLV  HW2     2529    4.969143202    2.648604540    5.433804760
  272 SOLV  OW      2530    4.164876620    1.051133244    7.127903546
  272 SOLV  HW1     2531    4.174230821    0.954936755    7.102239188
  272 SOLV  HW2     2532    4.077071779    1.085993016    7.095115981
  273 SOLV  OW      2533    0.621031169    5.369600639    2.595867968
  273 SOLV  HW1     2534    0.718571440    5.379593084    2.576221393
  273 SOLV  HW2     2535    0.567884399    5.397681718    2.515950344
  274 SOLV  OW      2536    3.564812682    0.928927347    8.091991548
  274 SOLV  HW1     2537    3.508353932    0.875799472    8.155156095
  274 SOLV  HW2     2538    3.506566276    0.990568762    8.039004458
  275 SOLV  OW      2539    5.045514720    5.742825005    6.459524820
  275 SOLV  HW1     2540    5.018176551    5.655500338    6.499860094
  275 SOLV  HW2     2541    5.061739285    5.809510803    6.532255103
  276 SOLV  OW      2542    5.325221935    5.138318510    4.893956201
  276 SOLV  HW1     2543    5.405311161    5.165446871    4.840573755
  276 SOLV  HW2     2544    5.296697578    5.046377598    4.866879099
  277 SOLV  OW      2545    5.521748481    1.555079908    8.568895809
  277 SOLV  HW1     2546    5.594405749    1.612996582    8.605862281
  277 SOLV  HW2     2547    5.550616041    1.517524466    8.480826568
  278 SOLV  OW      2548    5.428816527    3.817649726    3.540448751
  278 SOLV  HW1     2549    5.352514388    3.753309124    3.546629731
  278 SOLV  HW2     2550    5.475301428    3.805899069    3.452693382
  279 SOLV  OW      2551    3.766374849    6.163236025    8.529173579
  279 SOLV  HW1     2552    3.774236196    6.086550451    8.592871717
  279 SOLV  HW2     2553    3.688116612    6.219969313    8.554803691
  280 SOLV  OW      2554    5.518007647    2.307266639    7.473228149
  280 SOLV  HW1     2555    5.574680616    2.388035176    7.489493007
  280 SOLV  HW2     2556    5.524457264    2.280850431    7.376996553
  281 SOLV  OW      2557    3.968688508    1.738694107    4.839301320
  281 SOLV  HW1     2558    3.973430637    1.641103410    4.818005609
  281 SOLV  HW2     2559    4.061276485    1.775817536    4.846317953
  282 SOLV  OW      2560    0.556749635    2.807822764    0.744373603
  282 SOLV  HW1     2561    0.586958116    2.732363313    0.686121833
  282 SOLV  HW2     2562    0.457453179    2.817503955    0.737560519
  283 SOLV  OW      2563    1.771839417    3.640145100    6.019334873
  283 SOLV  HW1     2564    1.697556915    3.695974666    6.056282231
  283 SOLV  HW2     2565    1.735398459    3.577637216    5.950307456
  284 SOLV  OW      2566    1.096247244    4.915226983    5.368595126
  284 SOLV  HW1     2567    1.183717823    4.912794526    5.320191558
  284 SOLV  HW2     2568    1.064327997    4.821797868    5.384472793
  285 SOLV  OW      2569    4.030394594    3.403545778    0.074008664
  285 SOLV  HW1     2570    4.075861213    3.325329980    0.116611187
  285 SOLV  HW2     2571    4.040752176    3.484020108    0.132459931
  286 SOLV  OW      2572    4.959475601    4.941157534    8.186329780
  286 SOLV  HW1     2573    4.886898859    4.968515850    8.123210264
  286 SOLV  HW2     2574    5.047455798    4.943145700    8.138837861
  287 SOLV  OW      2575    2.704312990    6.211067242    1.193798959
  287 SOLV  HW1     2576    2.607287224    6.201487319    1.216028313
  287 SOLV  HW2     2577    2.714622172    6.271783060    1.115012865
  288 SOLV  OW      2578    0.396846765    0.566960113    5.339823351
  288 SOLV  HW1     2579    0.331568139    0.596274229    5.409675455
  288 SOLV  HW2     2580    0.451384822    0.645358420    5.310171099
  289 SOLV  OW      2581    0.368173695    4.240511233    7.108235275
  289 SOLV  HW1     2582    0.304527991    4.165850958    7.088870390
  289 SOLV  HW2     2583    0.367378125    4.260417683    7.206230328
  290 SOLV  OW      2584    2.549424909    3.935194675    3.406573379
  290 SOLV  HW1     2585    2.543931049    3.871163063    3.483187248
  290 SOLV  HW2     2586    2.549484990    3.884271508    3.320510775
  291 SOLV  OW      2587    0.445011409    3.029973256    0.402768704
  291 SOLV  HW1     2588    0.426016370    2.932908151    0.388022001
  291 SOLV  HW2     2589    0.527445652    3.055832282    0.352411541
  292 SOLV  OW      2590    1.958649844    0.537301185    0.895929975
  292 SOLV  HW1     2591    1.984225868    0.632258141    0.914067425
  292 SOLV  HW2     2592    1.890381907    0.507815528    0.962788149
  293 SOLV  OW      2593    2.926654931    5.337377290    0.718357043
  293 SOLV  HW1     2594    2.987927573    5.264206530    0.748217136
  293 SOLV  HW2     2595    2.978735139    5.405605293    0.667049129
  294 SOLV  OW      2596    1.896969389    0.791475411    4.780024710
  294 SOLV  HW1     2597    1.891824811    0.708766690    4.835995419
  294 SOLV  HW2     2598    1.805408753    0.815814643    4.748021660
  295 SOLV  OW      2599    0.083865256    3.319882611    7.552663216
  295 SOLV  HW1     2600    0.073669821    3.310959112    7.453585746
  295 SOLV  HW2     2601    0.109107957    3.413974647    7.575233984
  296 SOLV  OW      2602    0.418706482    2.702443556    5.157148398
  296 SOLV  HW1     2603    0.423575688    2.649041799    5.241554952
  296 SOLV  HW2     2604    0.510826803    2.730253554    5.129938259
  297 SOLV  OW      2605    0.817197585    2.125086880    2.235310498
  297 SOLV  HW1     2606    0.780244326    2.188190332    2.303518474
  297 SOLV  HW2     2607    0.917122391    2.127761450    2.238103562
  298 SOLV  OW      2608    1.373786825    2.108086981    6.810533302
  298 SOLV  HW1     2609    1.463813242    2.117879512    6.768115449
  298 SOLV  HW2     2610    1.303635506    2.104354789    6.739365966
  299 SOLV  OW      2611    2.510999123    2.803298072    2.695100052
  299 SOLV  HW1     2612    2.418670663    2.775400336    2.721502670
  299 SOLV  HW2     2613    2.577962796    2.746965922    2.743499567
  300 SOLV  OW      2614    5.660000786    2.552386296    1.431907823
  300 SOLV  HW1     2615    5.604645404    2.625002377    1.391132907
  300 SOLV  HW2     2616    5.750503770    2.588284377    1.454721420
  301 SOLV  OW      2617    2.061704718    4.832127435    3.408737496
  301 SOLV  HW1     2618    2.119654771    4.845414217    3.489144116
  301 SOLV  HW2     2619    2.049423582    4.734254452    3.392306700
  302 SOLV  OW      2620    3.026880762    0.434984364    7.439412766
  302 SOLV  HW1     2621    3.111467083    0.390770928    7.409575382
  302 SOLV  HW2     2622    3.047909922    0.503629747    7.509022519
  303 SOLV  OW      2623    3.375656820    4.775839869    7.546383531
  303 SOLV  HW1     2624    3.405837406    4.689074172    7.506876878
  303 SOLV  HW2     2625    3.428157835    4.850838340    7.506149108
  304 SOLV  OW      2626    2.246190215    2.773982228    5.712697481
  304 SOLV  HW1     2627    2.220572706    2.834507431    5.637329105
  304 SOLV  HW2     2628    2.214044590    2.812835735    5.799051431
  305 SOLV  OW      2629    3.568913228    0.726099838    0.431518694
  305 SOLV  HW1     2630    3.574161756    0.634754553    0.471872475
  305 SOLV  HW2     2631    3.660956779    0.764375182    0.423586923
  306 SOLV  OW      2632    5.830748906    3.133282521    3.364184136
  306 SOLV  HW1     2633    5.810573700    3.113406350    3.268278695
  306 SOLV  HW2     2634    5.843281558    3.231801259    3.375885440
  307 SOLV  OW      2635    3.802359476    5.466428518    6.517859202
  307 SOLV  HW1     2636    3.832099465    5.541150245    6.577290783
  307 SOLV  HW2     2637    3.706216571    5.479382946    6.493597098
  308 SOLV  OW      2638    0.751129051    5.117834612    8.090468893
  308 SOLV  HW1     2639    0.849995282    5.121020349    8.105140733
  308 SOLV  HW2     2640    0.722305479    5.199123138    8.039859186
  309 SOLV  OW      2641    4.724551402    4.058536037    6.472031499
  309 SOLV  HW1     2642    4.754005649    3.994615289    6.400992789
  309 SOLV  HW2     2643    4.626580668    4.076154869    6.462478816
  310 SOLV  OW      2644    4.767610599    5.061139232    4.679837287
  310 SOLV  HW1     2645    4.812954791    5.101719242    4.600483044
  310 SOLV  HW2     2646    4.827186661    4.991848959    4.720451033
  311 SOLV  OW      2647    1.532228999    1.534561916    2.689491990
  311 SOLV  HW1     2648    1.542767182    1.579961540    2.777966427
  311 SOLV  HW2     2649    1.570366061    1.442263378    2.694636568
  312 SOLV  OW      2650    5.115758545    3.694948516    5.667247908
  312 SOLV  HW1     2651    5.080196812    3.769819314    5.723191438
  312 SOLV  HW2     2652    5.149083384    3.621804339    5.726740047
  313 SOLV  OW      2653    5.226646693    1.409291755    5.312596046
  313 SOLV  HW1     2654    5.301189428    1.370562105    5.258343613
  313 SOLV  HW2     2655    5.239947541    1.386007522    5.408933261
  314 SOLV  OW      2656    0.838551112    3.845827841    5.215725967
  314 SOLV  HW1     2657    0.802974477    3.849635134    5.122346323
  314 SOLV  HW2     2658    0.874021054    3.754167666    5.234170916
  315 SOLV  OW      2659    2.115832458    5.998684576    6.443025836
  315 SOLV  HW1     2660    2.063033420    6.014611894    6.359608239
  315 SOLV  HW2     2661    2.061768852    5.943715728    6.506708643
  316 SOLV  OW      2662    2.427974438    2.417655719    5.233871940
  316 SOLV  HW1     2663    2.405587013    2.326961374    5.198189627
  316 SOLV  HW2     2664    2.369026369    2.438226401    5.311986650
  317 SOLV  OW      2665    1.980298294    5.498218483    1.848802331
  317 SOLV  HW1     2666    2.036360436    5.506787395    1.766440090
  317 SOLV  HW2     2667    2.031490277    5.448649589    1.918961040
  318 SOLV  OW      2668    4.927379806    3.456217739    5.846131542
  318 SOLV  HW1     2669    4.897157140    3.444097059    5.751581983
  318 SOLV  HW2     2670    5.015879754    3.411426915    5.858838492
  319 SOLV  OW      2671    0.953840570    3.621757371    4.567876319
  319 SOLV  HW1     2672    1.048744775    3.591293783    4.575943422
  319 SOLV  HW2     2673    0.950713483    3.721703039    4.568897224
  320 SOLV  OW      2674    4.164800684    3.672658603    4.652628102
  320 SOLV  HW1     2675    4.200233255    3.737821746    4.719696918
  320 SOLV  HW2     2676    4.231374545    3.661195002    4.578895987
  321 SOLV  OW      2677    1.002097392    5.562414783    4.539428315
  321 SOLV  HW1     2678    0.991898060    5.641372358    4.478916941
  321 SOLV  HW2     2679    0.918070757    5.549745383    4.592144384
  322 SOLV  OW      2680    1.233220974    3.280174138    8.242537863
  322 SOLV  HW1     2681    1.294691145    3.320308902    8.174636671
  322 SOLV  HW2     2682    1.286968080    3.232596210    8.312162100
  323 SOLV  OW      2683    4.864522997    2.220312831    4.851277996
  323 SOLV  HW1     2684    4.910632510    2.176738175    4.773979390
  323 SOLV  HW2     2685    4.927443464    2.225864387    4.928803098
  324 SOLV  OW      2686    1.584584102    4.615745699    6.421256151
  324 SOLV  HW1     2687    1.570570862    4.661944022    6.508830561
  324 SOLV  HW2     2688    1.502206841    4.564478257    6.397057943
  325 SOLV  OW      2689    5.064960965    0.001336647    4.557030220
  325 SOLV  HW1     2690    5.041619332   -0.090794286    4.525933872
  325 SOLV  HW2     2691    4.982142333    0.048043569    4.588005452
  326 SOLV  OW      2692    4.948921206    6.126514747    6.274331223
  326 SOLV  HW1     2693    5.005571167    6.187294371    6.218684524
  326 SOLV  HW2     2694    4.913372883    6.052521535    6.217223738
  327 SOLV  OW      2695    3.842059128    1.796407769    7.450831187
  327 SOLV  HW1     2696    3.805195931    1.796017121    7.543787520
  327 SOLV  HW2     2697    3.793590948    1.864587969    7.396038619
  328 SOLV  OW      2698    1.571374449    0.128962522    7.362735954
  328 SOLV  HW1     2699    1.551291569    0.226686061    7.369572224
  328 SOLV  HW2     2700    1.580626130    0.090334781    7.454508661
  329 SOLV  OW      2701    2.464159575    3.882086410    4.432385905
  329 SOLV  HW1     2702    2.560483677    3.907728714    4.440390065
  329 SOLV  HW2     2703    2.445037757    3.804970432    4.493109948
  330 SOLV  OW      2704    2.912773058    1.287041393    7.902999539
  330 SOLV  HW1     2705    2.874352279    1.285993189    7.995317866
  330 SOLV  HW2     2706    2.967641085    1.369729670    7.890667143
  331 SOLV  OW      2707    5.585880885    4.719024685    4.352161676
  331 SOLV  HW1     2708    5.676746204    4.723544608    4.310652671
  331 SOLV  HW2     2709    5.588716238    4.659065248    4.432141289
  332 SOLV  OW      2710    5.285917282    2.730047561    5.678295709
  332 SOLV  HW1     2711    5.313466809    2.717214727    5.583026367
  332 SOLV  HW2     2712    5.307784480    2.823295598    5.707046027
  333 SOLV  OW      2713    5.474829540    5.581106912    4.106611953
  333 SOLV  HW1     2714    5.446779098    5.485163145    4.103800054
  333 SOLV  HW2     2715    5.409235576    5.633431558    4.161013157
  334 SOLV  OW      2716    1.269401223    1.866816102    0.512710125
  334 SOLV  HW1     2717    1.296914748    1.919359556    0.432198453
  334 SOLV  HW2     2718    1.275081406    1.769091653    0.492275221
  335 SOLV  OW      2719    3.901448985    0.443591184    0.033134827
  335 SOLV  HW1     2720    3.852073388    0.437483399   -0.053610157
  335 SOLV  HW2     2721    3.849343266    0.499928252    0.097252583
  336 SOLV  OW      2722    1.486088611    3.335174010    6.620518183
  336 SOLV  HW1     2723    1.474128743    3.384876478    6.706463365
  336 SOLV  HW2     2724    1.526840996    3.395880648    6.552298882
  337 SOLV  OW      2725    4.779642707    3.910659822    2.425181613
  337 SOLV  HW1     2726    4.821970557    3.823686701    2.399804668
  337 SOLV  HW2     2727    4.804870642    3.980733655    2.358449920
  338 SOLV  OW      2728    5.297345001    2.553833968    4.870327573
  338 SOLV  HW1     2729    5.349718106    2.493339283    4.810349300
  338 SOLV  HW2     2730    5.275891876    2.638552133    4.821721111
  339 SOLV  OW      2731    5.122507913    2.184931877    7.278414396
  339 SOLV  HW1     2732    5.183432763    2.211953666    7.203862839
  339 SOLV  HW2     2733    5.140839673    2.089926702    7.303670702
  340 SOLV  OW      2734    1.026614007    4.611073307    3.922908704
  340 SOLV  HW1     2735    0.966261001    4.666393732    3.980329231
  340 SOLV  HW2     2736    1.079074968    4.670910317    3.862350362
  341 SOLV  OW      2737    2.936027847    2.209452426    1.395427525
  341 SOLV  HW1     2738    2.930947881    2.208193819    1.495290105
  341 SOLV  HW2     2739    3.014387412    2.155091991    1.365350055
  342 SOLV  OW      2740    1.182447533    0.978013625    7.968855285
  342 SOLV  HW1     2741    1.232901852    1.044430130    8.024020142
  342 SOLV  HW2     2742    1.116949890    0.929478092    8.026771602
  343 SOLV  OW      2743    3.491827291    6.145755565    4.693931828
  343 SOLV  HW1     2744    3.414389926    6.202416165    4.665772310
  343 SOLV  HW2     2745    3.529580024    6.098845237    4.614093835
  344 SOLV  OW      2746    4.286259261    5.859175661    7.436568442
  344 SOLV  HW1     2747    4.364023735    5.797151525    7.446845796
  344 SOLV  HW2     2748    4.304585001    5.944098746    7.486087925
  345 SOLV  OW      2749    2.108563578    5.286833088    3.849639597
  345 SOLV  HW1     2750    2.061496818    5.367852441    3.884575186
  345 SOLV  HW2     2751    2.202885448    5.286165996    3.882849518
  346 SOLV  OW      2752    5.905724921    2.673012794    5.304584733
  346 SOLV  HW1     2753    5.900666605    2.657997245    5.403321146
  346 SOLV  HW2     2754    5.855570204    2.600602229    5.257244031
  347 SOLV  OW      2755    1.407919542    3.858274915    5.907086135
  347 SOLV  HW1     2756    1.415282835    3.796774107    5.828579228
  347 SOLV  HW2     2757    1.453247641    3.944871097    5.885958032
  348 SOLV  OW      2758    1.866084636    3.531488125    3.725166466
  348 SOLV  HW1     2759    1.773366840    3.552041880    3.693846959
  348 SOLV  HW2     2760    1.861678676    3.478352442    3.809766138
  349 SOLV  OW      2761    4.889154291    5.912781921    5.466840160
  349 SOLV  HW1     2762    4.796273060    5.879979217    5.484073232
  349 SOLV  HW2     2763    4.944464463    5.838239961    5.429635073
  350 SOLV  OW      2764    1.750640027    6.242062441    5.467376362
  350 SOLV  HW1     2765    1.679191239    6.172152759    5.470142961
  350 SOLV  HW2     2766    1.737406770    6.300086300    5.387014565
  351 SOLV  OW      2767    1.909898186    0.405852220    3.602923019
  351 SOLV  HW1     2768    1.870710655    0.365005600    3.520486272
  351 SOLV  HW2     2769    1.989833334    0.460624999    3.578219365
  352 SOLV  OW      2770    3.988605687    3.234363534    4.483105463
  352 SOLV  HW1     2771    3.931669387    3.186788229    4.550148530
  352 SOLV  HW2     2772    3.976942769    3.191878209    4.393334034
  353 SOLV  OW      2773    2.097996188    4.755695478    3.071048340
  353 SOLV  HW1     2774    2.064087703    4.674395150    3.023715029
  353 SOLV  HW2     2775    2.021805510    4.802265376    3.116061131
  354 SOLV  OW      2776    3.829171219    3.905922938    6.860356887
  354 SOLV  HW1     2777    3.785226062    3.976993119    6.805422580
  354 SOLV  HW2     2778    3.897788796    3.858689047    6.805034912
  355 SOLV  OW      2779    3.551055263    2.674553211    6.500271603
  355 SOLV  HW1     2780    3.523547579    2.699095694    6.593228293
  355 SOLV  HW2     2781    3.540523160    2.575955557    6.487328619
  356 SOLV  OW      2782    4.460157103    1.195927910    2.181318895
  356 SOLV  HW1     2783    4.373095887    1.245062467    2.183781750
  356 SOLV  HW2     2784    4.448459494    1.105323211    2.221987000
  357 SOLV  OW      2785    0.444404636    0.874047161    6.269759563
  357 SOLV  HW1     2786    0.521513878    0.910433641    6.217509124
  357 SOLV  HW2     2787    0.407231914    0.793913113    6.222891166
  358 SOLV  OW      2788    3.224469221    2.673365176    1.550788865
  358 SOLV  HW1     2789    3.271972047    2.590073225    1.522401062
  358 SOLV  HW2     2790    3.209278435    2.731871457    1.471125752
  359 SOLV  OW      2791    2.942906437    1.239951030    4.155021243
  359 SOLV  HW1     2792    3.028734199    1.255894023    4.106241928
  359 SOLV  HW2     2793    2.936770280    1.302323612    4.232943788
  360 SOLV  OW      2794    2.971299129    4.593764061    6.264981194
  360 SOLV  HW1     2795    3.006901810    4.543561511    6.343798044
  360 SOLV  HW2     2796    2.879187391    4.626903172    6.285406680
  361 SOLV  OW      2797    4.945580616    4.053216699    7.417489301
  361 SOLV  HW1     2798    4.845918546    4.048070690    7.423887003
  361 SOLV  HW2     2799    4.971099539    4.120967628    7.348507183
  362 SOLV  OW      2800    3.588776286    1.673262267    3.129574649
  362 SOLV  HW1     2801    3.498434800    1.680644992    3.171810350
  362 SOLV  HW2     2802    3.626300854    1.764788809    3.114920779
  363 SOLV  OW      2803    2.193543049    6.295243469    3.483925867
  363 SOLV  HW1     2804    2.216022027    6.392651113    3.486449757
  363 SOLV  HW2     2805    2.121701825    6.275871700    3.550735284
  364 SOLV  OW      2806    0.417174052    4.867842889    2.768674334
  364 SOLV  HW1     2807    0.378820417    4.959729799    2.759414904
  364 SOLV  HW2     2808    0.420211107    4.823793544    2.678950588
  365 SOLV  OW      2809    2.423210375    1.128928236    6.640721821
  365 SOLV  HW1     2810    2.441293883    1.102461006    6.735444591
  365 SOLV  HW2     2811    2.497793880    1.186614598    6.607412122
  366 SOLV  OW      2812    2.085137366    2.763146142    1.476585399
  366 SOLV  HW1     2813    2.109768302    2.698864429    1.549118988
  366 SOLV  HW2     2814    1.988138661    2.786278861    1.484070643
  367 SOLV  OW      2815    0.855308838    4.122288700    1.961374363
  367 SOLV  HW1     2816    0.924201014    4.064734183    1.917314170
  367 SOLV  HW2     2817    0.898845109    4.204862775    1.997235609
  368 SOLV  OW      2818    0.482121845    4.184452548    7.607890419
  368 SOLV  HW1     2819    0.515570422    4.242669629    7.681997803
  368 SOLV  HW2     2820    0.557089559    4.127917505    7.573487336
  369 SOLV  OW      2821    1.513376474    4.520219938    7.468596884
  369 SOLV  HW1     2822    1.427889411    4.505330870    7.518297922
  369 SOLV  HW2     2823    1.590767586    4.499457330    7.528425669
  370 SOLV  OW      2824    1.910558603    3.062459818    7.886689441
  370 SOLV  HW1     2825    1.925095290    3.093104603    7.792617731
  370 SOLV  HW2     2826    1.956819869    3.124910721    7.949615451
  371 SOLV  OW      2827    4.579032423    3.327573491    7.319620252
  371 SOLV  HW1     2828    4.587100479    3.396536059    7.247654932
  371 SOLV  HW2     2829    4.518424132    3.361435485    7.391592129
  372 SOLV  OW      2830    0.139873024    5.631456744    4.231522341
  372 SOLV  HW1     2831    0.197434485    5.584953067    4.164261361
  372 SOLV  HW2     2832    0.177447852    5.722159492    4.250524711
  373 SOLV  OW      2833    1.326004454    1.776325604    6.521823135
  373 SOLV  HW1     2834    1.391281918    1.819674002    6.459696719
  373 SOLV  HW2     2835    1.285891504    1.696203418    6.477423793
  374 SOLV  OW      2836    1.821481208    3.602866342    7.764481339
  374 SOLV  HW1     2837    1.723256797    3.588555079    7.776609649
  374 SOLV  HW2     2838    1.847267516    3.691461895    7.803027943
  375 SOLV  OW      2839    5.738011307    5.968607791    2.938313320
  375 SOLV  HW1     2840    5.756415517    6.045050686    2.876525695
  375 SOLV  HW2     2841    5.750850251    5.882353441    2.889371643
  376 SOLV  OW      2842    0.752067761    0.683786472    2.725802534
  376 SOLV  HW1     2843    0.741614395    0.592391179    2.765014145
  376 SOLV  HW2     2844    0.671703222    0.738987747    2.748035703
  377 SOLV  OW      2845    1.753736359    4.760677336    8.262076137
  377 SOLV  HW1     2846    1.771792568    4.678579262    8.316241040
  377 SOLV  HW2     2847    1.718747126    4.832925181    8.321707750
  378 SOLV  OW      2848    1.192717735    3.927409621    3.123629226
  378 SOLV  HW1     2849    1.199225108    4.012784389    3.175289103
  378 SOLV  HW2     2850    1.098178785    3.894839136    3.124841818
  379 SOLV  OW      2851    4.768724248    4.676033080    8.349632174
  379 SOLV  HW1     2852    4.866721328    4.686089063    8.332445220
  379 SOLV  HW2     2853    4.721524332    4.760310173    8.323758172
  380 SOLV  OW      2854    4.160208401    0.509577971    7.736207916
  380 SOLV  HW1     2855    4.169524216    0.518671104    7.835356673
  380 SOLV  HW2     2856    4.078475106    0.558504747    7.705781522
  381 SOLV  OW      2857    1.094812923    0.940366392    4.973849745
  381 SOLV  HW1     2858    0.998848652    0.964562573    4.959519886
  381 SOLV  HW2     2859    1.103153967    0.884597801    5.056434310
  382 SOLV  OW      2860    1.772274768    0.597319154    3.304197519
  382 SOLV  HW1     2861    1.802992032    0.504553496    3.282962605
  382 SOLV  HW2     2862    1.736485763    0.600034852    3.397534247
  383 SOLV  OW      2863    3.395717288    1.500145601    1.833516654
  383 SOLV  HW1     2864    3.379467451    1.509932053    1.931700653
  383 SOLV  HW2     2865    3.334711673    1.561482854    1.783357139
  384 SOLV  OW      2866    3.749059761    5.462784422    4.568353155
  384 SOLV  HW1     2867    3.732926509    5.479415490    4.471074905
  384 SOLV  HW2     2868    3.692830607    5.385899710    4.598799099
  385 SOLV  OW      2869    4.100273163    5.353582901    6.767921616
  385 SOLV  HW1     2870    4.102935574    5.258828780    6.799772914
  385 SOLV  HW2     2871    4.109768387    5.355571663    6.668393656
  386 SOLV  OW      2872    5.386395515    5.702259181    5.366579543
  386 SOLV  HW1     2873    5.390553520    5.709049080    5.266897326
  386 SOLV  HW2     2874    5.453747333    5.764117974    5.407041416
  387 SOLV  OW      2875    4.515933382    2.741015492    7.687819189
  387 SOLV  HW1     2876    4.604914218    2.713990365    7.724588211
  387 SOLV  HW2     2877    4.449957592    2.748817474    7.762560467
  388 SOLV  OW      2878    5.389054111    5.953628064    4.887382785
  388 SOLV  HW1     2879    5.326955828    5.997757786    4.952161599
  388 SOLV  HW2     2880    5.483595743    5.974911318    4.912057352
  389 SOLV  OW      2881    0.369161161    1.035924815    5.867570541
  389 SOLV  HW1     2882    0.279001409    1.064641993    5.899919536
  389 SOLV  HW2     2883    0.365144061    0.940455441    5.838084943
  390 SOLV  OW      2884    2.333994221    4.354976541    6.323168234
  390 SOLV  HW1     2885    2.360335327    4.258527508    6.321255886
  390 SOLV  HW2     2886    2.275426904    4.375097567    6.244651076
  391 SOLV  OW      2887    3.131322750    0.876129859    0.274305563
  391 SOLV  HW1     2888    3.220526983    0.841334937    0.303147523
  391 SOLV  HW2     2889    3.141633602    0.969140193    0.239053713
  392 SOLV  OW      2890    0.670085260    0.634220974    3.699151277
  392 SOLV  HW1     2891    0.702865076    0.724111434    3.670080287
  392 SOLV  HW2     2892    0.666135393    0.573032494    3.620155614
  393 SOLV  OW      2893    2.903059682    0.590682082    1.311815857
  393 SOLV  HW1     2894    2.919983764    0.534608138    1.230765033
  393 SOLV  HW2     2895    2.874647440    0.682318176    1.283611277
  394 SOLV  OW      2896    2.997843844    3.676107554    6.632585697
  394 SOLV  HW1     2897    3.053010131    3.754235377    6.603385604
  394 SOLV  HW2     2898    2.944831422    3.641881258    6.555008738
  395 SOLV  OW      2899    0.082290373    4.784467015    6.427108591
  395 SOLV  HW1     2900   -0.007549086    4.815928500    6.396465714
  395 SOLV  HW2     2901    0.116546680    4.714871687    6.363998225
  396 SOLV  OW      2902    3.149839702    6.308642322    1.507631083
  396 SOLV  HW1     2903    3.209796040    6.259425168    1.570740853
  396 SOLV  HW2     2904    3.057704837    6.270043966    1.512244109
  397 SOLV  OW      2905    0.485825426    6.292440764    5.643300516
  397 SOLV  HW1     2906    0.578701233    6.271759203    5.612538668
  397 SOLV  HW2     2907    0.480114576    6.280528893    5.742423881
  398 SOLV  OW      2908    1.199553410    3.842942748    6.944914358
  398 SOLV  HW1     2909    1.143642067    3.924274428    6.928821042
  398 SOLV  HW2     2910    1.215561372    3.832383942    7.043058184
  399 SOLV  OW      2911    4.110056873    4.414684925    2.403402153
  399 SOLV  HW1     2912    4.071028009    4.407869515    2.311585815
  399 SOLV  HW2     2913    4.167290719    4.496473532    2.409305853
  400 SOLV  OW      2914    4.200494084    5.634381176    8.177689819
  400 SOLV  HW1     2915    4.254015766    5.690753499    8.240598722
  400 SOLV  HW2     2916    4.107426291    5.670447818    8.171565463
  401 SOLV  OW      2917    2.978418282    3.010726031    7.354378339
  401 SOLV  HW1     2918    2.936720689    2.934013456    7.305629661
  401 SOLV  HW2     2919    3.077916678    3.000783058    7.353294373
  402 SOLV  OW      2920    3.876331677    1.426850267    0.066908934
  402 SOLV  HW1     2921    3.912731151    1.394632521   -0.020481119
  402 SOLV  HW2     2922    3.776409851    1.423633178    0.064617949
  403 SOLV  OW      2923    5.607541911    3.980251574    8.231756613
  403 SOLV  HW1     2924    5.660189315    4.063248602    8.250186751
  403 SOLV  HW2     2925    5.555740681    3.954814547    8.313423777
  404 SOLV  OW      2926    3.080704996    5.543689156    6.516958460
  404 SOLV  HW1     2927    3.077503046    5.599298900    6.433908742
  404 SOLV  HW2     2928    3.161462328    5.484763438    6.514523977
  405 SOLV  OW      2929    5.694792639    2.341374203    0.817604564
  405 SOLV  HW1     2930    5.749941909    2.419213540    0.787612507
  405 SOLV  HW2     2931    5.747433904    2.286171438    0.882268937
  406 SOLV  OW      2932    3.462646868    0.876204603    5.652286242
  406 SOLV  HW1     2933    3.556103759    0.843336454    5.638669251
  406 SOLV  HW2     2934    3.433593760    0.928268420    5.572004077
  407 SOLV  OW      2935    4.087467270    1.348751890    1.774432806
  407 SOLV  HW1     2936    4.098785436    1.266322177    1.829904983
  407 SOLV  HW2     2937    4.170540233    1.364705612    1.721101024
  408 SOLV  OW      2938    1.070579071    2.652066127    6.066136751
  408 SOLV  HW1     2939    1.069666647    2.748830826    6.091348950
  408 SOLV  HW2     2940    1.014186125    2.638303464    5.984709704
  409 SOLV  OW      2941    3.750507671    0.424289660    8.383673279
  409 SOLV  HW1     2942    3.680220216    0.487071397    8.350235996
  409 SOLV  HW2     2943    3.803682932    0.389585068    8.306420941
  410 SOLV  OW      2944    5.688672247    3.977083002    6.849255799
  410 SOLV  HW1     2945    5.636871047    3.898938252    6.884040231
  410 SOLV  HW2     2946    5.668341413    3.990013826    6.752202258
  411 SOLV  OW      2947    2.233041238    2.113956348    8.122399316
  411 SOLV  HW1     2948    2.292166929    2.066236562    8.057384618
  411 SOLV  HW2     2949    2.193105314    2.047821892    8.185891747
  412 SOLV  OW      2950    3.562109501    4.289888738    2.089423402
  412 SOLV  HW1     2951    3.521228012    4.243875546    2.168236199
  412 SOLV  HW2     2952    3.490240144    4.315379885    2.024732565
  413 SOLV  OW      2953    3.327763704    5.503946469    4.837739207
  413 SOLV  HW1     2954    3.346911032    5.425970936    4.778131197
  413 SOLV  HW2     2955    3.228866836    5.516840756    4.845023584
  414 SOLV  OW      2956    0.719030215    1.124005982    3.562118539
  414 SOLV  HW1     2957    0.806408765    1.152973260    3.523056892
  414 SOLV  HW2     2958    0.676070320    1.201356921    3.608714662
  415 SOLV  OW      2959    0.255550939    2.877919247    3.244483413
  415 SOLV  HW1     2960    0.164887172    2.896184906    3.282515095
  415 SOLV  HW2     2961    0.289839015    2.791073203    3.280288512
  416 SOLV  OW      2962    1.203725481    3.721678720    3.543459490
  416 SOLV  HW1     2963    1.157353113    3.766656464    3.467127668
  416 SOLV  HW2     2964    1.145570270    3.725517484    3.624719168
  417 SOLV  OW      2965    5.983449452    1.288747868    4.489511748
  417 SOLV  HW1     2966    5.985343644    1.189622357    4.476454086
  417 SOLV  HW2     2967    6.047817884    1.314091792    4.561722281
  418 SOLV  OW      2968    4.089689919    6.069584377    3.295623779
  418 SOLV  HW1     2969    4.151275604    5.991958007    3.309087943
  418 SOLV  HW2     2970    3.999110611    6.036148018    3.269598576
  419 SOLV  OW      2971    0.416918737    4.589645871    4.416954556
  419 SOLV  HW1     2972    0.353448509    4.650994807    4.463941446
  419 SOLV  HW2     2973    0.510057668    4.607284492    4.448797152
  420 SOLV  OW      2974    5.956263743    4.479309243    4.885903642
  420 SOLV  HW1     2975    5.963999408    4.579006718    4.885193872
  420 SOLV  HW2     2976    6.016577842    4.441696462    4.956241642
  421 SOLV  OW      2977    0.729676879    1.218421908    2.642807652
  421 SOLV  HW1     2978    0.725729217    1.133643900    2.589920638
  421 SOLV  HW2     2979    0.638633610    1.239940539    2.678134961
  422 SOLV  OW      2980    4.132137216    5.950795483    2.570467420
  422 SOLV  HW1     2981    4.190895982    5.911635907    2.499658783
  422 SOLV  HW2     2982    4.039340266    5.961315129    2.534718349
  423 SOLV  OW      2983    0.818630356    1.749930496    1.096816228
  423 SOLV  HW1     2984    0.720452139    1.767170959    1.088832214
  423 SOLV  HW2     2985    0.868315718    1.810958999    1.035116698
  424 SOLV  OW      2986    2.745956223    3.428231551    0.970091182
  424 SOLV  HW1     2987    2.767167534    3.500400360    0.904199792
  424 SOLV  HW2     2988    2.752889411    3.464762154    1.062920975
  425 SOLV  OW      2989    2.359908083    5.285023498    2.753994000
  425 SOLV  HW1     2990    2.419283158    5.206972088    2.734435878
  425 SOLV  HW2     2991    2.319613817    5.318428326    2.668785886
  426 SOLV  OW      2992    4.702213330    5.722844288    8.524935257
  426 SOLV  HW1     2993    4.729884926    5.742040074    8.430777098
  426 SOLV  HW2     2994    4.746291285    5.788081459    8.586589148
  427 SOLV  OW      2995    4.025451479    2.061087216    7.514424230
  427 SOLV  HW1     2996    4.122955988    2.081528676    7.523081416
  427 SOLV  HW2     2997    4.010573497    1.963162734    7.528185940
  428 SOLV  OW      2998    1.638779910    3.068602889    6.309602027
  428 SOLV  HW1     2999    1.658223711    3.070642315    6.211531991
  428 SOLV  HW2     3000    1.716141101    3.027797217    6.358079743
  429 SOLV  OW      3001    5.270327146    4.603966552    8.507941288
  429 SOLV  HW1     3002    5.175871881    4.584718373    8.481339651
  429 SOLV  HW2     3003    5.332522108    4.568219150    8.438271759
  430 SOLV  OW      3004    0.070533033    2.572046460    6.699283177
  430 SOLV  HW1     3005    0.000607961    2.640835222    6.679828171
  430 SOLV  HW2     3006    0.049612529    2.526849134    6.785998210
  431 SOLV  OW      3007    5.295819009    2.977369721    7.312359836
  431 SOLV  HW1     3008    5.218716621    3.036358798    7.288371555
  431 SOLV  HW2     3009    5.327075812    2.928575863    7.230860787
  432 SOLV  OW      3010    4.880906587    1.686437231    7.692916441
  432 SOLV  HW1     3011    4.940646203    1.717161171    7.618841065
  432 SOLV  HW2     3012    4.886161910    1.751133671    7.768986719
  433 SOLV  OW      3013    5.132752782    0.129301939    2.889935739
  433 SOLV  HW1     3014    5.056880928    0.177552801    2.846172018
  433 SOLV  HW2     3015    5.096870496    0.066081886    2.958606245
  434 SOLV  OW      3016    4.524473386    5.301359046    6.976799631
  434 SOLV  HW1     3017    4.472735188    5.225172064    6.937829895
  434 SOLV  HW2     3018    4.468029060    5.383901054    6.975900081
  435 SOLV  OW      3019    5.294941274    4.629240977    8.103848658
  435 SOLV  HW1     3020    5.263204893    4.546613735    8.057314225
  435 SOLV  HW2     3021    5.361703663    4.604410962    8.174035412
  436 SOLV  OW      3022    5.304311687    3.264008700    5.552688664
  436 SOLV  HW1     3023    5.312608982    3.264285980    5.453034104
  436 SOLV  HW2     3024    5.354233320    3.341965816    5.590510061
  437 SOLV  OW      3025    0.536099977    6.385932926    3.856813348
  437 SOLV  HW1     3026    0.586449928    6.424540960    3.779519988
  437 SOLV  HW2     3027    0.570587222    6.425254373    3.942044589
  438 SOLV  OW      3028    0.237326570    3.671553537    6.576265825
  438 SOLV  HW1     3029    0.144260029    3.706089300    6.564189490
  438 SOLV  HW2     3030    0.246196962    3.582997085    6.530669864
  439 SOLV  OW      3031    1.929355934    6.443666801    5.261584902
  439 SOLV  HW1     3032    1.877804656    6.358060582    5.265323769
  439 SOLV  HW2     3033    1.945716636    6.468582486    5.166130786
  440 SOLV  OW      3034    4.242995621    4.303372691    1.852212658
  440 SOLV  HW1     3035    4.273248209    4.398650378    1.849583745
  440 SOLV  HW2     3036    4.156861493    4.297128531    1.902629426
  441 SOLV  OW      3037    2.651583093    3.128834361    8.503797439
  441 SOLV  HW1     3038    2.614906816    3.069689121    8.575607028
  441 SOLV  HW2     3039    2.683262850    3.214634705    8.544228322
  442 SOLV  OW      3040    4.173235904    1.889757133    6.356209356
  442 SOLV  HW1     3041    4.239816082    1.960256184    6.331777737
  442 SOLV  HW2     3042    4.086447318    1.932946148    6.380752793
  443 SOLV  OW      3043    3.851092060    2.712935129    8.252153817
  443 SOLV  HW1     3044    3.809858905    2.681984454    8.337838200
  443 SOLV  HW2     3045    3.923500241    2.649462129    8.225169042
  444 SOLV  OW      3046    4.041092874    1.488817063    0.261384931
  444 SOLV  HW1     3047    4.007663609    1.571826846    0.306014645
  444 SOLV  HW2     3048    3.976862899    1.461245125    0.189870832
  445 SOLV  OW      3049    2.116389878    6.241875954    2.193010424
  445 SOLV  HW1     3050    2.199337077    6.297517155    2.197885113
  445 SOLV  HW2     3051    2.099095056    6.216079736    2.097955896
  446 SOLV  OW      3052    3.547394836    2.780573524    8.338316704
  446 SOLV  HW1     3053    3.470468877    2.787800920    8.401799807
  446 SOLV  HW2     3054    3.615757068    2.717939278    8.375779521
  447 SOLV  OW      3055    3.293630391    3.691492174    7.907570424
  447 SOLV  HW1     3056    3.278360927    3.639638224    7.823439839
  447 SOLV  HW2     3057    3.230630173    3.659508912    7.978337576
  448 SOLV  OW      3058    1.795718980    5.890578137    5.401911859
  448 SOLV  HW1     3059    1.738934551    5.935829704    5.470670341
  448 SOLV  HW2     3060    1.875534323    5.849755001    5.446216549
  449 SOLV  OW      3061    1.592098672    5.104696126    7.397991499
  449 SOLV  HW1     3062    1.638233218    5.174647889    7.343417680
  449 SOLV  HW2     3063    1.618433341    5.014009887    7.365091402
  450 SOLV  OW      3064    2.827269307    5.924355731    0.407229977
  450 SOLV  HW1     3065    2.807080093    5.866766643    0.328009843
  450 SOLV  HW2     3066    2.799800484    6.018534044    0.387843307
  451 SOLV  OW      3067    5.404167233    3.087455772    4.765381808
  451 SOLV  HW1     3068    5.326356088    3.046170165    4.718043967
  451 SOLV  HW2     3069    5.411093923    3.049402156    4.857598450
  452 SOLV  OW      3070    0.522777254    6.133878905    3.776194776
  452 SOLV  HW1     3071    0.526424747    6.226525473    3.813655208
  452 SOLV  HW2     3072    0.615700804    6.098366613    3.765995027
  453 SOLV  OW      3073    0.652622830    5.081751160    3.361078745
  453 SOLV  HW1     3074    0.695177475    5.011839690    3.303620548
  453 SOLV  HW2     3075    0.723008752    5.143686008    3.395861270
  454 SOLV  OW      3076    2.175754225    3.594895322    3.839768864
  454 SOLV  HW1     3077    2.189537869    3.679213661    3.787804050
  454 SOLV  HW2     3078    2.077847983    3.575942542    3.847191047
  455 SOLV  OW      3079    3.998380576    3.501724532    3.085102589
  455 SOLV  HW1     3080    4.006053097    3.504523795    2.985437062
  455 SOLV  HW2     3081    3.909174673    3.537522001    3.112685136
  456 SOLV  OW      3082    3.322717354    4.034131359    1.156786275
  456 SOLV  HW1     3083    3.281956505    4.092056617    1.086194599
  456 SOLV  HW2     3084    3.262375971    4.031242451    1.236476449
  457 SOLV  OW      3085    3.114008139    1.850784536    6.402395878
  457 SOLV  HW1     3086    3.176088064    1.877618809    6.476056944
  457 SOLV  HW2     3087    3.164985665    1.800757700    6.332406206
  458 SOLV  OW      3088    3.715993367    5.153052368    6.366411489
  458 SOLV  HW1     3089    3.799224282    5.177062464    6.416372402
  458 SOLV  HW2     3090    3.735849988    5.079009595    6.302198441
  459 SOLV  OW      3091    3.800023697    2.590072748    1.321508968
  459 SOLV  HW1     3092    3.815347997    2.687640914    1.305839797
  459 SOLV  HW2     3093    3.703012952    2.574076587    1.339755912
  460 SOLV  OW      3094    5.738400554    6.375587414    5.953589753
  460 SOLV  HW1     3095    5.690348443    6.311187059    6.013117177
  460 SOLV  HW2     3096    5.831761496    6.343310153    5.938038241
  461 SOLV  OW      3097    0.149135553    5.478041012    5.693915409
  461 SOLV  HW1     3098    0.057666630    5.464887148    5.655701099
  461 SOLV  HW2     3099    0.143424152    5.536913503    5.774546379
  462 SOLV  OW      3100    1.979495422    5.032387603    3.910838807
  462 SOLV  HW1     3101    1.898389524    5.016182827    3.854632541
  462 SOLV  HW2     3102    2.023373107    5.117582604    3.882264441
  463 SOLV  OW      3103    5.128923972    2.322028035    5.351755682
  463 SOLV  HW1     3104    5.034438071    2.343766010    5.376246905
  463 SOLV  HW2     3105    5.134039523    2.227618904    5.319187342
  464 SOLV  OW      3106    0.887916338    2.105065274    4.798328278
  464 SOLV  HW1     3107    0.953653054    2.042874247    4.755773574
  464 SOLV  HW2     3108    0.922465809    2.198761059    4.793097393
  465 SOLV  OW      3109    3.060660502    3.462354373    3.789567149
  465 SOLV  HW1     3110    3.079082563    3.446418294    3.692579531
  465 SOLV  HW2     3111    3.114829726    3.398865400    3.844655951
  466 SOLV  OW      3112    3.834053060    5.153015175    5.668217076
  466 SOLV  HW1     3113    3.850585661    5.230951429    5.607780803
  466 SOLV  HW2     3114    3.743721349    5.114602382    5.649124107
  467 SOLV  OW      3115    5.818221529    3.528106408    2.697407220
  467 SOLV  HW1     3116    5.908704204    3.492577874    2.673943100
  467 SOLV  HW2     3117    5.827965573    3.616361978    2.743406345
  468 SOLV  OW      3118    5.646471801    1.893428528    2.935488308
  468 SOLV  HW1     3119    5.734657842    1.869342972    2.976022661
  468 SOLV  HW2     3120    5.625679868    1.830156872    2.860893836
  469 SOLV  OW      3121    4.514102691    1.918026324    1.791018932
  469 SOLV  HW1     3122    4.520644159    1.979925289    1.712752350
  469 SOLV  HW2     3123    4.464976002    1.835218838    1.764011209
  470 SOLV  OW      3124    2.143512280    6.152538788    0.903053182
  470 SOLV  HW1     3125    2.154570094    6.206397384    0.819525257
  470 SOLV  HW2     3126    2.183493265    6.061846440    0.889773791
  471 SOLV  OW      3127    2.447778607    3.825167990    0.166176222
  471 SOLV  HW1     3128    2.401585887    3.769556339    0.097085601
  471 SOLV  HW2     3129    2.417822134    3.920219419    0.157941363
  472 SOLV  OW      3130    3.348599745    2.819099208    8.508663001
  472 SOLV  HW1     3131    3.265338073    2.868591153    8.483803981
  472 SOLV  HW2     3132    3.391491334    2.863439184    8.587366417
  473 SOLV  OW      3133    0.304739825    2.916594179    8.573591962
  473 SOLV  HW1     3134    0.301229601    2.993335603    8.637610335
  473 SOLV  HW2     3135    0.393380410    2.915824090    8.527308221
  474 SOLV  OW      3136    4.596784650    4.903463571    4.091374198
  474 SOLV  HW1     3137    4.618257267    4.990616697    4.135455730
  474 SOLV  HW2     3138    4.565232924    4.838165961    4.160226379
  475 SOLV  OW      3139    2.729835131    4.305363479    5.624548246
  475 SOLV  HW1     3140    2.661737781    4.255105975    5.677810291
  475 SOLV  HW2     3141    2.758858914    4.386363520    5.675504553
  476 SOLV  OW      3142    0.869359630    6.097804007    4.955264367
  476 SOLV  HW1     3143    0.854285669    6.147313506    5.040830346
  476 SOLV  HW2     3144    0.784917791    6.051592868    4.928171291
  477 SOLV  OW      3145    1.556298461    3.344455135    6.237318300
  477 SOLV  HW1     3146    1.568394108    3.246032480    6.250227428
  477 SOLV  HW2     3147    1.595793789    3.393374878    6.315080151
  478 SOLV  OW      3148    4.694749543    3.893690678    5.663525492
  478 SOLV  HW1     3149    4.606393362    3.939851450    5.671419027
  478 SOLV  HW2     3150    4.688411685    3.821052185    5.595090066
  479 SOLV  OW      3151    2.350983153    3.632266348    7.484831344
  479 SOLV  HW1     3152    2.402579135    3.580205690    7.552857049
  479 SOLV  HW2     3153    2.412805348    3.694012011    7.436195438
  480 SOLV  OW      3154    4.049074147    2.254971140    1.647004845
  480 SOLV  HW1     3155    4.027831126    2.331904728    1.586755969
  480 SOLV  HW2     3156    4.031555927    2.169097363    1.598851616
  481 SOLV  OW      3157    2.701082191    2.609882639    7.770774435
  481 SOLV  HW1     3158    2.789671545    2.586064946    7.810581315
  481 SOLV  HW2     3159    2.698520869    2.707957920    7.751420160
  482 SOLV  OW      3160    3.126289036    1.665873821    2.146286270
  482 SOLV  HW1     3161    3.065143709    1.619459848    2.210371288
  482 SOLV  HW2     3162    3.219605260    1.664340914    2.182198418
  483 SOLV  OW      3163    3.045800163    3.470227881    7.021549448
  483 SOLV  HW1     3164    3.118484193    3.528007226    7.058678003
  483 SOLV  HW2     3165    3.046798418    3.381567716    7.067791401
  484 SOLV  OW      3166    3.295497201    4.398999183    2.669439389
  484 SOLV  HW1     3167    3.388410023    4.420791518    2.639568985
  484 SOLV  HW2     3168    3.288373280    4.300860961    2.687273513
  485 SOLV  OW      3169    3.660133045    0.811664446    5.236630434
  485 SOLV  HW1     3170    3.729870709    0.856236820    5.292754683
  485 SOLV  HW2     3171    3.589681082    0.772548559    5.295845531
  486 SOLV  OW      3172    4.390106039    6.351544297    8.064537090
  486 SOLV  HW1     3173    4.377564431    6.304540792    8.151905984
  486 SOLV  HW2     3174    4.304416679    6.395613505    8.037793952
  487 SOLV  OW      3175    0.738200372    2.296704972    1.330185705
  487 SOLV  HW1     3176    0.764211926    2.242721713    1.410242803
  487 SOLV  HW2     3177    0.805416590    2.282949461    1.257434917
  488 SOLV  OW      3178    0.324297083    6.416131140    4.711373993
  488 SOLV  HW1     3179    0.340710684    6.320953409    4.737291669
  488 SOLV  HW2     3180    0.410167224    6.467181674    4.715856723
  489 SOLV  OW      3181    5.246232352    6.214847266    4.686494387
  489 SOLV  HW1     3182    5.325999118    6.175143680    4.731890793
  489 SOLV  HW2     3183    5.275852239    6.266309182    4.606031740
  490 SOLV  OW      3184    4.394377412    5.628194176    4.257388758
  490 SOLV  HW1     3185    4.300498164    5.643966165    4.288013516
  490 SOLV  HW2     3186    4.408194792    5.671781348    4.168455129
  491 SOLV  OW      3187    4.158071344    5.957771288    6.129698204
  491 SOLV  HW1     3188    4.110138293    5.963641550    6.042131662
  491 SOLV  HW2     3189    4.099657330    5.994283861    6.202186493
  492 SOLV  OW      3190    1.505850222    3.446913249    6.862715911
  492 SOLV  HW1     3191    1.554502937    3.438227214    6.949649215
  492 SOLV  HW2     3192    1.408074513    3.458428587    6.880244621
  493 SOLV  OW      3193    4.107156521    2.791283964    3.714079088
  493 SOLV  HW1     3194    4.139034284    2.738113710    3.635614620
  493 SOLV  HW2     3195    4.077312939    2.881603993    3.683231171
  494 SOLV  OW      3196    3.742277730    1.289069732    8.111409838
  494 SOLV  HW1     3197    3.806815026    1.230742979    8.062085858
  494 SOLV  HW2     3198    3.685784171    1.339158794    8.045839179
  495 SOLV  OW      3199    3.896875179    0.897525824    0.650629598
  495 SOLV  HW1     3200    3.965360912    0.944526423    0.706312358
  495 SOLV  HW2     3201    3.893049052    0.801103911    0.676861569
  496 SOLV  OW      3202    0.641727616    6.193315671    4.231008313
  496 SOLV  HW1     3203    0.590638630    6.278760385    4.221571739
  496 SOLV  HW2     3204    0.591174653    6.119200061    4.186835705
  497 SOLV  OW      3205    5.119943790    4.637052257    1.526430679
  497 SOLV  HW1     3206    5.060362423    4.584528473    1.587186432
  497 SOLV  HW2     3207    5.125709923    4.591321233    1.437687426
  498 SOLV  OW      3208    3.553976357    5.743842751    2.252492787
  498 SOLV  HW1     3209    3.468237764    5.776481960    2.212699675
  498 SOLV  HW2     3210    3.629091056    5.802777826    2.222754467
  499 SOLV  OW      3211    0.386821270    2.248825446    5.914554332
  499 SOLV  HW1     3212    0.473311058    2.214555281    5.877879963
  499 SOLV  HW2     3213    0.403591245    2.332319336    5.966970471
  500 SOLV  OW      3214    4.059351501    1.567723081    6.103387853
  500 SOLV  HW1     3215    4.074958325    1.658256613    6.063890379
  500 SOLV  HW2     3216    3.961557672    1.554985852    6.119942150
  501 SOLV  OW      3217    2.325186116    4.042236132    3.214469720
  501 SOLV  HW1     3218    2.296183075    3.994611236    3.297479384
  501 SOLV  HW2     3219    2.292434195    4.136684602    3.217058937
  502 SOLV  OW      3220    3.878573042    6.114426908    1.157311509
  502 SOLV  HW1     3221    3.976150030    6.133212855    1.168525368
  502 SOLV  HW2     3222    3.864275131    6.060985454    1.074007638
  503 SOLV  OW      3223    5.254886498    5.250515988    1.473502181
  503 SOLV  HW1     3224    5.309650158    5.253700772    1.557112657
  503 SOLV  HW2     3225    5.284504239    5.323143394    1.411470059
  504 SOLV  OW      3226    3.991748987    6.062511000    5.269326088
  504 SOLV  HW1     3227    3.992860252    6.050011116    5.170116893
  504 SOLV  HW2     3228    3.899896886    6.043950060    5.304234259
  505 SOLV  OW      3229    1.580563783    3.441222933    4.917005235
  505 SOLV  HW1     3230    1.570733343    3.341722391    4.918719936
  505 SOLV  HW2     3231    1.540378594    3.477242130    4.832816834
  506 SOLV  OW      3232    4.306265370    4.459232086    2.796834806
  506 SOLV  HW1     3233    4.340737832    4.400204862    2.723845839
  506 SOLV  HW2     3234    4.226165356    4.416757013    2.839022109
  507 SOLV  OW      3235    3.385291757    1.509908211    1.392697046
  507 SOLV  HW1     3236    3.328938865    1.587151265    1.363409097
  507 SOLV  HW2     3237    3.385597886    1.439903162    1.321288908
  508 SOLV  OW      3238    0.905338833    4.541318954    6.280265202
  508 SOLV  HW1     3239    0.876066857    4.633518787    6.305608530
  508 SOLV  HW2     3240    0.847551500    4.507198396    6.206127777
  509 SOLV  OW      3241    5.429408995    3.289369194    8.355638617
  509 SOLV  HW1     3242    5.483023302    3.350020043    8.296928160
  509 SOLV  HW2     3243    5.468270132    3.289250462    8.447778339
  510 SOLV  OW      3244    3.950857484    4.716042675    6.674067640
  510 SOLV  HW1     3245    3.926535776    4.758360273    6.586788630
  510 SOLV  HW2     3246    4.046776515    4.735232799    6.694833348
  511 SOLV  OW      3247    3.066025378    3.401633430    7.520946028
  511 SOLV  HW1     3248    3.080708572    3.303756513    7.535244655
  511 SOLV  HW2     3249    2.983323273    3.415316700    7.466420369
  512 SOLV  OW      3250    1.883944985    0.689899145    0.550637260
  512 SOLV  HW1     3251    1.845495953    0.612507198    0.600957051
  512 SOLV  HW2     3252    1.980336441    0.700855095    0.574898291
  513 SOLV  OW      3253    4.478761435    3.003505311    5.414577085
  513 SOLV  HW1     3254    4.472351097    3.084277663    5.473183025
  513 SOLV  HW2     3255    4.510514385    2.925567746    5.468590146
  514 SOLV  OW      3256    4.411925434    1.652052626    1.621316407
  514 SOLV  HW1     3257    4.378958698    1.558947163    1.605680257
  514 SOLV  HW2     3258    4.449501857    1.688833329    1.536256828
  515 SOLV  OW      3259    5.580424129    3.668524678    3.009502709
  515 SOLV  HW1     3260    5.517314090    3.620433437    3.070365750
  515 SOLV  HW2     3261    5.532573362    3.744143393    2.964870194
  516 SOLV  OW      3262    5.263202926    6.474650527    4.775530775
  516 SOLV  HW1     3263    5.200001484    6.521698396    4.837110022
  516 SOLV  HW2     3264    5.211630965    6.414937896    4.714092432
  517 SOLV  OW      3265    3.880808447    1.171683211    6.330055884
  517 SOLV  HW1     3266    3.905573612    1.075004462    6.323744013
  517 SOLV  HW2     3267    3.880457973    1.199806013    6.426018784
  518 SOLV  OW      3268    4.748011946    2.079038641    7.879235668
  518 SOLV  HW1     3269    4.792587479    2.151125435    7.932305787
  518 SOLV  HW2     3270    4.649730792    2.080000656    7.897670247
  519 SOLV  OW      3271    2.614780693    3.383212083    4.551106970
  519 SOLV  HW1     3272    2.658957592    3.328052472    4.621858386
  519 SOLV  HW2     3273    2.604726856    3.328771778    4.467829562
  520 SOLV  OW      3274    0.520523133    2.162039245    4.552391564
  520 SOLV  HW1     3275    0.438263502    2.124682762    4.595260980
  520 SOLV  HW2     3276    0.505124745    2.257957322    4.528673768
  521 SOLV  OW      3277    4.794054940    2.549221777    4.817443182
  521 SOLV  HW1     3278    4.712534433    2.491443862    4.821452653
  521 SOLV  HW2     3279    4.867349082    2.507212811    4.870951512
  522 SOLV  OW      3280    0.669184399    3.854819050    3.258300436
  522 SOLV  HW1     3281    0.688937546    3.949487103    3.283750576
  522 SOLV  HW2     3282    0.703932353    3.793327779    3.329091191
  523 SOLV  OW      3283    4.183081960    2.948630847    1.259868566
  523 SOLV  HW1     3284    4.164840619    2.883555919    1.186163393
  523 SOLV  HW2     3285    4.215807059    3.034743756    1.220963799
  524 SOLV  OW      3286    5.858829449    4.801652404    0.590210730
  524 SOLV  HW1     3287    5.779881663    4.862945192    0.593430561
  524 SOLV  HW2     3288    5.904399929    4.801290605    0.679222679
  525 SOLV  OW      3289    4.815714238    3.761323298    3.831348665
  525 SOLV  HW1     3290    4.870069070    3.824510673    3.886601498
  525 SOLV  HW2     3291    4.876685520    3.699547832    3.781687682
  526 SOLV  OW      3292    1.680804016    5.494011125    0.392885603
  526 SOLV  HW1     3293    1.633727123    5.421866336    0.443667836
  526 SOLV  HW2     3294    1.755386567    5.454037591    0.339598733
  527 SOLV  OW      3295    4.250361895    1.164641186    1.493177127
  527 SOLV  HW1     3296    4.241881734    1.108250146    1.575323719
  527 SOLV  HW2     3297    4.238709228    1.107335337    1.412058712
  528 SOLV  OW      3298    4.260741411    4.627808563    7.919916588
  528 SOLV  HW1     3299    4.306023376    4.592456220    7.838064919
  528 SOLV  HW2     3300    4.238316077    4.551892900    7.981022040
  529 SOLV  OW      3301    2.220273253    1.389812549    6.048833107
  529 SOLV  HW1     3302    2.196854671    1.370751409    6.144164915
  529 SOLV  HW2     3303    2.149172555    1.352852198    5.989011952
  530 SOLV  OW      3304    0.220688768    2.117205267    4.548647929
  530 SOLV  HW1     3305    0.237119013    2.127985563    4.646697699
  530 SOLV  HW2     3306    0.214008750    2.207342191    4.505861483
  531 SOLV  OW      3307    2.833574740    2.438703236    2.383781089
  531 SOLV  HW1     3308    2.824015858    2.393205980    2.472316799
  531 SOLV  HW2     3309    2.763385752    2.509371683    2.374869749
  532 SOLV  OW      3310    3.016201771    6.209217180    0.709912406
  532 SOLV  HW1     3311    3.083856856    6.156531003    0.658464660
  532 SOLV  HW2     3312    2.928748239    6.160724861    0.709357370
  533 SOLV  OW      3313    3.615168891    4.421902068    3.084273133
  533 SOLV  HW1     3314    3.697756079    4.395011408    3.034713239
  533 SOLV  HW2     3315    3.622756059    4.393178453    3.179758005
  534 SOLV  OW      3316    1.259939853    5.073494754    7.946575088
  534 SOLV  HW1     3317    1.294254245    4.982431816    7.969597122
  534 SOLV  HW2     3318    1.322679480    5.117498323    7.882330569
  535 SOLV  OW      3319    0.335109625    3.054922003    1.968493993
  535 SOLV  HW1     3320    0.415508198    3.112901858    1.981698164
  535 SOLV  HW2     3321    0.280754405    3.090154899    1.892309395
  536 SOLV  OW      3322    4.991415233    0.540565899    1.042225362
  536 SOLV  HW1     3323    5.041685612    0.613175424    0.995314110
  536 SOLV  HW2     3324    4.921483020    0.503563586    0.981067756
  537 SOLV  OW      3325    3.302322624    4.072438890    6.962529018
  537 SOLV  HW1     3326    3.342171764    3.982465044    6.980324280
  537 SOLV  HW2     3327    3.257707275    4.106124693    7.045442600
  538 SOLV  OW      3328    5.964909918    1.111325020    0.768373388
  538 SOLV  HW1     3329    5.876368530    1.075372937    0.738914851
  538 SOLV  HW2     3330    5.951103482    1.196156672    0.819489912
  539 SOLV  OW      3331    4.777781976    6.013516930    4.826109905
  539 SOLV  HW1     3332    4.855901931    5.961195503    4.792055746
  539 SOLV  HW2     3333    4.802685781    6.058627085    4.911811782
  540 SOLV  OW      3334    2.173890752    1.907044326    1.081956008
  540 SOLV  HW1     3335    2.237497027    1.829892347    1.080624087
  540 SOLV  HW2     3336    2.147438066    1.930056286    0.988304330
  541 SOLV  OW      3337    2.306135824    5.057230969    8.302063947
  541 SOLV  HW1     3338    2.399040301    5.083742664    8.327867898
  541 SOLV  HW2     3339    2.285788539    5.091918962    8.210507096
  542 SOLV  OW      3340    0.688235585    2.825271604    5.599696297
  542 SOLV  HW1     3341    0.609202669    2.886022827    5.607633223
  542 SOLV  HW2     3342    0.742480507    2.851403619    5.519855681
  543 SOLV  OW      3343    3.177520954    2.534449653    5.862727800
  543 SOLV  HW1     3344    3.161512634    2.630144332    5.886939360
  543 SOLV  HW2     3345    3.245837172    2.495428537    5.924454629
  544 SOLV  OW      3346    1.700657538    4.266622743    7.922722050
  544 SOLV  HW1     3347    1.749032854    4.290049193    8.007048614
  544 SOLV  HW2     3348    1.700588516    4.167334393    7.910816601
  545 SOLV  OW      3349    3.630891110    3.692135902    3.638501859
  545 SOLV  HW1     3350    3.686209270    3.617827531    3.600844493
  545 SOLV  HW2     3351    3.536307219    3.682250864    3.607580747
  546 SOLV  OW      3352    0.045179307    3.292005618    2.061580502
  546 SOLV  HW1     3353    0.130809335    3.241885442    2.049114593
  546 SOLV  HW2     3354   -0.026750848    3.228573149    2.089906198
  547 SOLV  OW      3355    4.307850609    2.968329159    2.106920641
  547 SOLV  HW1     3356    4.259859861    3.033081508    2.166114758
  547 SOLV  HW2     3357    4.368863138    3.018287449    2.045426032
  548 SOLV  OW      3358    4.163506791    5.965524513    3.721905389
  548 SOLV  HW1     3359    4.214045748    5.927514528    3.644439414
  548 SOLV  HW2     3360    4.140175112    5.892149489    3.785715034
  549 SOLV  OW      3361    2.425201640    2.089595063    2.364011490
  549 SOLV  HW1     3362    2.357740627    2.149932631    2.321486826
  549 SOLV  HW2     3363    2.516245266    2.130043823    2.355356211
  550 SOLV  OW      3364    5.122313781    5.308415258    4.964182383
  550 SOLV  HW1     3365    5.157344976    5.352950856    5.046579790
  550 SOLV  HW2     3366    5.189120397    5.241595231    4.931442383
  551 SOLV  OW      3367    1.942047745    3.355482909    6.456587037
  551 SOLV  HW1     3368    1.953429450    3.265325481    6.498325160
  551 SOLV  HW2     3369    2.004052449    3.420565228    6.500400348
  552 SOLV  OW      3370    5.758861683    2.779880206    2.555683613
  552 SOLV  HW1     3371    5.710437968    2.692760697    2.563763113
  552 SOLV  HW2     3372    5.742395451    2.834886038    2.637556501
  553 SOLV  OW      3373    0.738977137    5.979122132    5.299796351
  553 SOLV  HW1     3374    0.687093504    5.901139804    5.334821585
  553 SOLV  HW2     3375    0.676493810    6.043786207    5.256043359
  554 SOLV  OW      3376    3.450331400    4.745752982    4.270701527
  554 SOLV  HW1     3377    3.504228113    4.727819200    4.188400679
  554 SOLV  HW2     3378    3.511215660    4.773446036    4.345039700
  555 SOLV  OW      3379    0.948016144    5.377205569    4.817647267
  555 SOLV  HW1     3380    1.010845773    5.302691325    4.795286783
  555 SOLV  HW2     3381    0.997771064    5.449512065    4.865565655
  556 SOLV  OW      3382    4.880492932    2.888175978    1.829105688
  556 SOLV  HW1     3383    4.925310936    2.918980741    1.913024320
  556 SOLV  HW2     3384    4.839506182    2.798234557    1.844290871
  557 SOLV  OW      3385    2.908029738    5.675795945    7.850507643
  557 SOLV  HW1     3386    2.896937829    5.708438969    7.756638885
  557 SOLV  HW2     3387    2.942117513    5.750265307    7.907886089
  558 SOLV  OW      3388    6.012817793    4.808283039    3.337200017
  558 SOLV  HW1     3389    5.945442819    4.749761380    3.292080414
  558 SOLV  HW2     3390    6.103204281    4.765951971    3.331010454
  559 SOLV  OW      3391    4.355974156    3.262747232    5.622629698
  559 SOLV  HW1     3392    4.431225826    3.287775849    5.561714444
  559 SOLV  HW2     3393    4.389344056    3.199611355    5.692631529
  560 SOLV  OW      3394    3.932083041    0.863332430    6.765115439
  560 SOLV  HW1     3395    3.928207084    0.869431394    6.665377195
  560 SOLV  HW2     3396    3.871777183    0.789950133    6.796391554
  561 SOLV  OW      3397    1.344371917    3.193155890    5.811434609
  561 SOLV  HW1     3398    1.442170872    3.213297897    5.805993917
  561 SOLV  HW2     3399    1.313422077    3.203478186    5.905962234
  562 SOLV  OW      3400    3.261772775    5.935903434    7.949596318
  562 SOLV  HW1     3401    3.170331706    5.948763210    7.987976864
  562 SOLV  HW2     3402    3.277176706    6.002921885    7.876993409
  563 SOLV  OW      3403    3.252615388    1.900496064    6.629816594
  563 SOLV  HW1     3404    3.336914892    1.856685494    6.661028575
  563 SOLV  HW2     3405    3.175428839    1.866196096    6.683349004
  564 SOLV  OW      3406    2.177661328    5.548913842    4.463626258
  564 SOLV  HW1     3407    2.230086050    5.467800135    4.489551802
  564 SOLV  HW2     3408    2.090983369    5.520817862    4.422425289
  565 SOLV  OW      3409    0.126159757    5.141234001    3.975275252
  565 SOLV  HW1     3410    0.184948355    5.191720148    4.038481224
  565 SOLV  HW2     3411    0.136587568    5.178505368    3.883068863
  566 SOLV  OW      3412    4.714178562    3.791572786    5.936030048
  566 SOLV  HW1     3413    4.623604499    3.759786934    5.964064636
  566 SOLV  HW2     3414    4.709035415    3.829676231    5.843717562
  567 SOLV  OW      3415    5.450683903    3.495915961    2.500747399
  567 SOLV  HW1     3416    5.483681097    3.403237504    2.482808848
  567 SOLV  HW2     3417    5.426134268    3.504450839    2.597310395
  568 SOLV  OW      3418    4.144325011    0.851906856    5.559434455
  568 SOLV  HW1     3419    4.137094278    0.863929964    5.460423862
  568 SOLV  HW2     3420    4.152076330    0.754503556    5.580705847
  569 SOLV  OW      3421    2.642779518    0.811992032    7.818460187
  569 SOLV  HW1     3422    2.716781760    0.843728114    7.759160749
  569 SOLV  HW2     3423    2.597371907    0.733628712    7.776065937
  570 SOLV  OW      3424    0.039284209    3.790931204    6.303677346
  570 SOLV  HW1     3425   -0.032708805    3.722851497    6.290183141
  570 SOLV  HW2     3426    0.051486600    3.807594696    6.401520885
  571 SOLV  OW      3427    3.989267058    4.075482531    5.436370612
  571 SOLV  HW1     3428    4.009298439    3.979689385    5.415818765
  571 SOLV  HW2     3429    4.061005285    4.133541541    5.397864956
  572 SOLV  OW      3430    4.211184616    1.658241473    7.414199733
  572 SOLV  HW1     3431    4.195077352    1.736203953    7.474717068
  572 SOLV  HW2     3432    4.252227156    1.690247504    7.328811971
  573 SOLV  OW      3433    5.446514633    3.975529234    0.295138445
  573 SOLV  HW1     3434    5.482566911    4.010075010    0.208496889
  573 SOLV  HW2     3435    5.522419210    3.949627531    0.354867184
  574 SOLV  OW      3436    1.801744392    5.161224017    6.986816394
  574 SOLV  HW1     3437    1.899934471    5.158357759    7.005536478
  574 SOLV  HW2     3438    1.786754235    5.186711707    6.891288250
  575 SOLV  OW      3439    2.888212694    0.183883015    4.535842513
  575 SOLV  HW1     3440    2.831875537    0.149315811    4.610883302
  575 SOLV  HW2     3441    2.952705406    0.113028342    4.507202344
  576 SOLV  OW      3442    2.766497103    2.800605382    5.568956860
  576 SOLV  HW1     3443    2.736545160    2.885888836    5.526183288
  576 SOLV  HW2     3444    2.703325702    2.727054227    5.544471597
  577 SOLV  OW      3445    5.778957496    0.062324683    3.630756143
  577 SOLV  HW1     3446    5.684044499    0.052758920    3.660755531
  577 SOLV  HW2     3447    5.837778012    0.004518213    3.687311452
  578 SOLV  OW      3448    2.233638951    1.365738438    0.551532757
  578 SOLV  HW1     3449    2.299457743    1.397113020    0.619968481
  578 SOLV  HW2     3450    2.279805208    1.306326527    0.485662974
  579 SOLV  OW      3451    2.565871679    2.786118883    8.285184448
  579 SOLV  HW1     3452    2.528930759    2.790956378    8.377984781
  579 SOLV  HW2     3453    2.605808319    2.874428573    8.260559949
  580 SOLV  OW      3454    2.486458547    4.857220783    1.283121329
  580 SOLV  HW1     3455    2.583178423    4.835072490    1.270684625
  580 SOLV  HW2     3456    2.473532491    4.901429510    1.371881867
  581 SOLV  OW      3457    0.734520990    0.294266015    6.114907721
  581 SOLV  HW1     3458    0.772929432    0.329101588    6.029402062
  581 SOLV  HW2     3459    0.685464336    0.367724516    6.161782317
  582 SOLV  OW      3460    5.235885320    1.764105980    5.803162944
  582 SOLV  HW1     3461    5.296420656    1.843148492    5.812527039
  582 SOLV  HW2     3462    5.146145183    1.794457512    5.771140582
  583 SOLV  OW      3463    1.869928526    4.454644929    7.286439418
  583 SOLV  HW1     3464    1.846683512    4.537424758    7.235379518
  583 SOLV  HW2     3465    1.958778709    4.466646162    7.330728611
  584 SOLV  OW      3466    5.250695770    4.961660982    3.341550187
  584 SOLV  HW1     3467    5.222556160    4.988778377    3.433597552
  584 SOLV  HW2     3468    5.188345122    4.891563904    3.306927402
  585 SOLV  OW      3469    3.578096841    4.172590312    1.735734032
  585 SOLV  HW1     3470    3.637697937    4.128925535    1.803121135
  585 SOLV  HW2     3471    3.628971847    4.243876500    1.687464216
  586 SOLV  OW      3472    4.651657088    6.103432960    0.283495852
  586 SOLV  HW1     3473    4.667597459    6.196842763    0.315440401
  586 SOLV  HW2     3474    4.688331696    6.038654862    0.350269387
  587 SOLV  OW      3475    2.688083418    1.682099340    1.341812503
  587 SOLV  HW1     3476    2.652378455    1.775490904    1.340051311
  587 SOLV  HW2     3477    2.786741868    1.684431542    1.357968404
  588 SOLV  OW      3478    4.581292027    5.361926330    5.930293956
  588 SOLV  HW1     3479    4.644223342    5.436080921    5.907041551
  588 SOLV  HW2     3480    4.626597357    5.273970928    5.915761441
  589 SOLV  OW      3481    2.033371393    6.420736946    6.332867306
  589 SOLV  HW1     3482    1.986869087    6.508965775    6.340157644
  589 SOLV  HW2     3483    2.122782573    6.426412021    6.377289775
  590 SOLV  OW      3484    4.698585565    5.790036485    4.037078851
  590 SOLV  HW1     3485    4.745763905    5.704586913    4.058816349
  590 SOLV  HW2     3486    4.681598540    5.794624238    3.938639507
  591 SOLV  OW      3487    4.387075988    5.707624713    8.358576087
  591 SOLV  HW1     3488    4.450338226    5.718863248    8.281950281
  591 SOLV  HW2     3489    4.428033413    5.647343769    8.427049690
  592 SOLV  OW      3490    3.347192127    5.518484944    0.776202192
  592 SOLV  HW1     3491    3.443694804    5.538387520    0.759142151
  592 SOLV  HW2     3492    3.306236251    5.593763675    0.827735351
  593 SOLV  OW      3493    4.724883161    3.706864396    6.243944644
  593 SOLV  HW1     3494    4.645763401    3.645729797    6.242344623
  593 SOLV  HW2     3495    4.719830016    3.769953543    6.166522776
  594 SOLV  OW      3496    0.045137666    3.237359730    0.259404544
  594 SOLV  HW1     3497    0.076917927    3.298840988    0.187224335
  594 SOLV  HW2     3498   -0.052953234    3.250584285    0.273660047
  595 SOLV  OW      3499    1.115703561    0.515220783    4.952999399
  595 SOLV  HW1     3500    1.173886310    0.523580006    5.033899543
  595 SOLV  HW2     3501    1.026290712    0.555813488    4.971908309
  596 SOLV  OW      3502    2.444813883    0.653908974    5.347148974
  596 SOLV  HW1     3503    2.529729458    0.601889920    5.356275843
  596 SOLV  HW2     3504    2.461187221    0.734808940    5.290694993
  597 SOLV  OW      3505    2.549603722    4.808762021    7.932198797
  597 SOLV  HW1     3506    2.627897483    4.785447627    7.874522984
  597 SOLV  HW2     3507    2.469532080    4.825281866    7.874618173
  598 SOLV  OW      3508    5.013686549    5.161621340    7.173712056
  598 SOLV  HW1     3509    5.043757582    5.228257785    7.105482623
  598 SOLV  HW2     3510    4.917395229    5.139394370    7.158418750
  599 SOLV  OW      3511    4.234764487    3.476776262    5.772899628
  599 SOLV  HW1     3512    4.158772292    3.531976882    5.738577488
  599 SOLV  HW2     3513    4.270938060    3.420144898    5.698843742
  600 SOLV  OW      3514    3.862919010    2.673664152    3.623061926
  600 SOLV  HW1     3515    3.952784615    2.677331016    3.666772957
  600 SOLV  HW2     3516    3.816828809    2.761710152    3.634176484
  601 SOLV  OW      3517    3.915888278    0.819476084    6.484056336
  601 SOLV  HW1     3518    3.907889125    0.730813237    6.438505674
  601 SOLV  HW2     3519    4.000230459    0.864511465    6.454761949
  602 SOLV  OW      3520    5.202296970    3.747324600    7.057738041
  602 SOLV  HW1     3521    5.219224868    3.649275546    7.067726313
  602 SOLV  HW2     3522    5.190693060    3.788523423    7.148114694
  603 SOLV  OW      3523    3.597492124    2.033115570    4.518742716
  603 SOLV  HW1     3524    3.630439547    2.126016471    4.535590743
  603 SOLV  HW2     3525    3.525082512    2.035417017    4.449811857
  604 SOLV  OW      3526    2.447347310    4.694467301    3.641903841
  604 SOLV  HW1     3527    2.464689816    4.757073890    3.565880055
  604 SOLV  HW2     3528    2.414583706    4.746257235    3.720924538
  605 SOLV  OW      3529    1.189376072    4.597299915    5.940994382
  605 SOLV  HW1     3530    1.282251104    4.621894850    5.968730232
  605 SOLV  HW2     3531    1.168847709    4.504438473    5.971901665
  606 SOLV  OW      3532    3.034966700    2.607215460    8.497447384
  606 SOLV  HW1     3533    3.071565967    2.575074127    8.584782183
  606 SOLV  HW2     3534    2.977869229    2.535813402    8.456930942
  607 SOLV  OW      3535    3.539921632    1.780401594    4.607065996
  607 SOLV  HW1     3536    3.480809531    1.758701289    4.529382346
  607 SOLV  HW2     3537    3.581160986    1.870475933    4.593431839
  608 SOLV  OW      3538    1.357148128    4.889798778    2.233279894
  608 SOLV  HW1     3539    1.382782922    4.915371941    2.140066190
  608 SOLV  HW2     3540    1.359408924    4.790236367    2.242345967
  609 SOLV  OW      3541    1.257336928    4.861076951    8.537342769
  609 SOLV  HW1     3542    1.159235898    4.877659024    8.527284588
  609 SOLV  HW2     3543    1.296189839    4.928205729    8.600462555
  610 SOLV  OW      3544    0.746989880    0.267257816    5.783107721
  610 SOLV  HW1     3545    0.832659809    0.318717453    5.779571748
  610 SOLV  HW2     3546    0.673565980    0.321956536    5.742896902
  611 SOLV  OW      3547    2.719893827    0.699444199    8.221993586
  611 SOLV  HW1     3548    2.713155427    0.769124642    8.293401962
  611 SOLV  HW2     3549    2.814981733    0.691449754    8.192088581
  612 SOLV  OW      3550    4.319634048    4.681497972    0.539131101
  612 SOLV  HW1     3551    4.351422404    4.586754699    0.535505542
  612 SOLV  HW2     3552    4.385550591    4.736848437    0.590035671
  613 SOLV  OW      3553    0.321111435    3.705840392    3.355555321
  613 SOLV  HW1     3554    0.401028702    3.733046478    3.409155681
  613 SOLV  HW2     3555    0.280175736    3.786726946    3.313347038
  614 SOLV  OW      3556    4.330198099    0.737344989    8.219921408
  614 SOLV  HW1     3557    4.294464646    0.674385243    8.288907728
  614 SOLV  HW2     3558    4.254703005    0.772429470    8.164518401
  615 SOLV  OW      3559    1.847619302    4.454506408    6.158445184
  615 SOLV  HW1     3560    1.862807465    4.551138546    6.179217329
  615 SOLV  HW2     3561    1.806791934    4.445966046    6.067559867
  616 SOLV  OW      3562    0.795699398    4.765938619    4.837402561
  616 SOLV  HW1     3563    0.711837748    4.717169318    4.813139026
  616 SOLV  HW2     3564    0.874090076    4.704763132    4.826800124
  617 SOLV  OW      3565    1.717884173    3.313158039    0.181133522
  617 SOLV  HW1     3566    1.623031823    3.287492370    0.162579586
  617 SOLV  HW2     3567    1.772153413    3.302715819    0.097792391
  618 SOLV  OW      3568    4.886393533    0.121924616    3.401157481
  618 SOLV  HW1     3569    4.961827592    0.187129147    3.393541704
  618 SOLV  HW2     3570    4.922205545    0.028723715    3.395587089
  619 SOLV  OW      3571    4.355543335    2.946347044    3.480981884
  619 SOLV  HW1     3572    4.405800244    2.883664637    3.540522422
  619 SOLV  HW2     3573    4.293559850    2.894160024    3.422377136
  620 SOLV  OW      3574    4.280668365    0.498462430    6.625111658
  620 SOLV  HW1     3575    4.318170521    0.433448924    6.691193186
  620 SOLV  HW2     3576    4.352370949    0.526013179    6.561083384
  621 SOLV  OW      3577    4.431220700    0.471041410    5.363873740
  621 SOLV  HW1     3578    4.434954083    0.546907095    5.428915290
  621 SOLV  HW2     3579    4.503380807    0.405203187    5.385278645
  622 SOLV  OW      3580    2.314576050    1.403440865    7.078998346
  622 SOLV  HW1     3581    2.368898100    1.378962516    7.159309598
  622 SOLV  HW2     3582    2.298900084    1.502200881    7.078198812
  623 SOLV  OW      3583    4.884899011    2.336396756    5.701401249
  623 SOLV  HW1     3584    4.928187446    2.394167281    5.632201217
  623 SOLV  HW2     3585    4.954972606    2.283401262    5.749162043
  624 SOLV  OW      3586    0.997635225    2.026725975    3.222374698
  624 SOLV  HW1     3587    0.994253449    1.934307036    3.184332288
  624 SOLV  HW2     3588    1.092749060    2.052030441    3.240065533
  625 SOLV  OW      3589    4.980377446    1.863428543    7.443561592
  625 SOLV  HW1     3590    5.072657626    1.887071596    7.413142588
  625 SOLV  HW2     3591    4.923666807    1.945778148    7.445106062
  626 SOLV  OW      3592    4.117664664    5.865963890    6.624181710
  626 SOLV  HW1     3593    4.109804627    5.965062937    6.613340736
  626 SOLV  HW2     3594    4.149037219    5.844946115    6.716777316
  627 SOLV  OW      3595    4.585323790    3.914863603    3.678666902
  627 SOLV  HW1     3596    4.620473240    3.914780872    3.772285440
  627 SOLV  HW2     3597    4.595400278    3.823536021    3.639198515
  628 SOLV  OW      3598    5.493035834    3.674301540    5.148991651
  628 SOLV  HW1     3599    5.439497761    3.606366791    5.199176200
  628 SOLV  HW2     3600    5.590499871    3.655372841    5.160924935
  629 SOLV  OW      3601    1.690963592    1.727186398    1.427409476
  629 SOLV  HW1     3602    1.635451718    1.801567009    1.390181978
  629 SOLV  HW2     3603    1.784012907    1.733784251    1.391378596
  630 SOLV  OW      3604    5.552884288    3.573502098    0.155141176
  630 SOLV  HW1     3605    5.507407059    3.534404689    0.235160933
  630 SOLV  HW2     3606    5.617679135    3.643732333    0.184624539
  631 SOLV  OW      3607    4.418779347    4.080769444    1.762390922
  631 SOLV  HW1     3608    4.377106073    4.011211547    1.820914370
  631 SOLV  HW2     3609    4.358334611    4.160240512    1.756848902
  632 SOLV  OW      3610    3.706819529    0.701542275    5.993298941
  632 SOLV  HW1     3611    3.707534544    0.796361603    5.961538838
  632 SOLV  HW2     3612    3.800825019    0.670107194    6.006517297
  633 SOLV  OW      3613    0.223600891    2.046356338    2.449206730
  633 SOLV  HW1     3614    0.299857179    2.108925973    2.432776410
  633 SOLV  HW2     3615    0.156883414    2.054965602    2.375216409
  634 SOLV  OW      3616    1.297948885    1.983398678    5.332390678
  634 SOLV  HW1     3617    1.266067666    2.050641658    5.265593181
  634 SOLV  HW2     3618    1.391769005    2.005094573    5.359353578
  635 SOLV  OW      3619    3.113710355    3.044167933    6.645614868
  635 SOLV  HW1     3620    3.159430293    2.959050656    6.619833209
  635 SOLV  HW2     3621    3.172846059    3.096512308    6.706957963
  636 SOLV  OW      3622    3.990531626    6.247711660    1.483464227
  636 SOLV  HW1     3623    4.058952747    6.177253259    1.464646988
  636 SOLV  HW2     3624    4.035876294    6.336194472    1.494168945
  637 SOLV  OW      3625    5.752447322    6.018240611    5.668825995
  637 SOLV  HW1     3626    5.728251290    6.006600998    5.765153674
  637 SOLV  HW2     3627    5.669253331    6.031342113    5.614908778
  638 SOLV  OW      3628    2.937726097    4.195001102    2.628383617
  638 SOLV  HW1     3629    2.928238025    4.264534681    2.557144398
  638 SOLV  HW2     3630    2.909058510    4.233175358    2.716251758
  639 SOLV  OW      3631    1.880045186    1.380552524    5.526494900
  639 SOLV  HW1     3632    1.917868968    1.413491483    5.439982879
  639 SOLV  HW2     3633    1.907368574    1.285420033    5.540748942
  640 SOLV  OW      3634    4.058431089    0.220874033    0.527809835
  640 SOLV  HW1     3635    4.066436322    0.319806098    0.515632351
  640 SOLV  HW2     3636    3.986143547    0.185709518    0.468329617
  641 SOLV  OW      3637    3.393267546    1.947152030    5.436205389
  641 SOLV  HW1     3638    3.330352920    1.877577086    5.401549464
  641 SOLV  HW2     3639    3.487312851    1.914227971    5.427753480
  642 SOLV  OW      3640    3.265146624    3.190331355    5.962861341
  642 SOLV  HW1     3641    3.315032912    3.209425039    6.047399501
  642 SOLV  HW2     3642    3.261982344    3.091552265    5.947609759
  643 SOLV  OW      3643    3.036201465    4.393321027    3.191679846
  643 SOLV  HW1     3644    3.093669676    4.452481765    3.248224903
  643 SOLV  HW2     3645    2.942558847    4.394423947    3.226748233
  644 SOLV  OW      3646    2.541325143    5.472230175    3.533396354
  644 SOLV  HW1     3647    2.535701107    5.375436628    3.557877087
  644 SOLV  HW2     3648    2.623699901    5.488115651    3.478972023
  645 SOLV  OW      3649    0.030255764    2.568513825    1.841817525
  645 SOLV  HW1     3650   -0.007521794    2.519964583    1.920657621
  645 SOLV  HW2     3651    0.030178637    2.507976939    1.762223553
  646 SOLV  OW      3652    1.910335921    1.223210528    7.250133165
  646 SOLV  HW1     3653    1.819848047    1.193687499    7.280796904
  646 SOLV  HW2     3654    1.909332540    1.236212878    7.150987508
  647 SOLV  OW      3655    4.525206401    5.336977702    1.958883613
  647 SOLV  HW1     3656    4.615904799    5.372861121    1.936835218
  647 SOLV  HW2     3657    4.529373824    5.286551517    2.045137785
  648 SOLV  OW      3658    4.358315418    1.557476602    7.988862646
  648 SOLV  HW1     3659    4.379485005    1.630967796    7.924435677
  648 SOLV  HW2     3660    4.259780110    1.540426396    7.988773597
  649 SOLV  OW      3661    0.558202136    4.267006596    5.229270478
  649 SOLV  HW1     3662    0.563930837    4.219999202    5.317346757
  649 SOLV  HW2     3663    0.464494996    4.261809328    5.194746637
  650 SOLV  OW      3664    0.783401513    2.847287336    3.474014365
  650 SOLV  HW1     3665    0.717661578    2.839200445    3.548933084
  650 SOLV  HW2     3666    0.786170199    2.942044319    3.442180590
  651 SOLV  OW      3667    3.668714176    6.142108489    6.071373120
  651 SOLV  HW1     3668    3.572150941    6.118332429    6.060875587
  651 SOLV  HW2     3669    3.689491328    6.155113252    6.168322353
  652 SOLV  OW      3670    4.192810715    2.706819475    2.845476554
  652 SOLV  HW1     3671    4.124622528    2.662343601    2.787406100
  652 SOLV  HW2     3672    4.261715586    2.639876544    2.873237915
  653 SOLV  OW      3673    4.995944097    5.830463013    4.808447442
  653 SOLV  HW1     3674    5.038096949    5.866819810    4.891521241
  653 SOLV  HW2     3675    4.961968855    5.738064458    4.826000948
  654 SOLV  OW      3676    2.845439122    4.014460466    7.764095758
  654 SOLV  HW1     3677    2.881742037    4.046742942    7.676689373
  654 SOLV  HW2     3678    2.779626768    4.080934906    7.799448220
  655 SOLV  OW      3679    4.044006101    6.431515122    6.567102001
  655 SOLV  HW1     3680    4.103497286    6.486978448    6.625278908
  655 SOLV  HW2     3681    4.072039854    6.441488594    6.471631673
  656 SOLV  OW      3682    0.874791799    1.570271409    7.386265042
  656 SOLV  HW1     3683    0.900007455    1.535910884    7.476727525
  656 SOLV  HW2     3684    0.848508628    1.493642280    7.327638241
  657 SOLV  OW      3685    3.548036179    4.555885205    7.888075364
  657 SOLV  HW1     3686    3.614725673    4.540643636    7.961014859
  657 SOLV  HW2     3687    3.471888178    4.610257084    7.923361069
  658 SOLV  OW      3688    1.372351907    4.293607816    0.032706808
  658 SOLV  HW1     3689    1.373258848    4.393048754    0.022190168
  658 SOLV  HW2     3690    1.465313962    4.258170835    0.022597691
  659 SOLV  OW      3691    4.506475350    0.179134717    0.706264853
  659 SOLV  HW1     3692    4.456289371    0.129374284    0.635517371
  659 SOLV  HW2     3693    4.442485461    0.211692164    0.775872639
  660 SOLV  OW      3694    0.788123317    0.154677275    4.900572770
  660 SOLV  HW1     3695    0.785640256    0.088379837    4.825750132
  660 SOLV  HW2     3696    0.782569912    0.247284564    4.863249904
  661 SOLV  OW      3697    4.792331180    0.691201263    4.833883515
  661 SOLV  HW1     3698    4.783981195    0.671183412    4.931502702
  661 SOLV  HW2     3699    4.825355016    0.784808655    4.821758066
  662 SOLV  OW      3700    5.759686996    2.319981218    3.438456267
  662 SOLV  HW1     3701    5.756866573    2.226511215    3.403025723
  662 SOLV  HW2     3702    5.697578520    2.377638971    3.385370889
  663 SOLV  OW      3703    3.873222948    2.789397842    1.912795081
  663 SOLV  HW1     3704    3.778237561    2.772044368    1.886783825
  663 SOLV  HW2     3705    3.909321539    2.710166145    1.961979825
  664 SOLV  OW      3706    2.994604939    2.934946385    3.080543326
  664 SOLV  HW1     3707    3.005964829    2.901979172    3.174266530
  664 SOLV  HW2     3708    3.052549031    3.015170853    3.066174366
  665 SOLV  OW      3709    4.480741494    2.518621576    7.943621450
  665 SOLV  HW1     3710    4.477064973    2.429196568    7.988226309
  665 SOLV  HW2     3711    4.573343538    2.555676460    7.950814096
  666 SOLV  OW      3712    2.085836884    4.003325881    6.508905424
  666 SOLV  HW1     3713    2.163681466    4.053153041    6.470729023
  666 SOLV  HW2     3714    2.105108905    3.905211499    6.507457036
  667 SOLV  OW      3715    1.240520490    2.168945968    6.580833432
  667 SOLV  HW1     3716    1.276541834    2.216981896    6.500865263
  667 SOLV  HW2     3717    1.158627456    2.117760780    6.554881185
  668 SOLV  OW      3718    2.263808808    1.024828616    3.730221638
  668 SOLV  HW1     3719    2.211853054    0.964220265    3.669995649
  668 SOLV  HW2     3720    2.215964329    1.034065515    3.817545947
  669 SOLV  OW      3721    3.133092286    5.839973913    5.329910180
  669 SOLV  HW1     3722    3.088262600    5.774368982    5.390624448
  669 SOLV  HW2     3723    3.136475434    5.929528979    5.374276382
  670 SOLV  OW      3724    3.644044378    4.170106238    7.974873068
  670 SOLV  HW1     3725    3.622441347    4.181207206    8.071878270
  670 SOLV  HW2     3726    3.740778321    4.146885066    7.964711227
  671 SOLV  OW      3727    5.048749334    5.893441355    6.693236307
  671 SOLV  HW1     3728    5.040787373    5.968751617    6.758542620
  671 SOLV  HW2     3729    5.088610335    5.813862820    6.738824520
  672 SOLV  OW      3730    5.413818382    5.169352273    5.185603555
  672 SOLV  HW1     3731    5.350735494    5.100345717    5.221080352
  672 SOLV  HW2     3732    5.394147131    5.185960572    5.088974755
  673 SOLV  OW      3733    2.058230256    0.791841144    6.990596031
  673 SOLV  HW1     3734    2.119737502    0.730292533    6.941315562
  673 SOLV  HW2     3735    2.046886817    0.876412146    6.938451927
  674 SOLV  OW      3736    5.295173910    0.991936445    1.920936450
  674 SOLV  HW1     3737    5.242028690    0.931828712    1.980623972
  674 SOLV  HW2     3738    5.389176241    0.958351851    1.914969689
  675 SOLV  OW      3739    1.667909908    2.492027747    1.546181800
  675 SOLV  HW1     3740    1.646179443    2.578049104    1.500051307
  675 SOLV  HW2     3741    1.661489438    2.416610495    1.480829235
  676 SOLV  OW      3742    4.106529483    5.753220555    1.132154981
  676 SOLV  HW1     3743    4.150414796    5.839422274    1.106792103
  676 SOLV  HW2     3744    4.132286108    5.682171712    1.066667590
  677 SOLV  OW      3745    3.726856394    2.320163846    2.686030164
  677 SOLV  HW1     3746    3.740745896    2.381481073    2.763793923
  677 SOLV  HW2     3747    3.629490406    2.299187854    2.677096413
  678 SOLV  OW      3748    3.216414993    0.092208014    1.562531893
  678 SOLV  HW1     3749    3.165720707    0.010978878    1.533690022
  678 SOLV  HW2     3750    3.265794405    0.130199194    1.484312398
  679 SOLV  OW      3751    3.086466122    2.098710488    8.299537493
  679 SOLV  HW1     3752    3.018832495    2.167221016    8.272482981
  679 SOLV  HW2     3753    3.078272897    2.018571373    8.240287855
  680 SOLV  OW      3754    4.198683897    2.863136394    8.139508292
  680 SOLV  HW1     3755    4.202860022    2.952951692    8.095739475
  680 SOLV  HW2     3756    4.212210050    2.873418397    8.238054000
  681 SOLV  OW      3757    5.197529867    3.878147272    4.266022341
  681 SOLV  HW1     3758    5.161876164    3.971198137    4.274405585
  681 SOLV  HW2     3759    5.133309071    3.822464572    4.213343466
  682 SOLV  OW      3760    3.645510886    0.772909166    7.250084647
  682 SOLV  HW1     3761    3.607854712    0.748234302    7.160792318
  682 SOLV  HW2     3762    3.570734024    0.789071445    7.314482708
  683 SOLV  OW      3763    3.314735128    4.696915732    7.984384624
  683 SOLV  HW1     3764    3.258957300    4.765795330    7.938077165
  683 SOLV  HW2     3765    3.272577151    4.606919355    7.973281272
  684 SOLV  OW      3766    0.078982029    5.260114328    4.603854509
  684 SOLV  HW1     3767    0.171154518    5.226385729    4.622999930
  684 SOLV  HW2     3768    0.077592604    5.359771391    4.612008157
  685 SOLV  OW      3769    3.124976785    0.501546155    5.608706341
  685 SOLV  HW1     3770    3.110260212    0.420543193    5.551944801
  685 SOLV  HW2     3771    3.052382638    0.568082107    5.591299939
  686 SOLV  OW      3772    4.024274888    4.122328039    6.772355590
  686 SOLV  HW1     3773    4.032126937    4.039243989    6.717262139
  686 SOLV  HW2     3774    3.928286954    4.149863380    6.777651801
  687 SOLV  OW      3775    4.318914742    4.046402720    0.055186892
  687 SOLV  HW1     3776    4.370071796    3.961950152    0.039354792
  687 SOLV  HW2     3777    4.291392395    4.051199685    0.151204765
  688 SOLV  OW      3778    1.996182875    5.983362034    3.601562845
  688 SOLV  HW1     3779    1.917862411    5.944145059    3.649810727
  688 SOLV  HW2     3780    2.078491710    5.930985830    3.623515635
  689 SOLV  OW      3781    5.788408346    4.545941278    1.451383333
  689 SOLV  HW1     3782    5.820329321    4.485156677    1.524089775
  689 SOLV  HW2     3783    5.692270775    4.568737947    1.466804788
  690 SOLV  OW      3784    0.081271100    3.643764758    4.340040995
  690 SOLV  HW1     3785    0.059220845    3.608255059    4.249196209
  690 SOLV  HW2     3786    0.000904748    3.689188105    4.378484424
  691 SOLV  OW      3787    4.604328783    1.760239083    1.405344988
  691 SOLV  HW1     3788    4.615288608    1.676835791    1.351273753
  691 SOLV  HW2     3789    4.568217676    1.833150206    1.347208135
  692 SOLV  OW      3790    3.695269382    6.323475660    3.588920983
  692 SOLV  HW1     3791    3.682415805    6.420699231    3.569368584
  692 SOLV  HW2     3792    3.790264067    6.298088955    3.570715167
  693 SOLV  OW      3793    3.710485679    2.436460202    6.045546757
  693 SOLV  HW1     3794    3.737506276    2.450645342    5.950317469
  693 SOLV  HW2     3795    3.789227904    2.404231608    6.098091165
  694 SOLV  OW      3796    2.691147562    2.119489786    7.106783072
  694 SOLV  HW1     3797    2.690468787    2.201408688    7.049435263
  694 SOLV  HW2     3798    2.667948325    2.144427327    7.200803463
  695 SOLV  OW      3799    4.872101820    0.146676169    0.228858524
  695 SOLV  HW1     3800    4.949381114    0.193991897    0.186561221
  695 SOLV  HW2     3801    4.791935883    0.154142534    0.169549073
  696 SOLV  OW      3802    1.431777885    4.665200451    6.007694366
  696 SOLV  HW1     3803    1.450395330    4.742710891    5.947316505
  696 SOLV  HW2     3804    1.500834747    4.661890140    6.079944714
  697 SOLV  OW      3805    1.893488013    2.351093779    4.730516314
  697 SOLV  HW1     3806    1.962658362    2.303591668    4.676120116
  697 SOLV  HW2     3807    1.873857054    2.298160989    4.813055103
  698 SOLV  OW      3808    0.631051628    2.486241825    2.853339332
  698 SOLV  HW1     3809    0.679098106    2.572267712    2.836279828
  698 SOLV  HW2     3810    0.544793939    2.504989327    2.900329560
  699 SOLV  OW      3811    2.149001609    0.937011914    3.066604233
  699 SOLV  HW1     3812    2.050963999    0.931006946    3.047830506
  699 SOLV  HW2     3813    2.199309420    0.940708700    2.980259582
  700 SOLV  OW      3814    2.741550263    0.598376239    6.811666025
  700 SOLV  HW1     3815    2.805521079    0.667239625    6.777526155
  700 SOLV  HW2     3816    2.765668125    0.508917137    6.774045256
  701 SOLV  OW      3817    5.198486578    2.542957828    8.411912593
  701 SOLV  HW1     3818    5.196725684    2.550460119    8.511614866
  701 SOLV  HW2     3819    5.119917444    2.489298579    8.381130628
  702 SOLV  OW      3820    3.860851213    3.395815799    6.688850851
  702 SOLV  HW1     3821    3.932187468    3.441826845    6.635992090
  702 SOLV  HW2     3822    3.789857803    3.362288782    6.626916838
  703 SOLV  OW      3823    3.180291368    1.185710638    2.957162626
  703 SOLV  HW1     3824    3.151769455    1.115615108    3.022531523
  703 SOLV  HW2     3825    3.275913092    1.170846245    2.931954004
  704 SOLV  OW      3826    5.429348973    1.982454901    5.786168290
  704 SOLV  HW1     3827    5.479582398    2.035083232    5.717562395
  704 SOLV  HW2     3828    5.376826023    2.044779920    5.844106660
  705 SOLV  OW      3829    3.422546912    0.824187039    7.441632435
  705 SOLV  HW1     3830    3.377751081    0.742075435    7.406263760
  705 SOLV  HW2     3831    3.382733297    0.848389002    7.530114382
  706 SOLV  OW      3832    3.929350297    4.044972213    6.114070398
  706 SOLV  HW1     3833    3.966201334    4.137041990    6.101220159
  706 SOLV  HW2     3834    4.004629743    3.979338434    6.119088376
  707 SOLV  OW      3835    4.050897804    3.706589977    0.220054562
  707 SOLV  HW1     3836    4.124002761    3.710606839    0.151940880
  707 SOLV  HW2     3837    4.010664096    3.797461466    0.231168136
  708 SOLV  OW      3838    4.384303905    4.908575724    8.118728935
  708 SOLV  HW1     3839    4.359448379    4.811788734    8.122525499
  708 SOLV  HW2     3840    4.445571659    4.930261844    8.194728283
  709 SOLV  OW      3841    1.989868382    3.851866724    0.520135526
  709 SOLV  HW1     3842    2.040169874    3.859533999    0.606222269
  709 SOLV  HW2     3843    1.966642084    3.943258201    0.486847612
  710 SOLV  OW      3844    4.691759904    2.538769782    7.036127500
  710 SOLV  HW1     3845    4.673824215    2.461621856    6.975082785
  710 SOLV  HW2     3846    4.785858735    2.570142695    7.023434736
  711 SOLV  OW      3847    5.903989404    3.649909022    0.067956162
  711 SOLV  HW1     3848    5.857452065    3.723649481    0.116910691
  711 SOLV  HW2     3849    5.911602320    3.673780597   -0.028853558
  712 SOLV  OW      3850    2.762928705    5.129715563    7.825273808
  712 SOLV  HW1     3851    2.811047602    5.192101140    7.763690090
  712 SOLV  HW2     3852    2.824161055    5.055235651    7.851793787
  713 SOLV  OW      3853    4.761107755    3.488660433    5.500274671
  713 SOLV  HW1     3854    4.820175510    3.558845607    5.460462724
  713 SOLV  HW2     3855    4.817395560    3.419263229    5.545170399
  714 SOLV  OW      3856    2.901970351    6.292826405    5.483492685
  714 SOLV  HW1     3857    2.883766680    6.194514078    5.481690247
  714 SOLV  HW2     3858    2.981075925    6.311012999    5.541900500
  715 SOLV  OW      3859    5.405560009    4.656811246    5.155605120
  715 SOLV  HW1     3860    5.458985788    4.636470757    5.237653007
  715 SOLV  HW2     3861    5.442381125    4.738529282    5.111262044
  716 SOLV  OW      3862    4.365431353    0.034675773    2.605968535
  716 SOLV  HW1     3863    4.369061621    0.094418407    2.686078325
  716 SOLV  HW2     3864    4.271091125    0.005329259    2.590520497
  717 SOLV  OW      3865    5.201493205    1.081714133    4.748572643
  717 SOLV  HW1     3866    5.273993057    1.022993872    4.712577764
  717 SOLV  HW2     3867    5.189715130    1.160772500    4.688481122
  718 SOLV  OW      3868    0.684551554    1.429601489    3.662214648
  718 SOLV  HW1     3869    0.678743281    1.397071773    3.756596838
  718 SOLV  HW2     3870    0.772971334    1.473978182    3.647634211
  719 SOLV  OW      3871    2.378713043    1.939549365    7.953685421
  719 SOLV  HW1     3872    2.363298383    1.993291941    7.870775534
  719 SOLV  HW2     3873    2.315789596    1.861843542    7.955218268
  720 SOLV  OW      3874    3.658496069    3.399852211    8.138949828
  720 SOLV  HW1     3875    3.644805646    3.498537126    8.147541867
  720 SOLV  HW2     3876    3.569689755    3.353919604    8.137066388
  721 SOLV  OW      3877    0.540193431    1.205119152    6.631343302
  721 SOLV  HW1     3878    0.540704420    1.183870887    6.729058095
  721 SOLV  HW2     3879    0.631170718    1.235849529    6.603437817
  722 SOLV  OW      3880    1.791687336    2.046613590    3.937353720
  722 SOLV  HW1     3881    1.885278098    2.068584023    3.964885484
  722 SOLV  HW2     3882    1.793366393    1.995227416    3.851583178
  723 SOLV  OW      3883    4.172768724    0.019941965    4.927384751
  723 SOLV  HW1     3884    4.218521087    0.071606621    4.999754786
  723 SOLV  HW2     3885    4.124940338   -0.058242685    4.967379088
  724 SOLV  OW      3886    6.049959318    6.075787887    3.185380611
  724 SOLV  HW1     3887    5.952634958    6.056257988    3.197483887
  724 SOLV  HW2     3888    6.103028407    6.023187094    3.251839316
  725 SOLV  OW      3889    4.252909388    1.768672753    5.945716007
  725 SOLV  HW1     3890    4.290065719    1.847146639    5.995326684
  725 SOLV  HW2     3891    4.309285884    1.750428432    5.865162999
  726 SOLV  OW      3892    4.939525163    3.123336210    5.387920791
  726 SOLV  HW1     3893    4.878330245    3.066219427    5.333214173
  726 SOLV  HW2     3894    4.972362080    3.199724775    5.332364929
  727 SOLV  OW      3895    1.093411503    5.966970636    3.604204037
  727 SOLV  HW1     3896    1.152646389    5.891082093    3.577146724
  727 SOLV  HW2     3897    0.998804068    5.945784896    3.579698509
  728 SOLV  OW      3898    0.029260411    3.037302932    6.743067163
  728 SOLV  HW1     3899    0.096397751    3.037854869    6.817176574
  728 SOLV  HW2     3900    0.062592940    2.979841159    6.668320939
  729 SOLV  OW      3901    3.109332767    5.297178988    3.152355225
  729 SOLV  HW1     3902    3.039033629    5.241914949    3.197119585
  729 SOLV  HW2     3903    3.065989138    5.361512794    3.089248673
  730 SOLV  OW      3904    3.956781688    5.136571742    3.940560915
  730 SOLV  HW1     3905    4.029546542    5.175236780    3.997219936
  730 SOLV  HW2     3906    3.940503717    5.196195130    3.861947912
  731 SOLV  OW      3907    5.647964088    1.430286225    7.019990553
  731 SOLV  HW1     3908    5.557612916    1.423804600    7.062353093
  731 SOLV  HW2     3909    5.644279461    1.392165852    6.927615245
  732 SOLV  OW      3910    2.680373465    3.100420451    6.177887673
  732 SOLV  HW1     3911    2.582191373    3.093868732    6.195700577
  732 SOLV  HW2     3912    2.704561421    3.040090036    6.101893212
  733 SOLV  OW      3913    2.599058236    4.220384485    6.453927487
  733 SOLV  HW1     3914    2.616990110    4.266883811    6.367231408
  733 SOLV  HW2     3915    2.643114972    4.130614725    6.453339549
  734 SOLV  OW      3916    5.040999804    5.087592633    4.370021548
  734 SOLV  HW1     3917    5.091430757    5.083717868    4.283756767
  734 SOLV  HW2     3918    5.068784589    5.011253421    4.428333281
  735 SOLV  OW      3919    5.665236946    3.668187317    3.757893592
  735 SOLV  HW1     3920    5.724928849    3.723616102    3.699889657
  735 SOLV  HW2     3921    5.626332417    3.593506300    3.703957302
  736 SOLV  OW      3922    0.187358535    4.518995783    2.727573977
  736 SOLV  HW1     3923    0.186774978    4.582414423    2.650258444
  736 SOLV  HW2     3924    0.117115142    4.449143201    2.713919317
  737 SOLV  OW      3925    3.576940038    6.450125671    2.547327071
  737 SOLV  HW1     3926    3.533892047    6.380328224    2.490098232
  737 SOLV  HW2     3927    3.623733810    6.406162112    2.623991724
  738 SOLV  OW      3928    2.367737006    4.964969028    5.367052086
  738 SOLV  HW1     3929    2.297142468    5.009350609    5.311855997
  738 SOLV  HW2     3930    2.337541877    4.960251457    5.462267308
  739 SOLV  OW      3931    3.180316641    0.444917025    4.719442764
  739 SOLV  HW1     3932    3.113631916    0.379035649    4.754267727
  739 SOLV  HW2     3933    3.137271511    0.502216347    4.649701524
  740 SOLV  OW      3934    5.516410606    6.106819863    5.546512929
  740 SOLV  HW1     3935    5.484435689    6.062314722    5.630160122
  740 SOLV  HW2     3936    5.437962291    6.129877599    5.488944345
  741 SOLV  OW      3937    5.350433240    1.788334467    3.946282941
  741 SOLV  HW1     3938    5.333428035    1.865490380    3.884982880
  741 SOLV  HW2     3939    5.438278373    1.801081352    3.992333803
  742 SOLV  OW      3940    3.320526534    0.204929087    0.095031081
  742 SOLV  HW1     3941    3.273359876    0.293095742    0.096415148
  742 SOLV  HW2     3942    3.405356755    0.213325534    0.042750561
  743 SOLV  OW      3943    5.144116189    6.281218918    5.425289671
  743 SOLV  HW1     3944    5.122358902    6.222553732    5.503295901
  743 SOLV  HW2     3945    5.171496201    6.371602455    5.458169622
  744 SOLV  OW      3946    1.027478867    4.628309956    2.634759146
  744 SOLV  HW1     3947    0.952398441    4.686827562    2.604123182
  744 SOLV  HW2     3948    0.999850841    4.579129146    2.717329644
  745 SOLV  OW      3949    1.234661613    3.478441848    6.883402345
  745 SOLV  HW1     3950    1.216301063    3.380747321    6.894293148
  745 SOLV  HW2     3951    1.170080567    3.517376895    6.817726723
  746 SOLV  OW      3952    0.038538122    2.440641811    5.417274782
  746 SOLV  HW1     3953    0.010791039    2.452453741    5.321930577
  746 SOLV  HW2     3954   -0.028729523    2.383915318    5.464783569
  747 SOLV  OW      3955    0.036512499    2.440263442    1.565414244
  747 SOLV  HW1     3956    0.127104756    2.426488857    1.605454714
  747 SOLV  HW2     3957    0.044879467    2.448638103    1.466117787
  748 SOLV  OW      3958    1.736163064    1.940185345    4.708384473
  748 SOLV  HW1     3959    1.734613111    1.845705642    4.741112314
  748 SOLV  HW2     3960    1.644753586    1.979862466    4.716748882
  749 SOLV  OW      3961    2.027428354    1.379715558    3.866368893
  749 SOLV  HW1     3962    2.077962185    1.450901491    3.817595538
  749 SOLV  HW2     3963    1.951861853    1.421238152    3.917019786
  750 SOLV  OW      3964    2.044540787    4.197462050    1.774032264
  750 SOLV  HW1     3965    1.969788363    4.131180728    1.769698187
  750 SOLV  HW2     3966    2.033558074    4.264911619    1.701026132
  751 SOLV  OW      3967    5.049183850    0.405636631    5.272852048
  751 SOLV  HW1     3968    5.016659737    0.379405048    5.182000348
  751 SOLV  HW2     3969    5.049636724    0.325407514    5.332543265
  752 SOLV  OW      3970    1.001491334    4.670323214    8.074089178
  752 SOLV  HW1     3971    1.094192321    4.692162159    8.043600854
  752 SOLV  HW2     3972    0.980203611    4.575448453    8.050732167
  753 SOLV  OW      3973    2.690845010    0.178574793    8.211748537
  753 SOLV  HW1     3974    2.671283789    0.173992270    8.309709199
  753 SOLV  HW2     3975    2.731364343    0.092205846    8.181772872
  754 SOLV  OW      3976    3.063066137    0.788213916    4.009343239
  754 SOLV  HW1     3977    3.131551393    0.722092036    4.039963706
  754 SOLV  HW2     3978    2.972247577    0.757949646    4.038256158
  755 SOLV  OW      3979    3.078269082    5.549214904    4.273131004
  755 SOLV  HW1     3980    3.011870935    5.617881476    4.243531442
  755 SOLV  HW2     3981    3.087170408    5.552194708    4.372689005
  756 SOLV  OW      3982    3.283840958    2.392687898    5.635756264
  756 SOLV  HW1     3983    3.241177297    2.430021255    5.718133167
  756 SOLV  HW2     3984    3.373238072    2.435409495    5.622230825
  757 SOLV  OW      3985    4.564989380    4.571090057    8.159945639
  757 SOLV  HW1     3986    4.593431543    4.519908803    8.078881195
  757 SOLV  HW2     3987    4.645891789    4.603218874    8.209164447
  758 SOLV  OW      3988    5.637059308    5.904591855    4.226676262
  758 SOLV  HW1     3989    5.690350112    5.890746043    4.310152510
  758 SOLV  HW2     3990    5.545235131    5.866999637    4.239130728
  759 SOLV  OW      3991    0.778418642    2.242086092    6.679841999
  759 SOLV  HW1     3992    0.721544271    2.221421711    6.600229072
  759 SOLV  HW2     3993    0.720136533    2.270507393    6.755969139
  760 SOLV  OW      3994    3.849117008    0.620552724    7.412949947
  760 SOLV  HW1     3995    3.792221238    0.681153982    7.357359634
  760 SOLV  HW2     3996    3.791986158    0.549340744    7.453752520
  761 SOLV  OW      3997    1.598476585    1.897792883    4.113758286
  761 SOLV  HW1     3998    1.600757169    1.798088018    4.106432662
  761 SOLV  HW2     3999    1.678580294    1.936416556    4.068024996
  762 SOLV  OW      4000    3.429066445    4.122415300    3.715635479
  762 SOLV  HW1     4001    3.505204910    4.184385553    3.734675519
  762 SOLV  HW2     4002    3.394939331    4.084175241    3.801501388
  763 SOLV  OW      4003    3.664364006    4.229506824    0.366234345
  763 SOLV  HW1     4004    3.649440725    4.184982312    0.454522548
  763 SOLV  HW2     4005    3.759294319    4.260331853    0.360071575
  764 SOLV  OW      4006    4.611489064    6.403835140    7.899301143
  764 SOLV  HW1     4007    4.689695207    6.383438316    7.958188416
  764 SOLV  HW2     4008    4.526907393    6.378519319    7.946258470
  765 SOLV  OW      4009    3.839673997    0.895638211    5.832304982
  765 SOLV  HW1     4010    3.824565703    0.829362790    5.758961727
  765 SOLV  HW2     4011    3.788629952    0.979346857    5.812625029
  766 SOLV  OW      4012    4.906004106    3.255385131    4.505323135
  766 SOLV  HW1     4013    4.820709447    3.224069915    4.463560454
  766 SOLV  HW2     4014    4.983636258    3.219319442    4.453627495
  767 SOLV  OW      4015    3.494870932    3.330508174    7.589671609
  767 SOLV  HW1     4016    3.491330905    3.402007746    7.519848949
  767 SOLV  HW2     4017    3.427173170    3.259982301    7.568622661
  768 SOLV  OW      4018    5.919688168    3.074256012    1.325188707
  768 SOLV  HW1     4019    6.002370492    3.073725771    1.268945606
  768 SOLV  HW2     4020    5.938373376    3.028937569    1.412349820
  769 SOLV  OW      4021    6.038515567    3.597521255    5.920578910
  769 SOLV  HW1     4022    5.973244979    3.662388760    5.881438824
  769 SOLV  HW2     4023    6.098572338    3.645265598    5.984716141
  770 SOLV  OW      4024    2.037332942    1.813116441    3.957354107
  770 SOLV  HW1     4025    1.948573000    1.858843174    3.951816855
  770 SOLV  HW2     4026    2.053842655    1.783666248    4.051482143
  771 SOLV  OW      4027    5.501351367    4.792928937    3.329997179
  771 SOLV  HW1     4028    5.585525493    4.842617458    3.308885527
  771 SOLV  HW2     4029    5.428774983    4.858123432    3.351957836
  772 SOLV  OW      4030    4.875345612    2.480536727    4.559720049
  772 SOLV  HW1     4031    4.854154567    2.512268936    4.652153650
  772 SOLV  HW2     4032    4.791638934    2.448251867    4.515552210
  773 SOLV  OW      4033    2.608624509    1.029365824    7.584895267
  773 SOLV  HW1     4034    2.584184307    0.941864072    7.626680895
  773 SOLV  HW2     4035    2.613310610    1.018720830    7.485574254
  774 SOLV  OW      4036    2.527695278    3.903166591    5.477059459
  774 SOLV  HW1     4037    2.515526914    3.854866972    5.390347168
  774 SOLV  HW2     4038    2.592838394    3.978017600    5.464665552
  775 SOLV  OW      4039    2.676227619    6.455658151    6.591076335
  775 SOLV  HW1     4040    2.688860659    6.449579188    6.690088359
  775 SOLV  HW2     4041    2.618102806    6.380369307    6.560205053
  776 SOLV  OW      4042    2.077457216    4.024109947    0.127203207
  776 SOLV  HW1     4043    2.016963007    3.961437792    0.078084967
  776 SOLV  HW2     4044    2.062995511    4.014102839    0.225644325
  777 SOLV  OW      4045    4.246894824    2.456122751    5.143188086
  777 SOLV  HW1     4046    4.147424204    2.457136503    5.153410485
  777 SOLV  HW2     4047    4.287764869    2.519888528    5.208483313
  778 SOLV  OW      4048    1.823881598    5.674623645    1.640894914
  778 SOLV  HW1     4049    1.873347675    5.653829029    1.556511010
  778 SOLV  HW2     4050    1.867333468    5.627303864    1.717528453
  779 SOLV  OW      4051    4.645031578    2.884615209    6.573340916
  779 SOLV  HW1     4052    4.576113952    2.814039268    6.589751924
  779 SOLV  HW2     4053    4.656279054    2.940038511    6.655813425
  780 SOLV  OW      4054    5.774320212    3.656833865    8.325641702
  780 SOLV  HW1     4055    5.775354766    3.748062503    8.366583585
  780 SOLV  HW2     4056    5.868091248    3.627786479    8.306583423
  781 SOLV  OW      4057    5.726267803    1.969437770    1.762271594
  781 SOLV  HW1     4058    5.723184853    2.057117799    1.714285615
  781 SOLV  HW2     4059    5.713671300    1.895055252    1.696632331
  782 SOLV  OW      4060    1.760620194    1.782155395    1.112857927
  782 SOLV  HW1     4061    1.848504904    1.734620978    1.108771804
  782 SOLV  HW2     4062    1.711944233    1.755142308    1.195929460
  783 SOLV  OW      4063    2.839106032    0.686511050    0.996731861
  783 SOLV  HW1     4064    2.772648757    0.727506204    1.059203923
  783 SOLV  HW2     4065    2.796102148    0.671028560    0.907788694
  784 SOLV  OW      4066    5.449529902    2.543771786    2.514199881
  784 SOLV  HW1     4067    5.433588756    2.450081007    2.483089704
  784 SOLV  HW2     4068    5.544763958    2.553551681    2.543092057
  785 SOLV  OW      4069    5.291577438    4.181533838    3.305032219
  785 SOLV  HW1     4070    5.270760649    4.122029779    3.382658649
  785 SOLV  HW2     4071    5.384070763    4.218212738    3.315012147
  786 SOLV  OW      4072    5.029439047    5.649846798    5.706416366
  786 SOLV  HW1     4073    5.120438268    5.671633589    5.741692415
  786 SOLV  HW2     4074    5.015181190    5.697164790    5.619481631
  787 SOLV  OW      4075    2.632162538    2.266367507    4.960993546
  787 SOLV  HW1     4076    2.538103404    2.300307225    4.961953892
  787 SOLV  HW2     4077    2.695506315    2.343737400    4.959829352
  788 SOLV  OW      4078    4.984538550    3.830721455    6.850481505
  788 SOLV  HW1     4079    5.075858682    3.861617532    6.877051850
  788 SOLV  HW2     4080    4.947587616    3.892071106    6.780690554
  789 SOLV  OW      4081    4.290141298    5.541551681    0.372167937
  789 SOLV  HW1     4082    4.313084594    5.451707773    0.334729915
  789 SOLV  HW2     4083    4.354881130    5.564961084    0.444698635
  790 SOLV  OW      4084    1.896663499    0.578874443    7.920144814
  790 SOLV  HW1     4085    1.864771789    0.663336429    7.877144566
  790 SOLV  HW2     4086    1.962971523    0.533960297    7.860262385
  791 SOLV  OW      4087    2.534179048    3.440318853    6.298678203
  791 SOLV  HW1     4088    2.470801654    3.372416767    6.335725935
  791 SOLV  HW2     4089    2.483246822    3.521734694    6.270797872
  792 SOLV  OW      4090    4.185412016    5.562708275    4.850765159
  792 SOLV  HW1     4091    4.270615481    5.524360749    4.886398835
  792 SOLV  HW2     4092    4.151717034    5.505370538    4.776086049
  793 SOLV  OW      4093    3.345473612    4.206783945    7.632721984
  793 SOLV  HW1     4094    3.278067435    4.150765791    7.680870743
  793 SOLV  HW2     4095    3.325266278    4.303554366    7.647790938
  794 SOLV  OW      4096    0.557066492    3.784999848    7.723203779
  794 SOLV  HW1     4097    0.538597403    3.826002691    7.812521261
  794 SOLV  HW2     4098    0.483966423    3.809506330    7.659519004
  795 SOLV  OW      4099    0.731803088    0.666832467    5.705957412
  795 SOLV  HW1     4100    0.669704984    0.615637385    5.646604032
  795 SOLV  HW2     4101    0.712547280    0.644513945    5.801514047
  796 SOLV  OW      4102    3.959844641    3.154452109    6.800304585
  796 SOLV  HW1     4103    4.020768478    3.199480397    6.865578593
  796 SOLV  HW2     4104    3.899279861    3.222400447    6.758894167
  797 SOLV  OW      4105    3.537156463    0.454290717    0.487252773
  797 SOLV  HW1     4106    3.531114957    0.408463669    0.575928196
  797 SOLV  HW2     4107    3.468572264    0.416144565    0.425276947
  798 SOLV  OW      4108    2.313723468    6.467449681    0.066794226
  798 SOLV  HW1     4109    2.278640060    6.519396547   -0.011119879
  798 SOLV  HW2     4110    2.388802882    6.408701685    0.036599797
  799 SOLV  OW      4111    2.407641459    3.651224611    4.660384069
  799 SOLV  HW1     4112    2.488990782    3.614613183    4.705570667
  799 SOLV  HW2     4113    2.337117493    3.580449591    4.656237985
  800 SOLV  OW      4114    4.340259447    3.632963243    7.933114083
  800 SOLV  HW1     4115    4.304539702    3.544203420    7.904032841
  800 SOLV  HW2     4116    4.438398147    3.637161779    7.914376833
  801 SOLV  OW      4117    0.848481270    2.662418464    6.868042759
  801 SOLV  HW1     4118    0.937307611    2.703131153    6.846775540
  801 SOLV  HW2     4119    0.793487180    2.656994699    6.784699072
  802 SOLV  OW      4120    0.419559094    4.200536447    1.873263275
  802 SOLV  HW1     4121    0.371865832    4.152795203    1.799465834
  802 SOLV  HW2     4122    0.440420795    4.135968872    1.946718944
  803 SOLV  OW      4123    4.312007661    0.210485636    7.775097067
  803 SOLV  HW1     4124    4.290577840    0.112928571    7.779925265
  803 SOLV  HW2     4125    4.261973673    0.251880021    7.699050870
  804 SOLV  OW      4126    3.312951525    2.478695665    0.567922844
  804 SOLV  HW1     4127    3.243411986    2.433314996    0.512202235
  804 SOLV  HW2     4128    3.295524858    2.460116487    0.664623706
  805 SOLV  OW      4129    1.889681316    5.853630779    1.051453320
  805 SOLV  HW1     4130    1.869196107    5.852506938    0.953580873
  805 SOLV  HW2     4131    1.882115964    5.947160745    1.086019958
  806 SOLV  OW      4132    3.318034115    0.905357966    8.362750558
  806 SOLV  HW1     4133    3.370504374    0.834584854    8.410057956
  806 SOLV  HW2     4134    3.240826585    0.933352559    8.419805144
  807 SOLV  OW      4135    2.570906108    0.218861847    5.307218534
  807 SOLV  HW1     4136    2.660644874    0.191194318    5.341590026
  807 SOLV  HW2     4137    2.582578564    0.283100406    5.231475127
  808 SOLV  OW      4138    4.397621204    1.326341338    0.215838680
  808 SOLV  HW1     4139    4.339642422    1.379343627    0.153958565
  808 SOLV  HW2     4140    4.433554452    1.386273596    0.287370945
  809 SOLV  OW      4141    2.931131224    5.648837218    4.050132222
  809 SOLV  HW1     4142    2.972980927    5.597052111    3.975520823
  809 SOLV  HW2     4143    2.846736830    5.691621638    4.017774644
  810 SOLV  OW      4144    2.803382472    0.996750815    8.589119559
  810 SOLV  HW1     4145    2.815376792    0.949964255    8.676681462
  810 SOLV  HW2     4146    2.849221619    1.085571017    8.592231920
  811 SOLV  OW      4147    2.209534680    3.211392224    6.686048489
  811 SOLV  HW1     4148    2.263485752    3.135408969    6.722322198
  811 SOLV  HW2     4149    2.116689569    3.179919176    6.666321329
  812 SOLV  OW      4150    4.311518070    4.505581686    5.225920709
  812 SOLV  HW1     4151    4.406154890    4.473435346    5.229145309
  812 SOLV  HW2     4152    4.302805928    4.576617296    5.156078141
  813 SOLV  OW      4153    4.605653313    0.224942080    5.340105876
  813 SOLV  HW1     4154    4.668094560    0.149980460    5.318156424
  813 SOLV  HW2     4155    4.518158296    0.187527290    5.370841498
  814 SOLV  OW      4156    3.826792048    0.927998054    5.390814944
  814 SOLV  HW1     4157    3.772190095    1.011732330    5.393486414
  814 SOLV  HW2     4158    3.911658033    0.941902219    5.441848260
  815 SOLV  OW      4159    2.252538087    6.412485971    3.211998043
  815 SOLV  HW1     4160    2.285425906    6.503716262    3.187598134
  815 SOLV  HW2     4161    2.201132839    6.417384151    3.297633640
  816 SOLV  OW      4162    1.908155472    4.891885291    7.032012767
  816 SOLV  HW1     4163    1.873545085    4.984723249    7.018479104
  816 SOLV  HW2     4164    2.006781855    4.890352503    7.015568858
  817 SOLV  OW      4165    2.552064670    5.969988170    5.515373666
  817 SOLV  HW1     4166    2.632222619    6.029772937    5.514718256
  817 SOLV  HW2     4167    2.558381786    5.906609405    5.592465564
  818 SOLV  OW      4168    1.046249972    5.543667877    5.802259103
  818 SOLV  HW1     4169    0.986427148    5.584695456    5.733426711
  818 SOLV  HW2     4170    1.076040626    5.453462647    5.771026618
  819 SOLV  OW      4171    4.708297154    6.065111958    6.034865643
  819 SOLV  HW1     4172    4.610672126    6.043595682    6.037384526
  819 SOLV  HW2     4173    4.720496751    6.162343002    6.014934874
  820 SOLV  OW      4174    2.856116183    3.539182819    8.398331454
  820 SOLV  HW1     4175    2.775573666    3.588585119    8.431076163
  820 SOLV  HW2     4176    2.930012330    3.547905809    8.465138801
  821 SOLV  OW      4177    2.362326115    6.117675290    8.088146406
  821 SOLV  HW1     4178    2.305708341    6.090126091    8.165834289
  821 SOLV  HW2     4179    2.314803977    6.095919195    8.002892337
  822 SOLV  OW      4180    2.477555790    4.837605798    7.099246568
  822 SOLV  HW1     4181    2.477713623    4.931569088    7.065029451
  822 SOLV  HW2     4182    2.552990446    4.786845828    7.057617640
  823 SOLV  OW      4183    4.733500531    5.008336022    8.069333042
  823 SOLV  HW1     4184    4.696860136    5.069236256    7.998986936
  823 SOLV  HW2     4185    4.669533649    5.003745527    8.146060428
  824 SOLV  OW      4186    3.400412925    3.335663481    7.126266569
  824 SOLV  HW1     4187    3.351531568    3.396204181    7.189078913
  824 SOLV  HW2     4188    3.406255590    3.244087468    7.166010806
  825 SOLV  OW      4189    3.857860025    5.713668841    0.822112626
  825 SOLV  HW1     4190    3.876506199    5.615645952    0.828731639
  825 SOLV  HW2     4191    3.879004578    5.745454455    0.729686773
  826 SOLV  OW      4192    4.341558824    5.236256581    7.821587274
  826 SOLV  HW1     4193    4.311985726    5.140874467    7.816331951
  826 SOLV  HW2     4194    4.261355217    5.295849570    7.825585539
  827 SOLV  OW      4195    2.838689993    0.962780698    4.794906745
  827 SOLV  HW1     4196    2.897945144    0.977350168    4.715682678
  827 SOLV  HW2     4197    2.859649534    0.874229968    4.836372358
  828 SOLV  OW      4198    3.086978005    1.821647028    0.403248013
  828 SOLV  HW1     4199    3.134652730    1.831826511    0.315935743
  828 SOLV  HW2     4200    3.102464906    1.902958204    0.459360282
  829 SOLV  OW      4201    5.718728557    4.019830110    7.850212064
  829 SOLV  HW1     4202    5.736540150    4.118206035    7.852418084
  829 SOLV  HW2     4203    5.765777138    3.975715200    7.926633531
  830 SOLV  OW      4204    2.295522182    2.652301446    2.835132085
  830 SOLV  HW1     4205    2.252694489    2.649603272    2.744807765
  830 SOLV  HW2     4206    2.306865620    2.559059369    2.869441827
  831 SOLV  OW      4207    4.374837052    2.433562950    0.144466529
  831 SOLV  HW1     4208    4.432830735    2.447796250    0.064253751
  831 SOLV  HW2     4209    4.417144994    2.476538223    0.224235708
  832 SOLV  OW      4210    4.577293643    3.282860629    5.484238217
  832 SOLV  HW1     4211    4.606302167    3.375775358    5.507157791
  832 SOLV  HW2     4212    4.633500981    3.247931239    5.409267284
  833 SOLV  OW      4213    4.240250718    5.659214469    6.462642370
  833 SOLV  HW1     4214    4.193302809    5.717616562    6.528861704
  833 SOLV  HW2     4215    4.236515070    5.701695443    6.372191450
  834 SOLV  OW      4216    5.210319012    1.554770799    3.961173797
  834 SOLV  HW1     4217    5.254243963    1.644106639    3.951705037
  834 SOLV  HW2     4218    5.261417535    1.486762975    3.908601495
  835 SOLV  OW      4219    1.111889474    1.926226702    4.689212826
  835 SOLV  HW1     4220    1.054014999    1.916288377    4.608270244
  835 SOLV  HW2     4221    1.206784381    1.940024651    4.660848745
  836 SOLV  OW      4222    3.516910983    3.523252223    6.720363119
  836 SOLV  HW1     4223    3.570047143    3.552217117    6.799971635
  836 SOLV  HW2     4224    3.573849429    3.529089881    6.638363989
  837 SOLV  OW      4225    1.480741854    4.888219737    7.740915534
  837 SOLV  HW1     4226    1.402511035    4.839772062    7.701765852
  837 SOLV  HW2     4227    1.487566562    4.867192247    7.838440964
  838 SOLV  OW      4228    4.662708346    1.372978112    2.243010676
  838 SOLV  HW1     4229    4.707604670    1.413445111    2.163344582
  838 SOLV  HW2     4230    4.614385482    1.289892273    2.215414300
  839 SOLV  OW      4231    0.179437746    2.630617830    7.589572784
  839 SOLV  HW1     4232    0.119645976    2.555830955    7.560731749
  839 SOLV  HW2     4233    0.215204102    2.611354392    7.680949004
  840 SOLV  OW      4234    4.838903104    5.111748760    6.428998052
  840 SOLV  HW1     4235    4.829108069    5.149025135    6.521271675
  840 SOLV  HW2     4236    4.768266486    5.042737436    6.413255090
  841 SOLV  OW      4237    4.952737559    5.586725345    0.478553178
  841 SOLV  HW1     4238    5.020982012    5.637554873    0.531079257
  841 SOLV  HW2     4239    4.978602664    5.490197753    0.474898860
  842 SOLV  OW      4240    0.193021612    5.141150197    6.892462815
  842 SOLV  HW1     4241    0.260834306    5.068114620    6.900659616
  842 SOLV  HW2     4242    0.105109960    5.109125212    6.927759964
  843 SOLV  OW      4243    4.511908533    4.331921308    5.261998319
  843 SOLV  HW1     4244    4.583611832    4.320768841    5.193192868
  843 SOLV  HW2     4245    4.549238313    4.311918775    5.352587044
  844 SOLV  OW      4246    2.598381845    5.769978222    3.210462633
  844 SOLV  HW1     4247    2.544301073    5.707579413    3.266868216
  844 SOLV  HW2     4248    2.627723915    5.847956676    3.265764819
  845 SOLV  OW      4249    3.930928384    2.933457466    5.317263311
  845 SOLV  HW1     4250    3.885269481    3.022191301    5.310823171
  845 SOLV  HW2     4251    3.912856320    2.893103357    5.406956539
  846 SOLV  OW      4252    4.872247851    5.250354817    3.799220684
  846 SOLV  HW1     4253    4.927235563    5.167061556    3.805425982
  846 SOLV  HW2     4254    4.802797957    5.249884419    3.871168003
  847 SOLV  OW      4255    1.824385494    2.663531875    1.049529289
  847 SOLV  HW1     4256    1.868849805    2.618169325    0.972295175
  847 SOLV  HW2     4257    1.890638563    2.676286031    1.123338532
  848 SOLV  OW      4258    2.240068124    5.788358977    2.107217710
  848 SOLV  HW1     4259    2.227144452    5.823011624    2.200126955
  848 SOLV  HW2     4260    2.254536266    5.689457639    2.110241323
  849 SOLV  OW      4261    3.741963495    5.952263302    5.119468621
  849 SOLV  HW1     4262    3.710164053    5.969634358    5.026264692
  849 SOLV  HW2     4263    3.668762575    5.973575225    5.184178532
  850 SOLV  OW      4264    4.104584351    4.226754530    4.826141376
  850 SOLV  HW1     4265    4.184030028    4.199926813    4.880626027
  850 SOLV  HW2     4266    4.114978769    4.192300068    4.732841841
  851 SOLV  OW      4267    0.834328555    3.204755866    5.192099484
  851 SOLV  HW1     4268    0.775215798    3.283835691    5.176225393
  851 SOLV  HW2     4269    0.866366176    3.168948860    5.104398952
  852 SOLV  OW      4270    5.001791411    5.290802148    7.449366706
  852 SOLV  HW1     4271    4.929966281    5.224908016    7.427027680
  852 SOLV  HW2     4272    5.086321584    5.241929731    7.470955432
  853 SOLV  OW      4273    4.859625420    4.187452559    7.968690002
  853 SOLV  HW1     4274    4.856620164    4.276636765    8.013824029
  853 SOLV  HW2     4275    4.954796296    4.158623086    7.958141031
  854 SOLV  OW      4276    5.333629916    1.951610442    8.006521413
  854 SOLV  HW1     4277    5.272708761    1.979313629    7.932217394
  854 SOLV  HW2     4278    5.416462435    1.910721323    7.968222584
  855 SOLV  OW      4279    2.065993138    3.758937451    7.181978237
  855 SOLV  HW1     4280    2.052100536    3.848229423    7.224802235
  855 SOLV  HW2     4281    2.011506102    3.690139868    7.229915341
  856 SOLV  OW      4282    0.982987853    3.193144923    7.106320184
  856 SOLV  HW1     4283    0.919577677    3.192017207    7.183636552
  856 SOLV  HW2     4284    0.983478100    3.103356089    7.062301118
  857 SOLV  OW      4285    3.460936459    0.323961004    8.232126220
  857 SOLV  HW1     4286    3.471632832    0.257173133    8.158472336
  857 SOLV  HW2     4287    3.504503724    0.410001225    8.205689478
  858 SOLV  OW      4288    4.650356042    0.517239466    5.673621291
  858 SOLV  HW1     4289    4.578201776    0.579968661    5.702925692
  858 SOLV  HW2     4290    4.700250913    0.557375362    5.596812872
  859 SOLV  OW      4291    4.372913378    6.179752533    8.270106612
  859 SOLV  HW1     4292    4.319158405    6.145284183    8.347062969
  859 SOLV  HW2     4293    4.467741052    6.149412923    8.279442335
  860 SOLV  OW      4294    4.113318189    5.415638388    7.561082223
  860 SOLV  HW1     4295    4.109850165    5.513512742    7.540869525
  860 SOLV  HW2     4296    4.122867177    5.402292121    7.659726249
  861 SOLV  OW      4297    3.874358770    5.866406453    8.472774121
  861 SOLV  HW1     4298    3.889354054    5.902258222    8.564913847
  861 SOLV  HW2     4299    3.868050237    5.942383330    8.408062042
  862 SOLV  OW      4300    0.551710021    1.818737020    5.019950198
  862 SOLV  HW1     4301    0.509680193    1.751222959    5.080574344
  862 SOLV  HW2     4302    0.497307892    1.902640512    5.020690962
  863 SOLV  OW      4303    0.878829642    1.505734589    4.757062222
  863 SOLV  HW1     4304    0.954920841    1.459150268    4.711896366
  863 SOLV  HW2     4305    0.912151858    1.552143913    4.839133712
  864 SOLV  OW      4306    4.494214838    3.170501437    6.729536718
  864 SOLV  HW1     4307    4.522886001    3.266145095    6.724043574
  864 SOLV  HW2     4308    4.572176721    3.113807845    6.756139965
  865 SOLV  OW      4309    0.919916110    3.391683066    0.605332434
  865 SOLV  HW1     4310    0.847990606    3.450298304    0.642627464
  865 SOLV  HW2     4311    0.980882028    3.362687416    0.679104603
  866 SOLV  OW      4312    1.706044944    4.044523511    3.755773820
  866 SOLV  HW1     4313    1.676019330    4.088900204    3.840207791
  866 SOLV  HW2     4314    1.630272927    3.992108803    3.716899093
  867 SOLV  OW      4315    6.021183182    1.400201364    1.167143380
  867 SOLV  HW1     4316    5.970335419    1.466154861    1.111784689
  867 SOLV  HW2     4317    5.963896590    1.320106476    1.184550020
  868 SOLV  OW      4318    4.802395269    5.990504463    2.652320758
  868 SOLV  HW1     4319    4.792897661    6.001435946    2.751266501
  868 SOLV  HW2     4320    4.805967244    6.080574749    2.609025051
  869 SOLV  OW      4321    4.168862130    6.423463480    0.189282536
  869 SOLV  HW1     4322    4.080078585    6.445147986    0.148696670
  869 SOLV  HW2     4323    4.158295695    6.411175709    0.287960254
  870 SOLV  OW      4324    2.289361467    4.380045689    1.609186071
  870 SOLV  HW1     4325    2.380518581    4.377212332    1.650202027
  870 SOLV  HW2     4326    2.234639829    4.450480009    1.654401994
  871 SOLV  OW      4327    1.527849861    6.007291068    6.806855828
  871 SOLV  HW1     4328    1.545650844    5.908891361    6.806109938
  871 SOLV  HW2     4329    1.503313100    6.036025144    6.899442255
  872 SOLV  OW      4330    4.052150212    3.331750808    7.584221498
  872 SOLV  HW1     4331    3.953734233    3.315506454    7.591316572
  872 SOLV  HW2     4332    4.100974945    3.244907387    7.592840657
  873 SOLV  OW      4333    0.512969702    6.078760390    5.182156988
  873 SOLV  HW1     4334    0.443237164    6.007224520    5.186620883
  873 SOLV  HW2     4335    0.474389242    6.165007737    5.214911770
  874 SOLV  OW      4336    3.954062534    4.633217427    1.137625714
  874 SOLV  HW1     4337    3.902087945    4.670509656    1.214488492
  874 SOLV  HW2     4338    4.036765116    4.687694211    1.123751829
  875 SOLV  OW      4339    4.334690962    1.643378154    6.322261055
  875 SOLV  HW1     4340    4.428245366    1.675109289    6.306748405
  875 SOLV  HW2     4341    4.274682053    1.722127531    6.336311727
  876 SOLV  OW      4342    0.255715984    3.060261845    6.408973585
  876 SOLV  HW1     4343    0.337885881    3.117208398    6.411242606
  876 SOLV  HW2     4344    0.258772857    3.000510785    6.328846153
  877 SOLV  OW      4345    5.344948857    4.167225436    6.739743501
  877 SOLV  HW1     4346    5.289206791    4.084303987    6.735643312
  877 SOLV  HW2     4347    5.429136841    4.153409129    6.687576032
  878 SOLV  OW      4348    4.269545462    2.252740027    3.683104333
  878 SOLV  HW1     4349    4.258240409    2.237733299    3.781323141
  878 SOLV  HW2     4350    4.338928599    2.323131909    3.667908540
  879 SOLV  OW      4351    4.921283226    3.463250347    7.145410083
  879 SOLV  HW1     4352    4.894710616    3.427295284    7.234858814
  879 SOLV  HW2     4353    4.952360978    3.557774634    7.155373441
  880 SOLV  OW      4354    2.039926211    6.268854366    3.059284571
  880 SOLV  HW1     4355    2.105145144    6.305852298    3.125447876
  880 SOLV  HW2     4356    2.073955098    6.284568553    2.966575120
  881 SOLV  OW      4357    4.455853543    0.748127967    1.427815502
  881 SOLV  HW1     4358    4.528837027    0.682559395    1.447157260
  881 SOLV  HW2     4359    4.490791040    0.820185496    1.367923775
  882 SOLV  OW      4360    0.727297410    1.306536573    0.588854967
  882 SOLV  HW1     4361    0.783363545    1.231447503    0.553952876
  882 SOLV  HW2     4362    0.775631360    1.352339480    0.663459631
  883 SOLV  OW      4363    0.035311879    6.216727219    7.009551671
  883 SOLV  HW1     4364   -0.015204297    6.297447030    7.040086188
  883 SOLV  HW2     4365   -0.012628674    6.174540870    6.932597579
  884 SOLV  OW      4366    2.666564071    0.549818474    7.474383283
  884 SOLV  HW1     4367    2.583117626    0.599142096    7.449810878
  884 SOLV  HW2     4368    2.743131927    0.613987296    7.478817972
  885 SOLV  OW      4369    2.574570589    0.259054577    0.383990893
  885 SOLV  HW1     4370    2.493186219    0.215014977    0.346082831
  885 SOLV  HW2     4371    2.599917017    0.337099043    0.326837096
  886 SOLV  OW      4372    5.219278095    4.091723309    7.575086285
  886 SOLV  HW1     4373    5.155009495    4.024741515    7.537898602
  886 SOLV  HW2     4374    5.220886699    4.172590551    7.516283173
  887 SOLV  OW      4375    1.172565953    3.096259346    5.621280731
  887 SOLV  HW1     4376    1.093407927    3.118658693    5.678133347
  887 SOLV  HW2     4377    1.256483034    3.120730304    5.669850715
  888 SOLV  OW      4378    2.955792439    2.365678507    5.617806984
  888 SOLV  HW1     4379    3.015779533    2.302089636    5.569248206
  888 SOLV  HW2     4380    2.996403801    2.457056395    5.616958694
  889 SOLV  OW      4381    3.866903686    4.695936192    5.862185639
  889 SOLV  HW1     4382    3.906313184    4.631528595    5.796622669
  889 SOLV  HW2     4383    3.768100754    4.701769082    5.847906324
  890 SOLV  OW      4384    2.584180731    2.409740727    0.699249769
  890 SOLV  HW1     4385    2.585286274    2.509713813    0.701281565
  890 SOLV  HW2     4386    2.501909447    2.378271017    0.651910676
  891 SOLV  OW      4387    3.230196491    0.514318610    5.274664499
  891 SOLV  HW1     4388    3.283250875    0.512039217    5.189929883
  891 SOLV  HW2     4389    3.194152022    0.606495257    5.288954305
  892 SOLV  OW      4390    3.918719727    1.428924144    3.929867880
  892 SOLV  HW1     4391    4.012876851    1.434624355    3.896673455
  892 SOLV  HW2     4392    3.910355318    1.480132936    4.015352797
  893 SOLV  OW      4393    3.742312539    2.325940231    3.871897800
  893 SOLV  HW1     4394    3.790002761    2.257242545    3.817068873
  893 SOLV  HW2     4395    3.803152930    2.359179478    3.943963613
  894 SOLV  OW      4396    5.278518285    2.299519255    0.610954384
  894 SOLV  HW1     4397    5.206742627    2.312336831    0.542515322
  894 SOLV  HW2     4398    5.240572613    2.252528312    0.690653320
  895 SOLV  OW      4399    2.656808495    1.543394816    3.048625391
  895 SOLV  HW1     4400    2.606599866    1.556994879    3.134030914
  895 SOLV  HW2     4401    2.642999339    1.622400135    2.988897695
  896 SOLV  OW      4402    4.435890707    0.416418805    6.827155310
  896 SOLV  HW1     4403    4.469180737    0.323156046    6.841075329
  896 SOLV  HW2     4404    4.505459810    0.469821039    6.779110918
  897 SOLV  OW      4405    3.779624437    4.634085149    0.839324062
  897 SOLV  HW1     4406    3.756831702    4.585852645    0.754742391
  897 SOLV  HW2     4407    3.699161075    4.683507834    0.872232564
  898 SOLV  OW      4408    6.016798375    0.597744194    3.877058590
  898 SOLV  HW1     4409    5.965980734    0.613408298    3.792369988
  898 SOLV  HW2     4410    5.956007556    0.557369223    3.945427498
  899 SOLV  OW      4411    5.869936988    3.170896733    7.373877333
  899 SOLV  HW1     4412    5.913592110    3.081790728    7.361456246
  899 SOLV  HW2     4413    5.804107915    3.165586217    7.448965807
  900 SOLV  OW      4414    2.884660031    6.214100810    1.564466533
  900 SOLV  HW1     4415    2.802659113    6.161168526    1.542695775
  900 SOLV  HW2     4416    2.880928794    6.243581699    1.659948902
  901 SOLV  OW      4417    5.968881831    1.499983477    4.282837467
  901 SOLV  HW1     4418    5.967228195    1.453108524    4.371154548
  901 SOLV  HW2     4419    6.009317288    1.590755784    4.294030226
  902 SOLV  OW      4420    4.578486328    3.642865208    4.570802659
  902 SOLV  HW1     4421    4.611825948    3.735177932    4.551651992
  902 SOLV  HW2     4422    4.498858619    3.623617983    4.513453657
  903 SOLV  OW      4423    5.355406574    1.129457046    5.851864296
  903 SOLV  HW1     4424    5.414920349    1.052098955    5.873630643
  903 SOLV  HW2     4425    5.403526962    1.214979871    5.871105084
  904 SOLV  OW      4426    5.769697352    1.397679142    6.090091535
  904 SOLV  HW1     4427    5.804677376    1.341527475    6.165080349
  904 SOLV  HW2     4428    5.845055132    1.448805322    6.048772788
  905 SOLV  OW      4429    4.312536710    2.998890021    6.568254512
  905 SOLV  HW1     4430    4.357621742    2.957376248    6.489236200
  905 SOLV  HW2     4431    4.380340210    3.046929048    6.623886072
  906 SOLV  OW      4432    5.420573651    4.881499457    7.463470903
  906 SOLV  HW1     4433    5.333450804    4.908865282    7.422719948
  906 SOLV  HW2     4434    5.493322531    4.889899986    7.395375699
  907 SOLV  OW      4435    5.362093357    5.725372171    5.090559279
  907 SOLV  HW1     4436    5.377325926    5.679691035    5.002917158
  907 SOLV  HW2     4437    5.312122490    5.810663314    5.075450986
  908 SOLV  OW      4438    4.655309409    3.973748253    8.493962611
  908 SOLV  HW1     4439    4.564736658    3.931370932    8.494786850
  908 SOLV  HW2     4440    4.685221298    3.990302073    8.587936983
  909 SOLV  OW      4441    1.157600233    2.545280970    7.787253928
  909 SOLV  HW1     4442    1.198949855    2.485229027    7.855692930
  909 SOLV  HW2     4443    1.145248883    2.494869209    7.701778488
  910 SOLV  OW      4444    4.046994190    4.677231248    7.740540920
  910 SOLV  HW1     4445    3.950481261    4.675846757    7.766680981
  910 SOLV  HW2     4446    4.103115698    4.650317820    7.818809528
  911 SOLV  OW      4447    2.869000755    0.983846395    0.741599017
  911 SOLV  HW1     4448    2.801084125    0.912224278    0.757647213
  911 SOLV  HW2     4449    2.931297878    0.988803934    0.819665804
  912 SOLV  OW      4450    0.051630061    4.090524306    5.066955446
  912 SOLV  HW1     4451    0.064145204    4.134809923    5.155736488
  912 SOLV  HW2     4452    0.125030849    4.024250136    5.052122526
  913 SOLV  OW      4453    1.807678371    3.781684887    7.522442695
  913 SOLV  HW1     4454    1.835185579    3.862231696    7.469949786
  913 SOLV  HW2     4455    1.888675074    3.738504336    7.562127923
  914 SOLV  OW      4456    4.657802782    1.797135181    4.482170389
  914 SOLV  HW1     4457    4.711544285    1.758254494    4.557004471
  914 SOLV  HW2     4458    4.571227938    1.832106890    4.517971673
  915 SOLV  OW      4459    0.662430918    2.346333054    5.171182143
  915 SOLV  HW1     4460    0.722386899    2.272912313    5.139329057
  915 SOLV  HW2     4461    0.621628167    2.320431351    5.258727466
  916 SOLV  OW      4462    0.449736163    4.286660800    0.154999154
  916 SOLV  HW1     4463    0.458605750    4.221230153    0.079898693
  916 SOLV  HW2     4464    0.394512387    4.364471289    0.125069205
  917 SOLV  OW      4465    3.344928589    1.171228310    0.988459421
  917 SOLV  HW1     4466    3.312033617    1.081448178    1.017740695
  917 SOLV  HW2     4467    3.269224044    1.236549047    0.989857741
  918 SOLV  OW      4468    1.939029138    5.887644884    6.629218523
  918 SOLV  HW1     4469    1.945003409    5.794662027    6.665528829
  918 SOLV  HW2     4470    1.941367062    5.953138652    6.704750215
  919 SOLV  OW      4471    3.380132159    1.751821745    7.026499715
  919 SOLV  HW1     4472    3.280816629    1.742846271    7.033971727
  919 SOLV  HW2     4473    3.403187392    1.845143453    6.998941486
  920 SOLV  OW      4474    3.238678202    3.328011702    4.738613934
  920 SOLV  HW1     4475    3.257049481    3.395749757    4.667382106
  920 SOLV  HW2     4476    3.213178472    3.374739194    4.823267488
  921 SOLV  OW      4477    4.688852638    4.090502133    7.455127832
  921 SOLV  HW1     4478    4.705986767    4.105489548    7.552501926
  921 SOLV  HW2     4479    4.701771899    4.176303430    7.405416900
  922 SOLV  OW      4480    4.384262182    4.341460163    6.965231841
  922 SOLV  HW1     4481    4.375231872    4.241886665    6.967110930
  922 SOLV  HW2     4482    4.296855141    4.382367878    6.939030686
  923 SOLV  OW      4483    0.724427576    3.260292245    6.797554675
  923 SOLV  HW1     4484    0.661183338    3.305567772    6.734703707
  923 SOLV  HW2     4485    0.805974487    3.316956987    6.809350750
  924 SOLV  OW      4486    3.116977632    3.522040346    0.500263408
  924 SOLV  HW1     4487    3.124801310    3.503875775    0.598287726
  924 SOLV  HW2     4488    3.023555788    3.550697681    0.479025812
  925 SOLV  OW      4489    1.110618350    4.206870014    3.153818394
  925 SOLV  HW1     4490    1.138454097    4.268681957    3.227333072
  925 SOLV  HW2     4491    1.133405363    4.247772961    3.065457444
  926 SOLV  OW      4492    1.909593727    3.057806142    8.570682180
  926 SOLV  HW1     4493    1.929421261    3.045915296    8.473391854
  926 SOLV  HW2     4494    1.994193637    3.048975626    8.623263626
  927 SOLV  OW      4495    1.645910150    5.225493093    3.091441639
  927 SOLV  HW1     4496    1.584089386    5.239747493    3.168739530
  927 SOLV  HW2     4497    1.737517754    5.257426049    3.115696352
  928 SOLV  OW      4498    4.869104313    5.113288701    6.766494567
  928 SOLV  HW1     4499    4.953828320    5.119934237    6.819197760
  928 SOLV  HW2     4500    4.802665874    5.058197038    6.816999787
  929 SOLV  OW      4501    5.060626113    3.874160927    6.449141489
  929 SOLV  HW1     4502    4.979658497    3.816342004    6.459198903
  929 SOLV  HW2     4503    5.111643217    3.846218846    6.367800034
  930 SOLV  OW      4504    0.071629695    0.736868571    4.880498950
  930 SOLV  HW1     4505    0.016912361    0.654291933    4.894175545
  930 SOLV  HW2     4506    0.099659552    0.773365200    4.969280946
  931 SOLV  OW      4507    2.544080298    4.907417252    5.895961564
  931 SOLV  HW1     4508    2.621736054    4.852000746    5.925937825
  931 SOLV  HW2     4509    2.575759101    4.977222389    5.831746131
  932 SOLV  OW      4510    0.666154169    1.797631090    3.154891751
  932 SOLV  HW1     4511    0.602556834    1.783846611    3.078962140
  932 SOLV  HW2     4512    0.754379519    1.828445152    3.119300990
  933 SOLV  OW      4513    4.010267130    5.315698443    0.385625634
  933 SOLV  HW1     4514    3.952051003    5.368572820    0.323858991
  933 SOLV  HW2     4515    4.104820981    5.318926976    0.353236108
  934 SOLV  OW      4516    4.517049058    0.197889193    7.201419177
  934 SOLV  HW1     4517    4.567532940    0.280618179    7.226061199
  934 SOLV  HW2     4518    4.424573018    0.202789154    7.239156532
  935 SOLV  OW      4519    5.788598066    3.389664621    5.932510049
  935 SOLV  HW1     4520    5.824724924    3.466819699    5.880147077
  935 SOLV  HW2     4521    5.830961128    3.388093448    6.023079462
  936 SOLV  OW      4522    2.664842219    3.187172320    7.848703655
  936 SOLV  HW1     4523    2.717117452    3.212102232    7.767182314
  936 SOLV  HW2     4524    2.624091144    3.096766938    7.835813541
  937 SOLV  OW      4525    2.598882522    5.764517621    7.172225760
  937 SOLV  HW1     4526    2.572837292    5.775216438    7.076272039
  937 SOLV  HW2     4527    2.516595979    5.754868498    7.228223529
  938 SOLV  OW      4528    0.380327486    3.125279553    4.647668298
  938 SOLV  HW1     4529    0.408734005    3.061811083    4.719534555
  938 SOLV  HW2     4530    0.385098254    3.079443028    4.558920396
  939 SOLV  OW      4531    2.596788499    1.569545785    6.422810873
  939 SOLV  HW1     4532    2.692640534    1.588123890    6.401196398
  939 SOLV  HW2     4533    2.573484358    1.612097747    6.510253438
  940 SOLV  OW      4534    5.854932913    5.367537014    7.425826293
  940 SOLV  HW1     4535    5.853155941    5.399091244    7.330952128
  940 SOLV  HW2     4536    5.761733335    5.365453720    7.462012383
  941 SOLV  OW      4537    3.447391471    3.610462092    5.922151513
  941 SOLV  HW1     4538    3.351568761    3.593312466    5.899264126
  941 SOLV  HW2     4539    3.452870549    3.683844687    5.989863580
  942 SOLV  OW      4540    1.407226938    4.399959768    7.232708167
  942 SOLV  HW1     4541    1.419308042    4.441786584    7.322733153
  942 SOLV  HW2     4542    1.430220302    4.302770210    7.237752013
  943 SOLV  OW      4543    0.169997775    2.095328532    8.445296604
  943 SOLV  HW1     4544    0.073532194    2.117684248    8.431347423
  943 SOLV  HW2     4545    0.217567552    2.174893775    8.482799155
  944 SOLV  OW      4546    5.132445104    3.564867085    7.539372023
  944 SOLV  HW1     4547    5.153706602    3.662538724    7.542225645
  944 SOLV  HW2     4548    5.148972341    3.529835652    7.447178747
  945 SOLV  OW      4549    0.363315337    1.805505670    6.499119568
  945 SOLV  HW1     4550    0.385710183    1.794040877    6.595902625
  945 SOLV  HW2     4551    0.271245293    1.843566320    6.490492184
  946 SOLV  OW      4552    4.254627903    4.954513457    6.485102275
  946 SOLV  HW1     4553    4.282534580    5.050372764    6.479432462
  946 SOLV  HW2     4554    4.304192924    4.909712619    6.559507442
  947 SOLV  OW      4555    0.663085852    4.671699480    7.651673213
  947 SOLV  HW1     4556    0.620958213    4.728133196    7.722669186
  947 SOLV  HW2     4557    0.591679562    4.625481845    7.599089884
  948 SOLV  OW      4558    3.599500793    2.962392080    4.854272046
  948 SOLV  HW1     4559    3.562469512    3.047548935    4.817164948
  948 SOLV  HW2     4560    3.524272845    2.901541199    4.879527875
  949 SOLV  OW      4561    0.382332788    6.282907631    5.890291752
  949 SOLV  HW1     4562    0.309494888    6.341657397    5.925548728
  949 SOLV  HW2     4563    0.361777632    6.187530494    5.912214977
  950 SOLV  OW      4564    3.942360515    1.782878635    6.940755161
  950 SOLV  HW1     4565    3.972067126    1.854360206    6.877447623
  950 SOLV  HW2     4566    3.912060482    1.702919526    6.888905622
  951 SOLV  OW      4567    4.356302696    0.123298648    0.499333847
  951 SOLV  HW1     4568    4.344923494    0.185565648    0.421917642
  951 SOLV  HW2     4569    4.281335458    0.136655189    0.564152327
  952 SOLV  OW      4570    0.555330156    4.271510545    0.646408949
  952 SOLV  HW1     4571    0.539007124    4.370154452    0.644708196
  952 SOLV  HW2     4572    0.527763463    4.231650200    0.558937952
  953 SOLV  OW      4573    0.101701458    2.023620584    4.885856197
  953 SOLV  HW1     4574    0.191295080    2.056779723    4.856302888
  953 SOLV  HW2     4575    0.105921474    1.924797506    4.900556796
  954 SOLV  OW      4576    3.059535170    0.547801222    8.250556030
  954 SOLV  HW1     4577    3.024364025    0.641234509    8.256314623
  954 SOLV  HW2     4578    2.986354993    0.486401711    8.220980549
  955 SOLV  OW      4579    2.946589753    3.687979565    3.324170965
  955 SOLV  HW1     4580    2.941302363    3.780266540    3.362316133
  955 SOLV  HW2     4581    3.041799252    3.657400822    3.323966164
  956 SOLV  OW      4582    2.716805841    2.856149085    1.170067692
  956 SOLV  HW1     4583    2.648719458    2.929136860    1.176148656
  956 SOLV  HW2     4584    2.752014656    2.835715255    1.261406241
  957 SOLV  OW      4585    2.561015587    5.169760444    4.587116154
  957 SOLV  HW1     4586    2.602091386    5.244149400    4.639832222
  957 SOLV  HW2     4587    2.624252791    5.141009411    4.515183139
  958 SOLV  OW      4588    4.371200466    1.512835623    0.745038848
  958 SOLV  HW1     4589    4.328377899    1.552991607    0.664084166
  958 SOLV  HW2     4590    4.300894891    1.491805868    0.812971273
  959 SOLV  OW      4591    2.955942165    4.782962718    6.648106810
  959 SOLV  HW1     4592    3.022898925    4.726639390    6.696525995
  959 SOLV  HW2     4593    2.863970617    4.760464667    6.680277826
  960 SOLV  OW      4594    1.915139085    3.725300285    4.285273142
  960 SOLV  HW1     4595    1.985508198    3.691290711    4.347655143
  960 SOLV  HW2     4596    1.952763549    3.731607388    4.192836680
  961 SOLV  OW      4597    5.143007964    1.140557895    2.131661726
  961 SOLV  HW1     4598    5.097382915    1.223472907    2.099360415
  961 SOLV  HW2     4599    5.180357890    1.090487906    2.053572766
  962 SOLV  OW      4600    5.211184468    1.676963703    3.485775750
  962 SOLV  HW1     4601    5.150886776    1.629021353    3.549538427
  962 SOLV  HW2     4602    5.306202995    1.665564474    3.514784274
  963 SOLV  OW      4603    3.902933851    5.239978878    0.002297218
  963 SOLV  HW1     4604    3.861320658    5.202941040   -0.080747869
  963 SOLV  HW2     4605    3.948467108    5.326439996   -0.018942732
  964 SOLV  OW      4606    4.568032068    6.180351468    0.957871141
  964 SOLV  HW1     4607    4.478131654    6.157089437    0.920766845
  964 SOLV  HW2     4608    4.638396889    6.160553170    0.889630681
  965 SOLV  OW      4609    3.375588871    1.231077241    8.152029634
  965 SOLV  HW1     4610    3.279275020    1.217368698    8.175173379
  965 SOLV  HW2     4611    3.428321867    1.245188710    8.235815288
  966 SOLV  OW      4612    1.437069448    1.775229717    7.062183578
  966 SOLV  HW1     4613    1.369686397    1.794491724    7.133516853
  966 SOLV  HW2     4614    1.391726805    1.773578555    6.973069943
  967 SOLV  OW      4615    4.377867222    4.172885712    5.048586552
  967 SOLV  HW1     4616    4.389203628    4.198775017    4.952663707
  967 SOLV  HW2     4617    4.440116781    4.226858480    5.105259878
  968 SOLV  OW      4618    3.372049560    4.424776670    6.087228138
  968 SOLV  HW1     4619    3.314146475    4.344669981    6.072060001
  968 SOLV  HW2     4620    3.461003931    4.410292555    6.043900721
  969 SOLV  OW      4621    2.391983612    5.430122742    7.486999753
  969 SOLV  HW1     4622    2.351615199    5.424881367    7.395660489
  969 SOLV  HW2     4623    2.484469666    5.392156983    7.484796177
  970 SOLV  OW      4624    3.658559250    4.979181348    4.689867760
  970 SOLV  HW1     4625    3.644895291    4.967896798    4.788284454
  970 SOLV  HW2     4626    3.734853402    4.921839499    4.660016667
  971 SOLV  OW      4627    4.947213420    5.243041830    1.747475747
  971 SOLV  HW1     4628    4.870875638    5.188170227    1.781557682
  971 SOLV  HW2     4629    5.030108762    5.220164933    1.798514308
  972 SOLV  OW      4630    5.212405346    3.336822907    4.763589146
  972 SOLV  HW1     4631    5.187917818    3.406330497    4.695995095
  972 SOLV  HW2     4632    5.295716966    3.289839116    4.734406576
  973 SOLV  OW      4633    5.941121543    0.254926225    5.431216259
  973 SOLV  HW1     4634    5.984485914    0.166063495    5.446145501
  973 SOLV  HW2     4635    5.891114280    0.253486331    5.344630091
  974 SOLV  OW      4636    5.400622319    5.655294702    0.707472320
  974 SOLV  HW1     4637    5.384006629    5.665653893    0.805536335
  974 SOLV  HW2     4638    5.317877894    5.679674346    0.656886395
  975 SOLV  OW      4639    1.103541873    3.927806825    2.711747570
  975 SOLV  HW1     4640    1.170618676    3.966709923    2.774892030
  975 SOLV  HW2     4641    1.041828515    3.867160029    2.761881097
  976 SOLV  OW      4642    3.999471337    4.195775006    5.785196499
  976 SOLV  HW1     4643    3.908946508    4.157318941    5.767132064
  976 SOLV  HW2     4644    4.069637080    4.133778051    5.750081143
  977 SOLV  OW      4645    5.885337135    2.474912930    7.857786238
  977 SOLV  HW1     4646    5.890313554    2.561645725    7.907309833
  977 SOLV  HW2     4647    5.941748604    2.406688741    7.904295518
  978 SOLV  OW      4648    2.995273462    4.027129984    8.418388451
  978 SOLV  HW1     4649    2.976829943    4.116684692    8.458882064
  978 SOLV  HW2     4650    2.923134455    3.963111246    8.444798311
  979 SOLV  OW      4651    1.738998209    5.806165206    3.746045899
  979 SOLV  HW1     4652    1.706025036    5.891958814    3.706648323
  979 SOLV  HW2     4653    1.770107312    5.745626711    3.672784183
  980 SOLV  OW      4654    5.330565890    4.053112749    0.624768069
  980 SOLV  HW1     4655    5.313893636    3.960360859    0.591315677
  980 SOLV  HW2     4656    5.294770269    4.061959239    0.717721541
  981 SOLV  OW      4657    0.687048920    1.879686964    4.759617344
  981 SOLV  HW1     4658    0.637587314    1.848354463    4.840683666
  981 SOLV  HW2     4659    0.763983522    1.937099981    4.787630713
  982 SOLV  OW      4660    3.715686046    2.879863305    7.241059940
  982 SOLV  HW1     4661    3.778009634    2.893441672    7.318074948
  982 SOLV  HW2     4662    3.694169084    2.782596022    7.232340765
  983 SOLV  OW      4663    2.909172951    1.423174343    4.336954916
  983 SOLV  HW1     4664    2.901432481    1.373539347    4.423420922
  983 SOLV  HW2     4665    2.833466737    1.488002509    4.328842037
  984 SOLV  OW      4666    3.083061517    4.865821822    2.351524838
  984 SOLV  HW1     4667    2.998254183    4.868176674    2.298589903
  984 SOLV  HW2     4668    3.159775284    4.845487412    2.290685163
  985 SOLV  OW      4669    5.576810550    4.170726124    2.890938286
  985 SOLV  HW1     4670    5.495903582    4.223689670    2.865465973
  985 SOLV  HW2     4671    5.619024705    4.132699926    2.808646736
  986 SOLV  OW      4672    3.304423323    6.316032944    4.582343984
  986 SOLV  HW1     4673    3.348777605    6.405303093    4.590310951
  986 SOLV  HW2     4674    3.307587365    6.285618843    4.487134246
  987 SOLV  OW      4675    3.705629348    5.741495290    3.081260725
  987 SOLV  HW1     4676    3.716883857    5.657069484    3.028862706
  987 SOLV  HW2     4677    3.672133087    5.719629522    3.172911125
  988 SOLV  OW      4678    4.381799207    4.364627691    4.427752018
  988 SOLV  HW1     4679    4.480866663    4.358430975    4.415621324
  988 SOLV  HW2     4680    4.336281924    4.305950464    4.360780954
  989 SOLV  OW      4681    3.251014651    6.349884284    6.994523486
  989 SOLV  HW1     4682    3.244744742    6.253106219    7.018908494
  989 SOLV  HW2     4683    3.297123449    6.399821243    7.067873298
  990 SOLV  OW      4684    0.604527059    4.231321422    8.418058764
  990 SOLV  HW1     4685    0.601795447    4.259567724    8.322170191
  990 SOLV  HW2     4686    0.512977152    4.203672594    8.447283816
  991 SOLV  OW      4687    0.598496580    6.456231756    4.110745639
  991 SOLV  HW1     4688    0.688841226    6.431843528    4.146001900
  991 SOLV  HW2     4689    0.577688553    6.550972521    4.135059480
  992 SOLV  OW      4690    3.094427606    4.996556279    6.571037324
  992 SOLV  HW1     4691    3.044702965    4.913352185    6.595623676
  992 SOLV  HW2     4692    3.112980797    5.049912618    6.653552748
  993 SOLV  OW      4693    5.800816111    1.777478354    6.297473717
  993 SOLV  HW1     4694    5.724353756    1.713206655    6.302226813
  993 SOLV  HW2     4695    5.787129264    1.850567933    6.364335586
  994 SOLV  OW      4696    1.200907861    0.004951435    2.432674606
  994 SOLV  HW1     4697    1.170277500    0.089500579    2.476414246
  994 SOLV  HW2     4698    1.264877365    0.026821764    2.358989221
  995 SOLV  OW      4699    2.952433133    5.668201148    2.440261058
  995 SOLV  HW1     4700    2.996377813    5.658108568    2.351003419
  995 SOLV  HW2     4701    2.855495105    5.644900464    2.432513912
  996 SOLV  OW      4702    4.805929216    2.437155428    0.305069378
  996 SOLV  HW1     4703    4.794172242    2.375734013    0.227036476
  996 SOLV  HW2     4704    4.855332947    2.519052397    0.275879001
  997 SOLV  OW      4705    2.999719715    2.416457908    6.751699077
  997 SOLV  HW1     4706    3.009894668    2.467752291    6.836935801
  997 SOLV  HW2     4707    3.082232039    2.362403601    6.735272930
  998 SOLV  OW      4708    1.450493320    1.679161437    3.764960294
  998 SOLV  HW1     4709    1.535096091    1.657658661    3.716175734
  998 SOLV  HW2     4710    1.425547315    1.602321070    3.823893820
  999 SOLV  OW      4711    4.426023074    1.289145787    3.699672697
  999 SOLV  HW1     4712    4.360776127    1.247234095    3.762808812
  999 SOLV  HW2     4713    4.443623191    1.226674977    3.623596459
 1000 SOLV  OW      4714    4.255689458    4.464735006    0.751231034
 1000 SOLV  HW1     4715    4.157270618    4.461208331    0.733874402
 1000 SOLV  HW2     4716    4.305182953    4.444170999    0.666806837
 1001 SOLV  OW      4717    3.094367763    6.205730112    2.979111124
 1001 SOLV  HW1     4718    3.164565573    6.188725533    3.048270625
 1001 SOLV  HW2     4719    3.091087612    6.128785140    2.915325082
 1002 SOLV  OW      4720    5.571911632    3.758081770    4.789941934
 1002 SOLV  HW1     4721    5.626866920    3.816977864    4.730687260
 1002 SOLV  HW2     4722    5.520311359    3.693277446    4.733926403
 1003 SOLV  OW      4723    1.231148408    5.704297593    6.657416546
 1003 SOLV  HW1     4724    1.133980784    5.680766776    6.655251951
 1003 SOLV  HW2     4725    1.242639070    5.800705857    6.633472134
 1004 SOLV  OW      4726    5.689855097    2.829174264    5.860943959
 1004 SOLV  HW1     4727    5.660297884    2.736540868    5.837590942
 1004 SOLV  HW2     4728    5.641111932    2.895133961    5.803730379
 1005 SOLV  OW      4729    3.249822563    6.248761697    3.764551646
 1005 SOLV  HW1     4730    3.294195202    6.260917633    3.853339125
 1005 SOLV  HW2     4731    3.163409247    6.299071966    3.763308059
 1006 SOLV  OW      4732    5.193533986    1.290663912    2.517960920
 1006 SOLV  HW1     4733    5.236063240    1.236275105    2.445620927
 1006 SOLV  HW2     4734    5.192781361    1.238164685    2.603067707
 1007 SOLV  OW      4735    4.061675239    4.761395808    6.053882080
 1007 SOLV  HW1     4736    4.086799342    4.856888190    6.069690367
 1007 SOLV  HW2     4737    3.977225055    4.757551560    6.000465778
 1008 SOLV  OW      4738    5.495116028    0.639464317    5.194296742
 1008 SOLV  HW1     4739    5.444320534    0.555254220    5.212418874
 1008 SOLV  HW2     4740    5.434874721    0.705846668    5.149976316
 1009 SOLV  OW      4741    5.816829513    2.452068696    5.866439249
 1009 SOLV  HW1     4742    5.739078167    2.498395169    5.823912440
 1009 SOLV  HW2     4743    5.858860667    2.512661371    5.933980609
 1010 SOLV  OW      4744    3.921351621    2.129082285    7.762424569
 1010 SOLV  HW1     4745    3.821983878    2.118914245    7.757668373
 1010 SOLV  HW2     4746    3.957636893    2.145226265    7.670649477
 1011 SOLV  OW      4747    4.970089363    6.434119448    2.639788329
 1011 SOLV  HW1     4748    4.913518318    6.351672134    2.638334935
 1011 SOLV  HW2     4749    5.049992682    6.420755944    2.581163793
 1012 SOLV  OW      4750    5.728616575    1.353741138    4.551237146
 1012 SOLV  HW1     4751    5.682022836    1.428199712    4.503436774
 1012 SOLV  HW2     4752    5.815653919    1.334376969    4.505965909
 1013 SOLV  OW      4753    1.299283786    4.431201313    7.648466733
 1013 SOLV  HW1     4754    1.345610378    4.398602695    7.730875048
 1013 SOLV  HW2     4755    1.228404220    4.365814057    7.621999027
 1014 SOLV  OW      4756    3.423492239    0.324666184    4.615024857
 1014 SOLV  HW1     4757    3.327635197    0.346503967    4.633313643
 1014 SOLV  HW2     4758    3.478537887    0.407865688    4.621934441
 1015 SOLV  OW      4759    3.254425694    5.870248376    4.315576474
 1015 SOLV  HW1     4760    3.214407515    5.851971273    4.225774528
 1015 SOLV  HW2     4761    3.313914495    5.794217080    4.341658898
 1016 SOLV  OW      4762    5.128117346    5.148833685    6.372996587
 1016 SOLV  HW1     4763    5.182083498    5.075274543    6.413943402
 1016 SOLV  HW2     4764    5.031895584    5.137278293    6.397649696
 1017 SOLV  OW      4765    1.779004705    3.470744055    3.076872885
 1017 SOLV  HW1     4766    1.727815583    3.497191496    3.158604869
 1017 SOLV  HW2     4767    1.729982085    3.501663020    2.995382181
 1018 SOLV  OW      4768    5.226813883    5.299838895    2.491106739
 1018 SOLV  HW1     4769    5.254332833    5.209957793    2.456988684
 1018 SOLV  HW2     4770    5.262271547    5.370863896    2.430294481
 1019 SOLV  OW      4771    5.039596596    4.435681182    6.006036409
 1019 SOLV  HW1     4772    4.982213977    4.517159132    5.997760452
 1019 SOLV  HW2     4773    4.987467155    4.362520078    6.049967499
 1020 SOLV  OW      4774    0.018968671    3.231024255    0.921963404
 1020 SOLV  HW1     4775    0.027663490    3.200739481    1.016869516
 1020 SOLV  HW2     4776   -0.077768609    3.242441604    0.899347634
 1021 SOLV  OW      4777    0.975513934    1.227871834    0.720588871
 1021 SOLV  HW1     4778    0.981186786    1.197896049    0.625356484
 1021 SOLV  HW2     4779    1.054283935    1.192884627    0.771295078
 1022 SOLV  OW      4780    0.341448229    1.336818963    5.244103399
 1022 SOLV  HW1     4781    0.298186974    1.403341564    5.304956903
 1022 SOLV  HW2     4782    0.418673998    1.294000449    5.291036168
 1023 SOLV  OW      4783    0.563413828    4.481886539    7.442248506
 1023 SOLV  HW1     4784    0.646587523    4.426692118    7.436276738
 1023 SOLV  HW2     4785    0.483742847    4.424152731    7.424379932
 1024 SOLV  OW      4786    4.626455260    2.430782046    4.429128165
 1024 SOLV  HW1     4787    4.546966311    2.371271787    4.440960361
 1024 SOLV  HW2     4788    4.600765153    2.525204290    4.449729365
 1025 SOLV  OW      4789    5.492289646    5.102264503    6.037950053
 1025 SOLV  HW1     4790    5.569591857    5.067193970    5.985088311
 1025 SOLV  HW2     4791    5.525548800    5.141045651    6.123913951
 1026 SOLV  OW      4792    4.498348524    4.247821598    0.006951018
 1026 SOLV  HW1     4793    4.423808293    4.185045493    0.029375769
 1026 SOLV  HW2     4794    4.460908595    4.330101227   -0.035806942
 1027 SOLV  OW      4795    4.990707132    4.883319776    1.522093384
 1027 SOLV  HW1     4796    4.891275851    4.886063964    1.511805420
 1027 SOLV  HW2     4797    5.023208476    4.789950981    1.507064364
 1028 SOLV  OW      4798    4.748911019    5.117910548    4.300432180
 1028 SOLV  HW1     4799    4.776157994    5.195538170    4.357278120
 1028 SOLV  HW2     4800    4.829821296    5.064464444    4.275999131
 1029 SOLV  OW      4801    3.935387750    0.247472258    5.801833050
 1029 SOLV  HW1     4802    3.994796442    0.248141527    5.721396152
 1029 SOLV  HW2     4803    3.986058194    0.211982274    5.880400992
 1030 SOLV  OW      4804    3.449867439    1.061415247    4.604288906
 1030 SOLV  HW1     4805    3.451411432    1.111227984    4.517592589
 1030 SOLV  HW2     4806    3.543363669    1.050138685    4.637922496
 1031 SOLV  OW      4807    5.222329842    6.028701458    4.373173907
 1031 SOLV  HW1     4808    5.173984328    5.999849842    4.290518294
 1031 SOLV  HW2     4809    5.318556789    6.045134638    4.351467880
 1032 SOLV  OW      4810    3.170348634    1.108551745    1.655239317
 1032 SOLV  HW1     4811    3.070759877    1.102813984    1.648231981
 1032 SOLV  HW2     4812    3.200315120    1.200488603    1.629753057
 1033 SOLV  OW      4813    5.156293613    4.892153749    4.542060447
 1033 SOLV  HW1     4814    5.254294030    4.906225402    4.527994278
 1033 SOLV  HW2     4815    5.141999695    4.810008111    4.597266312
 1034 SOLV  OW      4816    5.889520874    2.635016637    6.057218259
 1034 SOLV  HW1     4817    5.895969403    2.734803280    6.056240031
 1034 SOLV  HW2     4818    5.936529215    2.599366272    6.137959855
 1035 SOLV  OW      4819    2.352056510    1.952210181    4.179224934
 1035 SOLV  HW1     4820    2.374340223    2.017694950    4.107009157
 1035 SOLV  HW2     4821    2.428205704    1.946608438    4.243799424
 1036 SOLV  OW      4822    2.761414991    0.479372292    7.087743270
 1036 SOLV  HW1     4823    2.754684935    0.509097798    6.992501346
 1036 SOLV  HW2     4824    2.683517480    0.514978193    7.139358326
 1037 SOLV  OW      4825    5.519688254    1.031226079    5.391164464
 1037 SOLV  HW1     4826    5.447792194    1.063101934    5.329400204
 1037 SOLV  HW2     4827    5.514913999    0.931673085    5.399310960
 1038 SOLV  OW      4828    4.641279241    3.152084382    4.619713103
 1038 SOLV  HW1     4829    4.699550204    3.078150566    4.585975563
 1038 SOLV  HW2     4830    4.668611688    3.176221078    4.712827626
 1039 SOLV  OW      4831    3.629093917    3.843691141    3.356905004
 1039 SOLV  HW1     4832    3.548066220    3.811690951    3.406001176
 1039 SOLV  HW2     4833    3.646541327    3.939369370    3.380169330
 1040 SOLV  OW      4834    4.215603808    4.987111479    0.875568028
 1040 SOLV  HW1     4835    4.253854595    4.992194069    0.967822995
 1040 SOLV  HW2     4836    4.140732771    4.920837787    0.874131382
 1041 SOLV  OW      4837    5.915229652    4.963255401    6.392357299
 1041 SOLV  HW1     4838    5.856540594    4.926753407    6.464628390
 1041 SOLV  HW2     4839    5.870649261    5.042009785    6.349809747
 1042 SOLV  OW      4840    4.251147839    3.883322844    4.812136003
 1042 SOLV  HW1     4841    4.318137858    3.926184392    4.872758957
 1042 SOLV  HW2     4842    4.173406491    3.850860839    4.866010066
 1043 SOLV  OW      4843    4.969143202    3.606522478    6.073013911
 1043 SOLV  HW1     4844    4.889572356    3.647459995    6.117651671
 1043 SOLV  HW2     4845    4.945632472    3.581937079    5.978977903
 1044 SOLV  OW      4846    0.185635639    2.893942826    1.506535554
 1044 SOLV  HW1     4847    0.248953011    2.970497091    1.517949803
 1044 SOLV  HW2     4848    0.101916965    2.926226971    1.462389769
 1045 SOLV  OW      4849    1.363835864    6.244808760    6.534923475
 1045 SOLV  HW1     4850    1.429149210    6.169572871    6.543506275
 1045 SOLV  HW2     4851    1.402692233    6.327484967    6.575602308
 1046 SOLV  OW      4852    5.816104589    2.550490875    0.688001339
 1046 SOLV  HW1     4853    5.764868498    2.616397642    0.743056643
 1046 SOLV  HW2     4854    5.809366680    2.575386216    0.591384818
 1047 SOLV  OW      4855    3.119838644    1.453787061    2.837817622
 1047 SOLV  HW1     4856    3.205645664    1.470478925    2.789253837
 1047 SOLV  HW2     4857    3.126426365    1.367872634    2.888564599
 1048 SOLV  OW      4858    5.911953167    5.576211361    6.288756449
 1048 SOLV  HW1     4859    5.841417727    5.589584391    6.219144193
 1048 SOLV  HW2     4860    5.938837955    5.664856922    6.326427643
 1049 SOLV  OW      4861    0.954503610    5.888955406    6.801046899
 1049 SOLV  HW1     4862    0.909002002    5.866610837    6.714847921
 1049 SOLV  HW2     4863    1.023392983    5.959648589    6.785026539
 1050 SOLV  OW      4864    0.160288481    4.926912670    4.385461004
 1050 SOLV  HW1     4865    0.127628321    5.019904408    4.368555279
 1050 SOLV  HW2     4866    0.167059440    4.877671302    4.298688869
 1051 SOLV  OW      4867    4.838748967    5.808741846    7.071313189
 1051 SOLV  HW1     4868    4.833059247    5.721451153    7.022858003
 1051 SOLV  HW2     4869    4.934320504    5.828685668    7.092952817
 1052 SOLV  OW      4870    4.223779033    6.223938253    3.101137373
 1052 SOLV  HW1     4871    4.196316647    6.159947649    3.172907549
 1052 SOLV  HW2     4872    4.190952606    6.315618783    3.123875988
 1053 SOLV  OW      4873    2.289416780    1.269682913    4.536600681
 1053 SOLV  HW1     4874    2.383558645    1.237870596    4.547792963
 1053 SOLV  HW2     4875    2.243724260    1.214655981    4.466713767
 1054 SOLV  OW      4876    4.299536625    1.773011956    6.593331528
 1054 SOLV  HW1     4877    4.261074480    1.766205487    6.501275818
 1054 SOLV  HW2     4878    4.255792693    1.705563102    6.652804593
 1055 SOLV  OW      4879    4.924744575    1.416500911    5.463287974
 1055 SOLV  HW1     4880    4.873783976    1.330592326    5.458527726
 1055 SOLV  HW2     4881    5.014500745    1.399797007    5.504089355
 1056 SOLV  OW      4882    4.882230759    2.684739371    7.694921654
 1056 SOLV  HW1     4883    4.925853694    2.743409207    7.763147809
 1056 SOLV  HW2     4884    4.908242014    2.715154321    7.603279539
 1057 SOLV  OW      4885    2.097527698    3.540476474    6.646853210
 1057 SOLV  HW1     4886    2.180215736    3.515706302    6.697341503
 1057 SOLV  HW2     4887    2.030596210    3.579931748    6.709808843
 1058 SOLV  OW      4888    2.971413092    3.782435665    1.112126699
 1058 SOLV  HW1     4889    2.884856488    3.744004157    1.144234773
 1058 SOLV  HW2     4890    2.958061938    3.824120145    1.022215200
 1059 SOLV  OW      4891    5.561309136    6.461340698    5.772646666
 1059 SOLV  HW1     4892    5.598991416    6.441597462    5.682146871
 1059 SOLV  HW2     4893    5.629451636    6.439718618    5.842568389
 1060 SOLV  OW      4894    2.367538404    2.676395704    3.580327455
 1060 SOLV  HW1     4895    2.341001556    2.772177406    3.569299442
 1060 SOLV  HW2     4896    2.372183735    2.654093155    3.677697496
 1061 SOLV  OW      4897    2.801186406    3.632197683    6.440065165
 1061 SOLV  HW1     4898    2.788134704    3.727544035    6.412886497
 1061 SOLV  HW2     4899    2.719832077    3.599882544    6.488409367
 1062 SOLV  OW      4900    0.514721536    1.738851463    8.293617074
 1062 SOLV  HW1     4901    0.481055372    1.676528590    8.364203059
 1062 SOLV  HW2     4902    0.469639365    1.827591855    8.303244532
 1063 SOLV  OW      4903    4.677795897    5.696967500    2.800310221
 1063 SOLV  HW1     4904    4.730799735    5.769462584    2.756321911
 1063 SOLV  HW2     4905    4.704494987    5.608407888    2.762306435
 1064 SOLV  OW      4906    5.622585593    1.148481112    4.741906960
 1064 SOLV  HW1     4907    5.527187684    1.134991079    4.715126688
 1064 SOLV  HW2     4908    5.661698857    1.223843408    4.689080981
 1065 SOLV  OW      4909    2.649201062    4.083801402    3.775305477
 1065 SOLV  HW1     4910    2.671297379    4.124212732    3.864066969
 1065 SOLV  HW2     4911    2.716390994    4.013110068    3.753210829
 1066 SOLV  OW      4912    5.576910567    1.093240796    3.568462835
 1066 SOLV  HW1     4913    5.588539243    1.011793722    3.511620232
 1066 SOLV  HW2     4914    5.525870068    1.162475041    3.517458844
 1067 SOLV  OW      4915    1.975648790    4.443446925    2.475570486
 1067 SOLV  HW1     4916    1.923242904    4.358380669    2.479731591
 1067 SOLV  HW2     4917    2.051377177    4.439165657    2.540738159
 1068 SOLV  OW      4918    0.945954188    3.195425865    6.320256439
 1068 SOLV  HW1     4919    1.029989883    3.240933135    6.290811610
 1068 SOLV  HW2     4920    0.883313386    3.262997742    6.359116145
 1069 SOLV  OW      4921    5.980513353    2.107772746    7.184257988
 1069 SOLV  HW1     4922    5.942433071    2.160877674    7.259952757
 1069 SOLV  HW2     4923    6.080369228    2.109274778    7.189403877
 1070 SOLV  OW      4924    1.999289697    2.579280770    6.985147709
 1070 SOLV  HW1     4925    2.076503307    2.626682030    6.942825819
 1070 SOLV  HW2     4926    1.966112796    2.507917812    6.923450444
 1071 SOLV  OW      4927    0.230378675    4.078622492    7.583830970
 1071 SOLV  HW1     4928    0.163470329    4.152456412    7.575359750
 1071 SOLV  HW2     4929    0.321154380    4.117535843    7.599498174
 1072 SOLV  OW      4930    5.577151458    5.452363779    4.407711577
 1072 SOLV  HW1     4931    5.627118868    5.458226829    4.321289440
 1072 SOLV  HW2     4932    5.635023459    5.485963633    4.482020663
 1073 SOLV  OW      4933    4.694158387    0.795597773    5.854821630
 1073 SOLV  HW1     4934    4.625611023    0.822249895    5.922577566
 1073 SOLV  HW2     4935    4.768395828    0.746253289    5.900141027
 1074 SOLV  OW      4936    3.503542423    2.613256489    0.194741065
 1074 SOLV  HW1     4937    3.576822260    2.658219689    0.245812647
 1074 SOLV  HW2     4938    3.416833708    2.625629892    0.242994937
 1075 SOLV  OW      4939    5.173928181    0.201180222    6.761819076
 1075 SOLV  HW1     4940    5.143738356    0.292856430    6.787971951
 1075 SOLV  HW2     4941    5.273762925    0.199238876    6.756416530
 1076 SOLV  OW      4942    1.523784600    3.898811414    0.449772850
 1076 SOLV  HW1     4943    1.436647210    3.879094029    0.494697724
 1076 SOLV  HW2     4944    1.582743279    3.818182351    0.454546777
 1077 SOLV  OW      4945    4.772687228    0.076801207    3.147472668
 1077 SOLV  HW1     4946    4.783408754    0.103958365    3.243115134
 1077 SOLV  HW2     4947    4.777503981    0.157833300    3.089072959
 1078 SOLV  OW      4948    3.206981757    0.011559235    7.457924234
 1078 SOLV  HW1     4949    3.114448735   -0.023904181    7.471337258
 1078 SOLV  HW2     4950    3.269357558   -0.032886202    7.522218821
 1079 SOLV  OW      4951    0.432784275    4.077207483    5.874133228
 1079 SOLV  HW1     4952    0.530741837    4.079192788    5.894141006
 1079 SOLV  HW2     4953    0.405639134    4.163670390    5.831857472
 1080 SOLV  OW      4954    0.958405673    1.964030575    5.204525101
 1080 SOLV  HW1     4955    1.001581695    2.053014153    5.189769905
 1080 SOLV  HW2     4956    1.013598306    1.910376214    5.268360258
 1081 SOLV  OW      4957    4.475183738    5.766985841    0.109387822
 1081 SOLV  HW1     4958    4.530217942    5.734886112    0.032311388
 1081 SOLV  HW2     4959    4.379904621    5.739765331    0.095938976
 1082 SOLV  OW      4960    3.558592601    1.622633665    5.864804419
 1082 SOLV  HW1     4961    3.619510001    1.649928443    5.939262516
 1082 SOLV  HW2     4962    3.510702108    1.703104419    5.829720296
 1083 SOLV  OW      4963    1.627780270    2.809007700    3.663420565
 1083 SOLV  HW1     4964    1.533454108    2.821388495    3.694229858
 1083 SOLV  HW2     4965    1.663883033    2.723311784    3.700199838
 1084 SOLV  OW      4966    5.031128356    2.600017390    2.209429061
 1084 SOLV  HW1     4967    5.019729485    2.679299632    2.269298377
 1084 SOLV  HW2     4968    4.943733951    2.552273047    2.200339862
 1085 SOLV  OW      4969    2.599337423    4.172452030    4.781050384
 1085 SOLV  HW1     4970    2.678271097    4.230704873    4.761658916
 1085 SOLV  HW2     4971    2.543861669    4.162889572    4.698400969
 1086 SOLV  OW      4972    2.874786676    2.799140544    3.806093790
 1086 SOLV  HW1     4973    2.898792958    2.870678739    3.740474554
 1086 SOLV  HW2     4974    2.954061765    2.778576538    3.863474263
 1087 SOLV  OW      4975    0.850128140    3.911916283    6.819706544
 1087 SOLV  HW1     4976    0.876255267    3.824265341    6.779275784
 1087 SOLV  HW2     4977    0.753764580    3.930206261    6.800226504
 1088 SOLV  OW      4978    1.288203322    5.297988773    2.969145263
 1088 SOLV  HW1     4979    1.317406276    5.202377540    2.966773722
 1088 SOLV  HW2     4980    1.260719956    5.322148477    3.062209241
 1089 SOLV  OW      4981    3.548439821    1.426910945    5.166289334
 1089 SOLV  HW1     4982    3.561711105    1.522951449    5.190784849
 1089 SOLV  HW2     4983    3.634775412    1.377574567    5.176872697
 1090 SOLV  OW      4984    3.584167910    6.071334363    0.610353571
 1090 SOLV  HW1     4985    3.589800291    6.032762427    0.702442719
 1090 SOLV  HW2     4986    3.498826759    6.122582434    0.600842730
 1091 SOLV  OW      4987    5.610254985    4.624760870    5.894670293
 1091 SOLV  HW1     4988    5.691429906    4.659238577    5.847533677
 1091 SOLV  HW2     4989    5.636769451    4.551734829    5.957631648
 1092 SOLV  OW      4990    3.126148370    3.644821426    0.794607266
 1092 SOLV  HW1     4991    3.192766815    3.687757122    0.855586297
 1092 SOLV  HW2     4992    3.068539970    3.715320596    0.753242028
 1093 SOLV  OW      4993    4.348817332    2.965190389    6.192413750
 1093 SOLV  HW1     4994    4.427611056    2.992084625    6.247804866
 1093 SOLV  HW2     4995    4.375738390    2.960497852    6.096220301
 1094 SOLV  OW      4996    3.516255811    4.541384638    0.444381271
 1094 SOLV  HW1     4997    3.455597809    4.463494041    0.428457321
 1094 SOLV  HW2     4998    3.573140851    4.556409843    0.363521688
 1095 SOLV  OW      4999    1.992887465    1.010940544    1.617405999
 1095 SOLV  HW1     5000    2.053882709    1.076727984    1.573229339
 1095 SOLV  HW2     5001    2.018616434    1.000963120    1.713523155
 1096 SOLV  OW      5002    0.966878384    4.912729080    0.891286432
 1096 SOLV  HW1     5003    0.902344366    4.988352086    0.902077874
 1096 SOLV  HW2     5004    0.933635919    4.850382128    0.820521188
 1097 SOLV  OW      5005    1.053515872    4.186271676    4.483322900
 1097 SOLV  HW1     5006    1.072315468    4.203135439    4.580080923
 1097 SOLV  HW2     5007    1.122472003    4.232344711    4.427445890
 1098 SOLV  OW      5008    1.714143756    5.563683403    4.130188605
 1098 SOLV  HW1     5009    1.669089480    5.569987943    4.219240967
 1098 SOLV  HW2     5010    1.734800030    5.655617103    4.096700451
 1099 SOLV  OW      5011    4.621559233    3.682594424    3.559256572
 1099 SOLV  HW1     5012    4.684010136    3.716402536    3.488851815
 1099 SOLV  HW2     5013    4.611134298    3.583589076    3.549811654
 1100 SOLV  OW      5014    2.193341586    4.911450804    6.991076204
 1100 SOLV  HW1     5015    2.247117421    4.880562117    7.069523387
 1100 SOLV  HW2     5016    2.241797606    4.985515988    6.944532413
 1101 SOLV  OW      5017    4.375293383    6.402700666    7.435398169
 1101 SOLV  HW1     5018    4.458567214    6.450901326    7.408156439
 1101 SOLV  HW2     5019    4.363834789    6.321222851    7.378565103
 1102 SOLV  OW      5020    1.546867132    4.288036947    6.503448996
 1102 SOLV  HW1     5021    1.477909452    4.328909376    6.443664319
 1102 SOLV  HW2     5022    1.627470327    4.347137604    6.506637595
 1103 SOLV  OW      5023    2.878729629    4.342036657    5.020563647
 1103 SOLV  HW1     5024    2.866176697    4.270362564    5.089157859
 1103 SOLV  HW2     5025    2.935588205    4.414980086    5.058593898
 1104 SOLV  OW      5026    4.724821649    4.610271747    7.133470480
 1104 SOLV  HW1     5027    4.626048043    4.596581562    7.140972533
 1104 SOLV  HW2     5028    4.758226715    4.566881984    7.049796346
 1105 SOLV  OW      5029    0.570543055    5.564411054    7.241938867
 1105 SOLV  HW1     5030    0.476769873    5.549805643    7.273454353
 1105 SOLV  HW2     5031    0.632398569    5.504059837    7.292253711
 1106 SOLV  OW      5032    3.832785393    0.435488349    4.309256974
 1106 SOLV  HW1     5033    3.871723777    0.495433184    4.379187756
 1106 SOLV  HW2     5034    3.864688547    0.341879050    4.324069868
 1107 SOLV  OW      5035    5.723739115    0.365221338    5.626231237
 1107 SOLV  HW1     5036    5.648377504    0.385239964    5.563622740
 1107 SOLV  HW2     5037    5.781708479    0.293870629    5.586879436
 1108 SOLV  OW      5038    1.686584335    5.520773516    5.948374365
 1108 SOLV  HW1     5039    1.756548138    5.452426960    5.927547622
 1108 SOLV  HW2     5040    1.700057083    5.554999037    6.041363718
 1109 SOLV  OW      5041    4.100563079    3.153012304    0.150759803
 1109 SOLV  HW1     5042    4.046346171    3.135197254    0.232876191
 1109 SOLV  HW2     5043    4.197368189    3.137967906    0.170819124
 1110 SOLV  OW      5044    2.857087736    4.523965362    8.115498166
 1110 SOLV  HW1     5045    2.874656262    4.579778000    8.196592054
 1110 SOLV  HW2     5046    2.760396708    4.498598073    8.112801184
 1111 SOLV  OW      5047    3.168289896    4.953333766    1.775269533
 1111 SOLV  HW1     5048    3.259508521    4.921980046    1.801652363
 1111 SOLV  HW2     5049    3.161645194    4.956393262    1.675537726
 1112 SOLV  OW      5050    1.737120908    4.400101150    2.867076247
 1112 SOLV  HW1     5051    1.661623906    4.340119778    2.840573255
 1112 SOLV  HW2     5052    1.811590687    4.345182817    2.904999448
 1113 SOLV  OW      5053    3.943813432    4.250641841    7.379299072
 1113 SOLV  HW1     5054    4.016123862    4.222290158    7.442285580
 1113 SOLV  HW2     5055    3.854916519    4.240884357    7.424043524
 1114 SOLV  OW      5056    0.544595636    1.284760927    2.263737283
 1114 SOLV  HW1     5057    0.479692428    1.345523117    2.217961078
 1114 SOLV  HW2     5058    0.628473915    1.278732654    2.209625994
 1115 SOLV  OW      5059    2.538538755    3.757749654    5.242231820
 1115 SOLV  HW1     5060    2.442059920    3.734785258    5.255053449
 1115 SOLV  HW2     5061    2.595104316    3.695362409    5.296159050
 1116 SOLV  OW      5062    0.301248079    3.848197475    6.762986488
 1116 SOLV  HW1     5063    0.233066597    3.919705390    6.747564556
 1116 SOLV  HW2     5064    0.295595105    3.780389564    6.689705936
 1117 SOLV  OW      5065    3.149635139    3.135147901    5.021257443
 1117 SOLV  HW1     5066    3.211626611    3.079927016    5.077003562
 1117 SOLV  HW2     5067    3.141929955    3.226705080    5.060727022
 1118 SOLV  OW      5068    0.208906402    1.773596437    5.237700452
 1118 SOLV  HW1     5069    0.274372797    1.838464657    5.276510091
 1118 SOLV  HW2     5070    0.132977253    1.760681825    5.301480534
 1119 SOLV  OW      5071    1.817741745    4.312515296    4.104536765
 1119 SOLV  HW1     5072    1.867924267    4.371894663    4.167431363
 1119 SOLV  HW2     5073    1.809085393    4.221289757    4.144573301
 1120 SOLV  OW      5074    4.081721879    2.905965278    5.877555238
 1120 SOLV  HW1     5075    4.042095183    2.866453023    5.960431388
 1120 SOLV  HW2     5076    4.177636141    2.928894150    5.894127893
 1121 SOLV  OW      5077    3.544952008    0.336654036    8.581653402
 1121 SOLV  HW1     5078    3.520909725    0.423687178    8.624631801
 1121 SOLV  HW2     5079    3.607595313    0.353267311    8.505497268
 1122 SOLV  OW      5080    3.512999978    3.419998509    4.153926429
 1122 SOLV  HW1     5081    3.488003309    3.448359729    4.061348346
 1122 SOLV  HW2     5082    3.528279932    3.321186041    4.155534318
 1123 SOLV  OW      5083    5.515326461    3.215155409    2.546885283
 1123 SOLV  HW1     5084    5.440569329    3.182615680    2.488984821
 1123 SOLV  HW2     5085    5.477629876    3.261460663    2.627101883
 1124 SOLV  OW      5086    3.769586812    0.454620925    6.160771187
 1124 SOLV  HW1     5087    3.705551862    0.426451840    6.089315008
 1124 SOLV  HW2     5088    3.801323550    0.374029532    6.210748551
 1125 SOLV  OW      5089    2.310638104    4.678554586    4.782104428
 1125 SOLV  HW1     5090    2.326392033    4.582592402    4.758802194
 1125 SOLV  HW2     5091    2.393904544    4.731160267    4.764805076
 1126 SOLV  OW      5092    4.940142069    0.944151273    6.300589598
 1126 SOLV  HW1     5093    4.884021872    1.022684763    6.326723043
 1126 SOLV  HW2     5094    5.012392656    0.974077348    6.238266010
 1127 SOLV  OW      5095    6.036114663    3.505306043    5.203369491
 1127 SOLV  HW1     5096    6.108896120    3.481504801    5.139055592
 1127 SOLV  HW2     5097    6.037430593    3.603868650    5.220210604
 1128 SOLV  OW      5098    3.585175702    1.918794386    7.677458628
 1128 SOLV  HW1     5099    3.569900278    2.012764471    7.646860692
 1128 SOLV  HW2     5100    3.683050712    1.898436492    7.675011508
 1129 SOLV  OW      5101    3.152463250    2.143302710    2.183663733
 1129 SOLV  HW1     5102    3.150614321    2.192822551    2.096805769
 1129 SOLV  HW2     5103    3.188294575    2.203093587    2.255365244
 1130 SOLV  OW      5104    5.256726905    6.068038357    6.004786861
 1130 SOLV  HW1     5105    5.188075114    6.132943890    6.037560717
 1130 SOLV  HW2     5106    5.282853912    6.006688229    6.079308377
 1131 SOLV  OW      5107    2.564941612    6.066576320    6.286694851
 1131 SOLV  HW1     5108    2.469462223    6.038729784    6.276291493
 1131 SOLV  HW2     5109    2.569357823    6.151445344    6.339398522
 1132 SOLV  OW      5110    5.401858276    1.551055536    6.152977550
 1132 SOLV  HW1     5111    5.473928142    1.550286519    6.222297506
 1132 SOLV  HW2     5112    5.437495290    1.590504015    6.068279411
 1133 SOLV  OW      5113    3.645624134    4.491902826    8.499514086
 1133 SOLV  HW1     5114    3.675525533    4.406170312    8.457612087
 1133 SOLV  HW2     5115    3.669633515    4.568379009    8.439723694
 1134 SOLV  OW      5116    1.127620633    1.817076440    3.477293800
 1134 SOLV  HW1     5117    1.207834254    1.843718907    3.530734182
 1134 SOLV  HW2     5118    1.154772718    1.751479020    3.406868778
 1135 SOLV  OW      5119    2.518020048    6.048362129    7.484229101
 1135 SOLV  HW1     5120    2.548794294    6.128854758    7.534962010
 1135 SOLV  HW2     5121    2.597107025    5.992582840    7.459052903
 1136 SOLV  OW      5122    1.505282073    0.770061505    7.189281092
 1136 SOLV  HW1     5123    1.584144818    0.720506140    7.225679850
 1136 SOLV  HW2     5124    1.429328143    0.706455468    7.175672446
 1137 SOLV  OW      5125    3.545914738    4.473504248    5.542479140
 1137 SOLV  HW1     5126    3.620287481    4.413663781    5.512684314
 1137 SOLV  HW2     5127    3.584105921    4.557730916    5.580521550
 1138 SOLV  OW      5128    2.351377496    0.714679926    0.418784743
 1138 SOLV  HW1     5129    2.270877417    0.656073211    0.409569004
 1138 SOLV  HW2     5130    2.394352293    0.698556093    0.507628072
 1139 SOLV  OW      5131    0.468819744    1.104420800    2.468003345
 1139 SOLV  HW1     5132    0.505266187    1.176424505    2.408951803
 1139 SOLV  HW2     5133    0.541933702    1.040358074    2.491461266
 1140 SOLV  OW      5134    0.753203583    2.610379740    5.182140299
 1140 SOLV  HW1     5135    0.702567173    2.524218909    5.178648194
 1140 SOLV  HW2     5136    0.708379499    2.677788540    5.123430886
 1141 SOLV  OW      5137    1.688455080    3.474903968    6.450517636
 1141 SOLV  HW1     5138    1.702838583    3.573139227    6.438563133
 1141 SOLV  HW2     5139    1.759601912    3.437819043    6.510206470
 1142 SOLV  OW      5140    5.520366970    3.625157446    4.264349602
 1142 SOLV  HW1     5141    5.544267632    3.609699394    4.360213081
 1142 SOLV  HW2     5142    5.422925523    3.607105409    4.250961970
 1143 SOLV  OW      5143    3.484386512    0.480391528    6.361354411
 1143 SOLV  HW1     5144    3.446984969    0.502632326    6.271318815
 1143 SOLV  HW2     5145    3.460006868    0.552420327    6.426296064
 1144 SOLV  OW      5146    4.791818582    1.342878707    8.596189411
 1144 SOLV  HW1     5147    4.856442186    1.411542538    8.562887546
 1144 SOLV  HW2     5148    4.730419459    1.316108210    8.521936998
 1145 SOLV  OW      5149    0.422447406    3.221533561    6.014586784
 1145 SOLV  HW1     5150    0.479561000    3.151543174    5.971699248
 1145 SOLV  HW2     5151    0.398535359    3.192809469    6.107339627
 1146 SOLV  OW      5152    2.231876329    6.457683827    7.444582854
 1146 SOLV  HW1     5153    2.279767538    6.417073389    7.522410628
 1146 SOLV  HW2     5154    2.148808491    6.405357489    7.425565941
 1147 SOLV  OW      5155    0.306714401    3.552543511    0.030718851
 1147 SOLV  HW1     5156    0.273086176    3.533568797   -0.061525645
 1147 SOLV  HW2     5157    0.361411035    3.636252215    0.029695057
 1148 SOLV  OW      5158    1.354752745    2.388129590    5.875879399
 1148 SOLV  HW1     5159    1.383604509    2.313687467    5.815664140
 1148 SOLV  HW2     5160    1.410553819    2.469127247    5.857836899
 1149 SOLV  OW      5161    2.317080151    1.039954790    7.183883314
 1149 SOLV  HW1     5162    2.336005990    1.130256818    7.222448932
 1149 SOLV  HW2     5163    2.281129857    0.980028970    7.255412330
 1150 SOLV  OW      5164    2.679896391    0.900133578    6.976537491
 1150 SOLV  HW1     5165    2.588526132    0.920423821    6.941327960
 1150 SOLV  HW2     5166    2.704639860    0.806182507    6.952854623
 1151 SOLV  OW      5167    2.446085126    1.796706029    7.595051624
 1151 SOLV  HW1     5168    2.523230429    1.804002089    7.531842910
 1151 SOLV  HW2     5169    2.386489514    1.876275444    7.584234135
 1152 SOLV  OW      5170    5.873728590    0.996361181    5.460641299
 1152 SOLV  HW1     5171    5.951087970    0.959203717    5.409311391
 1152 SOLV  HW2     5172    5.793534655    1.001347091    5.401109821
 1153 SOLV  OW      5173    2.328572840    2.480297594    5.769982825
 1153 SOLV  HW1     5174    2.233599374    2.451023473    5.781073780
 1153 SOLV  HW2     5175    2.339319758    2.572952924    5.806030394
 1154 SOLV  OW      5176    0.913366418    6.076955121    2.398149572
 1154 SOLV  HW1     5177    1.011106245    6.082852533    2.418449650
 1154 SOLV  HW2     5178    0.875381168    5.994818781    2.440701654
 1155 SOLV  OW      5179    0.630052002    5.071686713    5.501348266
 1155 SOLV  HW1     5180    0.534918677    5.040885765    5.500405085
 1155 SOLV  HW2     5181    0.651425973    5.116546083    5.414568502
 1156 SOLV  OW      5182    1.641750238    6.460582107    6.428165974
 1156 SOLV  HW1     5183    1.643527403    6.396039603    6.504527359
 1156 SOLV  HW2     5184    1.657498444    6.411367948    6.342551358
 1157 SOLV  OW      5185    1.937726662    2.219830750    8.348766419
 1157 SOLV  HW1     5186    1.850829835    2.211939600    8.397619256
 1157 SOLV  HW2     5187    1.941969901    2.308318061    8.302377257
 1158 SOLV  OW      5188    2.382558959    0.292986487    2.059645027
 1158 SOLV  HW1     5189    2.448387288    0.301833662    2.134400192
 1158 SOLV  HW2     5190    2.305439882    0.354594821    2.075675043
 1159 SOLV  OW      5191    3.696185621    2.045254609    6.278008101
 1159 SOLV  HW1     5192    3.705097438    2.135340273    6.320494856
 1159 SOLV  HW2     5193    3.681439961    2.056079251    6.179695595
 1160 SOLV  OW      5194    1.534696145    4.670172534    4.698864453
 1160 SOLV  HW1     5195    1.626475767    4.630476219    4.699651947
 1160 SOLV  HW2     5196    1.494849628    4.660205600    4.607689458
 1161 SOLV  OW      5197    4.899483977    0.148011473    1.764728489
 1161 SOLV  HW1     5198    4.970566317    0.177265045    1.700763872
 1161 SOLV  HW2     5199    4.887087567    0.217998447    1.835071257
 1162 SOLV  OW      5200    3.380780894    0.431712617    7.537688675
 1162 SOLV  HW1     5201    3.385686339    0.427830372    7.637492484
 1162 SOLV  HW2     5202    3.359544549    0.340823187    7.501798938
 1163 SOLV  OW      5203    3.894624039    1.825318065    0.073166186
 1163 SOLV  HW1     5204    3.981327509    1.776987214    0.061060346
 1163 SOLV  HW2     5205    3.905642992    1.896740627    0.142284366
 1164 SOLV  OW      5206    0.042986658    3.738392280    7.777356314
 1164 SOLV  HW1     5207   -0.013978820    3.759156319    7.697834463
 1164 SOLV  HW2     5208   -0.014725864    3.731008721    7.858686980
 1165 SOLV  OW      5209    5.980345141    5.803017853    6.037439839
 1165 SOLV  HW1     5210    5.977881176    5.816756556    6.136460684
 1165 SOLV  HW2     5211    5.981837897    5.891824466    5.991493404
 1166 SOLV  OW      5212    4.483356698    4.555125606    8.596607430
 1166 SOLV  HW1     5213    4.423261124    4.581494130    8.672060382
 1166 SOLV  HW2     5214    4.578739766    4.566078159    8.624572435
 1167 SOLV  OW      5215    5.786647780    1.561791367    5.387778455
 1167 SOLV  HW1     5216    5.875515233    1.521737665    5.410099362
 1167 SOLV  HW2     5217    5.799241839    1.636725942    5.322769807
 1168 SOLV  OW      5218    0.566406149    1.909818912    7.059643475
 1168 SOLV  HW1     5219    0.589818354    1.957316136    7.144471551
 1168 SOLV  HW2     5220    0.596238705    1.964567373    6.981460698
 1169 SOLV  OW      5221    2.825888391    6.204274661    0.379708673
 1169 SOLV  HW1     5222    2.737063003    6.210386917    0.334182717
 1169 SOLV  HW2     5223    2.897344093    6.237061808    0.317910498
 1170 SOLV  OW      5224    4.884085410    5.436979160    6.081626990
 1170 SOLV  HW1     5225    4.820398669    5.470856651    6.012372122
 1170 SOLV  HW2     5226    4.965758981    5.494666476    6.082869146
 1171 SOLV  OW      5227    3.079402997    0.035693169    8.030985397
 1171 SOLV  HW1     5228    2.979710529    0.028595786    8.034294695
 1171 SOLV  HW2     5229    3.119965006   -0.041837112    8.079397310
 1172 SOLV  OW      5230    0.944859672    4.981464555    5.134387372
 1172 SOLV  HW1     5231    1.008050444    4.950000567    5.063557517
 1172 SOLV  HW2     5232    0.978867756    4.953549892    5.224187889
 1173 SOLV  OW      5233    1.554606410    5.251900480    5.848973958
 1173 SOLV  HW1     5234    1.505883958    5.328842174    5.807669755
 1173 SOLV  HW2     5235    1.652976494    5.269760590    5.846906638
 1174 SOLV  OW      5236    4.059841568    1.106378805    5.658247162
 1174 SOLV  HW1     5237    4.112570034    1.026827152    5.628394878
 1174 SOLV  HW2     5238    4.114305119    1.189239458    5.645294642
 1175 SOLV  OW      5239    2.935514057    3.181224513    3.715901553
 1175 SOLV  HW1     5240    2.854001418    3.124838719    3.702624547
 1175 SOLV  HW2     5241    2.993721124    3.139728145    3.785829713
 1176 SOLV  OW      5242    0.109865939    0.853806747    6.105289950
 1176 SOLV  HW1     5243    0.163628058    0.805968408    6.174723870
 1176 SOLV  HW2     5244    0.024809694    0.887043550    6.146041501
 1177 SOLV  OW      5245    1.864227958    3.156080263    5.069769968
 1177 SOLV  HW1     5246    1.851858250    3.067295645    5.025450257
 1177 SOLV  HW2     5247    1.907833965    3.143096033    5.158819707
 1178 SOLV  OW      5248    4.097222966    3.037907321    0.583161433
 1178 SOLV  HW1     5249    4.029718441    3.039397432    0.509399337
 1178 SOLV  HW2     5250    4.124169534    2.943424042    0.601781500
 1179 SOLV  OW      5251    3.822814525    5.068448166    6.737848318
 1179 SOLV  HW1     5252    3.871425040    5.119728244    6.667086054
 1179 SOLV  HW2     5253    3.845518331    5.105949845    6.827726559
 1180 SOLV  OW      5254    1.792361820    3.916160595    5.305631387
 1180 SOLV  HW1     5255    1.753111823    3.890539749    5.217296901
 1180 SOLV  HW2     5256    1.876554751    3.968068904    5.290900270
 1181 SOLV  OW      5257    3.372007121    1.184620234    5.903480782
 1181 SOLV  HW1     5258    3.422871876    1.147994144    5.981399035
 1181 SOLV  HW2     5259    3.347342330    1.279829733    5.921557376
 1182 SOLV  OW      5260    2.243703756    3.272397428    3.503097990
 1182 SOLV  HW1     5261    2.323560584    3.324478352    3.533270470
 1182 SOLV  HW2     5262    2.173974913    3.273794794    3.574763023
 1183 SOLV  OW      5263    5.439203791    3.814433947    1.800057110
 1183 SOLV  HW1     5264    5.477814471    3.820646160    1.892092792
 1183 SOLV  HW2     5265    5.429361490    3.906287717    1.761769367
 1184 SOLV  OW      5266    0.869905130    4.462410910    7.740831730
 1184 SOLV  HW1     5267    0.796883977    4.530499796    7.735198575
 1184 SOLV  HW2     5268    0.842202896    4.379701414    7.691926889
 1185 SOLV  OW      5269    0.141034476    5.645928342    5.927713322
 1185 SOLV  HW1     5270    0.178818575    5.731277063    5.891826208
 1185 SOLV  HW2     5271    0.048466086    5.662211320    5.961858556
 1186 SOLV  OW      5272    5.744188889    0.984504249    2.095994910
 1186 SOLV  HW1     5273    5.807773096    0.921382976    2.140409988
 1186 SOLV  HW2     5274    5.792288564    1.035668874    2.024801229
 1187 SOLV  OW      5275    3.870075119    6.401227759    8.013602658
 1187 SOLV  HW1     5276    3.818501787    6.322308129    7.980258925
 1187 SOLV  HW2     5277    3.828593056    6.485287680    7.978773225
 1188 SOLV  OW      5278    0.576577527    4.289765238    8.154477766
 1188 SOLV  HW1     5279    0.506330185    4.333477460    8.098313015
 1188 SOLV  HW2     5280    0.652540874    4.260782224    8.096258391
 1189 SOLV  OW      5281    3.084192332    1.020177324    5.041596621
 1189 SOLV  HW1     5282    3.010741789    1.019913515    4.973737450
 1189 SOLV  HW2     5283    3.114756294    0.926386351    5.057999046
 1190 SOLV  OW      5284    4.537707358    1.482278218    0.402244483
 1190 SOLV  HW1     5285    4.560781427    1.578117975    0.419045095
 1190 SOLV  HW2     5286    4.570575269    1.426256846    0.478278998
 1191 SOLV  OW      5287    5.406784881    4.905316077    2.698116990
 1191 SOLV  HW1     5288    5.415332931    4.892011771    2.796858409
 1191 SOLV  HW2     5289    5.310327503    4.916475100    2.674213466
 1192 SOLV  OW      5290    1.470396074    2.787429465    0.459330361
 1192 SOLV  HW1     5291    1.526477171    2.853545563    0.509165270
 1192 SOLV  HW2     5292    1.395460546    2.835165702    0.413440759
 1193 SOLV  OW      5293    5.745509306    5.036555980    1.985439295
 1193 SOLV  HW1     5294    5.649700514    5.064517731    1.979214924
 1193 SOLV  HW2     5295    5.798210831    5.108126957    2.031265687
 1194 SOLV  OW      5296    2.397243823    2.361841889    8.228227911
 1194 SOLV  HW1     5297    2.343443908    2.277875693    8.220802779
 1194 SOLV  HW2     5298    2.479368242    2.344123637    8.282464191
 1195 SOLV  OW      5299    4.241044053    0.240881319    0.807949421
 1195 SOLV  HW1     5300    4.283020713    0.316756735    0.857757210
 1195 SOLV  HW2     5301    4.192602934    0.276269529    0.727942747
 1196 SOLV  OW      5302    5.149257250    4.978924095    7.312313464
 1196 SOLV  HW1     5303    5.119658880    5.060271153    7.262248124
 1196 SOLV  HW2     5304    5.106060129    4.897878874    7.272745538
 1197 SOLV  OW      5305    1.021376565    5.254911934    7.122882587
 1197 SOLV  HW1     5306    0.979374632    5.345418405    7.116223818
 1197 SOLV  HW2     5307    1.070167086    5.234481799    7.038017795
 1198 SOLV  OW      5308    2.784870527    5.493739687    3.422528055
 1198 SOLV  HW1     5309    2.862672433    5.445893956    3.463241459
 1198 SOLV  HW2     5310    2.805770464    5.516454162    3.327411538
 1199 SOLV  OW      5311    4.126064955    5.152481953    6.935796549
 1199 SOLV  HW1     5312    4.207226285    5.102642395    6.905320564
 1199 SOLV  HW2     5313    4.065729056    5.090457222    6.985920897
 1200 SOLV  OW      5314    5.645358003    5.046732006    5.061844724
 1200 SOLV  HW1     5315    5.573005493    5.104377838    5.099818708
 1200 SOLV  HW2     5316    5.728924939    5.058448688    5.115503257
 1201 SOLV  OW      5317    3.931852015    3.622007948    7.897965706
 1201 SOLV  HW1     5318    3.957606613    3.526663266    7.913650911
 1201 SOLV  HW2     5319    3.914523575    3.636255553    7.800514901
 1202 SOLV  OW      5320    2.653877149    1.010745280    6.193685709
 1202 SOLV  HW1     5321    2.682545212    1.011528840    6.289484815
 1202 SOLV  HW2     5322    2.625134699    0.918404959    6.168247967
 1203 SOLV  OW      5323    2.645194928    0.653822429    5.842842093
 1203 SOLV  HW1     5324    2.600568135    0.614358453    5.762524165
 1203 SOLV  HW2     5325    2.743529131    0.661037545    5.826160719
 1204 SOLV  OW      5326    2.403755488    4.364523502    3.944670522
 1204 SOLV  HW1     5327    2.474375775    4.375751547    3.874765965
 1204 SOLV  HW2     5328    2.349291103    4.448167834    3.950766386
 1205 SOLV  OW      5329    4.433872382    3.833380051    8.481933795
 1205 SOLV  HW1     5330    4.353417126    3.813980954    8.425803898
 1205 SOLV  HW2     5331    4.479925152    3.747648372    8.504937284
 1206 SOLV  OW      5332    5.364234527    4.066727116    1.679967051
 1206 SOLV  HW1     5333    5.278922642    4.118002903    1.689589948
 1206 SOLV  HW2     5334    5.409602263    4.093173842    1.594865510
 1207 SOLV  OW      5335    4.440546410    3.609206346    4.946903296
 1207 SOLV  HW1     5336    4.465875910    3.704719113    4.931553009
 1207 SOLV  HW2     5337    4.488713229    3.551004763    4.881386103
 1208 SOLV  OW      5338    5.652318520    2.443832556    4.051943243
 1208 SOLV  HW1     5339    5.590466731    2.399691181    4.116949269
 1208 SOLV  HW2     5340    5.609898610    2.445444498    3.961400771
 1209 SOLV  OW      5341    3.227834249    4.728434914    8.515810407
 1209 SOLV  HW1     5342    3.290850440    4.692778230    8.584784932
 1209 SOLV  HW2     5343    3.230780615    4.670104704    8.434638735
 1210 SOLV  OW      5344    0.413671249    2.773369494    2.852270267
 1210 SOLV  HW1     5345    0.340809866    2.714924009    2.887981190
 1210 SOLV  HW2     5346    0.461144839    2.725924127    2.778141187
 1211 SOLV  OW      5347    0.896760801    3.688203916    2.388062118
 1211 SOLV  HW1     5348    0.969510695    3.651230571    2.330266321
 1211 SOLV  HW2     5349    0.880362132    3.783847098    2.363908017
 1212 SOLV  OW      5350    0.810608434    4.365628807    6.088793827
 1212 SOLV  HW1     5351    0.886374729    4.383384014    6.025991258
 1212 SOLV  HW2     5352    0.759380808    4.285667075    6.057460491
 1213 SOLV  OW      5353    3.982556314    2.151036743    7.166895097
 1213 SOLV  HW1     5354    3.939741257    2.106461448    7.245507146
 1213 SOLV  HW2     5355    4.075191617    2.115389477    7.154733408
 1214 SOLV  OW      5356    5.583903001    1.170390152    6.038623821
 1214 SOLV  HW1     5357    5.577863045    1.247384656    5.975099800
 1214 SOLV  HW2     5358    5.582081579    1.204497478    6.132609523
 1215 SOLV  OW      5359    3.878717523    1.659167845    0.401948130
 1215 SOLV  HW1     5360    3.825106912    1.740798620    0.380448125
 1215 SOLV  HW2     5361    3.817535480    1.580628633    0.411345216
 1216 SOLV  OW      5362    0.771249123    1.101739077    4.689192561
 1216 SOLV  HW1     5363    0.837029351    1.123881886    4.617202326
 1216 SOLV  HW2     5364    0.714466423    1.181819302    4.708240469
 1217 SOLV  OW      5365    2.341195628    6.341322971    6.386870353
 1217 SOLV  HW1     5366    2.292126636    6.283606940    6.452146983
 1217 SOLV  HW2     5367    2.345950870    6.434812279    6.422042453
 1218 SOLV  OW      5368    5.399349943    3.007652826    7.955651473
 1218 SOLV  HW1     5369    5.418860620    2.948304930    7.877567638
 1218 SOLV  HW2     5370    5.307876032    3.046816277    7.945716844
 1219 SOLV  OW      5371    3.009898960    2.083245045    6.756975858
 1219 SOLV  HW1     5372    2.925855755    2.117536191    6.715014217
 1219 SOLV  HW2     5373    3.088996904    2.123231990    6.710667266
 1220 SOLV  OW      5374    4.027846147    1.711453808    3.917487085
 1220 SOLV  HW1     5375    4.008921739    1.676197905    4.009132478
 1220 SOLV  HW2     5376    4.001543187    1.807816176    3.912755208
 1221 SOLV  OW      5377    1.814113623    4.559221146    8.419881974
 1221 SOLV  HW1     5378    1.749725934    4.507584395    8.476342631
 1221 SOLV  HW2     5379    1.895271139    4.503470735    8.402410096
 1222 SOLV  OW      5380    1.229391747    3.639740505    5.185963089
 1222 SOLV  HW1     5381    1.258114289    3.604100392    5.274871684
 1222 SOLV  HW2     5382    1.264291931    3.732746071    5.174480175
 1223 SOLV  OW      5383    1.146529902    4.519259711    7.431760033
 1223 SOLV  HW1     5384    1.112119785    4.605665874    7.395019860
 1223 SOLV  HW2     5385    1.201427969    4.537252144    7.513383537
 1224 SOLV  OW      5386    5.931151330    5.579559104    5.182986682
 1224 SOLV  HW1     5387    5.927653481    5.527788958    5.268470883
 1224 SOLV  HW2     5388    5.846261228    5.565533942    5.132026799
 1225 SOLV  OW      5389    1.892191736    5.374797073    0.217549551
 1225 SOLV  HW1     5390    1.949518207    5.423601421    0.151733471
 1225 SOLV  HW2     5391    1.916008117    5.277676894    0.216921604
 1226 SOLV  OW      5392    1.357473568    1.349095450    4.885019827
 1226 SOLV  HW1     5393    1.364555290    1.445666314    4.909997184
 1226 SOLV  HW2     5394    1.272059580    1.311539173    4.920990865
 1227 SOLV  OW      5395    2.521615626    0.282786589    3.720177814
 1227 SOLV  HW1     5396    2.500420528    0.216494702    3.648371638
 1227 SOLV  HW2     5397    2.563317033    0.235595121    3.797855980
 1228 SOLV  OW      5398    1.529078070    2.980010674    5.200242642
 1228 SOLV  HW1     5399    1.447454090    2.966991635    5.256527109
 1228 SOLV  HW2     5400    1.610030904    2.952335144    5.252017676
 1229 SOLV  OW      5401    4.744122518    0.760700807    7.859159346
 1229 SOLV  HW1     5402    4.703902877    0.737498053    7.770593297
 1229 SOLV  HW2     5403    4.677313220    0.811050580    7.913943866
 1230 SOLV  OW      5404    3.973368171    1.589184015    1.036878606
 1230 SOLV  HW1     5405    4.066136035    1.551912767    1.039097917
 1230 SOLV  HW2     5406    3.967643046    1.668014097    1.098140042
 1231 SOLV  OW      5407    5.527120331    3.812899729    3.274676158
 1231 SOLV  HW1     5408    5.559567226    3.899864028    3.237469402
 1231 SOLV  HW2     5409    5.587485406    3.739121838    3.244463148
 1232 SOLV  OW      5410    5.789501431    3.336273592    2.884208707
 1232 SOLV  HW1     5411    5.863204817    3.337946331    2.951772955
 1232 SOLV  HW2     5412    5.791537966    3.420642237    2.830564001
 1233 SOLV  OW      5413    5.316402387    2.541306547    7.069142872
 1233 SOLV  HW1     5414    5.266363392    2.607684905    7.124730325
 1233 SOLV  HW2     5415    5.310180518    2.450932636    7.111495637
 1234 SOLV  OW      5416    1.982717638    4.501045073    2.220757956
 1234 SOLV  HW1     5417    1.963995051    4.514573491    2.318053134
 1234 SOLV  HW2     5418    2.003572752    4.404706904    2.203907306
 1235 SOLV  OW      5419    2.726323715    5.151785655    7.026855553
 1235 SOLV  HW1     5420    2.820481077    5.184746310    7.019932141
 1235 SOLV  HW2     5421    2.697117781    5.115501575    6.938365977
 1236 SOLV  OW      5422    0.491931632    5.973881770    5.965155397
 1236 SOLV  HW1     5423    0.576658291    6.022818828    5.985807141
 1236 SOLV  HW2     5424    0.502363868    5.924022006    5.879102330
 1237 SOLV  OW      5425    0.261902566    1.786927564    2.508806156
 1237 SOLV  HW1     5426    0.168029338    1.776963729    2.541798164
 1237 SOLV  HW2     5427    0.276711615    1.881009705    2.478323972
 1238 SOLV  OW      5428    3.857263503    3.485102525    7.344212803
 1238 SOLV  HW1     5429    3.950955236    3.451381674    7.335010832
 1238 SOLV  HW2     5430    3.835717931    3.545109884    7.267174788
 1239 SOLV  OW      5431    2.702600912    3.359824496    0.051037440
 1239 SOLV  HW1     5432    2.674899394    3.432491599   -0.011827982
 1239 SOLV  HW2     5433    2.646135725    3.363748375    0.133476514
 1240 SOLV  OW      5434    3.760077759    3.306983735    7.641647092
 1240 SOLV  HW1     5435    3.796434795    3.215749613    7.622820495
 1240 SOLV  HW2     5436    3.670809391    3.317012300    7.597709445
 1241 SOLV  OW      5437    3.628116166    3.749057182    5.191227114
 1241 SOLV  HW1     5438    3.685369801    3.830538827    5.200322989
 1241 SOLV  HW2     5439    3.575104698    3.754841435    5.106632449
 1242 SOLV  OW      5440    3.898641378    4.080627586    7.904478742
 1242 SOLV  HW1     5441    3.880430555    4.014213465    7.831970426
 1242 SOLV  HW2     5442    3.990703286    4.066034275    7.940694515
 1243 SOLV  OW      5443    5.015189296    3.718569753    3.620573083
 1243 SOLV  HW1     5444    5.024168346    3.798624706    3.561323416
 1243 SOLV  HW2     5445    4.991104098    3.638759416    3.565345284
 1244 SOLV  OW      5446    0.001205788    6.203897931    6.118451801
 1244 SOLV  HW1     5447   -0.009533461    6.275178739    6.049143527
 1244 SOLV  HW2     5448    0.080816802    6.147585659    6.096294449
 1245 SOLV  OW      5449    1.407574074    5.215171393    7.735301392
 1245 SOLV  HW1     5450    1.453071450    5.150363135    7.674229259
 1245 SOLV  HW2     5451    1.462858498    5.298141122    7.743020524
 1246 SOLV  OW      5452    2.407060673    4.712967682    7.505626020
 1246 SOLV  HW1     5453    2.467506721    4.771292886    7.451363812
 1246 SOLV  HW2     5454    2.351706274    4.656357418    7.444543158
 1247 SOLV  OW      5455    3.341879464    0.992014229    1.501736801
 1247 SOLV  HW1     5456    3.265521893    1.024894061    1.557310306
 1247 SOLV  HW2     5457    3.388829638    1.069914482    1.460177729
 1248 SOLV  OW      5458    0.441244290    2.964675169    5.562454254
 1248 SOLV  HW1     5459    0.463897044    2.967905252    5.465107817
 1248 SOLV  HW2     5460    0.454177468    3.055295127    5.602712042
 1249 SOLV  OW      5461    4.356113273    1.648881431    4.464409222
 1249 SOLV  HW1     5462    4.364475536    1.736129447    4.416266005
 1249 SOLV  HW2     5463    4.411167504    1.651443111    4.547850660
 1250 SOLV  OW      5464    4.918900479    4.152818807    0.736077203
 1250 SOLV  HW1     5465    4.876669308    4.130286423    0.648277667
 1250 SOLV  HW2     5466    4.849409101    4.189120529    0.798150273
 1251 SOLV  OW      5467    5.266881175    1.849806665    1.570703422
 1251 SOLV  HW1     5468    5.251350346    1.825405325    1.666428500
 1251 SOLV  HW2     5469    5.235415220    1.943354870    1.554623457
 1252 SOLV  OW      5470    4.776722805    5.732437919    3.748285357
 1252 SOLV  HW1     5471    4.740744854    5.793604704    3.677828625
 1252 SOLV  HW2     5472    4.873486431    5.752495467    3.763596306
 1253 SOLV  OW      5473    2.504431906    5.348067942    6.044335118
 1253 SOLV  HW1     5474    2.554970982    5.417319114    6.095813322
 1253 SOLV  HW2     5475    2.568286613    5.279939240    6.008544563
 1254 SOLV  OW      5476    2.521062735    3.467854194    7.626058864
 1254 SOLV  HW1     5477    2.516221186    3.428917001    7.718039233
 1254 SOLV  HW2     5478    2.531515684    3.394227460    7.559202537
 1255 SOLV  OW      5479    1.345390438    1.754002433    5.489032083
 1255 SOLV  HW1     5480    1.277812481    1.783993357    5.421699338
 1255 SOLV  HW2     5481    1.305798074    1.682219502    5.546299784
 1256 SOLV  OW      5482    3.833169722    2.645455519    6.959736431
 1256 SOLV  HW1     5483    3.741780867    2.625974167    6.995352584
 1256 SOLV  HW2     5484    3.889639201    2.563166592    6.966035189
 1257 SOLV  OW      5485    1.539516833    2.687716493    0.057774950
 1257 SOLV  HW1     5486    1.592228848    2.752754228    0.112469245
 1257 SOLV  HW2     5487    1.555833546    2.594963888    0.091399815
 1258 SOLV  OW      5488    4.255452590    4.513632456    4.580806190
 1258 SOLV  HW1     5489    4.180381998    4.558321596    4.532151806
 1258 SOLV  HW2     5490    4.288909751    4.436423138    4.526775486
 1259 SOLV  OW      5491    2.251580363    1.855229477    8.253657726
 1259 SOLV  HW1     5492    2.208515444    1.883011341    8.339526883
 1259 SOLV  HW2     5493    2.348039648    1.834475094    8.269930779
 1260 SOLV  OW      5494    0.527668513    1.969019585    5.991507232
 1260 SOLV  HW1     5495    0.510341921    2.002638155    6.084078878
 1260 SOLV  HW2     5496    0.461337063    2.009316951    5.928450271
 1261 SOLV  OW      5497    3.877544269    2.071419287    6.516477810
 1261 SOLV  HW1     5498    3.865101486    2.005592627    6.442235243
 1261 SOLV  HW2     5499    3.789433658    2.112712046    6.539529467
 1262 SOLV  OW      5500    1.119201626    5.395877730    3.243761246
 1262 SOLV  HW1     5501    1.140846976    5.488875905    3.273472387
 1262 SOLV  HW2     5502    1.039782295    5.397922997    3.183029573
 1263 SOLV  OW      5503    1.175525909    0.840959369    6.983910201
 1263 SOLV  HW1     5504    1.178894275    0.744814140    7.011214635
 1263 SOLV  HW2     5505    1.109103324    0.889460450    7.040799176
 1264 SOLV  OW      5506    3.305549132    3.737432887    6.788157321
 1264 SOLV  HW1     5507    3.296529550    3.787597647    6.702122017
 1264 SOLV  HW2     5508    3.383596369    3.773091597    6.839509521
 1265 SOLV  OW      5509    5.847184531    3.018476276    3.109176819
 1265 SOLV  HW1     5510    5.902034214    3.082383434    3.055257457
 1265 SOLV  HW2     5511    5.861076178    2.925539613    3.074975319
 1266 SOLV  OW      5512    0.720055471    5.236985662    5.952398141
 1266 SOLV  HW1     5513    0.745033782    5.182887606    5.872089750
 1266 SOLV  HW2     5514    0.748855261    5.188932330    6.035231614
 1267 SOLV  OW      5515    3.780905933    6.423316532    6.491070109
 1267 SOLV  HW1     5516    3.870368134    6.424056518    6.535745539
 1267 SOLV  HW2     5517    3.749736867    6.517334144    6.477318174
 1268 SOLV  OW      5518    4.585590580    3.027680154    8.418563181
 1268 SOLV  HW1     5519    4.548513761    3.113342931    8.382686706
 1268 SOLV  HW2     5520    4.553949924    3.014412684    8.512492817
 1269 SOLV  OW      5521    4.286036817    5.218434021    3.582020459
 1269 SOLV  HW1     5522    4.370126752    5.236978510    3.531178116
 1269 SOLV  HW2     5523    4.226389111    5.159570351    3.527457130
 1270 SOLV  OW      5524    5.486066585    3.272308975    6.544694549
 1270 SOLV  HW1     5525    5.397361122    3.228044815    6.557807762
 1270 SOLV  HW2     5526    5.495648534    3.347673774    6.609719648
 1271 SOLV  OW      5527    0.855311699    1.269056590    5.449786616
 1271 SOLV  HW1     5528    0.945381270    1.261543212    5.492576401
 1271 SOLV  HW2     5529    0.798305900    1.192023581    5.478355498
 1272 SOLV  OW      5530    0.226137656    2.231974080    5.115178056
 1272 SOLV  HW1     5531    0.317004958    2.227906912    5.073626613
 1272 SOLV  HW2     5532    0.186499843    2.140200180    5.117698370
 1273 SOLV  OW      5533    1.545976403    1.783931607    7.521884798
 1273 SOLV  HW1     5534    1.591739615    1.766550477    7.434686492
 1273 SOLV  HW2     5535    1.457600552    1.827583748    7.505028664
 1274 SOLV  OW      5536    4.065762434    6.399153681    7.619643698
 1274 SOLV  HW1     5537    4.156288694    6.411784546    7.660207018
 1274 SOLV  HW2     5538    4.025394020    6.314347063    7.653968222
 1275 SOLV  OW      5539    4.207420119    4.816978134    1.849389792
 1275 SOLV  HW1     5540    4.237585088    4.903375237    1.809071565
 1275 SOLV  HW2     5541    4.221208651    4.742902102    1.783643718
 1276 SOLV  OW      5542    1.986403814    5.823634610    2.143485338
 1276 SOLV  HW1     5543    2.084408762    5.809215344    2.129808028
 1276 SOLV  HW2     5544    1.948301919    5.871092494    2.064138486
 1277 SOLV  OW      5545    4.676682367    5.850796529    2.306989121
 1277 SOLV  HW1     5546    4.774742508    5.862680878    2.322574488
 1277 SOLV  HW2     5547    4.625785068    5.914797385    2.364550314
 1278 SOLV  OW      5548    1.585180624    4.509211834    2.241621416
 1278 SOLV  HW1     5549    1.659305293    4.491889355    2.306470562
 1278 SOLV  HW2     5550    1.540102744    4.422941331    2.218702319
 1279 SOLV  OW      5551    3.021742361    4.109571975    0.569068381
 1279 SOLV  HW1     5552    2.982502378    4.170369690    0.500048295
 1279 SOLV  HW2     5553    3.041428990    4.020627856    0.527821637
 1280 SOLV  OW      5554    2.192219115    0.689339519    6.143946048
 1280 SOLV  HW1     5555    2.247245451    0.700095735    6.226749003
 1280 SOLV  HW2     5556    2.162648879    0.779246727    6.111662617
 1281 SOLV  OW      5557    5.490616072    3.388548349    6.301031625
 1281 SOLV  HW1     5558    5.474973068    3.487315756    6.300555504
 1281 SOLV  HW2     5559    5.496813622    3.356237024    6.395464359
 1282 SOLV  OW      5560    3.993331842    4.117971194    0.127647290
 1282 SOLV  HW1     5561    3.938351997    4.200943426    0.118015013
 1282 SOLV  HW2     5562    4.090408748    4.141872810    0.125482502
 1283 SOLV  OW      5563    2.781734619    5.309662182    8.236710725
 1283 SOLV  HW1     5564    2.742013986    5.320186299    8.145543449
 1283 SOLV  HW2     5565    2.778423235    5.213403287    8.263603292
 1284 SOLV  OW      5566    2.610147760    4.984275262    8.514504839
 1284 SOLV  HW1     5567    2.562479949    5.069369412    8.536566727
 1284 SOLV  HW2     5568    2.616297745    4.927301768    8.596456852
 1285 SOLV  OW      5569    1.791956152    3.847436684    1.475235597
 1285 SOLV  HW1     5570    1.857472272    3.910055194    1.517502412
 1285 SOLV  HW2     5571    1.830703444    3.755279885    1.472844029
 1286 SOLV  OW      5572    3.076805197    3.353538135    8.006882556
 1286 SOLV  HW1     5573    3.097152243    3.317459572    7.915864560
 1286 SOLV  HW2     5574    3.161634465    3.383329147    8.050659271
 1287 SOLV  OW      5575    4.636465348    2.055194722    6.515252343
 1287 SOLV  HW1     5576    4.727115585    2.079127094    6.550033199
 1287 SOLV  HW2     5577    4.643679273    2.028085672    6.419267986
 1288 SOLV  OW      5578    3.014218612    4.227263790    1.194940503
 1288 SOLV  HW1     5579    3.026557445    4.135319422    1.232276005
 1288 SOLV  HW2     5580    3.050283824    4.294574123    1.259504741
 1289 SOLV  OW      5581    1.200895701    5.924836202    5.182990735
 1289 SOLV  HW1     5582    1.159740390    5.870487152    5.256150647
 1289 SOLV  HW2     5583    1.131559175    5.945916026    5.114084910
 1290 SOLV  OW      5584    4.919943676    5.470820888    2.199744294
 1290 SOLV  HW1     5585    4.910761017    5.511329372    2.290709481
 1290 SOLV  HW2     5586    5.014951593    5.478165585    2.169421135
 1291 SOLV  OW      5587    4.631733710    4.742723885    5.154717253
 1291 SOLV  HW1     5588    4.555392709    4.689367903    5.118314918
 1291 SOLV  HW2     5589    4.598310881    4.804387532    5.225994380
 1292 SOLV  OW      5590    1.736552639    2.341679855    3.334586243
 1292 SOLV  HW1     5591    1.810261389    2.285820249    3.372621024
 1292 SOLV  HW2     5592    1.672016654    2.365592200    3.407134375
 1293 SOLV  OW      5593    0.015427885    3.170622076    2.512261306
 1293 SOLV  HW1     5594   -0.066209201    3.148371980    2.565555299
 1293 SOLV  HW2     5595    0.008787030    3.264618745    2.478787456
 1294 SOLV  OW      5596    4.247042762    2.521150235    1.465972949
 1294 SOLV  HW1     5597    4.282650093    2.470826927    1.544710644
 1294 SOLV  HW2     5598    4.265917817    2.618680731    1.477437861
 1295 SOLV  OW      5599    4.006673698    3.948567049    3.999607689
 1295 SOLV  HW1     5600    3.937068118    4.004143415    3.954151441
 1295 SOLV  HW2     5601    4.093313034    3.956819641    3.950358692
 1296 SOLV  OW      5602    5.778385681    5.641953263    2.331865866
 1296 SOLV  HW1     5603    5.843121073    5.671013405    2.402326889
 1296 SOLV  HW2     5604    5.813932082    5.560890220    2.285334353
 1297 SOLV  OW      5605    2.733377065    4.197618929    8.105849936
 1297 SOLV  HW1     5606    2.668301898    4.250262042    8.160566210
 1297 SOLV  HW2     5607    2.725804441    4.224687448    8.009881792
 1298 SOLV  OW      5608    1.604520236    2.786529199    1.414031142
 1298 SOLV  HW1     5609    1.591719468    2.801857076    1.316045745
 1298 SOLV  HW2     5610    1.516909944    2.762280924    1.455701197
 1299 SOLV  OW      5611    3.972136744    4.095019195    1.234830174
 1299 SOLV  HW1     5612    3.898712665    4.142732067    1.186535921
 1299 SOLV  HW2     5613    4.041778802    4.160968640    1.263124876
 1300 SOLV  OW      5614    5.770054323    4.297679276    7.907792510
 1300 SOLV  HW1     5615    5.857265324    4.332237450    7.942432104
 1300 SOLV  HW2     5616    5.700457206    4.305290762    7.979194449
 1301 SOLV  OW      5617    1.965488738    2.559657321    4.449872416
 1301 SOLV  HW1     5618    2.058212136    2.548217561    4.485529218
 1301 SOLV  HW2     5619    1.936232617    2.475044298    4.405323108
 1302 SOLV  OW      5620    0.673943455    3.087101960    0.248761860
 1302 SOLV  HW1     5621    0.626251266    3.146909764    0.184353667
 1302 SOLV  HW2     5622    0.759459009    3.055397169    0.207751923
 1303 SOLV  OW      5623    4.528987468    0.680244299    1.761494233
 1303 SOLV  HW1     5624    4.604917914    0.711772482    1.704569019
 1303 SOLV  HW2     5625    4.513374802    0.582813819    1.745261919
 1304 SOLV  OW      5626    3.637963295    6.401278929    4.403735246
 1304 SOLV  HW1     5627    3.631755374    6.305440655    4.375870889
 1304 SOLV  HW2     5628    3.732656382    6.432335007    4.395445938
 1305 SOLV  OW      5629    1.385279275    2.953865309    6.154984789
 1305 SOLV  HW1     5630    1.379240630    3.006689857    6.239678635
 1305 SOLV  HW2     5631    1.469278968    2.978155784    6.106467257
 1306 SOLV  OW      5632    3.869670524    5.344871475    7.525851592
 1306 SOLV  HW1     5633    3.848108978    5.249171669    7.545257246
 1306 SOLV  HW2     5634    3.965886861    5.362274777    7.546815306
 1307 SOLV  OW      5635    3.642557128    4.987871674    1.862057284
 1307 SOLV  HW1     5636    3.742512094    4.990333099    1.863760182
 1307 SOLV  HW2     5637    3.608819350    5.051628510    1.792798720
 1308 SOLV  OW      5638    3.909617654    4.420814406    1.887043820
 1308 SOLV  HW1     5639    3.957259716    4.507249298    1.903142262
 1308 SOLV  HW2     5640    3.829444445    4.437149120    1.829551291
 1309 SOLV  OW      5641    0.793283392    4.609047949    2.333788466
 1309 SOLV  HW1     5642    0.746727442    4.681101603    2.282400385
 1309 SOLV  HW2     5643    0.885462662    4.639477800    2.357808338
 1310 SOLV  OW      5644    1.413439389    5.221595917    8.337092250
 1310 SOLV  HW1     5645    1.401688256    5.122782733    8.327203726
 1310 SOLV  HW2     5646    1.496494233    5.250232032    8.289324035
 1311 SOLV  OW      5647    4.113109693    0.381534714    1.158769076
 1311 SOLV  HW1     5648    4.188523129    0.360541705    1.096543239
 1311 SOLV  HW2     5649    4.118466462    0.477474308    1.186461057
 1312 SOLV  OW      5650    3.207763052    5.026487122    4.092587268
 1312 SOLV  HW1     5651    3.121378346    5.076417994    4.099259627
 1312 SOLV  HW2     5652    3.239114268    5.026660094    3.997629299
 1313 SOLV  OW      5653    4.233562504    1.487508507    0.512316795
 1313 SOLV  HW1     5654    4.311681148    1.518913368    0.458361789
 1313 SOLV  HW2     5655    4.178205602    1.424839691    0.457470077
 1314 SOLV  OW      5656    3.645302747    4.383506561    4.402991860
 1314 SOLV  HW1     5657    3.578889103    4.309633541    4.414479780
 1314 SOLV  HW2     5658    3.734919205    4.344711704    4.381456063
 1315 SOLV  OW      5659    4.547852033    0.310758324    3.210981430
 1315 SOLV  HW1     5660    4.539975188    0.401611484    3.252012884
 1315 SOLV  HW2     5661    4.603431379    0.316347938    3.128037808
 1316 SOLV  OW      5662    5.464361571    4.934212902    4.185678426
 1316 SOLV  HW1     5663    5.525184498    4.921945714    4.264100694
 1316 SOLV  HW2     5664    5.510508635    4.989081883    4.115966511
 1317 SOLV  OW      5665    0.869496780    5.520689533    0.348257231
 1317 SOLV  HW1     5666    0.854756723    5.522249203    0.447152400
 1317 SOLV  HW2     5667    0.781228336    5.523588037    0.301350598
 1318 SOLV  OW      5668    0.776407589    4.429817060    6.983237625
 1318 SOLV  HW1     5669    0.830935394    4.493456117    7.037797020
 1318 SOLV  HW2     5670    0.738147324    4.359173170    7.042781858
 1319 SOLV  OW      5671    4.514160269    3.482620596    8.315674291
 1319 SOLV  HW1     5672    4.419775934    3.483132479    8.348708350
 1319 SOLV  HW2     5673    4.522107805    3.543236874    8.236538766
 1320 SOLV  OW      5674    4.032646449    4.425721281    3.219455035
 1320 SOLV  HW1     5675    4.003374951    4.520938053    3.228222132
 1320 SOLV  HW2     5676    3.991354882    4.385546463    3.137718045
 1321 SOLV  OW      5677    2.247553249    5.171302769    7.605332077
 1321 SOLV  HW1     5678    2.284590967    5.263701800    7.614847806
 1321 SOLV  HW2     5679    2.195966327    5.164702650    7.519920236
 1322 SOLV  OW      5680    3.387785845    5.600555064    4.279078096
 1322 SOLV  HW1     5681    3.293084176    5.577174688    4.301097881
 1322 SOLV  HW2     5682    3.405835498    5.579521732    4.182996226
 1323 SOLV  OW      5683    2.197871523    2.948510208    0.631740357
 1323 SOLV  HW1     5684    2.264659483    2.883025201    0.667109986
 1323 SOLV  HW2     5685    2.211665181    3.037244282    0.675739754
 1324 SOLV  OW      5686    1.491750912    5.238864632    6.287947021
 1324 SOLV  HW1     5687    1.431773951    5.200493801    6.358163666
 1324 SOLV  HW2     5688    1.482029668    5.338381029    6.286554661
 1325 SOLV  OW      5689    3.684892012    5.174811324    8.129770656
 1325 SOLV  HW1     5690    3.670647267    5.085042756    8.088073749
 1325 SOLV  HW2     5691    3.597353126    5.222669989    8.136582161
 1326 SOLV  OW      5692    1.559528306    3.496083569    4.421356224
 1326 SOLV  HW1     5693    1.600568939    3.416418190    4.376982392
 1326 SOLV  HW2     5694    1.572848109    3.576810621    4.363861311
 1327 SOLV  OW      5695    3.103119124    1.718850361    2.651549476
 1327 SOLV  HW1     5696    3.063604723    1.798177901    2.605228010
 1327 SOLV  HW2     5697    3.033826824    1.647245647    2.659992087
 1328 SOLV  OW      5698    3.210239973    3.568933776    3.262222885
 1328 SOLV  HW1     5699    3.277479496    3.637978837    3.235547517
 1328 SOLV  HW2     5700    3.191792163    3.508636978    3.184609329
 1329 SOLV  OW      5701    3.280697897    1.484481317    5.562088283
 1329 SOLV  HW1     5702    3.363914270    1.514940852    5.515750366
 1329 SOLV  HW2     5703    3.208579871    1.469264902    5.494505916
 1330 SOLV  OW      5704    2.835495910    1.698887763    0.395549534
 1330 SOLV  HW1     5705    2.925139548    1.742913624    0.390483128
 1330 SOLV  HW2     5706    2.838709543    1.611128818    0.347716589
 1331 SOLV  OW      5707    3.966164856    3.346522455    1.423630555
 1331 SOLV  HW1     5708    3.959874205    3.443504829    1.400076790
 1331 SOLV  HW2     5709    3.928433820    3.291596970    1.349068389
 1332 SOLV  OW      5710    4.931580846    4.564288119    3.126701476
 1332 SOLV  HW1     5711    4.999251189    4.583961396    3.197649587
 1332 SOLV  HW2     5712    4.848651290    4.527722587    3.168957682
[truncated: 5,226,029 more chars]
