# Supplementary material for: Accelerated Enveloping Distribution Sampling (AEDS) Allows for Efficient Sampling of Orthogonal Degrees of Freedom
Source: J Chem Inf Model. 2022 Dec 13;63(1):197–207. doi: 10.1021/acs.jcim.2c01272 (PMC9832482; doi:10.1021/acs.jcim.2c01272)
Supplement: Supplementary file 2 — ci2c01272_si_002.zip [file ci2c01272_si_002.zip › Accelerated_Enveloping_Distribution_Sampling_AEDS_allows_for_efficient_sampling_of_orthogonal_degrees_of_freedom/equilibration/EDSR_protein/cnfs/EDSR_prot_4_eq_box_2.cnf]

TITLE
	final configuration
END
TIMESTEP
          50000  200.000000000
END
POSITION
# first 24 chars ignored
    1 MET   H1         1    5.097447200    5.131995830    8.153517733
    1 MET   H2         2    5.238004300    5.127756559    8.080633923
    1 MET   N          3    5.170636350    5.190833724    8.119143147
    1 MET   H3         4    5.136599128    5.251228987    8.047074149
    1 MET   CA         5    5.230490400    5.261726666    8.233170494
    1 MET   CB         6    5.383322655    5.266156844    8.238798011
    1 MET   CG         7    5.458023641    5.132905170    8.247240963
    1 MET   SD         8    5.428574033    5.032489614    8.097110933
    1 MET   CE         9    5.437298102    4.874308826    8.178270923
    1 MET   C         10    5.179841329    5.405867599    8.241511051
    1 MET   O         11    5.124186798    5.449457115    8.140848845
    2 ASN   N         12    5.190204742    5.466802573    8.359276787
    2 ASN   H         13    5.197716290    5.413067213    8.443277730
    2 ASN   CA        14    5.162050313    5.609977629    8.377095337
    2 ASN   CB        15    5.042891358    5.627421934    8.471460732
    2 ASN   CG        16    5.047302022    5.553388400    0.005029878
    2 ASN   OD1       17    5.154808082    5.535985359    0.062179352
    2 ASN   ND2       18    4.930358596    5.542730371    0.067469177
    2 ASN   HD21      19    4.928273989    5.496542209    0.156133395
    2 ASN   HD22      20    4.848949306    5.590486816    0.034439959
    2 ASN   C         21    5.281267340    5.690715291    8.428858527
    2 ASN   O         22    5.387738374    5.634299566    8.453525300
    3 ILE   N         23    5.264266479    5.821783030    8.443819395
    3 ILE   H         24    5.188209102    5.871706503    8.402310452
    3 ILE   CA        25    5.362112333    5.906458758    8.513587328
    3 ILE   CB        26    5.314513692    6.050346226    8.492612721
    3 ILE   CG1       27    5.419966810    6.148122089    8.544878816
    3 ILE   CG2       28    5.182389486    6.073052227    8.566360490
    3 ILE   CD        29    5.550580511    6.155325408    8.465515611
    3 ILE   C         30    5.407593029    5.866148945    0.053750507
    3 ILE   O         31    5.529782584    5.869443688    0.067562900
    4 PHE   N         32    5.324381351    5.794870315    0.129153715
    4 PHE   H         33    5.233550697    5.766558866    0.098339382
    4 PHE   CA        34    5.366558959    5.736609334    0.257371811
    4 PHE   CB        35    5.241623773    5.694358368    0.334929214
    4 PHE   CG        36    5.156280029    5.818939796    0.359500999
    4 PHE   CD1       37    5.198707759    5.902529424    0.462135228
    4 PHE   HD1       38    5.304951347    5.904792575    0.486368932
    4 PHE   CD2       39    5.027285069    5.830279225    0.309006633
    4 PHE   HD2       40    4.999539699    5.765457622    0.225883651
    4 PHE   CE1       41    5.114451667    5.998594424    0.516850184
    4 PHE   HE1       42    5.152780804    6.078098490    0.580800623
    4 PHE   CE2       43    4.944284944    5.927330755    0.363916894
    4 PHE   HE2       44    4.847514191    5.943339637    0.316375200
    4 PHE   CZ        45    4.985623989    6.011746936    0.466320151
    4 PHE   HZ        46    4.913254970    6.073579931    0.519428441
    4 PHE   C         47    5.455720475    5.612871029    0.245051377
    4 PHE   O         48    5.563580145    5.614378284    0.304171377
    5 GLU   N         49    5.415421402    5.522698126    0.155963666
    5 GLU   H         50    5.323371684    5.526052938    0.117023761
    5 GLU   CA        51    5.497399932    5.405543250    0.121854903
    5 GLU   CB        52    5.420671383    5.302820460    0.038356807
    5 GLU   CG        53    5.295024739    5.261653892    0.115342288
    5 GLU   CD        54    5.183998198    5.191969451    0.036435135
    5 GLU   OE1       55    5.146840526    5.250914524   -0.067330343
    5 GLU   OE2       56    5.127959167    5.089451492    0.080859767
    5 GLU   C         57    5.631190872    5.440162579    0.056171521
    5 GLU   O         58    5.737737208    5.388867669    0.090038541
    6 MET   N         59    5.626646770    5.538507610    8.567001496
    6 MET   H         60    5.541125215    5.555093841    8.517891527
    6 MET   CA        61    5.739295755    5.609725447    8.504946252
    6 MET   CB        62    5.695696819    5.731937502    8.423875287
    6 MET   CG        63    5.806829891    5.769891261    8.325791806
    6 MET   SD        64    5.748045441    5.910498760    8.224491559
    6 MET   CE        65    5.858352911    5.868846457    8.091144045
    6 MET   C         66    5.847758963    5.642324739    0.007566521
    6 MET   O         67    5.956041154    5.584610236    0.016291131
    7 LEU   N         68    5.813423391    5.735200274    0.096375493
    7 LEU   H         69    5.721935636    5.775588471    0.097256925
    7 LEU   CA        70    5.900098068    5.794759196    0.199095258
    7 LEU   CB        71    5.839056216    5.924602545    0.252243053
    7 LEU   CG        72    5.835046998    6.035892798    0.147321726
    7 LEU   CD1       73    5.789897125    6.173222202    0.197443340
    7 LEU   CD2       74    5.969273666    6.045690037    0.074534363
    7 LEU   C         75    5.941533590    5.703345233    0.314582830
    7 LEU   O         76    6.052125474    5.720667562    0.365584852
    8 ARG   N         77    5.861327602    5.600243567    0.339638133
    8 ARG   H         78    5.765527421    5.597007250    0.311128614
    8 ARG   CA        79    5.902259542    5.490953354    0.429042526
    8 ARG   CB        80    5.775285825    5.412106628    0.461769446
    8 ARG   CG        81    5.793779437    5.345172293    0.598108272
    8 ARG   CD        82    5.670724881    5.264378951    0.639835788
    8 ARG   NE        83    5.546472466    5.342930786    0.641416482
    8 ARG   HE        84    5.546963788    5.432427876    0.686026856
    8 ARG   CZ        85    5.436504466    5.312933241    0.570954130
    8 ARG   NH1       86    5.425504040    5.210871445    0.484823478
    8 ARG   HH11      87    5.338602483    5.200306953    0.436476630
    8 ARG   HH12      88    5.492302802    5.136650789    0.479326090
    8 ARG   NH2       89    5.331682694    5.394854731    0.587096044
    8 ARG   HH21      90    5.247660009    5.396518937    0.532880696
    8 ARG   HH22      91    5.335940749    5.460229948    0.662656613
    8 ARG   C         92    6.017995796    5.405299364    0.377276399
    8 ARG   O         93    6.090255266    5.354928361    0.463134033
    9 ILE   N         94    6.018533083    5.377947137    0.247119577
    9 ILE   H         95    5.931312559    5.373766823    0.198383793
    9 ILE   CA        96    0.071429694    5.315164288    0.173037899
    9 ILE   CB        97    0.019228267    5.245978182    0.046936716
    9 ILE   CG1       98   -0.081361145    5.137181282    0.085111312
    9 ILE   CG2       99    0.132187376    5.186761790   -0.037589682
    9 ILE   CD       100   -0.192031273    5.108183632   -0.016499001
    9 ILE   C        101    0.186140982    5.410267220    0.138281647
    9 ILE   O        102    0.299145373    5.370009595    0.165475580
   10 ASP   N        103    0.153591138    5.536934732    0.114076081
   10 ASP   H        104    0.069103061    5.559895740    0.065745166
   10 ASP   CA       105    0.261383139    5.635058929    0.095031794
   10 ASP   CB       106    0.214793355    5.767325279    0.033833789
   10 ASP   CG       107    0.141862233    5.745267262   -0.098845012
   10 ASP   OD1      108    0.189906831    5.660296785   -0.176907947
   10 ASP   OD2      109    0.057219996    5.828173874   -0.138670230
   10 ASP   C        110    0.340993147    5.659983168    0.223299367
   10 ASP   O        111    0.461802368    5.636901561    0.221733218
   11 GLU   N        112    0.291857122    5.739410807    0.317988447
   11 GLU   H        113    0.204231288    5.787604172    0.318217904
   11 GLU   CA       114    0.356354190    5.755192585    0.449154034
   11 GLU   CB       115    0.341529837    5.894263585    0.511207335
   11 GLU   CG       116    0.402191902    6.015025916    0.439465144
   11 GLU   CD       117    0.359534610    6.154704350    0.485080436
   11 GLU   OE1      118    0.414055161    6.204887570    0.585743930
   11 GLU   OE2      119    0.265660931    6.204865507    0.419518264
   11 GLU   C        120    0.331050113    5.639418549    0.545944135
   11 GLU   O        121    0.421576127    5.560015882    0.571065615
   12 GLY   N        122    0.204325083    5.635433884    0.586131040
   12 GLY   H        123    0.135436585    5.706717481    0.572906417
   12 GLY   CA       124    0.168063921    5.538584621    0.690609161
   12 GLY   C        125    0.160255188    5.591953304    0.833798031
   12 GLY   O        126    0.233994754    5.686335979    0.861818146
   13 LEU   N        127    0.065203049    5.538991043    0.910284531
   13 LEU   H        128    0.038685891    5.442604926    0.913172715
   13 LEU   CA       129    0.015850199    5.617223646    1.024538904
   13 LEU   CB       130   -0.131893023    5.584807925    1.047665096
   13 LEU   CG       131    5.843031399    5.690927359    1.120726511
   13 LEU   CD1      132    5.842845525    5.827453304    1.051656312
   13 LEU   CD2      133    5.699023066    5.644263936    1.142937445
   13 LEU   C        134    0.108491829    5.608162890    1.145977039
   13 LEU   O        135    0.102566979    5.511096421    1.221299504
   14 ARG   N        136    0.183546143    5.715041374    1.171159172
   14 ARG   H        137    0.215199705    5.774907435    1.097568134
   14 ARG   CA       138    0.273631381    5.726307746    1.286774344
   14 ARG   CB       139    0.417104351    5.764093683    1.249383201
   14 ARG   CG       140    0.525362945    5.657706625    1.230082350
   14 ARG   CD       141    0.510272421    5.602102042    1.088337373
   14 ARG   NE       142    0.628738177    5.526724364    1.044782270
   14 ARG   HE       143    0.621904689    5.442903819    1.098897353
   14 ARG   CZ       144    0.718717362    5.582887531    0.962894738
   14 ARG   NH1      145    0.693740810    5.700048464    0.902829119
   14 ARG   HH11     146    0.769220885    5.745472878    0.855493328
   14 ARG   HH12     147    0.601033303    5.725537283    0.875316401
   14 ARG   NH2      148    0.831574314    5.521125367    0.925398665
   14 ARG   HH21     149    0.896439164    5.560875165    0.860485923
   14 ARG   HH22     150    0.848293773    5.425837873    0.950730894
   14 ARG   C        151    0.211359856    5.809380701    1.399167146
   14 ARG   O        152    0.189990639    5.929847341    1.386486891
   15 LEU   N        153    0.192848184    5.732064077    1.505800285
   15 LEU   H        154    0.206139478    5.632972476    1.507866994
   15 LEU   CA       155    0.145228976    5.787796070    1.633219248
   15 LEU   CB       156    0.090730824    5.671866530    1.716904509
   15 LEU   CG       157    6.056333183    5.577997210    1.638464803
   15 LEU   CD1      158    5.988953524    5.470464491    1.723939080
   15 LEU   CD2      159    5.946309466    5.654484902    1.564623814
   15 LEU   C        160    0.262351958    5.861727989    1.698237899
   15 LEU   O        161    0.244160464    5.928084380    1.800193775
   16 LYSH  N        162    0.381949531    5.812038405    1.668010774
   16 LYSH  H        163    0.396399044    5.721864842    1.627276798
   16 LYSH  CA       164    0.509045514    5.877346113    1.702516655
   16 LYSH  CB       165    0.620905054    5.773504090    1.713033913
   16 LYSH  CG       166    0.606709331    5.679938570    1.833259843
   16 LYSH  CD       167    0.734746437    5.596734771    1.842976670
   16 LYSH  CE       168    0.760055914    5.474251881    1.754848897
   16 LYSH  NZ       169    0.876528728    5.390419825    1.786744011
   16 LYSH  HZ1      170    0.850358540    5.299378224    1.754700073
   16 LYSH  HZ2      171    0.890904182    5.383290686    1.885449036
   16 LYSH  HZ3      172    0.957919103    5.423433877    1.738934681
   16 LYSH  C        173    0.551346336    5.986028999    1.603505619
   16 LYSH  O        174    0.519696497    6.003479945    1.485939078
   17 ILE   N        175    0.594096845    6.089128005    1.675838872
   17 ILE   H        176    0.578579802    6.089423263    1.774620746
   17 ILE   CA       177    0.644303582    6.210570051    1.609983259
   17 ILE   CB       178    0.655316807    6.333957893    1.699799160
   17 ILE   CG1      179    0.543332081    6.336157003    1.804049366
   17 ILE   CG2      180    0.650915430    6.460463163    1.613856097
   17 ILE   CD       181    0.556518130    6.454975724    1.899534455
   17 ILE   C        182    0.783004082    6.186007165    1.550268150
   17 ILE   O        183    0.886787242    6.197561876    1.615265539
   18 TYR   N        184    0.779844506    6.171869150    1.418045769
   18 TYR   H        185    0.697745163    6.179400216    1.361434924
   18 TYR   CA       186    0.897893742    6.139056489    1.336801226
   18 TYR   CB       187    0.857282232    6.021746711    1.247359037
   18 TYR   CG       188    0.755557660    6.057084263    1.138680689
   18 TYR   CD1      189    0.618840140    6.042886344    1.159323834
   18 TYR   HD1      190    0.574974665    6.028268389    1.258020811
   18 TYR   CD2      191    0.795885098    6.085678825    1.008768492
   18 TYR   HD2      192    0.898738936    6.063578814    0.980256461
   18 TYR   CE1      193    0.524964649    6.063973310    1.059016501
   18 TYR   HE1      194    0.420556384    6.059719118    1.090030811
   18 TYR   CE2      195    0.706292207    6.118900191    0.907827855
   18 TYR   HE2      196    0.734061680    6.197640301    0.837756977
   18 TYR   CZ       197    0.570674976    6.102549910    0.933550067
   18 TYR   OH       198    0.478639836    6.110518589    0.833757482
   18 TYR   HH       199    0.506221931    6.174851766    0.762346731
   18 TYR   C        200    0.956374947    6.254929581    1.255763722
   18 TYR   O        201    0.896378440    6.362158458    1.250013914
   19 LYSH  N        202    1.079553895    6.237761185    1.208604766
   19 LYSH  H        203    1.148820602    6.180810615    1.252863359
   19 LYSH  CA       204    1.140628787    6.338022294    1.120135581
   19 LYSH  CB       205    1.293343813    6.340181281    1.129326942
   19 LYSH  CG       206    1.344949425    6.335525343    1.273289645
   19 LYSH  CD       207    1.491243916    6.379063699    1.283895794
   19 LYSH  CE       208    1.544604193    6.384953074    1.427158920
   19 LYSH  NZ       209    1.690686860    6.399384445    1.435001506
   19 LYSH  HZ1      210    1.722871196    6.401827167    1.529650751
   19 LYSH  HZ2      211    1.718075455    6.484700050    1.390602897
   19 LYSH  HZ3      212    1.736264458    6.323030551    1.389254052
   19 LYSH  C        213    1.102984037    6.317391544    0.973272553
   19 LYSH  O        214    1.085228216    6.203706728    0.929803116
   20 ASP   N        215    1.072144008    6.431524880    0.912332367
   20 ASP   H        216    1.062250202    6.518103332    0.961402109
   20 ASP   CA       217    1.041550831    6.438684924    0.768714947
   20 ASP   CB       218    0.957506955    0.067193450    0.716128505
   20 ASP   CG       219    1.039842489    0.190121493    0.677172793
   20 ASP   OD1      220    1.138001258    0.222645384    0.747402175
   20 ASP   OD2      221    1.022321524    0.244891744    0.566195736
   20 ASP   C        222    1.159234965    6.409482254    0.675384141
   20 ASP   O        223    1.270634325    6.393617780    0.725071638
   21 THR   N        224    1.140785500    6.429594683    0.545214112
   21 THR   H        225    1.051104551    6.458428170    0.511646156
   21 THR   CA       226    1.250853899    6.439238975    0.448241357
   21 THR   CB       227    1.198107037    6.421747005    0.305682939
   21 THR   OG1      228    1.078692376    6.498243379    0.287278646
   21 THR   HG1      229    1.020191507    6.427717430    0.247224779
   21 THR   CG2      230    1.192812980    6.270976798    0.280198008
   21 THR   C        231    1.356408358    0.061786861    0.454630586
   21 THR   O        232    1.443488570    0.058413936    0.367821443
   22 GLU   N        233    1.321989129    0.171282374    0.521826252
   22 GLU   H        234    1.224989832    0.181636816    0.543825984
   22 GLU   CA       235    1.419736171    0.276266477    0.554005387
   22 GLU   CB       236    1.358438498    0.416465240    0.554384174
   22 GLU   CG       237    1.339540447    0.491194497    0.422211748
   22 GLU   CD       238    1.286100473    0.632064983    0.448862613
   22 GLU   OE1      239    1.279252021    0.666944415    0.568702625
   22 GLU   OE2      240    1.259571895    0.708573631    0.353638467
   22 GLU   C        241    1.497601473    0.257580616    0.684388006
   22 GLU   O        242    1.588960048    0.335220056    0.711882624
   23 GLY   N        243    1.419114557    0.204447168    0.777699683
   23 GLY   H        244    1.320831974    0.204295295    0.759192819
   23 GLY   CA       245    1.454603366    0.168073644    0.915636852
   23 GLY   C        246    1.364752429    0.218717254    1.028666641
   23 GLY   O        247    1.410095873    0.213593270    1.142896435
   24 TYR   N        248    1.239983513    0.258367734    1.005187561
   24 TYR   H        249    1.212501020    0.250914999    0.909317739
   24 TYR   CA       250    1.147368908    0.327335190    1.096167214
   24 TYR   CB       251    1.118529473    0.466747402    1.040102980
   24 TYR   CG       252    1.242572082    0.556064601    1.033246846
   24 TYR   CD1      253    1.284560162    0.619287250    1.149698620
   24 TYR   HD1      254    1.215749780    0.634509134    1.232857011
   24 TYR   CD2      255    1.326332410    0.567617155    0.922912726
   24 TYR   HD2      256    1.286714895    0.534995679    0.826744213
   24 TYR   CE1      257    1.406672242    0.684537001    1.161951792
   24 TYR   HE1      258    1.415143385    0.755506624    1.244234281
   24 TYR   CE2      259    1.452434324    0.625748584    0.929249528
   24 TYR   HE2      260    1.521333380    0.614409167    0.845563221
   24 TYR   CZ       261    1.486164824    0.689550768    1.048042174
   24 TYR   OH       262    1.581920949    0.786022577    1.043971537
   24 TYR   HH       263    1.621717339    0.786702119    0.952238856
   24 TYR   C        264    1.027730458    0.241232861    1.137210598
   24 TYR   O        265    0.973642949    0.160677852    1.061609567
   25 TYR   N        266    0.996556761    0.248578413    1.266297261
   25 TYR   H        267    1.038839709    0.311870995    1.331158671
   25 TYR   CA       268    0.887874526    0.173433312    1.330737849
   25 TYR   CB       269    0.878360804    0.215977594    1.477396088
   25 TYR   CG       270    0.988498335    0.145171465    1.556564137
   25 TYR   CD1      271    0.998977445    0.006812882    1.548090194
   25 TYR   HD1      272    0.914013352   -0.055694100    1.520611805
   25 TYR   CD2      273    1.086233291    0.211707297    1.629653091
   25 TYR   HD2      274    1.072421005    0.315796738    1.658935236
   25 TYR   CE1      275    1.111046420    6.430637352    1.599469117
   25 TYR   HE1      276    1.102749806    6.323691041    1.618868549
   25 TYR   CE2      277    1.199767221    0.147357470    1.677522404
   25 TYR   HE2      278    1.282252172    0.200095147    1.725450707
   25 TYR   CZ       279    1.213128360    0.009465351    1.666023492
   25 TYR   OH       280    1.327184915   -0.051993836    1.707389263
   25 TYR   HH       281    1.405034742    0.007800983    1.726491607
   25 TYR   C        282    0.749668296    0.179943511    1.265399065
   25 TYR   O        283    0.671362515    0.274330833    1.274927135
   26 THR   N        284    0.710452326    0.065990413    1.209132616
   26 THR   H        285    0.768047343   -0.015705097    1.206030199
   26 THR   CA       286    0.579875178    0.033076294    1.150148466
   26 THR   CB       287    0.605115876    6.465843940    1.009725190
   26 THR   OG1      288    0.675730729    6.567761747    0.938465170
   26 THR   HG1      289    0.756024535    6.599660382    0.988833285
   26 THR   CG2      290    0.477848865    6.414273931    0.942241492
   26 THR   C        291    0.507867318    6.417802371    1.237063205
   26 THR   O        292    0.563020784    6.312261680    1.267888942
   27 ILE   N        293    0.379143929    6.442121428    1.260080729
   27 ILE   H        294    0.336882064    6.522107150    1.217462888
   27 ILE   CA       295    0.291717438    6.340614680    1.320613707
   27 ILE   CB       296    0.198068444    6.400608129    1.425689348
   27 ILE   CG1      297    0.127749147    6.299324178    1.516288965
   27 ILE   CG2      298    0.093038227    6.494016942    1.365241269
   27 ILE   CD       299    0.216656195    6.216618401    1.609381338
   27 ILE   C        300    0.216271830    6.272723972    1.206117913
   27 ILE   O        301    0.182919035    6.328747311    1.101819912
   28 GLY   N        302    0.167135624    6.152790259    1.235970950
   28 GLY   H        303    0.182343337    6.096574370    1.317270713
   28 GLY   CA       304    0.070224519    6.080943393    1.151974475
   28 GLY   C        305    0.120221208    6.045674898    1.011751639
   28 GLY   O        306    0.199604001    5.956218480    0.983007237
   29 ILE   N        307    0.084183877    6.133689165    0.918779025
   29 ILE   H        308    0.049786654    6.219048881    0.957922556
   29 ILE   CA       309    0.099388334    6.137813420    0.772617791
   29 ILE   CB       310    6.047325951    6.059709468    0.699753386
   29 ILE   CG1      311    6.032339361    5.911292681    0.733818706
   29 ILE   CG2      312    6.067004296    6.074908275    0.548782257
   29 ILE   CD       313    5.939238857    5.836001513    0.638549119
   29 ILE   C        314    0.074845616    6.285718871    0.742151441
   29 ILE   O        315   -0.027492469    6.349153415    0.767292541
   30 GLY   N        316    0.165982576    6.341298475    0.662815048
   30 GLY   H        317    0.235543481    6.285729782    0.617270958
   30 GLY   CA       318    0.165444184    6.482802912    0.622998526
   30 GLY   C        319    0.198507544    0.095533938    0.733298226
   30 GLY   O        320    0.289405109    0.173338939    0.704753354
   31 HISH  N        321    0.122694145    0.104732734    0.842195224
   31 HISH  H        322    0.047175769    0.040346725    0.854578810
   31 HISH  CA       323    0.127945775    0.208698541    0.945999581
   31 HISH  CB       324   -0.003162828    0.201498784    1.024545489
   31 HISH  CG       325    6.020647329    0.325759754    1.107226667
   31 HISH  ND1      326    5.932593449    0.412068142    1.057336511
   31 HISH  HD1      327    5.884516531    0.406602015    0.969821906
   31 HISH  CD2      328    6.070608021    0.367731952    1.223128298
   31 HISH  HD2      329    6.157148326    0.329065367    1.276960560
   31 HISH  CE1      330    5.925838151    0.510759257    1.146244836
   31 HISH  HE1      331    5.842190153    0.580606587    1.148579160
   31 HISH  NE2      332    6.011649652    0.485017622    1.244546738
   31 HISH  HE2      333    6.047759414    0.552835375    1.308553834
   31 HISH  C        334    0.253242295    0.235112590    1.029747823
   31 HISH  O        335    0.285950242    0.177113029    1.133166117
   32 LEU   N        336    0.328575700    0.333947007    0.982331566
   32 LEU   H        337    0.320714188    0.371678307    0.890049549
   32 LEU   CA       338    0.437828040    0.404767012    1.050574559
   32 LEU   CB       339    0.507463608    0.500577075    0.953744919
   32 LEU   CG       340    0.638218160    0.553325641    1.013142645
   32 LEU   CD1      341    0.752507330    0.452729415    0.998058962
   32 LEU   CD2      342    0.686558019    0.682036321    0.946047126
   32 LEU   C        343    0.397896329    0.487454406    1.172951521
   32 LEU   O        344    0.305426870    0.568568573    1.172772663
   33 LEU   N        345    0.440100477    0.432454990    1.286455204
   33 LEU   H        346    0.506204907    0.357464831    1.283858979
   33 LEU   CA       347    0.410447309    0.497583672    1.414865620
   33 LEU   CB       348    0.433501791    0.390484347    1.521678111
   33 LEU   CG       349    0.313887121    0.303962509    1.561904222
   33 LEU   CD1      350    0.351815587    0.202259314    1.669718730
   33 LEU   CD2      351    0.201892744    0.390110877    1.620606008
   33 LEU   C        352    0.469351018    0.632789753    1.455623802
   33 LEU   O        353    0.396473541    0.717558013    1.506929943
   34 THR   N        354    0.592037665    0.655904948    1.409730149
   34 THR   H        355    0.634484222    0.590534872    1.347064319
   34 THR   CA       356    0.677524511    0.772634622    1.435734936
   34 THR   CB       357    0.719203077    0.789141588    1.582033835
   34 THR   OG1      358    0.822031763    0.885544943    1.606178360
   34 THR   HG1      359    0.778430895    0.964897440    1.648624627
   34 THR   CG2      360    0.768217077    0.650873045    1.625504030
   34 THR   C        361    0.802554918    0.769732110    1.347589493
   34 THR   O        362    0.844135135    0.661269403    1.307141664
   35 LYSH  N        363    0.839088000    0.893604515    1.315766416
   35 LYSH  H        364    0.774330734    0.969811960    1.314849469
   35 LYSH  CA       365    0.970211362    0.925540173    1.257477825
   35 LYSH  CB       366    0.966979079    1.069565135    1.205987916
   35 LYSH  CG       367    0.854162627    1.090560028    1.104796604
   35 LYSH  CD       368    0.851015764    1.230272878    1.042521780
   35 LYSH  CE       369    0.728970804    1.233177763    0.950294950
   35 LYSH  NZ       370    0.710470597    1.368713344    0.896488770
   35 LYSH  HZ1      371    0.651663552    1.364221743    0.815722164
   35 LYSH  HZ2      372    0.801514599    1.404726416    0.876142276
   35 LYSH  HZ3      373    0.665733914    1.426881473    0.964423849
   35 LYSH  C        374    1.093461770    0.916604626    1.347686969
   35 LYSH  O        375    1.203484716    0.895506227    1.296886901
   36 SER   N        376    1.075318805    0.897632365    1.478078178
   36 SER   H        377    0.982303853    0.897534805    1.514797070
   36 SER   CA       378    1.178862519    0.894273476    1.582388459
   36 SER   CB       379    1.114215618    0.948762933    1.709912333
   36 SER   OG       380    1.194483266    0.902273184    1.818759958
   36 SER   HG       381    1.157170910    0.943017899    1.902113019
   36 SER   C        382    1.235116157    0.752534548    1.594974706
   36 SER   O        383    1.153170966    0.663511466    1.617130498
   37 PRO   N        384    1.366201715    0.735430581    1.609618437
   37 PRO   CA       385    1.428339064    0.605448205    1.638855779
   37 PRO   CB       386    1.573438102    0.626168357    1.594956583
   37 PRO   CG       387    1.597317041    0.776232764    1.612823344
   37 PRO   CD       388    1.463767638    0.838761855    1.571994203
   37 PRO   C        389    1.421768083    0.547495416    1.780303522
   37 PRO   O        390    1.486321345    0.449572804    1.817399760
   38 SER   N        391    1.351111725    0.622480493    1.864425113
   38 SER   H        392    1.295019941    0.698181840    1.830887635
   38 SER   CA       393    1.323396635    0.592246062    2.005591304
   38 SER   CB       394    1.295519923    0.719422026    2.085965526
   38 SER   OG       395    1.257289643    0.693483447    2.221301063
   38 SER   HG       396    1.250192372    0.778560074    2.273379554
   38 SER   C        397    1.200924774    0.503209467    2.027552291
   38 SER   O        398    1.090934840    0.527456812    1.978093820
   39 LEU   N        399    1.227464496    0.393865391    2.098471837
   39 LEU   H        400    1.323614022    0.374477164    2.117974142
   39 LEU   CA       401    1.131802239    0.299460546    2.158033005
   39 LEU   CB       402    1.206712066    0.187804867    2.231059360
   39 LEU   CG       403    1.252797367    0.073423643    2.140493030
   39 LEU   CD1      404    1.361659579   -0.010175732    2.208077682
   39 LEU   CD2      405    1.138923503   -0.023736286    2.108827120
   39 LEU   C        406    1.035175616    0.363192565    2.258106420
   39 LEU   O        407    0.914092825    0.341969262    2.253769471
   40 ASN   N        408    1.082609547    0.459118266    2.337083740
   40 ASN   H        409    1.181610966    0.469992248    2.346161727
   40 ASN   CA       410    0.992422381    0.541900304    2.418466524
   40 ASN   CB       411    1.079913790    0.636869486    2.500521263
   40 ASN   CG       412    1.005748228    0.739267960    2.586658647
   40 ASN   OD1      413    1.031793503    0.859474514    2.586276403
   40 ASN   ND2      414    0.895408565    0.700624988    2.650069913
   40 ASN   HD21     415    0.851526123    0.774938671    2.700579180
   40 ASN   HD22     416    0.869844637    0.603968816    2.651909584
   40 ASN   C        417    0.888729348    0.619828292    2.337298699
   40 ASN   O        418    0.771864231    0.587085807    2.357343180
   41 ALA   N        419    0.929918185    0.689547370    2.231780051
   41 ALA   H        420    1.027128417    0.690944147    2.208347470
   41 ALA   CA       421    0.826518221    0.758838216    2.153557928
   41 ALA   CB       422    0.882700355    0.841462357    2.037684153
   41 ALA   C        423    0.727845400    0.661450006    2.088820514
   41 ALA   O        424    0.609131162    0.661261930    2.121025446
   42 ALA   N        425    0.778204274    0.563509614    2.014249827
   42 ALA   H        426    0.876732729    0.553588396    2.000299581
   42 ALA   CA       427    0.701223064    0.455603537    1.950663377
   42 ALA   CB       428    0.791196400    0.351587453    1.883621488
   42 ALA   C        429    0.600140206    0.382171112    2.038989313
   42 ALA   O        430    0.482400829    0.370806682    2.005264070
   43 LYSH  N        431    0.643373689    0.340887375    2.157810057
   43 LYSH  H        432    0.729392347    0.363156349    2.203689800
   43 LYSH  CA       433    0.557780062    0.270408749    2.254343095
   43 LYSH  CB       434    0.646460786    0.222740795    2.369538451
   43 LYSH  CG       435    0.708494244    0.086899961    2.336180274
   43 LYSH  CD       436    0.822977834    0.062363851    2.434684148
   43 LYSH  CE       437    0.790649563    0.029104964    2.580484904
   43 LYSH  NZ       438    0.913952080   -0.018934022    2.644520357
   43 LYSH  HZ1      439    0.900873013   -0.063239503    2.733213018
   43 LYSH  HZ2      440    0.979979502    0.055856794    2.651369250
   43 LYSH  HZ3      441    0.948595428   -0.089935685    2.583212436
   43 LYSH  C        442    0.443202708    0.359594571    2.302561550
   43 LYSH  O        443    0.331782285    0.312793457    2.325458184
   44 SER   N        444    0.474127984    0.482713789    2.342259363
   44 SER   H        445    0.569921597    0.511187170    2.338664850
   44 SER   CA       446    0.379562023    0.584925812    2.389367942
   44 SER   CB       447    0.459111050    0.697035942    2.456567543
   44 SER   OG       448    0.368235648    0.793146146    2.510945341
   44 SER   HG       449    0.428057177    0.860730610    2.554001212
   44 SER   C        450    0.285487144    0.626702225    2.276154308
   44 SER   O        451    0.165989731    0.606945858    2.297609528
   45 GLU   N        452    0.331094921    0.645247003    2.152602112
   45 GLU   H        453    0.430454443    0.647119210    2.141424164
   45 GLU   CA       454    0.248184827    0.673516457    2.034541620
   45 GLU   CB       455    0.331689755    0.708672446    1.911246009
   45 GLU   CG       456    0.396150251    0.846332783    1.928670870
   45 GLU   CD       457    0.298725725    0.960579489    1.899254700
   45 GLU   OE1      458    0.319638689    1.069263017    1.957334655
   45 GLU   OE2      459    0.194801057    0.940854749    1.832662499
   45 GLU   C        460    0.152025889    0.561866659    1.993347616
   45 GLU   O        461    0.037274741    0.589966361    1.959080848
   46 LEU   N        462    0.210933649    0.445289845    2.018471429
   46 LEU   H        463    0.308290526    0.422797035    2.022443479
   46 LEU   CA       464    0.123965530    0.326815473    2.014829339
   46 LEU   CB       465    0.204472328    0.196808862    2.020137145
   46 LEU   CG       466    0.125071668    0.067264449    2.002126435
   46 LEU   CD1      467    0.057761396    0.068713272    1.864725768
   46 LEU   CD2      468    0.198550176   -0.064134620    2.029436718
   46 LEU   C        469    0.007531808    0.325843952    2.114104242
   46 LEU   O        470   -0.110786504    0.322217009    2.080652012
   47 ASP   N        471    0.043407101    0.351235472    2.239643927
   47 ASP   H        472    0.136655348    0.356715175    2.275348408
   47 ASP   CA       473    6.009720369    0.349701526    2.354963987
   47 ASP   CB       474    0.033471425    0.366994651    2.483465336
   47 ASP   CG       475    0.071317063    0.239323524    2.558799851
   47 ASP   OD1      476    0.109317693    0.259537520    2.676151988
   47 ASP   OD2      477    0.099490005    0.131388695    2.502395333
   47 ASP   C        478    5.907557731    0.463462694    2.360602926
   47 ASP   O        479    5.809896822    0.475055272    2.434493478
   48 LYSH  N        480    5.952750560    0.564314088    2.286604778
   48 LYSH  H        481    6.025165510    0.614650451    2.239443790
   48 LYSH  CA       482    5.868628465    0.679561364    2.251212390
   48 LYSH  CB       483    5.951948232    0.803220904    2.216895363
   48 LYSH  CG       484    6.028822793    0.857585650    2.337488610
   48 LYSH  CD       485    6.105401494    0.985338454    2.302502099
   48 LYSH  CE       486    0.150268932    1.016130890    2.411987810
   48 LYSH  NZ       487    0.238553149    1.126709532    2.372141119
   48 LYSH  HZ1      488    0.316098824    1.096810568    2.316527966
   48 LYSH  HZ2      489    0.277194294    1.169408034    2.453895478
   48 LYSH  HZ3      490    0.188808337    1.202726368    2.330332922
   48 LYSH  C        491    5.760456767    0.655279444    2.145755784
   48 LYSH  O        492    5.640610195    0.662612300    2.172441729
   49 ALA   N        493    5.813189470    0.607629945    2.033330842
   49 ALA   H        494    5.908441269    0.583844094    2.014285047
   49 ALA   CA       495    5.723965768    0.556532037    1.928255938
   49 ALA   CB       496    5.811896895    0.514152918    1.810429801
   49 ALA   C        497    5.622140088    0.453790315    1.978135855
   49 ALA   O        498    5.500645647    0.472948719    1.976631742
   50 ILE   N        499    5.659333208    0.363819052    2.068757002
   50 ILE   H        500    5.757746317    0.351288291    2.081384781
   50 ILE   CA       501    5.573135798    0.264291288    2.134128074
   50 ILE   CB       502    5.651640946    0.145979249    2.191160798
   50 ILE   CG1      503    5.756024363    0.091341580    2.093540502
   50 ILE   CG2      504    5.563334261    0.022033187    2.206922968
   50 ILE   CD       505    5.718400348    0.059433466    1.948711452
   50 ILE   C        506    5.472088179    0.316650916    2.236408113
   50 ILE   O        507    5.368550490    0.256884660    2.265364125
   51 GLY   N        508    5.489199423    0.444395513    2.269262420
   51 GLY   H        509    5.545443836    0.518435113    2.232428493
   51 GLY   CA       510    5.419292586    0.504159243    2.383948739
   51 GLY   C        511    5.441078286    0.445335969    2.523515333
   51 GLY   O        512    5.350816630    0.452963248    2.606737624
   52 ARG   N        513    5.542389325    0.360275034    2.537381032
   52 ARG   H        514    5.629808336    0.375664653    2.491325177
   52 ARG   CA       515    5.574472520    0.274060646    2.652053065
   52 ARG   CB       516    5.470765302    0.162992128    2.669878365
   52 ARG   CG       517    5.478988548    0.056173333    2.560628466
   52 ARG   CD       518    5.364395977    6.442889020    2.564225687
   52 ARG   NE       519    5.377328466    6.354499374    2.447491702
   52 ARG   HE       520    5.330985632    6.386683404    2.364929075
   52 ARG   CZ       521    5.449725361    6.242225007    2.437106964
   52 ARG   NH1      522    5.507616027    6.180997007    2.541298692
   52 ARG   HH11     523    5.559412519    6.096490539    2.528070113
   52 ARG   HH12     524    5.509678057    6.219947584    2.633373847
   52 ARG   NH2      525    5.463618799    6.188520494    2.315139902
   52 ARG   HH21     526    5.509773458    6.102561094    2.293252128
   52 ARG   HH22     527    5.420614909    6.241370150    2.241951836
   52 ARG   C        528    5.712747902    0.209604587    2.663729369
   52 ARG   O        529    5.774076828    0.190721108    2.558794716
   53 ASN   N        530    5.754484561    0.182193218    2.787011067
   53 ASN   H        531    5.693815432    0.174914447    2.866178137
   53 ASN   CA       532    5.887713587    0.125871811    2.813250027
   53 ASN   CB       533    5.926568768    0.152807274    2.958751397
   53 ASN   CG       534    5.943449838    0.303620951    2.978151251
   53 ASN   OD1      535    5.890170409    0.363060948    3.071726344
   53 ASN   ND2      536    6.007174478    0.371546385    2.883206751
   53 ASN   HD21     537    6.033241517    0.466534248    2.900444541
   53 ASN   HD22     538    6.035739920    0.327734848    2.797978136
   53 ASN   C        539    5.899889816    6.467139046    2.771769400
   53 ASN   O        540    5.808275216    6.390156893    2.800208383
   54 THR   N        541    5.966216903    6.462267783    2.656586429
   54 THR   H        542    6.004573283    6.540088288    2.606845763
   54 THR   CA       543    6.007984555    6.330875337    2.605590035
   54 THR   CB       544    5.991333714    6.308406103    2.455158864
   54 THR   OG1      545    6.091983934    6.384179049    2.387504294
   54 THR   HG1      546    6.096550696    6.473937766    2.431356173
   54 THR   CG2      547    5.854445101    6.340461815    2.394767905
   54 THR   C        548    0.089102655    6.280324847    2.646215271
   54 THR   O        549    0.090916377    6.173517913    2.707207240
   55 ASN   N        550    0.192012544    6.364474389    2.641818121
   55 ASN   H        551    0.165990354    6.455728617    2.610234983
   55 ASN   CA       552    0.334926215    6.330745889    2.634716768
   55 ASN   CB       553    0.380927206    6.310484702    2.779232457
   55 ASN   CG       554    0.525689947    6.355442934    2.799901368
   55 ASN   OD1      555    0.619843061    6.316709515    2.730890245
   55 ASN   ND2      556    0.558224803    6.435725676    2.900823568
   55 ASN   HD21     557    0.650998266    6.470319837    2.914788002
   55 ASN   HD22     558    0.499445817    6.446029860    2.981058584
   55 ASN   C        559    0.382843859    6.225232364    2.534799048
   55 ASN   O        560    0.358894532    6.106263595    2.554883866
   56 GLY   N        561    0.445622587    6.280624791    2.431456855
   56 GLY   H        562    0.423651835    6.374043972    2.403331709
   56 GLY   CA       563    0.515844773    6.203374587    2.327963755
   56 GLY   C        564    0.437716084    6.110746470    2.234567640
   56 GLY   O        565    0.453926137    6.107625128    2.112679992
   57 VAL   N        566    0.346241009    6.031768724    2.290095084
   57 VAL   H        567    0.322686210    6.040067781    2.386936605
   57 VAL   CA       568    0.263696818    5.948041611    2.201846588
   57 VAL   CB       569    0.310776438    5.804654743    2.227057261
   57 VAL   CG1      570    0.437749496    5.775681424    2.146745725
   57 VAL   CG2      571    0.301991887    5.759423680    2.372954948
   57 VAL   C        572    0.111871082    5.963179837    2.213335145
   57 VAL   O        573    0.058430658    6.010481741    2.313520533
   58 ILE   N        574    0.042348566    5.935376876    2.103413670
   58 ILE   H        575    0.087024009    5.891218817    2.025598864
   58 ILE   CA       576    5.954313958    5.942261726    2.083612869
   58 ILE   CB       577    5.912599915    6.069922685    2.010293203
   58 ILE   CG1      578    5.966993221    6.059524389    1.867651928
   58 ILE   CG2      579    5.958329779    6.203778877    2.068629955
   58 ILE   CD       580    5.915079966    6.172728374    1.778765370
   58 ILE   C        581    5.892569537    5.820831384    2.013960486
   58 ILE   O        582    5.956820433    5.732139144    1.957945932
   59 THR   N        583    5.763942763    5.807308616    2.044986023
   59 THR   H        584    5.721524570    5.888353796    2.085398645
   59 THR   CA       585    5.671290500    5.699292848    2.008101180
   59 THR   CB       586    5.544657888    5.700711182    2.093943775
   59 THR   OG1      587    5.462566635    5.817535015    2.086047291
   59 THR   HG1      588    5.368578421    5.783490641    2.088577824
   59 THR   CG2      589    5.571752412    5.644956950    2.233814065
   59 THR   C        590    5.618770302    5.706640660    1.864586805
   59 THR   O        591    5.619287679    5.812853946    1.802571619
   60 LYSH  N        592    5.574452698    5.590145070    1.818142132
   60 LYSH  H        593    5.558706288    5.509349866    1.874931635
   60 LYSH  CA       594    5.536131757    5.577230928    1.676809058
   60 LYSH  CB       595    5.507371380    5.427719805    1.661577132
   60 LYSH  CG       596    5.502035128    5.401569265    1.510923225
   60 LYSH  CD       597    5.517944613    5.254315740    1.472550626
   60 LYSH  CE       598    5.662187006    5.225737767    1.430313188
   60 LYSH  NZ       599    5.661919643    5.084182765    1.390670498
   60 LYSH  HZ1      600    5.605215509    5.068507164    1.309806185
   60 LYSH  HZ2      601    5.619358469    5.029882698    1.463059198
   60 LYSH  HZ3      602    5.753831776    5.046415044    1.379509583
   60 LYSH  C        603    5.426034936    5.670205300    1.625371138
   60 LYSH  O        604    5.443694551    5.740474503    1.525969984
   61 ASP   N        605    5.330539884    5.697945157    1.713690512
   61 ASP   H        606    5.321574622    5.646194190    1.798792248
   61 ASP   CA       607    5.217328032    5.789409352    1.692935137
   61 ASP   CB       608    5.100324784    5.763834355    1.788162000
   61 ASP   CG       609    5.124061724    5.818585871    1.929044962
   61 ASP   OD1      610    5.204740890    5.751689546    1.997184331
   61 ASP   OD2      611    5.061186775    5.918624972    1.969851152
   61 ASP   C        612    5.259726721    5.935930683    1.680828215
   61 ASP   O        613    5.225635665    6.003925177    1.584156845
   62 GLU   N        614    5.354287511    5.974837202    1.765889495
   62 GLU   H        615    5.382003371    5.920473144    1.845113568
   62 GLU   CA       616    5.424920084    6.103530744    1.758109112
   62 GLU   CB       617    5.502696522    6.136466815    1.885683453
   62 GLU   CG       618    5.488270491    6.277087024    1.944218554
   62 GLU   CD       619    5.351924576    6.312597751    2.003856828
   62 GLU   OE1      620    5.299738252    6.240599329    2.091708361
   62 GLU   OE2      621    5.300645647    6.422801847    1.974732065
   62 GLU   C        622    5.507139969    6.115818564    1.629649629
   62 GLU   O        623    5.474259186    6.206018885    1.552752532
   63 ALA   N        624    5.586773114    6.015249992    1.594526388
   63 ALA   H        625    5.593485152    5.930251394    1.646786810
   63 ALA   CA       626    5.667885625    6.028638464    1.472653824
   63 ALA   CB       627    5.766986591    5.912536916    1.462084740
   63 ALA   C        628    5.585754940    6.032341162    1.343614726
   63 ALA   O        629    5.625456779    6.083436759    1.238999932
   64 GLU   N        630    5.467282716    5.971921034    1.345339942
   64 GLU   H        631    5.444702909    5.903546283    1.414730921
   64 GLU   CA       632    5.371511967    5.974493084    1.233833955
   64 GLU   CB       633    5.269119678    5.862160209    1.251464783
   64 GLU   CG       634    5.327748207    5.742766277    1.175859083
   64 GLU   CD       635    5.213226842    5.643755084    1.153705221
   64 GLU   OE1      636    5.181231157    5.619227452    1.035389272
   64 GLU   OE2      637    5.181228905    5.569248612    1.248823925
   64 GLU   C        638    5.307626506    6.111560385    1.210495362
   64 GLU   O        639    5.318626709    6.158719807    1.097419576
   65 LYSH  N        640    5.259567778    6.177376469    1.315609074
   65 LYSH  H        641    5.264106189    6.136851018    1.406927187
   65 LYSH  CA       642    5.209761522    6.315685467    1.315793156
   65 LYSH  CB       643    5.182353664    6.366786245    1.457394358
   65 LYSH  CG       644    5.075910416    6.294476153    1.540168217
   65 LYSH  CD       645    5.075551654    6.337225736    1.687074698
   65 LYSH  CE       646    5.018437846    6.243734939    1.793889541
   65 LYSH  NZ       647    5.027060612    6.293738880    1.931854798
   65 LYSH  HZ1      648    4.996902448    6.389046325    1.929020182
   65 LYSH  HZ2      649    5.121138294    6.293193181    1.965766507
   65 LYSH  HZ3      650    4.970910753    6.239801157    1.994613321
   65 LYSH  C        651    5.313068390    6.411412978    1.255999439
   65 LYSH  O        652    5.289031714    6.456240002    1.144004703
   66 LEU   N        653    5.434319016    6.418103093    1.310245600
   66 LEU   H        654    5.456249529    6.375710078    1.398124018
   66 LEU   CA       655    5.537538656    0.018613909    1.254407686
   66 LEU   CB       656    5.662811351   -0.005167878    1.338967318
   66 LEU   CG       657    5.670252477    0.037508151    1.485716263
   66 LEU   CD1      658    5.785381165   -0.043006951    1.546311980
   66 LEU   CD2      659    5.678667638    0.190160018    1.492005066
   66 LEU   C        660    5.585795838    6.486969178    1.110541087
   66 LEU   O        661    5.571547672    6.582094399    1.033865726
   67 PHE   N        662    5.594634810    6.363552249    1.061749615
   67 PHE   H        663    5.578751674    6.283098040    1.118976461
   67 PHE   CA       664    5.618186256    6.334019265    0.919681672
   67 PHE   CB       665    5.664972616    6.188675203    0.909699800
   67 PHE   CG       666    5.615048829    6.105533317    0.791353750
   67 PHE   CD1      667    5.683152899    6.117851675    0.670798365
   67 PHE   HD1      668    5.772644100    6.180069127    0.668963821
   67 PHE   CD2      669    5.507356849    6.017949176    0.798686441
   67 PHE   HD2      670    5.429771893    6.031673932    0.874020315
   67 PHE   CE1      671    5.656760845    6.035581563    0.561912689
   67 PHE   HE1      672    5.684449098    6.067912868    0.461567582
   67 PHE   CE2      673    5.480169417    5.933541618    0.691647461
   67 PHE   HE2      674    5.393930805    5.867012997    0.695913923
   67 PHE   CZ       675    5.557598611    5.939233800    0.576344950
   67 PHE   HZ       676    5.532944215    5.870864248    0.495110496
   67 PHE   C        677    5.497405288    6.362916558    0.830316880
   67 PHE   O        678    5.509432261    6.430014619    0.727922396
   68 ASN   N        679    5.378628948    6.324120900    0.875893385
   68 ASN   H        680    5.368951045    6.267642193    0.957857713
   68 ASN   CA       681    5.255219903    6.348426619    0.799802310
   68 ASN   CB       682    5.147096086    6.260699545    0.863247273
   68 ASN   CG       683    5.009101631    6.264609028    0.797306433
   68 ASN   OD1      684    4.970337912    6.345300175    0.712959322
   68 ASN   ND2      685    4.925300905    6.175072528    0.848780384
   68 ASN   HD21     686    4.840030292    6.157149591    0.799712380
   68 ASN   HD22     687    4.953756673    6.113841075    0.922543824
   68 ASN   C        688    5.219329314    0.008698267    0.788420334
   68 ASN   O        689    5.197979516    0.057729143    0.677647289
   69 GLN   N        690    5.241294888    0.082533598    0.896848176
   69 GLN   H        691    5.284321883    0.047407277    0.980015125
   69 GLN   CA       692    5.217216185    0.227451415    0.902265599
   69 GLN   CB       693    5.227203478    0.281948886    1.044895521
   69 GLN   CG       694    5.103718063    0.241384336    1.125602379
   69 GLN   CD       695    5.116700995    0.271848005    1.274970704
   69 GLN   OE1      696    5.214805015    0.244424895    1.343910164
   69 GLN   NE2      697    5.014524366    0.342886521    1.321872602
   69 GLN   HE21     698    5.010626023    0.369455893    1.418191586
   69 GLN   HE22     699    4.947822849    0.379648755    1.257079643
   69 GLN   C        700    5.301129110    0.309510075    0.804100023
   69 GLN   O        701    5.250700370    0.400651443    0.738675313
   70 ASP   N        702    5.421126174    0.256781982    0.781526198
   70 ASP   H        703    5.459152582    0.178722491    0.831140006
   70 ASP   CA       704    5.509281397    0.310187626    0.676696938
   70 ASP   CB       705    5.658959917    0.279932463    0.686258914
   70 ASP   CG       706    5.735769327    0.346223885    0.800779573
   70 ASP   OD1      707    5.859663377    0.336541853    0.787302839
   70 ASP   OD2      708    5.685898492    0.421446196    0.887246616
   70 ASP   C        709    5.458882098    0.272556709    0.537211775
   70 ASP   O        710    5.458370871    0.361531337    0.452278208
   71 VAL   N        711    5.422336026    0.148498108    0.506159862
   71 VAL   H        712    5.419231220    0.074674579    0.573555303
   71 VAL   CA       713    5.363420709    0.108073256    0.377688583
   71 VAL   CB       714    5.326247914   -0.037383315    0.348120611
   71 VAL   CG1      715    5.300665280   -0.043299010    0.197380255
   71 VAL   CG2      716    5.444567400   -0.123687057    0.392430074
   71 VAL   C        717    5.242870879    0.197779817    0.348846533
   71 VAL   O        718    5.249103763    0.276856525    0.254835647
   72 ASP   N        719    5.156754554    0.217003437    0.448363141
   72 ASP   H        720    5.173717048    0.196268363    0.544712222
   72 ASP   CA       721    5.045971106    0.313270612    0.439998358
   72 ASP   CB       722    4.931451592    0.297360619    0.540204226
   72 ASP   CG       723    4.809500741    0.230198413    0.476750053
   72 ASP   OD1      724    4.824275562    0.131732027    0.401194686
   72 ASP   OD2      725    4.707321409    0.301854121    0.469752513
   72 ASP   C        726    5.086010168    0.459504918    0.419438668
   72 ASP   O        727    5.030699063    0.522539028    0.329441365
   73 ALA   N        728    5.190751717    0.514068529    0.480625494
   73 ALA   H        729    5.185988796    0.474315383    0.572270019
   73 ALA   CA       730    5.236442148    0.650887909    0.452267759
   73 ALA   CB       731    5.358988837    0.684016730    0.537696722
   73 ALA   C        732    5.283062376    0.654589370    0.306586008
   73 ALA   O        733    5.238469833    0.743864386    0.234679147
   74 ALA   N        734    5.358171827    0.552975223    0.265043743
   74 ALA   H        735    5.371457204    0.471456012    0.321419151
   74 ALA   CA       736    5.414424901    0.543375662    0.129566591
   74 ALA   CB       737    5.508351413    0.422865097    0.121427607
   74 ALA   C        738    5.308478188    0.545281696    0.019186051
   74 ALA   O        739    5.321804687    0.629003120   -0.069942544
   75 VAL   N        740    5.208984757    0.457131716    0.023809422
   75 VAL   H        741    5.216934791    0.384953273    0.092563649
   75 VAL   CA       742    5.098909480    0.461101903    8.526698514
   75 VAL   CB       743    5.005853989    0.340626368    8.542138960
   75 VAL   CG1      744    4.908321326    0.333836033    8.424442873
   75 VAL   CG2      745    5.090220375    0.213222235    8.549864409
   75 VAL   C        746    5.025444602    0.594228125    8.509576841
   75 VAL   O        747    5.033311102    0.652494338    8.401530053
   76 ARG   N        748    5.005288342    0.649941823    0.028397362
   76 ARG   H        749    5.042192194    0.609791725    0.112226114
   76 ARG   CA       750    4.950769747    0.786168483    0.037511518
   76 ARG   CB       751    4.933793180    0.827853604    0.183748543
   76 ARG   CG       752    4.835456562    0.941066504    0.214111023
   76 ARG   CD       753    4.874637031    0.993543293    0.352371801
   76 ARG   NE       754    4.783065426    1.100434081    0.394760832
   76 ARG   HE       755    4.696640345    1.100133578    0.344455149
   76 ARG   CZ       756    4.795128603    1.168297308    0.509674010
   76 ARG   NH1      757    4.900539598    1.160206896    0.591996428
   76 ARG   HH11     758    4.892722397    1.211230327    0.677638499
   76 ARG   HH12     759    4.977435007    1.097655672    0.578828041
   76 ARG   NH2      760    4.693269524    1.246196889    0.548549855
   76 ARG   HH21     761    4.701542573    1.294865588    0.635515222
   76 ARG   HH22     762    4.609674973    1.262621404    0.496191624
   76 ARG   C        763    5.033960381    0.896369797    8.571826530
   76 ARG   O        764    4.984529125    0.972294320    8.488623543
   77 GLY   N        765    5.166461099    0.891027238    8.582122425
   77 GLY   H        766    5.201600127    0.821875440    8.645251846
   77 GLY   CA       767    5.267142409    0.970969525    8.510811497
   77 GLY   C        768    5.257649126    0.967390727    8.358138998
   77 GLY   O        769    5.251984991    1.073381682    8.295976304
   78 ILE   N        770    5.242735760    0.848218110    8.300987640
   78 ILE   H        771    5.236896038    0.764429869    8.355276101
   78 ILE   CA       772    5.232445344    0.826921666    8.155899473
   78 ILE   CB       773    5.249348667    0.682152368    8.109319563
   78 ILE   CG1      774    5.357752198    0.606205805    8.186072123
   78 ILE   CG2      775    5.276994404    0.671994293    7.959167507
   78 ILE   CD       776    5.364248194    0.458418692    8.147008760
   78 ILE   C        777    5.096543175    0.871373791    8.101458809
   78 ILE   O        778    5.091643106    0.955159498    8.011526391
   79 LEU   N        779    4.986206595    0.831745102    8.164288875
   79 LEU   H        780    4.995137559    0.774879767    8.246060763
   79 LEU   CA       781    4.848792930    0.876310875    8.137031561
   79 LEU   CB       782    4.745770789    0.809243850    8.228147645
   79 LEU   CG       783    4.707099409    0.667736062    8.184632913
   79 LEU   CD1      784    4.659916484    0.588702861    8.306848580
   79 LEU   CD2      785    4.602022841    0.674512103    8.073613471
   79 LEU   C        786    4.812059671    1.024612748    8.145425672
   79 LEU   O        787    4.703792561    1.071040238    8.110020732
   80 ARG   N        788    4.889363903    1.098000561    8.224984313
   80 ARG   H        789    4.920050778    1.053326642    8.309034728
   80 ARG   CA       790    4.915350038    1.242392860    8.234345577
   80 ARG   CB       791    4.990037976    1.283232071    8.361484412
   80 ARG   CG       792    4.913470908    1.311096030    8.490984382
   80 ARG   CD       793    5.011424780    1.320152677    0.007927918
   80 ARG   NE       794    4.931045522    1.386041921    0.111871947
   80 ARG   HE       795    4.839511126    1.415828746    0.084774485
   80 ARG   CZ       796    4.959414309    1.397317498    0.242348187
   80 ARG   NH1      797    5.078607462    1.361172527    0.291741876
   80 ARG   HH11     798    5.094860718    1.371347864    0.389887686
   80 ARG   HH12     799    5.156599581    1.326449307    0.239668922
   80 ARG   NH2      800    4.878762704    1.469431909    0.321401031
   80 ARG   HH21     801    4.891550794    1.476673972    0.420315615
   80 ARG   HH22     802    4.792973264    1.508071513    0.287520457
   80 ARG   C        803    5.000243298    1.301271972    8.121474326
   80 ARG   O        804    4.961854902    1.400345916    8.059496652
   81 ASN   N        805    5.125140233    1.258085876    8.106431041
   81 ASN   H        806    5.156710940    1.174172766    8.150744616
   81 ASN   CA       807    5.227868635    1.321364888    8.022456144
   81 ASN   CB       808    5.367249790    1.259348087    8.034208961
   81 ASN   CG       809    5.484500003    1.338871379    7.976427544
   81 ASN   OD1      810    5.522883844    1.325095229    7.860396025
   81 ASN   ND2      811    5.541148167    1.430207150    8.054765559
   81 ASN   HD21     812    5.614094564    1.485472469    8.014472569
   81 ASN   HD22     813    5.511195245    1.437228321    8.149910414
   81 ASN   C        814    5.185684821    1.318613133    7.875408016
   81 ASN   O        815    5.180053292    1.215964909    7.807852430
   82 ALA   N        816    5.180065029    1.436160584    7.813429907
   82 ALA   H        817    5.186916985    1.522924710    7.862689141
   82 ALA   CA       818    5.139651503    1.461714928    7.674409094
   82 ALA   CB       819    5.107867284    1.609635821    7.651573416
   82 ALA   C        820    5.228143984    1.411717322    7.560031549
   82 ALA   O        821    5.183772356    1.412519808    7.445308250
   83 LYSH  N        822    5.358488870    1.408415867    7.586290509
   83 LYSH  H        823    5.394740139    1.461898406    7.662627635
   83 LYSH  CA       824    5.456850135    1.338274760    7.502527722
   83 LYSH  CB       825    5.601680610    1.358759452    7.547409534
   83 LYSH  CG       826    5.643168052    1.505698008    7.557174684
   83 LYSH  CD       827    5.796090781    1.507511646    7.561913407
   83 LYSH  CE       828    5.848520433    1.640748130    7.615855467
   83 LYSH  NZ       829    5.987400226    1.636280711    7.663838984
   83 LYSH  HZ1      830    5.987000095    1.607508823    7.759611226
   83 LYSH  HZ2      831    6.030074238    1.726714979    7.664676102
   83 LYSH  HZ3      832    6.040860941    1.580997457    7.599918915
   83 LYSH  C        833    5.430251115    1.187607787    7.501472503
   83 LYSH  O        834    5.403935891    1.133754835    7.394052896
   84 LEU   N        835    5.425122005    1.125582567    7.619021864
   84 LEU   H        836    5.448279516    1.173054467    7.703944944
   84 LEU   CA       837    5.412792110    0.979363887    7.628019893
   84 LEU   CB       838    5.471725606    0.938883455    7.763291543
   84 LEU   CG       839    5.616165093    0.968824048    7.803958158
   84 LEU   CD1      840    5.631497949    0.863373420    7.913749794
   84 LEU   CD2      841    5.713592307    0.945867454    7.688227254
   84 LEU   C        842    5.271410824    0.924395362    7.607964959
   84 LEU   O        843    5.253947840    0.815771722    7.552950690
   85 LYSH  N        844    5.166086221    0.998831927    7.640480897
   85 LYSH  H        845    5.178196698    1.068140267    7.711542541
   85 LYSH  CA       846    5.027253855    0.952678529    7.626049016
   85 LYSH  CB       847    4.934242054    1.063446187    7.675955455
   85 LYSH  CG       848    4.786136028    1.029645291    7.694264460
   85 LYSH  CD       849    4.702872220    1.132320140    7.771307019
   85 LYSH  CE       850    4.670049171    1.257983704    7.690441090
   85 LYSH  NZ       851    4.584281082    1.349296951    7.767354369
   85 LYSH  HZ1      852    4.542177762    1.419735501    7.710205536
   85 LYSH  HZ2      853    4.630074056    1.397085112    7.842317115
   85 LYSH  HZ3      854    4.510681196    1.294101116    7.806553268
   85 LYSH  C        855    4.981502384    0.888536026    7.494877690
   85 LYSH  O        856    4.932298574    0.776458797    7.507072677
   86 PRO   N        857    5.009666463    0.938113814    7.374719668
   86 PRO   CA       858    4.955220745    0.885195970    7.248828869
   86 PRO   CB       859    4.993600690    0.980742689    7.135654856
   86 PRO   CG       860    5.089375958    1.084192728    7.195105476
   86 PRO   CD       861    5.075355334    1.066555278    7.346449770
   86 PRO   C        862    5.015106568    0.748340560    7.215695900
   86 PRO   O        863    4.942022088    0.651885387    7.193647114
   87 VAL   N        864    5.144284678    0.732676437    7.243243957
   87 VAL   H        865    5.205164854    0.811533874    7.251914750
   87 VAL   CA       866    5.213164285    0.602913846    7.237823817
   87 VAL   CB       867    5.365822313    0.613186426    7.239685517
   87 VAL   CG1      868    5.424327248    0.474138983    7.214132182
   87 VAL   CG2      869    5.422608458    0.706133942    7.132236627
   87 VAL   C        870    5.148802200    0.502237232    7.333395214
   87 VAL   O        871    5.098473943    0.398110354    7.291505095
   88 TYR   N        872    5.121308682    0.549207626    7.454755718
   88 TYR   H        873    5.139440222    0.643268019    7.483488377
   88 TYR   CA       874    5.057980932    0.463030065    7.555612908
   88 TYR   CB       875    5.055021317    0.532696540    7.691808869
   88 TYR   CG       876    4.978024305    0.469972551    7.808198098
   88 TYR   CD1      877    5.044212330    0.378551280    7.889314319
   88 TYR   HD1      878    5.150341041    0.354486474    7.883093210
   88 TYR   CD2      879    4.840146607    0.486201334    7.814939843
   88 TYR   HD2      880    4.790916229    0.557837605    7.749186486
   88 TYR   CE1      881    4.960014278    0.300705829    7.967853817
   88 TYR   HE1      882    5.007100487    0.256692196    8.055755862
   88 TYR   CE2      883    4.756095628    0.406666253    7.891938917
   88 TYR   HE2      884    4.648478176    0.412088389    7.875502297
   88 TYR   CZ       885    4.821268317    0.308641646    7.965853516
   88 TYR   OH       886    4.745222340    0.234393736    8.050708524
   88 TYR   HH       887    4.655172930    0.277671500    8.054788091
   88 TYR   C        888    4.919512558    0.409525951    7.518525797
   88 TYR   O        889    4.897827230    0.288709888    7.526518408
   89 ASP   N        890    4.840058918    0.500585363    7.462978253
   89 ASP   H        891    4.880013301    0.590494629    7.445039217
   89 ASP   CA       892    4.704260755    0.461500911    7.422455595
   89 ASP   CB       893    4.609691490    0.579871112    7.401047546
   89 ASP   CG       894    4.472047205    0.539455381    7.347851955
   89 ASP   OD1      895    4.392234357    0.470046262    7.414444136
   89 ASP   OD2      896    4.448485305    0.553667345    7.225922702
   89 ASP   C        897    4.692320862    0.358003694    7.310393336
   89 ASP   O        898    4.617688025    0.261686139    7.327221270
   90 SER   N        899    4.766397290    0.388519837    7.204239942
   90 SER   H        900    4.823234694    0.469795767    7.191445559
   90 SER   CA       901    4.782753722    0.299685261    7.088276259
   90 SER   CB       902    4.862931220    0.369292988    6.978120576
   90 SER   OG       903    4.890325353    0.280903788    6.869096445
   90 SER   HG       904    4.798599523    0.250308414    6.843594016
   90 SER   C        905    4.843973861    0.162564930    7.117569592
   90 SER   O        906    4.800274306    0.062663426    7.060656104
   91 LEU   N        907    4.938945036    0.155966929    7.210439321
   91 LEU   H        908    4.957161022    0.244447054    7.253342456
   91 LEU   CA       909    4.998173743    0.023700832    7.235125091
   91 LEU   CB       910    5.127869666    0.046334338    7.313082235
   91 LEU   CG       911    5.240622671    0.094028328    7.221300268
   91 LEU   CD1      912    5.360446684    0.120608422    7.312650543
   91 LEU   CD2      913    5.279555628   -0.010507002    7.116561415
   91 LEU   C        914    4.907220499    6.419574563    7.316655601
   91 LEU   O        915    4.815942959    6.451047350    7.392871249
   92 ASP   N        916    4.922532679    6.290658802    7.287752434
   92 ASP   H        917    4.986143201    6.254062491    7.219810772
   92 ASP   CA       918    4.876257989    6.172621149    7.362133120
   92 ASP   CB       919    4.896997905    6.049647712    7.273510354
   92 ASP   CG       920    5.044294343    6.031201883    7.236460690
   92 ASP   OD1      921    5.084659211    6.084029945    7.130618634
   92 ASP   OD2      922    5.114787858    5.951301078    7.301810414
   92 ASP   C        923    4.916063690    6.144745951    7.507211185
   92 ASP   O        924    5.020830566    6.193055455    7.549876851
   93 ALA   N        925    4.847901950    6.044477042    7.561882578
   93 ALA   H        926    4.790553197    5.990147905    7.500567475
   93 ALA   CA       927    4.876724858    6.009853136    7.701819881
   93 ALA   CB       928    4.790063432    5.891649523    7.745715998
   93 ALA   C        929    5.019041387    5.964920181    7.735596376
   93 ALA   O        930    5.066659519    5.997642879    7.844190860
   94 VAL   N        931    5.085452953    5.893396293    7.645239568
   94 VAL   H        932    5.050343779    5.891864646    7.551607239
   94 VAL   CA       933    5.222921894    5.843930236    7.661555119
   94 VAL   CB       934    5.261350322    5.735172813    7.561012149
   94 VAL   CG1      935    5.393417320    5.671220736    7.604377968
   94 VAL   CG2      936    5.173903073    5.612001774    7.536632382
   94 VAL   C        937    5.323827120    5.958402218    7.650341937
   94 VAL   O        938    5.397460604    5.981606993    7.746102367
   95 ARG   N        939    5.311691221    6.029689880    7.538710792
   95 ARG   H        940    5.254305402    6.004496318    7.460775163
   95 ARG   CA       941    5.385306743    6.155141165    7.517432580
   95 ARG   CB       942    5.360978597    6.199096737    7.372901018
   95 ARG   CG       943    5.447977287    6.117326942    7.277208306
   95 ARG   CD       944    5.431620076    6.148257567    7.128257877
   95 ARG   NE       945    5.489425274    6.043924018    7.042325111
   95 ARG   HE       946    5.578686043    6.075534690    7.074470983
   95 ARG   CZ       947    5.417726092    5.964193782    6.961949453
   95 ARG   NH1      948    5.288394272    5.931518411    6.974666857
   95 ARG   HH11     949    5.256590624    5.867253493    6.904957416
   95 ARG   HH12     950    5.221933575    5.971590042    7.037740546
   95 ARG   NH2      951    5.476005672    5.933042646    6.845364066
   95 ARG   HH21     952    5.551145236    5.978268869    6.797296001
   95 ARG   HH22     953    5.454919874    5.849537833    6.794532107
   95 ARG   C        954    5.364575061    6.257929712    7.628850145
   95 ARG   O        955    5.459580955    6.324803051    7.669260448
   96 ARG   N        956    5.250615220    6.283764385    7.692380768
   96 ARG   H        957    5.169280852    6.232122932    7.665570114
   96 ARG   CA       958    5.231752593    6.376466753    7.804908221
   96 ARG   CB       959    5.081322334    6.387566756    7.830613880
   96 ARG   CG       960    4.996556366    6.464000189    7.728726730
   96 ARG   CD       961    4.862884875    0.020928149    7.788058558
   96 ARG   NE       962    4.779721365    0.073154993    7.678676760
   96 ARG   HE       963    4.811563069    0.069981567    7.583932490
   96 ARG   CZ       964    4.649326169    0.092753797    7.702532837
   96 ARG   NH1      965    4.577047093    0.060751090    7.810727421
   96 ARG   HH11     966    4.492933382    0.114807768    7.809443200
   96 ARG   HH12     967    4.605849076    0.020381367    7.897565232
   96 ARG   NH2      968    4.569029177    0.138180598    7.605350462
   96 ARG   HH21     969    4.597276620    0.148578438    7.509990909
   96 ARG   HH22     970    4.478224094    0.159076731    7.641652956
   96 ARG   C        971    5.302630259    6.332281370    7.933100144
   96 ARG   O        972    5.373136019    6.411712462    7.995159975
   97 ALA   N        973    5.303192383    6.201767649    7.958748171
   97 ALA   H        974    5.248618191    6.139552872    7.902596478
   97 ALA   CA       975    5.382799501    6.143050620    8.067498258
   97 ALA   CB       976    5.366064345    5.991112830    8.060661474
   97 ALA   C        977    5.533610169    6.168677804    8.064244960
   97 ALA   O        978    5.582431901    6.229550635    8.159324089
   98 ALA   N        979    5.588087891    6.173891548    7.943014093
   98 ALA   H        980    5.545005584    6.132294714    7.862928617
   98 ALA   CA       981    5.724645551    6.221023631    7.915742092
   98 ALA   CB       982    5.764092412    6.184748258    7.772423011
   98 ALA   C        983    5.738576279    6.373062389    7.925853950
   98 ALA   O        984    5.825318197    6.415176953    8.002225713
   99 ALA   N        985    5.648586691    6.449740771    7.864923539
   99 ALA   H        986    5.578605350    6.410221047    7.805406007
   99 ALA   CA       987    5.641065284    0.107676538    7.880595326
   99 ALA   CB       988    5.520534481    0.167181617    7.807515659
   99 ALA   C        989    5.634932220    0.152632731    8.026719499
   99 ALA   O        990    5.703086504    0.248220603    8.063462026
  100 ILE   N        991    5.555578792    0.083873337    8.108361248
  100 ILE   H        992    5.483988899    0.021954198    8.076076164
  100 ILE   CA       993    5.555675102    0.111948719    8.252657999
  100 ILE   CB       994    5.448321247    0.038970727    8.333628161
  100 ILE   CG1      995    5.314913661    0.077789267    8.269560206
  100 ILE   CG2      996    5.440949008    0.093543741    8.476372484
  100 ILE   CD       997    5.210588926   -0.033939754    8.275980709
  100 ILE   C        998    5.691333376    0.074497528    8.312709375
  100 ILE   O        999    5.748886214    0.159915894    8.379951714
  101 ASN   N       1000    5.749476371    6.446144849    8.285104022
  101 ASN   H       1001    5.697708716    6.372642650    8.241313529
  101 ASN   CA      1002    5.882575562    6.404626344    8.331714738
  101 ASN   CB      1003    5.907358903    6.268072594    8.267286283
  101 ASN   CG      1004    6.018814312    6.183882906    8.329693455
  101 ASN   OD1     1005    6.122911482    6.231858065    8.374301399
  101 ASN   ND2     1006    6.001329710    6.052038047    8.329101962
  101 ASN   HD21    1007    6.069642043    5.986749345    8.361809505
  101 ASN   HD22    1008    5.924251901    6.017349867    8.275670401
  101 ASN   C       1009    5.993411510    0.019479480    8.308469448
  101 ASN   O       1010    6.072165707    0.045746247    8.399232955
  102 MET   N       1011    5.993477940    0.073892266    8.187108524
  102 MET   H       1012    5.958711883    0.020135338    8.110286738
  102 MET   CA      1013    0.033512790    0.173087399    8.139541305
  102 MET   CB      1014    0.008092611    0.202683032    7.991601579
  102 MET   CG      1015    0.055260314    0.092579432    7.896409332
  102 MET   SD      1016    0.028269796    0.164151537    7.730161234
  102 MET   CE      1017    0.155053196    0.289077849    7.728250778
  102 MET   C       1018    0.023584814    0.305301277    8.215924795
  102 MET   O       1019    0.126718238    0.362330146    8.251167728
  103 VAL   N       1020    5.958491495    0.350848291    8.240275542
  103 VAL   H       1021    5.882182513    0.287865606    8.225719095
  103 VAL   CA      1022    5.930141684    0.475244274    8.313310765
  103 VAL   CB      1023    5.787507348    0.525427987    8.289911221
  103 VAL   CG1     1024    5.662117318    0.464838845    8.353300042
  103 VAL   CG2     1025    5.784867578    0.678363421    8.293673318
  103 VAL   C       1026    5.950886442    0.466425450    8.464654624
  103 VAL   O       1027    6.030575552    0.540880600    8.521547746
  104 PHE   N       1028    5.898607000    0.364200379    8.531795921
  104 PHE   H       1029    5.835496811    0.299943206    8.488342660
  104 PHE   CA      1030    5.923810819    0.329776470    0.072225448
  104 PHE   CB      1031    5.857532756    0.194425926    0.098654049
  104 PHE   CG      1032    5.868891839    0.132459003    0.238098294
  104 PHE   CD1     1033    5.964330048    0.032912306    0.255508870
  104 PHE   HD1     1034    6.047993282    0.021606684    0.186546974
  104 PHE   CD2     1035    5.774492892    0.153484402    0.337950043
  104 PHE   HD2     1036    5.691764649    0.223863493    0.328790548
  104 PHE   CE1     1037    5.971912406    6.441111461    0.369027041
  104 PHE   HE1     1038    6.042025172    6.357847702    0.374721013
  104 PHE   CE2     1039    5.781864223    0.070546550    0.449234963
  104 PHE   HE2     1040    5.700464583    0.064944014    0.521510780
  104 PHE   CZ      1041    5.878159260    6.460474709    0.469789157
  104 PHE   HZ      1042    5.876469205    6.410382795    0.566582896
  104 PHE   C       1043    0.017126271    0.324411712    0.097657812
  104 PHE   O       1044    0.066373349    0.384770982    0.192854649
  105 GLN   N       1045    0.093397448    0.262237147    0.008171997
  105 GLN   H       1046    0.052127543    0.200202437   -0.058525553
  105 GLN   CA      1047    0.239835528    0.254484453    0.018485964
  105 GLN   CB      1048    0.298853391    0.145939703   -0.071782362
  105 GLN   CG      1049    0.428925216    0.096712112   -0.008038668
  105 GLN   CD      1050    0.503085140    0.004661807    8.495091159
  105 GLN   OE1     1051    0.442972107   -0.078360933    8.427107624
  105 GLN   NE2     1052    0.634831610    0.019432023    8.484424952
  105 GLN   HE21    1053    0.685922290   -0.036361189    8.419026701
  105 GLN   HE22    1054    0.684921903    0.085479435    8.540353390
  105 GLN   C       1055    0.317425931    0.385304837    0.001833719
  105 GLN   O       1056    0.385577195    0.429873705    0.094018990
  106 MET   N       1057    0.280239510    0.454648430    8.494854157
  106 MET   H       1058    0.216418885    0.425803277    8.423469193
  106 MET   CA      1059    0.352776474    0.576688645    8.456690856
  106 MET   CB      1060    0.400276529    0.575973007    8.311236862
  106 MET   CG      1061    0.522126851    0.497513251    8.262155686
  106 MET   SD      1062    0.678066884    0.562774193    8.332260597
  106 MET   CE      1063    0.727716148    0.664632068    8.194985453
  106 MET   C       1064    0.298512107    0.714998220    8.493262157
  106 MET   O       1065    0.384927155    0.799768725    8.515093102
  107 GLY   N       1066    0.169181436    0.744796178    8.501909307
  107 GLY   H       1067    0.102108019    0.671198625    8.511148023
  107 GLY   CA      1068    0.110831765    0.879688147    8.505066984
  107 GLY   C       1069    0.085330575    0.945714708    8.369418307
  107 GLY   O       1070    0.140899921    0.908322960    8.266239123
  108 GLU   N       1071    0.006360764    1.052653168    8.373825713
  108 GLU   H       1072    0.005223964    1.102514896    8.460510364
  108 GLU   CA      1073    6.009632339    1.117031278    8.253298904
  108 GLU   CB      1074    5.931342662    1.241517809    8.295531529
  108 GLU   CG      1075    5.817769032    1.203499740    8.390725243
  108 GLU   CD      1076    5.790785370    1.330789678    8.471205405
  108 GLU   OE1     1077    5.744881444    1.428856348    8.408748297
  108 GLU   OE2     1078    5.789234616    1.323242458    8.595957350
  108 GLU   C       1079    0.055253724    1.169375578    8.153082605
  108 GLU   O       1080    0.068086477    1.113123269    8.044454319
  109 THR   N       1081    0.157528800    1.232777189    8.209756292
  109 THR   H       1082    0.181515399    1.243555357    8.306241994
  109 THR   CA      1083    0.268411615    1.280972158    8.126116367
  109 THR   CB      1084    0.351730081    1.390662398    8.192728895
  109 THR   OG1     1085    0.378699506    1.356027591    8.328827555
  109 THR   HG1     1086    0.295264812    1.368791703    8.382446352
  109 THR   CG2     1087    0.281215613    1.526212554    8.184686612
  109 THR   C       1088    0.355640785    1.180853279    8.050113386
  109 THR   O       1089    0.384923032    1.194738016    7.931457026
  110 GLY   N       1090    0.374835953    1.077568029    8.131668309
  110 GLY   H       1091    0.362918113    1.085475608    8.230640571
  110 GLY   CA      1092    0.442258032    0.954332900    8.088326976
  110 GLY   C       1093    0.372716107    0.899372762    7.963602739
  110 GLY   O       1094    0.432628984    0.916795210    7.857590866
  111 VAL   N       1095    0.249797538    0.852170932    7.982437915
  111 VAL   H       1096    0.197693940    0.875506928    8.064543475
  111 VAL   CA      1097    0.170848354    0.789072532    7.875691570
  111 VAL   CB      1098    0.055822727    0.705623810    7.932424448
  111 VAL   CG1     1099    0.118117788    0.577378205    7.987954878
  111 VAL   CG2     1100   -0.034225976    0.771001460    8.037435141
  111 VAL   C       1101    0.122612673    0.882111661    7.764199990
  111 VAL   O       1102    0.153000931    0.847684691    7.650086089
  112 ALA   N       1103    0.092981058    1.008495474    7.793152326
  112 ALA   H       1104    0.068364346    1.037193688    7.885735185
  112 ALA   CA      1105    0.053357896    1.109424266    7.693879356
  112 ALA   CB      1106   -0.007689324    1.224923796    7.773517740
  112 ALA   C       1107    0.164161664    1.154683523    7.598566147
  112 ALA   O       1108    0.145292845    1.222792014    7.497896874
  113 GLY   N       1109    0.285239068    1.129903523    7.647697982
  113 GLY   H       1110    0.292968591    1.121646616    7.747056661
  113 GLY   CA      1111    0.415623831    1.147331519    7.582116170
  113 GLY   C       1112    0.436129186    1.047285374    7.468196077
  113 GLY   O       1113    0.535573971    1.063242990    7.397590273
  114 PHE   N       1114    0.351077364    0.945606406    7.457476589
  114 PHE   H       1115    0.297324504    0.930613218    7.540457891
  114 PHE   CA      1116    0.372133189    0.845142963    7.352243689
  114 PHE   CB      1117    0.333569528    0.704102239    7.397293765
  114 PHE   CG      1118    0.426850049    0.626736990    7.490705091
  114 PHE   CD1     1119    0.430270114    0.660885148    7.625392360
  114 PHE   HD1     1120    0.381789903    0.752309875    7.659630768
  114 PHE   CD2     1121    0.488505842    0.511132489    7.444281919
  114 PHE   HD2     1122    0.477872154    0.478405094    7.340855936
  114 PHE   CE1     1123    0.492804308    0.575291263    7.715303052
  114 PHE   HE1     1124    0.495791207    0.605309742    7.820037221
  114 PHE   CE2     1125    0.556140323    0.432931441    7.537170945
  114 PHE   HE2     1126    0.634143927    0.363786605    7.505303961
  114 PHE   CZ      1127    0.556890288    0.459192320    7.673665153
  114 PHE   HZ      1128    0.620565698    0.400716729    7.740051392
  114 PHE   C       1129    0.296905861    0.886581313    7.225605769
  114 PHE   O       1130    0.235462536    0.804020816    7.158235636
  115 THR   N       1131    0.327893354    1.007461340    7.179595884
  115 THR   H       1132    0.403933250    1.057305181    7.221240999
  115 THR   CA      1133    0.269071420    1.065774540    7.058146199
  115 THR   CB      1134    0.326523272    1.204677286    7.029543962
  115 THR   OG1     1135    0.468289695    1.185915240    7.028862419
  115 THR   HG1     1136    0.511492602    1.269007862    6.993789711
  115 THR   CG2     1137    0.277104538    1.298327208    7.139982361
  115 THR   C       1138    0.275942920    0.979183013    6.932208100
  115 THR   O       1139    0.172474384    0.937535342    6.880341298
  116 ASN   N       1140    0.389282464    0.910187054    6.923107380
  116 ASN   H       1141    0.462556382    0.944553134    6.981839483
  116 ASN   CA      1142    0.414337966    0.820337694    6.809485219
  116 ASN   CB      1143    0.564367325    0.793234671    6.796701856
  116 ASN   CG      1144    0.636745572    0.922599553    6.758833627
  116 ASN   OD1     1145    0.595813864    0.998905744    6.671477823
  116 ASN   ND2     1146    0.738366902    0.961743127    6.835173621
  116 ASN   HD21    1147    0.770238013    1.056090696    6.826146657
  116 ASN   HD22    1148    0.774201228    0.900679486    6.905784351
  116 ASN   C       1149    0.328016893    0.694507648    6.820754645
  116 ASN   O       1150    0.243431148    0.677030813    6.733182311
  117 SER   N       1151    0.350733905    0.610263751    6.921147062
  117 SER   H       1152    0.439515871    0.619135815    6.966319928
  117 SER   CA      1153    0.268283374    0.489735036    6.938057892
  117 SER   CB      1154    0.302426705    0.420798350    7.070311883
  117 SER   OG      1155    0.241404394    0.291583462    7.064687930
  117 SER   HG      1156    0.306798710    0.231695614    7.018454974
  117 SER   C       1157    0.117913500    0.517965685    6.936317392
  117 SER   O       1158    0.041960326    0.441533113    6.877002265
  118 LEU   N       1159    0.066934386    0.621216256    7.002884247
  118 LEU   H       1160    0.107176056    0.683048440    7.070402211
  118 LEU   CA      1161    5.979601775    0.645315751    6.995175691
  118 LEU   CB      1162    5.936015423    0.758076711    7.088948698
  118 LEU   CG      1163    5.933641225    0.715503368    7.235878367
  118 LEU   CD1     1164    5.911020786    0.840856165    7.320637745
  118 LEU   CD2     1165    5.811006202    0.631342416    7.271689109
  118 LEU   C       1166    5.932360208    0.687964217    6.856037008
  118 LEU   O       1167    5.840014889    0.626116395    6.803334623
  119 ARG   N       1168    6.000223502    0.778492412    6.786097535
  119 ARG   H       1169    6.074474053    0.825441290    6.833885088
  119 ARG   CA      1170    5.961813858    0.806356507    6.646966539
  119 ARG   CB      1171    6.031436110    0.929726098    6.589122112
  119 ARG   CG      1172    6.184230251    0.923151659    6.584187686
  119 ARG   CD      1173    0.179724278    1.036760761    6.496435921
  119 ARG   NE      1174    0.322129086    1.072084569    6.505505285
  119 ARG   HE      1175    0.387636722    0.997143637    6.495805603
  119 ARG   CZ      1176    0.362130035    1.198500479    6.524901498
  119 ARG   NH1     1177    0.288858284    1.303630802    6.485689539
  119 ARG   HH11    1178    0.305231457    1.398216756    6.513745357
  119 ARG   HH12    1179    0.225394458    1.293680195    6.409042694
  119 ARG   NH2     1180    0.485225234    1.222835869    6.571939283
  119 ARG   HH21    1181    0.531396577    1.311511244    6.574430427
  119 ARG   HH22    1182    0.542189624    1.152373417    6.614262627
  119 ARG   C       1183    5.973517162    0.687757698    6.550997052
  119 ARG   O       1184    5.891005977    0.677093234    6.460395838
  120 MET   N       1185    0.008434417    0.596950603    6.581141795
  120 MET   H       1186    0.073856940    0.621858578    6.652565361
  120 MET   CA      1187    0.020635794    0.465774195    6.515919525
  120 MET   CB      1188    0.158455530    0.403688211    6.539659379
  120 MET   CG      1189    0.270519890    0.486812145    6.476873822
  120 MET   SD      1190    0.432806174    0.419870363    6.528548346
  120 MET   CE      1191    0.545823887    0.533764441    6.451504451
  120 MET   C       1192    5.968142684    0.366028292    6.552894540
  120 MET   O       1193    5.944795886    0.279550496    6.468585922
  121 LEU   N       1194    5.924978093    0.357215655    6.678390863
  121 LEU   H       1195    5.978473329    0.399950345    6.751281043
  121 LEU   CA      1196    5.806017608    0.282562902    6.721831151
  121 LEU   CB      1197    5.803692256    0.273130370    6.874532996
  121 LEU   CG      1198    5.715662794    0.165947917    6.939128085
  121 LEU   CD1     1199    5.746072719    0.170704421    7.089000600
  121 LEU   CD2     1200    5.565162251    0.187472882    6.921873160
  121 LEU   C       1201    5.681692556    0.347677600    6.660900772
  121 LEU   O       1202    5.600715253    0.271239328    6.608649487
  122 GLN   N       1203    5.662446421    0.479283285    6.659877316
  122 GLN   H       1204    5.733056516    0.542631660    6.691520125
  122 GLN   CA      1205    5.548463361    0.532313369    6.583687187
  122 GLN   CB      1206    5.548320458    0.683785699    6.605330992
  122 GLN   CG      1207    5.520240250    0.724032700    6.750247667
  122 GLN   CD      1208    5.458381379    0.863759867    6.757697251
  122 GLN   OE1     1209    5.512583979    0.945498986    6.831918534
  122 GLN   NE2     1210    5.336014263    0.872141925    6.706267221
  122 GLN   HE21    1211    5.288339892    0.960042409    6.706316781
  122 GLN   HE22    1212    5.292894550    0.789092743    6.671002494
  122 GLN   C       1213    5.548236489    0.485284117    6.438081159
  122 GLN   O       1214    5.463114294    0.402815395    6.405163722
  123 GLN   N       1215    5.652632553    0.510411003    6.359590753
  123 GLN   H       1216    5.728397618    0.566652662    6.392729648
  123 GLN   CA      1217    5.674890424    0.466933016    6.220937433
  123 GLN   CB      1218    5.796107527    0.542575129    6.166180244
  123 GLN   CG      1219    5.790907743    0.695101571    6.155278858
  123 GLN   CD      1220    5.930561201    0.728831295    6.102676182
  123 GLN   OE1     1221    6.030357660    0.734186421    6.174377583
  123 GLN   NE2     1222    5.922996879    0.767119482    5.975539274
  123 GLN   HE21    1223    6.010760390    0.798751902    5.939540003
  123 GLN   HE22    1224    5.844294162    0.746448422    5.917425266
  123 GLN   C       1225    5.688822654    0.315976910    6.200188820
  123 GLN   O       1226    5.730409974    0.281235989    6.089760567
  124 LYSH  N       1227    5.666260253    0.232500518    6.301249682
  124 LYSH  H       1228    5.616062245    0.250569077    6.385840866
  124 LYSH  CA      1229    5.678859957    0.086403700    6.290837729
  124 LYSH  CB      1230    5.545836378    0.019673649    6.255327366
  124 LYSH  CG      1231    5.457001870    0.027728773    6.379643564
  124 LYSH  CD      1232    5.306697518    0.015829065    6.353617881
  124 LYSH  CE      1233    5.260341005    0.133829033    6.267946129
  124 LYSH  NZ      1234    5.126697106    0.108987248    6.211982502
  124 LYSH  HZ1     1235    5.087385232    0.180396650    6.154056102
  124 LYSH  HZ2     1236    5.061287849    0.096942000    6.286659433
  124 LYSH  HZ3     1237    5.127628369    0.023962992    6.159350909
  124 LYSH  C       1238    5.803925057    0.014253283    6.240208768
  124 LYSH  O       1239    5.808096519   -0.092192647    6.178697525
  125 ARG   N       1240    5.914490202    0.076775626    6.279658731
  125 ARG   H       1241    5.937873842    0.154696159    6.337821573
  125 ARG   CA      1242    6.047768607    0.029684209    6.239265104
  125 ARG   CB      1243    6.138018991    0.144687339    6.194118608
  125 ARG   CG      1244    6.110216444    0.202238691    6.055113262
  125 ARG   CD      1245    0.081129561    0.352071146    6.067394910
  125 ARG   NE      1246    0.226311493    0.374177871    6.060871903
  125 ARG   HE      1247    0.277505746    0.293631891    6.031012994
  125 ARG   CZ      1248    0.293442357    0.489840496    6.069214370
  125 ARG   NH1     1249    0.230639017    0.607376501    6.083197169
  125 ARG   HH11    1250    0.280006289    0.694338709    6.082549703
  125 ARG   HH12    1251    0.130778989    0.612375223    6.084946318
  125 ARG   NH2     1252    0.425898656    0.475873437    6.054505108
  125 ARG   HH21    1253    0.490369331    0.552007685    6.061413992
  125 ARG   HH22    1254    0.459190322    0.387398100    6.021899673
  125 ARG   C       1255    0.057095762    6.438414042    6.351774587
  125 ARG   O       1256    0.161505268    6.479501337    6.402168958
  126 TRP   N       1257    6.044702103    6.332294117    6.391123965
  126 TRP   H       1258    5.962074947    6.311463420    6.338776980
  126 TRP   CA      1259    0.011644389    6.256395462    6.514638288
  126 TRP   CB      1260   -0.067307387    6.125367419    6.517576245
  126 TRP   CG      1261    5.840022874    6.151191061    6.531828317
  126 TRP   CD1     1262    5.766466386    6.160232347    6.421381981
  126 TRP   HD1     1263    5.798991714    6.154992749    6.317470151
  126 TRP   CD2     1264    5.749998679    6.175364641    6.634946898
  126 TRP   NE1     1265    5.639057232    6.183912061    6.451303615
  126 TRP   HE1     1266    5.559260441    6.171072472    6.392404233
  126 TRP   CE2     1267    5.623747254    6.200291579    6.582403047
  126 TRP   CE3     1268    5.770325526    6.197733149    6.770635534
  126 TRP   HE3     1269    5.867225344    6.174530585    6.814836124
  126 TRP   CZ2     1270    5.519776006    6.241562556    6.664930649
  126 TRP   HZ2     1271    5.416975167    6.212440737    6.643330168
  126 TRP   CZ3     1272    5.673122494    6.249495965    6.855450004
  126 TRP   HZ3     1273    5.692752063    6.270366314    6.960617412
  126 TRP   CH2     1274    5.547616687    6.267774564    6.798571575
  126 TRP   HH2     1275    5.472234796    6.318616382    6.858671113
  126 TRP   C       1276    0.159276085    6.225877229    6.540729137
  126 TRP   O       1277    0.207284245    6.244378766    6.652452051
  127 ASP   N       1278    0.229196278    6.181216405    6.436774122
  127 ASP   H       1279    0.185085813    6.157960521    6.350093705
  127 ASP   CA      1280    0.366611141    6.134010656    6.459090926
  127 ASP   CB      1281    0.423311000    6.047923279    6.346025847
  127 ASP   CG      1282    0.370943142    5.905704356    6.325066967
  127 ASP   OD1     1283    0.253821976    5.883989178    6.362963657
  127 ASP   OD2     1284    0.447774999    5.808534966    6.308417851
  127 ASP   C       1285    0.469528615    6.246769555    6.469418046
  127 ASP   O       1286    0.561008792    6.236071205    6.550949339
  128 GLU   N       1287    0.457896700    6.352669329    6.389799850
  128 GLU   H       1288    0.385902388    6.353887872    6.320400600
  128 GLU   CA      1289    0.532044067    6.479057756    6.401678907
  128 GLU   CB      1290    0.487079048    6.578399522    6.294345920
  128 GLU   CG      1291    0.513147578    0.023934730    6.159007176
  128 GLU   CD      1292    0.498784613    0.124941530    6.044993375
  128 GLU   OE1     1293    0.598249445    0.185972605    6.000193237
  128 GLU   OE2     1294    0.383682700    0.140536168    5.998831472
  128 GLU   C       1295    0.508661829    0.051110634    6.540429189
  128 GLU   O       1296    0.603607519    0.096635361    6.604025994
  129 ALA   N       1297    0.383348075    0.063069605    6.583367920
  129 ALA   H       1298    0.319205755    0.067988645    6.506802056
  129 ALA   CA      1299    0.332628258    0.109197165    6.713411628
  129 ALA   CB      1300    0.181850367    0.083300384    6.714652919
  129 ALA   C       1301    0.391411108    0.027448425    6.828619460
  129 ALA   O       1302    0.449091709    0.090035921    6.917416170
  130 ALA   N       1303    0.404985202    6.384562526    6.809463095
  130 ALA   H       1304    0.342966677    6.341156388    6.744114271
  130 ALA   CA      1305    0.488374282    6.300656458    6.896728096
  130 ALA   CB      1306    0.488176011    6.156980999    6.844122331
  130 ALA   C       1307    0.637899207    6.330645880    6.909172646
  130 ALA   O       1308    0.681265170    6.322949952    7.024017171
  131 VAL   N       1309    0.714894818    6.363404697    6.805780706
  131 VAL   H       1310    0.681794578    6.352806781    6.712006431
  131 VAL   CA      1311    0.853150478    6.409523407    6.825049636
  131 VAL   CB      1312    0.943696777    6.408668044    6.701712921
  131 VAL   CG1     1313    0.982363324    6.266089422    6.661896373
  131 VAL   CG2     1314    0.892260588    6.478860622    6.575866836
  131 VAL   C       1315    0.861392340    0.049474897    6.908467905
  131 VAL   O       1316    0.949031772    0.065283344    6.993312051
  132 ASN   N       1317    0.762345413    0.135744283    6.887494966
  132 ASN   H       1318    0.692441711    0.125824285    6.816670843
  132 ASN   CA      1319    0.755647101    0.258248285    6.968477470
  132 ASN   CB      1320    0.655149889    0.352594711    6.902064547
  132 ASN   CG      1321    0.694887325    0.489829520    6.956767400
  132 ASN   OD1     1322    0.623520695    0.556500034    7.031531705
  132 ASN   ND2     1323    0.785265532    0.555408478    6.884515855
  132 ASN   HD21    1324    0.815447761    0.644567383    6.918262180
  132 ASN   HD22    1325    0.837373431    0.513130483    6.810378439
  132 ASN   C       1326    0.725985952    0.231231328    7.116132143
  132 ASN   O       1327    0.784227968    0.287675547    7.208609021
  133 LEU   N       1328    0.635757035    0.137385948    7.143351655
  133 LEU   H       1329    0.602649570    0.084063553    7.065497400
  133 LEU   CA      1330    0.602834567    0.084199164    7.276388261
  133 LEU   CB      1331    0.491266458   -0.020450734    7.280088520
  133 LEU   CG      1332    0.349316752    0.036279560    7.273596721
  133 LEU   CD1     1333    0.250893478   -0.080408017    7.263299209
  133 LEU   CD2     1334    0.305697727    0.107430054    7.401814201
  133 LEU   C       1335    0.725287807    0.030069494    7.350465346
  133 LEU   O       1336    0.744133501    0.059926535    7.468297191
  134 ALA   N       1337    0.806094558    6.447472745    7.271904067
  134 ALA   H       1338    0.774885190    6.433827334    7.177873072
  134 ALA   CA      1339    0.933219219    6.388388674    7.316191585
  134 ALA   CB      1340    0.969013274    6.273658635    7.221502256
  134 ALA   C       1341    1.047380032    0.000069592    7.336995673
  134 ALA   O       1342    1.127539760   -0.006689829    7.430059263
  135 LYSH  N       1343    1.056123467    0.091139039    7.240449641
  135 LYSH  H       1344    1.002011982    0.091695744    7.156345819
  135 LYSH  CA      1345    1.156162071    0.198853596    7.239145084
  135 LYSH  CB      1346    1.178260195    0.263903553    7.102423135
  135 LYSH  CG      1347    1.230905254    0.162617226    7.000554310
  135 LYSH  CD      1348    1.264279898    0.225252934    6.865012756
  135 LYSH  CE      1349    1.316053864    0.105102359    6.785687903
  135 LYSH  NZ      1350    1.388312999    0.157111712    6.668717620
  135 LYSH  HZ1     1351    1.321690162    0.202968287    6.609907675
  135 LYSH  HZ2     1352    1.438060833    0.085793168    6.619338122
  135 LYSH  HZ3     1353    1.454317682    0.225674031    6.699420580
  135 LYSH  C       1354    1.115699996    0.305260245    7.341380681
  135 LYSH  O       1355    1.111889765    0.421548542    7.301471536
  136 SER   N       1356    1.146118378    0.283677972    7.469050432
  136 SER   H       1357    1.181284206    0.199226506    7.509461084
  136 SER   CA      1358    1.090437075    0.363549667    7.579190676
  136 SER   CB      1359    0.940984723    0.338764375    7.600713154
  136 SER   OG      1360    0.903586536    0.214687715    7.661200710
  136 SER   HG      1361    0.820838542    0.170299997    7.626791706
  136 SER   C       1362    1.152290349    0.354601343    7.718849214
  136 SER   O       1363    1.189941420    0.243807144    7.756745737
  137 ARG   N       1364    1.146904258    0.460789913    7.798767729
  137 ARG   H       1365    1.134908295    0.552856718    7.761599305
  137 ARG   CA      1366    1.162852331    0.451294229    7.944601003
  137 ARG   CB      1367    1.146020791    0.584167865    8.018581383
  137 ARG   CG      1368    1.265454571    0.664233699    7.966269521
  137 ARG   CD      1369    1.238270055    0.810097171    8.003647821
  137 ARG   NE      1370    1.279192694    0.842347784    8.141109429
  137 ARG   HE      1371    1.372426630    0.815585586    8.165425866
  137 ARG   CZ      1372    1.214567873    0.911885551    8.235683991
  137 ARG   NH1     1373    1.111938716    0.986543832    8.192655462
  137 ARG   HH11    1374    1.063288042    1.041446297    8.260624936
  137 ARG   HH12    1375    1.068181507    0.982542632    8.102820088
  137 ARG   NH2     1376    1.239054335    0.898268474    8.366727077
  137 ARG   HH21    1377    1.198396726    0.952671939    8.440131241
  137 ARG   HH22    1378    1.308106848    0.830827765    8.392871990
  137 ARG   C       1379    1.076793353    0.346701022    8.015787646
  137 ARG   O       1380    1.124142922    0.280738898    8.108191073
  138 TRP   N       1381    0.945808891    0.351548075    7.993188815
  138 TRP   H       1382    0.904540512    0.432021694    7.950515842
  138 TRP   CA      1383    0.844310785    0.257600982    8.043001499
  138 TRP   CB      1384    0.712908846    0.292962318    7.973037264
  138 TRP   CG      1385    0.603371966    0.188459876    7.995174979
  138 TRP   CD1     1386    0.546415080    0.156491049    8.111045648
  138 TRP   HD1     1387    0.542154660    0.223065883    8.197256873
  138 TRP   CD2     1388    0.567153041    0.091852387    7.902016209
  138 TRP   NE1     1389    0.475895908    0.044660814    8.096548003
  138 TRP   HE1     1390    0.436892570   -0.009862581    8.170759332
  138 TRP   CE2     1391    0.482707406    0.004749130    7.969862407
  138 TRP   CE3     1392    0.591457850    0.067122257    7.767397256
  138 TRP   HE3     1393    0.676924313    0.117276594    7.721972976
  138 TRP   CZ2     1394    0.425985991    6.384825589    7.903177430
  138 TRP   HZ2     1395    0.352340046    6.320780567    7.951711959
  138 TRP   CZ3     1396    0.534777654    6.448184158    7.699115641
  138 TRP   HZ3     1397    0.529911531    6.452370619    7.590304458
  138 TRP   CH2     1398    0.445657357    6.365832621    7.766893833
  138 TRP   HH2     1399    0.382208151    6.295985674    7.712351597
  138 TRP   C       1400    0.879643924    0.108950465    8.034935357
  138 TRP   O       1401    0.858085851    0.043272331    8.136680838
  139 TYR   N       1402    0.922748858    0.064408159    7.917250410
  139 TYR   H       1403    0.912045674    0.126797276    7.839835254
  139 TYR   CA      1404    0.963125024    6.412725313    7.895818317
  139 TYR   CB      1405    0.999146238    6.403776106    7.747384296
  139 TYR   CG      1406    1.025830930    6.262052302    7.696295740
  139 TYR   CD1     1407    0.919345047    6.188901447    7.645018129
  139 TYR   HD1     1408    0.821864529    6.237343505    7.639509370
  139 TYR   CD2     1409    1.152680451    6.205597087    7.702775285
  139 TYR   HD2     1410    1.225707200    6.252232711    7.768906125
  139 TYR   CE1     1411    0.938522210    6.060917029    7.594289771
  139 TYR   HE1     1412    0.852394264    5.995464587    7.580984110
  139 TYR   CE2     1413    1.177870721    6.082656971    7.643037881
  139 TYR   HE2     1414    1.280784923    6.049181026    7.630033481
  139 TYR   CZ      1415    1.069398078    6.014373320    7.589283663
  139 TYR   OH      1416    1.106282392    5.919302304    7.499305417
  139 TYR   HH      1417    1.024834222    5.870671921    7.467691485
  139 TYR   C       1418    1.083549146    6.373431030    7.981640903
  139 TYR   O       1419    1.077428747    6.273731589    8.053424863
  140 ASN   N       1420    1.181429829    6.463450856    7.979421825
  140 ASN   H       1421    1.174347330    6.537371436    7.912441666
  140 ASN   CA      1422    1.313374668    6.458335705    8.044056136
  140 ASN   CB      1423    1.396467400    6.586081142    8.030257511
  140 ASN   CG      1424    1.515135638    0.074221517    7.936670867
  140 ASN   OD1     1425    1.496669602    0.054382534    7.816703424
  140 ASN   ND2     1426    1.632214868    0.090311548    7.997684046
  140 ASN   HD21    1427    1.722378150    0.079116355    7.955918389
  140 ASN   HD22    1428    1.629739659    0.120065949    8.093123153
  140 ASN   C       1429    1.304464812    6.423231471    8.192717536
  140 ASN   O       1430    1.373473950    6.333318805    8.240509287
  141 GLN   N       1431    1.205546052    6.487366909    8.254298668
  141 GLN   H       1432    1.154711622    6.552881871    8.198395404
  141 GLN   CA      1433    1.158098951    6.473676091    8.392759990
  141 GLN   CB      1434    1.037894636    6.561772470    8.427453223
  141 GLN   CG      1435    1.054101581    6.713638659    8.436617226
  141 GLN   CD      1436    0.920139907    0.294223197    8.464058392
  141 GLN   OE1     1437    0.828795325    0.233459876    8.519673848
  141 GLN   NE2     1438    0.901236720    0.412830426    8.406955009
  141 GLN   HE21    1439    0.808685449    0.450684420    8.406937575
  141 GLN   HE22    1440    0.976706894    0.473993109    8.383249993
  141 GLN   C       1441    1.131170599    6.327430267    8.428805166
  141 GLN   O       1442    1.197063185    6.274030590    8.517895727
  142 THR   N       1443    1.054450826    6.252908181    8.349739597
  142 THR   H       1444    1.035867559    6.287399929    8.257723807
  142 THR   CA      1445    1.022127180    6.111406762    8.373074489
  142 THR   CB      1446    0.915827411    6.085169845    8.479956572
  142 THR   OG1     1447    0.840374778    6.199587790    8.520755846
  142 THR   HG1     1448    0.812735064    6.245630274    8.436395658
  142 THR   CG2     1449    0.978834753    6.037120925    0.010592221
  142 THR   C       1450    0.983065023    6.033961438    8.247022534
  142 THR   O       1451    0.865478791    6.029440325    8.211189380
  143 PRO   N       1452    1.086050283    5.985232990    8.178402518
  143 PRO   CA      1453    1.065051727    5.910555749    8.053521829
  143 PRO   CB      1454    1.201352701    5.848900995    8.021368468
  143 PRO   CG      1455    1.289737804    5.967874864    8.059389170
  143 PRO   CD      1456    1.231211407    5.998688017    8.197354290
  143 PRO   C       1457    0.959152419    5.800544025    8.043934089
  143 PRO   O       1458    0.879089425    5.808267326    7.950862815
  144 ASN   N       1459    0.951409533    5.704462084    8.135588746
  144 ASN   H       1460    1.014925437    5.690508268    8.211556416
  144 ASN   CA      1461    0.858078384    5.592166850    8.118490381
  144 ASN   CB      1462    0.886406525    5.483087799    8.221972364
  144 ASN   CG      1463    1.005049133    5.399328175    8.173867989
  144 ASN   OD1     1464    1.119349325    5.441314148    8.191205731
  144 ASN   ND2     1465    0.983908852    5.290617227    8.100219354
  144 ASN   HD21    1466    1.062027382    5.235074620    8.071728283
  144 ASN   HD22    1467    0.896603866    5.287691664    8.051550697
  144 ASN   C       1468    0.712027892    5.637703431    8.121463353
  144 ASN   O       1469    0.643944794    5.619850053    8.020582956
  145 ARG   N       1470    0.668833763    5.711339160    8.223458834
  145 ARG   H       1471    0.733822854    5.732549726    8.296442363
  145 ARG   CA      1472    0.544683749    5.790051572    8.225121285
  145 ARG   CB      1473    0.535510270    5.875663959    8.351594719
  145 ARG   CG      1474    0.407378201    5.957522624    8.368696264
  145 ARG   CD      1475    0.415899637    6.022723964    8.506851114
  145 ARG   NE      1476    0.294528064    6.103591811    8.525333983
  145 ARG   HE      1477    0.270750565    6.046522320    8.446735182
  145 ARG   CZ      1478    0.274813413    6.179670749    8.633883446
  145 ARG   NH1     1479    0.364461502    6.190488752    8.732895704
  145 ARG   HH11    1480    0.341485076    6.249371727    8.810395146
  145 ARG   HH12    1481    0.453559122    6.145813013    8.741096999
  145 ARG   NH2     1482    0.183035382    6.276983756    8.625935130
  145 ARG   HH21    1483    0.182543049    6.327060829    8.712492117
  145 ARG   HH22    1484    0.129422723    6.318623185    8.552497208
  145 ARG   C       1485    0.527361590    5.869981378    8.095797151
  145 ARG   O       1486    0.427589568    5.845723493    8.028064380
  146 ALA   N       1487    0.626624636    5.949824185    8.057557092
  146 ALA   H       1488    0.708969493    5.962530418    8.112870930
  146 ALA   CA      1489    0.619300559    6.035155957    7.938083282
  146 ALA   CB      1490    0.755880126    6.100324971    7.915441134
  146 ALA   C       1491    0.585280670    5.949487703    7.815949521
  146 ALA   O       1492    0.492339546    5.980696806    7.741665267
  147 LYSH  N       1493    0.645764756    5.832151106    7.799697158
  147 LYSH  H       1494    0.709387292    5.797262493    7.868519073
  147 LYSH  CA      1495    0.639386903    5.749144323    7.678537864
  147 LYSH  CB      1496    0.740087308    5.633974870    7.675629103
  147 LYSH  CG      1497    0.884503631    5.684484119    7.673371996
  147 LYSH  CD      1498    0.979188173    5.570067709    7.636590405
  147 LYSH  CE      1499    1.125463377    5.608345349    7.613185843
  147 LYSH  NZ      1500    1.214139206    5.491258470    7.619254629
  147 LYSH  HZ1     1501    1.179414628    5.419158078    7.559288572
  147 LYSH  HZ2     1502    1.221188855    5.461883457    7.714582829
  147 LYSH  HZ3     1503    1.307867669    5.508180491    7.588774061
  147 LYSH  C       1504    0.499987300    5.688205902    7.662223626
  147 LYSH  O       1505    0.441296789    5.688019473    7.554122988
  148 ARG   N       1506    0.450299416    5.642857015    7.776956864
  148 ARG   H       1507    0.513850129    5.632346764    7.853452618
  148 ARG   CA      1508    0.315271662    5.587814333    7.795645350
  148 ARG   CB      1509    0.288872443    5.531293471    7.935351299
  148 ARG   CG      1510    0.363415172    5.399445342    7.956956828
  148 ARG   CD      1511    0.320491720    5.341514900    8.091900415
  148 ARG   NE      1512    0.343332167    5.426505833    8.209640200
  148 ARG   HE      1513    0.282401698    5.505574860    8.215474723
  148 ARG   CZ      1514    0.434050240    5.398351448    8.304158370
  148 ARG   NH1     1515    0.513679765    5.290639148    8.307407853
  148 ARG   HH11    1516    0.591828409    5.283954556    8.369429193
  148 ARG   HH12    1517    0.483434520    5.202769095    8.270490883
  148 ARG   NH2     1518    0.442246575    5.474404734    8.414173914
  148 ARG   HH21    1519    0.516816001    5.458613294    8.478897371
  148 ARG   HH22    1520    0.365857975    5.535271853    8.435622663
  148 ARG   C       1521    0.202995850    5.689771233    7.775443919
  148 ARG   O       1522    0.093042775    5.660526281    7.728679101
  149 VAL   N       1523    0.224898325    5.812553713    7.821661456
  149 VAL   H       1524    0.286781532    5.824757245    7.899271932
  149 VAL   CA      1525    0.136339100    5.927217295    7.796729072
  149 VAL   CB      1526    0.178633563    6.045787923    7.883699796
  149 VAL   CG1     1527    0.114904257    6.182491662    7.858012801
  149 VAL   CG2     1528    0.149711917    6.006458506    8.028712691
  149 VAL   C       1529    0.129675403    5.947150619    7.645171161
  149 VAL   O       1530    0.021550467    5.959992307    7.587950204
  150 ILE   N       1531    0.246545973    5.953652550    7.582019582
  150 ILE   H       1532    0.333461384    5.947746941    7.631127702
  150 ILE   CA      1533    0.263163763    5.961758630    7.436177921
  150 ILE   CB      1534    0.409162465    5.983400547    7.395809052
  150 ILE   CG1     1535    0.453170697    6.111230909    7.467445868
  150 ILE   CG2     1536    0.414706418    5.999289792    7.243728542
  150 ILE   CD      1537    0.603916821    6.132039370    7.451540208
  150 ILE   C       1538    0.192137524    5.858290489    7.348656223
  150 ILE   O       1539    0.104223071    5.887617658    7.267785495
  151 THR   N       1540    0.214411755    5.729906179    7.375351431
  151 THR   H       1541    0.270457582    5.701482546    7.453149599
  151 THR   CA      1542    0.159658343    5.614458827    7.302652230
  151 THR   CB      1543    0.236651568    5.486539754    7.336061817
  151 THR   OG1     1544    0.234756652    5.459703262    7.476511330
  151 THR   HG1     1545    0.298464362    5.383594448    7.488711732
  151 THR   CG2     1546    0.380970994    5.486364544    7.285240845
  151 THR   C       1547    0.010065715    5.591840864    7.325512834
  151 THR   O       1548   -0.059569380    5.559396554    7.229446682
  152 THR   N       1549    6.014270522    5.631556926    7.440732217
  152 THR   H       1550    6.075483519    5.624401710    7.519494423
  152 THR   CA      1551    5.872310579    5.666035973    7.457166031
  152 THR   CB      1552    5.824019600    5.668612728    7.602322849
  152 THR   OG1     1553    5.883100878    5.770415817    7.683537033
  152 THR   HG1     1554    5.983030317    5.768980866    7.687277860
  152 THR   CG2     1555    5.837997429    5.529126874    7.663646206
  152 THR   C       1556    5.822715096    5.792595264    7.386923572
  152 THR   O       1557    5.727622742    5.778970626    7.310106168
  153 PHE   N       1558    5.883969149    5.910251859    7.396743510
  153 PHE   H       1559    5.958676360    5.926157150    7.461298413
  153 PHE   CA      1560    5.851120529    6.036587338    7.329126892
  153 PHE   CB      1561    5.936717074    6.158386423    7.364506761
  153 PHE   CG      1562    5.864573741    6.284814089    7.411664438
  153 PHE   CD1     1563    5.759965137    6.340205246    7.338785521
  153 PHE   HD1     1564    5.733724214    6.292927596    7.244138699
  153 PHE   CD2     1565    5.906264833    6.349912999    7.527185520
  153 PHE   HD2     1566    5.983542285    6.308671543    7.592066894
  153 PHE   CE1     1567    5.700610715    6.461014086    7.373478214
  153 PHE   HE1     1568    5.634314459    6.513735625    7.304875592
  153 PHE   CE2     1569    5.849042404    6.471987909    7.561040372
  153 PHE   HE2     1570    5.881973326    6.521912202    7.652172787
  153 PHE   CZ      1571    5.743852597    0.038359117    7.488266378
  153 PHE   HZ      1572    5.687796875    0.123293961    7.527302950
  153 PHE   C       1573    5.849810639    6.024989633    7.176562743
  153 PHE   O       1574    5.760475371    6.082893897    7.114955931
  154 ARG   N       1575    5.946557889    5.952037711    7.121714969
  154 ARG   H       1576    6.017210473    5.909111146    7.177976903
  154 ARG   CA      1577    5.954287787    5.931174084    6.976404865
  154 ARG   CB      1578    6.094247507    5.877152326    6.946343635
  154 ARG   CG      1579    6.130985136    5.865375335    6.798277307
  154 ARG   CD      1580    0.221699562    5.847443449    6.764678302
  154 ARG   NE      1581    0.281681452    5.741297680    6.846785725
  154 ARG   HE      1582    0.357598225    5.772280760    6.904028733
  154 ARG   CZ      1583    0.248801179    5.611400399    6.847067142
  154 ARG   NH1     1584    0.173397674    5.552468334    6.753272436
  154 ARG   HH11    1585    0.148443570    5.456245323    6.764115604
  154 ARG   HH12    1586    0.148042016    5.601257147    6.669750274
  154 ARG   NH2     1587    0.289830641    5.535275745    6.949411304
  154 ARG   HH21    1588    0.259352193    5.440306048    6.956591622
  154 ARG   HH22    1589    0.373498986    5.558415871    6.999037627
  154 ARG   C       1590    5.842271902    5.842633598    6.921404547
  154 ARG   O       1591    5.807436390    5.875999892    6.808251168
  155 THR   N       1592    5.794094042    5.735694050    6.984109655
  155 THR   H       1593    5.836812658    5.719661694    7.073097619
  155 THR   CA      1594    5.698868327    5.638385709    6.928643728
  155 THR   CB      1595    5.753306881    5.498334349    6.957497421
  155 THR   OG1     1596    5.760348569    5.470320236    7.097557256
  155 THR   HG1     1597    5.753320811    5.371391405    7.110383114
  155 THR   CG2     1598    5.886017120    5.471746777    6.886144191
  155 THR   C       1599    5.556860413    5.648276886    6.984765054
  155 THR   O       1600    5.465918240    5.609275547    6.911686312
  156 GLY   N       1601    5.545538923    5.689867448    7.110592086
  156 GLY   H       1602    5.620034067    5.745614271    7.147236858
  156 GLY   CA      1603    5.419956422    5.680669720    7.186455240
  156 GLY   C       1604    5.390518487    5.536224709    7.227452915
  156 GLY   O       1605    5.274744459    5.503715695    7.253328812
  157 THR   N       1606    5.490580439    5.450513852    7.245632000
  157 THR   H       1607    5.584928798    5.474703508    7.222975511
  157 THR   CA      1608    5.479808469    5.314500349    7.300375560
  157 THR   CB      1609    5.525927177    5.203979470    7.205164387
  157 THR   OG1     1610    5.664849885    5.221103370    7.175830906
  157 THR   HG1     1611    5.694712378    5.125713413    7.172820465
  157 THR   CG2     1612    5.426259662    5.194701498    7.089451519
  157 THR   C       1613    5.556885685    5.294205298    7.430988547
  157 THR   O       1614    5.676448934    5.322893539    7.427416094
  158 TRP   N       1615    5.489939314    5.238080736    7.531282187
  158 TRP   H       1616    5.397295651    5.204068801    7.515145005
  158 TRP   CA      1617    5.559098681    5.217550449    7.659374739
  158 TRP   CB      1618    5.455444813    5.204465799    7.771154900
  158 TRP   CG      1619    5.390461136    5.335208949    7.816934679
  158 TRP   CD1     1620    5.266836126    5.377529536    7.792124551
  158 TRP   HD1     1621    5.200396922    5.323016620    7.725062968
  158 TRP   CD2     1622    5.445606611    5.434358551    7.897251948
  158 TRP   NE1     1623    5.237455729    5.492569156    7.852085175
  158 TRP   HE1     1624    5.144202526    5.528403272    7.856633789
  158 TRP   CE2     1625    5.344528640    5.526107671    7.923497178
  158 TRP   CE3     1626    5.572722361    5.459832116    7.947389962
  158 TRP   HE3     1627    5.652300626    5.386164370    7.936395688
  158 TRP   CZ2     1628    5.376875795    5.637409381    8.000238875
  158 TRP   HZ2     1629    5.291273938    5.700834907    8.023304803
  158 TRP   CZ3     1630    5.599227793    5.571799315    8.025374606
  158 TRP   HZ3     1631    5.704448510    5.592881795    8.044485122
  158 TRP   CH2     1632    5.499903403    5.662759822    8.059752131
  158 TRP   HH2     1633    5.531695801    5.762800748    8.089138982
  158 TRP   C       1634    5.657783758    5.101306976    7.672100923
  158 TRP   O       1635    5.707842025    5.065258090    7.778519770
  159 ASP   N       1636    5.714430861    5.063173809    7.557969030
  159 ASP   H       1637    5.697335174    5.115142010    7.474255283
  159 ASP   CA      1638    5.816659942    4.958734838    7.542027060
  159 ASP   CB      1639    5.867554001    4.946976248    7.398219940
  159 ASP   CG      1640    5.757010698    4.912676693    7.298173040
  159 ASP   OD1     1641    5.763751508    4.969239433    7.186906170
  159 ASP   OD2     1642    5.674636461    4.820491327    7.316616454
  159 ASP   C       1643    5.939973000    4.971921484    7.631639177
  159 ASP   O       1644    5.978346113    4.870653651    7.689960973
  160 ALA   N       1645    5.993643294    5.093304883    7.640444757
  160 ALA   H       1646    5.973831819    5.167513448    7.576398474
  160 ALA   CA      1647    0.045443316    5.124159008    7.733788937
  160 ALA   CB      1648    0.088155060    5.269558418    7.712822291
  160 ALA   C       1649    0.027073057    5.108590542    7.884878851
  160 ALA   O       1650    0.118416379    5.073966354    7.959622829
  161 TYR   N       1651    5.957286462    5.108286398    7.923489632
  161 TYR   H       1652    5.889483451    5.089698153    7.852382334
  161 TYR   CA      1653    5.914116176    5.099705193    8.063738694
  161 TYR   CB      1654    5.823937357    5.217418011    8.101491997
  161 TYR   CG      1655    5.908426999    5.341688673    8.130303707
  161 TYR   CD1     1656    5.936387995    5.430809844    8.027354632
  161 TYR   HD1     1657    5.898596740    5.411524720    7.926957640
  161 TYR   CD2     1658    5.956849099    5.364107650    8.258654080
  161 TYR   HD2     1659    5.936408925    5.302253639    8.346055257
  161 TYR   CE1     1660    6.012360208    5.544398570    8.052745562
  161 TYR   HE1     1661    6.028976689    5.614613031    7.971045500
  161 TYR   CE2     1662    6.038968665    5.474101415    8.280530856
  161 TYR   HE2     1663    6.089182521    5.481606087    8.376995869
  161 TYR   CZ      1664    0.011386840    5.563420457    8.178307117
  161 TYR   OH      1665    0.113138441    5.653650957    8.178358762
  161 TYR   HH      1666    0.106956603    5.670691750    8.276702868
  161 TYR   C       1667    5.858160393    4.962205216    8.100809692
  161 TYR   O       1668    5.770840145    4.955222056    8.187154459
  162 LYSH  N       1669    5.922197962    4.863518473    8.038767460
  162 LYSH  H       1670    5.993916661    4.874233871    7.969898967
  162 LYSH  CA      1671    5.889198055    4.723341062    8.068272066
  162 LYSH  CB      1672    5.824295588    4.674511245    7.938620277
  162 LYSH  CG      1673    5.688149587    4.737484391    7.908490617
  162 LYSH  CD      1674    5.620238610    4.659092677    7.796013438
  162 LYSH  CE      1675    5.468789631    4.679259605    7.787909557
  162 LYSH  NZ      1676    5.412457119    4.645967226    7.656281733
  162 LYSH  HZ1     1677    5.314306009    4.663640875    7.663655384
  162 LYSH  HZ2     1678    5.421297316    4.550845907    7.626719162
  162 LYSH  HZ3     1679    5.446459703    4.712473524    7.589792565
  162 LYSH  C       1680    6.014162676    4.639133617    8.094748760
  162 LYSH  O1      1681    6.119881020    4.677533037    8.040212079
  162 LYSH  O2      1682    6.023284859    4.535980672    8.164740559
  163 EDSR  F2      1683    5.814096147    0.413232130    7.605683500
  163 EDSR  dMe1    1684    5.931781293    0.355633392    7.526697524
  163 EDSR  CE1     1685    5.893015382    0.337343873    7.530181884
  163 EDSR  dHE1    1686    5.986927615    0.312159687    7.553579816
  163 EDSR  dH4     1687    5.899340180    0.369082990    7.554066184
  163 EDSR  F1      1688    5.692655678    0.423310866    7.538823177
  163 EDSR  dH3     1689    5.682558264    0.383422284    7.437896187
  163 EDSR  CD1     1690    5.831929595    0.307517543    7.415861542
  163 EDSR  HD1     1691    5.874338495    0.247597928    7.335278685
  163 EDSR  CG      1692    5.708293418    0.356495021    7.417947882
  163 EDSR  HG      1693    5.612066015    0.345671640    7.318242223
  163 EDSR  CE3     1694    5.581381677    0.479040698    7.600710608
  163 EDSR  HE3     1695    5.485226980    0.479927364    7.549382442
  163 EDSR  CZ2     1696    5.825458523    0.459541854    7.736249345
  163 EDSR  HZ2     1697    5.922203762    0.464509822    7.786202654
  163 EDSR  dMe2    1698    5.956245284    0.455327128    7.815515170
  163 EDSR  CZ3     1699    5.592689281    0.516840818    7.733983141
  163 EDSR  HZ3     1700    5.507313572    0.562653731    7.783914861
  163 EDSR  d2Me    1701    5.472024368    0.572099811    7.810103404
  163 EDSR  CH2     1702    5.713861969    0.510254851    7.801769150
  163 EDSR  HH2     1703    5.718622867    0.525886968    7.909528026
  163 EDSR  d3Me    1704    0.011335296    0.411318806    7.565817349
  163 EDSR  d4Me    1705    0.118417316    0.348970019    7.476072914
  163 EDSR  d5Me    1706    0.038099735    0.384567551    7.714054641
  163 EDSR  dC10    1707    0.074026587    0.387970530    7.334947069
  164 CL-   CL      1708    0.578061034    4.903107988    1.667994067
  165 CL-   CL      1709    3.848961477    6.024787347    5.738506757
  166 CL-   CL      1710    1.289841361    1.326659424    7.058874051
  167 CL-   CL      1711    4.847888032    2.667388660    0.743438617
  168 CL-   CL      1712    1.215495811    2.405730760    0.604751234
  169 CL-   CL      1713    4.606795689    2.398343917    7.445035195
  170 CL-   CL      1714    5.847796072    4.138924106    4.024096283
  171 CL-   CL      1715    1.411351825    5.332786567    7.418486919
  172 CL-   CL      1716    1.981227853    0.456634759    3.604477347
    1 SOLV  OW      1717    1.528510585    0.102834266    1.808486247
    1 SOLV  HW1     1718    1.543509549    0.201418452    1.815986802
    1 SOLV  HW2     1719    1.582110842    0.055546676    1.878421690
    2 SOLV  OW      1720    1.924444145    3.982250287    2.607214839
    2 SOLV  HW1     1721    1.937794201    4.080217533    2.592238524
    2 SOLV  HW2     1722    2.006458511    3.932680986    2.578638366
    3 SOLV  OW      1723    2.230967807    5.382239106    5.863053521
    3 SOLV  HW1     1724    2.262393630    5.320593267    5.935249776
    3 SOLV  HW2     1725    2.165964427    5.447924127    5.901264521
    4 SOLV  OW      1726    2.144577491    1.176169628    0.128262574
    4 SOLV  HW1     1727    2.082877173    1.135802720    0.195817384
    4 SOLV  HW2     1728    2.200375260    1.246683476    0.172017525
    5 SOLV  OW      1729    4.392170147    1.941453342    5.870238528
    5 SOLV  HW1     1730    4.439288377    2.019127164    5.828444799
    5 SOLV  HW2     1731    4.324561081    1.905074953    5.806162837
    6 SOLV  OW      1732    0.255891131    3.346225530    2.068493331
    6 SOLV  HW1     1733    0.165198597    3.308751484    2.087745698
    6 SOLV  HW2     1734    0.246990219    3.426246233    2.009184360
    7 SOLV  OW      1735    0.289768262    4.875337647    3.897188960
    7 SOLV  HW1     1736    0.310322905    4.799748803    3.959349428
    7 SOLV  HW2     1737    0.215502005    4.848710611    3.835743036
    8 SOLV  OW      1738    1.524838092    1.058708734    1.087508606
    8 SOLV  HW1     1739    1.578076071    1.069419726    1.171479203
    8 SOLV  HW2     1740    1.524126648    0.962414179    1.060546710
    9 SOLV  OW      1741    2.447882254    2.641425400    5.255423323
    9 SOLV  HW1     1742    2.427688846    2.703046086    5.179297201
    9 SOLV  HW2     1743    2.546479404    2.640209700    5.272071673
   10 SOLV  OW      1744    4.742411940    6.359152477    2.093851618
   10 SOLV  HW1     1745    4.767831621    6.371030971    2.189834977
   10 SOLV  HW2     1746    4.693959516    6.272388886    2.082693114
   11 SOLV  OW      1747    4.496424394    1.685983499    4.107970068
   11 SOLV  HW1     1748    4.407170423    1.725720622    4.129294776
   11 SOLV  HW2     1749    4.552068859    1.682532020    4.190987226
   12 SOLV  OW      1750    3.673749911    3.361423098    6.591518723
   12 SOLV  HW1     1751    3.736108267    3.436236245    6.614200872
   12 SOLV  HW2     1752    3.593114563    3.366206507    6.650468993
   13 SOLV  OW      1753    1.658451184    4.460765412    5.579959809
   13 SOLV  HW1     1754    1.583821382    4.510951027    5.623684735
   13 SOLV  HW2     1755    1.735943807    4.522270942    5.565397868
   14 SOLV  OW      1756    2.427274950    0.093165092    3.624332263
   14 SOLV  HW1     1757    2.435148750    0.190340071    3.602081534
   14 SOLV  HW2     1758    2.350947840    0.079507028    3.687480502
   15 SOLV  OW      1759    0.763777142    1.720749458    6.708985816
   15 SOLV  HW1     1760    0.798365181    1.782123380    6.779957549
   15 SOLV  HW2     1761    0.785028059    1.758625479    6.618908702
   16 SOLV  OW      1762    4.205282955    3.590172684    1.641147181
   16 SOLV  HW1     1763    4.179172335    3.497176243    1.615262821
   16 SOLV  HW2     1764    4.298889868    3.608151414    1.610904872
   17 SOLV  OW      1765    2.256087914    0.440374906    6.930066045
   17 SOLV  HW1     1766    2.289294014    0.361205033    6.878787039
   17 SOLV  HW2     1767    2.295369655    0.523890331    6.891566915
   18 SOLV  OW      1768    3.097263963    1.949478182    0.579272058
   18 SOLV  HW1     1769    3.129330895    1.857201410    0.557899607
   18 SOLV  HW2     1770    3.127984541    2.012742292    0.508180698
   19 SOLV  OW      1771    3.232983729    0.646354634    5.606558831
   19 SOLV  HW1     1772    3.145174580    0.685374651    5.634254821
   19 SOLV  HW2     1773    3.304460673    0.677241689    5.669305095
   20 SOLV  OW      1774    2.075011956    2.558323603    2.157888447
   20 SOLV  HW1     1775    2.105780456    2.650126516    2.132875867
   20 SOLV  HW2     1776    2.065348341    2.552322587    2.257239956
   21 SOLV  OW      1777    5.109539013    4.718222720    6.850995920
   21 SOLV  HW1     1778    5.108707168    4.723183036    6.751122153
   21 SOLV  HW2     1779    5.026268594    4.672904437    6.882813943
   22 SOLV  OW      1780    0.333031966    1.857430770    5.873110528
   22 SOLV  HW1     1781    0.350794956    1.769753585    5.917801291
   22 SOLV  HW2     1782    0.398835809    1.871030212    5.799050071
   23 SOLV  OW      1783    4.530476049    2.513853617    6.225990313
   23 SOLV  HW1     1784    4.455487187    2.491903773    6.288399928
   23 SOLV  HW2     1785    4.496734101    2.513337439    6.131855896
   24 SOLV  OW      1786    4.103308594    2.983898178    8.521895801
   24 SOLV  HW1     1787    4.197182298    2.968891107    8.552921418
   24 SOLV  HW2     1788    4.077234810    3.078860863    8.539283221
   25 SOLV  OW      1789    4.921092498    0.792778180    4.243816673
   25 SOLV  HW1     1790    4.876297904    0.720333909    4.191420672
   25 SOLV  HW2     1791    4.855041622    0.834467719    4.306261575
   26 SOLV  OW      1792    3.513811264    3.101314249    6.315584270
   26 SOLV  HW1     1793    3.418513361    3.128413236    6.329148903
   26 SOLV  HW2     1794    3.572748778    3.181736450    6.323246592
   27 SOLV  OW      1795    1.713599022    3.173429441    0.604717488
   27 SOLV  HW1     1796    1.786650130    3.105494694    0.597752959
   27 SOLV  HW2     1797    1.670611765    3.167037656    0.694780416
   28 SOLV  OW      1798    1.757642476    5.286302835    2.436563054
   28 SOLV  HW1     1799    1.821838806    5.351940649    2.476193842
   28 SOLV  HW2     1800    1.756473029    5.296709603    2.337112601
   29 SOLV  OW      1801    3.095635558    1.896551459    1.591987366
   29 SOLV  HW1     1802    3.017205590    1.881182587    1.652092300
   29 SOLV  HW2     1803    3.142176694    1.809677986    1.575046594
   30 SOLV  OW      1804    4.308209802    1.263598737    5.924827987
   30 SOLV  HW1     1805    4.255943859    1.312957036    5.855314665
   30 SOLV  HW2     1806    4.400935279    1.300756758    5.929445694
   31 SOLV  OW      1807    5.399072909    1.186869056    5.911233790
   31 SOLV  HW1     1808    5.372815781    1.163585971    5.817593379
   31 SOLV  HW2     1809    5.469841628    1.123616747    5.942714211
   32 SOLV  OW      1810    0.723255262    5.175671346    7.996834667
   32 SOLV  HW1     1811    0.627909794    5.145527266    7.997635517
   32 SOLV  HW2     1812    0.776768019    5.115417042    7.937624282
   33 SOLV  OW      1813    0.227999935    0.107353602    4.400392705
   33 SOLV  HW1     1814    0.298018170    0.064732975    4.457672489
   33 SOLV  HW2     1815    0.150492337    0.134752737    4.457330596
   34 SOLV  OW      1816    5.407918150    1.546159700    0.558432116
   34 SOLV  HW1     1817    5.321583445    1.495727202    0.560150763
   34 SOLV  HW2     1818    5.478662669    1.489698648    0.515918242
   35 SOLV  OW      1819    2.284811252    2.723668649    2.364665539
   35 SOLV  HW1     1820    2.367877525    2.773061996    2.390363812
   35 SOLV  HW2     1821    2.204641060    2.775720610    2.394049299
   36 SOLV  OW      1822    4.872860969    3.315060300    3.993593129
   36 SOLV  HW1     1823    4.805173106    3.307488338    4.066812680
   36 SOLV  HW2     1824    4.951341244    3.367839918    4.026077772
   37 SOLV  OW      1825    6.016792170    5.216052917    1.962108688
   37 SOLV  HW1     1826    5.988971066    5.155385670    2.036577080
   37 SOLV  HW2     1827    6.025106313    5.309541812    1.996616200
   38 SOLV  OW      1828    2.890056064    5.603124308    4.970563878
   38 SOLV  HW1     1829    2.875229000    5.594705302    5.069099993
   38 SOLV  HW2     1830    2.814100412    5.653669400    4.929625121
   39 SOLV  OW      1831    0.703139042    2.243515582    7.160854951
   39 SOLV  HW1     1832    0.754195841    2.201039735    7.086094972
   39 SOLV  HW2     1833    0.752148474    2.229482931    7.246885253
   40 SOLV  OW      1834    2.018386633    2.898370941    3.157371895
   40 SOLV  HW1     1835    2.064401339    2.957751915    3.223376636
   40 SOLV  HW2     1836    2.086089160    2.840965033    3.111317611
   41 SOLV  OW      1837    5.927748556    3.882890671    2.657946911
   41 SOLV  HW1     1838    6.000166183    3.893393999    2.589789480
   41 SOLV  HW2     1839    5.956595359    3.924918527    2.743979359
   42 SOLV  OW      1840    2.241017662    0.444674919    2.750840354
   42 SOLV  HW1     1841    2.171425662    0.489501879    2.694736931
   42 SOLV  HW2     1842    2.202487656    0.422657424    2.840454815
   43 SOLV  OW      1843    4.389639921    6.211857404    4.520115484
   43 SOLV  HW1     1844    4.487286017    6.217730151    4.540871323
   43 SOLV  HW2     1845    4.377279902    6.195984245    4.422159443
   44 SOLV  OW      1846    0.254527491    2.102010569    2.524538144
   44 SOLV  HW1     1847    0.316460536    2.049215692    2.582650727
   44 SOLV  HW2     1848    0.253180719    2.197214773    2.555106610
   45 SOLV  OW      1849    5.594781798    5.608093922    6.067459770
   45 SOLV  HW1     1850    5.545222988    5.692386862    6.088404676
   45 SOLV  HW2     1851    5.656733112    5.586238970    6.142855137
   46 SOLV  OW      1852    4.237576744    2.614684995    7.192709213
   46 SOLV  HW1     1853    4.143425400    2.604090829    7.160719290
   46 SOLV  HW2     1854    4.293951011    2.651530091    7.118787159
   47 SOLV  OW      1855    5.550341733    2.004004698    1.574981029
   47 SOLV  HW1     1856    5.601089213    2.024590068    1.658653125
   47 SOLV  HW2     1857    5.452735573    1.997874220    1.595850237
   48 SOLV  OW      1858    3.701777066    4.698662912    0.276572941
   48 SOLV  HW1     1859    3.733470872    4.647695997    0.356560176
   48 SOLV  HW2     1860    3.738251181    4.791720268    0.279742756
   49 SOLV  OW      1861    5.194033954    1.137014606    3.416067672
   49 SOLV  HW1     1862    5.135456990    1.171338416    3.342646418
   49 SOLV  HW2     1863    5.279276876    1.102108933    3.377140698
   50 SOLV  OW      1864    4.503878457    0.010831265    3.124000808
   50 SOLV  HW1     1865    4.533144439    0.106446692    3.125126863
   50 SOLV  HW2     1866    4.404180167    0.006561875    3.117511747
   51 SOLV  OW      1867    5.967646485    3.989693263    6.515873970
   51 SOLV  HW1     1868    5.906287219    3.940569807    6.454051581
   51 SOLV  HW2     1869    6.059683257    3.991735802    6.476820872
   52 SOLV  OW      1870    4.500761481    5.135581720    0.324991272
   52 SOLV  HW1     1871    4.577018973    5.126600342    0.260927293
   52 SOLV  HW2     1872    4.414369735    5.126333670    0.275483513
   53 SOLV  OW      1873    1.693626867    1.142778156    3.388103937
   53 SOLV  HW1     1874    1.683027575    1.094336818    3.474943674
   53 SOLV  HW2     1875    1.687064611    1.241307834    3.403880626
   54 SOLV  OW      1876    1.271627391    1.119840660    6.175842845
   54 SOLV  HW1     1877    1.353496083    1.071084728    6.145503976
   54 SOLV  HW2     1878    1.196971720    1.102882604    6.111507516
   55 SOLV  OW      1879    3.944438661    2.300230073    7.305333769
   55 SOLV  HW1     1880    3.911304564    2.346878021    7.223320476
   55 SOLV  HW2     1881    3.983920914    2.367270509    7.368157400
   56 SOLV  OW      1882    3.896937888    1.738790296    6.181733712
   56 SOLV  HW1     1883    3.914226632    1.653807728    6.131942681
   56 SOLV  HW2     1884    3.801537464    1.765991446    6.169127286
   57 SOLV  OW      1885    2.929535932    0.054260005    4.539366420
   57 SOLV  HW1     1886    2.966905074    0.031908883    4.629388816
   57 SOLV  HW2     1887    2.962769451    0.144167472    4.510865764
   58 SOLV  OW      1888    2.879080665    0.467647940    6.813696397
   58 SOLV  HW1     1889    2.848706988    0.451864128    6.719736862
   58 SOLV  HW2     1890    2.898733576    0.379951712    6.857550904
   59 SOLV  OW      1891    0.680992205    4.992162915    7.716991625
   59 SOLV  HW1     1892    0.701675564    4.896167873    7.735892263
   59 SOLV  HW2     1893    0.582014000    5.006128927    7.719878884
   60 SOLV  OW      1894    4.721969146    3.286530320    2.660164450
   60 SOLV  HW1     1895    4.780107001    3.206271912    2.673530003
   60 SOLV  HW2     1896    4.779160357    3.366315464    2.641096620
   61 SOLV  OW      1897    2.660984612    3.299862256    0.832827751
   61 SOLV  HW1     1898    2.622538530    3.388703046    0.857913406
   61 SOLV  HW2     1899    2.586901029    3.236854684    0.809552058
   62 SOLV  OW      1900    4.341622493    0.175227858    4.360603368
   62 SOLV  HW1     1901    4.371438508    0.145763526    4.269812784
   62 SOLV  HW2     1902    4.407970558    0.239977321    4.398093389
   63 SOLV  OW      1903    3.964570557    2.860474654    6.099167405
   63 SOLV  HW1     1904    4.008578248    2.796416845    6.162096059
   63 SOLV  HW2     1905    3.916261542    2.930697750    6.151464700
   64 SOLV  OW      1906    3.408168582    3.747363786    6.616617491
   64 SOLV  HW1     1907    3.399180647    3.655859612    6.577294384
   64 SOLV  HW2     1908    3.381895718    3.744920941    6.713073993
   65 SOLV  OW      1909    0.860257546    2.936311335    0.088887081
   65 SOLV  HW1     1910    0.894876817    2.848512676    0.055826826
   65 SOLV  HW2     1911    0.828556289    2.926265057    0.183196028
   66 SOLV  OW      1912    3.306971229    5.138324616    2.750385688
   66 SOLV  HW1     1913    3.265011084    5.124673317    2.840124604
   66 SOLV  HW2     1914    3.243136343    5.187065409    2.690808018
   67 SOLV  OW      1915    1.614725185    2.319047801    1.260217592
   67 SOLV  HW1     1916    1.549836008    2.252985362    1.297969635
   67 SOLV  HW2     1917    1.578759381    2.355825901    1.174462664
   68 SOLV  OW      1918    0.291158873    1.941904432    5.430867814
   68 SOLV  HW1     1919    0.231966534    2.013654247    5.467587024
   68 SOLV  HW2     1920    0.367079269    1.983639509    5.380924434
   69 SOLV  OW      1921    5.141409667    4.759143476    1.314384334
   69 SOLV  HW1     1922    5.197322473    4.681603169    1.343732928
   69 SOLV  HW2     1923    5.083400379    4.731325297    1.237826196
   70 SOLV  OW      1924    0.058435146    2.811364549    2.661157705
   70 SOLV  HW1     1925    0.060478948    2.856065087    2.571727542
   70 SOLV  HW2     1926    0.021936829    2.718783912    2.651320759
   71 SOLV  OW      1927    3.595594602    2.776057259    3.090150022
   71 SOLV  HW1     1928    3.508868830    2.825726934    3.086742293
   71 SOLV  HW2     1929    3.579399487    2.682904415    3.122712390
   72 SOLV  OW      1930    4.728771609    6.480673578    0.627180946
   72 SOLV  HW1     1931    4.804506843    6.420468255    0.652470390
   72 SOLV  HW2     1932    4.760882172    6.548798517    0.561393583
   73 SOLV  OW      1933    5.888387286    5.447528947    4.770716684
   73 SOLV  HW1     1934    5.908053802    5.504270678    4.690756062
   73 SOLV  HW2     1935    5.789484169    5.435897061    4.779823828
   74 SOLV  OW      1936    3.722142851    5.686659194    1.901874530
   74 SOLV  HW1     1937    3.674021710    5.691016368    1.989427021
   74 SOLV  HW2     1938    3.812800874    5.646755118    1.915616309
   75 SOLV  OW      1939    5.215872813    1.940198779    1.165990669
   75 SOLV  HW1     1940    5.313118662    1.919463683    1.176638837
   75 SOLV  HW2     1941    5.198006498    1.968821863    1.071854703
   76 SOLV  OW      1942    1.204231591    4.792652488    5.700730679
   76 SOLV  HW1     1943    1.211679098    4.892091021    5.708254480
   76 SOLV  HW2     1944    1.125389634    4.761043321    5.753502668
   77 SOLV  OW      1945    6.045219598    4.417409560    5.629498115
   77 SOLV  HW1     1946    6.110515559    4.425960948    5.554242701
   77 SOLV  HW2     1947    6.094793997    4.411729218    5.716159514
   78 SOLV  OW      1948    4.570822572    5.419101010    0.081594085
   78 SOLV  HW1     1949    4.499458162    5.406516876    0.012682222
   78 SOLV  HW2     1950    4.529778672    5.452859170    0.166304505
   79 SOLV  OW      1951    1.708639779    4.393924534    4.149594757
   79 SOLV  HW1     1952    1.617052993    4.370459058    4.182172384
   79 SOLV  HW2     1953    1.760693052    4.435976709    4.223906269
   80 SOLV  OW      1954    2.214343061    5.163485969    4.992907590
   80 SOLV  HW1     1955    2.260601193    5.237061123    4.943441048
   80 SOLV  HW2     1956    2.262245094    5.077204134    4.976754676
   81 SOLV  OW      1957    3.829774666    0.744240759    6.240261383
   81 SOLV  HW1     1958    3.811475739    0.662238612    6.294491306
   81 SOLV  HW2     1959    3.743188131    0.786433303    6.213378642
   82 SOLV  OW      1960    3.269838123    3.188651089    4.821443272
   82 SOLV  HW1     1961    3.354342303    3.170662584    4.871797211
   82 SOLV  HW2     1962    3.191490171    3.176481210    4.882382317
   83 SOLV  OW      1963    1.845417054    5.599796868    6.461591833
   83 SOLV  HW1     1964    1.929798091    5.556530482    6.429843668
   83 SOLV  HW2     1965    1.832303391    5.579985288    6.558728903
   84 SOLV  OW      1966    2.444407768    5.597779541    7.926143076
   84 SOLV  HW1     1967    2.507083698    5.608642466    7.848982273
   84 SOLV  HW2     1968    2.358546505    5.557862054    7.893979524
   85 SOLV  OW      1969    5.445363526    0.652402977    1.629022362
   85 SOLV  HW1     1970    5.387272997    0.580568225    1.590742816
   85 SOLV  HW2     1971    5.538328256    0.617436567    1.640640301
   86 SOLV  OW      1972    4.726319346    3.337026356    1.548976625
   86 SOLV  HW1     1973    4.635608037    3.318592007    1.586814857
   86 SOLV  HW2     1974    4.783341280    3.380423932    1.618727770
   87 SOLV  OW      1975    1.830812674    3.260452482    6.348197183
   87 SOLV  HW1     1976    1.882739108    3.179212264    6.321668733
   87 SOLV  HW2     1977    1.733347181    3.244209446    6.332811502
   88 SOLV  OW      1978    4.813638544    5.028180576    2.016332650
   88 SOLV  HW1     1979    4.908435528    5.028427817    1.984496389
   88 SOLV  HW2     1980    4.774561962    4.936965247    2.003969412
   89 SOLV  OW      1981    2.698141322    5.030793891    0.484471558
   89 SOLV  HW1     1982    2.600400812    5.030891881    0.463332489
   89 SOLV  HW2     1983    2.723597600    5.118661334    0.524861592
   90 SOLV  OW      1984    0.856086637    5.302178587    6.950034743
   90 SOLV  HW1     1985    0.937189466    5.247324363    6.970367507
   90 SOLV  HW2     1986    0.866913262    5.345849034    6.860727604
   91 SOLV  OW      1987    5.503742125    2.554301229    5.172655790
   91 SOLV  HW1     1988    5.578583047    2.510077053    5.222083708
   91 SOLV  HW2     1989    5.421504837    2.554093328    5.229550765
   92 SOLV  OW      1990    2.521507356    5.655429591    3.340666822
   92 SOLV  HW1     1991    2.447774488    5.638260771    3.275331085
   92 SOLV  HW2     1992    2.507784889    5.598919901    3.422020289
   93 SOLV  OW      1993    1.113404886    2.572227507    8.161121041
   93 SOLV  HW1     1994    1.023229305    2.534492869    8.182205452
   93 SOLV  HW2     1995    1.111710201    2.671459807    8.173375530
   94 SOLV  OW      1996    5.028806688    2.643435037    5.113667969
   94 SOLV  HW1     1997    5.055270287    2.563865662    5.059184368
   94 SOLV  HW2     1998    4.999754926    2.717308334    5.052850280
   95 SOLV  OW      1999    3.486740887    3.138653349    1.223785439
   95 SOLV  HW1     2000    3.499187810    3.234618588    1.249000675
   95 SOLV  HW2     2001    3.450840886    3.133054785    1.130619363
   96 SOLV  OW      2002    5.065551587    1.353334673    5.876876362
   96 SOLV  HW1     2003    5.105266120    1.380228500    5.964623523
   96 SOLV  HW2     2004    5.138122638    1.345079997    5.808572781
   97 SOLV  OW      2005    2.379918181    5.065966832    0.645911472
   97 SOLV  HW1     2006    2.455720530    5.090663505    0.706278370
   97 SOLV  HW2     2007    2.414684260    5.012413543    0.568947604
   98 SOLV  OW      2008    3.743231762    3.141303381    7.294056174
   98 SOLV  HW1     2009    3.675471538    3.075056882    7.325994241
   98 SOLV  HW2     2010    3.700196822    3.204622805    7.229723348
   99 SOLV  OW      2011    5.606275460    5.467933475    4.781759794
   99 SOLV  HW1     2012    5.585452596    5.372896761    4.758639788
   99 SOLV  HW2     2013    5.633276308    5.517214646    4.699041137
  100 SOLV  OW      2014    1.517503834    0.337800562    3.727982236
  100 SOLV  HW1     2015    1.498626740    0.356907195    3.824307964
  100 SOLV  HW2     2016    1.473663990    0.251806828    3.701843602
  101 SOLV  OW      2017    4.630495848    2.157885585    2.637649314
  101 SOLV  HW1     2018    4.703997211    2.114786749    2.689995723
  101 SOLV  HW2     2019    4.655025151    2.159325400    2.540714662
  102 SOLV  OW      2020    5.333308732    1.722851244    4.589949479
  102 SOLV  HW1     2021    5.265598159    1.668986818    4.640088841
  102 SOLV  HW2     2022    5.329298399    1.699370152    4.492827430
  103 SOLV  OW      2023    4.851957906    5.033585901    2.924311210
  103 SOLV  HW1     2024    4.931562448    5.085941013    2.893943969
  103 SOLV  HW2     2025    4.872295081    4.935827748    2.918846875
  104 SOLV  OW      2026    5.732428857    2.684808671    6.046561118
  104 SOLV  HW1     2027    5.740083133    2.758373692    6.113863815
  104 SOLV  HW2     2028    5.635886554    2.666708108    6.027798703
  105 SOLV  OW      2029    4.489818627    5.131520961    1.530385992
  105 SOLV  HW1     2030    4.457898442    5.097645141    1.618893710
  105 SOLV  HW2     2031    4.422481359    5.195189669    1.492808591
  106 SOLV  OW      2032    2.189443492    6.003083103    8.416989298
  106 SOLV  HW1     2033    2.097811765    5.984771957    8.452603762
  106 SOLV  HW2     2034    2.194336574    5.974495902    8.321287080
  107 SOLV  OW      2035    0.307270332    5.757664067    3.409599831
  107 SOLV  HW1     2036    0.354813068    5.842046594    3.434486524
  107 SOLV  HW2     2037    0.285078940    5.759417642    3.312108469
  108 SOLV  OW      2038    0.911321557    1.876229782    0.760244244
  108 SOLV  HW1     2039    0.979676816    1.873348960    0.687310498
  108 SOLV  HW2     2040    0.957279221    1.884100960    0.848709047
  109 SOLV  OW      2041    3.056390772    2.398230937    4.793143843
  109 SOLV  HW1     2042    2.997665928    2.476458726    4.772362493
  109 SOLV  HW2     2043    3.068330815    2.390886666    4.892156797
  110 SOLV  OW      2044    5.651836841    4.816966379    0.027288769
  110 SOLV  HW1     2045    5.687070967    4.813785984   -0.066244748
  110 SOLV  HW2     2046    5.728305095    4.817018593    0.091730076
  111 SOLV  OW      2047    3.616451531    4.049027269    3.166413474
  111 SOLV  HW1     2048    3.577350749    4.050516198    3.258440501
  111 SOLV  HW2     2049    3.582532318    3.968930748    3.117076870
  112 SOLV  OW      2050    5.193481894    5.546806368    5.970045657
  112 SOLV  HW1     2051    5.122524466    5.593431844    5.917214064
  112 SOLV  HW2     2052    5.205835178    5.454076301    5.934710233
  113 SOLV  OW      2053    3.671851139    5.930606705    1.103099327
  113 SOLV  HW1     2054    3.695374789    6.025160709    1.125600516
  113 SOLV  HW2     2055    3.572814105    5.922698870    1.091730060
  114 SOLV  OW      2056    2.319658632    1.581506806    5.647760565
  114 SOLV  HW1     2057    2.418315864    1.576981725    5.632066369
  114 SOLV  HW2     2058    2.282884108    1.488852617    5.655693732
  115 SOLV  OW      2059    4.976488531    5.866838099    6.971424897
  115 SOLV  HW1     2060    5.001039291    5.943552342    6.912160629
  115 SOLV  HW2     2061    4.973719766    5.897719729    7.066497136
  116 SOLV  OW      2062    4.043345757    3.114333140    4.123447301
  116 SOLV  HW1     2063    4.005205329    3.206569738    4.117296081
  116 SOLV  HW2     2064    4.001871987    3.066194594    4.200665623
  117 SOLV  OW      2065    2.774181852    4.019878590    6.264248758
  117 SOLV  HW1     2066    2.836508259    4.097527258    6.254963992
  117 SOLV  HW2     2067    2.679697913    4.052061394    6.258153328
  118 SOLV  OW      2068    3.408736497    3.961038113    2.252102256
  118 SOLV  HW1     2069    3.502087705    3.952754469    2.286988021
  118 SOLV  HW2     2070    3.363865966    4.039321692    2.295211345
  119 SOLV  OW      2071    1.508645719    6.210138103    8.554418800
  119 SOLV  HW1     2072    1.444114409    6.133784439    8.551986832
  119 SOLV  HW2     2073    1.465299999    6.291652280    8.515991426
  120 SOLV  OW      2074    1.590343702    6.154024726    8.171677596
  120 SOLV  HW1     2075    1.590719809    6.124776865    8.076050644
  120 SOLV  HW2     2076    1.501416485    6.193963075    8.193969840
  121 SOLV  OW      2077    0.759493163    5.666487780    4.836026910
  121 SOLV  HW1     2078    0.781566627    5.568977167    4.833904739
  121 SOLV  HW2     2079    0.751801991    5.696864021    4.930991264
  122 SOLV  OW      2080    1.256902966    1.127367561    1.025255512
  122 SOLV  HW1     2081    1.228501255    1.043260707    0.979217740
  122 SOLV  HW2     2082    1.349487180    1.116005565    1.061299161
  123 SOLV  OW      2083    0.501015301    3.827514666    5.349853856
  123 SOLV  HW1     2084    0.552330845    3.741823873    5.354738831
  123 SOLV  HW2     2085    0.515900897    3.880101879    5.433597955
  124 SOLV  OW      2086    1.213921671    5.492429161    0.363760620
  124 SOLV  HW1     2087    1.121966765    5.529635224    0.351107256
  124 SOLV  HW2     2088    1.280329341    5.551284778    0.317650606
  125 SOLV  OW      2089    4.662151626    4.762170330    5.306203079
  125 SOLV  HW1     2090    4.563622425    4.771371530    5.320604803
  125 SOLV  HW2     2091    4.679342976    4.691638242    5.237429811
  126 SOLV  OW      2092    4.397550915    1.257296358    5.153686666
  126 SOLV  HW1     2093    4.494219491    1.245291942    5.176295501
  126 SOLV  HW2     2094    4.380988635    1.352391962    5.127560191
  127 SOLV  OW      2095    4.641932826    4.822547658    1.953647660
  127 SOLV  HW1     2096    4.656814369    4.763471623    1.874346745
  127 SOLV  HW2     2097    4.669403748    4.774269399    2.036801909
  128 SOLV  OW      2098    3.555613337    5.964090504    8.308322936
  128 SOLV  HW1     2099    3.584401049    6.012717452    8.225819900
  128 SOLV  HW2     2100    3.498651128    5.885962315    8.282800885
  129 SOLV  OW      2101    5.544311749    6.487425492    3.322196709
  129 SOLV  HW1     2102    5.461053668    6.463981749    3.272011571
  129 SOLV  HW2     2103    5.588725051    6.565597384    3.278416709
  130 SOLV  OW      2104    0.998094655    2.459746957    4.353213798
  130 SOLV  HW1     2105    1.077085625    2.483329019    4.296606356
  130 SOLV  HW2     2106    0.922877745    2.522566654    4.333309592
  131 SOLV  OW      2107    0.173827009    3.180191969    5.576766182
  131 SOLV  HW1     2108    0.196410721    3.145373438    5.485784147
  131 SOLV  HW2     2109    0.194646909    3.110392067    5.645283387
  132 SOLV  OW      2110    0.282683302    0.535625572    2.721116131
  132 SOLV  HW1     2111    0.233981461    0.451052310    2.699308862
  132 SOLV  HW2     2112    0.225774752    0.614123550    2.696630220
  133 SOLV  OW      2113    2.452655172    4.654845837    7.167741695
  133 SOLV  HW1     2114    2.503483088    4.733389889    7.203060668
  133 SOLV  HW2     2115    2.444797107    4.585351708    7.239218162
  134 SOLV  OW      2116    3.278966248    4.840102479    0.102256754
  134 SOLV  HW1     2117    3.196012987    4.855176545    0.048483203
  134 SOLV  HW2     2118    3.260917900    4.861845017    0.198181670
  135 SOLV  OW      2119    2.360673206    2.331224118    8.459033561
  135 SOLV  HW1     2120    2.425699713    2.263382117    8.493225831
  135 SOLV  HW2     2121    2.277814597    2.285009617    8.427430741
  136 SOLV  OW      2122    3.556406559    2.990000999    7.457689726
  136 SOLV  HW1     2123    3.465169415    3.021659758    7.483643227
  136 SOLV  HW2     2124    3.624036129    3.027764963    7.520936790
  137 SOLV  OW      2125    0.314122715    2.562465902    5.950742269
  137 SOLV  HW1     2126    0.376996592    2.542757201    5.875519279
  137 SOLV  HW2     2127    0.246455981    2.489166242    5.957701254
  138 SOLV  OW      2128    1.441671683    4.132098310    5.463244930
  138 SOLV  HW1     2129    1.466886084    4.046750125    5.417637683
  138 SOLV  HW2     2130    1.507530274    4.151801050    5.535871056
  139 SOLV  OW      2131    0.172349539    3.616553552    0.880861393
  139 SOLV  HW1     2132    0.161656176    3.521969953    0.850207751
  139 SOLV  HW2     2133    0.173376620    3.619283931    0.980819262
  140 SOLV  OW      2134    3.551931904    5.232915129    4.522695658
  140 SOLV  HW1     2135    3.463072278    5.262570330    4.557689904
  140 SOLV  HW2     2136    3.615171934    5.310379022    4.522380468
  141 SOLV  OW      2137    0.093286880    3.668819853    2.985253354
  141 SOLV  HW1     2138    0.126311528    3.646402230    2.893564167
  141 SOLV  HW2     2139    0.171131887    3.688792246    3.044762598
  142 SOLV  OW      2140    0.981337765    4.110325850    6.671854974
  142 SOLV  HW1     2141    0.882811186    4.126285406    6.665701251
  142 SOLV  HW2     2142    1.018461632    4.095318779    6.580221697
  143 SOLV  OW      2143    5.995122943    6.422644994    4.006636578
  143 SOLV  HW1     2144    5.962252187    6.342863440    4.057178629
  143 SOLV  HW2     2145    5.917358566    6.471041498    3.966504871
  144 SOLV  OW      2146    5.403354147    5.420738355    0.911595918
  144 SOLV  HW1     2147    5.346252522    5.339416001    0.900364040
  144 SOLV  HW2     2148    5.347938206    5.495615160    0.947963817
  145 SOLV  OW      2149    2.281183701    4.877234035    0.249367872
  145 SOLV  HW1     2150    2.224151635    4.830138097    0.182067112
  145 SOLV  HW2     2151    2.223814271    4.936106103    0.306314539
  146 SOLV  OW      2152    0.479958129    4.999480960    8.020434074
  146 SOLV  HW1     2153    0.518644210    4.909132643    8.001977254
  146 SOLV  HW2     2154    0.428849861    4.996939528    8.106350084
  147 SOLV  OW      2155    1.912708307    5.653734488    1.821293303
  147 SOLV  HW1     2156    1.991820632    5.595768056    1.801722170
  147 SOLV  HW2     2157    1.934022167    5.748441886    1.797249422
  148 SOLV  OW      2158    4.585722473    1.728976238    7.446978973
  148 SOLV  HW1     2159    4.553598797    1.634899758    7.436126360
  148 SOLV  HW2     2160    4.510962851    1.786009616    7.481012388
  149 SOLV  OW      2161    0.739788753    3.084121110    1.758317918
  149 SOLV  HW1     2162    0.826225859    3.100144801    1.805982843
  149 SOLV  HW2     2163    0.663882931    3.114882220    1.815695096
  150 SOLV  OW      2164    1.088651588    5.061252684    6.358474966
  150 SOLV  HW1     2165    1.039638401    5.033623929    6.441145462
  150 SOLV  HW2     2166    1.029244865    5.118651797    6.302116912
  151 SOLV  OW      2167    4.193923940    1.861125793    2.514260599
  151 SOLV  HW1     2168    4.250333135    1.917831225    2.574281967
  151 SOLV  HW2     2169    4.097402230    1.882651966    2.529101491
  152 SOLV  OW      2170    0.989437110    5.773920039    4.383690949
  152 SOLV  HW1     2171    0.931878376    5.855482898    4.377811050
  152 SOLV  HW2     2172    1.056989969    5.785968265    4.456433662
  153 SOLV  OW      2173    3.593114802    5.199305980    0.430395952
  153 SOLV  HW1     2174    3.567114451    5.295867029    0.430386266
  153 SOLV  HW2     2175    3.612695233    5.170067417    0.524000362
  154 SOLV  OW      2176    3.767533851    0.803773487    3.436318539
  154 SOLV  HW1     2177    3.811312183    0.750791510    3.363679539
  154 SOLV  HW2     2178    3.832984983    0.819330352    3.510306516
  155 SOLV  OW      2179    5.381375991    0.725356154    1.895946947
  155 SOLV  HW1     2180    5.364247881    0.724339891    1.797429667
  155 SOLV  HW2     2181    5.447838259    0.654269980    1.918959902
  156 SOLV  OW      2182    0.044052372    0.591427335    5.669442186
  156 SOLV  HW1     2183    0.059101655    0.605095323    5.571530015
  156 SOLV  HW2     2184   -0.051648925    0.610357716    5.691418971
  157 SOLV  OW      2185    0.801983732    1.513524733    6.166133692
  157 SOLV  HW1     2186    0.714845077    1.521408428    6.214556672
  157 SOLV  HW2     2187    0.808735054    1.586067531    6.097635083
  158 SOLV  OW      2188    3.132623229    5.067413561    0.234190003
  158 SOLV  HW1     2189    3.100839062    5.132842996    0.165568892
  158 SOLV  HW2     2190    3.230919733    5.079099688    0.248378521
  159 SOLV  OW      2191    5.070419873    5.681786855    7.222782840
  159 SOLV  HW1     2192    5.134170181    5.607592943    7.243549051
  159 SOLV  HW2     2193    5.111226665    5.769173526    7.249211154
  160 SOLV  OW      2194    0.352690212    2.094239050    6.358914373
  160 SOLV  HW1     2195    0.376834885    2.065372183    6.451563198
  160 SOLV  HW2     2196    0.382095847    2.188758990    6.344723174
  161 SOLV  OW      2197    3.945647925    4.267784220    3.362935432
  161 SOLV  HW1     2198    3.917917126    4.208935160    3.438882024
  161 SOLV  HW2     2199    3.961215042    4.360626404    3.396670585
  162 SOLV  OW      2200    5.858104193    5.950549892    4.130071069
  162 SOLV  HW1     2201    5.937267897    5.993522992    4.173504885
  162 SOLV  HW2     2202    5.849960725    5.983172520    4.035893022
  163 SOLV  OW      2203    4.417092008    1.798801651    3.048809052
  163 SOLV  HW1     2204    4.338881623    1.848467869    3.011172642
  163 SOLV  HW2     2205    4.490379985    1.863362763    3.070275619
  164 SOLV  OW      2206    4.241307173    4.641813594    3.942267870
  164 SOLV  HW1     2207    4.157043439    4.592036630    3.921726608
  164 SOLV  HW2     2208    4.295275192    4.590028424    4.008644546
  165 SOLV  OW      2209    1.583076560    3.217259987    0.030256139
  165 SOLV  HW1     2210    1.588533503    3.128822602    0.076614547
  165 SOLV  HW2     2211    1.655771946    3.223594075   -0.038120371
  166 SOLV  OW      2212    0.707912676    3.793316741    1.868560902
  166 SOLV  HW1     2213    0.782446216    3.736454906    1.903368347
  166 SOLV  HW2     2214    0.664985024    3.747885447    1.790501437
  167 SOLV  OW      2215    4.821503642    5.833133106    6.060163183
  167 SOLV  HW1     2216    4.804295603    5.920800396    6.105089743
  167 SOLV  HW2     2217    4.917260503    5.828483629    6.031718795
  168 SOLV  OW      2218    0.877022542    4.846613712    1.901918161
  168 SOLV  HW1     2219    0.937641449    4.838504473    1.981036208
  168 SOLV  HW2     2220    0.797778848    4.902552506    1.926236105
  169 SOLV  OW      2221    5.771043442    3.775203304    1.168173518
  169 SOLV  HW1     2222    5.738304435    3.682650562    1.149141809
  169 SOLV  HW2     2223    5.847292618    3.796788843    1.107180114
  170 SOLV  OW      2224    3.727459603    0.339379674    3.674809941
  170 SOLV  HW1     2225    3.697327206    0.357878814    3.581268951
  170 SOLV  HW2     2226    3.793714447    0.408840275    3.702838764
  171 SOLV  OW      2227    0.501151617    2.448810897    5.761788934
  171 SOLV  HW1     2228    0.537370445    2.448822103    5.854999952
  171 SOLV  HW2     2229    0.570241625    2.484956232    5.699177854
  172 SOLV  OW      2230    5.837317910    6.185054802    4.946714308
  172 SOLV  HW1     2231    5.890381709    6.230434299    5.018303548
  172 SOLV  HW2     2232    5.897854608    6.127425972    4.891811566
  173 SOLV  OW      2233    1.558605550    4.539725626    7.435885914
  173 SOLV  HW1     2234    1.557693119    4.532519996    7.336149596
  173 SOLV  HW2     2235    1.576864304    4.449800266    7.475636746
  174 SOLV  OW      2236    1.902433504    3.061745927    7.408711348
  174 SOLV  HW1     2237    1.996659473    3.067822760    7.441644696
  174 SOLV  HW2     2238    1.870152233    3.152846694    7.383048122
  175 SOLV  OW      2239    5.825347036    6.118648592    2.997490706
  175 SOLV  HW1     2240    5.733846201    6.078430190    2.994304708
  175 SOLV  HW2     2241    5.819341743    6.212497322    3.031496942
  176 SOLV  OW      2242    1.218563458    3.326507292    2.151534808
  176 SOLV  HW1     2243    1.160049854    3.406819105    2.162770084
  176 SOLV  HW2     2244    1.161749188    3.244416394    2.145763628
  177 SOLV  OW      2245    0.580193132    4.365806303    6.849607843
  177 SOLV  HW1     2246    0.573757954    4.465599127    6.849887866
  177 SOLV  HW2     2247    0.512271677    4.327847789    6.912424202
  178 SOLV  OW      2248    1.699355489    1.786754915    0.508609197
  178 SOLV  HW1     2249    1.673520601    1.806445973    0.414031738
  178 SOLV  HW2     2250    1.798892131    1.779754802    0.515206322
  179 SOLV  OW      2251    1.539180330    3.678621512    0.628446894
  179 SOLV  HW1     2252    1.542274894    3.745774482    0.702480588
  179 SOLV  HW2     2253    1.473748271    3.606595489    0.651489652
  180 SOLV  OW      2254    1.955656701    1.224935574    3.648815312
  180 SOLV  HW1     2255    1.891429495    1.157496263    3.685241505
  180 SOLV  HW2     2256    2.015105267    1.257465159    3.722352677
  181 SOLV  OW      2257    0.576090351    4.880508726    6.025921150
  181 SOLV  HW1     2258    0.672360528    4.884556968    6.052674906
  181 SOLV  HW2     2259    0.546486232    4.970613496    5.994222576
  182 SOLV  OW      2260    3.054166557    3.854969137    5.945727116
  182 SOLV  HW1     2261    3.036289394    3.922758448    5.874417066
  182 SOLV  HW2     2262    2.976080389    3.850772717    6.008057338
  183 SOLV  OW      2263    1.485068544    5.380264755    6.091143638
  183 SOLV  HW1     2264    1.548207603    5.452427154    6.119536051
  183 SOLV  HW2     2265    1.392896915    5.402108621    6.123195073
  184 SOLV  OW      2266    1.382151114    0.838014208    2.945527437
  184 SOLV  HW1     2267    1.345331053    0.745719972    2.956757706
  184 SOLV  HW2     2268    1.357457421    0.872985089    2.855154087
  185 SOLV  OW      2269    2.841492178    3.402498708    1.047384767
  185 SOLV  HW1     2270    2.767040237    3.384581013    0.983073458
  185 SOLV  HW2     2271    2.921021022    3.347193036    1.022554936
  186 SOLV  OW      2272    3.548404965    0.617516079    5.948313967
  186 SOLV  HW1     2273    3.636524060    0.611069338    5.901478860
  186 SOLV  HW2     2274    3.559084485    0.588858425    6.043522939
  187 SOLV  OW      2275    2.840602397    1.315123911    6.802927589
  187 SOLV  HW1     2276    2.848933963    1.414431074    6.794635601
  187 SOLV  HW2     2277    2.746618423    1.291504178    6.827609004
  188 SOLV  OW      2278    1.972356550    2.224377657    1.443713387
  188 SOLV  HW1     2279    2.071102355    2.230534599    1.429172904
  188 SOLV  HW2     2280    1.953345106    2.157383236    1.515479534
  189 SOLV  OW      2281    4.478245988    4.523346094    5.002415756
  189 SOLV  HW1     2282    4.460855438    4.613796811    5.041355842
  189 SOLV  HW2     2283    4.468765717    4.453945425    5.073786364
  190 SOLV  OW      2284    1.281430362    4.309092527    2.921711484
  190 SOLV  HW1     2285    1.337344957    4.250717683    2.862838821
  190 SOLV  HW2     2286    1.195167839    4.262861337    2.942242256
  191 SOLV  OW      2287    5.458533873    3.448456908    2.210237479
  191 SOLV  HW1     2288    5.407000473    3.386936358    2.269900026
  191 SOLV  HW2     2289    5.482887997    3.400487640    2.125940962
  192 SOLV  OW      2290    5.325464555    4.942954104    2.389265414
  192 SOLV  HW1     2291    5.237272802    4.897831087    2.402910871
  192 SOLV  HW2     2292    5.398880862    4.875400471    2.396095176
  193 SOLV  OW      2293    0.062331734    2.767506585    4.977712406
  193 SOLV  HW1     2294    0.135460441    2.765385129    4.909538048
  193 SOLV  HW2     2295    0.080074839    2.840828180    5.043357135
  194 SOLV  OW      2296    3.536755555    6.433592091    6.465264922
  194 SOLV  HW1     2297    3.500044213    6.347265244    6.430623776
  194 SOLV  HW2     2298    3.579075475    6.484329882    6.390200005
  195 SOLV  OW      2299    4.830235276    1.114432355    1.025170277
  195 SOLV  HW1     2300    4.757710717    1.046167159    1.016219894
  195 SOLV  HW2     2301    4.904569438    1.077018629    1.080620550
  196 SOLV  OW      2302    4.228944292    5.217510851    6.592389669
  196 SOLV  HW1     2303    4.252863480    5.120525654    6.597062928
  196 SOLV  HW2     2304    4.217825842    5.244529491    6.496752734
  197 SOLV  OW      2305    2.122620257    4.176693228    2.295357973
  197 SOLV  HW1     2306    2.098272391    4.269090997    2.265863586
  197 SOLV  HW2     2307    2.056624337    4.111376326    2.258232496
  198 SOLV  OW      2308    2.703267101    5.967575898    5.634957443
  198 SOLV  HW1     2309    2.709178948    6.041618652    5.568003553
  198 SOLV  HW2     2310    2.701868771    5.879636154    5.587368215
  199 SOLV  OW      2311    3.317631676    3.493088781    5.529664045
  199 SOLV  HW1     2312    3.308290881    3.393984274    5.520119163
  199 SOLV  HW2     2313    3.403729690    3.522598188    5.488234621
  200 SOLV  OW      2314    4.231191514    0.267150338    8.426601876
  200 SOLV  HW1     2315    4.160753841    0.208313958    8.386891918
  200 SOLV  HW2     2316    4.296900497    0.211110648    8.477019674
  201 SOLV  OW      2317    4.647700192    3.271364462    8.196222128
  201 SOLV  HW1     2318    4.615299949    3.229711162    8.111279197
  201 SOLV  HW2     2319    4.732158953    3.226403331    8.225295824
  202 SOLV  OW      2320    2.618151614    3.644610031    7.368289961
  202 SOLV  HW1     2321    2.572790415    3.673644507    7.284031830
  202 SOLV  HW2     2322    2.586708386    3.701409162    7.444350757
  203 SOLV  OW      2323    0.131315966    2.086294916    5.216272235
  203 SOLV  HW1     2324    0.049859375    2.091417833    5.274053176
  203 SOLV  HW2     2325    0.203679026    2.143036587    5.255566375
  204 SOLV  OW      2326    0.749488191    1.095585897    4.463783655
  204 SOLV  HW1     2327    0.701465040    1.130407289    4.383277053
  204 SOLV  HW2     2328    0.696990981    1.020614798    4.504076057
  205 SOLV  OW      2329    2.796378698    6.274611760    8.237105989
  205 SOLV  HW1     2330    2.829226692    6.205183092    8.301143025
  205 SOLV  HW2     2331    2.862718419    6.349261902    8.231959557
  206 SOLV  OW      2332    1.769986282    4.938978818    3.690635744
  206 SOLV  HW1     2333    1.727531059    4.912141854    3.777107838
  206 SOLV  HW2     2334    1.863249514    4.970751899    3.707738521
  207 SOLV  OW      2335    2.721575565    6.160547583    5.455778112
  207 SOLV  HW1     2336    2.812350175    6.200014994    5.470003405
  207 SOLV  HW2     2337    2.707682151    6.143186269    5.358281267
  208 SOLV  OW      2338    2.208822698    0.342815774    5.993482045
  208 SOLV  HW1     2339    2.221354737    0.243853976    5.986440090
  208 SOLV  HW2     2340    2.277538984    0.389180390    5.937549331
  209 SOLV  OW      2341    5.284683454    0.732979972    5.800580486
  209 SOLV  HW1     2342    5.314708622    0.641081334    5.775022880
  209 SOLV  HW2     2343    5.277640246    0.739263634    5.900134413
  210 SOLV  OW      2344    4.842510418    5.368760542    3.977262831
  210 SOLV  HW1     2345    4.836189801    5.275996799    3.940452306
  210 SOLV  HW2     2346    4.928183687    5.378779521    4.027856858
  211 SOLV  OW      2347    3.091274629    2.472798511    1.781838826
  211 SOLV  HW1     2348    3.150640821    2.526479593    1.721888268
  211 SOLV  HW2     2349    3.087067004    2.378496248    1.748832521
  212 SOLV  OW      2350    1.573884538    1.541115342    8.111751208
  212 SOLV  HW1     2351    1.607472348    1.634252569    8.097701272
  212 SOLV  HW2     2352    1.529626268    1.534780538    8.201200385
  213 SOLV  OW      2353    2.374646490    6.296865707    6.663607809
  213 SOLV  HW1     2354    2.401670614    6.387882477    6.632211670
  213 SOLV  HW2     2355    2.450226155    6.255238187    6.714154391
  214 SOLV  OW      2356    4.594493446    3.353556927    2.402860565
  214 SOLV  HW1     2357    4.647872092    3.335941071    2.485567539
  214 SOLV  HW2     2358    4.536084746    3.433437439    2.417268249
  215 SOLV  OW      2359    3.918027991    1.702178613    4.010897132
  215 SOLV  HW1     2360    3.996531631    1.687208021    3.950788025
  215 SOLV  HW2     2361    3.846638547    1.751212066    3.960903922
  216 SOLV  OW      2362    5.548973980    0.409431674    5.789192860
  216 SOLV  HW1     2363    5.490443746    0.448542648    5.860218476
  216 SOLV  HW2     2364    5.566047402    0.313000713    5.809432283
  217 SOLV  OW      2365    0.950658314    4.663281830    4.110178308
  217 SOLV  HW1     2366    0.872992718    4.683760865    4.050607314
  217 SOLV  HW2     2367    1.020447547    4.614003521    4.058205263
  218 SOLV  OW      2368    1.368058263    1.040679221    5.773272643
  218 SOLV  HW1     2369    1.457835326    1.032176231    5.730053881
  218 SOLV  HW2     2370    1.371284196    1.000840651    5.864937988
  219 SOLV  OW      2371    0.753315955    1.901963937    5.351090776
  219 SOLV  HW1     2372    0.681102772    1.874143373    5.287755616
  219 SOLV  HW2     2373    0.799663255    1.820755429    5.386547794
  220 SOLV  OW      2374    5.416324698    3.603420696    5.500018262
  220 SOLV  HW1     2375    5.365649013    3.659618294    5.565393099
  220 SOLV  HW2     2376    5.494334930    3.655239245    5.464956543
  221 SOLV  OW      2377    5.215239095    1.039056896    2.212007743
  221 SOLV  HW1     2378    5.133834367    1.091765823    2.187612670
  221 SOLV  HW2     2379    5.213672262    0.951255912    2.164168175
  222 SOLV  OW      2380    2.895661066    2.946104412    0.446419196
  222 SOLV  HW1     2381    2.799267864    2.957997487    0.470231005
  222 SOLV  HW2     2382    2.913357507    2.849786312    0.426178312
  223 SOLV  OW      2383    5.695934745    1.670879749    6.342749061
  223 SOLV  HW1     2384    5.628699580    1.703471919    6.276286792
  223 SOLV  HW2     2385    5.716462446    1.743882696    6.407935547
  224 SOLV  OW      2386    4.450035847    6.267671341    2.779937058
  224 SOLV  HW1     2387    4.469897375    6.174338327    2.809845818
  224 SOLV  HW2     2388    4.521803424    6.329143387    2.812658213
  225 SOLV  OW      2389    1.211558338    3.802525929    1.093004411
  225 SOLV  HW1     2390    1.175346604    3.730994863    1.033237555
  225 SOLV  HW2     2391    1.235684474    3.882655351    1.038256641
  226 SOLV  OW      2392    3.294385785    3.760990408    4.856724336
  226 SOLV  HW1     2393    3.242018394    3.763488090    4.941880116
  226 SOLV  HW2     2394    3.358604527    3.684379341    4.859320008
  227 SOLV  OW      2395    0.818857924    0.548980933    6.187146547
  227 SOLV  HW1     2396    0.762958648    0.608925411    6.129857703
  227 SOLV  HW2     2397    0.847828981    0.598606322    6.268988059
  228 SOLV  OW      2398    3.564454167    0.896234497    5.381847594
  228 SOLV  HW1     2399    3.620762630    0.869824720    5.303540649
  228 SOLV  HW2     2400    3.471280343    0.862325059    5.368851829
  229 SOLV  OW      2401    4.358996353    0.076450767    0.429020272
  229 SOLV  HW1     2402    4.394599879    0.023861367    0.506265475
  229 SOLV  HW2     2403    4.413250833    0.159661857    0.417512393
  230 SOLV  OW      2404    1.448588349    3.648650287    6.823539304
  230 SOLV  HW1     2405    1.515684694    3.720970758    6.807171335
  230 SOLV  HW2     2406    1.477394419    3.593563007    6.901869971
  231 SOLV  OW      2407    3.204702420    4.353309074    6.117794159
  231 SOLV  HW1     2408    3.138073258    4.379538069    6.047989488
  231 SOLV  HW2     2409    3.220076180    4.254579362    6.113773931
  232 SOLV  OW      2410    3.805349075    5.318194052    7.479613224
  232 SOLV  HW1     2411    3.877887224    5.384378324    7.460694049
  232 SOLV  HW2     2412    3.837165429    5.252497706    7.547963774
  233 SOLV  OW      2413    4.301061392    3.017496240    0.127688683
  233 SOLV  HW1     2414    4.306656738    3.103502939    0.178399715
  233 SOLV  HW2     2415    4.236512678    2.956128994    0.173159465
  234 SOLV  OW      2416    4.846943708    3.234355135    5.845602413
  234 SOLV  HW1     2417    4.849504332    3.281105603    5.933964934
  234 SOLV  HW2     2418    4.782222377    3.280822360    5.785170486
  235 SOLV  OW      2419    3.551102681    0.960033740    3.915275694
  235 SOLV  HW1     2420    3.548604999    1.027662952    3.988897221
  235 SOLV  HW2     2421    3.500573742    0.878405077    3.943269708
  236 SOLV  OW      2422    4.819589492    0.355774554    3.625347214
  236 SOLV  HW1     2423    4.733467875    0.330333654    3.669346084
  236 SOLV  HW2     2424    4.800459316    0.409583935    3.543257746
  237 SOLV  OW      2425    2.873986120    4.187266651    2.971994136
  237 SOLV  HW1     2426    2.848351266    4.140953445    3.056835441
  237 SOLV  HW2     2427    2.917558695    4.121855812    2.910164595
  238 SOLV  OW      2428    0.664947771    4.422163404    5.053990640
  238 SOLV  HW1     2429    0.718319444    4.506486385    5.060406268
  238 SOLV  HW2     2430    0.640435992    4.405413249    4.958498902
  239 SOLV  OW      2431    4.106725859    5.735950855    4.270099551
  239 SOLV  HW1     2432    4.067341239    5.648739304    4.299135696
  239 SOLV  HW2     2433    4.133068818    5.789082559    4.350617597
  240 SOLV  OW      2434    5.273602495    3.497926311    5.087232026
  240 SOLV  HW1     2435    5.242523393    3.487042227    4.992808884
  240 SOLV  HW2     2436    5.318046374    3.586899901    5.097649047
  241 SOLV  OW      2437    0.356231574    2.652233667    2.908009522
  241 SOLV  HW1     2438    0.340467671    2.693090407    2.818108003
  241 SOLV  HW2     2439    0.454515859    2.641362934    2.922912641
  242 SOLV  OW      2440    0.710586847    1.728222118    4.727907765
  242 SOLV  HW1     2441    0.700286831    1.632972614    4.699245700
  242 SOLV  HW2     2442    0.661616993    1.742637432    4.813897536
  243 SOLV  OW      2443    3.477834254    1.008885517    0.376317067
  243 SOLV  HW1     2444    3.487157167    0.911701121    0.354675798
  243 SOLV  HW2     2445    3.401622300    1.047453431    0.324313922
  244 SOLV  OW      2446    5.914258995    5.742951981    6.159011151
  244 SOLV  HW1     2447    6.008430407    5.745977702    6.192517183
  244 SOLV  HW2     2448    5.883152192    5.647976541    6.155532135
  245 SOLV  OW      2449    4.403326029    0.064469321    7.207073505
  245 SOLV  HW1     2450    4.393276294    0.129729926    7.131972586
  245 SOLV  HW2     2451    4.381317654    0.109552917    7.293578978
  246 SOLV  OW      2452    5.571170111    2.388729447    3.315925325
  246 SOLV  HW1     2453    5.609809313    2.355065581    3.230054287
  246 SOLV  HW2     2454    5.471545373    2.392840036    3.308303534
  247 SOLV  OW      2455    1.388547072    4.844914497    0.309410683
  247 SOLV  HW1     2456    1.298580704    4.888572785    0.309107265
  247 SOLV  HW2     2457    1.387115245    4.766041188    0.370868230
  248 SOLV  OW      2458    1.169227213    1.136434174    4.699284563
  248 SOLV  HW1     2459    1.158148459    1.162768789    4.603452362
  248 SOLV  HW2     2460    1.083053978    1.099259463    4.733813891
  249 SOLV  OW      2461    0.985630566    4.503096896    1.281023380
  249 SOLV  HW1     2462    1.006583697    4.439305759    1.355129613
  249 SOLV  HW2     2463    0.916129582    4.463106214    1.221270233
  250 SOLV  OW      2464    2.499404447    0.042774076    6.265365038
  250 SOLV  HW1     2465    2.405414037    0.046713036    6.231447733
  250 SOLV  HW2     2466    2.522888043   -0.051858402    6.287575236
  251 SOLV  OW      2467    3.887705335    2.751350810    8.073493894
  251 SOLV  HW1     2468    3.933314251    2.802848208    8.000913367
  251 SOLV  HW2     2469    3.806050505    2.800837141    8.103220055
  252 SOLV  OW      2470    2.246610504    1.360464605    6.547443560
  252 SOLV  HW1     2471    2.297561922    1.355006350    6.461570137
  252 SOLV  HW2     2472    2.192457352    1.444522464    6.548786338
  253 SOLV  OW      2473    5.530681908    2.800420860    5.702475671
  253 SOLV  HW1     2474    5.530887425    2.758930401    5.611488868
  253 SOLV  HW2     2475    5.574444742    2.738338356    5.767519344
  254 SOLV  OW      2476    1.184071324    1.737333792    1.969380003
  254 SOLV  HW1     2477    1.087086007    1.732897522    1.945416469
  254 SOLV  HW2     2478    1.217108623    1.830960613    1.957437217
  255 SOLV  OW      2479    2.335746219    3.500884857    1.133399453
  255 SOLV  HW1     2480    2.246643644    3.527455984    1.170206878
  255 SOLV  HW2     2481    2.340334124    3.401275139    1.125853002
  256 SOLV  OW      2482    0.927810345    1.725529767    4.989958580
  256 SOLV  HW1     2483    0.975274760    1.698537114    5.073735820
  256 SOLV  HW2     2484    0.829514258    1.730818147    5.007564899
  257 SOLV  OW      2485    5.058846280    5.306156376    2.109052047
  257 SOLV  HW1     2486    4.989877330    5.310287469    2.036758994
  257 SOLV  HW2     2487    5.112260570    5.222168970    2.099402499
  258 SOLV  OW      2488    1.920770340    0.036380520    7.963167940
  258 SOLV  HW1     2489    1.996562556    0.056868257    7.901233554
  258 SOLV  HW2     2490    1.934455733    0.084614769    8.049691055
  259 SOLV  OW      2491    1.761216859    0.838517392    3.989360946
  259 SOLV  HW1     2492    1.720276315    0.929645518    3.993788871
  259 SOLV  HW2     2493    1.824735602    0.826766773    4.065698308
  260 SOLV  OW      2494    1.012800602    5.263409208    5.074835171
  260 SOLV  HW1     2495    1.019245913    5.164685695    5.089402358
  260 SOLV  HW2     2496    0.956383002    5.304091426    5.146682857
  261 SOLV  OW      2497    5.415497204    5.716608903    4.717196297
  261 SOLV  HW1     2498    5.500969665    5.757055204    4.749732916
  261 SOLV  HW2     2499    5.372921281    5.664603313    4.791241971
  262 SOLV  OW      2500    4.388047637    1.211954353    7.878169755
  262 SOLV  HW1     2501    4.406843908    1.115956928    7.898937098
  262 SOLV  HW2     2502    4.336852913    1.252980252    7.953642012
  263 SOLV  OW      2503    5.289187256    5.804548110    4.484988200
  263 SOLV  HW1     2504    5.232109771    5.730301567    4.449920998
  263 SOLV  HW2     2505    5.356810329    5.767408209    4.548610416
  264 SOLV  OW      2506    1.625180472    4.233990178    0.916887756
  264 SOLV  HW1     2507    1.630017286    4.278127808    1.006489998
  264 SOLV  HW2     2508    1.687478150    4.155792668    0.914843488
  265 SOLV  OW      2509    5.609369340    1.540353830    6.984305505
  265 SOLV  HW1     2510    5.597225805    1.571343107    6.890006579
  265 SOLV  HW2     2511    5.609177144    1.440385410    6.986825956
  266 SOLV  OW      2512    1.723951311    5.578760707    4.243412314
  266 SOLV  HW1     2513    1.624881613    5.565352059    4.245752639
  266 SOLV  HW2     2514    1.753336979    5.624851409    4.327151406
  267 SOLV  OW      2515    4.252618266    4.603922195    5.937429645
  267 SOLV  HW1     2516    4.226459247    4.617852683    5.841921933
  267 SOLV  HW2     2517    4.220911824    4.681280111    5.992297816
  268 SOLV  OW      2518    4.600631195    1.753712132    3.506152058
  268 SOLV  HW1     2519    4.583758255    1.655408714    3.498954653
  268 SOLV  HW2     2520    4.513605730    1.802831297    3.502413642
  269 SOLV  OW      2521    0.898497931    2.875711322    8.299925149
  269 SOLV  HW1     2522    0.803753638    2.845739858    8.311119238
  269 SOLV  HW2     2523    0.918548824    2.948170077    8.365862702
  270 SOLV  OW      2524    4.622956907    4.320938633    4.558039904
  270 SOLV  HW1     2525    4.610404007    4.366684879    4.646072691
  270 SOLV  HW2     2526    4.697251134    4.254402216    4.565345551
  271 SOLV  OW      2527    5.432788452    3.440576431    7.954619830
  271 SOLV  HW1     2528    5.506719804    3.486289298    8.004062470
  271 SOLV  HW2     2529    5.398649297    3.500865307    7.882509763
  272 SOLV  OW      2530    5.819051095    3.746873834    7.944755942
  272 SOLV  HW1     2531    5.888110362    3.809572175    7.980808949
  272 SOLV  HW2     2532    5.822587809    3.747280339    7.844818934
  273 SOLV  OW      2533    4.988819344    5.288036263    4.338677844
  273 SOLV  HW1     2534    4.963136925    5.192331378    4.352134235
  273 SOLV  HW2     2535    4.917312478    5.347272994    4.375797360
  274 SOLV  OW      2536    3.935944255    0.617706159    7.022956389
  274 SOLV  HW1     2537    4.030212425    0.595946634    7.048256860
  274 SOLV  HW2     2538    3.894814763    0.539084919    6.976835348
  275 SOLV  OW      2539    4.991590373    0.038997479    6.844391584
  275 SOLV  HW1     2540    5.013050622   -0.044205847    6.895545658
  275 SOLV  HW2     2541    4.977816050    0.114743404    6.908210735
  276 SOLV  OW      2542    4.976639927    4.426528625    5.424214006
  276 SOLV  HW1     2543    4.933718832    4.337267263    5.438007522
  276 SOLV  HW2     2544    5.067824499    4.413985142    5.385122999
  277 SOLV  OW      2545    0.438414145    4.661696103    0.784726638
  277 SOLV  HW1     2546    0.462893976    4.748629181    0.741791297
  277 SOLV  HW2     2547    0.437835650    4.672609036    0.884128096
  278 SOLV  OW      2548    5.203059618    4.429768745    2.172321165
  278 SOLV  HW1     2549    5.184970500    4.345188271    2.222511071
  278 SOLV  HW2     2550    5.206283168    4.410314437    2.074284300
  279 SOLV  OW      2551    4.030368112    6.240306933    8.124110959
  279 SOLV  HW1     2552    4.099111578    6.171537346    8.100762785
  279 SOLV  HW2     2553    3.941180422    6.196209969    8.134165492
  280 SOLV  OW      2554    5.227680177    2.237049886    5.652194450
  280 SOLV  HW1     2555    5.186770626    2.266418388    5.565800081
  280 SOLV  HW2     2556    5.194576775    2.145574323    5.675355941
  281 SOLV  OW      2557    5.087273621    0.440436955    5.828697524
  281 SOLV  HW1     2558    5.019826263    0.513940136    5.821753797
  281 SOLV  HW2     2559    5.098198594    0.396681213    5.739444029
  282 SOLV  OW      2560    1.380189996    2.301346114    1.012550262
  282 SOLV  HW1     2561    1.322039862    2.382602068    1.016563337
  282 SOLV  HW2     2562    1.349392646    2.241955127    0.938224564
  283 SOLV  OW      2563    3.837372615    4.054685200    4.761386141
  283 SOLV  HW1     2564    3.904543705    3.991972553    4.800822617
  283 SOLV  HW2     2565    3.811527714    4.022809241    4.670194058
  284 SOLV  OW      2566    2.792969300    3.464079816    4.118553982
  284 SOLV  HW1     2567    2.848265196    3.496256421    4.195411813
  284 SOLV  HW2     2568    2.828474717    3.376302853    4.086387867
  285 SOLV  OW      2569    1.975280048    0.155585258    6.478142431
  285 SOLV  HW1     2570    1.919472146    0.237315324    6.492485981
  285 SOLV  HW2     2571    2.070874187    0.182236330    6.465830930
  286 SOLV  OW      2572    4.280909946    5.791373352    6.146713955
  286 SOLV  HW1     2573    4.369143482    5.827077909    6.177374928
  286 SOLV  HW2     2574    4.291849463    5.696529698    6.116963505
  287 SOLV  OW      2575    1.459287896    5.410117129    3.076283788
  287 SOLV  HW1     2576    1.366718584    5.425640139    3.110780452
  287 SOLV  HW2     2577    1.513834798    5.364464224    3.146572450
  288 SOLV  OW      2578    0.370806450    0.330563580    4.929802266
  288 SOLV  HW1     2579    0.438541521    0.398956211    4.956903876
  288 SOLV  HW2     2580    0.344941730    0.345273729    4.834331271
  289 SOLV  OW      2581    5.436963712    1.974285959    8.385712294
  289 SOLV  HW1     2582    5.441501370    1.933706977    8.294427943
  289 SOLV  HW2     2583    5.415059824    2.071545099    8.377904103
  290 SOLV  OW      2584    2.502617864    5.729653364    2.575192252
  290 SOLV  HW1     2585    2.427104480    5.675894558    2.537671476
  290 SOLV  HW2     2586    2.566490898    5.753088322    2.501904275
  291 SOLV  OW      2587    0.623453378    2.973789434    8.100498498
  291 SOLV  HW1     2588    0.647738480    2.882846738    8.066738519
  291 SOLV  HW2     2589    0.677543826    3.042757729    8.052356405
  292 SOLV  OW      2590    2.609001315    5.453127392    0.999935789
  292 SOLV  HW1     2591    2.563442468    5.456091184    1.088905863
  292 SOLV  HW2     2592    2.638182896    5.359468146    0.980533397
  293 SOLV  OW      2593    3.982250548    5.422160408    7.666569856
  293 SOLV  HW1     2594    3.981638287    5.355932863    7.741493927
  293 SOLV  HW2     2595    3.961389089    5.513175941    7.702361555
  294 SOLV  OW      2596    3.609975583    4.216930793    4.071988289
  294 SOLV  HW1     2597    3.522820418    4.168533801    4.064128078
  294 SOLV  HW2     2598    3.664373592    4.201230399    3.989560265
  295 SOLV  OW      2599    0.930596991    3.793218274    7.135109709
  295 SOLV  HW1     2600    0.880694261    3.819963923    7.217538329
  295 SOLV  HW2     2601    1.014149102    3.847648230    7.127593180
  296 SOLV  OW      2602    2.180200211    4.868461036    6.564213980
  296 SOLV  HW1     2603    2.273266270    4.898744949    6.584749043
  296 SOLV  HW2     2604    2.135175422    4.936203617    6.506043461
  297 SOLV  OW      2605    0.319425400    1.406242203    2.309281904
  297 SOLV  HW1     2606    0.345118935    1.485995161    2.363865641
  297 SOLV  HW2     2607    0.328883021    1.427902009    2.212114793
  298 SOLV  OW      2608    2.291606682    5.860558609    3.453703366
  298 SOLV  HW1     2609    2.367592137    5.924527249    3.442114991
  298 SOLV  HW2     2610    2.325317755    5.775849090    3.494787797
  299 SOLV  OW      2611    3.123325111    4.213295374    7.800068924
  299 SOLV  HW1     2612    3.045109242    4.270499817    7.824767684
  299 SOLV  HW2     2613    3.207106641    4.253751808    7.836729424
  300 SOLV  OW      2614    1.841118949    3.162694846    3.933754867
  300 SOLV  HW1     2615    1.782909210    3.081401460    3.935514640
  300 SOLV  HW2     2616    1.889887160    3.166890551    3.846553210
  301 SOLV  OW      2617    1.188201940    3.636579828    5.633286600
  301 SOLV  HW1     2618    1.188475168    3.639039124    5.533316869
  301 SOLV  HW2     2619    1.205598807    3.728376303    5.668935545
  302 SOLV  OW      2620    3.626191202    1.287359018    0.616314386
  302 SOLV  HW1     2621    3.559245180    1.245170586    0.555171612
  302 SOLV  HW2     2622    3.649841214    1.223151005    0.689239609
  303 SOLV  OW      2623    3.393208718    6.086335313    8.021528956
  303 SOLV  HW1     2624    3.417803348    5.994702452    7.989928431
  303 SOLV  HW2     2625    3.347522316    6.079854448    8.110246603
  304 SOLV  OW      2626    2.835061530    3.316789079    5.279076435
  304 SOLV  HW1     2627    2.822204049    3.254244757    5.356037263
  304 SOLV  HW2     2628    2.883912950    3.398313493    5.310179437
  305 SOLV  OW      2629    0.462897493    2.570370697    2.290255559
  305 SOLV  HW1     2630    0.468408349    2.669196492    2.276000702
  305 SOLV  HW2     2631    0.371840386    2.538009793    2.264536782
  306 SOLV  OW      2632    6.051631035    4.325482192    4.438842125
  306 SOLV  HW1     2633    6.140425261    4.304919949    4.397697612
  306 SOLV  HW2     2634    6.005187914    4.240085370    4.462304501
  307 SOLV  OW      2635    2.462103017    0.553637741    0.508094629
  307 SOLV  HW1     2636    2.472916767    0.479349862    0.574158558
  307 SOLV  HW2     2637    2.366570033    0.583147506    0.506459548
  308 SOLV  OW      2638    2.540225425    3.533422191    1.545797779
  308 SOLV  HW1     2639    2.600136167    3.530220218    1.625800959
  308 SOLV  HW2     2640    2.587039312    3.580404879    1.470956857
  309 SOLV  OW      2641    4.381047525    0.656891759    4.781274848
  309 SOLV  HW1     2642    4.284139337    0.668245290    4.759366967
  309 SOLV  HW2     2643    4.430684536    0.628606635    4.699200639
  310 SOLV  OW      2644    3.055790432    2.679751319    3.252485976
  310 SOLV  HW1     2645    3.029083406    2.595736137    3.205281319
  310 SOLV  HW2     2646    3.022498262    2.677050027    3.346743178
  311 SOLV  OW      2647    4.487231776    2.165917220    1.091749014
  311 SOLV  HW1     2648    4.455542739    2.073702080    1.069562181
  311 SOLV  HW2     2649    4.521569177    2.167671271    1.185652879
  312 SOLV  OW      2650    4.139103810    6.398371753    5.218882212
  312 SOLV  HW1     2651    4.114867047    6.319224828    5.274993026
  312 SOLV  HW2     2652    4.136434585    6.481093877    5.275007092
  313 SOLV  OW      2653    0.326343139    4.900558843    5.411868649
  313 SOLV  HW1     2654    0.359358445    4.806650568    5.402312800
  313 SOLV  HW2     2655    0.364361765    4.956885427    5.338506523
  314 SOLV  OW      2656    3.872798162    2.661449769    6.446004927
  314 SOLV  HW1     2657    3.845933302    2.616091193    6.530980938
  314 SOLV  HW2     2658    3.792150177    2.701883076    6.402864367
  315 SOLV  OW      2659    2.490898120    0.305216767    8.488407077
  315 SOLV  HW1     2660    2.528313276    0.213730639    8.503588029
  315 SOLV  HW2     2661    2.471193472    0.317451884    8.391133712
  316 SOLV  OW      2662    2.766716225    3.772439785    7.012693149
  316 SOLV  HW1     2663    2.822126801    3.789107923    6.931133806
  316 SOLV  HW2     2664    2.689225629    3.713862522    6.988945027
  317 SOLV  OW      2665    2.429797189    2.833363984    1.113224045
  317 SOLV  HW1     2666    2.359186661    2.858891787    1.179273610
  317 SOLV  HW2     2667    2.420233471    2.736584066    1.089938099
  318 SOLV  OW      2668    4.323391753    0.167179936    5.106775980
  318 SOLV  HW1     2669    4.309874446    0.086088365    5.049841904
  318 SOLV  HW2     2670    4.260115722    0.164498418    5.184165010
  319 SOLV  OW      2671    2.005538689    3.565153429    5.304925389
  319 SOLV  HW1     2672    1.928791484    3.604288543    5.355702999
  319 SOLV  HW2     2673    2.044386746    3.634658406    5.244427897
  320 SOLV  OW      2674    2.006252040    3.110842203    6.965451656
  320 SOLV  HW1     2675    1.960560511    3.177995173    7.023785612
  320 SOLV  HW2     2676    2.089581527    3.150952214    6.927406119
  321 SOLV  OW      2677    2.329626231    1.325351745    2.027833048
  321 SOLV  HW1     2678    2.255572689    1.258419671    2.033854569
  321 SOLV  HW2     2679    2.291264312    1.416017040    2.010275844
  322 SOLV  OW      2680    1.878923802    1.428778200    0.248665294
  322 SOLV  HW1     2681    1.868942969    1.331595354    0.270018166
  322 SOLV  HW2     2682    1.789427835    1.473194542    0.252878016
  323 SOLV  OW      2683    5.659043843    2.074308857    3.029630118
  323 SOLV  HW1     2684    5.737717655    2.124851147    2.994190267
  323 SOLV  HW2     2685    5.688765771    1.984166058    3.061109347
  324 SOLV  OW      2686    0.533687878    4.838816921    6.364476698
  324 SOLV  HW1     2687    0.572367492    4.787412745    6.441037697
  324 SOLV  HW2     2688    0.559177177    4.794690855    6.278434474
  325 SOLV  OW      2689    2.977384798    1.225771949    3.309174242
  325 SOLV  HW1     2690    2.945401551    1.134971590    3.282110540
  325 SOLV  HW2     2691    3.054106969    1.216539993    3.372645062
  326 SOLV  OW      2692    3.015053633    0.176917134    7.245899151
  326 SOLV  HW1     2693    3.042370297    0.107309703    7.312297165
  326 SOLV  HW2     2694    3.052453054    0.153804817    7.156081556
  327 SOLV  OW      2695    4.308064724    1.972048154    7.244652217
  327 SOLV  HW1     2696    4.388486091    2.030911043    7.252875779
  327 SOLV  HW2     2697    4.237749598    2.018953595    7.191213132
  328 SOLV  OW      2698    1.937661520    1.326173577    5.419682845
  328 SOLV  HW1     2699    1.904953120    1.369993871    5.503408824
  328 SOLV  HW2     2700    2.037466146    1.331338933    5.416157099
  329 SOLV  OW      2701    2.774340401    2.616005362    5.698138345
  329 SOLV  HW1     2702    2.799424267    2.646252201    5.606181890
  329 SOLV  HW2     2703    2.749647542    2.519130076    5.695786576
  330 SOLV  OW      2704    1.795074441    5.412587392    8.337207655
  330 SOLV  HW1     2705    1.867593158    5.440392935    8.274215849
  330 SOLV  HW2     2706    1.712343267    5.465454867    8.318217192
  331 SOLV  OW      2707    3.850514054    6.424435330    5.610177084
  331 SOLV  HW1     2708    3.905005046    6.377886229    5.679919527
  331 SOLV  HW2     2709    3.806933849    6.505037065    5.650229636
  332 SOLV  OW      2710    0.476244062    2.077768799    5.282831779
  332 SOLV  HW1     2711    0.563524755    2.123481189    5.299935033
  332 SOLV  HW2     2712    0.457042747    2.078230379    5.184693109
  333 SOLV  OW      2713    4.260467032    5.276060934    5.800291044
  333 SOLV  HW1     2714    4.204115892    5.193946431    5.791244220
  333 SOLV  HW2     2715    4.249004424    5.333453609    5.719205799
  334 SOLV  OW      2716    2.127973964    6.387987419    1.248771792
  334 SOLV  HW1     2717    2.135601955    6.445606693    1.330146956
  334 SOLV  HW2     2718    2.219430931    6.363665935    1.216458096
  335 SOLV  OW      2719    3.684326434    4.360777085    0.475286093
  335 SOLV  HW1     2720    3.715031754    4.282736455    0.529755508
  335 SOLV  HW2     2721    3.591502848    4.343847638    0.442161323
  336 SOLV  OW      2722    2.110701433    2.174025387    7.642008426
  336 SOLV  HW1     2723    2.089179790    2.265567230    7.607993845
  336 SOLV  HW2     2724    2.208551854    2.167939493    7.661714087
  337 SOLV  OW      2725    5.458613386    3.469298340    2.730678418
  337 SOLV  HW1     2726    5.486293640    3.494656389    2.823365151
  337 SOLV  HW2     2727    5.532512790    3.490690759    2.666792986
  338 SOLV  OW      2728    1.369378749    0.516931346    3.601827140
  338 SOLV  HW1     2729    1.397292177    0.524201528    3.506076956
  338 SOLV  HW2     2730    1.431274213    0.454873905    3.649971646
  339 SOLV  OW      2731    5.407656901    2.082837119    7.004852489
  339 SOLV  HW1     2732    5.337552896    2.150646219    6.982774972
  339 SOLV  HW2     2733    5.498222120    2.124013580    6.994727413
  340 SOLV  OW      2734    2.470976272    3.908030328    6.641627686
  340 SOLV  HW1     2735    2.444334096    3.821959971    6.685011911
  340 SOLV  HW2     2736    2.467466023    3.897737524    6.542220267
  341 SOLV  OW      2737    4.850407941    1.539627008    2.660628891
  341 SOLV  HW1     2738    4.803608955    1.467608495    2.609411158
  341 SOLV  HW2     2739    4.848124956    1.624718296    2.608146820
  342 SOLV  OW      2740    0.523291719    3.016207106    6.669652575
  342 SOLV  HW1     2741    0.430485061    2.984736699    6.649737164
  342 SOLV  HW2     2742    0.523968056    3.115991108    6.676194208
  343 SOLV  OW      2743    3.205933856    5.477665755    2.908067458
  343 SOLV  HW1     2744    3.189429989    5.448832386    2.813747074
  343 SOLV  HW2     2745    3.298781523    5.513931969    2.916075011
  344 SOLV  OW      2746    4.517156868    0.351551193    8.089443258
  344 SOLV  HW1     2747    4.448723825    0.285092560    8.059439250
  344 SOLV  HW2     2748    4.472420806    0.438700248    8.109537960
  345 SOLV  OW      2749    1.685964902    4.756937739    4.188186275
  345 SOLV  HW1     2750    1.593237041    4.739003474    4.221049528
  345 SOLV  HW2     2751    1.738007684    4.804125945    4.259354465
  346 SOLV  OW      2752    5.177092587    3.167597226    7.492359602
  346 SOLV  HW1     2753    5.135162184    3.237783844    7.434777145
  346 SOLV  HW2     2754    5.164132525    3.191345705    7.588630852
  347 SOLV  OW      2755    2.705652010    2.733531106    7.013744102
  347 SOLV  HW1     2756    2.788212595    2.748390118    7.068177754
  347 SOLV  HW2     2757    2.626576640    2.726014934    7.074494915
  348 SOLV  OW      2758    1.884417581    5.489670530    2.881798170
  348 SOLV  HW1     2759    1.791476334    5.469215456    2.851080214
  348 SOLV  HW2     2760    1.880901610    5.534378816    2.971178742
  349 SOLV  OW      2761    5.988151053    1.412674519    5.477737254
  349 SOLV  HW1     2762    5.915939345    1.426340362    5.409922670
  349 SOLV  HW2     2763    6.076089602    1.402561484    5.431211615
  350 SOLV  OW      2764    2.463614596    0.996672722    4.297634607
  350 SOLV  HW1     2765    2.557616213    0.970187605    4.276132992
  350 SOLV  HW2     2766    2.400701677    0.926675707    4.263834366
  351 SOLV  OW      2767    3.328936809    6.339353683    1.194629727
  351 SOLV  HW1     2768    3.355495299    6.333753405    1.098383272
  351 SOLV  HW2     2769    3.363095394    6.258990312    1.243364202
  352 SOLV  OW      2770    0.445636137    2.154430173    4.709282919
  352 SOLV  HW1     2771    0.516853442    2.135417180    4.641705563
  352 SOLV  HW2     2772    0.450019746    2.250652190    4.736155884
  353 SOLV  OW      2773    3.692939574    5.411640509    4.103413873
  353 SOLV  HW1     2774    3.737031427    5.391585146    4.015921106
  353 SOLV  HW2     2775    3.658292943    5.326815536    4.143492651
  354 SOLV  OW      2776    4.290174090    2.147217509    8.053346382
  354 SOLV  HW1     2777    4.237436553    2.089373148    7.991114210
  354 SOLV  HW2     2778    4.271529931    2.120212936    8.147809132
  355 SOLV  OW      2779    2.308227137    0.687873823    6.312633591
  355 SOLV  HW1     2780    2.310857618    0.588240740    6.320782528
  355 SOLV  HW2     2781    2.348616575    0.729076272    6.394310594
  356 SOLV  OW      2782    3.543310420    1.701394571    0.590156261
  356 SOLV  HW1     2783    3.612346187    1.748341139    0.535109394
  356 SOLV  HW2     2784    3.587958744    1.634757779    0.649873645
  357 SOLV  OW      2785    3.696951934    1.884064481    6.315690366
  357 SOLV  HW1     2786    3.766885827    1.861777036    6.383606278
  357 SOLV  HW2     2787    3.623519236    1.936085926    6.359296321
  358 SOLV  OW      2788    5.698734325    1.390142217    3.579934279
  358 SOLV  HW1     2789    5.655229013    1.333168206    3.510210910
  358 SOLV  HW2     2790    5.783624863    1.428424386    3.543490443
  359 SOLV  OW      2791    3.924155608    6.089161208    2.956649225
  359 SOLV  HW1     2792    3.960304996    6.067757107    3.047397132
  359 SOLV  HW2     2793    3.998099477    6.084913320    2.889460492
  360 SOLV  OW      2794    2.962359369    3.803658182    3.745780244
  360 SOLV  HW1     2795    3.022032169    3.750130404    3.805563193
  360 SOLV  HW2     2796    2.880791086    3.831583293    3.796444605
  361 SOLV  OW      2797    1.495185632    3.921408040    7.058798096
  361 SOLV  HW1     2798    1.524962189    3.857973698    7.130138784
  361 SOLV  HW2     2799    1.462335611    3.869667931    6.979779589
  362 SOLV  OW      2800    4.786010266    3.224400648    5.532967823
  362 SOLV  HW1     2801    4.751722337    3.292059305    5.467801125
  362 SOLV  HW2     2802    4.885979043    3.226722376    5.533929607
  363 SOLV  OW      2803    3.604375588    2.389351245    2.091708228
  363 SOLV  HW1     2804    3.650649933    2.370260288    2.005138859
  363 SOLV  HW2     2805    3.509008305    2.413592776    2.073889716
  364 SOLV  OW      2806    5.917826837    1.908692729    3.455922812
  364 SOLV  HW1     2807    5.874357243    1.998113236    3.445225172
  364 SOLV  HW2     2808    5.870801814    1.857124162    3.527542808
  365 SOLV  OW      2809    4.726036223    1.175048341    6.636488794
  365 SOLV  HW1     2810    4.650911105    1.217441576    6.687076384
  365 SOLV  HW2     2811    4.758045101    1.237819520    6.565528863
  366 SOLV  OW      2812    1.700498829    3.163557209    1.338509278
  366 SOLV  HW1     2813    1.761046986    3.163146889    1.418094746
  366 SOLV  HW2     2814    1.619345634    3.108501640    1.358083034
  367 SOLV  OW      2815    2.460052372    6.043395979    3.137014216
  367 SOLV  HW1     2816    2.369638252    6.064213867    3.174323752
  367 SOLV  HW2     2817    2.512623134    5.991206628    3.204190551
  368 SOLV  OW      2818    2.668219211    4.406513316    6.354468328
  368 SOLV  HW1     2819    2.626653172    4.448804149    6.273945991
  368 SOLV  HW2     2820    2.766406995    4.425455738    6.355127796
  369 SOLV  OW      2821    3.845108610    5.586103428    0.381090105
  369 SOLV  HW1     2822    3.863563225    5.670091311    0.432134536
  369 SOLV  HW2     2823    3.924926418    5.562584964    0.325627702
  370 SOLV  OW      2824    1.504749588    1.945743461    6.181108814
  370 SOLV  HW1     2825    1.502617403    1.894694410    6.267070929
  370 SOLV  HW2     2826    1.416282759    1.989990406    6.166414312
  371 SOLV  OW      2827    4.729340359    5.485883118    0.666588216
  371 SOLV  HW1     2828    4.691951667    5.405235968    0.620782008
  371 SOLV  HW2     2829    4.728468220    5.471420240    0.765533340
  372 SOLV  OW      2830    2.302918490    5.949327873    2.631058925
  372 SOLV  HW1     2831    2.370672515    5.875779243    2.630859129
  372 SOLV  HW2     2832    2.325260295    6.015034978    2.703055384
  373 SOLV  OW      2833    1.300981945    2.683689292    0.262846868
  373 SOLV  HW1     2834    1.398296518    2.675486472    0.241337131
  373 SOLV  HW2     2835    1.248845702    2.693736524    0.178106504
  374 SOLV  OW      2836    3.343010706    5.444019294    8.402475815
  374 SOLV  HW1     2837    3.435115219    5.419689548    8.432888415
  374 SOLV  HW2     2838    3.311407738    5.524396256    8.452882817
  375 SOLV  OW      2839    0.014406196    0.702199014    3.584282334
  375 SOLV  HW1     2840    0.004927150    0.724961451    3.487369616
  375 SOLV  HW2     2841    0.060355543    0.777233414    3.631806711
  376 SOLV  OW      2842    1.829559780    0.017950405    0.239361260
  376 SOLV  HW1     2843    1.793865654   -0.032652341    0.160841407
  376 SOLV  HW2     2844    1.767537477    0.093201235    0.261511451
  377 SOLV  OW      2845    1.574284964    1.825216613    0.255052341
  377 SOLV  HW1     2846    1.554501756    1.838687905    0.157958470
  377 SOLV  HW2     2847    1.504853301    1.871715310    0.309981370
  378 SOLV  OW      2848    1.877943898    2.220383893    1.998377643
  378 SOLV  HW1     2849    1.819841448    2.172735299    1.932394478
  378 SOLV  HW2     2850    1.943356406    2.278166980    1.949567708
  379 SOLV  OW      2851    4.706517900    5.190191803    0.104546027
  379 SOLV  HW1     2852    4.764638470    5.170076000    0.025695351
  379 SOLV  HW2     2853    4.672329631    5.283917449    0.097708807
  380 SOLV  OW      2854    4.024163486    2.532160650    8.161093384
  380 SOLV  HW1     2855    3.980415910    2.605233574    8.108685551
  380 SOLV  HW2     2856    4.051311111    2.567111981    8.250767808
  381 SOLV  OW      2857    4.139832538    0.729475684    4.257253514
  381 SOLV  HW1     2858    4.103288209    0.741261947    4.349588102
  381 SOLV  HW2     2859    4.107181002    0.803716683    4.198753976
  382 SOLV  OW      2860    5.612824722    1.425392764    6.439904489
  382 SOLV  HW1     2861    5.639547394    1.517705298    6.412257137
  382 SOLV  HW2     2862    5.638329339    1.360446485    6.368269712
  383 SOLV  OW      2863    2.693809003    3.535305942    2.344127138
  383 SOLV  HW1     2864    2.695614553    3.580838326    2.255112301
  383 SOLV  HW2     2865    2.664089071    3.440535185    2.332494178
  384 SOLV  OW      2866    4.144603668    6.046844119    6.061079429
  384 SOLV  HW1     2867    4.189823960    5.962973450    6.091425927
  384 SOLV  HW2     2868    4.058344364    6.057938638    6.110438443
  385 SOLV  OW      2869    5.216188063    5.848849057    5.660028435
  385 SOLV  HW1     2870    5.245249540    5.943096424    5.676549707
  385 SOLV  HW2     2871    5.296608655    5.791262189    5.645318912
  386 SOLV  OW      2872    3.423281749    6.107354367    7.161643523
  386 SOLV  HW1     2873    3.407119537    6.025712442    7.106204814
  386 SOLV  HW2     2874    3.485528286    6.084940112    7.236630597
  387 SOLV  OW      2875    3.246150917    5.631733742    6.306714591
  387 SOLV  HW1     2876    3.155833596    5.590090754    6.296287796
  387 SOLV  HW2     2877    3.261253356    5.697501674    6.232913774
  388 SOLV  OW      2878    0.000151294    4.070614477    2.852948230
  388 SOLV  HW1     2879   -0.024638596    4.072836545    2.949801581
  388 SOLV  HW2     2880    0.086884574    4.022094937    2.841845039
  389 SOLV  OW      2881    1.372862175    0.602539228    7.256690847
  389 SOLV  HW1     2882    1.470808798    0.582489707    7.254555802
  389 SOLV  HW2     2883    1.354454886    0.671399877    7.326829662
  390 SOLV  OW      2884    3.119594085    3.390330497    8.334263950
  390 SOLV  HW1     2885    3.054686311    3.464670381    8.318119500
  390 SOLV  HW2     2886    3.079025594    3.323646021    8.396773702
  391 SOLV  OW      2887    0.563115746    2.551208930    0.419784351
  391 SOLV  HW1     2888    0.596956400    2.478375380    0.479367594
  391 SOLV  HW2     2889    0.638624362    2.587257943    0.365021114
  392 SOLV  OW      2890    3.282143425    1.687620009    3.570186502
  392 SOLV  HW1     2891    3.299984587    1.683815074    3.471864010
  392 SOLV  HW2     2892    3.312504467    1.602447063    3.612893377
  393 SOLV  OW      2893    2.091539427    4.308479789    3.269330545
  393 SOLV  HW1     2894    1.998169741    4.291337673    3.237893278
  393 SOLV  HW2     2895    2.139116257    4.365931950    3.202729040
  394 SOLV  OW      2896    0.202820775    2.397626305    4.317456610
  394 SOLV  HW1     2897    0.241536137    2.460517051    4.384880185
  394 SOLV  HW2     2898    0.188593113    2.308105543    4.359690222
  395 SOLV  OW      2899    0.125601888    6.162429606    4.719759306
  395 SOLV  HW1     2900    0.070556198    6.095783605    4.770042195
  395 SOLV  HW2     2901    0.209810100    6.118883107    4.687935323
  396 SOLV  OW      2902    2.313935136    0.283235899    1.217467563
  396 SOLV  HW1     2903    2.390412926    0.222852937    1.239942287
  396 SOLV  HW2     2904    2.347292632    0.376981363    1.207510454
  397 SOLV  OW      2905    1.057588163    1.940423013    3.854184299
  397 SOLV  HW1     2906    1.045047541    1.963177164    3.950750594
  397 SOLV  HW2     2907    1.075984008    1.842548273    3.845117686
  398 SOLV  OW      2908    2.175953484    2.718408163    7.739346126
  398 SOLV  HW1     2909    2.117838041    2.646634626    7.777702264
  398 SOLV  HW2     2910    2.183138730    2.793880778    7.804556037
  399 SOLV  OW      2911    5.417227712    5.183339391    2.481234982
  399 SOLV  HW1     2912    5.383547574    5.100621688    2.436251678
  399 SOLV  HW2     2913    5.361371351    5.261492316    2.453445055
  400 SOLV  OW      2914    2.735489244    0.258449043    7.213527876
  400 SOLV  HW1     2915    2.705652487    0.347376350    7.248194414
  400 SOLV  HW2     2916    2.834005571    0.248552745    7.227551586
  401 SOLV  OW      2917    2.460605266    2.930064747    6.227674030
  401 SOLV  HW1     2918    2.510105425    2.966447070    6.306579884
  401 SOLV  HW2     2919    2.370343735    2.898284394    6.256707553
  402 SOLV  OW      2920    3.064107215    6.187022537    6.984293703
  402 SOLV  HW1     2921    3.092649355    6.121831849    6.914039970
  402 SOLV  HW2     2922    3.096401123    6.278489815    6.959985057
  403 SOLV  OW      2923    5.970997701    4.145715157    7.049048531
  403 SOLV  HW1     2924    5.970998446    4.140004297    6.949211361
  403 SOLV  HW2     2925    6.033277864    4.218285730    7.078285068
  404 SOLV  OW      2926    1.429809722    5.976283332    7.223561160
  404 SOLV  HW1     2927    1.370545573    5.921639334    7.164384631
  404 SOLV  HW2     2928    1.426866553    5.939726545    7.316593483
  405 SOLV  OW      2929    5.287518797    0.939873413    0.861407502
  405 SOLV  HW1     2930    5.189657528    0.960282352    0.864005201
  405 SOLV  HW2     2931    5.300747735    0.841880119    0.846494190
  406 SOLV  OW      2932    5.815525200    2.884866627    7.829952114
  406 SOLV  HW1     2933    5.727476975    2.837499845    7.827963756
  406 SOLV  HW2     2934    5.807583629    2.967670877    7.885454243
  407 SOLV  OW      2935    3.544255037    1.589788900    2.519755927
  407 SOLV  HW1     2936    3.447316332    1.599340935    2.542377398
  407 SOLV  HW2     2937    3.572485802    1.665832410    2.461270933
  408 SOLV  OW      2938    1.010899923    1.939500568    7.070823494
  408 SOLV  HW1     2939    1.051217358    1.849702643    7.053191187
  408 SOLV  HW2     2940    0.964905721    1.938535804    7.159613501
  409 SOLV  OW      2941    3.211401528    1.785091940    8.048510522
  409 SOLV  HW1     2942    3.261389970    1.724485728    7.986638721
  409 SOLV  HW2     2943    3.258085239    1.873378882    8.053621339
  410 SOLV  OW      2944    0.119425492    2.242869704    0.286167831
  410 SOLV  HW1     2945    0.083070750    2.278823587    0.200227577
  410 SOLV  HW2     2946    0.044942765    2.203338575    0.339923777
  411 SOLV  OW      2947    1.883355303    4.386751448    7.907590113
  411 SOLV  HW1     2948    1.924676246    4.369649624    7.818146300
  411 SOLV  HW2     2949    1.936977972    4.340825672    7.978410450
  412 SOLV  OW      2950    4.037002371    4.372855411    4.705780776
  412 SOLV  HW1     2951    4.086855986    4.337512358    4.784936255
  412 SOLV  HW2     2952    4.003293205    4.464814727    4.725960833
  413 SOLV  OW      2953    3.816503765    1.466143408    6.967445439
  413 SOLV  HW1     2954    3.786537308    1.403282226    6.895678100
  413 SOLV  HW2     2955    3.737506120    1.495167036    7.021455181
  414 SOLV  OW      2956    2.292076130    1.644383843    2.535349748
  414 SOLV  HW1     2957    2.271626183    1.655034276    2.632655858
  414 SOLV  HW2     2958    2.287982230    1.547521194    2.510835466
  415 SOLV  OW      2959    1.013817342    4.229624719    2.885931408
  415 SOLV  HW1     2960    1.015373028    4.141858246    2.838028183
  415 SOLV  HW2     2961    0.924242398    4.242850081    2.928375545
  416 SOLV  OW      2962    0.529215369    2.086976318    6.113367902
  416 SOLV  HW1     2963    0.463996219    2.103464450    6.039376826
  416 SOLV  HW2     2964    0.480412199    2.083062425    6.200563122
  417 SOLV  OW      2965    1.422848948    1.426394125    5.581211750
  417 SOLV  HW1     2966    1.453757520    1.509658167    5.627166374
  417 SOLV  HW2     2967    1.480212536    1.409277281    5.501108792
  418 SOLV  OW      2968    5.363651893    0.504558094    5.606134683
  418 SOLV  HW1     2969    5.282729547    0.447971574    5.590335822
  418 SOLV  HW2     2970    5.435393065    0.449098612    5.648295339
  419 SOLV  OW      2971    1.560932166    5.764851816    7.867968683
  419 SOLV  HW1     2972    1.613812754    5.759975842    7.952703176
  419 SOLV  HW2     2973    1.577353302    5.852876199    7.823447675
  420 SOLV  OW      2974    0.029905331    0.341512216    4.221262675
  420 SOLV  HW1     2975   -0.052295693    0.351601022    4.165215519
  420 SOLV  HW2     2976    0.108653062    0.324166460    4.162118928
  421 SOLV  OW      2977    2.001271935    5.514446954    3.156726493
  421 SOLV  HW1     2978    2.030721022    5.568969358    3.235213206
  421 SOLV  HW2     2979    2.081360349    5.475362385    3.111357904
  422 SOLV  OW      2980    4.851613628    1.451704371    2.225585251
  422 SOLV  HW1     2981    4.853491896    1.482170913    2.320813058
  422 SOLV  HW2     2982    4.770278042    1.395617400    2.210130190
  423 SOLV  OW      2983    0.105350656    2.740143668    8.205812638
  423 SOLV  HW1     2984    0.073986509    2.810355558    8.269739584
  423 SOLV  HW2     2985    0.205327070    2.739062197    8.203909038
  424 SOLV  OW      2986    5.219078481    3.367480858    8.107407206
  424 SOLV  HW1     2987    5.186232454    3.453249376    8.067846931
  424 SOLV  HW2     2988    5.313745109    3.351869156    8.079218821
  425 SOLV  OW      2989    1.732547284    1.982547787    3.160939364
  425 SOLV  HW1     2990    1.699789293    2.061720790    3.212501136
  425 SOLV  HW2     2991    1.769168504    1.914360554    3.224259742
  426 SOLV  OW      2992    2.539030228    4.576768967    7.803765021
  426 SOLV  HW1     2993    2.618309447    4.563630270    7.863281715
  426 SOLV  HW2     2994    2.490850913    4.489835651    7.792745217
  427 SOLV  OW      2995    5.822024334    3.768605047    7.650736364
  427 SOLV  HW1     2996    5.826343182    3.854304900    7.599385117
  427 SOLV  HW2     2997    5.906714183    3.717226858    7.637025818
  428 SOLV  OW      2998    1.614075969    1.494702952    6.464551572
  428 SOLV  HW1     2999    1.518699030    1.522291295    6.452627741
  428 SOLV  HW2     3000    1.636603384    1.493869319    6.561978083
  429 SOLV  OW      3001    5.311378320    4.563856173    4.303364116
  429 SOLV  HW1     3002    5.388527321    4.507801030    4.273265574
  429 SOLV  HW2     3003    5.301890420    4.556939268    4.402672948
  430 SOLV  OW      3004    1.058458036    4.559147628    0.570440527
  430 SOLV  HW1     3005    1.102692226    4.580834972    0.657463905
  430 SOLV  HW2     3006    0.959226750    4.565697724    0.580944212
  431 SOLV  OW      3007    5.616467800    4.236459964    5.669919979
  431 SOLV  HW1     3008    5.591158359    4.326759882    5.635200631
  431 SOLV  HW2     3009    5.654004193    4.181399150    5.595358603
  432 SOLV  OW      3010    4.970537463    2.278197021    0.460064266
  432 SOLV  HW1     3011    5.013336249    2.283305395    0.550298617
  432 SOLV  HW2     3012    5.024740206    2.218628888    0.400787272
  433 SOLV  OW      3013    4.293523525    1.078224435    1.747650080
  433 SOLV  HW1     3014    4.307424687    1.098985877    1.650821286
  433 SOLV  HW2     3015    4.336496595    1.149205109    1.803463346
  434 SOLV  OW      3016    3.554531152    1.811874544    7.664769015
  434 SOLV  HW1     3017    3.476650501    1.782044701    7.609588931
  434 SOLV  HW2     3018    3.586224004    1.735885156    7.721524872
  435 SOLV  OW      3019    4.946914035    3.788370015    1.071534983
  435 SOLV  HW1     3020    5.018671598    3.747322778    1.127802676
  435 SOLV  HW2     3021    4.934941208    3.734408791    0.988198879
  436 SOLV  OW      3022    5.038131866    2.250768777    3.928602623
  436 SOLV  HW1     3023    5.050442890    2.278830740    3.833412963
  436 SOLV  HW2     3024    5.112580291    2.189528608    3.955194970
  437 SOLV  OW      3025    0.876849748    6.129984093    4.743476314
  437 SOLV  HW1     3026    0.918832722    6.201512685    4.687608926
  437 SOLV  HW2     3027    0.781857022    6.116954622    4.715074126
  438 SOLV  OW      3028    5.903620751    3.377916475    6.566338297
  438 SOLV  HW1     3029    5.926237007    3.460951992    6.515410006
  438 SOLV  HW2     3030    5.813100445    3.345541982    6.538805863
  439 SOLV  OW      3031    2.099330735    1.515780539    3.771328313
  439 SOLV  HW1     3032    2.154155991    1.569783248    3.835187519
  439 SOLV  HW2     3033    2.072525957    1.572959233    3.693790033
  440 SOLV  OW      3034    5.071152536    4.348905706    4.268762972
  440 SOLV  HW1     3035    5.114091453    4.439096904    4.273442191
  440 SOLV  HW2     3036    5.115759137    4.294393494    4.197778841
  441 SOLV  OW      3037    5.404826923    3.874799432    1.928630670
  441 SOLV  HW1     3038    5.347710218    3.796592147    1.903703087
  441 SOLV  HW2     3039    5.400015917    3.943917931    1.856522630
  442 SOLV  OW      3040    0.250841825    2.002560830    0.292998160
  442 SOLV  HW1     3041    0.269696806    1.960184762    0.204404536
  442 SOLV  HW2     3042    0.203199639    2.089356221    0.278967208
  443 SOLV  OW      3043    3.827420036    2.720118345    2.079095603
  443 SOLV  HW1     3044    3.906860188    2.671680345    2.042447204
  443 SOLV  HW2     3045    3.787295482    2.666784641    2.153564472
  444 SOLV  OW      3046    5.609130563    1.952408952    0.990020582
  444 SOLV  HW1     3047    5.626261742    2.039870129    1.035376416
  444 SOLV  HW2     3048    5.570566463    1.968925098    0.899245615
  445 SOLV  OW      3049    1.622193077    1.588963850    1.388847123
  445 SOLV  HW1     3050    1.638705170    1.659446585    1.457836995
  445 SOLV  HW2     3051    1.643424086    1.499106201    1.427251839
  446 SOLV  OW      3052    3.229235538    4.348179957    8.140688468
  446 SOLV  HW1     3053    3.253140659    4.356274057    8.237451727
  446 SOLV  HW2     3054    3.210871760    4.252349425    8.118793402
  447 SOLV  OW      3055    0.157628050    2.987819462    7.227276331
  447 SOLV  HW1     3056    0.184217103    3.030787644    7.140981383
  447 SOLV  HW2     3057    0.175512769    2.889548231    7.222482432
  448 SOLV  OW      3058    2.056986257    0.892005115    4.554097877
  448 SOLV  HW1     3059    2.156254320    0.901247980    4.546318252
  448 SOLV  HW2     3060    2.030966356    0.892096370    4.650653919
  449 SOLV  OW      3061    6.046793334    0.990256141    5.328104046
  449 SOLV  HW1     3062    6.062903006    1.053095865    5.252000574
  449 SOLV  HW2     3063    6.133436026    0.948920594    5.356112842
  450 SOLV  OW      3064    0.056261916    4.607603271    0.448088340
  450 SOLV  HW1     3065   -0.042619964    4.604940127    0.462763352
  450 SOLV  HW2     3066    0.085218611    4.702157663    0.433219910
  451 SOLV  OW      3067    3.291729077    4.549092170    4.902539962
  451 SOLV  HW1     3068    3.243828236    4.469451031    4.865622864
  451 SOLV  HW2     3069    3.390392747    4.533132972    4.899241668
  452 SOLV  OW      3070    3.002521833    1.670525815    3.569184902
  452 SOLV  HW1     3071    2.951526784    1.733812934    3.510924261
  452 SOLV  HW2     3072    3.096502468    1.662915230    3.535870798
  453 SOLV  OW      3073    3.610136755    1.769072779    3.959855830
  453 SOLV  HW1     3074    3.607754945    1.669109604    3.958528788
  453 SOLV  HW2     3075    3.619616310    1.803432590    3.866423559
  454 SOLV  OW      3076    5.684710198    3.733887606    4.214502531
  454 SOLV  HW1     3077    5.633311922    3.727794560    4.128938577
  454 SOLV  HW2     3078    5.779967838    3.708279932    4.198061129
  455 SOLV  OW      3079    0.247860256    3.042046285    4.357170129
  455 SOLV  HW1     3080    0.164206638    3.011952512    4.402958098
  455 SOLV  HW2     3081    0.225439430    3.076341247    4.265949436
  456 SOLV  OW      3082    5.011313379    4.993997671    8.209765810
  456 SOLV  HW1     3083    4.915367453    4.984156672    8.236178507
  456 SOLV  HW2     3084    5.069864594    4.967337137    8.286323352
  457 SOLV  OW      3085    4.096654308    2.414455615    5.967983091
  457 SOLV  HW1     3086    4.047577225    2.332137503    5.996535483
  457 SOLV  HW2     3087    4.060045367    2.493697641    6.016773952
  458 SOLV  OW      3088    5.040049116    5.065505490    7.869055041
  458 SOLV  HW1     3089    4.953048923    5.052097737    7.916502767
  458 SOLV  HW2     3090    5.029563192    5.136801712    7.799722799
  459 SOLV  OW      3091    4.116847120    2.026743948    1.165412264
  459 SOLV  HW1     3092    4.141239571    1.986449282    1.077199709
  459 SOLV  HW2     3093    4.179071722    2.102300248    1.185892013
  460 SOLV  OW      3094    4.459074207    0.010900265    4.665375125
  460 SOLV  HW1     3095    4.435790645    0.093545781    4.716635773
  460 SOLV  HW2     3096    4.377354766   -0.045697384    4.654480074
  461 SOLV  OW      3097    1.398235841    5.369769652    7.107794594
  461 SOLV  HW1     3098    1.409190616    5.306061366    7.184092140
  461 SOLV  HW2     3099    1.430644190    5.326754739    7.023535987
  462 SOLV  OW      3100    1.361467635    0.919176701    3.564977992
  462 SOLV  HW1     3101    1.311431271    0.941449067    3.481309710
  462 SOLV  HW2     3102    1.313637247    0.846333316    3.614030637
  463 SOLV  OW      3103    4.217081854    4.861223696    6.089945581
  463 SOLV  HW1     3104    4.276560938    4.827136636    6.162749567
  463 SOLV  HW2     3105    4.145759525    4.919078905    6.129517717
  464 SOLV  OW      3106    2.685244978    0.348931887    5.364426288
  464 SOLV  HW1     3107    2.782026327    0.332152913    5.383186319
  464 SOLV  HW2     3108    2.672433512    0.444644163    5.338443580
  465 SOLV  OW      3109    2.015226861    0.733252247    2.458648797
  465 SOLV  HW1     3110    2.104732365    0.688803420    2.462271341
  465 SOLV  HW2     3111    2.013530030    0.798664576    2.383028601
  466 SOLV  OW      3112    4.311437762    6.010360587    5.494027259
  466 SOLV  HW1     3113    4.219168382    6.031322510    5.461669217
  466 SOLV  HW2     3114    4.310326609    5.999973726    5.593480335
  467 SOLV  OW      3115    0.960397270    3.489949751    3.570135242
  467 SOLV  HW1     3116    1.000386342    3.536170928    3.490986438
  467 SOLV  HW2     3117    1.003592964    3.523688957    3.653776582
  468 SOLV  OW      3118    1.159656343    2.392831691    3.710600508
  468 SOLV  HW1     3119    1.096939047    2.363590029    3.782791518
  468 SOLV  HW2     3120    1.129525853    2.480838729    3.673899179
  469 SOLV  OW      3121    3.868473234    2.075067269    0.907901371
  469 SOLV  HW1     3122    3.849850295    2.006807795    0.978568941
  469 SOLV  HW2     3123    3.938988632    2.138159718    0.940258222
  470 SOLV  OW      3124    3.150350903    1.727498992    1.035216079
  470 SOLV  HW1     3125    3.156911967    1.713579948    0.936406735
  470 SOLV  HW2     3126    3.180161196    1.820226018    1.057867948
  471 SOLV  OW      3127    1.257686889    4.406241995    1.315784094
  471 SOLV  HW1     3128    1.191205070    4.454283266    1.258580247
  471 SOLV  HW2     3129    1.249482759    4.437992783    1.410254443
  472 SOLV  OW      3130    4.117010318    1.089689190    2.588038290
  472 SOLV  HW1     3131    4.135115649    1.040268901    2.503009587
  472 SOLV  HW2     3132    4.189040276    1.157369901    2.603240387
  473 SOLV  OW      3133    1.697596788    1.807177325    8.100720079
  473 SOLV  HW1     3134    1.679783402    1.884628701    8.040023625
  473 SOLV  HW2     3135    1.790870511    1.813422244    8.136231963
  474 SOLV  OW      3136    5.726804603    4.057473991    2.776669520
  474 SOLV  HW1     3137    5.809024785    4.033996118    2.828522163
  474 SOLV  HW2     3138    5.746265318    4.135062578    2.716658165
  475 SOLV  OW      3139    2.773886450    4.044378091    5.399066243
  475 SOLV  HW1     3140    2.814635902    3.964528334    5.443378395
  475 SOLV  HW2     3141    2.795650803    4.126501176    5.451812720
  476 SOLV  OW      3142    2.947419295    6.458191657    6.011948581
  476 SOLV  HW1     3143    3.026564760    6.456050890    6.073034493
  476 SOLV  HW2     3144    2.926085527    6.365272651    5.981765639
  477 SOLV  OW      3145    2.031830865    2.750435995    8.051853638
  477 SOLV  HW1     3146    1.983628542    2.771883489    7.966903018
  477 SOLV  HW2     3147    2.059683257    2.654396131    8.051040569
  478 SOLV  OW      3148    5.761894097    5.508202572    3.327565437
  478 SOLV  HW1     3149    5.770993582    5.500354341    3.426841129
  478 SOLV  HW2     3150    5.708324030    5.431242995    3.292815571
  479 SOLV  OW      3151    2.616553011    1.872506743    6.625690184
  479 SOLV  HW1     3152    2.531499275    1.924128954    6.615635561
  479 SOLV  HW2     3153    2.655506927    1.854523364    6.535361656
  480 SOLV  OW      3154    5.698850077    1.308653328    6.177749723
  480 SOLV  HW1     3155    5.719681943    1.277260645    6.085118303
  480 SOLV  HW2     3156    5.735968938    1.243690121    6.244097789
  481 SOLV  OW      3157    3.030293878    5.454865947    6.246698468
  481 SOLV  HW1     3158    3.016209013    5.514188865    6.167436415
  481 SOLV  HW2     3159    3.021087551    5.359267039    6.218838684
  482 SOLV  OW      3160    1.184105418    2.699047316    4.949494278
  482 SOLV  HW1     3161    1.141724223    2.617644972    4.989213281
  482 SOLV  HW2     3162    1.112956539    2.759849985    4.914266858
  483 SOLV  OW      3163    1.547371467    3.932550332    8.204877199
  483 SOLV  HW1     3164    1.619978280    4.001237054    8.201647898
  483 SOLV  HW2     3165    1.458373439    3.978141605    8.205796843
  484 SOLV  OW      3166    4.664929927    6.434230050    2.775992885
  484 SOLV  HW1     3167    4.734442891    6.368885040    2.746025236
  484 SOLV  HW2     3168    4.660787271    6.510457044    2.711398871
  485 SOLV  OW      3169    3.259436600    1.487499110    6.211563555
  485 SOLV  HW1     3170    3.314432088    1.569893755    6.225227132
  485 SOLV  HW2     3171    3.313047586    1.407030298    6.237072285
  486 SOLV  OW      3172    2.694004745    1.013950380    0.370160035
  486 SOLV  HW1     3173    2.637177243    0.932502498    0.381862643
  486 SOLV  HW2     3174    2.755600636    1.023140971    0.448400401
  487 SOLV  OW      3175    0.785766325    1.413328981    8.167216918
  487 SOLV  HW1     3176    0.824158643    1.494839924    8.210599533
  487 SOLV  HW2     3177    0.703788378    1.384661075    8.216793550
  488 SOLV  OW      3178    1.573862127    1.636709004    4.384866357
  488 SOLV  HW1     3179    1.651409109    1.581384140    4.354441658
  488 SOLV  HW2     3180    1.493335855    1.578343696    4.395311034
  489 SOLV  OW      3181    1.302995874    4.745391564    3.762601924
  489 SOLV  HW1     3182    1.233394814    4.673650213    3.759610715
  489 SOLV  HW2     3183    1.393392589    4.703749232    3.772319184
  490 SOLV  OW      3184    4.300945163    6.179560815    3.903822980
  490 SOLV  HW1     3185    4.206035884    6.185614700    3.934737155
  490 SOLV  HW2     3186    4.331483469    6.269368947    3.872168275
  491 SOLV  OW      3187    5.570218818    5.618038276    2.962197960
  491 SOLV  HW1     3188    5.651910185    5.560399194    2.960117273
  491 SOLV  HW2     3189    5.491617604    5.563422412    2.991164009
  492 SOLV  OW      3190    2.845163122    4.500201292    6.656883428
  492 SOLV  HW1     3191    2.747392094    4.489218026    6.674779308
  492 SOLV  HW2     3192    2.897269443    4.442855347    6.720100809
  493 SOLV  OW      3193    3.819960608    1.183906218    4.584725233
  493 SOLV  HW1     3194    3.812551725    1.235584219    4.499434031
  493 SOLV  HW2     3195    3.904432125    1.209286917    4.631846920
  494 SOLV  OW      3196    1.610911667    3.950114928    1.375034772
  494 SOLV  HW1     3197    1.576388657    4.017497495    1.440363476
  494 SOLV  HW2     3198    1.604659118    3.858672028    1.415024620
  495 SOLV  OW      3199    3.315220541    6.365215758    7.169265672
  495 SOLV  HW1     3200    3.235781104    6.385826273    7.226403000
  495 SOLV  HW2     3201    3.326951729    6.266104464    7.162988685
  496 SOLV  OW      3202    0.218485258    1.356385487    6.108167737
  496 SOLV  HW1     3203    0.178229334    1.276263814    6.063895162
  496 SOLV  HW2     3204    0.313467628    1.336792420    6.132551127
  497 SOLV  OW      3205    5.131308492    4.528028532    0.704590182
  497 SOLV  HW1     3206    5.117166526    4.429081382    0.701505869
  497 SOLV  HW2     3207    5.042729784    4.574418629    0.703233516
  498 SOLV  OW      3208    4.086399175    6.009371951    4.182462302
  498 SOLV  HW1     3209    4.072283316    6.004691182    4.083574041
  498 SOLV  HW2     3210    4.100180770    5.917141314    4.218568535
  499 SOLV  OW      3211    1.190340681    0.871338207    6.901228980
  499 SOLV  HW1     3212    1.239959453    0.955666731    6.921886710
  499 SOLV  HW2     3213    1.249384053    0.792661116    6.919225115
  500 SOLV  OW      3214    2.817473331    5.373967026    7.417624419
  500 SOLV  HW1     3215    2.872041809    5.312038540    7.474079868
  500 SOLV  HW2     3216    2.865528668    5.461102402    7.407714874
  501 SOLV  OW      3217    2.794227440    0.406215724    2.448340019
  501 SOLV  HW1     3218    2.859295193    0.475200381    2.480079363
  501 SOLV  HW2     3219    2.840316055    0.343154359    2.385896786
  502 SOLV  OW      3220    4.064247390    4.399155694    1.160336672
  502 SOLV  HW1     3221    4.083648172    4.363085700    1.251565352
  502 SOLV  HW2     3222    4.150265414    4.416966577    1.112548246
  503 SOLV  OW      3223    4.338966381    3.637019950    0.284516926
  503 SOLV  HW1     3224    4.267948156    3.627732561    0.354303923
  503 SOLV  HW2     3225    4.406057958    3.705026461    0.314078816
  504 SOLV  OW      3226    0.290413753    6.290364755    6.124392416
  504 SOLV  HW1     3227    0.260592880    6.342377318    6.044358123
  504 SOLV  HW2     3228    0.220716997    6.222653243    6.148005711
  505 SOLV  OW      3229    3.983255962    2.391747598    0.526155733
  505 SOLV  HW1     3230    3.972197355    2.485379903    0.559484082
  505 SOLV  HW2     3231    3.905360530    2.336432867    0.555696790
  506 SOLV  OW      3232    5.599256840    1.776608620    2.021541399
  506 SOLV  HW1     3233    5.522599073    1.776340517    2.085756565
  506 SOLV  HW2     3234    5.678346039    1.732405663    2.063862511
  507 SOLV  OW      3235    5.814986432    1.498781951    1.630526908
  507 SOLV  HW1     3236    5.895676363    1.554406746    1.650403456
  507 SOLV  HW2     3237    5.816710443    1.416209326    1.686908327
  508 SOLV  OW      3238    0.587639923    4.297147000    5.463426844
  508 SOLV  HW1     3239    0.661458742    4.229728670    5.461052426
  508 SOLV  HW2     3240    0.583090702    4.338403808    5.554406257
  509 SOLV  OW      3241    0.427080015    4.126751278    8.411183115
  509 SOLV  HW1     3242    0.456601105    4.210993435    8.366107141
  509 SOLV  HW2     3243    0.428253873    4.051523758    8.345308044
  510 SOLV  OW      3244    5.707747860    6.406979737    3.538111463
  510 SOLV  HW1     3245    5.793643991    6.442143320    3.500889665
  510 SOLV  HW2     3246    5.631963661    6.434876285    3.479131510
  511 SOLV  OW      3247    0.074418764    3.091457037    0.340708415
  511 SOLV  HW1     3248    0.091878112    3.186027999    0.313293194
  511 SOLV  HW2     3249   -0.023212831    3.071686585    0.331918011
  512 SOLV  OW      3250    3.677494288    4.805335804    7.608004991
  512 SOLV  HW1     3251    3.617056639    4.726728094    7.595036109
  512 SOLV  HW2     3252    3.771578875    4.773492271    7.619586810
  513 SOLV  OW      3253    4.511496315    2.968646012    0.422425710
  513 SOLV  HW1     3254    4.597486801    3.004545775    0.458715199
  513 SOLV  HW2     3255    4.436702480    3.030434784    0.446676629
  514 SOLV  OW      3256    3.397531739    0.957731801    1.441392732
  514 SOLV  HW1     3257    3.416966496    0.882770238    1.378122542
  514 SOLV  HW2     3258    3.351080726    1.031504485    1.392403148
  515 SOLV  OW      3259    0.087523009    3.824530370    3.390315993
  515 SOLV  HW1     3260    0.134971413    3.771084132    3.320371847
  515 SOLV  HW2     3261    0.070587423    3.916886416    3.355912312
  516 SOLV  OW      3262    1.580267860    6.042726289    5.849409017
  516 SOLV  HW1     3263    1.502245469    6.054949157    5.910753613
  516 SOLV  HW2     3264    1.663799170    6.032301400    5.903389792
  517 SOLV  OW      3265    4.689682272    1.332468803    5.412447531
  517 SOLV  HW1     3266    4.618573447    1.401896651    5.401340049
  517 SOLV  HW2     3267    4.679567090    1.288365148    5.501624970
  518 SOLV  OW      3268    4.663161451    2.538968478    2.334800886
  518 SOLV  HW1     3269    4.744407869    2.594940293    2.318483224
  518 SOLV  HW2     3270    4.585378195    2.577950527    2.285503622
  519 SOLV  OW      3271    3.914520126    4.661791471    5.551587663
  519 SOLV  HW1     3272    3.866319115    4.599031140    5.490449299
  519 SOLV  HW2     3273    3.874367438    4.656663070    5.643028893
  520 SOLV  OW      3274    2.334490703    2.430542249    5.145566339
  520 SOLV  HW1     3275    2.411498261    2.368238492    5.131848641
  520 SOLV  HW2     3276    2.364307909    2.508894255    5.200082366
  521 SOLV  OW      3277    4.965425036    3.658345611    3.788229864
  521 SOLV  HW1     3278    5.037330300    3.722158564    3.760705060
  521 SOLV  HW2     3279    4.936015765    3.605032173    3.708902246
  522 SOLV  OW      3280    1.747127823    6.013656139    2.344618043
  522 SOLV  HW1     3281    1.759439800    5.958781977    2.427306183
  522 SOLV  HW2     3282    1.668008106    5.979851159    2.293653274
  523 SOLV  OW      3283    0.070107962    2.981754549    1.268558695
  523 SOLV  HW1     3284   -0.019077966    2.939761264    1.251750842
  523 SOLV  HW2     3285    0.116839453    2.996755421    1.181431186
  524 SOLV  OW      3286    0.741796185    2.910051584    0.334809293
  524 SOLV  HW1     3287    0.751036069    2.924205828    0.433370800
  524 SOLV  HW2     3288    0.645450071    2.895924042    0.312050999
  525 SOLV  OW      3289    0.495832421    1.856984210    3.708992369
  525 SOLV  HW1     3290    0.411396488    1.910419243    3.712908407
  525 SOLV  HW2     3291    0.520586911    1.840719596    3.613479173
  526 SOLV  OW      3292    1.841788311    5.590729539    2.083292262
  526 SOLV  HW1     3293    1.847465792    5.676696899    2.134061050
  526 SOLV  HW2     3294    1.825478636    5.610157204    1.986562650
  527 SOLV  OW      3295    3.984880790    1.020527060    1.678541714
  527 SOLV  HW1     3296    3.937097728    0.948359772    1.728628861
  527 SOLV  HW2     3297    4.079464508    1.026267603    1.710495516
  528 SOLV  OW      3298    2.454558712    0.919675415    5.965170218
  528 SOLV  HW1     3299    2.532814396    0.895237010    6.022431882
  528 SOLV  HW2     3300    2.484301771    0.982150477    5.892973963
  529 SOLV  OW      3301    0.770170895    1.976589328    5.909096121
  529 SOLV  HW1     3302    0.833302743    2.039413079    5.863625250
  529 SOLV  HW2     3303    0.735821216    2.018779072    5.993002107
  530 SOLV  OW      3304    2.385903700    2.962154090    5.081420792
  530 SOLV  HW1     3305    2.462712656    3.024493372    5.096057359
  530 SOLV  HW2     3306    2.300178336    3.009623870    5.101367197
  531 SOLV  OW      3307    3.859536560    5.338630529    8.247576594
  531 SOLV  HW1     3308    3.951511373    5.357301390    8.282103508
  531 SOLV  HW2     3309    3.861587682    5.257157375    8.189628401
  532 SOLV  OW      3310    3.256566030    0.135166589    6.551891989
  532 SOLV  HW1     3311    3.282600475    0.043220799    6.581358242
  532 SOLV  HW2     3312    3.332223659    0.198300537    6.568925386
  533 SOLV  OW      3313    4.925287965    5.600646892    2.376035998
  533 SOLV  HW1     3314    4.958050486    5.665580475    2.307404113
  533 SOLV  HW2     3315    4.947453459    5.634704984    2.467407610
  534 SOLV  OW      3316    1.714324889    5.727208314    8.080569765
  534 SOLV  HW1     3317    1.683263133    5.642187837    8.123075712
  534 SOLV  HW2     3318    1.686925374    5.804819670    8.137366273
  535 SOLV  OW      3319    0.175515451    3.261745908    1.683353375
  535 SOLV  HW1     3320    0.195934657    3.260226938    1.585471721
  535 SOLV  HW2     3321    0.185561953    3.169621605    1.720933160
  536 SOLV  OW      3322    3.116642453    0.857604117    0.782807421
  536 SOLV  HW1     3323    3.189901344    0.888642687    0.843386274
  536 SOLV  HW2     3324    3.039809418    0.921398115    0.788012653
  537 SOLV  OW      3325    5.086693308    4.496244961    5.647085361
  537 SOLV  HW1     3326    5.034168621    4.449337732    5.576085733
  537 SOLV  HW2     3327    5.043586068    4.584038375    5.667921547
  538 SOLV  OW      3328    4.295096973    5.910292597    0.487827758
  538 SOLV  HW1     3329    4.330263835    5.896287305    0.395268489
  538 SOLV  HW2     3330    4.327003807    5.998447187    0.522624205
  539 SOLV  OW      3331    0.665495778    5.840495974    3.491269919
  539 SOLV  HW1     3332    0.651109134    5.752740886    3.445529872
  539 SOLV  HW2     3333    0.754043432    5.878154258    3.464044092
  540 SOLV  OW      3334    0.826858564    2.381439297    1.182304040
  540 SOLV  HW1     3335    0.768961334    2.299904869    1.181955232
  540 SOLV  HW2     3336    0.851761232    2.404235529    1.276433092
  541 SOLV  OW      3337    0.917165932    2.094218546    1.956711707
  541 SOLV  HW1     3338    0.931195125    2.097190682    2.055678527
  541 SOLV  HW2     3339    0.998862902    2.057115242    1.912563944
  542 SOLV  OW      3340    1.426715515    2.048605815    3.983695148
  542 SOLV  HW1     3341    1.371798109    2.079308512    3.905968039
  542 SOLV  HW2     3342    1.415113550    2.112277385    4.059927605
  543 SOLV  OW      3343    5.786233797    1.811700737    4.687574117
  543 SOLV  HW1     3344    5.756791237    1.723201125    4.723643634
  543 SOLV  HW2     3345    5.884448240    1.809096362    4.668940449
  544 SOLV  OW      3346    1.497541454    6.277644827    7.757116299
  544 SOLV  HW1     3347    1.504403761    6.376260217    7.772215459
  544 SOLV  HW2     3348    1.457490929    6.260409951    7.667121916
  545 SOLV  OW      3349    4.834934284    5.765932452    5.248728029
  545 SOLV  HW1     3350    4.876913980    5.705223959    5.181257723
  545 SOLV  HW2     3351    4.843605001    5.725596122    5.339820691
  546 SOLV  OW      3352    5.639539258    3.942113096    2.292058487
  546 SOLV  HW1     3353    5.558236842    3.999923125    2.298986478
  546 SOLV  HW2     3354    5.611769389    3.846438490    2.283381451
  547 SOLV  OW      3355    4.836623962    3.228532933    1.856780481
  547 SOLV  HW1     3356    4.907826962    3.207954716    1.923912708
  547 SOLV  HW2     3357    4.766411237    3.157390968    1.859790526
  548 SOLV  OW      3358    4.763614101    1.882450859    4.532289178
  548 SOLV  HW1     3359    4.862822201    1.877983595    4.544030380
  548 SOLV  HW2     3360    4.719083794    1.873958479    4.621424178
  549 SOLV  OW      3361    0.031715968    1.131649454    1.939738749
  549 SOLV  HW1     3362    0.126246693    1.099245874    1.943488013
  549 SOLV  HW2     3363   -0.030440357    1.055130059    1.956515845
  550 SOLV  OW      3364    5.431858974    5.696486126    5.581945128
  550 SOLV  HW1     3365    5.470491381    5.680352345    5.491130463
  550 SOLV  HW2     3366    5.503726687    5.687246481    5.650863355
  551 SOLV  OW      3367    2.499645013    3.212382880    5.681579880
  551 SOLV  HW1     3368    2.453095055    3.236125160    5.766841041
  551 SOLV  HW2     3369    2.555399628    3.130578323    5.695704798
  552 SOLV  OW      3370    0.845192897    4.032766589    1.929108105
  552 SOLV  HW1     3371    0.914416181    4.062612168    1.863400672
  552 SOLV  HW2     3372    0.808484773    3.944126548    1.900903328
  553 SOLV  OW      3373    2.974065762    5.357483185    4.972924230
  553 SOLV  HW1     3374    3.055713916    5.351450459    5.030346350
  553 SOLV  HW2     3375    2.944484590    5.452821381    4.966952777
  554 SOLV  OW      3376    2.736768126    4.670162495    5.191453491
  554 SOLV  HW1     3377    2.706629291    4.748154845    5.246307119
  554 SOLV  HW2     3378    2.683693345    4.589226142    5.216602207
  555 SOLV  OW      3379    0.545163898    1.194943487    2.957486554
  555 SOLV  HW1     3380    0.604563528    1.274372313    2.944727063
  555 SOLV  HW2     3381    0.450756223    1.225549743    2.969755139
  556 SOLV  OW      3382    5.760394946    2.561682217    7.844493969
  556 SOLV  HW1     3383    5.824180525    2.625075551    7.888229146
  556 SOLV  HW2     3384    5.774474058    2.469688807    7.881087234
  557 SOLV  OW      3385    2.265318559    5.071785934    7.388393962
  557 SOLV  HW1     3386    2.189838792    5.084492496    7.324040155
  557 SOLV  HW2     3387    2.230160281    5.033679719    7.473903437
  558 SOLV  OW      3388    1.924549407    4.879944745    5.405692395
  558 SOLV  HW1     3389    1.967009160    4.941615260    5.471979425
  558 SOLV  HW2     3390    1.867940416    4.813066434    5.453887684
  559 SOLV  OW      3391    3.506072886    3.913374975    6.188227779
  559 SOLV  HW1     3392    3.428713182    3.976704890    6.190433159
  559 SOLV  HW2     3393    3.590704620    3.963493356    6.206274459
  560 SOLV  OW      3394    4.724949269    0.934236701    6.435926462
  560 SOLV  HW1     3395    4.797888082    0.912569504    6.371037761
  560 SOLV  HW2     3396    4.718815811    1.033399800    6.447289769
  561 SOLV  OW      3397    0.414340134    1.608914547    6.837416863
  561 SOLV  HW1     3398    0.324327512    1.572604941    6.861487924
  561 SOLV  HW2     3399    0.451470707    1.557439322    6.760140128
  562 SOLV  OW      3400    4.130520592    0.918009162    8.070359693
  562 SOLV  HW1     3401    4.116984092    0.822499542    8.044001594
  562 SOLV  HW2     3402    4.111643378    0.977208162    7.992006674
  563 SOLV  OW      3403    2.363481071    2.192919886    4.814141201
  563 SOLV  HW1     3404    2.297914306    2.139906855    4.867906445
  563 SOLV  HW2     3405    2.443353716    2.214120616    4.870452764
  564 SOLV  OW      3406    3.388274152    5.167316057    3.848600755
  564 SOLV  HW1     3407    3.455965473    5.153503110    3.776301503
  564 SOLV  HW2     3408    3.407425905    5.253127848    3.896241481
  565 SOLV  OW      3409    0.819544990    4.672823971    5.062120503
  565 SOLV  HW1     3410    0.903201112    4.716069316    5.095759335
  565 SOLV  HW2     3411    0.749026253    4.742475457    5.048859616
  566 SOLV  OW      3412    3.999462283    1.872484570    8.335669015
  566 SOLV  HW1     3413    3.974001952    1.784643830    8.295223280
  566 SOLV  HW2     3414    3.940790129    1.891155670    8.414466567
  567 SOLV  OW      3415    4.946540908    0.336371089    3.336185252
  567 SOLV  HW1     3416    5.019963593    0.304665362    3.396217826
  567 SOLV  HW2     3417    4.859663502    0.296870597    3.366053242
  568 SOLV  OW      3418    4.816826211    3.104891732    6.577355419
  568 SOLV  HW1     3419    4.782588470    3.051224717    6.654476584
  568 SOLV  HW2     3420    4.916241737    3.113305552    6.584124146
  569 SOLV  OW      3421    2.599261645    5.429572032    5.128551777
  569 SOLV  HW1     3422    2.554922789    5.513069486    5.161145140
  569 SOLV  HW2     3423    2.612827708    5.366900871    5.205287299
  570 SOLV  OW      3424    3.018341675    4.439634301    5.907678241
  570 SOLV  HW1     3425    2.933290084    4.417167803    5.955234090
  570 SOLV  HW2     3426    3.002480586    4.516268256    5.845422883
  571 SOLV  OW      3427    4.990017282    5.125278664    7.107905579
  571 SOLV  HW1     3428    5.002807529    5.222482015    7.088207010
  571 SOLV  HW2     3429    5.045365273    5.070916895    7.044806335
  572 SOLV  OW      3430    4.864611181    3.673880066    0.827582107
  572 SOLV  HW1     3431    4.917532778    3.607789255    0.774371427
  572 SOLV  HW2     3432    4.773311333    3.637060720    0.845153438
  573 SOLV  OW      3433    0.007956614    2.274366575    0.034663796
  573 SOLV  HW1     3434   -0.006934072    2.355064389   -0.022486878
  573 SOLV  HW2     3435    0.033507660    2.196853091   -0.023119213
  574 SOLV  OW      3436    1.275194145    5.619949506    6.048325660
  574 SOLV  HW1     3437    1.352901703    5.671412273    6.084563740
  574 SOLV  HW2     3438    1.277416572    5.622204000    5.948375479
  575 SOLV  OW      3439    4.139477651    1.842267177    5.510934055
  575 SOLV  HW1     3440    4.228863111    1.878462102    5.484472125
  575 SOLV  HW2     3441    4.111326519    1.771955508    5.445635750
  576 SOLV  OW      3442    2.765935401    5.690424552    5.509208853
  576 SOLV  HW1     3443    2.821669274    5.687314788    5.592179519
  576 SOLV  HW2     3444    2.798169466    5.621068348    5.444782447
  577 SOLV  OW      3445    0.666252998    3.764437237    5.875388864
  577 SOLV  HW1     3446    0.719728860    3.681440107    5.891259013
  577 SOLV  HW2     3447    0.607056620    3.781519272    5.954154765
  578 SOLV  OW      3448    3.745544907    2.745026497    1.807860754
  578 SOLV  HW1     3449    3.695079149    2.668101670    1.768671161
  578 SOLV  HW2     3450    3.779753084    2.719801725    1.898379301
  579 SOLV  OW      3451    4.658996741    2.924565842    6.735177736
  579 SOLV  HW1     3452    4.619550728    2.840215204    6.698721026
  579 SOLV  HW2     3453    4.732725437    2.902071210    6.798881373
  580 SOLV  OW      3454    0.841090176    4.199646102    0.122842742
  580 SOLV  HW1     3455    0.939177884    4.213819420    0.109501388
  580 SOLV  HW2     3456    0.817491126    4.105419417    0.099084077
  581 SOLV  OW      3457    1.450373276    6.211331928    5.522028187
  581 SOLV  HW1     3458    1.430354868    6.215239145    5.424130082
  581 SOLV  HW2     3459    1.445891587    6.116421576    5.553205338
  582 SOLV  OW      3460    5.392459453    3.268208027    7.056092394
  582 SOLV  HW1     3461    5.466316597    3.323241423    7.095034746
  582 SOLV  HW2     3462    5.364054166    3.307612793    6.968682597
  583 SOLV  OW      3463    1.597274316    0.761205670    5.228055398
  583 SOLV  HW1     3464    1.588743431    0.731337203    5.133001875
  583 SOLV  HW2     3465    1.676666545    0.717062676    5.269868677
  584 SOLV  OW      3466    5.134309596    3.570123996    4.358684092
  584 SOLV  HW1     3467    5.205152702    3.640271514    4.350895884
  584 SOLV  HW2     3468    5.175718635    3.484084157    4.388392103
  585 SOLV  OW      3469    4.852831475    5.101064075    5.199526848
  585 SOLV  HW1     3470    4.837657630    5.191052616    5.158637921
  585 SOLV  HW2     3471    4.871499237    5.111554767    5.297207753
  586 SOLV  OW      3472    5.895719651    4.777354546    0.190999748
  586 SOLV  HW1     3473    5.865303386    4.780868729    0.286197306
  586 SOLV  HW2     3474    5.992984566    4.800087478    0.186222777
  587 SOLV  OW      3475    1.155597968    3.671300845    2.406814750
  587 SOLV  HW1     3476    1.139847386    3.605058637    2.480053852
  587 SOLV  HW2     3477    1.251220002    3.700528917    2.408302249
  588 SOLV  OW      3478    5.315652643    6.207463096    4.202224886
  588 SOLV  HW1     3479    5.289258603    6.283894246    4.261061071
  588 SOLV  HW2     3480    5.299034692    6.121256334    4.250102839
  589 SOLV  OW      3481    1.151107100    6.425901281    6.339655569
  589 SOLV  HW1     3482    1.113697904    6.333192568    6.337263269
  589 SOLV  HW2     3483    1.249344833    6.422690808    6.321240293
  590 SOLV  OW      3484    5.139316940    5.002767094    5.506856368
  590 SOLV  HW1     3485    5.192472426    5.073356164    5.553672879
  590 SOLV  HW2     3486    5.042251515    5.026623935    5.509894785
  591 SOLV  OW      3487    4.927593480    0.955142864    5.872996325
  591 SOLV  HW1     3488    5.006630346    0.942349517    5.932909451
  591 SOLV  HW2     3489    4.904416850    1.052324936    5.868686656
  592 SOLV  OW      3490    2.811682362    2.268374857    7.365597253
  592 SOLV  HW1     3491    2.877938875    2.204959350    7.325739728
  592 SOLV  HW2     3492    2.855223943    2.357189660    7.380299146
  593 SOLV  OW      3493    0.954681463    5.012763304    6.591315352
  593 SOLV  HW1     3494    0.952973307    4.941677130    6.661628332
  593 SOLV  HW2     3495    0.861470683    5.030862675    6.559942697
  594 SOLV  OW      3496    1.132415138    5.263726068    6.632094367
  594 SOLV  HW1     3497    1.078114524    5.225122510    6.557520355
  594 SOLV  HW2     3498    1.201923214    5.197635495    6.660392127
  595 SOLV  OW      3499    2.493020291    0.157138903    3.288763634
  595 SOLV  HW1     3500    2.503162652    0.065517450    3.249999023
  595 SOLV  HW2     3501    2.435645616    0.152569506    3.370539819
  596 SOLV  OW      3502    2.154761338    3.510335802    7.877456583
  596 SOLV  HW1     3503    2.222569484    3.494216266    7.949166582
  596 SOLV  HW2     3504    2.163692767    3.603999578    7.843582908
  597 SOLV  OW      3505    3.546907930    4.916725944    1.518879991
  597 SOLV  HW1     3506    3.588658743    4.903265261    1.608745150
  597 SOLV  HW2     3507    3.504201293    4.831434622    1.488853213
  598 SOLV  OW      3508    1.442731934    1.106850499    8.046812081
  598 SOLV  HW1     3509    1.348026980    1.126150788    8.021149929
  598 SOLV  HW2     3510    1.500863710    1.183650156    8.019931486
  599 SOLV  OW      3511    2.125610036    4.684612380    6.080195658
  599 SOLV  HW1     3512    2.148734572    4.659545679    6.174201089
  599 SOLV  HW2     3513    2.043585656    4.635019118    6.051689996
  600 SOLV  OW      3514    3.677023887    2.249543539    4.044644445
  600 SOLV  HW1     3515    3.731959054    2.239880640    4.127643483
  600 SOLV  HW2     3516    3.674305906    2.345746244    4.017482753
  601 SOLV  OW      3517    1.122464466    0.791994376    4.622993693
  601 SOLV  HW1     3518    1.128236123    0.861451133    4.694705003
  601 SOLV  HW2     3519    1.166709146    0.707969002    4.654334161
  602 SOLV  OW      3520    0.923277157    4.811653322    6.379897903
  602 SOLV  HW1     3521    0.878186565    4.745917994    6.440278093
  602 SOLV  HW2     3522    0.922233953    4.902149339    6.422435738
  603 SOLV  OW      3523    4.921547879    6.355408235    5.944953922
  603 SOLV  HW1     3524    4.915699094    6.262297383    5.908950209
  603 SOLV  HW2     3525    4.888392563    6.419911843    5.876105552
  604 SOLV  OW      3526    2.802137718    5.853449121    3.773453107
  604 SOLV  HW1     3527    2.741044178    5.866064249    3.851610324
  604 SOLV  HW2     3528    2.895299860    5.837640484    3.806178792
  605 SOLV  OW      3529    1.501620453    4.736437128    5.841283207
  605 SOLV  HW1     3530    1.445633736    4.693782228    5.770247101
  605 SOLV  HW2     3531    1.528541102    4.667406486    5.908440707
  606 SOLV  OW      3532    3.296245933    3.032741730    2.248878588
  606 SOLV  HW1     3533    3.383266868    3.070287063    2.216976642
  606 SOLV  HW2     3534    3.313645780    2.955090439    2.309439261
  607 SOLV  OW      3535    3.279056609    3.118516208    5.816838066
  607 SOLV  HW1     3536    3.309757875    3.144649359    5.908350822
  607 SOLV  HW2     3537    3.186849575    3.080199588    5.822290002
  608 SOLV  OW      3538    3.787791155    0.120853713    1.473911708
  608 SOLV  HW1     3539    3.813859933    0.084974097    1.563539640
  608 SOLV  HW2     3540    3.725057528    0.056960127    1.429389984
  609 SOLV  OW      3541    2.728124469    4.156881291    5.671842116
  609 SOLV  HW1     3542    2.650582612    4.167177194    5.609541696
  609 SOLV  HW2     3543    2.806460739    4.207852021    5.636268273
  610 SOLV  OW      3544    0.916088693    0.316749918    5.795217956
  610 SOLV  HW1     3545    0.895585877    0.224046301    5.826614453
  610 SOLV  HW2     3546    1.006626970    0.318311892    5.752786217
  611 SOLV  OW      3547    4.906172451    2.904496412    0.938320647
  611 SOLV  HW1     3548    4.917308544    2.845219150    0.858556721
  611 SOLV  HW2     3549    4.851453649    2.857369003    1.007493744
  612 SOLV  OW      3550    4.177413635    5.440939273    2.668709878
  612 SOLV  HW1     3551    4.240475447    5.450101016    2.745777041
  612 SOLV  HW2     3552    4.161205169    5.530843355    2.628032906
  613 SOLV  OW      3553    1.568751249    0.631963043    2.802677500
  613 SOLV  HW1     3554    1.595784671    0.689000116    2.880240814
  613 SOLV  HW2     3555    1.638008747    0.638399831    2.730830291
  614 SOLV  OW      3556    3.155317418    1.341800538    0.707346370
  614 SOLV  HW1     3557    3.222488269    1.401586229    0.751093409
  614 SOLV  HW2     3558    3.109980538    1.391248006    0.633187089
  615 SOLV  OW      3559    2.016905095    3.836163091    0.135159749
  615 SOLV  HW1     3560    1.957546413    3.762841258    0.101985180
  615 SOLV  HW2     3561    2.013306870    3.839344321    0.235044707
  616 SOLV  OW      3562    1.227651529    1.767671826    5.880765460
  616 SOLV  HW1     3563    1.230831805    1.742428457    5.977475044
  616 SOLV  HW2     3564    1.317149164    1.751582689    5.839155552
  617 SOLV  OW      3565    5.383692891    2.917602803    0.843152682
  617 SOLV  HW1     3566    5.395716441    2.954143199    0.750847241
  617 SOLV  HW2     3567    5.345277207    2.825432247    0.837773345
  618 SOLV  OW      3568    5.962685596    2.663695202    4.781531865
  618 SOLV  HW1     3569    5.939045180    2.567082178    4.791883081
  618 SOLV  HW2     3570    6.023950005    2.691146574    4.855647873
  619 SOLV  OW      3571    5.107270393    1.424707666    5.242455692
  619 SOLV  HW1     3572    5.040648145    1.466131368    5.180442568
  619 SOLV  HW2     3573    5.118954314    1.328161995    5.219164024
  620 SOLV  OW      3574    1.171364404    0.348176515    6.188217289
  620 SOLV  HW1     3575    1.172286968    0.256130593    6.149143210
  620 SOLV  HW2     3576    1.260239408    0.391562408    6.173419550
  621 SOLV  OW      3577    3.661261503    2.379792057    0.857535750
  621 SOLV  HW1     3578    3.673056111    2.353319398    0.953244509
  621 SOLV  HW2     3579    3.590342938    2.449978199    0.850861020
  622 SOLV  OW      3580    0.424574376    2.349708536    6.304849198
  622 SOLV  HW1     3581    0.326705418    2.363712099    6.289827107
  622 SOLV  HW2     3582    0.475533572    2.426770931    6.266578593
  623 SOLV  OW      3583    5.619747080    3.737619347    5.401902957
  623 SOLV  HW1     3584    5.718141664    3.755445965    5.401016752
  623 SOLV  HW2     3585    5.571079929    3.817494852    5.366527001
  624 SOLV  OW      3586    2.725132782    0.170747868    2.165783705
  624 SOLV  HW1     3587    2.634514337    0.209438568    2.148714068
  624 SOLV  HW2     3588    2.777986548    0.233573466    2.222875853
  625 SOLV  OW      3589    4.851250396    2.387178529    7.235226664
  625 SOLV  HW1     3590    4.913305006    2.315638642    7.267341280
  625 SOLV  HW2     3591    4.767157013    2.385103088    7.289301376
  626 SOLV  OW      3592    5.279299467    1.428933650    6.784030944
  626 SOLV  HW1     3593    5.206019953    1.496379160    6.775015115
  626 SOLV  HW2     3594    5.265019217    1.375098430    6.867084700
  627 SOLV  OW      3595    4.940380509    2.496052271    4.054238441
  627 SOLV  HW1     3596    4.920399890    2.480910970    4.151045301
  627 SOLV  HW2     3597    4.960103753    2.408474865    4.010179013
  628 SOLV  OW      3598    1.331270149    4.746849380    4.844430478
  628 SOLV  HW1     3599    1.257253324    4.803784052    4.880208409
  628 SOLV  HW2     3600    1.393366720    4.722260472    4.918858101
  629 SOLV  OW      3601    1.918206139    2.334601806    1.184813165
  629 SOLV  HW1     3602    1.944388523    2.267603094    1.254280830
  629 SOLV  HW2     3603    1.822149109    2.359548105    1.197093434
  630 SOLV  OW      3604    6.045647903    4.514980672    8.434521871
  630 SOLV  HW1     3605    6.032744952    4.512013781    8.335401807
  630 SOLV  HW2     3606    6.138456536    4.485261814    8.456959014
  631 SOLV  OW      3607    5.273601303    4.268266543    2.895300337
  631 SOLV  HW1     3608    5.264408804    4.208607333    2.975027069
  631 SOLV  HW2     3609    5.363720498    4.311597838    2.896306467
  632 SOLV  OW      3610    5.103578588    3.693440709    6.672344211
  632 SOLV  HW1     3611    5.138415655    3.755396374    6.742685802
  632 SOLV  HW2     3612    5.178332546    3.636572675    6.638022904
  633 SOLV  OW      3613    3.245239440    4.090933770    3.319256760
  633 SOLV  HW1     3614    3.296084284    4.130881417    3.242973996
  633 SOLV  HW2     3615    3.282418800    4.125041095    3.405596054
  634 SOLV  OW      3616    0.982497616    1.434959104    6.360719923
  634 SOLV  HW1     3617    0.929238298    1.497112657    6.303270146
  634 SOLV  HW2     3618    1.075227026    1.426982187    6.324145195
  635 SOLV  OW      3619    1.832596528    2.893221320    5.994571622
  635 SOLV  HW1     3620    1.916994492    2.841249229    6.007837754
  635 SOLV  HW2     3621    1.754878122    2.830368006    5.991508410
  636 SOLV  OW      3622    2.344454011    0.428741679    3.999497586
  636 SOLV  HW1     3623    2.322228793    0.521295493    3.968839712
  636 SOLV  HW2     3624    2.423740859    0.394964743    3.948774812
  637 SOLV  OW      3625    5.548027992    0.275675232    5.142610654
  637 SOLV  HW1     3626    5.515214688    0.200578352    5.199915234
  637 SOLV  HW2     3627    5.632058879    0.247844744    5.096088115
  638 SOLV  OW      3628    2.587857806    2.812499902    4.862384651
  638 SOLV  HW1     3629    2.521630858    2.885271940    4.844543966
  638 SOLV  HW2     3630    2.547312442    2.724095419    4.839129223
  639 SOLV  OW      3631    3.514322197    4.140274426    7.680564359
  639 SOLV  HW1     3632    3.549355305    4.206650625    7.746647362
  639 SOLV  HW2     3633    3.432684772    4.177284031    7.636228365
  640 SOLV  OW      3634    3.524483393    5.466493661    8.030130532
  640 SOLV  HW1     3635    3.446539323    5.439616642    8.086720687
  640 SOLV  HW2     3636    3.590796411    5.516143547    8.086144368
  641 SOLV  OW      3637    5.423790504    2.443923776    2.925888116
  641 SOLV  HW1     3638    5.329551004    2.477076948    2.930348466
  641 SOLV  HW2     3639    5.435495227    2.368034643    2.989950216
  642 SOLV  OW      3640    5.157887427    6.022103845    4.343273616
  642 SOLV  HW1     3641    5.215437460    5.946137583    4.373559079
  642 SOLV  HW2     3642    5.114784359    6.064981428    4.422669660
  643 SOLV  OW      3643    0.899733540    0.438186156    3.835209930
  643 SOLV  HW1     3644    0.884360674    0.346594662    3.872287723
  643 SOLV  HW2     3645    0.865232941    0.506448402    3.899630852
  644 SOLV  OW      3646    3.908295473    2.504748857    3.928753066
  644 SOLV  HW1     3647    3.811820016    2.512869421    3.953785672
  644 SOLV  HW2     3648    3.961124205    2.475821669    4.008580173
  645 SOLV  OW      3649    2.109062538    2.407695233    6.702822793
  645 SOLV  HW1     3650    2.175936318    2.430443067    6.632037981
  645 SOLV  HW2     3651    2.154131672    2.406418736    6.792082129
  646 SOLV  OW      3652    3.024155055    1.062310655    6.492710333
  646 SOLV  HW1     3653    2.985208054    0.985059075    6.542864000
  646 SOLV  HW2     3654    3.071950754    1.122746397    6.556453429
  647 SOLV  OW      3655    2.194700163    0.010209434    3.992640167
  647 SOLV  HW1     3656    2.183727864    0.103644169    3.958733829
  647 SOLV  HW2     3657    2.139210194   -0.002126268    4.074912741
  648 SOLV  OW      3658    4.122883423    0.374297446    6.863372390
  648 SOLV  HW1     3659    4.054159031    0.418229141    6.805518731
  648 SOLV  HW2     3660    4.128911023    0.277225912    6.840116128
  649 SOLV  OW      3661    0.088680580    4.330650648    7.146735039
  649 SOLV  HW1     3662    0.172579569    4.385066061    7.146721449
  649 SOLV  HW2     3663    0.018060117    4.378291612    7.199110416
  650 SOLV  OW      3664    6.012004511    4.599978380    4.465172210
  650 SOLV  HW1     3665    6.098175939    4.648392062    4.480360002
  650 SOLV  HW2     3666    6.028039987    4.501350593    4.469111852
  651 SOLV  OW      3667    5.064066235    0.313411212    6.651418736
  651 SOLV  HW1     3668    5.144426864    0.253895173    6.651711158
  651 SOLV  HW2     3669    5.012463157    0.300157418    6.736044629
  652 SOLV  OW      3670    3.269216564    3.971041475    4.306973309
  652 SOLV  HW1     3671    3.324528434    3.891587972    4.332029280
  652 SOLV  HW2     3672    3.176972575    3.960492609    4.344119528
  653 SOLV  OW      3673    4.954588874    0.386379290    4.324734124
  653 SOLV  HW1     3674    4.926769741    0.454898671    4.257419267
  653 SOLV  HW2     3675    5.054362744    0.379856761    4.326379694
  654 SOLV  OW      3676    2.193181193    4.983917418    7.019022469
  654 SOLV  HW1     3677    2.132236903    5.014177847    7.092303771
  654 SOLV  HW2     3678    2.250093096    5.060552923    6.989221236
  655 SOLV  OW      3679    3.555255708    6.080798499    5.629917734
  655 SOLV  HW1     3680    3.514198457    6.020886744    5.561179513
  655 SOLV  HW2     3681    3.646499289    6.047162886    5.653227283
  656 SOLV  OW      3682    3.456332638    1.907414801    4.897337412
  656 SOLV  HW1     3683    3.475928806    1.824641546    4.949917234
  656 SOLV  HW2     3684    3.378493235    1.890800664    4.836797720
  657 SOLV  OW      3685    4.418935347    4.344650873    0.658703150
  657 SOLV  HW1     3686    4.517245560    4.357726747    0.671517358
  657 SOLV  HW2     3687    4.388069334    4.398579672    0.580350965
  658 SOLV  OW      3688    3.842504355    3.157656806    1.576655091
  658 SOLV  HW1     3689    3.933404373    3.140983660    1.614855482
  658 SOLV  HW2     3690    3.781625153    3.190806639    1.648730706
  659 SOLV  OW      3691    4.803363622    5.972570784    1.882872384
  659 SOLV  HW1     3692    4.898563892    5.963594294    1.912137174
  659 SOLV  HW2     3693    4.795211585    5.945102008    1.787064860
  660 SOLV  OW      3694    5.639983881    6.293071069    4.786166738
  660 SOLV  HW1     3695    5.549439673    6.254386955    4.768692265
  660 SOLV  HW2     3696    5.689646344    6.234191073    4.849938682
  661 SOLV  OW      3697    0.900075076    6.463117041    5.228685779
  661 SOLV  HW1     3698    0.982139748    6.406449261    5.221322196
  661 SOLV  HW2     3699    0.840375394    6.445658281    5.150383603
  662 SOLV  OW      3700    4.670329054    1.265743200    3.875977978
  662 SOLV  HW1     3701    4.672305193    1.337747528    3.945343242
  662 SOLV  HW2     3702    4.578096628    1.227532557    3.870215620
  663 SOLV  OW      3703    0.015552797    4.087820489    3.342675028
  663 SOLV  HW1     3704   -0.033834224    4.105585119    3.257555249
  663 SOLV  HW2     3705   -0.032316777    4.131643167    3.418755135
  664 SOLV  OW      3706    3.034746820    2.928669993    3.120078571
  664 SOLV  HW1     3707    3.033239294    2.834715107    3.154288178
  664 SOLV  HW2     3708    2.972515781    2.936798664    3.042224146
  665 SOLV  OW      3709    4.035266439    2.638631363    1.425364034
  665 SOLV  HW1     3710    4.054959405    2.734251132    1.447022529
  665 SOLV  HW2     3711    3.937191427    2.621747455    1.435176900
  666 SOLV  OW      3712    3.364744541    5.919100465    6.246813148
  666 SOLV  HW1     3713    3.462894894    5.903148181    6.257400876
  666 SOLV  HW2     3714    3.332245832    5.873212897    6.164119525
  667 SOLV  OW      3715    2.214020003    3.460458464    4.885329896
  667 SOLV  HW1     3716    2.301368287    3.448666478    4.932566739
  667 SOLV  HW2     3717    2.140203688    3.465755427    4.952584432
  668 SOLV  OW      3718    0.611808140    4.372441992    3.672027587
  668 SOLV  HW1     3719    0.693842176    4.370401122    3.614875596
  668 SOLV  HW2     3720    0.636887417    4.353776376    3.767015544
  669 SOLV  OW      3721    1.849068209    5.261581962    5.575851843
  669 SOLV  HW1     3722    1.939586280    5.289081971    5.608260192
  669 SOLV  HW2     3723    1.841478962    5.280683886    5.477986879
  670 SOLV  OW      3724    1.587570169    2.691645586    7.856822099
  670 SOLV  HW1     3725    1.526440985    2.612607886    7.860864977
  670 SOLV  HW2     3726    1.644382651    2.694086762    7.939080726
  671 SOLV  OW      3727    5.247930269    1.138938889    6.537784713
  671 SOLV  HW1     3728    5.321524436    1.205348228    6.550966921
  671 SOLV  HW2     3729    5.195852438    1.129613352    6.622643422
  672 SOLV  OW      3730    1.700568209    6.305888987    4.896920655
  672 SOLV  HW1     3731    1.768510824    6.322532405    4.968383055
  672 SOLV  HW2     3732    1.695359342    6.385537481    4.836678987
  673 SOLV  OW      3733    3.371021647    6.101887052    4.654146764
  673 SOLV  HW1     3734    3.372142695    6.179183814    4.590711468
  673 SOLV  HW2     3735    3.426075786    6.027259694    4.616731607
  674 SOLV  OW      3736    4.364506106    6.114622642    3.293621906
  674 SOLV  HW1     3737    4.430708855    6.047536162    3.260205281
  674 SOLV  HW2     3738    4.301860574    6.070486860    3.357868543
  675 SOLV  OW      3739    0.954141443    2.604825161    2.145938866
  675 SOLV  HW1     3740    0.859911420    2.634634500    2.130701006
  675 SOLV  HW2     3741    1.016895932    2.668406370    2.101001339
  676 SOLV  OW      3742    4.165100703    6.361231092    0.536633669
  676 SOLV  HW1     3743    4.092473267    6.332456106    0.474205129
  676 SOLV  HW2     3744    4.176796367    6.460369274    0.530725756
  677 SOLV  OW      3745    4.450740018    3.578435773    2.408074797
  677 SOLV  HW1     3746    4.353985850    3.582455763    2.433025626
  677 SOLV  HW2     3747    4.462779602    3.614086149    2.315423826
  678 SOLV  OW      3748    2.184342033    1.143342376    2.414937223
  678 SOLV  HW1     3749    2.169305159    1.093723007    2.500446817
  678 SOLV  HW2     3750    2.104433863    1.199982004    2.394770279
  679 SOLV  OW      3751    3.929453048    1.958834832    7.315906358
  679 SOLV  HW1     3752    3.888576996    1.927019551    7.401445874
  679 SOLV  HW2     3753    4.014505593    2.007560247    7.335704467
  680 SOLV  OW      3754    4.406878240    4.583943603    7.370273849
  680 SOLV  HW1     3755    4.311153447    4.611325833    7.360943425
  680 SOLV  HW2     3756    4.453295517    4.594514046    7.282332019
  681 SOLV  OW      3757    1.967881775    5.377572046    3.956951405
  681 SOLV  HW1     3758    2.025337751    5.312529327    3.907268856
  681 SOLV  HW2     3759    1.908720385    5.425869260    3.892396015
  682 SOLV  OW      3760    4.623190677    6.416783982    0.346606702
  682 SOLV  HW1     3761    4.674320075    6.493525812    0.385291948
  682 SOLV  HW2     3762    4.573407872    6.369776237    0.419490291
  683 SOLV  OW      3763    3.284159023    4.638507909    5.306750490
  683 SOLV  HW1     3764    3.238193432    4.594521080    5.383902292
  683 SOLV  HW2     3765    3.218312592    4.694087524    5.256003874
  684 SOLV  OW      3766    1.671314983    2.641597062    4.490402227
  684 SOLV  HW1     3767    1.768171792    2.634945161    4.514372914
  684 SOLV  HW2     3768    1.662479876    2.666668292    4.393999727
  685 SOLV  OW      3769    3.309801983    5.442114204    6.067359873
  685 SOLV  HW1     3770    3.405206936    5.431959803    6.039166540
  685 SOLV  HW2     3771    3.296392799    5.398007330    6.156100050
  686 SOLV  OW      3772    0.171954270    4.775103032    6.342575968
  686 SOLV  HW1     3773    0.231745415    4.735481066    6.272896707
  686 SOLV  HW2     3774    0.215016345    4.766257196    6.432394994
  687 SOLV  OW      3775    1.638095532    4.576179594    7.166404282
  687 SOLV  HW1     3776    1.736594692    4.583507653    7.150774102
  687 SOLV  HW2     3777    1.588995917    4.615865219    7.088852054
  688 SOLV  OW      3778    2.611870693    5.931925760    0.836263613
  688 SOLV  HW1     3779    2.589145033    5.913552148    0.740628764
  688 SOLV  HW2     3780    2.570401215    6.018481628    0.864343041
  689 SOLV  OW      3781    5.058728799    4.658906000    2.091638848
  689 SOLV  HW1     3782    4.960771328    4.665977877    2.110463967
  689 SOLV  HW2     3783    5.094259667    4.574244344    2.131262722
  690 SOLV  OW      3784    0.685939944    2.110137332    4.552089432
  690 SOLV  HW1     3785    0.691027992    2.124227442    4.453217861
  690 SOLV  HW2     3786    0.753265350    2.041455618    4.579479530
  691 SOLV  OW      3787    4.930554649    0.183867610    1.679467973
  691 SOLV  HW1     3788    4.875228474    0.238376350    1.616476733
  691 SOLV  HW2     3789    5.027496931    0.197634170    1.659151541
  692 SOLV  OW      3790    4.312268415    5.701250998    2.642446074
  692 SOLV  HW1     3791    4.386392649    5.754484983    2.601557862
  692 SOLV  HW2     3792    4.338947189    5.672026501    2.734284273
  693 SOLV  OW      3793    4.712606535    2.381306259    8.580657076
  693 SOLV  HW1     3794    4.791950008    2.419413308    8.533196098
  693 SOLV  HW2     3795    4.743541452    2.322537784    8.655419266
  694 SOLV  OW      3796    3.259040347    0.020529730    4.943704502
  694 SOLV  HW1     3797    3.350848982    0.054329336    4.922994201
  694 SOLV  HW2     3798    3.262840752   -0.039428645    5.023646049
  695 SOLV  OW      3799    3.375338231    1.878596571    8.299657971
  695 SOLV  HW1     3800    3.334871544    1.928949794    8.223322665
  695 SOLV  HW2     3801    3.314045371    1.804423461    8.326890056
  696 SOLV  OW      3802    1.380049447    5.611644345    3.781241792
  696 SOLV  HW1     3803    1.418229811    5.552954608    3.852641011
  696 SOLV  HW2     3804    1.325409920    5.556357687    3.718329349
  697 SOLV  OW      3805    3.828894898    2.296333585    5.468871390
  697 SOLV  HW1     3806    3.732704115    2.321916225    5.459229709
  697 SOLV  HW2     3807    3.871828749    2.353745692    5.538589275
  698 SOLV  OW      3808    1.018310355    2.947705636    4.573643977
  698 SOLV  HW1     3809    0.922575608    2.943554278    4.545048431
  698 SOLV  HW2     3810    1.064432111    3.021928695    4.525025016
  699 SOLV  OW      3811    4.182142922    0.661737454    7.447908928
  699 SOLV  HW1     3812    4.243182103    0.586251369    7.423905816
  699 SOLV  HW2     3813    4.169029378    0.720646000    7.368172540
  700 SOLV  OW      3814    3.061157729    5.956352007    0.275841589
  700 SOLV  HW1     3815    3.096153405    5.918731750    0.190050585
  700 SOLV  HW2     3816    3.088445068    5.897242473    0.351746399
  701 SOLV  OW      3817    5.429317542    2.670034536    7.950552097
  701 SOLV  HW1     3818    5.502164027    2.633594038    8.008565557
  701 SOLV  HW2     3819    5.469479231    2.724022463    7.876576219
  702 SOLV  OW      3820    3.742098078    1.280655022    4.849275161
  702 SOLV  HW1     3821    3.764569344    1.235327918    4.763016452
  702 SOLV  HW2     3822    3.658036404    1.241433362    4.886629758
  703 SOLV  OW      3823    4.365468843    1.852094467    2.034176912
  703 SOLV  HW1     3824    4.446864511    1.809565095    1.994603225
  703 SOLV  HW2     3825    4.324219545    1.913844495    1.967203114
  704 SOLV  OW      3826    3.554521615    3.428219392    3.553322621
  704 SOLV  HW1     3827    3.562690579    3.330221867    3.571483265
  704 SOLV  HW2     3828    3.457983216    3.454297229    3.553920577
  705 SOLV  OW      3829    5.047342246    5.950743488    8.288693956
  705 SOLV  HW1     3830    5.018589463    5.895353297    8.210557691
  705 SOLV  HW2     3831    5.027843950    6.047073181    8.270241725
  706 SOLV  OW      3832    3.576929939    5.114537632    8.202790851
  706 SOLV  HW1     3833    3.633105364    5.038694513    8.169742137
  706 SOLV  HW2     3834    3.555798351    5.175965079    8.126763255
  707 SOLV  OW      3835    4.351265604    2.552689514    1.120660585
  707 SOLV  HW1     3836    4.354709691    2.468316704    1.067093229
  707 SOLV  HW2     3837    4.394852842    2.626589991    1.069289907
  708 SOLV  OW      3838    3.408009318    3.729763666    1.870362042
  708 SOLV  HW1     3839    3.352652625    3.686324128    1.799307696
  708 SOLV  HW2     3840    3.352403238    3.743194069    1.952384514
  709 SOLV  OW      3841    0.712861905    1.887801825    2.048854010
  709 SOLV  HW1     3842    0.679876700    1.908348570    1.956713257
  709 SOLV  HW2     3843    0.697947400    1.967018935    2.108034235
  710 SOLV  OW      3844    4.165401469    0.603067089    5.834339719
  710 SOLV  HW1     3845    4.188735576    0.505904746    5.838221663
  710 SOLV  HW2     3846    4.127927423    0.631894617    5.922457621
  711 SOLV  OW      3847    0.857274919    2.088522706    0.567858385
  711 SOLV  HW1     3848    0.856423404    1.993885106    0.600154677
  711 SOLV  HW2     3849    0.947024743    2.109743225    0.529196534
  712 SOLV  OW      3850    2.409976907    1.011567735    7.249918187
  712 SOLV  HW1     3851    2.312467903    1.032162046    7.241673167
  712 SOLV  HW2     3852    2.431132576    0.928964593    7.197676205
  713 SOLV  OW      3853    2.796149338    2.381048528    5.364536915
  713 SOLV  HW1     3854    2.728305668    2.382193418    5.291079421
  713 SOLV  HW2     3855    2.749774858    2.388085953    5.452854136
  714 SOLV  OW      3856    5.194961763    1.368381560    0.566933318
  714 SOLV  HW1     3857    5.267751921    1.306736793    0.536906659
  714 SOLV  HW2     3858    5.162853882    1.340461098    0.657429811
  715 SOLV  OW      3859    0.014286511    4.797251718    4.236749922
  715 SOLV  HW1     3860   -0.021588137    4.741764013    4.311811025
  715 SOLV  HW2     3861    0.030454971    4.739056999    4.157050131
  716 SOLV  OW      3862    5.528803699    0.544412102    4.831553685
  716 SOLV  HW1     3863    5.535761791    0.543683373    4.931309077
  716 SOLV  HW2     3864    5.476933532    0.624763552    4.802343971
  717 SOLV  OW      3865    2.817497650    1.737703461    4.476368385
  717 SOLV  HW1     3866    2.806852939    1.641614960    4.450798858
  717 SOLV  HW2     3867    2.750219033    1.761175851    4.546530446
  718 SOLV  OW      3868    5.152423033    0.974428371    1.651689967
  718 SOLV  HW1     3869    5.200594719    0.888957162    1.632344737
  718 SOLV  HW2     3870    5.217671688    1.050208844    1.651658615
  719 SOLV  OW      3871    2.560453404    2.295959982    8.267203070
  719 SOLV  HW1     3872    2.473509240    2.326342720    8.306160055
  719 SOLV  HW2     3873    2.552547416    2.200514259    8.238433478
  720 SOLV  OW      3874    4.386717972    4.471146908    8.096455232
  720 SOLV  HW1     3875    4.442945254    4.412163141    8.154416061
  720 SOLV  HW2     3876    4.363851764    4.422819296    8.011946999
  721 SOLV  OW      3877    0.761692522    4.642844162    5.362292196
  721 SOLV  HW1     3878    0.827775048    4.623222007    5.289848223
  721 SOLV  HW2     3879    0.758709896    4.741413179    5.378885233
  722 SOLV  OW      3880    2.476766287    1.791779604    1.189977568
  722 SOLV  HW1     3881    2.430851002    1.827932449    1.108830691
  722 SOLV  HW2     3882    2.487181400    1.692726238    1.181031119
  723 SOLV  OW      3883    0.206363837    2.362432741    6.593386501
  723 SOLV  HW1     3884    0.192969107    2.347276896    6.495453110
  723 SOLV  HW2     3885    0.297256241    2.401092923    6.609008217
  724 SOLV  OW      3886    0.493752033    6.352946316    4.053252815
  724 SOLV  HW1     3887    0.544459130    6.342557384    3.967690292
  724 SOLV  HW2     3888    0.417425430    6.288356340    4.054819231
  725 SOLV  OW      3889    4.569928737    3.460205501    0.374790766
  725 SOLV  HW1     3890    4.545372254    3.447267910    0.470862042
  725 SOLV  HW2     3891    4.502199389    3.519114166    0.330715781
  726 SOLV  OW      3892    1.186892063    4.428313433    6.772327532
  726 SOLV  HW1     3893    1.155488771    4.407002791    6.679808407
  726 SOLV  HW2     3894    1.285133373    4.446918729    6.770724519
  727 SOLV  OW      3895    1.673569477    6.245461904    2.481162979
  727 SOLV  HW1     3896    1.578669616    6.214140568    2.477549495
  727 SOLV  HW2     3897    1.731959342    6.180603691    2.432335640
  728 SOLV  OW      3898    5.190992259    3.884957052    7.958805580
  728 SOLV  HW1     3899    5.139075064    3.937410273    7.891327168
  728 SOLV  HW2     3900    5.288447977    3.889679425    7.936892930
  729 SOLV  OW      3901    2.020659724    5.356510434    3.541388776
  729 SOLV  HW1     3902    1.960697126    5.389132884    3.614466468
  729 SOLV  HW2     3903    1.965408055    5.329119264    3.462667459
  730 SOLV  OW      3904    1.403973046    1.239857410    3.192411679
  730 SOLV  HW1     3905    1.383588664    1.320062769    3.248551102
  730 SOLV  HW2     3906    1.439883418    1.269393282    3.103878211
  731 SOLV  OW      3907    0.307753281    2.624125450    7.617915669
  731 SOLV  HW1     3908    0.320180892    2.561716311    7.540774595
  731 SOLV  HW2     3909    0.365013991    2.705064068    7.604869359
  732 SOLV  OW      3910    1.846990622    2.040975202    4.135492249
  732 SOLV  HW1     3911    1.816272190    1.948170094    4.114428849
  732 SOLV  HW2     3912    1.946952605    2.043619750    4.136309074
  733 SOLV  OW      3913    1.525234345    2.467595246    5.917351155
  733 SOLV  HW1     3914    1.433164044    2.434274705    5.897031623
  733 SOLV  HW2     3915    1.592315073    2.398147728    5.891326485
  734 SOLV  OW      3916    3.125965367    5.653322500    1.319289575
  734 SOLV  HW1     3917    3.026012325    5.653932376    1.322299024
  734 SOLV  HW2     3918    3.157663465    5.566049257    1.282158495
  735 SOLV  OW      3919    1.368153273    2.799574948    5.089657705
  735 SOLV  HW1     3920    1.329428360    2.862849311    5.156716023
  735 SOLV  HW2     3921    1.295668173    2.766687853    5.029123020
  736 SOLV  OW      3922    1.226588536    3.717422124    6.451694090
  736 SOLV  HW1     3923    1.171706655    3.642170047    6.415291263
  736 SOLV  HW2     3924    1.213818912    3.798597492    6.394706847
  737 SOLV  OW      3925    5.587090418    5.285258796    3.274207652
  737 SOLV  HW1     3926    5.577021937    5.242300628    3.363947761
  737 SOLV  HW2     3927    5.500055326    5.280802857    3.225165736
  738 SOLV  OW      3928    2.150279768    5.419589174    2.812688969
  738 SOLV  HW1     3929    2.053063781    5.439716539    2.800688128
  738 SOLV  HW2     3930    2.182659268    5.364506305    2.735763426
  739 SOLV  OW      3931    2.191359669    0.070413638    5.941574566
  739 SOLV  HW1     3932    2.098217316    0.084062128    5.907835598
  739 SOLV  HW2     3933    2.228538790   -0.014244103    5.903484206
  740 SOLV  OW      3934    5.794392926    0.461942772    4.739254621
  740 SOLV  HW1     3935    5.758407273    0.498583840    4.825059856
  740 SOLV  HW2     3936    5.752728928    0.510308114    4.662280918
  741 SOLV  OW      3937    2.331238423    6.061656670    1.462290073
  741 SOLV  HW1     3938    2.303748428    5.999814790    1.535910408
  741 SOLV  HW2     3939    2.425260306    6.041277235    1.435002258
  742 SOLV  OW      3940    4.252478075    6.275502822    2.009577275
  742 SOLV  HW1     3941    4.333549016    6.217070713    2.005937087
  742 SOLV  HW2     3942    4.272598050    6.357086424    2.063793131
  743 SOLV  OW      3943    5.256184646    1.694398869    5.599733361
  743 SOLV  HW1     3944    5.269349689    1.598444597    5.574842614
  743 SOLV  HW2     3945    5.169809589    1.727208239    5.561484452
  744 SOLV  OW      3946    2.666714069    3.290796358    2.615581691
  744 SOLV  HW1     3947    2.680365487    3.273654241    2.518012128
  744 SOLV  HW2     3948    2.727613059    3.364317271    2.645348830
  745 SOLV  OW      3949    3.577077759    3.646456828    6.241466354
  745 SOLV  HW1     3950    3.516638918    3.723938365    6.222924239
  745 SOLV  HW2     3951    3.522263470    3.566723659    6.266726651
  746 SOLV  OW      3952    0.690977626    1.177247522    4.201643142
  746 SOLV  HW1     3953    0.780523840    1.221708210    4.199451114
  746 SOLV  HW2     3954    0.619160637    1.246740220    4.198013922
  747 SOLV  OW      3955    5.313383368    1.256948385    0.177725375
  747 SOLV  HW1     3956    5.338730807    1.172198037    0.224362028
  747 SOLV  HW2     3957    5.372355452    1.270065148    0.098036366
  748 SOLV  OW      3958    3.252588956    1.963711939    5.502613218
  748 SOLV  HW1     3959    3.153107985    1.956182177    5.509460862
  748 SOLV  HW2     3960    3.281014748    1.945278424    5.408526724
  749 SOLV  OW      3961    4.020045029    0.470904749    4.169893308
  749 SOLV  HW1     3962    4.047956073    0.565447250    4.153077587
  749 SOLV  HW2     3963    4.050107331    0.442993675    4.261092543
  750 SOLV  OW      3964    2.932159738    3.855467195    0.423347827
  750 SOLV  HW1     3965    2.895126291    3.948342995    0.421705833
  750 SOLV  HW2     3966    2.894563144    3.803232842    0.346809418
  751 SOLV  OW      3967    0.216006411    5.205563894    5.863545380
  751 SOLV  HW1     3968    0.157029156    5.149422443    5.805494548
  751 SOLV  HW2     3969    0.190364107    5.301747882    5.853997160
  752 SOLV  OW      3970    1.316143273    4.016026448    0.952759922
  752 SOLV  HW1     3971    1.291315707    4.112229152    0.964105884
  752 SOLV  HW2     3972    1.364467428    4.004077821    0.866030037
  753 SOLV  OW      3973    2.299979494    0.435930024    7.837234634
  753 SOLV  HW1     3974    2.303049859    0.440656450    7.737393233
  753 SOLV  HW2     3975    2.235559765    0.364767316    7.865270789
  754 SOLV  OW      3976    5.483696716    0.304935879    4.711006929
  754 SOLV  HW1     3977    5.487060754    0.399415884    4.743599815
  754 SOLV  HW2     3978    5.527151989    0.244936504    4.778176827
  755 SOLV  OW      3979    2.854301737    1.207230430    2.931216551
  755 SOLV  HW1     3980    2.920498407    1.275867442    2.961333451
  755 SOLV  HW2     3981    2.762584417    1.247080564    2.931312872
  756 SOLV  OW      3982    4.241841709    1.348798148    6.839811189
  756 SOLV  HW1     3983    4.152912584    1.314989442    6.870611757
  756 SOLV  HW2     3984    4.297980656    1.271889533    6.809256909
  757 SOLV  OW      3985    4.484076057    2.818888112    7.639425211
  757 SOLV  HW1     3986    4.408997312    2.773076539    7.591837593
  757 SOLV  HW2     3987    4.541723603    2.750584292    7.684274404
  758 SOLV  OW      3988    4.831443347    4.943255943    2.407689034
  758 SOLV  HW1     3989    4.790944474    5.025248971    2.367228547
  758 SOLV  HW2     3990    4.876715853    4.967329746    2.493543145
  759 SOLV  OW      3991    0.522208103    2.980686907    7.128511333
  759 SOLV  HW1     3992    0.452188796    3.038039886    7.085990663
  759 SOLV  HW2     3993    0.501635489    2.884417684    7.110930525
  760 SOLV  OW      3994    1.834237688    2.124789635    8.176480108
  760 SOLV  HW1     3995    1.861098256    2.036093804    8.214052084
  760 SOLV  HW2     3996    1.881368077    2.139830084    8.089574508
  761 SOLV  OW      3997    2.231019067    2.262827315    3.697997658
  761 SOLV  HW1     3998    2.190346148    2.235798423    3.610732343
  761 SOLV  HW2     3999    2.160819575    2.261870776    3.769209957
  762 SOLV  OW      4000    4.307779574    5.030370815    1.732508422
  762 SOLV  HW1     4001    4.331367478    4.950603314    1.788013650
  762 SOLV  HW2     4002    4.226034145    5.010393296    1.678483778
  763 SOLV  OW      4003    0.857242494    2.863365489    3.193258306
  763 SOLV  HW1     4004    0.852210235    2.806429744    3.275313680
  763 SOLV  HW2     4005    0.946714082    2.851819791    3.150111786
  764 SOLV  OW      4006    3.975305152    4.660833502    8.290697156
  764 SOLV  HW1     4007    3.885671140    4.689134838    8.256567121
  764 SOLV  HW2     4008    4.015423746    4.594251547    8.227789095
  765 SOLV  OW      4009    3.433478947    2.200331153    4.847351593
  765 SOLV  HW1     4010    3.378677771    2.263345162    4.792341323
  765 SOLV  HW2     4011    3.434494375    2.110310425    4.803816449
  766 SOLV  OW      4012    4.474929216    2.804454916    4.262624149
  766 SOLV  HW1     4013    4.468757849    2.727539865    4.326233014
  766 SOLV  HW2     4014    4.396702262    2.865261400    4.276157788
  767 SOLV  OW      4015    2.799496031    2.756228632    6.573826812
  767 SOLV  HW1     4016    2.728614898    2.819940256    6.604104645
  767 SOLV  HW2     4017    2.820103812    2.691825354    6.647499122
  768 SOLV  OW      4018    1.407839255    4.476904737    3.104592754
  768 SOLV  HW1     4019    1.363902136    4.457557002    3.016870150
  768 SOLV  HW2     4020    1.454415557    4.394715371    3.137389726
  769 SOLV  OW      4021    0.167179504    3.109060018    6.158187650
  769 SOLV  HW1     4022    0.218089601    3.163843551    6.091802391
  769 SOLV  HW2     4023    0.187434841    3.012169474    6.143974754
  770 SOLV  OW      4024    2.679407995    2.088277850    5.569399737
  770 SOLV  HW1     4025    2.771270512    2.104955287    5.533577938
  770 SOLV  HW2     4026    2.680729076    2.007388108    5.628180610
  771 SOLV  OW      4027    5.180094406    4.491012966    4.548543182
  771 SOLV  HW1     4028    5.111286031    4.418455029    4.549452991
  771 SOLV  HW2     4029    5.257435454    4.464329306    4.606044935
  772 SOLV  OW      4030    4.144648253    3.683119294    5.530979405
  772 SOLV  HW1     4031    4.182698320    3.597222268    5.565242657
  772 SOLV  HW2     4032    4.217954589    3.750389566    5.520930504
  773 SOLV  OW      4033    1.007925521    1.872981675    7.700861658
  773 SOLV  HW1     4034    0.930623157    1.911656639    7.751147350
  773 SOLV  HW2     4035    1.083288702    1.938704486    7.699879728
  774 SOLV  OW      4036    2.336918289    5.973386238    3.917724500
  774 SOLV  HW1     4037    2.279621100    5.896208090    3.890144144
  774 SOLV  HW2     4038    2.280632237    6.041771747    3.964150717
  775 SOLV  OW      4039    3.935049229    0.429188834    8.424782870
  775 SOLV  HW1     4040    3.932999060    0.518093819    8.379046654
  775 SOLV  HW2     4041    3.960701725    0.441598773    8.520636998
  776 SOLV  OW      4042    0.593999284    2.858996454    8.357601231
  776 SOLV  HW1     4043    0.527801661    2.897886949    8.421675193
  776 SOLV  HW2     4044    0.596341814    2.914389386    8.274377319
  777 SOLV  OW      4045    2.283117044    5.700199032    6.010000933
  777 SOLV  HW1     4046    2.281401140    5.607643906    6.047824979
  777 SOLV  HW2     4047    2.198039704    5.717512333    5.960380611
  778 SOLV  OW      4048    1.034440262    0.713167558    5.021339103
  778 SOLV  HW1     4049    1.079731365    0.679097367    4.938949704
  778 SOLV  HW2     4050    1.026856141    0.812759693    5.016444115
  779 SOLV  OW      4051    0.341946557    4.605930163    6.529004203
  779 SOLV  HW1     4052    0.437073274    4.631753368    6.545860932
  779 SOLV  HW2     4053    0.291886142    4.604754994    6.615564154
  780 SOLV  OW      4054    2.283306826    3.363967510    0.696703387
  780 SOLV  HW1     4055    2.317695248    3.390918677    0.786654080
  780 SOLV  HW2     4056    2.222619552    3.435225108    0.661496948
  781 SOLV  OW      4057    5.714842923    1.809186485    3.062908937
  781 SOLV  HW1     4058    5.707889004    1.784091174    3.159459018
  781 SOLV  HW2     4059    5.772395608    1.742726243    3.015255813
  782 SOLV  OW      4060    1.502291365    1.132798397    0.239633535
  782 SOLV  HW1     4061    1.438736621    1.055602606    0.240933294
  782 SOLV  HW2     4062    1.538692285    1.144453768    0.147225738
  783 SOLV  OW      4063    4.195795174    1.362102308    2.327798270
  783 SOLV  HW1     4064    4.116147002    1.303666309    2.312259286
  783 SOLV  HW2     4065    4.175278112    1.427823569    2.400323067
  784 SOLV  OW      4066    0.203320234    5.106560953    4.027151136
  784 SOLV  HW1     4067    0.146320265    5.163165414    3.967594447
  784 SOLV  HW2     4068    0.252745932    5.039386645    3.971971827
  785 SOLV  OW      4069    3.009540900    2.114808684    4.768580208
  785 SOLV  HW1     4070    3.018686191    2.213003859    4.785137481
  785 SOLV  HW2     4071    3.009781465    2.097446029    4.670098929
  786 SOLV  OW      4072    1.617713415    4.395671909    0.391406572
  786 SOLV  HW1     4073    1.574230366    4.321862509    0.442995761
  786 SOLV  HW2     4074    1.592682597    4.388115207    0.294884922
  787 SOLV  OW      4075    3.558232851    3.423966706    5.950404190
  787 SOLV  HW1     4076    3.598243203    3.508663290    5.985414648
  787 SOLV  HW2     4077    3.630671579    3.356784410    5.934937447
  788 SOLV  OW      4078    4.861287257    4.458668275    7.639568740
  788 SOLV  HW1     4079    4.838561597    4.460594704    7.736933560
  788 SOLV  HW2     4080    4.859460249    4.364215331    7.606775761
  789 SOLV  OW      4081    4.501009199    4.935131683    1.346062285
  789 SOLV  HW1     4082    4.494556259    5.018388810    1.401077681
  789 SOLV  HW2     4083    4.431217523    4.936994931    1.274468158
  790 SOLV  OW      4084    1.145401485    5.979475410    7.222229230
  790 SOLV  HW1     4085    1.227580122    6.019717654    7.262569078
  790 SOLV  HW2     4086    1.066858386    5.997760479    7.281362367
  791 SOLV  OW      4087    3.411304989    3.110310528    7.141044802
  791 SOLV  HW1     4088    3.311563187    3.104063701    7.144599278
  791 SOLV  HW2     4089    3.446338097    3.045870533    7.073072504
  792 SOLV  OW      4090    0.473419358    0.259888619    5.742367290
  792 SOLV  HW1     4091    0.390705142    0.315825893    5.736939434
  792 SOLV  HW2     4092    0.475101526    0.211263653    5.829733456
  793 SOLV  OW      4093    2.155494954    3.425899810    0.089902770
  793 SOLV  HW1     4094    2.188688180    3.497145487    0.151727722
  793 SOLV  HW2     4095    2.077194209    3.460468000    0.038190850
  794 SOLV  OW      4096    0.273394333    4.453601148    8.470484561
  794 SOLV  HW1     4097    0.296473510    4.378000502    8.531738044
  794 SOLV  HW2     4098    0.341124486    4.526486673    8.480504330
  795 SOLV  OW      4099    0.301956441    0.861990438    6.133854328
  795 SOLV  HW1     4100    0.239191476    0.930049282    6.171651432
  795 SOLV  HW2     4101    0.338958953    0.895301740    6.047129271
  796 SOLV  OW      4102    5.552655116    0.411737309    4.291326030
  796 SOLV  HW1     4103    5.587193862    0.352312198    4.218691083
  796 SOLV  HW2     4104    5.527571011    0.500490540    4.252676815
  797 SOLV  OW      4105    4.491569579    6.393886511    0.597863586
  797 SOLV  HW1     4106    4.475426917    6.309132549    0.648423042
  797 SOLV  HW2     4107    4.586791784    6.422082391    0.609603655
  798 SOLV  OW      4108    4.458411759    0.824152385    0.102861021
  798 SOLV  HW1     4109    4.368898506    0.779994787    0.096732338
  798 SOLV  HW2     4110    4.468292574    0.867153946    0.192601241
  799 SOLV  OW      4111    1.837674146    1.556592456    5.156278285
  799 SOLV  HW1     4112    1.836294294    1.477866847    5.094630419
  799 SOLV  HW2     4113    1.764098039    1.619623035    5.131503648
  800 SOLV  OW      4114    3.173683103    2.924295712    0.513674417
  800 SOLV  HW1     4115    3.229152806    2.981716879    0.453458081
  800 SOLV  HW2     4116    3.088089108    2.900687662    0.467670470
  801 SOLV  OW      4117    0.729480690    2.398068573    5.572960770
  801 SOLV  HW1     4118    0.775859165    2.393052468    5.661413890
  801 SOLV  HW2     4119    0.757576271    2.481352046    5.525268068
  802 SOLV  OW      4120    2.907983295    5.937193577    3.533132551
  802 SOLV  HW1     4121    2.935378877    5.873947586    3.460679041
  802 SOLV  HW2     4122    2.878875863    5.885251050    3.613474405
  803 SOLV  OW      4123    3.998768720    5.508343835    1.795119860
  803 SOLV  HW1     4124    3.977828821    5.483740324    1.889757579
  803 SOLV  HW2     4125    4.097926157    5.513158119    1.783089813
  804 SOLV  OW      4126    2.513634509    3.441631437    0.511457892
  804 SOLV  HW1     4127    2.521903609    3.381086977    0.432299522
  804 SOLV  HW2     4128    2.449469650    3.402037128    0.577148337
  805 SOLV  OW      4129    3.278953612    6.221578508    1.944418087
  805 SOLV  HW1     4130    3.332808978    6.220880327    1.860161387
  805 SOLV  HW2     4131    3.186727266    6.187975231    1.925308057
  806 SOLV  OW      4132    2.351072533    6.473125382    7.738857545
  806 SOLV  HW1     4133    2.445491861    6.447419940    7.759455908
  806 SOLV  HW2     4134    2.350654107    6.550423267    7.675415156
  807 SOLV  OW      4135    2.248183595    0.043300975    7.048846113
  807 SOLV  HW1     4136    2.231629659   -0.052849616    7.026912124
  807 SOLV  HW2     4137    2.286576033    0.050356163    7.140913076
  808 SOLV  OW      4138    3.658903774    2.525244580    3.981560340
  808 SOLV  HW1     4139    3.654439847    2.521117779    3.881744867
  808 SOLV  HW2     4140    3.605430356    2.603221552    4.014121993
  809 SOLV  OW      4141    2.250637646    0.525438388    4.815174749
  809 SOLV  HW1     4142    2.210285163    0.459823939    4.751405666
  809 SOLV  HW2     4143    2.328254605    0.483097785    4.861896607
  810 SOLV  OW      4144    3.158787374    2.535024544    1.390188590
  810 SOLV  HW1     4145    3.121517892    2.606214669    1.330665160
  810 SOLV  HW2     4146    3.086793775    2.469398889    1.412777397
  811 SOLV  OW      4147    2.546314418    1.423870337    7.170683671
  811 SOLV  HW1     4148    2.586858829    1.332887467    7.179536422
  811 SOLV  HW2     4149    2.497269879    1.446830840    7.254752259
  812 SOLV  OW      4150    0.783777907    4.687501784    7.088299159
  812 SOLV  HW1     4151    0.787399856    4.719582545    7.182944747
  812 SOLV  HW2     4152    0.875174852    4.659267563    7.059152984
  813 SOLV  OW      4153    5.418169409    5.953085840    3.515320476
  813 SOLV  HW1     4154    5.429015525    5.900371072    3.599603403
  813 SOLV  HW2     4155    5.460194702    6.043114286    3.526671862
  814 SOLV  OW      4156    1.880276355    5.915539851    4.642102769
  814 SOLV  HW1     4157    1.832135663    5.934735533    4.727625238
  814 SOLV  HW2     4158    1.913367060    6.001206385    4.602525864
  815 SOLV  OW      4159    3.862797183    2.493700263    4.836448197
  815 SOLV  HW1     4160    3.766907523    2.517290909    4.820676277
  815 SOLV  HW2     4161    3.905382941    2.467585233    4.749819462
  816 SOLV  OW      4162    2.936009734    5.971419874    6.659786781
  816 SOLV  HW1     4163    3.013063785    5.973091015    6.723504603
  816 SOLV  HW2     4164    2.876311186    5.894242263    6.681691086
  817 SOLV  OW      4165    4.031317737    6.230561436    3.891959707
  817 SOLV  HW1     4166    3.971953691    6.307183351    3.916557914
  817 SOLV  HW2     4167    3.985026703    6.172770839    3.824747610
  818 SOLV  OW      4168    1.894796335    6.328913685    4.539469417
  818 SOLV  HW1     4169    1.968649247    6.261497709    4.538517170
  818 SOLV  HW2     4170    1.824784955    6.302598546    4.473091549
  819 SOLV  OW      4171    5.651200739    1.696364518    5.283077827
  819 SOLV  HW1     4172    5.584557659    1.646668020    5.227498689
  819 SOLV  HW2     4173    5.616960345    1.788440421    5.301778015
  820 SOLV  OW      4174    0.156886939    3.013840078    8.098041973
  820 SOLV  HW1     4175    0.111549076    2.987543849    8.183206843
  820 SOLV  HW2     4176    0.091949265    3.062029884    8.039212344
  821 SOLV  OW      4177    2.703590636    4.155602171    0.101220360
  821 SOLV  HW1     4178    2.652384825    4.127415276    0.182359369
  821 SOLV  HW2     4179    2.640700844    4.194764226    0.034054408
  822 SOLV  OW      4180    2.979750634    6.029193633    6.032475300
  822 SOLV  HW1     4181    3.002558072    5.994391255    5.941542856
  822 SOLV  HW2     4182    2.892056164    5.991063666    6.061730075
  823 SOLV  OW      4183    0.330723828    4.196773863    0.345410194
  823 SOLV  HW1     4184    0.321040871    4.104805487    0.307355657
  823 SOLV  HW2     4185    0.268813969    4.259233309    0.297807109
  824 SOLV  OW      4186    1.875847595    4.724700575    6.187384251
  824 SOLV  HW1     4187    1.943972482    4.787068706    6.149053088
  824 SOLV  HW2     4188    1.854850118    4.751906970    6.281293838
  825 SOLV  OW      4189    3.418052497    0.375244836    2.459940315
  825 SOLV  HW1     4190    3.400990012    0.279504665    2.483237705
  825 SOLV  HW2     4191    3.461748574    0.421103287    2.537321000
  826 SOLV  OW      4192    1.869279260    4.796822920    7.125077021
  826 SOLV  HW1     4193    1.874645723    4.703984790    7.088302378
  826 SOLV  HW2     4194    1.944565788    4.851558173    7.088524823
  827 SOLV  OW      4195    5.184282362    3.988816834    4.908737674
  827 SOLV  HW1     4196    5.275740282    3.952847691    4.890250872
  827 SOLV  HW2     4197    5.133962041    3.924103133    4.966009829
  828 SOLV  OW      4198    4.213832675    1.383340589    1.231699294
  828 SOLV  HW1     4199    4.266047835    1.468277738    1.223995367
  828 SOLV  HW2     4200    4.269123564    1.314343326    1.278415072
  829 SOLV  OW      4201    4.163313392    5.433430374    8.593838842
  829 SOLV  HW1     4202    4.152792898    5.418362983    8.692136193
  829 SOLV  HW2     4203    4.258884524    5.419343125    8.567997712
  830 SOLV  OW      4204    3.768145635    4.171268710    3.862863004
  830 SOLV  HW1     4205    3.705349780    4.103945747    3.823820158
  830 SOLV  HW2     4206    3.856122155    4.166129341    3.815599934
  831 SOLV  OW      4207    0.373854076    4.960863335    6.549724756
  831 SOLV  HW1     4208    0.366254159    5.060321180    6.542620335
  831 SOLV  HW2     4209    0.422458553    4.925358514    6.469868086
  832 SOLV  OW      4210    0.271278480    4.181784197    6.040068004
  832 SOLV  HW1     4211    0.350823060    4.204294088    5.983800310
  832 SOLV  HW2     4212    0.292611593    4.198799475    6.136273331
  833 SOLV  OW      4213    4.087820631    6.334646107    1.200971087
  833 SOLV  HW1     4214    4.086287356    6.359177958    1.104038580
  833 SOLV  HW2     4215    4.151699268    6.394377930    1.249465592
  834 SOLV  OW      4216    2.263385931    5.476192681    3.477618263
  834 SOLV  HW1     4217    2.171226581    5.451120497    3.507251171
  834 SOLV  HW2     4218    2.270066920    5.467142042    3.378252686
  835 SOLV  OW      4219    2.360966938    0.942042612    2.345457995
  835 SOLV  HW1     4220    2.457208744    0.965004665    2.330955420
  835 SOLV  HW2     4221    2.307295632    1.026142909    2.352283704
  836 SOLV  OW      4222    1.770410788    4.051547123    6.193040036
  836 SOLV  HW1     4223    1.703567764    3.991622315    6.237097796
  836 SOLV  HW2     4224    1.731360194    4.143006236    6.182533609
  837 SOLV  OW      4225    4.298606626    3.892620328    1.436436589
  837 SOLV  HW1     4226    4.357874351    3.914301711    1.358865168
  837 SOLV  HW2     4227    4.217580628    3.843887641    1.403879347
  838 SOLV  OW      4228    5.485284291    1.850628068    5.556380369
  838 SOLV  HW1     4229    5.406256545    1.798585882    5.588726968
  838 SOLV  HW2     4230    5.478165803    1.864054776    5.457541461
  839 SOLV  OW      4231    1.101767516    3.611183155    0.180187532
  839 SOLV  HW1     4232    1.144764309    3.593035624    0.091745327
  839 SOLV  HW2     4233    1.151912242    3.563106598    0.252119604
  840 SOLV  OW      4234    5.139293396    1.712461999    5.229605601
  840 SOLV  HW1     4235    5.048866461    1.754403787    5.221609730
  840 SOLV  HW2     4236    5.129555275    1.617921078    5.260706220
  841 SOLV  OW      4237    4.949115957    6.213442864    8.269306347
  841 SOLV  HW1     4238    4.892620215    6.284521245    8.227399846
  841 SOLV  HW2     4239    5.000328802    6.252387823    8.345860938
  842 SOLV  OW      4240    0.498223618    5.356341156    6.742438799
  842 SOLV  HW1     4241    0.506589368    5.449147338    6.706146479
  842 SOLV  HW2     4242    0.557231973    5.346438764    6.822563930
  843 SOLV  OW      4243    3.980690808    4.353136220    7.453737090
  843 SOLV  HW1     4244    4.075129686    4.341323731    7.484426912
  843 SOLV  HW2     4245    3.972620788    4.438915943    7.402974858
  844 SOLV  OW      4246    1.874876751    0.396178536    1.696367021
  844 SOLV  HW1     4247    1.969492536    0.372088282    1.674743693
  844 SOLV  HW2     4248    1.813073198    0.330257867    1.653531757
  845 SOLV  OW      4249    2.915566940    1.799327962    0.186283633
  845 SOLV  HW1     4250    2.838978046    1.821145721    0.246766716
  845 SOLV  HW2     4251    2.890537433    1.820553011    0.091821495
  846 SOLV  OW      4252    5.009918745    5.877338208    3.977272606
  846 SOLV  HW1     4253    4.934328709    5.936244668    4.005842641
  846 SOLV  HW2     4254    5.095842414    5.928157303    3.983156320
  847 SOLV  OW      4255    5.826390523    1.850707104    0.712760457
  847 SOLV  HW1     4256    5.836599940    1.751543469    0.720661259
  847 SOLV  HW2     4257    5.916195795    1.892464951    0.698927066
  848 SOLV  OW      4258    2.147132394    5.208083152    2.174006790
  848 SOLV  HW1     4259    2.083474176    5.175443775    2.243880602
  848 SOLV  HW2     4260    2.114205483    5.180865670    2.083590524
  849 SOLV  OW      4261    4.637360896    5.758605645    5.053519285
  849 SOLV  HW1     4262    4.686451093    5.768480858    5.140079832
  849 SOLV  HW2     4263    4.620280530    5.661689590    5.035754179
  850 SOLV  OW      4264    0.897439468    6.153805350    3.896210249
  850 SOLV  HW1     4265    0.876096104    6.063849174    3.858099861
  850 SOLV  HW2     4266    0.843354028    6.223587669    3.849250210
  851 SOLV  OW      4267    3.110249237    3.359793740    7.702440472
  851 SOLV  HW1     4268    3.077640616    3.404658310    7.785650571
  851 SOLV  HW2     4269    3.208461340    3.375664604    7.692311998
  852 SOLV  OW      4270    2.846387644    5.169123873    5.869371873
  852 SOLV  HW1     4271    2.824066581    5.157530372    5.966157275
  852 SOLV  HW2     4272    2.911973959    5.243898276    5.859014458
  853 SOLV  OW      4273    5.689734201    0.822576909    5.453122835
  853 SOLV  HW1     4274    5.744685551    0.743431861    5.426355489
  853 SOLV  HW2     4275    5.696337852    0.893139098    5.382571912
  854 SOLV  OW      4276    2.234699071    3.351575900    6.967216556
  854 SOLV  HW1     4277    2.303511439    3.282668164    6.944486246
  854 SOLV  HW2     4278    2.268409428    3.409003504    7.041820609
  855 SOLV  OW      4279    4.603076067    4.146259945    7.542785424
  855 SOLV  HW1     4280    4.549256702    4.160673113    7.459744305
  855 SOLV  HW2     4281    4.698669252    4.169642689    7.525029736
  856 SOLV  OW      4282    1.249853858    2.104973168    3.759714189
  856 SOLV  HW1     4283    1.165384130    2.054030810    3.776140570
  856 SOLV  HW2     4284    1.229084668    2.202529141    3.752534904
  857 SOLV  OW      4285    2.968316278    1.090956627    4.273616237
  857 SOLV  HW1     4286    2.882442379    1.050615826    4.242019468
  857 SOLV  HW2     4287    3.009320600    1.031875465    4.343101187
  858 SOLV  OW      4288    3.541036137    6.457724203    6.732803795
  858 SOLV  HW1     4289    3.585781975    6.383327035    6.782431746
  858 SOLV  HW2     4290    3.555384932    6.445635870    6.634579174
  859 SOLV  OW      4291    4.338277826    6.223104095    8.587577535
  859 SOLV  HW1     4292    4.252452922    6.171785213    8.586841887
  859 SOLV  HW2     4293    4.341976545    6.280700306    8.669242022
  860 SOLV  OW      4294    5.746394691    5.802199321    5.476573767
  860 SOLV  HW1     4295    5.833541302    5.834579537    5.439735347
  860 SOLV  HW2     4296    5.742905184    5.820438107    5.574834746
  861 SOLV  OW      4297    4.484310424    4.711298782    7.844391389
  861 SOLV  HW1     4298    4.479105132    4.748862832    7.751860641
  861 SOLV  HW2     4299    4.392401414    4.687862990    7.876071128
  862 SOLV  OW      4300    0.650203141    1.636863738    5.164556683
  862 SOLV  HW1     4301    0.683961599    1.545533015    5.141771895
  862 SOLV  HW2     4302    0.593138113    1.631819618    5.246521458
  863 SOLV  OW      4303    1.547507485    0.085793388    4.072271531
  863 SOLV  HW1     4304    1.507429661    0.107784173    4.161211027
  863 SOLV  HW2     4305    1.527978790   -0.009621632    4.049584971
  864 SOLV  OW      4306    4.563636134    5.549862189    4.742770831
  864 SOLV  HW1     4307    4.656792315    5.540355156    4.707676687
  864 SOLV  HW2     4308    4.502153016    5.574536451    4.667863747
  865 SOLV  OW      4309    2.783932728    0.186383874    1.186844022
  865 SOLV  HW1     4310    2.813575651    0.198027130    1.092050495
  865 SOLV  HW2     4311    2.850672994    0.130448477    1.236007652
  866 SOLV  OW      4312    3.755702288    3.537103863    2.326872726
  866 SOLV  HW1     4313    3.685520200    3.590843357    2.373634161
  866 SOLV  HW2     4314    3.714855323    3.453390520    2.290490164
  867 SOLV  OW      4315    0.032555126    1.501407663    1.174226629
  867 SOLV  HW1     4316    0.002390232    1.589901554    1.138744458
  867 SOLV  HW2     4317   -0.032779140    1.468880701    1.242589696
  868 SOLV  OW      4318    4.337144738    6.064848211    1.062888465
  868 SOLV  HW1     4319    4.255117855    6.014149846    1.036405911
  868 SOLV  HW2     4320    4.372400411    6.114867260    0.983798551
  869 SOLV  OW      4321    0.275163971    3.902570762    2.542889762
  869 SOLV  HW1     4322    0.340478430    3.827352541    2.534156221
  869 SOLV  HW2     4323    0.211172592    3.900238543    2.466080091
  870 SOLV  OW      4324    6.008171335    5.922243250    3.084884768
  870 SOLV  HW1     4325    5.942287162    5.982916100    3.040408106
  870 SOLV  HW2     4326    5.965344531    5.833573943    3.102311557
  871 SOLV  OW      4327    1.814510867    5.218335663    4.584115357
  871 SOLV  HW1     4328    1.774430182    5.155249771    4.517678837
  871 SOLV  HW2     4329    1.851540738    5.166481709    4.661186812
  872 SOLV  OW      4330    4.679158678    4.287822894    7.951584989
  872 SOLV  HW1     4331    4.680970188    4.385914357    7.932224082
  872 SOLV  HW2     4332    4.740304909    4.240234144    7.888366953
  873 SOLV  OW      4333    5.546894904    0.198061805    3.021200085
  873 SOLV  HW1     4334    5.612986728    0.231456480    3.088406699
  873 SOLV  HW2     4335    5.468364143    0.259895563    3.018105401
  874 SOLV  OW      4336    3.807435960    6.352118047    2.221166147
  874 SOLV  HW1     4337    3.787457845    6.431531995    2.163769538
  874 SOLV  HW2     4338    3.807610722    6.269484327    2.164848386
  875 SOLV  OW      4339    3.657650880    3.711130236    8.558906289
  875 SOLV  HW1     4340    3.599601240    3.791586770    8.546375196
  875 SOLV  HW2     4341    3.651953372    3.652952803    8.477770517
  876 SOLV  OW      4342    1.504652313    4.832281726    7.441934018
  876 SOLV  HW1     4343    1.522257678    4.739353116    7.474405548
  876 SOLV  HW2     4344    1.555106865    4.848048044    7.357046818
  877 SOLV  OW      4345    4.733679353    4.626050615    7.332255134
  877 SOLV  HW1     4346    4.827700282    4.659784456    7.327546113
  877 SOLV  HW2     4347    4.687430996    4.667109296    7.410838526
  878 SOLV  OW      4348    4.506994122    1.642218042    6.247020334
  878 SOLV  HW1     4349    4.495204760    1.691014386    6.333507448
  878 SOLV  HW2     4350    4.447008159    1.682225890    6.177729935
  879 SOLV  OW      4351    0.227666923    6.212103453    4.073657224
  879 SOLV  HW1     4352    0.142458840    6.159862246    4.076902112
  879 SOLV  HW2     4353    0.212204814    6.303464217    4.111263593
  880 SOLV  OW      4354    1.903355472    2.244014594    3.271336129
  880 SOLV  HW1     4355    1.859333476    2.320804237    3.224801431
  880 SOLV  HW2     4356    1.941141847    2.181103105    3.203406628
  881 SOLV  OW      4357    2.362859512    1.241727333    1.765001887
  881 SOLV  HW1     4358    2.448150952    1.190362377    1.755668959
  881 SOLV  HW2     4359    2.343643862    1.257103000    1.861926644
  882 SOLV  OW      4360    1.742398416    2.568103567    2.337815223
  882 SOLV  HW1     4361    1.753754451    2.584382605    2.239804345
  882 SOLV  HW2     4362    1.722975341    2.471268097    2.353490344
  883 SOLV  OW      4363    0.000984613    6.365500059    6.914567711
  883 SOLV  HW1     4364    0.001180054    6.459087170    6.949802403
  883 SOLV  HW2     4365    0.046639636    6.363273549    6.825625354
  884 SOLV  OW      4366    5.201040981    5.195430115    6.489135950
  884 SOLV  HW1     4367    5.211808061    5.237560850    6.579186718
  884 SOLV  HW2     4368    5.169652829    5.101107467    6.500002391
  885 SOLV  OW      4369    1.014532600    5.966298983    6.981245153
  885 SOLV  HW1     4370    1.055807886    5.966952431    7.072327563
  885 SOLV  HW2     4371    1.085882705    5.978380529    6.912228698
  886 SOLV  OW      4372    3.343220753    5.111993101    5.818776892
  886 SOLV  HW1     4373    3.377853555    5.024705374    5.853149579
  886 SOLV  HW2     4374    3.310300756    5.100225077    5.725086413
  887 SOLV  OW      4375    2.125728054    1.867600787    4.651820267
  887 SOLV  HW1     4376    2.118261235    1.799893135    4.578608345
  887 SOLV  HW2     4377    2.153669854    1.822242093    4.736448425
  888 SOLV  OW      4378    4.417696043    0.214575388    6.888167412
  888 SOLV  HW1     4379    4.372820148    0.258908060    6.965761602
  888 SOLV  HW2     4380    4.472058647    0.137256141    6.920825028
  889 SOLV  OW      4381    2.797662586    1.508525794    2.571671752
  889 SOLV  HW1     4382    2.732893095    1.498947056    2.496085649
  889 SOLV  HW2     4383    2.877665885    1.451038823    2.554501502
  890 SOLV  OW      4384    3.409063608    2.333687706    0.581744467
  890 SOLV  HW1     4385    3.471513278    2.321387411    0.504615911
  890 SOLV  HW2     4386    3.442552712    2.407506405    0.640305100
  891 SOLV  OW      4387    1.331540517    1.517242645    4.455890066
  891 SOLV  HW1     4388    1.294798776    1.426719926    4.434541993
  891 SOLV  HW2     4389    1.280431146    1.556815974    4.532190949
  892 SOLV  OW      4390    2.559578643    2.506706518    3.909871919
  892 SOLV  HW1     4391    2.475205832    2.557289101    3.927835867
  892 SOLV  HW2     4392    2.589163629    2.460471275    3.993460806
  893 SOLV  OW      4393    4.789102684    2.632921219    3.871140926
  893 SOLV  HW1     4394    4.847130271    2.586236077    3.937874754
  893 SOLV  HW2     4395    4.693053760    2.620637613    3.896116788
  894 SOLV  OW      4396    0.091562407    2.836480602    8.479534813
  894 SOLV  HW1     4397    0.052468503    2.921079673    8.515793836
  894 SOLV  HW2     4398    0.041333467    2.758160783    8.516183495
  895 SOLV  OW      4399    1.775902541    1.447905873    4.364231158
  895 SOLV  HW1     4400    1.798481692    1.405706713    4.276427492
  895 SOLV  HW2     4401    1.758046239    1.376497356    4.431921763
  896 SOLV  OW      4402    3.113293376    6.300940205    8.390150188
  896 SOLV  HW1     4403    3.207865530    6.297845432    8.422501733
  896 SOLV  HW2     4404    3.075875597    6.392438344    8.405251836
  897 SOLV  OW      4405    2.409416145    5.653737170    0.759205748
  897 SOLV  HW1     4406    2.372601567    5.703451430    0.837775789
  897 SOLV  HW2     4407    2.422366133    5.557639907    0.783653333
  898 SOLV  OW      4408    1.710455581    5.048721003    2.544649774
  898 SOLV  HW1     4409    1.710015816    5.046374837    2.644621651
  898 SOLV  HW2     4410    1.722580638    5.142993583    2.513573236
  899 SOLV  OW      4411    5.677118924    4.278801104    1.524376035
  899 SOLV  HW1     4412    5.747745307    4.285449191    1.594858650
  899 SOLV  HW2     4413    5.671085989    4.365522584    1.474948832
  900 SOLV  OW      4414    3.239443703    2.987990647    1.340449296
  900 SOLV  HW1     4415    3.316584776    3.038104021    1.301232405
  900 SOLV  HW2     4416    3.155972117    3.010708916    1.290285020
  901 SOLV  OW      4417    2.004904493    1.455764058    4.523423314
  901 SOLV  HW1     4418    2.038871866    1.514426197    4.596942320
  901 SOLV  HW2     4419    1.928669175    1.501039425    4.477179964
  902 SOLV  OW      4420    4.800610593    6.115723335    4.033028651
  902 SOLV  HW1     4421    4.809734307    6.198840838    3.978180507
  902 SOLV  HW2     4422    4.708140940    6.079042302    4.022832884
  903 SOLV  OW      4423    2.341048428    0.863689474    5.652994824
  903 SOLV  HW1     4424    2.286507129    0.806593154    5.714357063
  903 SOLV  HW2     4425    2.379337392    0.807056641    5.580010116
  904 SOLV  OW      4426    4.090934150    1.576401293    7.418056912
  904 SOLV  HW1     4427    4.074061686    1.537079378    7.327673309
  904 SOLV  HW2     4428    4.084197133    1.504666618    7.487402624
  905 SOLV  OW      4429    5.632708960    2.709240699    6.696940391
  905 SOLV  HW1     4430    5.688419616    2.630207290    6.722437796
  905 SOLV  HW2     4431    5.683213281    2.766055803    6.631967886
  906 SOLV  OW      4432    5.954710825    5.299220160    6.556445084
  906 SOLV  HW1     4433    5.931040278    5.257286240    6.644088294
  906 SOLV  HW2     4434    6.008239008    5.234658213    6.501978887
  907 SOLV  OW      4435    5.817803730    5.545122114    3.908604004
  907 SOLV  HW1     4436    5.867856917    5.610013735    3.965908584
  907 SOLV  HW2     4437    5.748448197    5.593992726    3.855674182
  908 SOLV  OW      4438    3.393635727    3.772135561    7.169923352
  908 SOLV  HW1     4439    3.480476179    3.770733178    7.120356674
  908 SOLV  HW2     4440    3.401218656    3.715596547    7.252056928
  909 SOLV  OW      4441    2.869627336    2.386925089    7.013371452
  909 SOLV  HW1     4442    2.880850214    2.381844848    7.112610070
  909 SOLV  HW2     4443    2.870946034    2.294626740    6.974908681
  910 SOLV  OW      4444    3.725593495    3.998549114    6.651275327
  910 SOLV  HW1     4445    3.629503801    4.006035244    6.677935742
  910 SOLV  HW2     4446    3.736918893    3.921334845    6.588747098
  911 SOLV  OW      4447    0.374536700    2.800512652    1.233303857
  911 SOLV  HW1     4448    0.331499018    2.790101830    1.143640877
  911 SOLV  HW2     4449    0.303803744    2.810913221    1.303223445
  912 SOLV  OW      4450    0.531991345    4.702645589    7.949429022
  912 SOLV  HW1     4451    0.627668335    4.730326081    7.958361107
  912 SOLV  HW2     4452    0.522213945    4.641310768    7.871054784
  913 SOLV  OW      4453    4.669414119    2.422278871    8.216480326
  913 SOLV  HW1     4454    4.751036405    2.475696261    8.194470759
  913 SOLV  HW2     4455    4.596240464    2.483787500    8.245846623
  914 SOLV  OW      4456    1.554954157    1.316368818    2.667529940
  914 SOLV  HW1     4457    1.508693164    1.228210503    2.658143368
  914 SOLV  HW2     4458    1.647794433    1.301820943    2.701722143
  915 SOLV  OW      4459    2.966898875    2.678532280    7.923909980
  915 SOLV  HW1     4460    2.888964580    2.626871803    7.959371290
  915 SOLV  HW2     4461    2.994670443    2.640580919    7.835657550
  916 SOLV  OW      4462    0.609659266    3.984459958    0.544898358
  916 SOLV  HW1     4463    0.621978695    3.889828675    0.515010877
  916 SOLV  HW2     4464    0.511990163    4.004829557    0.551672569
  917 SOLV  OW      4465    1.971602906    1.274853086    8.465261478
  917 SOLV  HW1     4466    1.904567835    1.343906974    8.438096657
  917 SOLV  HW2     4467    2.047005783    1.318936237    8.513956248
  918 SOLV  OW      4468    3.398261302    5.801193847    8.185873206
  918 SOLV  HW1     4469    3.352299049    5.889785608    8.192125636
  918 SOLV  HW2     4470    3.334311020    5.732879894    8.150607222
  919 SOLV  OW      4471    4.943436568    2.799000357    1.873151191
  919 SOLV  HW1     4472    4.878625116    2.875150560    1.872310286
  919 SOLV  HW2     4473    4.922824258    2.736849904    1.797569857
  920 SOLV  OW      4474    0.380589692    6.044697570    3.473868879
  920 SOLV  HW1     4475    0.330141011    6.118756924    3.429481863
  920 SOLV  HW2     4476    0.454760656    6.083150924    3.528824312
  921 SOLV  OW      4477    2.395678180    4.511983025    5.661315184
  921 SOLV  HW1     4478    2.476486621    4.564101745    5.633861190
  921 SOLV  HW2     4479    2.383624888    4.518880618    5.760346497
  922 SOLV  OW      4480    2.510156686    2.484774318    7.892003862
  922 SOLV  HW1     4481    2.522384263    2.439908555    7.803473494
  922 SOLV  HW2     4482    2.587126097    2.462205537    7.951723630
  923 SOLV  OW      4483    2.966266348    2.173439590    6.177510589
  923 SOLV  HW1     4484    2.988979372    2.194606941    6.082451821
  923 SOLV  HW2     4485    3.050165896    2.169742182    6.231799640
  924 SOLV  OW      4486    4.122020106    3.947176886    8.379425576
  924 SOLV  HW1     4487    4.177541189    4.000869888    8.442943664
  924 SOLV  HW2     4488    4.040324983    3.913873749    8.426509146
  925 SOLV  OW      4489    1.849274084    3.992944350    4.401642023
  925 SOLV  HW1     4490    1.839633357    3.928206092    4.326037324
  925 SOLV  HW2     4491    1.762018664    4.039251120    4.417205564
  926 SOLV  OW      4492    5.545721821    2.843541393    3.039934128
  926 SOLV  HW1     4493    5.448619917    2.848659065    3.063281586
  926 SOLV  HW2     4494    5.599583177    2.832875463    3.123512048
  927 SOLV  OW      4495    2.225594549    0.034217814    1.479443634
  927 SOLV  HW1     4496    2.284947867    0.110766844    1.504293492
  927 SOLV  HW2     4497    2.154321692    0.023435264    1.548754538
  928 SOLV  OW      4498    3.740207412    5.026451558    5.270859072
  928 SOLV  HW1     4499    3.806136813    5.100321637    5.284880517
  928 SOLV  HW2     4500    3.784476172    4.951020071    5.222377679
  929 SOLV  OW      4501    0.677411980    2.893156947    6.888159306
  929 SOLV  HW1     4502    0.646129328    2.921574870    6.978789910
  929 SOLV  HW2     4503    0.605938731    2.911994463    6.820803560
  930 SOLV  OW      4504    0.776666572    1.294965670    3.377436577
  930 SOLV  HW1     4505    0.724890879    1.223114408    3.330995816
  930 SOLV  HW2     4506    0.849251868    1.253553531    3.432359346
  931 SOLV  OW      4507    4.113772702    5.385257853    8.336959103
  931 SOLV  HW1     4508    4.134514951    5.386085884    8.434781197
  931 SOLV  HW2     4509    4.173815171    5.449699875    8.289607192
  932 SOLV  OW      4510    0.534348121    4.012476144    2.267904217
  932 SOLV  HW1     4511    0.518614825    4.111214439    2.266078402
  932 SOLV  HW2     4512    0.537861410    3.977546033    2.174268336
  933 SOLV  OW      4513    4.634002878    1.570702116    0.676782553
  933 SOLV  HW1     4514    4.622297558    1.664388185    0.643828283
  933 SOLV  HW2     4515    4.725159913    1.537826704    0.652091065
  934 SOLV  OW      4516    3.054641250    5.573473995    7.702546270
  934 SOLV  HW1     4517    2.996404212    5.610959545    7.774680417
  934 SOLV  HW2     4518    3.118603691    5.507620649    7.742197801
  935 SOLV  OW      4519    0.603797129    2.801340444    5.060145675
  935 SOLV  HW1     4520    0.528921219    2.763567420    5.114614733
  935 SOLV  HW2     4521    0.567577288    2.869128324    4.996168929
  936 SOLV  OW      4522    3.258613338    1.665768991    7.618852776
  936 SOLV  HW1     4523    3.172461442    1.663007379    7.568154679
  936 SOLV  HW2     4524    3.329399581    1.617888534    7.566921335
  937 SOLV  OW      4525    3.549118555    2.835033873    0.025476856
  937 SOLV  HW1     4526    3.459935871    2.799189662    0.053075899
  937 SOLV  HW2     4527    3.545234226    2.864074072   -0.070135134
  938 SOLV  OW      4528    0.868829200    2.568430201    6.237054880
  938 SOLV  HW1     4529    0.965636775    2.592281201    6.244768463
  938 SOLV  HW2     4530    0.859540142    2.469262513    6.228134418
  939 SOLV  OW      4531    2.929730006    4.498592796    7.081940156
  939 SOLV  HW1     4532    2.848373916    4.554353491    7.065447733
  939 SOLV  HW2     4533    2.903521038    4.402255384    7.087622287
  940 SOLV  OW      4534    5.944042316    5.305034136    7.292904012
  940 SOLV  HW1     4535    5.933716961    5.392285980    7.245148606
  940 SOLV  HW2     4536    5.886723253    5.304897283    7.374846614
  941 SOLV  OW      4537    3.972003282    4.600266749    5.085631517
  941 SOLV  HW1     4538    3.879750948    4.571635559    5.111512658
  941 SOLV  HW2     4539    4.037423181    4.529136228    5.111336943
  942 SOLV  OW      4540    2.146161312    0.202101553    7.820662817
  942 SOLV  HW1     4541    2.092594910    0.203722001    7.736234753
  942 SOLV  HW2     4542    2.228820602    0.147592486    7.806653412
  943 SOLV  OW      4543    4.260473231    2.593300206    6.650269317
  943 SOLV  HW1     4544    4.194644562    2.665420405    6.671841504
  943 SOLV  HW2     4545    4.232432607    2.546565712    6.566426035
  944 SOLV  OW      4546    2.040930380    4.518273840    8.208044273
  944 SOLV  HW1     4547    1.949350031    4.547433010    8.235663969
  944 SOLV  HW2     4548    2.037593700    4.423480195    8.176372312
  945 SOLV  OW      4549    2.822919068    1.699097281    6.042961939
  945 SOLV  HW1     4550    2.734751813    1.661254042    6.071148834
  945 SOLV  HW2     4551    2.891831096    1.626631969    6.042967661
  946 SOLV  OW      4552    3.747214558    4.448743114    6.782186174
  946 SOLV  HW1     4553    3.662533471    4.400201163    6.803932765
  946 SOLV  HW2     4554    3.766324588    4.440263967    6.684395716
  947 SOLV  OW      4555    1.268205000    3.541470038    4.864679438
  947 SOLV  HW1     4556    1.276297073    3.467056482    4.930990787
  947 SOLV  HW2     4557    1.347673762    3.540816292    4.803980720
  948 SOLV  OW      4558    2.333897753    4.658494727    4.918026732
  948 SOLV  HW1     4559    2.371222310    4.617240422    4.834930181
  948 SOLV  HW2     4560    2.234866441    4.644818155    4.920448358
  949 SOLV  OW      4561    5.914231770    4.784958337    4.854760714
  949 SOLV  HW1     4562    5.976410991    4.856508952    4.822912174
  949 SOLV  HW2     4563    5.895866384    4.797716635    4.952228710
  950 SOLV  OW      4564    2.943874237    4.112868593    7.339180383
  950 SOLV  HW1     4565    2.995303447    4.028567546    7.354942051
  950 SOLV  HW2     4566    2.974802716    4.183237364    7.403146997
  951 SOLV  OW      4567    2.653911901    5.485902430    7.207226332
  951 SOLV  HW1     4568    2.679547232    5.429295466    7.285575357
  951 SOLV  HW2     4569    2.733185636    5.497993870    7.147480457
  952 SOLV  OW      4570    0.811227908    0.145006843    4.772431635
  952 SOLV  HW1     4571    0.876125609    0.089144030    4.720781648
  952 SOLV  HW2     4572    0.834748458    0.142173884    4.869585156
  953 SOLV  OW      4573    0.516577412    3.571854921    3.505199334
  953 SOLV  HW1     4574    0.447714409    3.595077686    3.573891778
  953 SOLV  HW2     4575    0.599951186    3.624280963    3.522531471
  954 SOLV  OW      4576    2.293720508    6.076211787    0.843487483
  954 SOLV  HW1     4577    2.231334258    6.149842164    0.817284654
  954 SOLV  HW2     4578    2.382766339    6.114910206    0.867432539
  955 SOLV  OW      4579    5.214562580    1.959950515    5.335617834
  955 SOLV  HW1     4580    5.215986361    1.963584385    5.435542027
  955 SOLV  HW2     4581    5.174412872    1.873291143    5.305983018
  956 SOLV  OW      4582    0.375001588    1.957301318    1.704563284
  956 SOLV  HW1     4583    0.359409019    1.997839888    1.794638610
  956 SOLV  HW2     4584    0.308466095    1.884312199    1.688888758
  957 SOLV  OW      4585    2.512245955    3.751978632    5.406073627
  957 SOLV  HW1     4586    2.533723728    3.803587610    5.323156129
  957 SOLV  HW2     4587    2.480118225    3.660633007    5.381097049
  958 SOLV  OW      4588    3.581324009    5.191046536    1.871911172
  958 SOLV  HW1     4589    3.664778428    5.136787407    1.862351508
  958 SOLV  HW2     4590    3.505721694    5.144263286    1.826132024
  959 SOLV  OW      4591    3.814782854    1.895978418    8.033001817
  959 SOLV  HW1     4592    3.750784888    1.882620614    8.108671544
  959 SOLV  HW2     4593    3.783281453    1.844555168    7.953231037
  960 SOLV  OW      4594    3.316628884    0.088348871    1.631441842
  960 SOLV  HW1     4595    3.409209283    0.073633127    1.666261446
  960 SOLV  HW2     4596    3.292017565    0.013712084    1.569605745
  961 SOLV  OW      4597    3.444867765    5.245853315    3.461970559
  961 SOLV  HW1     4598    3.462020610    5.336432064    3.423223592
  961 SOLV  HW2     4599    3.346519524    5.227751560    3.462143890
  962 SOLV  OW      4600    5.954903400    2.320505497    3.282722324
  962 SOLV  HW1     4601    5.967432966    2.319198244    3.381926014
  962 SOLV  HW2     4602    5.961942785    2.414552891    3.249471878
  963 SOLV  OW      4603    3.757599630    5.694021108    0.926397650
  963 SOLV  HW1     4604    3.732690048    5.772303317    0.983419285
  963 SOLV  HW2     4605    3.847653260    5.660196548    0.953716460
  964 SOLV  OW      4606    3.182350125    5.652150907    8.500738046
  964 SOLV  HW1     4607    3.091597687    5.648384119    8.542569527
  964 SOLV  HW2     4608    3.228663808    5.736122040    8.529092229
  965 SOLV  OW      4609    5.566965436    3.941958839    1.118216071
  965 SOLV  HW1     4610    5.618852173    4.026303754    1.104295477
  965 SOLV  HW2     4611    5.629683924    3.867771305    1.141936774
  966 SOLV  OW      4612    2.584714246    2.527565832    6.166105320
  966 SOLV  HW1     4613    2.545612034    2.590717885    6.099150954
  966 SOLV  HW2     4614    2.512523475    2.468765170    6.202588972
  967 SOLV  OW      4615    5.793901902    5.899037354    4.560395964
  967 SOLV  HW1     4616    5.805541418    5.992854046    4.527791634
  967 SOLV  HW2     4617    5.766934224    5.840327054    4.484067901
  968 SOLV  OW      4618    4.317266163    0.594201762    5.611785461
  968 SOLV  HW1     4619    4.237490078    0.631933181    5.658819410
  968 SOLV  HW2     4620    4.344835790    0.655965559    5.538129364
  969 SOLV  OW      4621    0.979661736    5.215668227    7.799541481
  969 SOLV  HW1     4622    0.985162966    5.142325890    7.867296221
  969 SOLV  HW2     4623    1.047808915    5.200155349    7.728019595
  970 SOLV  OW      4624    4.194648735    3.094770828    5.337234794
  970 SOLV  HW1     4625    4.184453683    3.194245124    5.336224373
  970 SOLV  HW2     4626    4.106536316    3.052445424    5.358325613
  971 SOLV  OW      4627    3.216538274    3.570484248    1.744317215
  971 SOLV  HW1     4628    3.136182115    3.512717850    1.758726569
  971 SOLV  HW2     4629    3.276407293    3.527967155    1.676428245
  972 SOLV  OW      4630    3.364558813    3.884447311    5.371226009
  972 SOLV  HW1     4631    3.394571524    3.864917424    5.464595815
  972 SOLV  HW2     4632    3.346421295    3.982339455    5.361832047
  973 SOLV  OW      4633    2.690646847    5.222012806    4.253943299
  973 SOLV  HW1     4634    2.642211707    5.229811027    4.166803869
  973 SOLV  HW2     4635    2.742410321    5.305870630    4.270928297
  974 SOLV  OW      4636    5.571709416    5.615017145    0.700031841
  974 SOLV  HW1     4637    5.496370972    5.633112939    0.763251487
  974 SOLV  HW2     4638    5.635222556    5.692253288    0.700886396
  975 SOLV  OW      4639    1.095450356    4.332099761    8.215033985
  975 SOLV  HW1     4640    1.128614018    4.379866611    8.296388466
  975 SOLV  HW2     4641    1.157456924    4.349543955    8.138542425
  976 SOLV  OW      4642    0.700574544    2.923760461    6.477120566
  976 SOLV  HW1     4643    0.714796559    3.004816381    6.420307368
  976 SOLV  HW2     4644    0.656653160    2.950466056    6.562898143
  977 SOLV  OW      4645    1.157604505    1.358630683    7.441430000
  977 SOLV  HW1     4646    1.248603706    1.350524543    7.400766498
  977 SOLV  HW2     4647    1.088179995    1.344178057    7.370921635
  978 SOLV  OW      4648    4.187776534    1.565584921    8.061575547
  978 SOLV  HW1     4649    4.237247844    1.648323962    8.034987493
  978 SOLV  HW2     4650    4.104882758    1.557095640    8.006288771
  979 SOLV  OW      4651    1.104370460    3.588740498    3.771677359
  979 SOLV  HW1     4652    1.086021703    3.527194438    3.848328957
  979 SOLV  HW2     4653    1.177130577    3.652556550    3.796848249
  980 SOLV  OW      4654    1.682078546    4.442827452    1.840565220
  980 SOLV  HW1     4655    1.673004900    4.351267488    1.801392197
  980 SOLV  HW2     4656    1.648603748    4.442235457    1.934794408
  981 SOLV  OW      4657    1.686719976    3.647659654    4.248807745
  981 SOLV  HW1     4658    1.625128377    3.626961751    4.172793918
  981 SOLV  HW2     4659    1.760290600    3.579981685    4.251475181
  982 SOLV  OW      4660    4.198147420    3.171574061    4.966026280
  982 SOLV  HW1     4661    4.289622268    3.162201795    5.005327572
  982 SOLV  HW2     4662    4.190562822    3.260004532    4.919954115
  983 SOLV  OW      4663    3.967467353    2.028226440    5.614995540
  983 SOLV  HW1     4664    4.029693147    1.966105551    5.567361252
  983 SOLV  HW2     4665    4.014171091    2.114774828    5.633112792
  984 SOLV  OW      4666    5.636738784    4.011227304    1.395721589
  984 SOLV  HW1     4667    5.558357363    3.977478799    1.343592379
  984 SOLV  HW2     4668    5.644583289    4.110203303    1.383792513
  985 SOLV  OW      4669    4.483787451    5.681932291    2.275300702
  985 SOLV  HW1     4670    4.498977508    5.595123311    2.228040494
  985 SOLV  HW2     4671    4.541193358    5.685848568    2.357088808
  986 SOLV  OW      4672    5.546095901    0.738389529    3.118795397
  986 SOLV  HW1     4673    5.628136850    0.732649702    3.061905906
  986 SOLV  HW2     4674    5.558454728    0.682571912    3.200842427
  987 SOLV  OW      4675    1.285612596    5.080957094    6.744539989
  987 SOLV  HW1     4676    1.380014876    5.098157861    6.716389930
  987 SOLV  HW2     4677    1.285223019    5.025606004    6.827823581
  988 SOLV  OW      4678    5.018619980    0.129931703    3.933328811
  988 SOLV  HW1     4679    5.077396084    0.049209298    3.927913115
  988 SOLV  HW2     4680    4.959075689    0.133254689    3.853057291
  989 SOLV  OW      4681    3.811666951    0.779670001    5.733240118
  989 SOLV  HW1     4682    3.851157071    0.827666031    5.811579011
  989 SOLV  HW2     4683    3.803888041    0.842700103    5.655995094
  990 SOLV  OW      4684    5.700148211    4.191917260    8.057916525
  990 SOLV  HW1     4685    5.724148819    4.276916637    8.104811445
  990 SOLV  HW2     4686    5.676083916    4.211899190    7.962933872
  991 SOLV  OW      4687    3.017392289    6.105565447    4.428674968
  991 SOLV  HW1     4688    2.929848023    6.058990813    4.415757882
  991 SOLV  HW2     4689    3.014371038    6.195123998    4.384287952
  992 SOLV  OW      4690    4.665093006    5.187642980    5.553619234
  992 SOLV  HW1     4691    4.600174861    5.111946132    5.561081761
  992 SOLV  HW2     4692    4.640075301    5.259527502    5.618478848
  993 SOLV  OW      4693    4.225240685    1.428277996    6.531309003
  993 SOLV  HW1     4694    4.281437688    1.411883206    6.450233771
  993 SOLV  HW2     4695    4.239025380    1.354126821    6.596972090
  994 SOLV  OW      4696    0.632450015    0.433393629    4.191132185
  994 SOLV  HW1     4697    0.644817842    0.351714331    4.247484994
  994 SOLV  HW2     4698    0.589896801    0.407861563    4.104313668
  995 SOLV  OW      4699    2.960060291    5.017096219    1.985221541
  995 SOLV  HW1     4700    3.053229824    5.000344395    2.017453937
  995 SOLV  HW2     4701    2.895162292    4.969808354    2.044821861
  996 SOLV  OW      4702    5.379893976    1.236155829    2.915771742
  996 SOLV  HW1     4703    5.287815212    1.274960017    2.911793714
  996 SOLV  HW2     4704    5.381017587    1.159504589    2.979985477
  997 SOLV  OW      4705    1.864945511    0.388549413    6.618592438
  997 SOLV  HW1     4706    1.778000870    0.366515556    6.662810296
  997 SOLV  HW2     4707    1.933144069    0.410639656    6.688313662
  998 SOLV  OW      4708    1.362664382    4.007347028    6.687737998
  998 SOLV  HW1     4709    1.293118158    4.007434289    6.759594744
  998 SOLV  HW2     4710    1.360392364    3.919914104    6.639256963
  999 SOLV  OW      4711    3.587759425    1.141073815    2.265424179
  999 SOLV  HW1     4712    3.571295612    1.222139034    2.321615340
  999 SOLV  HW2     4713    3.546118762    1.153889931    2.175413703
 1000 SOLV  OW      4714    5.965214026    3.506893503    8.566033691
 1000 SOLV  HW1     4715    6.036745914    3.437060461    8.563464614
 1000 SOLV  HW2     4716    5.964551235    3.557127993    8.479568966
 1001 SOLV  OW      4717    2.228727618    4.050478766    7.915202785
 1001 SOLV  HW1     4718    2.153728028    3.995575785    7.952091869
 1001 SOLV  HW2     4719    2.206526958    4.078836608    7.821912671
 1002 SOLV  OW      4720    0.310603465    5.456881783    5.767140973
 1002 SOLV  HW1     4721    0.376244946    5.381461620    5.768892878
 1002 SOLV  HW2     4722    0.320459783    5.507668929    5.681562952
 1003 SOLV  OW      4723    0.126093240    0.799034007    5.833701947
 1003 SOLV  HW1     4724    0.184321367    0.869569969    5.793276269
 1003 SOLV  HW2     4725    0.113632981    0.724516441    5.768189064
 1004 SOLV  OW      4726    1.278770555    2.776987810    4.686508382
 1004 SOLV  HW1     4727    1.253011247    2.756809899    4.781003766
 1004 SOLV  HW2     4728    1.345894676    2.851103103    4.685357532
 1005 SOLV  OW      4729    5.035666491    6.049552713    5.455578793
 1005 SOLV  HW1     4730    5.128743278    6.055094980    5.491718167
 1005 SOLV  HW2     4731    5.034196516    6.084263567    5.361807489
 1006 SOLV  OW      4732    5.407972986    1.196960515    2.078420400
 1006 SOLV  HW1     4733    5.359339124    1.274264429    2.037690260
 1006 SOLV  HW2     4734    5.344776765    1.143791797    2.134806588
 1007 SOLV  OW      4735    4.800872377    5.772285972    5.706149714
 1007 SOLV  HW1     4736    4.808088260    5.765769731    5.606622966
 1007 SOLV  HW2     4737    4.714687460    5.816786833    5.730478983
 1008 SOLV  OW      4738    1.708662548    1.324353007    7.010860062
 1008 SOLV  HW1     4739    1.621222233    1.367769775    6.989197752
 1008 SOLV  HW2     4740    1.692955001    1.245824332    7.070748273
 1009 SOLV  OW      4741    1.330628801    4.657771243    6.094826026
 1009 SOLV  HW1     4742    1.255684286    4.723622204    6.087966938
 1009 SOLV  HW2     4743    1.338643150    4.607318837    6.008858666
 1010 SOLV  OW      4744    4.819145913    3.912351202    8.503353849
 1010 SOLV  HW1     4745    4.843610724    3.912284683    8.600315402
 1010 SOLV  HW2     4746    4.878359159    3.976115755    8.454079712
 1011 SOLV  OW      4747    5.002826364    5.976054211    1.423265228
 1011 SOLV  HW1     4748    4.994497898    5.877451279    1.408836563
 1011 SOLV  HW2     4749    5.091304638    5.996239900    1.465267693
 1012 SOLV  OW      4750    5.419546162    2.665305964    4.055033331
 1012 SOLV  HW1     4751    5.454257702    2.680022878    4.147654023
 1012 SOLV  HW2     4752    5.412241289    2.753157552    4.007822953
 1013 SOLV  OW      4753    2.656891428    4.198314291    8.008702231
 1013 SOLV  HW1     4754    2.560427416    4.172935023    8.001583862
 1013 SOLV  HW2     4755    2.713856260    4.117895189    7.991737260
 1014 SOLV  OW      4756    0.113773916    1.155428213    5.748708054
 1014 SOLV  HW1     4757    0.073711150    1.211995957    5.820785576
 1014 SOLV  HW2     4758    0.041006505    1.107536908    5.699602002
 1015 SOLV  OW      4759    3.796775037    6.369550365    2.606251624
 1015 SOLV  HW1     4760    3.760815193    6.460156589    2.583947013
 1015 SOLV  HW2     4761    3.750876441    6.334659220    2.687958430
 1016 SOLV  OW      4762    1.186413556    0.288218804    4.898972969
 1016 SOLV  HW1     4763    1.266703553    0.286456080    4.958558984
 1016 SOLV  HW2     4764    1.169699998    0.381928059    4.868324871
 1017 SOLV  OW      4765    0.938939345    2.042583580    4.847376150
 1017 SOLV  HW1     4766    0.904652072    2.038536172    4.941227563
 1017 SOLV  HW2     4767    0.998473444    2.122264535    4.837045914
 1018 SOLV  OW      4768    1.792570202    3.919667102    5.335865075
 1018 SOLV  HW1     4769    1.814964817    3.961485626    5.247832526
 1018 SOLV  HW2     4770    1.873233923    3.921145302    5.394951839
 1019 SOLV  OW      4771    2.845301166    4.092971540    0.499646267
 1019 SOLV  HW1     4772    2.769378654    4.034903304    0.529038521
 1019 SOLV  HW2     4773    2.811366933    4.185081776    0.480560287
 1020 SOLV  OW      4774    0.684302420    2.118644613    1.186391383
 1020 SOLV  HW1     4775    0.590563660    2.102507196    1.217257277
 1020 SOLV  HW2     4776    0.690775566    2.100068404    1.088344981
 1021 SOLV  OW      4777    0.993256172    1.410975066    0.839765518
 1021 SOLV  HW1     4778    1.009537475    1.327402629    0.787318853
 1021 SOLV  HW2     4779    1.077286374    1.437591969    0.886994076
 1022 SOLV  OW      4780    3.386115264    2.627159575    4.577820608
 1022 SOLV  HW1     4781    3.414595415    2.648203187    4.484299644
 1022 SOLV  HW2     4782    3.330494403    2.702252388    4.613421631
 1023 SOLV  OW      4783    0.373222950    0.660195417    5.063197682
 1023 SOLV  HW1     4784    0.410878880    0.658297300    5.155817897
 1023 SOLV  HW2     4785    0.281868474    0.619521842    5.063516687
 1024 SOLV  OW      4786    4.831870118    4.893231262    5.535678413
 1024 SOLV  HW1     4787    4.831327594    4.796584263    5.510004697
 1024 SOLV  HW2     4788    4.742398231    4.918426351    5.572557364
 1025 SOLV  OW      4789    1.812537231    5.052559674    4.184062096
 1025 SOLV  HW1     4790    1.858756024    5.136748783    4.211920449
 1025 SOLV  HW2     4791    1.868653290    5.004446640    4.116710523
 1026 SOLV  OW      4792    4.969684637    3.447700641    0.694920606
 1026 SOLV  HW1     4793    4.919551236    3.363019078    0.712688931
 1026 SOLV  HW2     4794    5.058331294    3.444266687    0.741073118
 1027 SOLV  OW      4795    0.444448182    4.917922451    8.516719596
 1027 SOLV  HW1     4796    0.417063181    4.821790557    8.513752504
 1027 SOLV  HW2     4797    0.397472051    4.963647835    8.592234627
 1028 SOLV  OW      4798    5.593863257    0.108063742    4.168624440
 1028 SOLV  HW1     4799    5.671788909    0.115166435    4.230891957
 1028 SOLV  HW2     4800    5.571652404    0.011681999    4.153882491
 1029 SOLV  OW      4801    3.006810282    6.029466325    5.368274377
 1029 SOLV  HW1     4802    3.003954256    5.929879764    5.359647171
 1029 SOLV  HW2     4803    3.042133785    6.069259596    5.283605688
 1030 SOLV  OW      4804    3.774668790    0.375619363    4.076910696
 1030 SOLV  HW1     4805    3.725537704    0.454762742    4.040543631
 1030 SOLV  HW2     4806    3.864718605    0.404388269    4.109520747
 1031 SOLV  OW      4807    5.720128919    5.990262129    5.110977645
 1031 SOLV  HW1     4808    5.756182284    6.049724911    5.039113746
 1031 SOLV  HW2     4809    5.693591738    6.045661619    5.189887314
 1032 SOLV  OW      4810    2.272136400    2.472075624    0.132895063
 1032 SOLV  HW1     4811    2.263100543    2.429501310    0.042862533
 1032 SOLV  HW2     4812    2.365575585    2.505711356    0.144635206
 1033 SOLV  OW      4813    0.792120679    5.535100750    4.312501778
 1033 SOLV  HW1     4814    0.763797229    5.465844325    4.378844837
 1033 SOLV  HW2     4815    0.862065480    5.593749777    4.353344451
 1034 SOLV  OW      4816    5.592265579    1.844729691    4.512088856
 1034 SOLV  HW1     4817    5.505175025    1.845021874    4.561233770
 1034 SOLV  HW2     4818    5.667618596    1.842988276    4.577807733
 1035 SOLV  OW      4819    2.737260223    4.286707330    4.604541700
 1035 SOLV  HW1     4820    2.647729924    4.246003178    4.622640832
 1035 SOLV  HW2     4821    2.732525929    4.342030167    4.521372907
 1036 SOLV  OW      4822    2.222481507    6.263081246    6.916331896
 1036 SOLV  HW1     4823    2.246477466    6.272217239    6.819684181
 1036 SOLV  HW2     4824    2.292934678    6.209864159    6.963282874
 1037 SOLV  OW      4825    0.654042527    0.986096139    3.968937941
 1037 SOLV  HW1     4826    0.591101535    1.053131866    3.929635218
 1037 SOLV  HW2     4827    0.701238959    1.026597575    4.047246554
 1038 SOLV  OW      4828    3.723824184    4.059683662    4.532427938
 1038 SOLV  HW1     4829    3.660252989    4.053045589    4.455520516
 1038 SOLV  HW2     4830    3.775627713    4.144946493    4.525589593
 1039 SOLV  OW      4831    2.501614357    2.492461198    5.815378939
 1039 SOLV  HW1     4832    2.584456992    2.439059544    5.832273576
 1039 SOLV  HW2     4833    2.454580885    2.509322218    5.902002429
 1040 SOLV  OW      4834    0.377958615    5.014606525    0.956105125
 1040 SOLV  HW1     4835    0.423635629    4.926427944    0.967862241
 1040 SOLV  HW2     4836    0.318080357    5.010724580    0.876107608
 1041 SOLV  OW      4837    5.039406337    4.089295829    6.926446600
 1041 SOLV  HW1     4838    5.132531047    4.119804929    6.906520580
 1041 SOLV  HW2     4839    4.995149855    4.154990864    6.987484232
 1042 SOLV  OW      4840    4.724567560    5.499670435    5.408056561
 1042 SOLV  HW1     4841    4.709389662    5.480150681    5.504951874
 1042 SOLV  HW2     4842    4.822793134    5.501304025    5.389371156
 1043 SOLV  OW      4843    3.088270306    1.441308928    7.511756928
 1043 SOLV  HW1     4844    3.010775180    1.432025592    7.449239666
 1043 SOLV  HW2     4845    3.059634944    1.492038854    7.593037677
 1044 SOLV  OW      4846    1.017406746    4.522295499    0.865836977
 1044 SOLV  HW1     4847    0.998093284    4.584184407    0.941973888
 1044 SOLV  HW2     4848    1.052798317    4.435776913    0.901362064
 1045 SOLV  OW      4849    1.087844896    2.342236949    6.971252758
 1045 SOLV  HW1     4850    1.113107458    2.438630150    6.979634034
 1045 SOLV  HW2     4851    1.166783533    2.289735090    6.939436166
 1046 SOLV  OW      4852    2.934452617    2.768884411    8.297741138
 1046 SOLV  HW1     4853    2.969841209    2.803578248    8.384597728
 1046 SOLV  HW2     4854    2.999228307    2.789995734    8.224539439
 1047 SOLV  OW      4855    2.408986751    1.474648424    2.796193923
 1047 SOLV  HW1     4856    2.389370080    1.567010549    2.829126079
 1047 SOLV  HW2     4857    2.501037382    1.472009359    2.757209967
 1048 SOLV  OW      4858    1.341308202    5.748605084    4.141275827
 1048 SOLV  HW1     4859    1.369262281    5.800254117    4.060337686
 1048 SOLV  HW2     4860    1.413152431    5.683480110    4.165714292
 1049 SOLV  OW      4861    2.200041235    4.548617477    7.978573052
 1049 SOLV  HW1     4862    2.201435035    4.599066903    7.892242401
 1049 SOLV  HW2     4863    2.120579625    4.576779458    8.032358144
 1050 SOLV  OW      4864    5.082750567    5.392627278    4.118104323
 1050 SOLV  HW1     4865    5.169478246    5.353271626    4.087616680
 1050 SOLV  HW2     4866    5.042638589    5.334246234    4.188693154
 1051 SOLV  OW      4867    3.239427490    5.830143625    7.873434865
 1051 SOLV  HW1     4868    3.204305690    5.810515032    7.964984040
 1051 SOLV  HW2     4869    3.272252596    5.745516122    7.831473349
 1052 SOLV  OW      4870    5.831599853    2.252431514    2.866355030
 1052 SOLV  HW1     4871    5.931267641    2.260577351    2.866592019
 1052 SOLV  HW2     4872    5.792344725    2.321774842    2.926775274
 1053 SOLV  OW      4873    3.554136091    2.125692529    4.362505955
 1053 SOLV  HW1     4874    3.540529257    2.063165134    4.285660045
 1053 SOLV  HW2     4875    3.510434053    2.088091883    4.444215145
 1054 SOLV  OW      4876    5.978009749    2.115545161    7.548571029
 1054 SOLV  HW1     4877    5.898015332    2.170005636    7.573770648
 1054 SOLV  HW2     4878    5.964072861    2.075844755    7.457853282
 1055 SOLV  OW      4879    0.590554183    3.043991788    6.090942412
 1055 SOLV  HW1     4880    0.580608458    3.135282576    6.130529569
 1055 SOLV  HW2     4881    0.561050796    2.975413308    6.157475015
 1056 SOLV  OW      4882    0.917703448    2.422962896    7.747174925
 1056 SOLV  HW1     4883    0.899568554    2.365063222    7.826666039
 1056 SOLV  HW2     4884    1.001817216    2.392673857    7.702369542
 1057 SOLV  OW      4885    1.404262606    4.713009918    4.208320793
 1057 SOLV  HW1     4886    1.382498372    4.632456348    4.153207288
 1057 SOLV  HW2     4887    1.331653170    4.728111880    4.275401998
 1058 SOLV  OW      4888    2.750604796    1.783630429    6.986914409
 1058 SOLV  HW1     4889    2.718138034    1.765128487    7.079670404
 1058 SOLV  HW2     4890    2.775195611    1.697522044    6.942409614
 1059 SOLV  OW      4891    1.914176375    5.770815162    3.970110249
 1059 SOLV  HW1     4892    2.001740191    5.745316565    4.011128399
 1059 SOLV  HW2     4893    1.861728637    5.688214165    3.949460983
 1060 SOLV  OW      4894    2.200955812    2.084145326    5.009214046
 1060 SOLV  HW1     4895    2.107252458    2.116144071    4.995219543
 1060 SOLV  HW2     4896    2.238978937    2.127135205    5.091105388
 1061 SOLV  OW      4897    1.706455857    1.874994888    4.865153654
 1061 SOLV  HW1     4898    1.732153892    1.836531521    4.776495732
 1061 SOLV  HW2     4899    1.685382920    1.972165933    4.854486293
 1062 SOLV  OW      4900    1.417744985    2.360999602    7.572458745
 1062 SOLV  HW1     4901    1.402609048    2.395619529    7.665046177
 1062 SOLV  HW2     4902    1.412202091    2.261153849    7.572884681
 1063 SOLV  OW      4903    4.209956333    4.009785105    5.533176678
 1063 SOLV  HW1     4904    4.132483737    3.994038695    5.594414939
 1063 SOLV  HW2     4905    4.190676787    3.969088105    5.443890043
 1064 SOLV  OW      4906    4.877077893    0.207845226    5.594164122
 1064 SOLV  HW1     4907    4.837850511    0.295731251    5.621318184
 1064 SOLV  HW2     4908    4.846383780    0.184743519    5.501837402
 1065 SOLV  OW      4909    2.233628568    1.245814795    1.477401572
 1065 SOLV  HW1     4910    2.189011238    1.335307544    1.478053053
 1065 SOLV  HW2     4911    2.265539812    1.223806777    1.569582856
 1066 SOLV  OW      4912    3.492547830    1.450263960    4.671436462
 1066 SOLV  HW1     4913    3.451989829    1.467024963    4.761292919
 1066 SOLV  HW2     4914    3.572461244    1.390990990    4.681467004
 1067 SOLV  OW      4915    2.304467263    6.208022279    1.960721683
 1067 SOLV  HW1     4916    2.351159556    6.124194078    1.932565186
 1067 SOLV  HW2     4917    2.300629664    6.212112185    2.060564694
 1068 SOLV  OW      4918    3.614830994    3.681449405    6.776756053
 1068 SOLV  HW1     4919    3.553865485    3.717559930    6.706191898
 1068 SOLV  HW2     4920    3.595783668    3.726958900    6.863739676
 1069 SOLV  OW      4921    1.654234618    0.572537783    7.224352594
 1069 SOLV  HW1     4922    1.710705921    0.524075642    7.291154491
 1069 SOLV  HW2     4923    1.694139588    0.562227276    7.133240739
 1070 SOLV  OW      4924    1.197158522    1.285445226    1.892584995
 1070 SOLV  HW1     4925    1.112492575    1.335098211    1.873445758
 1070 SOLV  HW2     4926    1.250578296    1.276980622    1.808473372
 1071 SOLV  OW      4927    1.489772081    4.878786145    6.179517126
 1071 SOLV  HW1     4928    1.439050500    4.815734586    6.120764149
 1071 SOLV  HW2     4929    1.582595906    4.844205319    6.193227196
 1072 SOLV  OW      4930    0.074740317    0.308979263    4.501274629
 1072 SOLV  HW1     4931    0.048492621    0.400657393    4.531378893
 1072 SOLV  HW2     4932    0.092868797    0.310101384    4.402937594
 1073 SOLV  OW      4933    5.276072043    2.966750340    5.801472174
 1073 SOLV  HW1     4934    5.373975214    2.986274266    5.795653310
 1073 SOLV  HW2     4935    5.224287111    3.046381227    5.770209907
 1074 SOLV  OW      4936    0.351461487    3.379039431    7.601215999
 1074 SOLV  HW1     4937    0.383923332    3.363675446    7.507887262
 1074 SOLV  HW2     4938    0.414150411    3.335592740    7.665888692
 1075 SOLV  OW      4939    3.668526381    1.068139175    6.274416154
 1075 SOLV  HW1     4940    3.732377003    1.145056373    6.277044012
 1075 SOLV  HW2     4941    3.608973268    1.076967369    6.194569258
 1076 SOLV  OW      4942    1.905462861    3.873987614    8.259675186
 1076 SOLV  HW1     4943    1.889002386    3.783514127    8.220385457
 1076 SOLV  HW2     4944    1.831300957    3.896951455    8.322704812
 1077 SOLV  OW      4945    1.463003424    5.927729340    3.504832406
 1077 SOLV  HW1     4946    1.382731904    5.903762349    3.450223635
 1077 SOLV  HW2     4947    1.434335041    5.980221126    3.584974942
 1078 SOLV  OW      4948    2.664698233    2.795291267    5.872753137
 1078 SOLV  HW1     4949    2.578374675    2.779185321    5.824910232
 1078 SOLV  HW2     4950    2.735061281    2.734523169    5.835924016
 1079 SOLV  OW      4951    0.395219375    3.459141673    6.043702946
 1079 SOLV  HW1     4952    0.398213028    3.533377606    5.976769084
 1079 SOLV  HW2     4953    0.325702715    3.392575454    6.016565335
 1080 SOLV  OW      4954    1.032920577    2.129742321    6.367436436
 1080 SOLV  HW1     4955    0.992824454    2.069661825    6.298279313
 1080 SOLV  HW2     4956    1.020448143    2.089270867    6.458026510
 1081 SOLV  OW      4957    3.717835566    5.663655477    0.660392947
 1081 SOLV  HW1     4958    3.755300552    5.674793120    0.752438690
 1081 SOLV  HW2     4959    3.758181373    5.731946601    0.599494434
 1082 SOLV  OW      4960    4.740580283    2.192159805    8.320693357
 1082 SOLV  HW1     4961    4.698177155    2.280254104    8.299682081
 1082 SOLV  HW2     4962    4.833685682    2.207079614    8.353993245
 1083 SOLV  OW      4963    1.708243645    2.286723376    4.030704539
 1083 SOLV  HW1     4964    1.722970335    2.223216077    3.954875726
 1083 SOLV  HW2     4965    1.692558152    2.235065760    4.114879939
 1084 SOLV  OW      4966    3.118542418    3.130087894    3.295987265
 1084 SOLV  HW1     4967    3.083474262    3.070643500    3.223622447
 1084 SOLV  HW2     4968    3.062764914    3.118942264    3.378235043
 1085 SOLV  OW      4969    3.898160264    0.126083733    5.370657379
 1085 SOLV  HW1     4970    3.849808571    0.087653179    5.449303833
 1085 SOLV  HW2     4971    3.861520209    0.216828034    5.350089891
 1086 SOLV  OW      4972    0.930758937    2.127205300    5.748122972
 1086 SOLV  HW1     4973    0.920979271    2.222716827    5.776086707
 1086 SOLV  HW2     4974    0.887587800    2.114010694    5.658891651
 1087 SOLV  OW      4975    1.600366735    5.131713246    5.626160482
 1087 SOLV  HW1     4976    1.615348652    5.044570717    5.579451022
 1087 SOLV  HW2     4977    1.672616038    5.196009832    5.600743067
 1088 SOLV  OW      4978    4.033431086    0.536807238    3.508421334
 1088 SOLV  HW1     4979    3.977510532    0.555092516    3.427559725
 1088 SOLV  HW2     4980    3.983143905    0.563819381    3.590528683
 1089 SOLV  OW      4981    0.062086766    3.046106806    4.048784836
 1089 SOLV  HW1     4982   -0.024774743    3.048836708    3.999310665
 1089 SOLV  HW2     4983    0.076583671    2.954283389    4.085640660
 1090 SOLV  OW      4984    3.450070076    1.115316414    8.123135227
 1090 SOLV  HW1     4985    3.380174091    1.080260418    8.185470456
 1090 SOLV  HW2     4986    3.538941861    1.076452979    8.147456986
 1091 SOLV  OW      4987    4.531527597    2.183657769    5.723271565
 1091 SOLV  HW1     4988    4.589053311    2.223958277    5.794452392
 1091 SOLV  HW2     4989    4.508217929    2.253583556    5.655691109
 1092 SOLV  OW      4990    0.048424638    3.077279666    0.016872203
 1092 SOLV  HW1     4991   -0.047986151    3.078841790    0.043378610
 1092 SOLV  HW2     4992    0.104635085    3.056089188    0.096818519
 1093 SOLV  OW      4993    4.812374444    3.644324643    5.957873393
 1093 SOLV  HW1     4994    4.725339562    3.647142045    6.007037142
 1093 SOLV  HW2     4995    4.799268768    3.599514909    5.869440300
 1094 SOLV  OW      4996    2.824898903    5.971098127    7.199221997
 1094 SOLV  HW1     4997    2.779931812    6.025030771    7.270421063
 1094 SOLV  HW2     4998    2.921826164    5.995372769    7.195233717
 1095 SOLV  OW      4999    3.013779758    3.189400442    0.114613555
 1095 SOLV  HW1     5000    2.943391676    3.215096808    0.180834930
 1095 SOLV  HW2     5001    2.980124953    3.206251686    0.021966526
 1096 SOLV  OW      5002    0.385448620    4.846228546    0.550504492
 1096 SOLV  HW1     5003    0.366141238    4.782238567    0.476123183
 1096 SOLV  HW2     5004    0.484086838    4.849927146    0.566532475
 1097 SOLV  OW      5005    1.352373843    4.526048935    4.024369259
 1097 SOLV  HW1     5006    1.416704880    4.549869298    3.951608427
 1097 SOLV  HW2     5007    1.392213605    4.454742938    4.082061031
 1098 SOLV  OW      5008    4.393789730    2.394560470    7.242675005
 1098 SOLV  HW1     5009    4.332093227    2.473104165    7.237723750
 1098 SOLV  HW2     5010    4.467768051    2.414287291    7.307003420
 1099 SOLV  OW      5011    3.086127393    1.122469473    4.680647795
 1099 SOLV  HW1     5012    3.150704002    1.180633316    4.631181492
 1099 SOLV  HW2     5013    3.001478254    1.173112972    4.697074177
 1100 SOLV  OW      5014    3.979550448    5.125043583    5.039681185
 1100 SOLV  HW1     5015    3.998550805    5.032857649    5.073457346
 1100 SOLV  HW2     5016    3.914887292    5.119987184    4.963568414
 1101 SOLV  OW      5017    2.794794162    1.652955378    8.109092831
 1101 SOLV  HW1     5018    2.817544618    1.729603639    8.169155566
 1101 SOLV  HW2     5019    2.697069627    1.655017468    8.087980555
 1102 SOLV  OW      5020    1.115683699    3.135599435    6.961709664
 1102 SOLV  HW1     5021    1.166449388    3.184222449    7.032834343
 1102 SOLV  HW2     5022    1.160201489    3.149874797    6.873310188
 1103 SOLV  OW      5023    4.800281932    5.014900138    7.968893880
 1103 SOLV  HW1     5024    4.715860483    5.049448301    7.927911910
 1103 SOLV  HW2     5025    4.782782067    4.988005834    8.063606761
 1104 SOLV  OW      5026    4.944606731    3.213025658    7.864208511
 1104 SOLV  HW1     5027    4.876263929    3.163129246    7.917497452
 1104 SOLV  HW2     5028    4.900270259    3.287850964    7.814857424
 1105 SOLV  OW      5029    0.709250983    5.973832738    7.080660440
 1105 SOLV  HW1     5030    0.716885530    6.063656204    7.123944767
 1105 SOLV  HW2     5031    0.797859195    5.947611790    7.042435731
 1106 SOLV  OW      5032    2.901149003    0.064044629    3.656167213
 1106 SOLV  HW1     5033    2.906024442    0.102965851    3.564180956
 1106 SOLV  HW2     5034    2.808206923    0.031599139    3.673749452
 1107 SOLV  OW      5035    0.431540633    1.418916220    7.755301808
 1107 SOLV  HW1     5036    0.413307062    1.350028153    7.825459041
 1107 SOLV  HW2     5037    0.525357147    1.452193965    7.764848240
 1108 SOLV  OW      5038    1.724281045    6.195870430    4.379009823
 1108 SOLV  HW1     5039    1.744644804    6.100472600    4.401025470
 1108 SOLV  HW2     5040    1.688143698    6.201619914    4.285944241
 1109 SOLV  OW      5041    5.335384054    3.263558849    2.343841988
 1109 SOLV  HW1     5042    5.286342376    3.176448507    2.346441952
 1109 SOLV  HW2     5043    5.325313934    3.310117628    2.431767963
 1110 SOLV  OW      5044    3.725299762    6.111713597    2.108641251
 1110 SOLV  HW1     5045    3.757613458    6.088210541    2.016970660
 1110 SOLV  HW2     5046    3.628911329    6.086585504    2.117468729
 1111 SOLV  OW      5047    1.692512972    3.421222260    1.131327230
 1111 SOLV  HW1     5048    1.751552052    3.344963100    1.157765796
 1111 SOLV  HW2     5049    1.698712591    3.493569435    1.200084166
 1112 SOLV  OW      5050    0.719652387    4.950973937    3.462595695
 1112 SOLV  HW1     5051    0.693947378    5.003366481    3.381390047
 1112 SOLV  HW2     5052    0.656185024    4.874612614    3.474466120
 1113 SOLV  OW      5053    2.973397234    5.249606752    5.403580237
 1113 SOLV  HW1     5054    3.020467422    5.250672009    5.491803521
 1113 SOLV  HW2     5055    2.969715562    5.155887185    5.368893552
 1114 SOLV  OW      5056    0.696285796    1.431782761    2.931057525
 1114 SOLV  HW1     5057    0.760534698    1.432734293    3.007681467
 1114 SOLV  HW2     5058    0.739232700    1.473621194    2.851025139
 1115 SOLV  OW      5059    3.308916255    3.471155150    5.836822380
 1115 SOLV  HW1     5060    3.330289600    3.469574668    5.739145528
 1115 SOLV  HW2     5061    3.387762266    3.438162673    5.888734866
 1116 SOLV  OW      5062    2.243432135    3.638684594    6.457923274
 1116 SOLV  HW1     5063    2.321993234    3.684783700    6.416654545
 1116 SOLV  HW2     5064    2.174898240    3.620130320    6.387503720
 1117 SOLV  OW      5065    5.477868077    2.343761402    7.961113540
 1117 SOLV  HW1     5066    5.385352349    2.326814075    7.995079661
 1117 SOLV  HW2     5067    5.512796102    2.428770555    8.000528439
 1118 SOLV  OW      5068    5.539254277    3.484362869    6.291587357
 1118 SOLV  HW1     5069    5.571240326    3.433225008    6.211825816
 1118 SOLV  HW2     5070    5.443669437    3.461316773    6.309822150
 1119 SOLV  OW      5071    1.465121661    4.090444056    4.631905810
 1119 SOLV  HW1     5072    1.456706410    4.027446737    4.709111018
 1119 SOLV  HW2     5073    1.398329301    4.164226277    4.641655494
 1120 SOLV  OW      5074    4.142338088    2.579364592    5.701779725
 1120 SOLV  HW1     5075    4.230666038    2.532547843    5.699242704
 1120 SOLV  HW2     5076    4.116264542    2.596219651    5.796838255
 1121 SOLV  OW      5077    4.842003181    1.782955821    2.451786133
 1121 SOLV  HW1     5078    4.782872189    1.862350912    2.437642617
 1121 SOLV  HW2     5079    4.913778268    1.782025032    2.382161946
 1122 SOLV  OW      5080    4.793538835    3.376463071    4.543925475
 1122 SOLV  HW1     5081    4.693552534    3.374844441    4.543513010
 1122 SOLV  HW2     5082    4.828179266    3.313763299    4.474148223
 1123 SOLV  OW      5083    5.841560047    5.695104188    3.162463579
 1123 SOLV  HW1     5084    5.793031283    5.625311022    3.215131855
 1123 SOLV  HW2     5085    5.780045711    5.733796974    3.093768990
 1124 SOLV  OW      5086    3.321798055    4.922952386    7.451049269
 1124 SOLV  HW1     5087    3.296155810    4.971762797    7.367622149
 1124 SOLV  HW2     5088    3.259490244    4.846015995    7.465142120
 1125 SOLV  OW      5089    3.526122765    5.897264646    4.570552631
 1125 SOLV  HW1     5090    3.465363012    5.822658328    4.597796339
 1125 SOLV  HW2     5091    3.603548750    5.860164024    4.519280062
 1126 SOLV  OW      5092    5.333183622    2.260222106    7.572661402
 1126 SOLV  HW1     5093    5.346081933    2.309892973    7.486833040
 1126 SOLV  HW2     5094    5.307827421    2.324542415    7.644911242
 1127 SOLV  OW      5095    3.626809185    5.189586337    4.870798234
 1127 SOLV  HW1     5096    3.554049545    5.197934115    4.802706845
 1127 SOLV  HW2     5097    3.587450672    5.195520238    4.962535820
 1128 SOLV  OW      5098    0.346563936    2.736365912    8.428105334
 1128 SOLV  HW1     5099    0.314025887    2.642041237    8.434753451
 1128 SOLV  HW2     5100    0.269507888    2.799085235    8.439451475
 1129 SOLV  OW      5101    1.569088374    4.091564151    3.979322059
 1129 SOLV  HW1     5102    1.541689336    4.021116702    3.913850661
 1129 SOLV  HW2     5103    1.515895576    4.081435379    4.063393746
 1130 SOLV  OW      5104    4.999330301    6.440990432    5.578627999
 1130 SOLV  HW1     5105    4.989768253    6.535565775    5.609678549
 1130 SOLV  HW2     5106    5.091669658    6.408414731    5.598933941
 1131 SOLV  OW      5107    3.282624079    1.040169719    6.884526152
 1131 SOLV  HW1     5108    3.250142058    0.950990254    6.853029519
 1131 SOLV  HW2     5109    3.241139580    1.061408953    6.973002160
 1132 SOLV  OW      5110    5.974056331    1.802387002    5.415901275
 1132 SOLV  HW1     5111    5.990759741    1.753293110    5.330397641
 1132 SOLV  HW2     5112    6.050536842    1.787241410    5.478522369
 1133 SOLV  OW      5113    3.835312195    2.457185140    5.712246098
 1133 SOLV  HW1     5114    3.898928690    2.531193144    5.690432630
 1133 SOLV  HW2     5115    3.746373176    2.476365027    5.670748486
 1134 SOLV  OW      5116    1.400878004    0.830909131    4.017561431
 1134 SOLV  HW1     5117    1.423670065    0.830747065    4.114929530
 1134 SOLV  HW2     5118    1.454128381    0.760391646    3.970744921
 1135 SOLV  OW      5119    3.615437533    6.012183661    0.038272889
 1135 SOLV  HW1     5120    3.692540698    5.964423099   -0.003847143
 1135 SOLV  HW2     5121    3.554003053    5.945541415    0.080518210
 1136 SOLV  OW      5122    2.499676722    6.024646141    7.370004554
 1136 SOLV  HW1     5123    2.435158526    5.958321887    7.332076320
 1136 SOLV  HW2     5124    2.460617426    6.065813244    7.452343529
 1137 SOLV  OW      5125    3.308925076    6.070662396    5.119925048
 1137 SOLV  HW1     5126    3.214918453    6.039959938    5.105085586
 1137 SOLV  HW2     5127    3.328769200    6.147735043    5.059377011
 1138 SOLV  OW      5128    2.164735852    0.856290128    1.498918088
 1138 SOLV  HW1     5129    2.121072438    0.937931129    1.461124560
 1138 SOLV  HW2     5130    2.097378318    0.782718312    1.506005701
 1139 SOLV  OW      5131    1.689801189    2.340939470    6.284104326
 1139 SOLV  HW1     5132    1.624732124    2.319584483    6.356974354
 1139 SOLV  HW2     5133    1.719338015    2.436097660    6.292622574
 1140 SOLV  OW      5134    1.705574063    2.121600299    6.077918514
 1140 SOLV  HW1     5135    1.707392726    2.206771338    6.130289243
 1140 SOLV  HW2     5136    1.653381553    2.052677065    6.128173747
 1141 SOLV  OW      5137    1.651949129    4.646798586    6.084874638
 1141 SOLV  HW1     5138    1.735680234    4.688551187    6.120172392
 1141 SOLV  HW2     5139    1.592630740    4.621350653    6.161253962
 1142 SOLV  OW      5140    0.791519028    3.201556493    4.253809307
 1142 SOLV  HW1     5141    0.797302128    3.225850476    4.156977175
 1142 SOLV  HW2     5142    0.827334747    3.109153478    4.267189404
 1143 SOLV  OW      5143    2.916155359    0.175064347    6.832822402
 1143 SOLV  HW1     5144    2.833253596    0.120648024    6.845714692
 1143 SOLV  HW2     5145    2.934002243    0.185962423    6.735032777
 1144 SOLV  OW      5146    2.506499332    1.322228094    1.361924089
 1144 SOLV  HW1     5147    2.418323732    1.288137696    1.394527108
 1144 SOLV  HW2     5148    2.559015496    1.246689556    1.322731397
 1145 SOLV  OW      5149    2.856008343    3.770418942    5.474579865
 1145 SOLV  HW1     5150    2.951811695    3.741813621    5.472705651
 1145 SOLV  HW2     5151    2.801426752    3.701063692    5.521598555
 1146 SOLV  OW      5152    3.093201296    5.038405788    6.394489647
 1146 SOLV  HW1     5153    3.009813635    5.040912052    6.449628901
 1146 SOLV  HW2     5154    3.148063746    4.958985544    6.420616360
 1147 SOLV  OW      5155    5.681652111    2.441575822    3.038480008
 1147 SOLV  HW1     5156    5.585557262    2.429032577    3.013811945
 1147 SOLV  HW2     5157    5.707836254    2.536862758    3.023153455
 1148 SOLV  OW      5158    0.853784697    2.886905828    5.177040561
 1148 SOLV  HW1     5159    0.754647885    2.876947289    5.168509200
 1148 SOLV  HW2     5160    0.897074031    2.865752544    5.089412849
 1149 SOLV  OW      5161    1.059353063    1.110351688    4.021929275
 1149 SOLV  HW1     5162    1.025278162    1.184805059    4.079337328
 1149 SOLV  HW2     5163    1.009767311    1.026238158    4.043522443
 1150 SOLV  OW      5164    2.862917261    5.006299635    5.317326774
 1150 SOLV  HW1     5165    2.786186030    5.009457858    5.253276595
 1150 SOLV  HW2     5166    2.828790623    4.986873342    5.409294435
 1151 SOLV  OW      5167    3.942799290    0.949624647    5.931557375
 1151 SOLV  HW1     5168    4.030110143    0.957155183    5.883389027
 1151 SOLV  HW2     5169    3.958323254    0.957088068    6.030063211
 1152 SOLV  OW      5170    0.189796028    1.550417751    7.849516333
 1152 SOLV  HW1     5171    0.238402874    1.621198034    7.900776504
 1152 SOLV  HW2     5172    0.254391324    1.501264731    7.791108289
 1153 SOLV  OW      5173    1.448495842    6.283171046    6.904055919
 1153 SOLV  HW1     5174    1.435624413    6.206463523    6.841204036
 1153 SOLV  HW2     5175    1.490368607    6.250252032    6.988690991
 1154 SOLV  OW      5176    1.625525703    4.986501169    5.898134790
 1154 SOLV  HW1     5177    1.584939688    4.896197080    5.912206541
 1154 SOLV  HW2     5178    1.574151330    5.035531880    5.827730733
 1155 SOLV  OW      5179    4.202826878    6.221643329    4.707675018
 1155 SOLV  HW1     5180    4.268609293    6.233860177    4.633354685
 1155 SOLV  HW2     5181    4.231107829    6.144668761    4.764904257
 1156 SOLV  OW      5182    4.611609574    5.635990303    6.058301366
 1156 SOLV  HW1     5183    4.681170938    5.661097714    5.990989371
 1156 SOLV  HW2     5184    4.565292434    5.718474356    6.090723066
 1157 SOLV  OW      5185    1.876593610    0.975374657    7.788032619
 1157 SOLV  HW1     5186    1.914255649    1.012518433    7.872897170
 1157 SOLV  HW2     5187    1.943884862    0.914973665    7.745328009
 1158 SOLV  OW      5188    2.415341105    0.960390534    0.806276175
 1158 SOLV  HW1     5189    2.472664520    1.040846949    0.821796444
 1158 SOLV  HW2     5190    2.410947274    0.940996249    0.708272987
 1159 SOLV  OW      5191    0.657109912    3.640714974    7.099294347
 1159 SOLV  HW1     5192    0.698454757    3.549685255    7.101362516
 1159 SOLV  HW2     5193    0.723307953    3.706586677    7.063534059
 1160 SOLV  OW      5194    3.593173691    4.336867434    3.557998979
 1160 SOLV  HW1     5195    3.653340019    4.296452484    3.489102448
 1160 SOLV  HW2     5196    3.572077151    4.431256482    3.532588001
 1161 SOLV  OW      5197    1.104208097    4.887785763    0.319271292
 1161 SOLV  HW1     5198    1.061168746    4.803815165    0.352386644
 1161 SOLV  HW2     5199    1.058080142    4.966936354    0.359364465
 1162 SOLV  OW      5200    0.563773128    5.491827629    7.018738631
 1162 SOLV  HW1     5201    0.655511310    5.514109174    6.985758075
 1162 SOLV  HW2     5202    0.567215606    5.407538623    7.072437594
 1163 SOLV  OW      5203    3.240681576    1.726819020    0.743075663
 1163 SOLV  HW1     5204    3.285003504    1.638739979    0.759741000
 1163 SOLV  HW2     5205    3.287376254    1.774010802    0.668291901
 1164 SOLV  OW      5206    2.254191764    2.951985741    6.499874836
 1164 SOLV  HW1     5207    2.330275448    3.016037113    6.510303062
 1164 SOLV  HW2     5208    2.222837706    2.952648547    6.404919304
 1165 SOLV  OW      5209    1.435877138    0.229219093    4.567764554
 1165 SOLV  HW1     5210    1.532224563    0.243120494    4.590655201
 1165 SOLV  HW2     5211    1.428969174    0.172851844    4.485453594
 1166 SOLV  OW      5212    3.988380310    4.290194452    6.926844999
 1166 SOLV  HW1     5213    3.976518468    4.191107588    6.933261104
 1166 SOLV  HW2     5214    3.908209880    4.330578645    6.882778418
 1167 SOLV  OW      5215    1.102810959    2.244361255    4.492071163
 1167 SOLV  HW1     5216    1.036714068    2.169411971    4.488348483
 1167 SOLV  HW2     5217    1.057591859    2.329958588    4.467002794
 1168 SOLV  OW      5218    2.226285250    5.270404314    0.058719517
 1168 SOLV  HW1     5219    2.274449307    5.186479374    0.083956598
 1168 SOLV  HW2     5220    2.173336831    5.254667799   -0.024640535
 1169 SOLV  OW      5221    1.195288956    4.313520452    0.123698615
 1169 SOLV  HW1     5222    1.213616613    4.349010610    0.215375315
 1169 SOLV  HW2     5223    1.185219790    4.214114345    0.127834834
 1170 SOLV  OW      5224    4.560636103    6.351097031    7.329903961
 1170 SOLV  HW1     5225    4.501164052    6.413596911    7.279338068
 1170 SOLV  HW2     5226    4.647280097    6.396685092    7.350266289
 1171 SOLV  OW      5227    2.697612031    0.654559242    6.940775845
 1171 SOLV  HW1     5228    2.794450600    0.657333073    6.915983565
 1171 SOLV  HW2     5229    2.688819600    0.638506941    7.039087011
 1172 SOLV  OW      5230    2.721700973    6.012295062    6.139590699
 1172 SOLV  HW1     5231    2.643133675    5.963942207    6.100999658
 1172 SOLV  HW2     5232    2.726865376    5.994422518    6.237845240
 1173 SOLV  OW      5233    6.030228271    5.625218574    5.920873086
 1173 SOLV  HW1     5234    6.085049752    5.664825699    5.847211982
 1173 SOLV  HW2     5235    6.007498906    5.696305583    5.987431915
 1174 SOLV  OW      5236    5.542004028    2.098146029    6.337701961
 1174 SOLV  HW1     5237    5.595137281    2.042719717    6.273632946
 1174 SOLV  HW2     5238    5.459400468    2.131563607    6.292315013
 1175 SOLV  OW      5239    3.413004919    1.066360328    4.167547261
 1175 SOLV  HW1     5240    3.339562208    0.998491325    4.167707955
 1175 SOLV  HW2     5241    3.375175629    1.156358764    4.145883521
 1176 SOLV  OW      5242    5.880722505    2.635589608    7.372937709
 1176 SOLV  HW1     5243    5.851721512    2.573185238    7.445496004
 1176 SOLV  HW2     5244    5.894533023    2.726977433    7.411116880
 1177 SOLV  OW      5245    3.096714406    3.406574010    6.485723214
 1177 SOLV  HW1     5246    3.057858958    3.446749348    6.568646435
 1177 SOLV  HW2     5247    3.031785651    3.416458402    6.410313066
 1178 SOLV  OW      5248    5.345260637    3.740403847    8.393507341
 1178 SOLV  HW1     5249    5.420452453    3.696501537    8.442689255
 1178 SOLV  HW2     5250    5.292710498    3.671076731    8.344188843
 1179 SOLV  OW      5251    3.840760793    5.900689600    7.661476264
 1179 SOLV  HW1     5252    3.786402362    5.885041360    7.579011941
 1179 SOLV  HW2     5253    3.844274142    5.998706259    7.680981951
 1180 SOLV  OW      5254    1.558502672    3.291061242    4.093122261
 1180 SOLV  HW1     5255    1.630998382    3.353570994    4.064191497
 1180 SOLV  HW2     5256    1.577915733    3.257961238    4.185467340
 1181 SOLV  OW      5257    4.641444424    3.001040533    5.194716975
 1181 SOLV  HW1     5258    4.556595252    3.052888884    5.205321393
 1181 SOLV  HW2     5259    4.656076104    2.980487112    5.097951363
 1182 SOLV  OW      5260    4.018593055    2.468819292    5.065200643
 1182 SOLV  HW1     5261    3.972596708    2.406968054    5.128909406
 1182 SOLV  HW2     5262    3.957548391    2.489296419    4.988687090
 1183 SOLV  OW      5263    1.282923225    2.873622530    0.696342599
 1183 SOLV  HW1     5264    1.280645485    2.775161755    0.713673782
 1183 SOLV  HW2     5265    1.256342204    2.891414101    0.601595624
 1184 SOLV  OW      5266    0.721472838    4.418913986    0.503407661
 1184 SOLV  HW1     5267    0.627957955    4.387188232    0.519173144
 1184 SOLV  HW2     5268    0.740555570    4.418950703    0.405244821
 1185 SOLV  OW      5269    4.396477432    6.163529554    4.215275010
 1185 SOLV  HW1     5270    4.445423623    6.076624371    4.222475276
 1185 SOLV  HW2     5271    4.425967647    6.211655404    4.132726584
 1186 SOLV  OW      5272    5.406221557    3.353797730    3.351885646
 1186 SOLV  HW1     5273    5.430520368    3.328997583    3.258105998
 1186 SOLV  HW2     5274    5.489443637    3.372849825    3.403954536
 1187 SOLV  OW      5275    3.333658466    0.516278017    7.985826485
 1187 SOLV  HW1     5276    3.413199708    0.503798907    8.045135337
 1187 SOLV  HW2     5277    3.265423550    0.572204949    8.032903707
 1188 SOLV  OW      5278    4.699525178    3.864608194    1.266095584
 1188 SOLV  HW1     5279    4.767617997    3.837975555    1.197874376
 1188 SOLV  HW2     5280    4.630036414    3.793080467    1.273521514
 1189 SOLV  OW      5281    0.129246784    4.631219309    3.481226025
 1189 SOLV  HW1     5282    0.205053513    4.567476571    3.495021448
 1189 SOLV  HW2     5283    0.044795522    4.579821451    3.466181522
 1190 SOLV  OW      5284    4.188186019    1.944268599    0.924393079
 1190 SOLV  HW1     5285    4.243883890    1.869024270    0.889234622
 1190 SOLV  HW2     5286    4.139532845    1.987916753    0.848711073
 1191 SOLV  OW      5287    4.012314280    3.008182148    4.861790987
 1191 SOLV  HW1     5288    4.064327737    3.025310912    4.778116984
 1191 SOLV  HW2     5289    4.050495478    3.062594938    4.936500421
 1192 SOLV  OW      5290    1.827939124    4.302299482    1.364445732
 1192 SOLV  HW1     5291    1.915314827    4.292941520    1.412173958
 1192 SOLV  HW2     5292    1.774780658    4.375905511    1.406354975
 1193 SOLV  OW      5293    3.623644167    3.580174566    1.989604763
 1193 SOLV  HW1     5294    3.671647291    3.655787371    1.945124763
 1193 SOLV  HW2     5295    3.525689080    3.600065420    1.992644133
 1194 SOLV  OW      5296    4.913631163    2.504334484    0.995875447
 1194 SOLV  HW1     5297    4.840590307    2.445657801    1.030834765
 1194 SOLV  HW2     5298    4.876779869    2.565096860    0.925519313
 1195 SOLV  OW      5299    4.147377797    0.926283447    0.626708161
 1195 SOLV  HW1     5300    4.217234085    0.991229011    0.656745429
 1195 SOLV  HW2     5301    4.189273808    0.857086508    0.567915427
 1196 SOLV  OW      5302    4.141241478    5.761794028    7.863562156
 1196 SOLV  HW1     5303    4.063576358    5.698878188    7.860429206
 1196 SOLV  HW2     5304    4.215708559    5.725643925    7.807456171
 1197 SOLV  OW      5305    2.429184689    5.944263785    6.704904552
 1197 SOLV  HW1     5306    2.480062912    6.018855977    6.747886802
 1197 SOLV  HW2     5307    2.454169373    5.857622593    6.748138215
 1198 SOLV  OW      5308    3.160082229    5.001310709    5.607343708
 1198 SOLV  HW1     5309    3.079638570    4.955506051    5.645169899
 1198 SOLV  HW2     5310    3.156774876    4.997417559    5.507473875
 1199 SOLV  OW      5311    3.357370229    0.322511144    4.898964625
 1199 SOLV  HW1     5312    3.382462918    0.279390015    4.812298458
 1199 SOLV  HW2     5313    3.265442862    0.293297376    4.925345493
 1200 SOLV  OW      5314    2.900250878    5.506845786    7.082314594
 1200 SOLV  HW1     5315    2.987456826    5.489255441    7.127984903
 1200 SOLV  HW2     5316    2.906408774    5.592095802    7.030405207
 1201 SOLV  OW      5317    5.809850029    1.914644988    0.392030187
 1201 SOLV  HW1     5318    5.847726109    1.889514391    0.481102781
 1201 SOLV  HW2     5319    5.827224693    1.841147797    0.326483509
 1202 SOLV  OW      5320    0.150483053    1.098433459    6.033635925
 1202 SOLV  HW1     5321    0.057507597    1.088598182    6.069117024
 1202 SOLV  HW2     5322    0.148699363    1.093883583    5.933755125
 1203 SOLV  OW      5323    2.893276633    0.807689168    4.769880309
 1203 SOLV  HW1     5324    2.903065180    0.796551525    4.670985372
 1203 SOLV  HW2     5325    2.983689084    0.817787719    4.811397471
 1204 SOLV  OW      5326    2.658044901    5.631088222    4.412488198
 1204 SOLV  HW1     5327    2.587229571    5.648919728    4.480805847
 1204 SOLV  HW2     5328    2.628469690    5.666546551    4.323785691
 1205 SOLV  OW      5329    4.105730220    4.854343150    5.421631924
 1205 SOLV  HW1     5330    4.117235625    4.930428145    5.485497328
 1205 SOLV  HW2     5331    4.039372259    4.789398302    5.458764791
 1206 SOLV  OW      5332    2.621472557    3.864609625    3.294278513
 1206 SOLV  HW1     5333    2.585061147    3.842061349    3.384643757
 1206 SOLV  HW2     5334    2.546749772    3.893764264    3.234557791
 1207 SOLV  OW      5335    5.192634849    3.284094389    7.741625415
 1207 SOLV  HW1     5336    5.132006882    3.260667298    7.817622016
 1207 SOLV  HW2     5337    5.286718661    3.259916277    7.765368352
 1208 SOLV  OW      5338    0.201746711    2.559041007    3.113171799
 1208 SOLV  HW1     5339    0.258352364    2.588200653    3.036064104
 1208 SOLV  HW2     5340    0.122442600    2.619449807    3.121027480
 1209 SOLV  OW      5341    4.401633848    0.183066760    0.856599596
 1209 SOLV  HW1     5342    4.406743414    0.258440162    0.922119214
 1209 SOLV  HW2     5343    4.393959723    0.219902140    0.763947910
 1210 SOLV  OW      5344    1.840379372    1.463498979    3.576238301
 1210 SOLV  HW1     5345    1.792071667    1.464633855    3.488687360
 1210 SOLV  HW2     5346    1.880539927    1.373111562    3.590980011
 1211 SOLV  OW      5347    0.225603612    4.799836542    3.292004945
 1211 SOLV  HW1     5348    0.269297305    4.879709186    3.333372619
 1211 SOLV  HW2     5349    0.191922818    4.739214475    3.364050996
 1212 SOLV  OW      5350    2.051654961    4.215762300    6.125230221
 1212 SOLV  HW1     5351    1.997762640    4.140661619    6.087078349
 1212 SOLV  HW2     5352    2.053997908    4.207837954    6.224888577
 1213 SOLV  OW      5353    1.944345250    1.776357564    2.434380086
 1213 SOLV  HW1     5354    1.845645818    1.762642011    2.442768396
 1213 SOLV  HW2     5355    1.983525902    1.703264137    2.378502685
 1214 SOLV  OW      5356    2.632750749    3.861054315    2.515017103
 1214 SOLV  HW1     5357    2.605528022    3.919959642    2.591103410
 1214 SOLV  HW2     5358    2.698472248    3.792999166    2.547409240
 1215 SOLV  OW      5359    5.407733136    3.330528951    0.750224311
 1215 SOLV  HW1     5360    5.457763122    3.312944566    0.665443088
 1215 SOLV  HW2     5361    5.458644380    3.292548264    0.827461467
 1216 SOLV  OW      5362    2.123434936    2.909241196    4.669967798
 1216 SOLV  HW1     5363    2.143820033    2.830167257    4.727689612
 1216 SOLV  HW2     5364    2.196499038    2.921155967    4.602738534
 1217 SOLV  OW      5365    2.144451844    4.802332435    0.018252577
 1217 SOLV  HW1     5366    2.087218552    4.743884754    0.075770274
 1217 SOLV  HW2     5367    2.086722402    4.867576142   -0.030845653
 1218 SOLV  OW      5368    1.713685687    4.307323217    7.278208913
 1218 SOLV  HW1     5369    1.715772214    4.382297535    7.212068511
 1218 SOLV  HW2     5370    1.759884333    4.227492772    7.239571023
 1219 SOLV  OW      5371    0.590169136    3.509595033    7.737803791
 1219 SOLV  HW1     5372    0.534429184    3.562691272    7.673976474
 1219 SOLV  HW2     5373    0.544037247    3.504893164    7.826403003
 1220 SOLV  OW      5374    4.757465145    0.630570376    6.766055314
 1220 SOLV  HW1     5375    4.688259862    0.558894769    6.774617431
 1220 SOLV  HW2     5376    4.841202568    0.591640422    6.727680996
 1221 SOLV  OW      5377    4.357414798    4.344783911    2.500066538
 1221 SOLV  HW1     5378    4.359775746    4.440129975    2.470006620
 1221 SOLV  HW2     5379    4.263865463    4.320116802    2.525367128
 1222 SOLV  OW      5380    0.872550867    4.348447941    6.253992910
 1222 SOLV  HW1     5381    0.821957973    4.306487795    6.178628537
 1222 SOLV  HW2     5382    0.961540550    4.303799140    6.263341096
 1223 SOLV  OW      5383    4.119474264    3.399527525    5.980557330
 1223 SOLV  HW1     5384    4.096153866    3.341960207    5.902185058
 1223 SOLV  HW2     5385    4.178846297    3.474199766    5.950572514
 1224 SOLV  OW      5386    1.169810267    4.922584981    4.918801834
 1224 SOLV  HW1     5387    1.144568090    5.010972298    4.879424247
 1224 SOLV  HW2     5388    1.175590388    4.930847167    5.018292342
 1225 SOLV  OW      5389    4.300812482    3.391253657    8.023960476
 1225 SOLV  HW1     5390    4.355874847    3.326662742    7.971081139
 1225 SOLV  HW2     5391    4.227171287    3.342059390    8.070404217
 1226 SOLV  OW      5392    1.041250474    1.751549072    6.776643281
 1226 SOLV  HW1     5393    1.112676992    1.726278046    6.841909638
 1226 SOLV  HW2     5394    1.032027458    1.679601131    6.707806355
 1227 SOLV  OW      5395    3.042318305    4.769172588    4.459946057
 1227 SOLV  HW1     5396    3.040389730    4.820613242    4.545679288
 1227 SOLV  HW2     5397    3.134051599    4.773731286    4.420394185
 1228 SOLV  OW      5398    1.395987903    2.499880333    5.385088667
 1228 SOLV  HW1     5399    1.389174235    2.492995496    5.484618753
 1228 SOLV  HW2     5400    1.390686648    2.408459606    5.344911422
 1229 SOLV  OW      5401    0.264388219    0.443262851    5.712293543
 1229 SOLV  HW1     5402    0.310770806    0.522817324    5.751278453
 1229 SOLV  HW2     5403    0.165416825    0.455200570    5.720182841
 1230 SOLV  OW      5404    3.961779143    1.515234320    7.901135444
 1230 SOLV  HW1     5405    3.935371095    1.520506845    7.804829266
 1230 SOLV  HW2     5406    3.905109236    1.447165581    7.947559814
 1231 SOLV  OW      5407    5.547777950    4.383303665    1.203001585
 1231 SOLV  HW1     5408    5.484984121    4.322288803    1.251315250
 1231 SOLV  HW2     5409    5.606571190    4.429826442    1.269175963
 1232 SOLV  OW      5410    5.785995765    3.462498857    4.504412228
 1232 SOLV  HW1     5411    5.765665684    3.558909463    4.521492594
 1232 SOLV  HW2     5412    5.754217797    3.437424050    4.412971236
 1233 SOLV  OW      5413    1.468060777    2.031621771    7.643415577
 1233 SOLV  HW1     5414    1.409181437    2.054361498    7.565851428
 1233 SOLV  HW2     5415    1.475613307    1.932236883    7.651519989
 1234 SOLV  OW      5416    3.074901654    4.246649294    0.558038247
 1234 SOLV  HW1     5417    3.138056330    4.184049182    0.603785089
 1234 SOLV  HW2     5418    2.993104249    4.196621513    0.529639696
 1235 SOLV  OW      5419    2.522620536    3.348365106    8.381725579
 1235 SOLV  HW1     5420    2.500561497    3.363128989    8.285312424
 1235 SOLV  HW2     5421    2.466508292    3.408713824    8.438378215
 1236 SOLV  OW      5422    5.350179766    1.378187273    4.615809878
 1236 SOLV  HW1     5423    5.276228267    1.366698438    4.549483031
 1236 SOLV  HW2     5424    5.384980773    1.471815644    4.611046258
 1237 SOLV  OW      5425    3.701897944    0.989528961    2.493585107
 1237 SOLV  HW1     5426    3.768617706    1.058396763    2.521971797
 1237 SOLV  HW2     5427    3.656529355    1.019651941    2.409714169
 1238 SOLV  OW      5428    4.877908069    4.587566982    6.594672058
 1238 SOLV  HW1     5429    4.781260951    4.579376441    6.570334444
 1238 SOLV  HW2     5430    4.903014586    4.513412707    6.656888554
 1239 SOLV  OW      5431    0.766107573    1.738725684    1.293834608
 1239 SOLV  HW1     5432    0.684014051    1.692062955    1.326748287
 1239 SOLV  HW2     5433    0.845781614    1.679974138    1.307990164
 1240 SOLV  OW      5434    5.587246135    3.176774704    0.532673702
 1240 SOLV  HW1     5435    5.517923430    3.133218341    0.475251552
 1240 SOLV  HW2     5436    5.661990200    3.210104782    0.475206222
 1241 SOLV  OW      5437    4.013258421    5.543872915    3.936418250
 1241 SOLV  HW1     5438    4.006431758    5.484663007    4.016715519
 1241 SOLV  HW2     5439    3.925215144    5.546084195    3.889051706
 1242 SOLV  OW      5440    5.803887681    4.771423506    8.397770459
 1242 SOLV  HW1     5441    5.782398762    4.826854466    8.317360790
 1242 SOLV  HW2     5442    5.896736331    4.792067049    8.428641972
 1243 SOLV  OW      5443    5.228652272    2.726684654    3.197957075
 1243 SOLV  HW1     5444    5.187007019    2.786409667    3.266504083
 1243 SOLV  HW2     5445    5.219234765    2.768173683    3.107458078
 1244 SOLV  OW      5446    5.803999202    0.137646925    4.325128469
 1244 SOLV  HW1     5447    5.868795843    0.205741219    4.291001593
 1244 SOLV  HW2     5448    5.775351710    0.162349053    4.417698616
 1245 SOLV  OW      5449    2.497023830    4.400474868    0.379406744
 1245 SOLV  HW1     5450    2.461850293    4.341633914    0.452212072
 1245 SOLV  HW2     5451    2.572608025    4.354391259    0.332894398
 1246 SOLV  OW      5452    3.625761093    4.812610218    5.030623393
 1246 SOLV  HW1     5453    3.568877801    4.894742125    5.026300611
 1246 SOLV  HW2     5454    3.714135297    4.830966366    4.987575102
 1247 SOLV  OW      5455    5.267290341    1.984592233    2.456668962
 1247 SOLV  HW1     5456    5.279487580    2.078976632    2.425962451
 1247 SOLV  HW2     5457    5.248469037    1.926052403    2.377808885
 1248 SOLV  OW      5458    1.949338587    2.241047703    6.361310965
 1248 SOLV  HW1     5459    1.852815566    2.247623071    6.336009898
 1248 SOLV  HW2     5460    1.957256495    2.232509189    6.460631003
 1249 SOLV  OW      5461    3.511212254    5.304580424    2.770864007
 1249 SOLV  HW1     5462    3.588571005    5.253001248    2.734049906
 1249 SOLV  HW2     5463    3.431335080    5.244768030    2.777361174
 1250 SOLV  OW      5464    4.289136488    4.150749859    1.776907121
 1250 SOLV  HW1     5465    4.269578707    4.231609322    1.832398878
 1250 SOLV  HW2     5466    4.238454723    4.156305747    1.690880633
 1251 SOLV  OW      5467    0.833981701    3.733523063    6.879904034
 1251 SOLV  HW1     5468    0.915298095    3.751889701    6.935134246
 1251 SOLV  HW2     5469    0.856601623    3.667638484    6.808157080
 1252 SOLV  OW      5470    1.077547324    2.960290128    6.032281703
 1252 SOLV  HW1     5471    1.146404515    2.889167236    6.046434994
 1252 SOLV  HW2     5472    1.021545468    2.969327415    6.114635817
 1253 SOLV  OW      5473    2.019997395    4.858523238    3.469948787
 1253 SOLV  HW1     5474    1.954777530    4.805953191    3.415333579
 1253 SOLV  HW2     5475    2.112678168    4.825470442    3.452119546
 1254 SOLV  OW      5476    3.130938081    2.109686958    0.349305371
 1254 SOLV  HW1     5477    3.036289155    2.115895638    0.317633559
 1254 SOLV  HW2     5478    3.169515293    2.201601451    0.357283302
 1255 SOLV  OW      5479    2.128500633    6.115230462    5.846528195
 1255 SOLV  HW1     5480    2.140581344    6.054079940    5.924724990
 1255 SOLV  HW2     5481    2.030993059    6.132208487    5.832241866
 1256 SOLV  OW      5482    2.708976053    2.164061602    0.115722786
 1256 SOLV  HW1     5483    2.633683922    2.224927690    0.090693197
 1256 SOLV  HW2     5484    2.745232253    2.190853266    0.204985102
 1257 SOLV  OW      5485    0.674272175    1.427059554    7.902271513
 1257 SOLV  HW1     5486    0.693119467    1.525208118    7.898849658
 1257 SOLV  HW2     5487    0.743108624    1.381857143    7.959002038
 1258 SOLV  OW      5488    4.621259599    2.763510199    6.262539768
 1258 SOLV  HW1     5489    4.553335343    2.795859420    6.196661865
 1258 SOLV  HW2     5490    4.602055990    2.668257119    6.286164270
 1259 SOLV  OW      5491    1.488465066    1.701087606    6.042396408
 1259 SOLV  HW1     5492    1.512810310    1.790582381    6.079787007
 1259 SOLV  HW2     5493    1.531645561    1.629287246    6.096988013
 1260 SOLV  OW      5494    4.426386311    1.028267584    7.333683982
 1260 SOLV  HW1     5495    4.513235942    1.073593854    7.313615625
 1260 SOLV  HW2     5496    4.366168247    1.034885153    7.254122236
 1261 SOLV  OW      5497    3.619944137    1.527933967    0.767550606
 1261 SOLV  HW1     5498    3.691848328    1.563659207    0.827162489
 1261 SOLV  HW2     5499    3.636412241    1.430885470    0.749930816
 1262 SOLV  OW      5500    1.821125456    4.795519362    3.246119463
 1262 SOLV  HW1     5501    1.879756720    4.716898539    3.265644820
 1262 SOLV  HW2     5502    1.734486111    4.763739248    3.207600425
 1263 SOLV  OW      5503    0.802847108    2.485877961    7.008674232
 1263 SOLV  HW1     5504    0.799851845    2.402497690    7.063799659
 1263 SOLV  HW2     5505    0.764571138    2.467387106    6.918158427
 1264 SOLV  OW      5506    3.832943498    0.205852353    7.066165971
 1264 SOLV  HW1     5507    3.863756583    0.290927726    7.108743027
 1264 SOLV  HW2     5508    3.908642850    0.164625988    7.015470020
 1265 SOLV  OW      5509    1.339899144    4.414739024    3.455172030
 1265 SOLV  HW1     5510    1.369906013    4.336477618    3.400630254
 1265 SOLV  HW2     5511    1.412125201    4.483882557    3.456809256
 1266 SOLV  OW      5512    1.264417827    6.311033273    5.973168474
 1266 SOLV  HW1     5513    1.198419045    6.254748682    6.022930417
 1266 SOLV  HW2     5514    1.357089063    6.287472162    6.002442800
 1267 SOLV  OW      5515    2.946803457    0.848961115    6.184972401
 1267 SOLV  HW1     5516    3.038134538    0.886788201    6.200065541
 1267 SOLV  HW2     5517    2.952516701    0.749281124    6.179374075
 1268 SOLV  OW      5518    0.896501526    3.482786202    1.658416017
 1268 SOLV  HW1     5519    0.886460434    3.580396773    1.639143504
 1268 SOLV  HW2     5520    0.960656491    3.442364577    1.593221544
 1269 SOLV  OW      5521    4.577925801    5.030465945    2.869427302
 1269 SOLV  HW1     5522    4.672563282    5.037676582    2.900920598
 1269 SOLV  HW2     5523    4.576835151    5.009961757    2.771557569
 1270 SOLV  OW      5524    5.178581874    2.002619958    0.886324535
 1270 SOLV  HW1     5525    5.096477683    2.059706861    0.886096010
 1270 SOLV  HW2     5526    5.171792285    1.934174756    0.813734947
 1271 SOLV  OW      5527    0.640338776    6.134828001    3.651642013
 1271 SOLV  HW1     5528    0.612965130    6.038785752    3.646479279
 1271 SOLV  HW2     5529    0.731165422    6.145817526    3.611270694
 1272 SOLV  OW      5530    1.005001188    3.004627314    3.758323488
 1272 SOLV  HW1     5531    1.079807898    3.066776099    3.781595129
 1272 SOLV  HW2     5532    0.986356732    3.010165082    3.660232741
 1273 SOLV  OW      5533    3.171436953    2.111404293    6.330061096
 1273 SOLV  HW1     5534    3.212742637    2.064578008    6.251950847
 1273 SOLV  HW2     5535    3.238089481    2.174098105    6.370397367
 1274 SOLV  OW      5536    3.298172838    4.644542185    8.380651008
 1274 SOLV  HW1     5537    3.392552827    4.663629088    8.407635345
 1274 SOLV  HW2     5538    3.235771806    4.698346529    8.437319067
 1275 SOLV  OW      5539    5.686565905    3.890741345    3.913131350
 1275 SOLV  HW1     5540    5.695413947    3.897758981    3.813770781
 1275 SOLV  HW2     5541    5.736005565    3.966127652    3.956405902
 1276 SOLV  OW      5542    4.782920946    5.628378585    1.977973591
 1276 SOLV  HW1     5543    4.808058576    5.629953107    1.881197131
 1276 SOLV  HW2     5544    4.752633099    5.536434588    2.003053882
 1277 SOLV  OW      5545    2.136107642    4.382548829    3.531009426
 1277 SOLV  HW1     5546    2.195978330    4.305061094    3.551289142
 1277 SOLV  HW2     5547    2.093656353    4.369323466    3.441437880
 1278 SOLV  OW      5548    2.507697389    5.878390770    1.156606839
 1278 SOLV  HW1     5549    2.586405832    5.826931758    1.122591663
 1278 SOLV  HW2     5550    2.430860301    5.867308381    1.093572446
 1279 SOLV  OW      5551    3.239466114    3.921387536    6.475262086
 1279 SOLV  HW1     5552    3.318560558    3.869834348    6.508222853
 1279 SOLV  HW2     5553    3.178341102    3.860183369    6.425084101
 1280 SOLV  OW      5554    1.876537939    4.487791920    4.327060143
 1280 SOLV  HW1     5555    1.899333217    4.390431928    4.328271791
 1280 SOLV  HW2     5556    1.960382889    4.541548223    4.318095097
 1281 SOLV  OW      5557    0.485741618    4.791831968    5.178308714
 1281 SOLV  HW1     5558    0.495753206    4.730922249    5.256984493
 1281 SOLV  HW2     5559    0.404152294    4.766200094    5.126479674
 1282 SOLV  OW      5560    2.987269667    4.134980800    0.116219138
 1282 SOLV  HW1     5561    2.997913901    4.039241345    0.089372942
 1282 SOLV  HW2     5562    2.889991452    4.156768280    0.124113279
 1283 SOLV  OW      5563    1.521670094    5.411835894    2.535459898
 1283 SOLV  HW1     5564    1.553769332    5.428776904    2.628641113
 1283 SOLV  HW2     5565    1.588447553    5.355378061    2.486948464
 1284 SOLV  OW      5566    2.354319567    5.385756150    0.828274418
 1284 SOLV  HW1     5567    2.375403948    5.296428388    0.867974228
 1284 SOLV  HW2     5568    2.333442372    5.450657248    0.901432218
 1285 SOLV  OW      5569    0.045434914    4.818630070    0.939190818
 1285 SOLV  HW1     5570    0.123014091    4.829676994    0.877065875
 1285 SOLV  HW2     5571    0.078675876    4.812845658    1.033327201
 1286 SOLV  OW      5572    3.670021986    2.136398752    6.157532950
 1286 SOLV  HW1     5573    3.626598422    2.195688412    6.089715506
 1286 SOLV  HW2     5574    3.599635811    2.092552471    6.213419650
 1287 SOLV  OW      5575    0.964222292    1.516586038    4.815722637
 1287 SOLV  HW1     5576    0.943731456    1.430695211    4.862658595
 1287 SOLV  HW2     5577    0.934730766    1.593450069    4.872487435
 1288 SOLV  OW      5578    4.542905329    5.381822230    4.361607591
 1288 SOLV  HW1     5579    4.542621491    5.373936866    4.261919195
 1288 SOLV  HW2     5580    4.633670879    5.410190323    4.392542508
 1289 SOLV  OW      5581    1.481837365    3.634420702    4.441194848
 1289 SOLV  HW1     5582    1.391868731    3.625637569    4.398432898
 1289 SOLV  HW2     5583    1.552011704    3.600726557    4.378422834
 1290 SOLV  OW      5584    4.807754949    1.814970540    2.927792848
 1290 SOLV  HW1     5585    4.819144721    1.774471786    3.018513099
 1290 SOLV  HW2     5586    4.749438279    1.755916081    2.872009146
 1291 SOLV  OW      5587    5.961681574    2.566698323    3.183617341
 1291 SOLV  HW1     5588    5.904147151    2.587416015    3.104493094
 1291 SOLV  HW2     5589    5.933376326    2.623197760    3.261120335
 1292 SOLV  OW      5590    2.398616461    5.904463422    4.586485722
 1292 SOLV  HW1     5591    2.455156906    5.894218779    4.504642541
 1292 SOLV  HW2     5592    2.382691237    6.001612353    4.604051510
 1293 SOLV  OW      5593    0.869833184    3.250758588    3.442486926
 1293 SOLV  HW1     5594    0.914120362    3.335077039    3.472968607
 1293 SOLV  HW2     5595    0.779183565    3.272025122    3.406011619
 1294 SOLV  OW      5596    3.887195833    2.322726851    8.319123365
 1294 SOLV  HW1     5597    3.938938803    2.331932462    8.404199781
 1294 SOLV  HW2     5598    3.891886019    2.408433857    8.267816821
 1295 SOLV  OW      5599    4.105331940    4.814198211    2.992482707
 1295 SOLV  HW1     5600    4.194904916    4.770043057    2.997687402
 1295 SOLV  HW2     5601    4.072054433    4.833072087    3.084875946
 1296 SOLV  OW      5602    5.680406996    5.076695109    3.071223575
 1296 SOLV  HW1     5603    5.705394988    5.155851065    3.126991064
 1296 SOLV  HW2     5604    5.611080297    5.103578923    3.004356947
 1297 SOLV  OW      5605    3.469906332    5.428728266    0.168724387
 1297 SOLV  HW1     5606    3.474908609    5.523901774    0.138441383
 1297 SOLV  HW2     5607    3.540683992    5.375284770    0.122525220
 1298 SOLV  OW      5608    0.935055374    3.753960135    0.749903815
 1298 SOLV  HW1     5609    0.893642639    3.828308841    0.697393552
 1298 SOLV  HW2     5610    0.879136846    3.734977660    0.830606279
 1299 SOLV  OW      5611    3.129632019    4.731095579    1.269817549
 1299 SOLV  HW1     5612    3.204155724    4.767225774    1.325861367
 1299 SOLV  HW2     5613    3.042449912    4.746577820    1.316289663
 1300 SOLV  OW      5614    4.791921994    5.636841401    6.907286621
 1300 SOLV  HW1     5615    4.763736052    5.617756345    6.813257944
 1300 SOLV  HW2     5616    4.886113392    5.670425456    6.907685139
 1301 SOLV  OW      5617    4.973814776    2.528010245    4.330627374
 1301 SOLV  HW1     5618    4.968792352    2.428153287    4.328764365
 1301 SOLV  HW2     5619    5.022579054    2.557404735    4.412834860
 1302 SOLV  OW      5620    0.048190491    4.789184559    8.354215437
 1302 SOLV  HW1     5621    0.103915751    4.832820554    8.283570741
 1302 SOLV  HW2     5622    0.042649058    4.690949210    8.336350150
 1303 SOLV  OW      5623    3.935834344    5.515243931    1.238025872
 1303 SOLV  HW1     5624    3.974163123    5.549174230    1.323931124
 1303 SOLV  HW2     5625    3.900868708    5.422522090    1.251447335
 1304 SOLV  OW      5626    2.993228244    2.026377021    5.493726612
 1304 SOLV  HW1     5627    2.995411928    2.060537514    5.587686029
 1304 SOLV  HW2     5628    3.030328687    2.095866739    5.432124523
 1305 SOLV  OW      5629    1.679758010    5.463886902    7.174326720
 1305 SOLV  HW1     5630    1.584921807    5.434367481    7.162717245
 1305 SOLV  HW2     5631    1.681466285    5.556448525    7.212135387
 1306 SOLV  OW      5632    4.843607624    3.632307114    8.530966303
 1306 SOLV  HW1     5633    4.846541852    3.551440498    8.472212089
 1306 SOLV  HW2     5634    4.810878243    3.710686061    8.478187564
 1307 SOLV  OW      5635    3.598419872    5.712086623    0.264233515
 1307 SOLV  HW1     5636    3.577305927    5.803105613    0.299867947
 1307 SOLV  HW2     5637    3.694365560    5.690585723    0.282459993
 1308 SOLV  OW      5638    5.344737009    5.154085330    4.904255389
 1308 SOLV  HW1     5639    5.364618028    5.218924559    4.977744831
 1308 SOLV  HW2     5640    5.352586848    5.060704916    4.939163089
 1309 SOLV  OW      5641    5.203457600    3.351373244    1.939793347
 1309 SOLV  HW1     5642    5.209866313    3.422004991    2.010292533
 1309 SOLV  HW2     5643    5.107655380    3.338384870    1.914233476
 1310 SOLV  OW      5644    1.706360966    0.368901032    8.437542049
 1310 SOLV  HW1     5645    1.650373177    0.340687046    8.515448471
 1310 SOLV  HW2     5646    1.795943479    0.399158272    8.470092615
 1311 SOLV  OW      5647    4.343204167    2.385227543    0.712194926
 1311 SOLV  HW1     5648    4.309824617    2.479301877    0.706200943
 1311 SOLV  HW2     5649    4.284566227    2.325502291    0.657472548
 1312 SOLV  OW      5650    3.236992990    4.962284672    2.102484785
 1312 SOLV  HW1     5651    3.308637543    4.947496232    2.034305181
 1312 SOLV  HW2     5652    3.278623163    4.973230030    2.192746555
 1313 SOLV  OW      5653    4.286469648    2.969289029    3.338086647
 1313 SOLV  HW1     5654    4.368289702    2.964631745    3.395391465
 1313 SOLV  HW2     5655    4.226888283    3.042572477    3.370945370
 1314 SOLV  OW      5656    5.647709504    2.019845045    4.808771519
 1314 SOLV  HW1     5657    5.561210349    2.023836662    4.758750891
 1314 SOLV  HW2     5658    5.703055557    1.944313064    4.773673800
 1315 SOLV  OW      5659    4.662844950    1.251348629    1.613213487
 1315 SOLV  HW1     5660    4.745757680    1.195555032    1.616768082
 1315 SOLV  HW2     5661    4.642552359    1.286752241    1.704509044
 1316 SOLV  OW      5662    4.324465237    4.346228256    4.166954073
 1316 SOLV  HW1     5663    4.370369196    4.431722592    4.142795989
 1316 SOLV  HW2     5664    4.375951548    4.299994920    4.239146037
 1317 SOLV  OW      5665    1.573175479    5.559057966    8.341777440
 1317 SOLV  HW1     5666    1.497290399    5.556520587    8.276699792
 1317 SOLV  HW2     5667    1.541095672    5.528947563    8.431579045
 1318 SOLV  OW      5668    5.107492540    4.679726093    6.155248893
 1318 SOLV  HW1     5669    5.109448294    4.633275199    6.066713279
 1318 SOLV  HW2     5670    5.020606014    4.728142517    6.165576744
 1319 SOLV  OW      5671    5.196777446    4.783629148    0.750202317
 1319 SOLV  HW1     5672    5.192462115    4.791478630    0.849800769
 1319 SOLV  HW2     5673    5.193418296    4.687128300    0.724194873
 1320 SOLV  OW      5674    4.424699017    4.622249971    2.668093087
 1320 SOLV  HW1     5675    4.417655274    4.616065849    2.767653213
 1320 SOLV  HW2     5676    4.520912331    4.618052240    2.641158847
 1321 SOLV  OW      5677    4.291996925    6.077291201    0.765507590
 1321 SOLV  HW1     5678    4.204075480    6.043127370    0.798714644
 1321 SOLV  HW2     5679    4.289519152    6.177173462    0.761327919
 1322 SOLV  OW      5680    4.151201687    1.832121001    4.969968544
 1322 SOLV  HW1     5681    4.075110255    1.895108187    4.985549967
 1322 SOLV  HW2     5682    4.172852552    1.784300745    5.055083555
 1323 SOLV  OW      5683    2.530762082    4.316447527    8.488281020
 1323 SOLV  HW1     5684    2.593584163    4.317008051    8.410479063
 1323 SOLV  HW2     5685    2.465329070    4.241562855    8.477750333
 1324 SOLV  OW      5686    1.857913688    6.369267994    5.123878757
 1324 SOLV  HW1     5687    1.861081805    6.269794585    5.133630111
 1324 SOLV  HW2     5688    1.950064455    6.404010730    5.106521825
 1325 SOLV  OW      5689    1.808686639    0.425630842    5.709923893
 1325 SOLV  HW1     5690    1.867608417    0.347653095    5.731084330
 1325 SOLV  HW2     5691    1.723771781    0.392954003    5.668429858
 1326 SOLV  OW      5692    2.725805363    4.329864579    5.051220207
 1326 SOLV  HW1     5693    2.654658869    4.269969334    5.014466426
 1326 SOLV  HW2     5694    2.695499874    4.367895573    5.138600201
 1327 SOLV  OW      5695    4.740084490    2.149168495    3.603574993
 1327 SOLV  HW1     5696    4.778002592    2.119986676    3.515764413
 1327 SOLV  HW2     5697    4.714888447    2.068734135    3.657385536
 1328 SOLV  OW      5698    3.275704194    4.921979873    3.938988411
 1328 SOLV  HW1     5699    3.331448319    4.999598024    3.909525018
 1328 SOLV  HW2     5700    3.192645313    4.917612506    3.883470785
 1329 SOLV  OW      5701    3.654880923    2.574831762    3.710348975
 1329 SOLV  HW1     5702    3.691251326    2.622280799    3.630187366
 1329 SOLV  HW2     5703    3.679273612    2.477965298    3.705661650
 1330 SOLV  OW      5704    4.804241124    5.626133628    0.443981894
 1330 SOLV  HW1     5705    4.788240560    5.572511436    0.526859666
 1330 SOLV  HW2     5706    4.854123946    5.570584948    0.377452778
 1331 SOLV  OW      5707    5.065177865    3.578716870    0.156272219
 1331 SOLV  HW1     5708    5.023872002    3.544263359    0.240574368
 1331 SOLV  HW2     5709    4.993600368    3.614404916    0.096246484
 1332 SOLV  OW      5710    2.896898701    5.166082475    3.379198734
 1332 SOLV  HW1     5711    2.872860065    5.258472377    3.349427304
 1332 SOLV  HW2     5712    2.993484784    5.163439000    3.404970679
[truncated: 5,226,029 more chars]
