# Supplementary material for: Accelerated Enveloping Distribution Sampling (AEDS) Allows for Efficient Sampling of Orthogonal Degrees of Freedom
Source: J Chem Inf Model. 2022 Dec 13;63(1):197–207. doi: 10.1021/acs.jcim.2c01272 (PMC9832482; doi:10.1021/acs.jcim.2c01272)
Supplement: Supplementary file 2 — ci2c01272_si_002.zip [file ci2c01272_si_002.zip › Accelerated_Enveloping_Distribution_Sampling_AEDS_allows_for_efficient_sampling_of_orthogonal_degrees_of_freedom/equilibration/ligands/cnfs/EDSR_lig_eq_box_2.cnf]

TITLE
	final configuration
END
TIMESTEP
          50000  200.000000000
END
POSITION
# first 24 chars ignored
    1 EDSR  F2         1    3.314778620    0.614870528    0.347956035
    1 EDSR  dMe1       2    3.258334356    0.723463884    0.256148207
    1 EDSR  CE1        3    3.263118984    0.731033150    0.308888836
    1 EDSR  dHE1       4    3.275810988    0.769741115    0.217566473
    1 EDSR  dH4        5    3.275166067    0.693586453    0.283809346
    1 EDSR  F1         6    3.279946275    0.604186243    0.482096747
    1 EDSR  dH3        7    3.209382938    0.673473910    0.527935971
    1 EDSR  CD1        8    3.202705396    0.792164891    0.410386903
    1 EDSR  HD1        9    3.173211239    0.896111823    0.395988780
    1 EDSR  CG        10    3.222128299    0.723837624    0.522821416
    1 EDSR  HG        11    3.204932015    0.773900630    0.651348878
    1 EDSR  CE3       12    3.306149623    0.488364686    0.554323879
    1 EDSR  HE3       13    3.293609998    0.489378647    0.662596358
    1 EDSR  CZ2       14    3.402228677    0.522544160    0.291858838
    1 EDSR  HZ2       15    3.446678322    0.545778925    0.195082939
    1 EDSR  dMe2      16    3.489293244    0.563407294    0.172871380
    1 EDSR  CZ3       17    3.374488574    0.387092831    0.488037870
    1 EDSR  HZ3       18    3.397937010    0.299091676    0.547912400
    1 EDSR  d2Me      19    3.438809220    0.273956266    0.568471645
    1 EDSR  CH2       20    3.428050475    0.404759821    0.360997740
    1 EDSR  HH2       21    3.473005820    0.314330596    0.319997228
    1 EDSR  d3Me      22    3.316081778    0.856906955    0.303783193
    1 EDSR  d4Me      23    3.467414546    0.855171016    0.281315990
    1 EDSR  d5Me      24    3.283967791    0.886461694    0.450440040
    1 EDSR  dC10      25    3.529876990    0.994847007    0.280210529
    1 SOLV  OW        26    2.803425366    1.753455544    1.953394837
    1 SOLV  HW1       27    2.722714183    1.697997131    1.973689617
    1 SOLV  HW2       28    2.851953276    1.714293768    1.875207698
    2 SOLV  OW        29    1.356978035    0.246585708    3.192444684
    2 SOLV  HW1       30    1.326017573    0.300675498    3.270661419
    2 SOLV  HW2       31    1.364124651    0.150471617    3.219147762
    3 SOLV  OW        32    1.147521535    2.929814481    0.559213663
    3 SOLV  HW1       33    1.227400163    2.935528964    0.499307397
    3 SOLV  HW2       34    1.153187052    3.001056395    0.629174952
    4 SOLV  OW        35    1.295032751    2.213367779    0.499450650
    4 SOLV  HW1       36    1.353415920    2.134928566    0.520442415
    4 SOLV  HW2       37    1.252051277    2.246346902    0.583515195
    5 SOLV  OW        38    0.464045473    2.380955586    2.699338871
    5 SOLV  HW1       39    0.378641505    2.403382516    2.746297731
    5 SOLV  HW2       40    0.515380752    2.314405201    2.753538421
    6 SOLV  OW        41    2.410745066    2.267985985    2.906182474
    6 SOLV  HW1       42    2.447739571    2.260667543    2.998807520
    6 SOLV  HW2       43    2.485350688    2.261498441    2.839899606
    7 SOLV  OW        44    2.676083065    3.496808571    0.466470282
    7 SOLV  HW1       45    2.747460131    3.474352227    0.532811786
    7 SOLV  HW2       46    2.601060726    3.431196569    0.474766202
    8 SOLV  OW        47    1.805664531    0.352452611    2.401473318
    8 SOLV  HW1       48    1.866066409    0.425595636    2.433148526
    8 SOLV  HW2       49    1.834883873    0.322040249    2.310792721
    9 SOLV  OW        50    0.912499760    1.378715468    3.209134942
    9 SOLV  HW1       51    0.833703235    1.438643068    3.194944557
    9 SOLV  HW2       52    0.898128502    1.323699989    3.291404317
   10 SOLV  OW        53    3.521182212    1.472945610    0.318232238
   10 SOLV  HW1       54    3.432852943    1.437797796    0.349288326
   10 SOLV  HW2       55    3.572821941    1.507285736    0.396692097
   11 SOLV  OW        56    3.432165677    0.045359958    0.318298649
   11 SOLV  HW1       57    3.435424920    0.032590858    0.417434408
   11 SOLV  HW2       58    3.383564460   -0.031350544    0.276406037
   12 SOLV  OW        59    1.805610166    0.302696304    1.402753141
   12 SOLV  HW1       60    1.899164275    0.280927434    1.374907682
   12 SOLV  HW2       61    1.743771160    0.230898356    1.370774515
   13 SOLV  OW        62    0.868810060    2.884491618    0.631709520
   13 SOLV  HW1       63    0.828887467    2.857317389    0.544131613
   13 SOLV  HW2       64    0.964021450    2.911794325    0.617874965
   14 SOLV  OW        65    0.669870398    0.987145391    1.355846989
   14 SOLV  HW1       66    0.722328094    0.993532823    1.440753512
   14 SOLV  HW2       67    0.587266540    0.933047386    1.371710769
   15 SOLV  OW        68    1.476621338    3.377143425    0.245793776
   15 SOLV  HW1       69    1.433727828    3.349714571    0.331871725
   15 SOLV  HW2       70    1.535275935    3.303189351    0.212748270
   16 SOLV  OW        71    3.415101886    2.871185110    0.308957170
   16 SOLV  HW1       72    3.425489549    2.867007042    0.209577741
   16 SOLV  HW2       73    3.478103617    2.806397191    0.351793133
   17 SOLV  OW        74    0.991279247    0.534433024    2.066964368
   17 SOLV  HW1       75    0.894351237    0.549888883    2.086146311
   17 SOLV  HW2       76    1.046638403    0.594712972    2.124440329
   18 SOLV  OW        77    1.182981726    2.605448875    0.797003633
   18 SOLV  HW1       78    1.156071714    2.643826525    0.885348996
   18 SOLV  HW2       79    1.137759155    2.517224315    0.783842628
   19 SOLV  OW        80    1.300685574    1.168643685    3.401277300
   19 SOLV  HW1       81    1.266922723    1.236764081    3.336316930
   19 SOLV  HW2       82    1.399414470    1.157645993    3.389709098
   20 SOLV  OW        83    3.273992601    2.977124822    2.965475903
   20 SOLV  HW1       84    3.206036779    2.956110824    2.895186310
   20 SOLV  HW2       85    3.343160010    3.038621415    2.927604982
   21 SOLV  OW        86    0.325438594    3.411280134    1.549302973
   21 SOLV  HW1       87    0.381836046    3.458648783    1.616957301
   21 SOLV  HW2       88    0.283728207    3.478298738    1.487900170
   22 SOLV  OW        89    1.047052798    3.522956747    2.489478769
   22 SOLV  HW1       90    1.136694178    3.513842163    2.446086443
   22 SOLV  HW2       91    0.986905668    3.577026537    2.430654368
   23 SOLV  OW        92    3.179527075    1.074282435    3.452696413
   23 SOLV  HW1       93    3.239970246    0.994695769    3.448857235
   23 SOLV  HW2       94    3.107298666    1.058042338    3.519938006
   24 SOLV  OW        95    1.636794458    0.770260383    3.146525192
   24 SOLV  HW1       96    1.599888978    0.731615886    3.061989880
   24 SOLV  HW2       97    1.731213307    0.799520576    3.131343218
   25 SOLV  OW        98    2.499530484    2.529452606    3.127654464
   25 SOLV  HW1       99    2.535340842    2.621853889    3.141117255
   25 SOLV  HW2      100    2.402668350    2.527320138    3.152448257
   26 SOLV  OW       101    2.110973638    1.572475156    1.761932611
   26 SOLV  HW1      102    2.207181946    1.599570598    1.758493444
   26 SOLV  HW2      103    2.077397755    1.580650566    1.855782232
   27 SOLV  OW       104    0.727251357    2.491404114    2.879724604
   27 SOLV  HW1      105    0.638647839    2.467249748    2.840130873
   27 SOLV  HW2      106    0.741082599    2.439913941    2.964335887
   28 SOLV  OW       107    0.391635920    3.082008483    1.334669515
   28 SOLV  HW1      108    0.426208967    3.175849051    1.334249799
   28 SOLV  HW2      109    0.464755123    3.019687191    1.362439854
   29 SOLV  OW       110    1.420982255    2.921052109    1.628472334
   29 SOLV  HW1      111    1.491586953    2.934387672    1.698034599
   29 SOLV  HW2      112    1.359700180    3.000080974    1.627626638
   30 SOLV  OW       113    0.514879121    2.515255169    0.993478037
   30 SOLV  HW1      114    0.459188107    2.548702713    0.917442913
   30 SOLV  HW2      115    0.568850554    2.436690492    0.963207771
   31 SOLV  OW       116    1.582828477    1.661530521    0.639246131
   31 SOLV  HW1      117    1.487569095    1.687525039    0.623430230
   31 SOLV  HW2      118    1.612292393    1.597960761    0.567895367
   32 SOLV  OW       119    3.200239198    1.804154657    0.309509137
   32 SOLV  HW1      120    3.223292511    1.884565837    0.364319060
   32 SOLV  HW2      121    3.205589003    1.827386339    0.212384526
   33 SOLV  OW       122    1.989619191    1.031065164    0.503501047
   33 SOLV  HW1      123    2.055889419    1.093365773    0.461920523
   33 SOLV  HW2      124    2.035288338    0.975265404    0.572802940
   34 SOLV  OW       125    1.182648255    3.052943385    3.012388726
   34 SOLV  HW1      126    1.183824077    3.095025138    3.103105567
   34 SOLV  HW2      127    1.092260443    3.013849526    2.994968464
   35 SOLV  OW       128    0.833334517    1.572719842    1.492702959
   35 SOLV  HW1      129    0.904234775    1.590879280    1.560858859
   35 SOLV  HW2      130    0.803109349    1.659048363    1.452260348
   36 SOLV  OW       131    0.586287170    2.242104509    1.952956968
   36 SOLV  HW1      132    0.547923999    2.293016573    2.030015882
   36 SOLV  HW2      133    0.559371218    2.286083641    1.867264822
   37 SOLV  OW       134    1.614284562    2.524781614    2.414222040
   37 SOLV  HW1      135    1.690011034    2.501950167    2.353017156
   37 SOLV  HW2      136    1.561031155    2.442357833    2.433515333
   38 SOLV  OW       137    2.327800934    3.208276608    2.925241864
   38 SOLV  HW1      138    2.329975765    3.146058846    3.003509483
   38 SOLV  HW2      139    2.309596393    3.156233099    2.841805501
   39 SOLV  OW       140    3.117244245    3.320382613    0.841621773
   39 SOLV  HW1      141    3.108922827    3.399391071    0.780872538
   39 SOLV  HW2      142    3.151644648    3.242034021    0.789851232
   40 SOLV  OW       143    1.792022915    0.856743868    1.743136049
   40 SOLV  HW1      144    1.848811675    0.938955928    1.739083736
   40 SOLV  HW2      145    1.711240135    0.874796492    1.799246773
   41 SOLV  OW       146    2.751291884    1.012398413    3.217958860
   41 SOLV  HW1      147    2.832123771    1.056919195    3.179409140
   41 SOLV  HW2      148    2.738612082    1.042449537    3.312500105
   42 SOLV  OW       149    3.043140673    0.927995683    1.153520140
   42 SOLV  HW1      150    3.079142067    0.870989515    1.079666213
   42 SOLV  HW2      151    3.051412659    1.024394746    1.128242423
   43 SOLV  OW       152    2.558591989    3.170453345    2.518673736
   43 SOLV  HW1      153    2.614702407    3.100841912    2.473884448
   43 SOLV  HW2      154    2.463916795    3.138669712    2.523828971
   44 SOLV  OW       155    3.355099102    2.555515151    0.739964015
   44 SOLV  HW1      156    3.280227371    2.503140868    0.780624104
   44 SOLV  HW2      157    3.441440273    2.507316609    0.754934119
   45 SOLV  OW       158    2.098904636    3.408353895    1.206749289
   45 SOLV  HW1      159    2.098511582    3.490879050    1.150257825
   45 SOLV  HW2      160    2.193314632    3.382205603    1.226870327
   46 SOLV  OW       161    2.091557890    1.267937295    2.211121505
   46 SOLV  HW1      162    2.007398607    1.277606044    2.264280422
   46 SOLV  HW2      163    2.112491204    1.170865642    2.199249316
   47 SOLV  OW       164    1.774297916    1.218000425    0.417931266
   47 SOLV  HW1      165    1.796504224    1.139879696    0.476290178
   47 SOLV  HW2      166    1.716249239    1.281881619    0.468441400
   48 SOLV  OW       167    2.779962689    0.618942669    0.658673226
   48 SOLV  HW1      168    2.761921710    0.657189119    0.749301884
   48 SOLV  HW2      169    2.758073987    0.687067439    0.588804242
   49 SOLV  OW       170    2.914831003    2.667791915    2.475893921
   49 SOLV  HW1      171    2.903921709    2.641034610    2.380158635
   49 SOLV  HW2      172    2.844343379    2.734475823    2.500079026
   50 SOLV  OW       173    2.666608339    2.207507256    1.582442819
   50 SOLV  HW1      174    2.570887219    2.221830515    1.607629211
   50 SOLV  HW2      175    2.675823947    2.211473952    1.482937444
   51 SOLV  OW       176    1.470874864    0.922856782    0.975541536
   51 SOLV  HW1      177    1.514790766    0.878122828    1.053463477
   51 SOLV  HW2      178    1.457886395    1.019920880    0.995824802
   52 SOLV  OW       179    1.568711175    1.083304082    2.143514779
   52 SOLV  HW1      180    1.656094623    1.078146968    2.191879499
   52 SOLV  HW2      181    1.571029872    1.159290962    2.078536427
   53 SOLV  OW       182    1.807050102    0.736545053    2.519641297
   53 SOLV  HW1      183    1.853702905    0.719138210    2.606373138
   53 SOLV  HW2      184    1.708983435    0.720366462    2.530730699
   54 SOLV  OW       185    2.705014839    2.548941301    2.930577760
   54 SOLV  HW1      186    2.640856965    2.532558682    2.855629104
   54 SOLV  HW2      187    2.657859209    2.537132309    3.017977549
   55 SOLV  OW       188    1.299492142    0.372907507    1.428176235
   55 SOLV  HW1      189    1.304197355    0.289042292    1.373897583
   55 SOLV  HW2      190    1.349959439    0.445610029    1.381603893
   56 SOLV  OW       191    1.029544544    2.226643070    0.357406559
   56 SOLV  HW1      192    1.043198467    2.317658664    0.318292619
   56 SOLV  HW2      193    1.107350180    2.203470574    0.415813041
   57 SOLV  OW       194    0.136926507    1.719471800    0.893818407
   57 SOLV  HW1      195    0.072774256    1.650873562    0.859456728
   57 SOLV  HW2      196    0.192723511    1.679439607    0.966522918
   58 SOLV  OW       197    3.171942053    0.670495425    2.577505471
   58 SOLV  HW1      198    3.188059673    0.581024305    2.619185725
   58 SOLV  HW2      199    3.259270656    0.710468381    2.549613898
   59 SOLV  OW       200    3.485481678    0.946644160    0.467010114
   59 SOLV  HW1      201    3.477599394    0.982345158    0.373923780
   59 SOLV  HW2      202    3.503092753    0.848258276    0.463577608
   60 SOLV  OW       203    3.382940407    2.157155384    1.246932612
   60 SOLV  HW1      204    3.460318838    2.196899260    1.296276772
   60 SOLV  HW2      205    3.308117300    2.139563303    1.310915485
   61 SOLV  OW       206    2.578470648    0.961647157    1.453388195
   61 SOLV  HW1      207    2.624688894    0.995750330    1.535257254
   61 SOLV  HW2      208    2.531970343    0.875718929    1.474736638
   62 SOLV  OW       209    2.456431396    1.866271806    1.923799556
   62 SOLV  HW1      210    2.445332444    1.945576190    1.983711169
   62 SOLV  HW2      211    2.491466832    1.896215031    1.835043398
   63 SOLV  OW       212    0.563114745    0.587949072    1.975561144
   63 SOLV  HW1      213    0.471749094    0.602796014    2.013426968
   63 SOLV  HW2      214    0.588922764    0.666360336    1.919103483
   64 SOLV  OW       215    3.262415960    3.223968950    0.619944568
   64 SOLV  HW1      216    3.233568647    3.162028140    0.546918414
   64 SOLV  HW2      217    3.284319582    3.313449377    0.581020659
   65 SOLV  OW       218    2.723692263    2.119288132    0.725827750
   65 SOLV  HW1      219    2.715457878    2.021028751    0.709112298
   65 SOLV  HW2      220    2.668682325    2.144242831    0.805535066
   66 SOLV  OW       221    1.745840616    3.379284430    2.256774285
   66 SOLV  HW1      222    1.801260269    3.352811068    2.177846164
   66 SOLV  HW2      223    1.791764931    3.452872071    2.306549879
   67 SOLV  OW       224    1.910202910    2.453863459    2.544965147
   67 SOLV  HW1      225    2.004844984    2.440875533    2.515366711
   67 SOLV  HW2      226    1.850452525    2.457554773    2.464851530
   68 SOLV  OW       227    1.991032110    1.527908497    0.665727266
   68 SOLV  HW1      228    2.008933695    1.544026195    0.762793348
   68 SOLV  HW2      229    1.971481410    1.614967185    0.620555118
   69 SOLV  OW       230    2.728058051    3.039888919    2.172619307
   69 SOLV  HW1      231    2.811631227    2.993540130    2.143136013
   69 SOLV  HW2      232    2.735649340    3.063888799    2.269408850
   70 SOLV  OW       233    0.836835005    2.790173193    0.871282542
   70 SOLV  HW1      234    0.854749935    2.828328755    0.780590190
   70 SOLV  HW2      235    0.782724059    2.855161586    0.924671016
   71 SOLV  OW       236    0.359385088    1.853107817    0.715390137
   71 SOLV  HW1      237    0.305134549    1.798132245    0.778921144
   71 SOLV  HW2      238    0.358837337    1.948596878    0.745106702
   72 SOLV  OW       239    1.454943906    2.687082230    0.399465310
   72 SOLV  HW1      240    1.547140863    2.660189916    0.371571317
   72 SOLV  HW2      241    1.390895087    2.668769604    0.324873801
   73 SOLV  OW       242    2.365180307    3.479410499    0.104163319
   73 SOLV  HW1      243    2.364531012    3.470838955    0.004532435
   73 SOLV  HW2      244    2.374866622    3.388790742    0.145326445
   74 SOLV  OW       245    1.696437193    1.533983934    2.471273798
   74 SOLV  HW1      246    1.745950360    1.620039081    2.483295905
   74 SOLV  HW2      247    1.666997122    1.499738031    2.560503776
   75 SOLV  OW       248    2.879192348    2.364306919    3.071882982
   75 SOLV  HW1      249    2.815552970    2.418213423    3.016690611
   75 SOLV  HW2      250    2.828542806    2.315516561    3.142990377
   76 SOLV  OW       251    1.773666452    0.193937469    0.904306240
   76 SOLV  HW1      252    1.692741963    0.245419928    0.875980581
   76 SOLV  HW2      253    1.832342818    0.177786466    0.824947966
   77 SOLV  OW       254    3.075928630    1.226183601    1.078321748
   77 SOLV  HW1      255    3.087624000    1.222235088    0.979078226
   77 SOLV  HW2      256    3.149761780    1.280414781    1.118437586
   78 SOLV  OW       257    1.519344601    3.368582083    1.694790599
   78 SOLV  HW1      258    1.611963730    3.345121499    1.724344278
   78 SOLV  HW2      259    1.453828949    3.340106260    1.764782506
   79 SOLV  OW       260    2.413495313    3.151359098    1.907490745
   79 SOLV  HW1      261    2.354305563    3.090926230    1.854137825
   79 SOLV  HW2      262    2.508790951    3.123257673    1.896041939
   80 SOLV  OW       263    1.887187104    2.070952969    1.901819240
   80 SOLV  HW1      264    1.962276074    2.048616707    1.963983541
   80 SOLV  HW2      265    1.922502241    2.123626321    1.824489413
   81 SOLV  OW       266    2.479599332    0.421107036    1.643191207
   81 SOLV  HW1      267    2.489450717    0.442135911    1.740467496
   81 SOLV  HW2      268    2.471364135    0.506247010    1.591371371
   82 SOLV  OW       269    1.565377604    1.974811480    0.238881332
   82 SOLV  HW1      270    1.632926571    1.995385867    0.168059454
   82 SOLV  HW2      271    1.494456761    2.045324181    0.238765100
   83 SOLV  OW       272    2.962089513    0.372450836    3.214509165
   83 SOLV  HW1      273    3.003011576    0.281860931    3.225420854
   83 SOLV  HW2      274    2.881695539    0.380007104    3.273499672
   84 SOLV  OW       275    0.939250514    0.863811770    2.981282149
   84 SOLV  HW1      276    1.017391268    0.879337386    3.041723408
   84 SOLV  HW2      277    0.960738577    0.789959417    2.917358795
   85 SOLV  OW       278    1.433322379    1.196089535    0.974887080
   85 SOLV  HW1      279    1.462986469    1.230720743    1.063886458
   85 SOLV  HW2      280    1.430121792    1.271440443    0.909205095
   86 SOLV  OW       281    0.498347748    1.442742505    2.335717481
   86 SOLV  HW1      282    0.422580288    1.438853675    2.400877320
   86 SOLV  HW2      283    0.557339594    1.520416556    2.357814138
   87 SOLV  OW       284    1.234412329    2.773686552    0.024671906
   87 SOLV  HW1      285    1.152590173    2.717704275    0.037825735
   87 SOLV  HW2      286    1.315384004    2.714991731    0.025262990
   88 SOLV  OW       287    3.431297454    0.856948885    1.240205603
   88 SOLV  HW1      288    3.456156411    0.937061272    1.185746680
   88 SOLV  HW2      289    3.331786689    0.852189640    1.248960524
   89 SOLV  OW       290    0.580383994    3.397493963    3.077469734
   89 SOLV  HW1      291    0.489701638    3.397597630    3.119623102
   89 SOLV  HW2      292    0.598906145    3.487523763    3.038077690
   90 SOLV  OW       293    1.541469162    0.720160929    2.527936652
   90 SOLV  HW1      294    1.541309319    0.738436688    2.429630084
   90 SOLV  HW2      295    1.463106806    0.765473911    2.570414911
   91 SOLV  OW       296    1.589907044    2.925102127    1.833195895
   91 SOLV  HW1      297    1.678175830    2.900331125    1.873157314
   91 SOLV  HW2      298    1.532394058    2.967522466    1.903157490
   92 SOLV  OW       299    0.944440424    2.047221950    0.008533438
   92 SOLV  HW1      300    0.865260302    1.991024650   -0.015427248
   92 SOLV  HW2      301    1.026787818    1.990471417    0.008563730
   93 SOLV  OW       302    0.532939006    3.346183946    2.806584611
   93 SOLV  HW1      303    0.541251904    3.433226083    2.758059050
   93 SOLV  HW2      304    0.562367301    3.357982984    2.901436603
   94 SOLV  OW       305    0.981200212    2.208102805    2.189233783
   94 SOLV  HW1      306    0.903333098    2.267031142    2.167643930
   94 SOLV  HW2      307    1.029225077    2.244302137    2.269140796
   95 SOLV  OW       308    0.529927274    0.851955591    3.074644204
   95 SOLV  HW1      309    0.587024112    0.933764187    3.081637010
   95 SOLV  HW2      310    0.474515500    0.857003986    2.991544306
   96 SOLV  OW       311    2.367902217    3.072402628    1.291622770
   96 SOLV  HW1      312    2.334625656    3.028171049    1.374919511
   96 SOLV  HW2      313    2.457424152    3.034916022    1.267485593
   97 SOLV  OW       314    1.073193862    0.757718489    1.077905973
   97 SOLV  HW1      315    1.073463554    0.830688146    1.009513938
   97 SOLV  HW2      316    1.041129601    0.672810530    1.035899272
   98 SOLV  OW       317    0.413311209    2.639360130    1.236553265
   98 SOLV  HW1      318    0.496316541    2.588359252    1.259160531
   98 SOLV  HW2      319    0.437985884    2.731454696    1.206356738
   99 SOLV  OW       320    3.101908749    0.003198466    0.629779838
   99 SOLV  HW1      321    3.060715638   -0.075047187    0.583064928
   99 SOLV  HW2      322    3.031509444    0.071762564    0.648340552
  100 SOLV  OW       323    0.847182513    2.366565828    2.511286366
  100 SOLV  HW1      324    0.802058080    2.396248027    2.595455088
  100 SOLV  HW2      325    0.778139843    2.346302648    2.441830908
  101 SOLV  OW       326    0.133672617    0.153661850    0.206957129
  101 SOLV  HW1      327    0.168364679    0.187543603    0.294422462
  101 SOLV  HW2      328    0.039903496    0.120944690    0.218730184
  102 SOLV  OW       329    2.490997124    2.753260475    1.031913023
  102 SOLV  HW1      330    2.408292763    2.799471736    1.063947128
  102 SOLV  HW2      331    2.554962399    2.820929140    0.995429907
  103 SOLV  OW       332    2.533438856    0.859192451    0.054884379
  103 SOLV  HW1      333    2.440642019    0.890836829    0.074605955
  103 SOLV  HW2      334    2.553819555    0.778818631    0.110796841
  104 SOLV  OW       335    1.200697046    0.544433400    0.852098854
  104 SOLV  HW1      336    1.172358670    0.533936583    0.947432665
  104 SOLV  HW2      337    1.257772001    0.626062162    0.843104086
  105 SOLV  OW       338    3.371608238    0.874007265    2.434222774
  105 SOLV  HW1      339    3.338383462    0.849661687    2.343089445
  105 SOLV  HW2      340    3.455804194    0.823613792    2.453547088
  106 SOLV  OW       341    0.415505790    0.112949437    0.305618620
  106 SOLV  HW1      342    0.393581013    0.189872956    0.365653278
  106 SOLV  HW2      343    0.352489944    0.037457872    0.323842055
  107 SOLV  OW       344    2.759735300    0.039945520    1.329060340
  107 SOLV  HW1      345    2.828851207    0.070123273    1.263390675
  107 SOLV  HW2      346    2.765280371    0.096274268    1.411501182
  108 SOLV  OW       347    3.139794695    3.446563266    2.985884196
  108 SOLV  HW1      348    3.070413446    3.454609892    3.057462676
  108 SOLV  HW2      349    3.223584913    3.408323833    3.024857239
  109 SOLV  OW       350    1.999057842    0.936188292    2.451447309
  109 SOLV  HW1      351    2.047205335    0.889943384    2.376983425
  109 SOLV  HW2      352    1.925382572    0.877478618    2.485015161
  110 SOLV  OW       353    0.163909150    3.104875423    0.982341713
  110 SOLV  HW1      354    0.084131782    3.051164810    1.009744448
  110 SOLV  HW2      355    0.151810819    3.136926300    0.888391819
  111 SOLV  OW       356    1.371412508    3.298820913    1.917095450
  111 SOLV  HW1      357    1.403309719    3.204997281    1.903630112
  111 SOLV  HW2      358    1.435516155    3.347622761    1.976346889
  112 SOLV  OW       359    1.358451295    2.176620609    0.238473365
  112 SOLV  HW1      360    1.337636319    2.178231502    0.336279948
  112 SOLV  HW2      361    1.394501643    2.265650320    0.210616520
  113 SOLV  OW       362    2.982516791    2.970810263    0.555307989
  113 SOLV  HW1      363    2.998247002    2.907731085    0.631305910
  113 SOLV  HW2      364    2.930081937    3.049572336    0.587698623
  114 SOLV  OW       365    0.953129638    2.933400623    0.172964757
  114 SOLV  HW1      366    1.036035165    2.964667792    0.219339960
  114 SOLV  HW2      367    0.884418780    2.908030549    0.241058757
  115 SOLV  OW       368    0.467533209    1.450678096    1.343624393
  115 SOLV  HW1      369    0.468942824    1.550631715    1.340587018
  115 SOLV  HW2      370    0.495469648    1.414252441    1.254773073
  116 SOLV  OW       371    1.210205669    2.827239562    3.277261588
  116 SOLV  HW1      372    1.188446655    2.814968552    3.374092263
  116 SOLV  HW2      373    1.223872306    2.924461921    3.258256222
  117 SOLV  OW       374    2.713987936    0.166474000    1.837609144
  117 SOLV  HW1      375    2.813333082    0.155425276    1.840845706
  117 SOLV  HW2      376    2.679532826    0.185152500    1.929619551
  118 SOLV  OW       377    3.077173859    2.167048912    2.117387587
  118 SOLV  HW1      378    3.012681188    2.224661637    2.067156205
  118 SOLV  HW2      379    3.084782813    2.199841877    2.211559623
  119 SOLV  OW       380    0.383908037    0.249786099    3.312741970
  119 SOLV  HW1      381    0.336816907    0.246686165    3.224566892
  119 SOLV  HW2      382    0.328695177    0.301450926    3.378195895
  120 SOLV  OW       383    0.158039925    0.490368420    2.634059625
  120 SOLV  HW1      384    0.237807468    0.533076283    2.676661667
  120 SOLV  HW2      385    0.188288185    0.425952078    2.563793349
  121 SOLV  OW       386    2.482203317    1.700540598    1.068553139
  121 SOLV  HW1      387    2.411197291    1.635847379    1.096385484
  121 SOLV  HW2      388    2.563236112    1.650193456    1.038546062
  122 SOLV  OW       389    2.578099563    2.342910227    1.855325346
  122 SOLV  HW1      390    2.517493866    2.415854184    1.823574009
  122 SOLV  HW2      391    2.541729092    2.254385197    1.826300187
  123 SOLV  OW       392    1.300268465    3.226503436    2.331722357
  123 SOLV  HW1      393    1.283669967    3.322628758    2.309673796
  123 SOLV  HW2      394    1.245613026    3.168538431    2.271269990
  124 SOLV  OW       395    3.126043579    2.452034754    1.452167718
  124 SOLV  HW1      396    3.098055189    2.447087108    1.548053074
  124 SOLV  HW2      397    3.165173728    2.542156266    1.433493183
  125 SOLV  OW       398    2.124050585    0.108613774    3.226402986
  125 SOLV  HW1      399    2.029447864    0.114300362    3.258334455
  125 SOLV  HW2      400    2.174995833    0.044966335    3.284326631
  126 SOLV  OW       401    1.503924899    0.275593079    2.950353330
  126 SOLV  HW1      402    1.498795286    0.195226325    2.891048793
  126 SOLV  HW2      403    1.473749832    0.250992370    3.042474965
  127 SOLV  OW       404    2.619998866    3.393915273    0.830360069
  127 SOLV  HW1      405    2.658228671    3.303483479    0.849396728
  127 SOLV  HW2      406    2.561432301    3.422006398    0.906403677
  128 SOLV  OW       407    3.017577992    1.113237511    2.391610212
  128 SOLV  HW1      408    3.103403734    1.088594243    2.436612079
  128 SOLV  HW2      409    3.033879351    1.126923344    2.293908708
  129 SOLV  OW       410    0.913073770    2.971972745    2.998328003
  129 SOLV  HW1      411    0.907729175    2.880791819    3.039063290
  129 SOLV  HW2      412    0.831336203    3.024191139    3.022699904
  130 SOLV  OW       413    1.003793848    3.370326388    1.347339713
  130 SOLV  HW1      414    1.044205979    3.285236102    1.380926373
  130 SOLV  HW2      415    1.018896603    3.443078361    1.414277064
  131 SOLV  OW       416    0.411647890    2.082916783    0.467572391
  131 SOLV  HW1      417    0.420319899    1.991217169    0.428611227
  131 SOLV  HW2      418    0.315463628    2.110311735    0.467194368
  132 SOLV  OW       419    1.633472647    0.858379322    2.847628885
  132 SOLV  HW1      420    1.726532928    0.841029232    2.879886010
  132 SOLV  HW2      421    1.611539442    0.955203917    2.859695643
  133 SOLV  OW       422    1.458711569    2.267507528    2.467314736
  133 SOLV  HW1      423    1.403110183    2.216258798    2.401863290
  133 SOLV  HW2      424    1.399535443    2.306835199    2.537694614
  134 SOLV  OW       425    2.895394134    2.700981935    2.820993870
  134 SOLV  HW1      426    2.821027094    2.644666732    2.857050021
  134 SOLV  HW2      427    2.976334795    2.644034583    2.806590828
  135 SOLV  OW       428    0.504608207    2.578348598    3.452899974
  135 SOLV  HW1      429    0.532975504    2.607510804    3.544251318
  135 SOLV  HW2      430    0.438207785    2.643525915    3.416252062
  136 SOLV  OW       431    3.150944410    1.434140968    3.109890183
  136 SOLV  HW1      432    3.239578877    1.444500009    3.064741158
  136 SOLV  HW2      433    3.120856960    1.339029697    3.102795483
  137 SOLV  OW       434    2.693868391    0.442504442    3.339949934
  137 SOLV  HW1      435    2.678948038    0.522824487    3.397637956
  137 SOLV  HW2      436    2.648095481    0.363381071    3.380522792
  138 SOLV  OW       437    2.449807342    2.816329116    1.689474093
  138 SOLV  HW1      438    2.387612727    2.879004999    1.736434968
  138 SOLV  HW2      439    2.544337445    2.840692231    1.711205887
  139 SOLV  OW       440    2.239969167    2.514610192    2.884643955
  139 SOLV  HW1      441    2.143473560    2.495998627    2.866093127
  139 SOLV  HW2      442    2.253848706    2.523321394    2.983301511
  140 SOLV  OW       443    0.766778335    0.630477568    2.156546936
  140 SOLV  HW1      444    0.735841117    0.659516828    2.247107813
  140 SOLV  HW2      445    0.687504610    0.615941670    2.097335321
  141 SOLV  OW       446    2.011070576    1.093548292    1.709047665
  141 SOLV  HW1      447    2.071428710    1.035691565    1.654172195
  141 SOLV  HW2      448    1.960969549    1.155852619    1.648965774
  142 SOLV  OW       449    2.621544577    2.350182076    0.631592496
  142 SOLV  HW1      450    2.688309508    2.366844280    0.559020325
  142 SOLV  HW2      451    2.665400893    2.300378278    0.706412584
  143 SOLV  OW       452    0.352642131    0.500931504    2.973138034
  143 SOLV  HW1      453    0.315061833    0.412618560    3.001251849
  143 SOLV  HW2      454    0.289103384    0.573821759    2.998663518
  144 SOLV  OW       455    1.610698493    0.647895806    2.012451172
  144 SOLV  HW1      456    1.586365418    0.568935465    2.068783526
  144 SOLV  HW2      457    1.589712358    0.628215783    1.916667963
  145 SOLV  OW       458    0.074969184    0.485214445    1.501734799
  145 SOLV  HW1      459    0.069516550    0.582870393    1.480873441
  145 SOLV  HW2      460    0.112806330    0.436404556    1.423074086
  146 SOLV  OW       461    0.918682780    1.167385754    1.981626008
  146 SOLV  HW1      462    0.887902515    1.102627953    2.051345581
  146 SOLV  HW2      463    0.839864640    1.200270002    1.929585963
  147 SOLV  OW       464    2.921482939    1.369753641    1.380622850
  147 SOLV  HW1      465    2.877619320    1.286454851    1.414375041
  147 SOLV  HW2      466    2.871309350    1.403975054    1.301166394
  148 SOLV  OW       467    2.161069031    2.530091556    1.880871919
  148 SOLV  HW1      468    2.123826988    2.518233920    1.972926537
  148 SOLV  HW2      469    2.091008415    2.506971596    1.813354882
  149 SOLV  OW       470    0.834907519    0.893233180    0.066422494
  149 SOLV  HW1      471    0.873069095    0.820008562    0.122845192
  149 SOLV  HW2      472    0.825915287    0.976345331    0.121313897
  150 SOLV  OW       473    0.528511020    2.188369701    1.258799859
  150 SOLV  HW1      474    0.623072542    2.214008932    1.238776961
  150 SOLV  HW2      475    0.518569949    2.089147820    1.251162630
  151 SOLV  OW       476    3.210935389    1.028560612    2.564952614
  151 SOLV  HW1      477    3.242293519    1.032374667    2.659840558
  151 SOLV  HW2      478    3.269519554    0.966366013    2.512977995
  152 SOLV  OW       479    1.594554302    3.158233456    2.342530515
  152 SOLV  HW1      480    1.632109098    3.246322270    2.313693909
  152 SOLV  HW2      481    1.496447854    3.155925780    2.323260160
  153 SOLV  OW       482    0.663618946    1.403693562    2.973584141
  153 SOLV  HW1      483    0.574627764    1.394520183    2.928900959
  153 SOLV  HW2      484    0.734405640    1.363656996    2.915374341
  154 SOLV  OW       485    2.088736459    1.753904106    2.505618135
  154 SOLV  HW1      486    2.016623745    1.773839999    2.571980289
  154 SOLV  HW2      487    2.172640096    1.729071577    2.554044336
  155 SOLV  OW       488    0.815124152    3.283933343    3.304233297
  155 SOLV  HW1      489    0.808719869    3.201487335    3.360478758
  155 SOLV  HW2      490    0.811957752    3.258619081    3.207532717
  156 SOLV  OW       491    0.336659030    2.798768070    0.825063273
  156 SOLV  HW1      492    0.354330979    2.816347268    0.921915104
  156 SOLV  HW2      493    0.248989767    2.839401892    0.799282623
  157 SOLV  OW       494    1.843526072    0.564775709    1.420205598
  157 SOLV  HW1      495    1.812322514    0.469763473    1.421132194
  157 SOLV  HW2      496    1.897183619    0.583022718    1.502605798
  158 SOLV  OW       497    0.933964726    1.895927669    2.822196531
  158 SOLV  HW1      498    1.008791151    1.949228280    2.782676119
  158 SOLV  HW2      499    0.962061678    1.800330237    2.830767085
  159 SOLV  OW       500    3.207582981    1.910211060    0.047311565
  159 SOLV  HW1      501    3.297999827    1.950945169    0.034385521
  159 SOLV  HW2      502    3.137281842    1.979822352    0.032697550
  160 SOLV  OW       503    1.461462158    3.145328603    3.018039971
  160 SOLV  HW1      504    1.393145880    3.160530886    2.946601989
  160 SOLV  HW2      505    1.468713840    3.047384128    3.036903187
  161 SOLV  OW       506    0.997127719    0.666312273    2.786421173
  161 SOLV  HW1      507    0.965256231    0.699198948    2.697512247
  161 SOLV  HW2      508    1.030558125    0.572506013    2.777209016
  162 SOLV  OW       509    0.025254726    1.611066341    0.041103366
  162 SOLV  HW1      510   -0.004695044    1.550657043    0.114963281
  162 SOLV  HW2      511    0.101224085    1.568467790   -0.008044552
  163 SOLV  OW       512    1.937676610    0.027658763    1.691184229
  163 SOLV  HW1      513    1.889369250   -0.059535035    1.683106545
  163 SOLV  HW2      514    1.871844709    0.102789399    1.686374619
  164 SOLV  OW       515    3.124698093    0.386514436    2.150987274
  164 SOLV  HW1      516    3.122001918    0.351116008    2.057490267
  164 SOLV  HW2      517    3.045547499    0.352500258    2.201781007
  165 SOLV  OW       518    0.156153212    2.152978717    0.472308414
  165 SOLV  HW1      519    0.139239405    2.074713659    0.412386958
  165 SOLV  HW2      520    0.115158340    2.135810614    0.561900423
  166 SOLV  OW       521    3.388836853    1.007262077    2.852664780
  166 SOLV  HW1      522    3.311561213    1.047548853    2.901726108
  166 SOLV  HW2      523    3.370539025    0.910468383    2.835411901
  167 SOLV  OW       524    1.761393300    3.146222356    1.543979201
  167 SOLV  HW1      525    1.855234395    3.176370326    1.527051578
  167 SOLV  HW2      526    1.719817849    3.116791742    1.457915746
  168 SOLV  OW       527    1.003459936    3.030069042    1.257807561
  168 SOLV  HW1      528    0.915023921    3.060625918    1.293121505
  168 SOLV  HW2      529    1.072720751    3.038710781    1.329431949
  169 SOLV  OW       530    0.699907557    1.323642750    1.902212315
  169 SOLV  HW1      531    0.661487214    1.271190043    1.826233369
  169 SOLV  HW2      532    0.636559615    1.321502639    1.979559754
  170 SOLV  OW       533    2.006443064    2.177399528    1.403647506
  170 SOLV  HW1      534    1.929653908    2.221696493    1.357372112
  170 SOLV  HW2      535    2.051943926    2.114860972    1.340253746
  171 SOLV  OW       536    0.377943532    1.258693470    0.237106382
  171 SOLV  HW1      537    0.413383722    1.314221659    0.312355745
  171 SOLV  HW2      538    0.445380962    1.255647300    0.163318055
  172 SOLV  OW       539    2.659539224    1.656975199    1.313014092
  172 SOLV  HW1      540    2.589953220    1.585150801    1.311943784
  172 SOLV  HW2      541    2.621628925    1.740675436    1.273528295
  173 SOLV  OW       542    0.636132375    1.638876397    3.412096782
  173 SOLV  HW1      543    0.639590827    1.738599930    3.418828435
  173 SOLV  HW2      544    0.672062263    1.610219133    3.323272227
  174 SOLV  OW       545    1.141865389    2.420198123    3.003239412
  174 SOLV  HW1      546    1.136623590    2.502373662    2.946495146
  174 SOLV  HW2      547    1.054813789    2.406818889    3.050601667
  175 SOLV  OW       548    0.859048204    1.765690939    1.101985469
  175 SOLV  HW1      549    0.779101601    1.730936158    1.052970133
  175 SOLV  HW2      550    0.928152357    1.693674708    1.108309705
  176 SOLV  OW       551    1.822145283    2.481450951    2.236367935
  176 SOLV  HW1      552    1.803353406    2.385806816    2.213988144
  176 SOLV  HW2      553    1.910389770    2.508034171    2.197535116
  177 SOLV  OW       554    0.169915143    2.949821442    1.432364563
  177 SOLV  HW1      555    0.257603452    2.990815073    1.407226417
  177 SOLV  HW2      556    0.171358592    2.852191347    1.410733378
  178 SOLV  OW       557    2.925837501    1.037390893    0.069032076
  178 SOLV  HW1      558    2.852541667    1.077947044    0.014414029
  178 SOLV  HW2      559    2.938561725    0.941940128    0.042061468
  179 SOLV  OW       560    1.110069665    2.698612683    2.997625027
  179 SOLV  HW1      561    1.162703020    2.729760127    3.076755666
  179 SOLV  HW2      562    1.013823199    2.689366094    3.023182043
  180 SOLV  OW       563    3.416715314    3.169877698    2.172219974
  180 SOLV  HW1      564    3.360441548    3.194768421    2.251057517
  180 SOLV  HW2      565    3.463105698    3.083174832    2.190444359
  181 SOLV  OW       566    0.225691475    1.776763186    0.153931089
  181 SOLV  HW1      567    0.284857097    1.712706477    0.202898380
  181 SOLV  HW2      568    0.161277774    1.725722025    0.096946701
  182 SOLV  OW       569    2.008885588    2.907506355    2.462799268
  182 SOLV  HW1      570    1.923968794    2.868134909    2.427572225
  182 SOLV  HW2      571    2.013169647    3.004468693    2.438677146
  183 SOLV  OW       572    1.679217655    3.234455284    3.344982014
  183 SOLV  HW1      573    1.691104143    3.160951581    3.278213461
  183 SOLV  HW2      574    1.678894588    3.195902886    3.437261709
  184 SOLV  OW       575    1.299668355    1.483298919    1.341525825
  184 SOLV  HW1      576    1.226533818    1.416256633    1.354113168
  184 SOLV  HW2      577    1.329872138    1.516804753    1.430783105
  185 SOLV  OW       578    2.474100265    2.523400688    0.886660112
  185 SOLV  HW1      579    2.487829321    2.451265658    0.954555084
  185 SOLV  HW2      580    2.466808529    2.611757850    0.932935785
  186 SOLV  OW       581    2.334820130    2.429563736    0.563627994
  186 SOLV  HW1      582    2.413470866    2.368806884    0.574776632
  186 SOLV  HW2      583    2.272331506    2.417671888    0.640798631
  187 SOLV  OW       584    0.777073588    2.787971487    0.328051258
  187 SOLV  HW1      585    0.814556121    2.713178320    0.382851035
  187 SOLV  HW2      586    0.677536359    2.789639540    0.337615222
  188 SOLV  OW       587    3.245998836    3.025955372    1.561983688
  188 SOLV  HW1      588    3.202290420    2.978704988    1.485440878
  188 SOLV  HW2      589    3.344899702    3.028637009    1.547379540
  189 SOLV  OW       590    0.182235398    2.720324828    0.122120782
  189 SOLV  HW1      591    0.155470424    2.661889273    0.045499765
  189 SOLV  HW2      592    0.224364934    2.803986040    0.087081820
  190 SOLV  OW       593    0.134269635    0.756698778    1.737041634
  190 SOLV  HW1      594    0.076269655    0.838022266    1.741806272
  190 SOLV  HW2      595    0.079840443    0.678738202    1.706061321
  191 SOLV  OW       596    0.210749764    3.263161665    3.453406386
  191 SOLV  HW1      597    0.193132469    3.313431895    3.538050342
  191 SOLV  HW2      598    0.223205667    3.166145720    3.474258514
  192 SOLV  OW       599    1.825142223    2.847156357    1.069828750
  192 SOLV  HW1      600    1.750963460    2.882507938    1.012822507
  192 SOLV  HW2      601    1.863323451    2.921532758    1.124712219
  193 SOLV  OW       602    0.968621818    2.675567953    0.028106269
  193 SOLV  HW1      603    0.923162643    2.752404846    0.073177625
  193 SOLV  HW2      604    0.907760207    2.636826916   -0.041153119
  194 SOLV  OW       605    0.157741784    1.411765815    2.890201401
  194 SOLV  HW1      606    0.077578503    1.360601621    2.859253975
  194 SOLV  HW2      607    0.145115739    1.438959876    2.985609496
  195 SOLV  OW       608    2.765385573    2.202612790    3.257183082
  195 SOLV  HW1      609    2.782246648    2.230252186    3.351805412
  195 SOLV  HW2      610    2.808602281    2.114050406    3.240138323
  196 SOLV  OW       611    0.340677472    0.851032178    0.720948533
  196 SOLV  HW1      612    0.281665335    0.905152192    0.661042273
  196 SOLV  HW2      613    0.300475977    0.846910246    0.812430650
  197 SOLV  OW       614    1.231250451    0.926571996    2.574025309
  197 SOLV  HW1      615    1.264442801    0.850275631    2.629512494
  197 SOLV  HW2      616    1.156884224    0.972933192    2.622212686
  198 SOLV  OW       617    1.644806597    0.995234315    3.499163896
  198 SOLV  HW1      618    1.682561153    0.902887280    3.506111833
  198 SOLV  HW2      619    1.719007946    1.062061608    3.504636581
  199 SOLV  OW       620    0.231330253    3.185053395    2.528879808
  199 SOLV  HW1      621    0.135854350    3.197859183    2.502007790
  199 SOLV  HW2      622    0.280102322    3.272008411    2.521019013
  200 SOLV  OW       623    3.120518640    0.270956402    1.902812000
  200 SOLV  HW1      624    3.047113985    0.326866518    1.864240773
  200 SOLV  HW2      625    3.089198625    0.176396799    1.911725073
  201 SOLV  OW       626    0.870756868    1.194637587    0.823375356
  201 SOLV  HW1      627    0.772957510    1.179376488    0.809091654
  201 SOLV  HW2      628    0.883661678    1.270659925    0.887059168
  202 SOLV  OW       629    3.196314540    1.580213300    1.998930274
  202 SOLV  HW1      630    3.259881481    1.654992581    2.018149137
  202 SOLV  HW2      631    3.222864811    1.534977304    1.913779067
  203 SOLV  OW       632    1.630227808    0.783467401    0.406493981
  203 SOLV  HW1      633    1.608806337    0.697039890    0.360962125
  203 SOLV  HW2      634    1.703890371    0.768954365    0.472561170
  204 SOLV  OW       635    0.574984673    0.054527881    2.699988017
  204 SOLV  HW1      636    0.613961285    0.097512236    2.618532275
  204 SOLV  HW2      637    0.569989810    0.121675844    2.773933824
  205 SOLV  OW       638    1.011120377    0.119665139    2.881948276
  205 SOLV  HW1      639    1.075885694    0.054567478    2.842331959
  205 SOLV  HW2      640    1.054190672    0.166884677    2.958870298
  206 SOLV  OW       641    1.381602439    2.289709233    1.076647901
  206 SOLV  HW1      642    1.296248173    2.316509404    1.121346787
  206 SOLV  HW2      643    1.375936524    2.310293268    0.978945459
  207 SOLV  OW       644    1.929501607    3.064221826    1.225611602
  207 SOLV  HW1      645    1.967617390    3.122008214    1.297791443
  207 SOLV  HW2      646    1.953160727    3.102515582    1.136304433
  208 SOLV  OW       647    0.203101686    0.921088724    3.202410939
  208 SOLV  HW1      648    0.290265549    0.889170076    3.165192784
  208 SOLV  HW2      649    0.219662193    0.996278891    3.266236733
  209 SOLV  OW       650    1.091191299    1.688833576    3.360265448
  209 SOLV  HW1      651    1.164648309    1.717563697    3.298777686
  209 SOLV  HW2      652    1.005250153    1.683697338    3.309375310
  210 SOLV  OW       653    1.591006249    1.009712894    2.566497944
  210 SOLV  HW1      654    1.616779455    1.063332070    2.646888637
  210 SOLV  HW2      655    1.584596458    0.913103591    2.591547236
  211 SOLV  OW       656    0.118784458    0.444978570    1.150272665
  211 SOLV  HW1      657    0.160481233    0.534962386    1.137371557
  211 SOLV  HW2      658    0.122698174    0.393833918    1.064418093
  212 SOLV  OW       659    2.661913169    1.733873888    0.763811671
  212 SOLV  HW1      660    2.676149906    1.784078169    0.678495192
  212 SOLV  HW2      661    2.567815668    1.700181064    0.767332012
  213 SOLV  OW       662    0.643681017    3.113970652    1.718788122
  213 SOLV  HW1      663    0.553459839    3.126614704    1.760044185
  213 SOLV  HW2      664    0.680414983    3.202786180    1.691143463
  214 SOLV  OW       665    3.311669710    2.623298076    1.051284651
  214 SOLV  HW1      666    3.258661388    2.662977227    0.976345416
  214 SOLV  HW2      667    3.314714224    2.523880587    1.040937578
  215 SOLV  OW       668    0.750786650    0.696417902    1.179214106
  215 SOLV  HW1      669    0.806135988    0.755018972    1.238411236
  215 SOLV  HW2      670    0.810672519    0.635300541    1.127443092
  216 SOLV  OW       671    3.447894656    1.774403048    1.767296524
  216 SOLV  HW1      672    3.474592567    1.841676891    1.836313050
  216 SOLV  HW2      673    3.348675004    1.762050512    1.769444382
  217 SOLV  OW       674    0.018004244    0.748513199    0.087903735
  217 SOLV  HW1      675    0.073233703    0.753452295    0.171132627
  217 SOLV  HW2      676    0.020797877    0.655389846    0.051544784
  218 SOLV  OW       677    2.281267279    3.012645808    2.462105241
  218 SOLV  HW1      678    2.320165773    3.051339013    2.378490219
  218 SOLV  HW2      679    2.186422079    2.985706842    2.445363640
  219 SOLV  OW       680    2.105014549    1.983206633    1.218250184
  219 SOLV  HW1      681    2.095219701    2.027038409    1.128891980
  219 SOLV  HW2      682    2.090417270    1.884717755    1.208821825
  220 SOLV  OW       683    1.810257041    0.243976301    2.128699186
  220 SOLV  HW1      684    1.895907044    0.233487111    2.078144731
  220 SOLV  HW2      685    1.782458718    0.155399143    2.165887299
  221 SOLV  OW       686    1.517829551    2.182769829    3.442374460
  221 SOLV  HW1      687    1.454849443    2.113413411    3.477379589
  221 SOLV  HW2      688    1.480349283    2.273782112    3.460098105
  222 SOLV  OW       689    0.510699794    2.301650077    0.285913840
  222 SOLV  HW1      690    0.479133397    2.232391030    0.350787595
  222 SOLV  HW2      691    0.581946709    2.262635635    0.227573559
  223 SOLV  OW       692    2.592473238    3.503649510    1.681259686
  223 SOLV  HW1      693    2.511037594    3.485833880    1.736495948
  223 SOLV  HW2      694    2.640954671    3.583006059    1.718032732
  224 SOLV  OW       695    2.354215634    3.340253564    1.239075020
  224 SOLV  HW1      696    2.357760190    3.241830455    1.256458602
  224 SOLV  HW2      697    2.419025149    3.387052156    1.299170124
  225 SOLV  OW       698    0.261786419    2.945184911    2.788688239
  225 SOLV  HW1      699    0.227521837    2.924457705    2.697046610
  225 SOLV  HW2      700    0.349744255    2.992235076    2.781515068
  226 SOLV  OW       701    1.886517790    1.805725796    2.654479437
  226 SOLV  HW1      702    1.853518857    1.730403967    2.711382028
  226 SOLV  HW2      703    1.821392474    1.881506892    2.658490258
  227 SOLV  OW       704    2.725434161    1.345015867    0.110248571
  227 SOLV  HW1      705    2.822457273    1.323103429    0.099837997
  227 SOLV  HW2      706    2.703164214    1.424962563    0.054440917
  228 SOLV  OW       707    1.076831036    3.423657705    3.322973924
  228 SOLV  HW1      708    0.983942014    3.391930069    3.303823009
  228 SOLV  HW2      709    1.074105234    3.519513940    3.351362061
  229 SOLV  OW       710    0.095315185    1.956891885    0.288278800
  229 SOLV  HW1      711    0.045190626    1.905424357    0.357840499
  229 SOLV  HW2      712    0.144022300    1.893282900    0.228431644
  230 SOLV  OW       713    0.332145199    3.104999797    2.197823482
  230 SOLV  HW1      714    0.269016986    3.175478445    2.230217487
  230 SOLV  HW2      715    0.416416535    3.108509453    2.251560842
  231 SOLV  OW       716    1.167972480    0.799125072    2.141057002
  231 SOLV  HW1      717    1.205592260    0.760564424    2.225315833
  231 SOLV  HW2      718    1.231936408    0.783466679    2.065790022
  232 SOLV  OW       719    1.563968730    0.229072825    1.121723299
  232 SOLV  HW1      720    1.645505883    0.208001973    1.067785342
  232 SOLV  HW2      721    1.523885976    0.314809911    1.089411120
  233 SOLV  OW       722    2.482363597    3.482764055    3.389974965
  233 SOLV  HW1      723    2.552491601    3.519677118    3.328985975
  233 SOLV  HW2      724    2.428226887    3.414420775    3.340979565
  234 SOLV  OW       725    2.390151280    1.954985017    1.014656851
  234 SOLV  HW1      726    2.406737964    2.006879283    1.098523206
  234 SOLV  HW2      727    2.424175843    1.861625510    1.025967891
  235 SOLV  OW       728    3.311980809    3.281984193    1.945726398
  235 SOLV  HW1      729    3.331411665    3.248327031    2.037866538
  235 SOLV  HW2      730    3.369935691    3.361133623    1.926264528
  236 SOLV  OW       731    2.050490470    2.708566256    1.041806475
  236 SOLV  HW1      732    1.965263474    2.760678679    1.046369678
  236 SOLV  HW2      733    2.117663200    2.749068864    1.103850589
  237 SOLV  OW       734    0.434830086    3.349889062    0.568182711
  237 SOLV  HW1      735    0.405617919    3.261616944    0.531348764
  237 SOLV  HW2      736    0.507245716    3.387730248    0.510510401
  238 SOLV  OW       737    3.183908859    3.111932366    1.075768159
  238 SOLV  HW1      738    3.217062480    3.090683518    0.983846832
  238 SOLV  HW2      739    3.148186867    3.205318641    1.077531932
  239 SOLV  OW       740    0.543852357    0.150927476    0.021609372
  239 SOLV  HW1      741    0.512802040    0.203668453   -0.057475616
  239 SOLV  HW2      742    0.476226387    0.157935784    0.094955663
  240 SOLV  OW       743    2.327578344    1.444435522    1.115017712
  240 SOLV  HW1      744    2.340165783    1.403473542    1.024654988
  240 SOLV  HW2      745    2.230126124    1.446462930    1.137394501
  241 SOLV  OW       746    2.443417027    0.218183196    3.000550425
  241 SOLV  HW1      747    2.438883243    0.125454140    2.963388931
  241 SOLV  HW2      748    2.538293834    0.240494522    3.022928189
  242 SOLV  OW       749    3.028542212    3.326068793    1.928477138
  242 SOLV  HW1      750    3.002199903    3.332940784    1.832253077
  242 SOLV  HW2      751    3.128071793    3.319233945    1.935355765
  243 SOLV  OW       752    0.496155168    2.919235574    0.117726784
  243 SOLV  HW1      753    0.561642402    2.871367167    0.059228668
  243 SOLV  HW2      754    0.490353143    2.872850154    0.206139029
  244 SOLV  OW       755    2.424167018    2.604109471    2.713928322
  244 SOLV  HW1      756    2.348274692    2.663862150    2.688014535
  244 SOLV  HW2      757    2.392908980    2.538397569    2.782531365
  245 SOLV  OW       758    0.299835569    1.260084441    1.502834082
  245 SOLV  HW1      759    0.340517372    1.329406883    1.443327592
  245 SOLV  HW2      760    0.339926441    1.266921507    1.594199194
  246 SOLV  OW       761    0.114724498    3.243187561    1.350428735
  246 SOLV  HW1      762    0.137592960    3.175907311    1.280058298
  246 SOLV  HW2      763    0.134322109    3.335110995    1.316259130
  247 SOLV  OW       764    3.265606846    0.169395142    0.058201907
  247 SOLV  HW1      765    3.176855129    0.151121522    0.015884315
  247 SOLV  HW2      766    3.257874570    0.159518173    0.157420028
  248 SOLV  OW       767    0.653508430    0.875920184    0.770110928
  248 SOLV  HW1      768    0.646702872    0.933402044    0.851666027
  248 SOLV  HW2      769    0.566418303    0.877367634    0.720969644
  249 SOLV  OW       770    3.251618922    2.130579437    2.809554734
  249 SOLV  HW1      771    3.272860092    2.170899141    2.898567667
  249 SOLV  HW2      772    3.184399595    2.057463452    2.821291712
  250 SOLV  OW       773    2.349731885    0.909624809    0.858331713
  250 SOLV  HW1      774    2.285783386    0.986466727    0.855562371
  250 SOLV  HW2      775    2.439593474    0.939904471    0.826555049
  251 SOLV  OW       776    2.638348558    1.132648107    1.676420857
  251 SOLV  HW1      777    2.620970258    1.083101465    1.761539692
  251 SOLV  HW2      778    2.733220226    1.164264260    1.675055258
  252 SOLV  OW       779    2.090823244    1.730003136    1.262613469
  252 SOLV  HW1      780    2.174373501    1.738872673    1.316861252
  252 SOLV  HW2      781    2.012135709    1.721603940    1.323767897
  253 SOLV  OW       782    2.409745507    1.271465038    2.195765934
  253 SOLV  HW1      783    2.319170150    1.313847290    2.197042018
  253 SOLV  HW2      784    2.400787915    1.173216491    2.212159252
  254 SOLV  OW       785    2.121160247    3.202094382    2.036239807
  254 SOLV  HW1      786    2.066134121    3.138166126    2.089974000
  254 SOLV  HW2      787    2.159726876    3.154542577    1.957161275
  255 SOLV  OW       788    3.084935807    2.164092089    2.381884870
  255 SOLV  HW1      789    3.178869418    2.188286481    2.406233702
  255 SOLV  HW2      790    3.021416129    2.212065554    2.442428030
  256 SOLV  OW       791    1.161573100    3.114662302    0.796298617
  256 SOLV  HW1      792    1.118450075    3.083279073    0.880897895
  256 SOLV  HW2      793    1.119171647    3.200403215    0.767106741
  257 SOLV  OW       794    3.382817380    2.581413866    0.476218822
  257 SOLV  HW1      795    3.355925059    2.538764014    0.562587780
  257 SOLV  HW2      796    3.480799177    2.601367097    0.478004564
  258 SOLV  OW       797    3.038990339    2.831002800    0.131206914
  258 SOLV  HW1      798    2.987671054    2.913886639    0.108886370
  258 SOLV  HW2      799    3.025260738    2.808266855    0.227623428
  259 SOLV  OW       800    1.842997290    0.473064018    1.748297795
  259 SOLV  HW1      801    1.885072367    0.493727046    1.836632033
  259 SOLV  HW2      802    1.819250392    0.375993678    1.744609715
  260 SOLV  OW       803    3.000758269    1.196005790    0.271694862
  260 SOLV  HW1      804    2.952734637    1.123020185    0.223024911
  260 SOLV  HW2      805    3.094911723    1.167591539    0.289853668
  261 SOLV  OW       806    2.930188516    2.355004963    2.009666554
  261 SOLV  HW1      807    2.886488594    2.346720553    1.920093133
  261 SOLV  HW2      808    3.002101074    2.424371702    2.005363675
  262 SOLV  OW       809    1.287920137    0.033040173    2.368931598
  262 SOLV  HW1      810    1.380600148    0.053911684    2.400181162
  262 SOLV  HW2      811    1.255480363    0.106571250    2.309412106
  263 SOLV  OW       812    0.753233548    0.779269211    1.722343157
  263 SOLV  HW1      813    0.778207180    0.845638720    1.651822020
  263 SOLV  HW2      814    0.836054583    0.745244443    1.766894514
  264 SOLV  OW       815    0.577884596    2.413365286    2.415877978
  264 SOLV  HW1      816    0.504446235    2.387177336    2.478508890
  264 SOLV  HW2      817    0.601747922    2.509333266    2.430787591
  265 SOLV  OW       818    1.934264509    0.048836467    0.305300534
  265 SOLV  HW1      819    1.872630213    0.060290372    0.227389111
  265 SOLV  HW2      820    1.881461869    0.051363666    0.390198268
  266 SOLV  OW       821    1.926763286    3.072174246    2.149329517
  266 SOLV  HW1      822    1.953322332    3.096930739    2.242506448
  266 SOLV  HW2      823    1.827474299    3.079499745    2.139937913
  267 SOLV  OW       824    0.623478055    1.988778935    2.243805605
  267 SOLV  HW1      825    0.640000849    2.070216229    2.188154572
  267 SOLV  HW2      826    0.688486964    1.917209630    2.218239275
  268 SOLV  OW       827    0.904821582    1.220104894    3.416247467
  268 SOLV  HW1      828    0.864365933    1.220607138    3.507707889
  268 SOLV  HW2      829    0.947812712    1.131407169    3.399324253
  269 SOLV  OW       830    1.832781989    0.956965899    0.278703028
  269 SOLV  HW1      831    1.748150425    0.910588003    0.304936573
  269 SOLV  HW2      832    1.873910440    0.999395052    0.359385983
  270 SOLV  OW       833    2.197051889    0.114706921    0.251136235
  270 SOLV  HW1      834    2.102535353    0.096892467    0.278540541
  270 SOLV  HW2      835    2.232573923    0.035899970    0.200843068
  271 SOLV  OW       836    1.665507576    2.211007158    1.413619865
  271 SOLV  HW1      837    1.624431387    2.179660947    1.327991691
  271 SOLV  HW2      838    1.686559245    2.308533026    1.406726236
  272 SOLV  OW       839    3.119369572    1.056131264    0.835061160
  272 SOLV  HW1      840    3.027681003    1.088139178    0.811210208
  272 SOLV  HW2      841    3.115035377    0.960044376    0.862424206
  273 SOLV  OW       842    0.828431680    1.564264171    1.909561966
  273 SOLV  HW1      843    0.926657552    1.559292539    1.891420398
  273 SOLV  HW2      844    0.790069701    1.471912294    1.910797289
  274 SOLV  OW       845    3.326928610    3.317568116    0.006116512
  274 SOLV  HW1      846    3.338530699    3.397248158   -0.053200408
  274 SOLV  HW2      847    3.408799746    3.305666680    0.062307625
  275 SOLV  OW       848    0.036315395    1.185747238    0.808064089
  275 SOLV  HW1      849   -0.017389811    1.202469601    0.725372435
  275 SOLV  HW2      850    0.095152781    1.106103252    0.794036134
  276 SOLV  OW       851    2.890143929    1.938330252    3.213062686
  276 SOLV  HW1      852    2.949335559    1.896732887    3.144011402
  276 SOLV  HW2      853    2.827803048    1.869156142    3.249540468
  277 SOLV  OW       854    0.458566581    3.013783010    3.283521326
  277 SOLV  HW1      855    0.492711019    3.046747370    3.371552872
  277 SOLV  HW2      856    0.437520656    3.091818160    3.224618670
  278 SOLV  OW       857    3.358743336    0.979087144    0.993023591
  278 SOLV  HW1      858    3.397372259    0.938374557    0.910255818
  278 SOLV  HW2      859    3.292521938    1.049601314    0.967673119
  279 SOLV  OW       860    2.118723925    2.243170607    3.491315845
  279 SOLV  HW1      861    2.068270581    2.169940893    3.445577052
  279 SOLV  HW2      862    2.122203219    2.224887016    3.589579483
  280 SOLV  OW       863    0.892139535    0.488359619    0.635496749
  280 SOLV  HW1      864    0.918419936    0.398782967    0.671376220
  280 SOLV  HW2      865    0.824183138    0.476603502    0.563069239
  281 SOLV  OW       866    1.523428571    1.702059799    0.338084483
  281 SOLV  HW1      867    1.549411136    1.781107479    0.282604312
  281 SOLV  HW2      868    1.424881552    1.704165811    0.354987835
  282 SOLV  OW       869    1.757427255    2.493575084    1.376237837
  282 SOLV  HW1      870    1.737555610    2.582585850    1.335196808
  282 SOLV  HW2      871    1.833749448    2.450834508    1.327757613
  283 SOLV  OW       872    3.151208100    0.156042928    3.192390513
  283 SOLV  HW1      873    3.103640993    0.101057803    3.123718728
  283 SOLV  HW2      874    3.213402101    0.219740728    3.146824452
  284 SOLV  OW       875    3.145021423    1.716943179    3.383103080
  284 SOLV  HW1      876    3.176726258    1.779005898    3.454832151
  284 SOLV  HW2      877    3.194554042    1.630313062    3.389719766
  285 SOLV  OW       878    1.107648325    0.932061377    3.190074990
  285 SOLV  HW1      879    1.068280851    1.018206226    3.157966111
  285 SOLV  HW2      880    1.086577645    0.919912336    3.287080597
  286 SOLV  OW       881    1.562762967    1.082009091    0.717583130
  286 SOLV  HW1      882    1.523934784    1.097872633    0.808370085
  286 SOLV  HW2      883    1.617228716    1.161328467    0.690316660
  287 SOLV  OW       884    2.343911200    1.156173953    1.667330370
  287 SOLV  HW1      885    2.348717517    1.219550303    1.744545207
  287 SOLV  HW2      886    2.434224742    1.116338200    1.651256472
  288 SOLV  OW       887    3.011593440    1.213106747    2.140974759
  288 SOLV  HW1      888    2.938175971    1.229953478    2.075189999
  288 SOLV  HW2      889    3.043046252    1.300170650    2.178818106
  289 SOLV  OW       890    0.980793830    1.157814115    0.472503676
  289 SOLV  HW1      891    1.008005559    1.205163980    0.388723531
  289 SOLV  HW2      892    1.061195341    1.115901507    0.514699996
  290 SOLV  OW       893    2.834790084    0.907221101    2.409245968
  290 SOLV  HW1      894    2.901748041    0.981505818    2.409273061
  290 SOLV  HW2      895    2.881981240    0.819834623    2.397495535
  291 SOLV  OW       896    3.040680562    1.346535718    0.755370610
  291 SOLV  HW1      897    3.019350702    1.357566133    0.658286479
  291 SOLV  HW2      898    3.071529824    1.433976909    0.792844067
  292 SOLV  OW       899    1.449875172    1.677158937    2.881071952
  292 SOLV  HW1      900    1.397058804    1.619644797    2.818588254
  292 SOLV  HW2      901    1.389643316    1.712783498    2.952518103
  293 SOLV  OW       902    0.400581833    0.711746540    1.683010448
  293 SOLV  HW1      903    0.303367103    0.732554510    1.672146360
  293 SOLV  HW2      904    0.438809970    0.768358180    1.756053087
  294 SOLV  OW       905    2.950400736    2.129773258    0.884853960
  294 SOLV  HW1      906    2.975330551    2.032927924    0.883719271
  294 SOLV  HW2      907    2.878341818    2.146415472    0.817531856
  295 SOLV  OW       908    2.522185399    0.294142142    1.266188660
  295 SOLV  HW1      909    2.567108602    0.260897958    1.349125729
  295 SOLV  HW2      910    2.424611947    0.306946736    1.284001038
  296 SOLV  OW       911    0.318048826    2.405355756    0.766231984
  296 SOLV  HW1      912    0.281749777    2.440400508    0.852582379
  296 SOLV  HW2      913    0.396536355    2.460641465    0.738208617
  297 SOLV  OW       914    2.797930665    3.036975092    2.453221026
  297 SOLV  HW1      915    2.896577670    3.022470551    2.445452826
  297 SOLV  HW2      916    2.761907804    2.981495775    2.528230279
  298 SOLV  OW       917    0.534600565    1.238566342    0.556709711
  298 SOLV  HW1      918    0.608120932    1.176880998    0.528574038
  298 SOLV  HW2      919    0.470190017    1.189162537    0.615125979
  299 SOLV  OW       920    0.027105729    2.113392464    2.632655745
  299 SOLV  HW1      921   -0.058074993    2.093822142    2.584060959
  299 SOLV  HW2      922    0.102097948    2.120497181    2.566884488
  300 SOLV  OW       923    2.947764537    0.128304395    2.245990146
  300 SOLV  HW1      924    2.925601680    0.180485693    2.328379684
  300 SOLV  HW2      925    2.883156352    0.052604485    2.236120252
  301 SOLV  OW       926    1.267887041    1.941093293    0.685999978
  301 SOLV  HW1      927    1.199411818    1.931655512    0.758278695
  301 SOLV  HW2      928    1.234691995    1.896839178    0.602682603
  302 SOLV  OW       929    2.974597117    0.260490165    0.188146428
  302 SOLV  HW1      930    2.884829071    0.301507816    0.172038779
  302 SOLV  HW2      931    3.015254485    0.300518039    0.270273865
  303 SOLV  OW       932    2.059310891    1.486934867    1.158902912
  303 SOLV  HW1      933    2.008613142    1.432031918    1.225367003
  303 SOLV  HW2      934    2.056227359    1.583175449    1.185926775
  304 SOLV  OW       935    3.374975837    1.671632887    2.560658283
  304 SOLV  HW1      936    3.344075710    1.670505509    2.655767859
  304 SOLV  HW2      937    3.295893240    1.664543638    2.499851479
  305 SOLV  OW       938    3.473908862    2.470121223    2.564582438
  305 SOLV  HW1      939    3.485910997    2.426040278    2.653545462
  305 SOLV  HW2      940    3.475723117    2.569446876    2.576100214
  306 SOLV  OW       941    0.985570414    0.252800403    0.748529163
  306 SOLV  HW1      942    1.050627191    0.193957523    0.796543097
  306 SOLV  HW2      943    0.894149837    0.212615197    0.753782302
  307 SOLV  OW       944    3.049132238    2.062482602    3.370009666
  307 SOLV  HW1      945    3.000845857    2.141071893    3.408665782
  307 SOLV  HW2      946    2.986550451    2.010056591    3.312241491
  308 SOLV  OW       947    3.295400052    2.886523422    0.011680510
  308 SOLV  HW1      948    3.200989825    2.911547306    0.033185789
  308 SOLV  HW2      949    3.336973842    2.958277453   -0.044219976
  309 SOLV  OW       950    2.692037955    0.286738884    3.089104233
  309 SOLV  HW1      951    2.783861092    0.258814945    3.060985030
  309 SOLV  HW2      952    2.698772080    0.353674954    3.163104817
  310 SOLV  OW       953    2.837776110    3.102343513    1.274503879
  310 SOLV  HW1      954    2.844776538    3.107671818    1.174890963
  310 SOLV  HW2      955    2.769328041    3.033865322    1.299519223
  311 SOLV  OW       956    0.070602145    1.499700805    2.632987684
  311 SOLV  HW1      957    0.004282138    1.573993393    2.642153599
  311 SOLV  HW2      958    0.109485597    1.478502170    2.722656210
  312 SOLV  OW       959    3.296487119    1.381787774    0.449222503
  312 SOLV  HW1      960    3.201068545    1.398771652    0.473895171
  312 SOLV  HW2      961    3.306258024    1.287707590    0.416737850
  313 SOLV  OW       962    0.629913034    1.919038338    0.235809370
  313 SOLV  HW1      963    0.570555752    1.890674841    0.311133940
  313 SOLV  HW2      964    0.645721573    2.017643586    0.241162168
  314 SOLV  OW       965    2.469240256    3.128278607    3.155609882
  314 SOLV  HW1      966    2.461566518    3.222165659    3.122020851
  314 SOLV  HW2      967    2.564712135    3.108589343    3.177953079
  315 SOLV  OW       968    0.717155463    2.921359336    3.332539711
  315 SOLV  HW1      969    0.625902081    2.949236185    3.302607933
  315 SOLV  HW2      970    0.748915148    2.983110027    3.404500413
  316 SOLV  OW       971    1.609522350    2.040548221    1.887067347
  316 SOLV  HW1      972    1.600904270    1.941566051    1.875652094
  316 SOLV  HW2      973    1.706303828    2.065754097    1.887282854
  317 SOLV  OW       974    1.350494988    0.777372902    0.775898680
  317 SOLV  HW1      975    1.385701343    0.822727475    0.857784843
  317 SOLV  HW2      976    1.391235784    0.819034968    0.694620057
  318 SOLV  OW       977    1.885965846    2.457437134    1.732813981
  318 SOLV  HW1      978    1.859311022    2.448482869    1.636839722
  318 SOLV  HW2      979    1.812741535    2.422265374    1.791147653
  319 SOLV  OW       980    2.916747466    2.482775134    1.274626144
  319 SOLV  HW1      981    2.935435018    2.412391083    1.206091270
  319 SOLV  HW2      982    2.993487437    2.488257589    1.338524861
  320 SOLV  OW       983    1.728859783    0.539307502    3.247330629
  320 SOLV  HW1      984    1.824509897    0.525957991    3.221350207
  320 SOLV  HW2      985    1.693061733    0.620856428    3.201850519
  321 SOLV  OW       986    2.235978752    2.976303983    3.228800889
  321 SOLV  HW1      987    2.166609499    3.036133166    3.268928857
  321 SOLV  HW2      988    2.324295062    3.023229156    3.228484307
  322 SOLV  OW       989    3.381712477    0.159107869    2.889623883
  322 SOLV  HW1      990    3.292215087    0.115712394    2.879182106
  322 SOLV  HW2      991    3.391909804    0.192279666    2.983419472
  323 SOLV  OW       992    0.582587851    2.892883037    1.397672021
  323 SOLV  HW1      993    0.650903236    2.844249510    1.343176817
  323 SOLV  HW2      994    0.566412809    2.843147504    1.482916450
  324 SOLV  OW       995    2.614506329    2.655918404    1.250791541
  324 SOLV  HW1      996    2.569758750    2.696399137    1.171034944
  324 SOLV  HW2      997    2.557406607    2.669909281    1.331698331
  325 SOLV  OW       998    1.263700608    2.000847243    2.633141848
  325 SOLV  HW1      999    1.174306657    2.027255632    2.596904947
  325 SOLV  HW2     1000    1.303912193    1.930450628    2.574584369
  326 SOLV  OW      1001    2.258911403    0.072718588    2.628317114
  326 SOLV  HW1     1002    2.174469246    0.126266515    2.626374258
  326 SOLV  HW2     1003    2.258596463    0.007255987    2.552712074
  327 SOLV  OW      1004    0.946878988    0.535965482    1.465182872
  327 SOLV  HW1     1005    0.847127744    0.530183942    1.460917800
  327 SOLV  HW2     1006    0.978248700    0.504808651    1.554888016
  328 SOLV  OW      1007    3.219512560    3.060518333    0.404303542
  328 SOLV  HW1     1008    3.275953158    2.986096603    0.368561681
  328 SOLV  HW2     1009    3.130067043    3.024629717    0.431007277
  329 SOLV  OW      1010    2.094047454    0.454111749    2.506092411
  329 SOLV  HW1     1011    2.158244174    0.462947526    2.582267098
  329 SOLV  HW2     1012    2.095170781    0.538012980    2.451676376
  330 SOLV  OW      1013    0.979185296    2.091400235    2.534716821
  330 SOLV  HW1     1014    1.042225341    2.162044545    2.502536975
  330 SOLV  HW2     1015    0.962576205    2.025611607    2.461258244
  331 SOLV  OW      1016    1.012822803    1.415807166    1.361487574
  331 SOLV  HW1     1017    0.951227757    1.462459970    1.424968097
  331 SOLV  HW2     1018    0.983283955    1.320953501    1.350067994
  332 SOLV  OW      1019    2.771395313    2.521350141    1.783549733
  332 SOLV  HW1     1020    2.776884909    2.520769810    1.683692228
  332 SOLV  HW2     1021    2.719783372    2.441488595    1.814539145
  333 SOLV  OW      1022    2.375417683    1.601531429    0.743405815
  333 SOLV  HW1     1023    2.388017292    1.514076548    0.790251477
  333 SOLV  HW2     1024    2.278460865    1.626035676    0.744104378
  334 SOLV  OW      1025    1.821982611    3.471417060    3.307564126
  334 SOLV  HW1     1026    1.787936843    3.383278539    3.340336877
  334 SOLV  HW2     1027    1.749850028    3.518031036    3.256323956
  335 SOLV  OW      1028    2.782120410    0.635776704    1.677583293
  335 SOLV  HW1     1029    2.760778467    0.645120711    1.774841094
  335 SOLV  HW2     1030    2.819108004    0.722079830    1.643152176
  336 SOLV  OW      1031    1.155883028    1.397130785    3.521116159
  336 SOLV  HW1     1032    1.126166875    1.471098333    3.460722010
  336 SOLV  HW2     1033    1.168744559    1.313598675    3.467650952
  337 SOLV  OW      1034    1.537290761    2.399885086    0.284614779
  337 SOLV  HW1     1035    1.552842427    2.342606230    0.365106800
  337 SOLV  HW2     1036    1.623266150    2.443093878    0.257358280
  338 SOLV  OW      1037    2.752123030    1.573524083    3.475158039
  338 SOLV  HW1     1038    2.771305051    1.546812475    3.380710912
  338 SOLV  HW2     1039    2.838027149    1.594012044    3.522087622
  339 SOLV  OW      1040    0.099605834    1.212420578    3.428941794
  339 SOLV  HW1     1041    0.176247970    1.154332461    3.401494047
  339 SOLV  HW2     1042    0.106031177    1.232018433    3.526799688
  340 SOLV  OW      1043    2.004472066    3.176775160    2.388179562
  340 SOLV  HW1     1044    1.982225479    3.250438532    2.324299721
  340 SOLV  HW2     1045    2.003733473    3.212369268    2.481637413
  341 SOLV  OW      1046    1.464391703    3.014865671    3.479889044
  341 SOLV  HW1     1047    1.396427919    2.953953616    3.520783570
  341 SOLV  HW2     1048    1.418144407    3.083346437    3.423557527
  342 SOLV  OW      1049    2.595535545    1.177371203    0.286692312
  342 SOLV  HW1     1050    2.616646914    1.242523706    0.213815182
  342 SOLV  HW2     1051    2.604081718    1.084137062    0.251535186
  343 SOLV  OW      1052    2.022802413    1.498851702    2.033313814
  343 SOLV  HW1     1053    2.115112656    1.534863760    2.046808954
  343 SOLV  HW2     1054    2.022054317    1.400832725    2.053159190
  344 SOLV  OW      1055    0.759824540    2.316366311    3.110827097
  344 SOLV  HW1     1056    0.830858042    2.327940990    3.180266778
  344 SOLV  HW2     1057    0.669898002    2.328948165    3.152737473
  345 SOLV  OW      1058    0.842849941    2.235837461    0.562961395
  345 SOLV  HW1     1059    0.917294692    2.247599574    0.497224393
  345 SOLV  HW2     1060    0.881015425    2.218893235    0.653834651
  346 SOLV  OW      1061    2.254796921    0.926803386    0.145833458
  346 SOLV  HW1     1062    2.235708527    0.846606748    0.202454628
  346 SOLV  HW2     1063    2.244366595    1.009669482    0.200843912
  347 SOLV  OW      1064    0.201327144    2.689190411    2.868719579
  347 SOLV  HW1     1065    0.234041972    2.773574487    2.826162246
  347 SOLV  HW2     1066    0.147801572    2.711548945    2.950188201
  348 SOLV  OW      1067    1.573843092    1.132297206    0.219304308
  348 SOLV  HW1     1068    1.634989286    1.153917116    0.295421918
  348 SOLV  HW2     1069    1.618080630    1.066068650    0.158815651
  349 SOLV  OW      1070    0.919463818    2.380785405    1.778735225
  349 SOLV  HW1     1071    0.867789079    2.466220224    1.773048629
  349 SOLV  HW2     1072    0.985760270    2.376909344    1.703959001
  350 SOLV  OW      1073    2.056639955    0.555554902    0.995000390
  350 SOLV  HW1     1074    2.153597368    0.545949543    0.972444549
  350 SOLV  HW2     1075    2.002140030    0.548501858    0.911443137
  351 SOLV  OW      1076    2.054604038    2.534294487    0.836435650
  351 SOLV  HW1     1077    2.102545900    2.611049052    0.879004803
  351 SOLV  HW2     1078    1.955893301    2.547372289    0.845758800
  352 SOLV  OW      1079    1.371051193    0.815258028    1.660651916
  352 SOLV  HW1     1080    1.404816228    0.831717726    1.567973932
  352 SOLV  HW2     1081    1.324813399    0.897289126    1.694313965
  353 SOLV  OW      1082    3.110887253    1.596927349    0.859869486
  353 SOLV  HW1     1083    3.017216305    1.591849112    0.894537628
  353 SOLV  HW2     1084    3.173689541    1.613587343    0.935896882
  354 SOLV  OW      1085    2.015390300    0.098908639    1.943287372
  354 SOLV  HW1     1086    1.994360523    0.086219706    1.846349515
  354 SOLV  HW2     1087    2.095285446    0.158334178    1.952536104
  355 SOLV  OW      1088    2.902105023    3.223722923    1.028573413
  355 SOLV  HW1     1089    2.931600016    3.301181752    1.084538153
  355 SOLV  HW2     1090    2.945726318    3.229011842    0.938733614
  356 SOLV  OW      1091    3.063000027    0.572802792    3.366151500
  356 SOLV  HW1     1092    3.134812368    0.545167373    3.430033461
  356 SOLV  HW2     1093    3.036944181    0.494637098    3.309470112
  357 SOLV  OW      1094    2.667721858    0.088578721    0.705779099
  357 SOLV  HW1     1095    2.653939564    0.007701941    0.762967980
  357 SOLV  HW2     1096    2.641818166    0.067529329    0.611505883
  358 SOLV  OW      1097    1.863971263    1.486074318    1.604645265
  358 SOLV  HW1     1098    1.952525980    1.502205884    1.648233784
  358 SOLV  HW2     1099    1.841384349    1.563465117    1.545462892
  359 SOLV  OW      1100    3.051037108    3.322592368    0.012748717
  359 SOLV  HW1     1101    3.150103532    3.322483434   -0.000945683
  359 SOLV  HW2     1102    3.030940694    3.326566283    0.110636395
  360 SOLV  OW      1103    2.222467545    1.218470615    3.427209561
  360 SOLV  HW1     1104    2.200702910    1.278065534    3.504507402
  360 SOLV  HW2     1105    2.157950305    1.142102791    3.424832752
  361 SOLV  OW      1106    2.859313872    1.631882297    0.957186893
  361 SOLV  HW1     1107    2.789228539    1.677390363    0.902242040
  361 SOLV  HW2     1108    2.819479884    1.552199224    1.002636496
  362 SOLV  OW      1109    3.004613951    1.405043223    3.357661557
  362 SOLV  HW1     1110    3.074383429    1.442632431    3.296659454
  362 SOLV  HW2     1111    3.034579932    1.315867498    3.391598094
  363 SOLV  OW      1112    3.494941892    1.996087587    3.194907153
  363 SOLV  HW1     1113    3.427909971    1.975962298    3.123479543
  363 SOLV  HW2     1114    3.462493446    2.072683090    3.250408463
  364 SOLV  OW      1115    0.594243901    3.439366279    3.406167847
  364 SOLV  HW1     1116    0.584410343    3.523475926    3.459373670
  364 SOLV  HW2     1117    0.683145716    3.439128083    3.360359633
  365 SOLV  OW      1118    3.109069067    0.777822075    0.921435013
  365 SOLV  HW1     1119    3.038788259    0.722044550    0.965590265
  365 SOLV  HW2     1120    3.197249679    0.731016897    0.927233552
  366 SOLV  OW      1121    0.833328824    0.282325883    1.761931627
  366 SOLV  HW1     1122    0.742376775    0.291719007    1.802446616
  366 SOLV  HW2     1123    0.878568423    0.371507923    1.760582836
  367 SOLV  OW      1124    0.977257397    0.141347998    2.254802445
  367 SOLV  HW1     1125    1.040409975    0.165167361    2.181001699
  367 SOLV  HW2     1126    0.904359377    0.209648217    2.259606407
  368 SOLV  OW      1127    0.257617023    1.590547071    1.113441444
  368 SOLV  HW1     1128    0.234054306    1.654332876    1.186778116
  368 SOLV  HW2     1129    0.215359045    1.501754398    1.131666346
  369 SOLV  OW      1130    2.758913635    1.764915232    2.344778066
  369 SOLV  HW1     1131    2.758349432    1.691569579    2.276805534
  369 SOLV  HW2     1132    2.803998865    1.845528378    2.306424970
  370 SOLV  OW      1133    0.777742026    1.657969589    0.138284773
  370 SOLV  HW1     1134    0.727001120    1.710863990    0.070257492
  370 SOLV  HW2     1135    0.722739545    1.579683139    0.167406528
  371 SOLV  OW      1136    0.022823471    0.383397159    2.826207186
  371 SOLV  HW1     1137    0.005937274    0.285744699    2.812790115
  371 SOLV  HW2     1138    0.046559623    0.425451077    2.738634868
  372 SOLV  OW      1139    1.074470752    2.438519090    0.074779139
  372 SOLV  HW1     1140    1.168874512    2.440266283    0.107741000
  372 SOLV  HW2     1141    1.036869816    2.531173439    0.076473425
  373 SOLV  OW      1142    1.627050914    3.125898741    0.162516098
  373 SOLV  HW1     1143    1.627148792    3.042616846    0.217885933
  373 SOLV  HW2     1144    1.561840953    3.115859098    0.087358271
  374 SOLV  OW      1145    0.999863179    2.768341146    2.500398412
  374 SOLV  HW1     1146    0.922994422    2.770499207    2.564337301
  374 SOLV  HW2     1147    0.989409609    2.690612065    2.438344923
  375 SOLV  OW      1148    3.171975082    2.477599671    2.337286646
  375 SOLV  HW1     1149    3.164015054    2.467384297    2.436455195
  375 SOLV  HW2     1150    3.080861056    2.475129731    2.296125465
  376 SOLV  OW      1151    1.051836630    1.929455383    1.656000284
  376 SOLV  HW1     1152    0.970083477    1.975438571    1.690695667
  376 SOLV  HW2     1153    1.131470688    1.958563322    1.709037044
  377 SOLV  OW      1154    0.435342417    1.948653464    3.158664979
  377 SOLV  HW1     1155    0.362294690    1.921344217    3.221274665
  377 SOLV  HW2     1156    0.406347489    2.029013751    3.106672596
  378 SOLV  OW      1157    2.957180186    2.011943610    2.650562337
  378 SOLV  HW1     1158    3.011036356    2.011278349    2.566295673
  378 SOLV  HW2     1159    2.905867189    1.926423641    2.657980659
  379 SOLV  OW      1160    2.950431329    2.286404967    2.786364343
  379 SOLV  HW1     1161    2.983473577    2.376199257    2.815470116
  379 SOLV  HW2     1162    3.027009210    2.222159985    2.783165886
  380 SOLV  OW      1163    2.992401358    2.732053673    0.400816482
  380 SOLV  HW1     1164    2.974977316    2.789578149    0.480748370
  380 SOLV  HW2     1165    2.922627994    2.660615662    0.395336209
  381 SOLV  OW      1166    3.267964238    2.036801392    1.496092575
  381 SOLV  HW1     1167    3.256706765    1.947865095    1.540425984
  381 SOLV  HW2     1168    3.297477782    2.104261837    1.563766831
  382 SOLV  OW      1169    1.223644194    2.504145626    0.324946636
  382 SOLV  HW1     1170    1.302753057    2.450371309    0.354131056
  382 SOLV  HW2     1171    1.190802642    2.559380887    0.401576060
  383 SOLV  OW      1172    0.157210041    1.013120130    2.848741571
  383 SOLV  HW1     1173    0.059083552    1.009719378    2.829724037
  383 SOLV  HW2     1174    0.197882831    0.923686454    2.830052966
  384 SOLV  OW      1175    2.870280138    2.202560415    0.530025928
  384 SOLV  HW1     1176    2.811583932    2.187933243    0.609656132
  384 SOLV  HW2     1177    2.920633693    2.118533460    0.509874607
  385 SOLV  OW      1178    3.527366764    0.979475280    1.706293185
  385 SOLV  HW1     1179    3.428810479    0.963094934    1.710817553
  385 SOLV  HW2     1180    3.558091964    1.021565596    1.791653754
  386 SOLV  OW      1181    2.285880709    0.658569593    2.057640687
  386 SOLV  HW1     1182    2.287708549    0.708055642    1.970752715
  386 SOLV  HW2     1183    2.212135833    0.591037317    2.055972948
  387 SOLV  OW      1184    0.594554150    2.175224249    0.671464483
  387 SOLV  HW1     1185    0.527702720    2.133291027    0.610028116
  387 SOLV  HW2     1186    0.681708098    2.185879696    0.623584931
  388 SOLV  OW      1187    2.804012507    2.611025539    0.998923128
  388 SOLV  HW1     1188    2.762722254    2.696769614    0.968185277
  388 SOLV  HW2     1189    2.793629637    2.602701110    1.098042361
  389 SOLV  OW      1190    2.512680780    3.477530266    1.415644684
  389 SOLV  HW1     1191    2.587582092    3.499604335    1.353159899
  389 SOLV  HW2     1192    2.542035540    3.493711488    1.509869177
  390 SOLV  OW      1193    3.417929583    1.278193821    1.012143833
  390 SOLV  HW1     1194    3.452441005    1.215425323    0.942349914
  390 SOLV  HW2     1195    3.419576788    1.232992497    1.101341580
  391 SOLV  OW      1196    0.336228983    0.781182007    3.501627117
  391 SOLV  HW1     1197    0.392171295    0.742680631    3.428211534
  391 SOLV  HW2     1198    0.247996278    0.734183872    3.504424273
  392 SOLV  OW      1199    3.193893778    2.946184805    3.210585236
  392 SOLV  HW1     1200    3.264159409    2.950794688    3.281599835
  392 SOLV  HW2     1201    3.237549407    2.937349931    3.121044056
  393 SOLV  OW      1202    2.395596603    2.081298826    2.073905265
  393 SOLV  HW1     1203    2.348443841    2.149623591    2.018150849
  393 SOLV  HW2     1204    2.493778170    2.100286911    2.073878909
  394 SOLV  OW      1205    3.365816965    0.261072555    1.634519975
  394 SOLV  HW1     1206    3.439469197    0.200907296    1.603606250
  394 SOLV  HW2     1207    3.389315122    0.299275070    1.723909480
  395 SOLV  OW      1208    3.314708264    2.280764382    3.072169414
  395 SOLV  HW1     1209    3.323449595    2.247256930    3.165991444
  395 SOLV  HW2     1210    3.253847313    2.360107832    3.070664596
  396 SOLV  OW      1211    0.599498518    1.173248751    1.701545485
  396 SOLV  HW1     1212    0.599624388    1.256477202    1.646108871
  396 SOLV  HW2     1213    0.635765166    1.097250002    1.647609519
  397 SOLV  OW      1214    2.101704424    2.242436782    1.067186544
  397 SOLV  HW1     1215    2.010927463    2.214605750    1.035776365
  397 SOLV  HW2     1216    2.162970310    2.251007867    0.988607834
  398 SOLV  OW      1217    1.154745039    0.367450071    0.215310277
  398 SOLV  HW1     1218    1.226238631    0.393798399    0.280088620
  398 SOLV  HW2     1219    1.143094318    0.439835652    0.147293265
  399 SOLV  OW      1220    1.817078233    1.687171288    3.170190909
  399 SOLV  HW1     1221    1.800721498    1.743292706    3.251336977
  399 SOLV  HW2     1222    1.808981829    1.743928933    3.088246897
  400 SOLV  OW      1223    2.502364659    1.893836192    1.661982973
  400 SOLV  HW1     1224    2.583187050    1.846482560    1.626948439
  400 SOLV  HW2     1225    2.515811346    1.992656687    1.654528344
  401 SOLV  OW      1226    0.657672792    0.927731729    3.409988588
  401 SOLV  HW1     1227    0.638211454    0.834060728    3.380851052
  401 SOLV  HW2     1228    0.735285935    0.927553078    3.473061342
  402 SOLV  OW      1229    0.560455529    2.891715224    0.637563787
  402 SOLV  HW1     1230    0.652636621    2.893181466    0.676323991
  402 SOLV  HW2     1231    0.493931391    2.913484750    0.708995670
  403 SOLV  OW      1232    0.340542287    2.755067067    3.321619323
  403 SOLV  HW1     1233    0.242091086    2.771399907    3.328148386
  403 SOLV  HW2     1234    0.385380621    2.836291989    3.284283378
  404 SOLV  OW      1235    1.303705677    2.860440260    1.119414241
  404 SOLV  HW1     1236    1.232296265    2.826464163    1.058190019
  404 SOLV  HW2     1237    1.388922997    2.871559892    1.068262448
  405 SOLV  OW      1238    1.495943721    2.062115500    0.688796941
  405 SOLV  HW1     1239    1.411687561    2.011709420    0.707822693
  405 SOLV  HW2     1240    1.566657876    1.998415204    0.658078575
  406 SOLV  OW      1241    1.782319910    2.122244892    0.391146846
  406 SOLV  HW1     1242    1.698512713    2.070817321    0.372886670
  406 SOLV  HW2     1243    1.861681866    2.064277731    0.372616439
  407 SOLV  OW      1244    0.774937310    2.549663489    0.773142887
  407 SOLV  HW1     1245    0.676570239    2.532171769    0.768673031
  407 SOLV  HW2     1246    0.790935829    2.639963225    0.813041102
  408 SOLV  OW      1247    1.133820386    0.977301185    1.336090035
  408 SOLV  HW1     1248    1.149501014    1.013485395    1.244185125
  408 SOLV  HW2     1249    1.184288390    1.032332179    1.402620124
  409 SOLV  OW      1250    0.679885043    1.657042928    2.403118356
  409 SOLV  HW1     1251    0.723462662    1.714645604    2.333947377
  409 SOLV  HW2     1252    0.672800243    1.707734042    2.489036260
  410 SOLV  OW      1253    2.962093074    0.790802232    3.226857242
  410 SOLV  HW1     1254    3.014812874    0.721785038    3.276429592
  410 SOLV  HW2     1255    2.872851466    0.802262076    3.270523479
  411 SOLV  OW      1256    3.392159753    1.309181187    2.563455180
  411 SOLV  HW1     1257    3.358614683    1.291973172    2.470825089
  411 SOLV  HW2     1258    3.454191731    1.387619240    2.562388561
  412 SOLV  OW      1259    2.666094035    1.835375142    3.359061710
  412 SOLV  HW1     1260    2.704438382    1.743447527    3.350078610
  412 SOLV  HW2     1261    2.643825335    1.852959778    3.454960149
  413 SOLV  OW      1262    1.429107990    0.906831238    0.549509883
  413 SOLV  HW1     1263    1.492346837    0.952110109    0.612379676
  413 SOLV  HW2     1264    1.480785681    0.864106092    0.475307999
  414 SOLV  OW      1265    2.757481217    1.172629275    1.397891680
  414 SOLV  HW1     1266    2.699130864    1.226769751    1.337344544
  414 SOLV  HW2     1267    2.714599765    1.083895221    1.414898356
  415 SOLV  OW      1268    0.216476273    3.163591609    1.624105604
  415 SOLV  HW1     1269    0.202814792    3.099053890    1.548940430
  415 SOLV  HW2     1270    0.277122439    3.237258593    1.594160396
  416 SOLV  OW      1271    3.393504156    1.487808345    2.995424800
  416 SOLV  HW1     1272    3.438606476    1.574398142    2.973749847
  416 SOLV  HW2     1273    3.461760235    1.421451635    3.026078437
  417 SOLV  OW      1274    3.227640161    2.051535750    0.446648481
  417 SOLV  HW1     1275    3.172188172    2.094531011    0.375384923
  417 SOLV  HW2     1276    3.303379952    2.112128627    0.471019922
  418 SOLV  OW      1277    2.096656833    1.852211379    3.075087060
  418 SOLV  HW1     1278    2.158417226    1.929315750    3.059511556
  418 SOLV  HW2     1279    2.100564766    1.825316030    3.171333572
  419 SOLV  OW      1280    0.669385238    2.971817092    0.986051261
  419 SOLV  HW1     1281    0.573711531    2.986856534    1.010989824
  419 SOLV  HW2     1282    0.728505947    3.023027338    1.048371282
  420 SOLV  OW      1283    3.494627780    0.476042320    3.088703262
  420 SOLV  HW1     1284    3.433987367    0.554705449    3.100390359
  420 SOLV  HW2     1285    3.528467179    0.473751582    2.994621515
  421 SOLV  OW      1286    0.738792849    0.785694264    2.592242232
  421 SOLV  HW1     1287    0.698840920    0.865628476    2.637126253
  421 SOLV  HW2     1288    0.838266855    0.795472697    2.589164477
  422 SOLV  OW      1289    2.701710088    1.519584681    0.563142190
  422 SOLV  HW1     1290    2.709211972    1.582788335    0.640273433
  422 SOLV  HW2     1291    2.774234313    1.538919864    0.497062271
  423 SOLV  OW      1292    0.871191366    1.344448278    2.829600013
  423 SOLV  HW1     1293    0.916541504    1.431073224    2.850606779
  423 SOLV  HW2     1294    0.887449554    1.320701412    2.733821791
  424 SOLV  OW      1295    2.131552839    1.414972659    3.239696191
  424 SOLV  HW1     1296    2.173016035    1.336483390    3.285765039
  424 SOLV  HW2     1297    2.198169067    1.456070528    3.177444896
  425 SOLV  OW      1298    2.326705332    2.811796973    0.630126505
  425 SOLV  HW1     1299    2.367461947    2.731834357    0.586004484
  425 SOLV  HW2     1300    2.234663376    2.826540724    0.593894713
  426 SOLV  OW      1301    0.713535125    0.510435135    2.482282509
  426 SOLV  HW1     1302    0.742169413    0.601137714    2.513185103
  426 SOLV  HW2     1303    0.664780475    0.463917641    2.556180635
  427 SOLV  OW      1304    0.066025369    2.185340903    0.730583631
  427 SOLV  HW1     1305    0.055890424    2.269688494    0.783352080
  427 SOLV  HW2     1306    0.011863740    2.112773730    0.773036087
  428 SOLV  OW      1307    1.827290849    2.201561708    1.029750966
  428 SOLV  HW1     1308    1.754472856    2.134481073    1.043868279
  428 SOLV  HW2     1309    1.791078497    2.293624894    1.044400319
  429 SOLV  OW      1310    2.409267992    3.064969359    0.684364140
  429 SOLV  HW1     1311    2.440975955    3.048203044    0.777718833
  429 SOLV  HW2     1312    2.374300600    2.979824741    0.645258211
  430 SOLV  OW      1313    1.670216620    0.030090483    0.192740144
  430 SOLV  HW1     1314    1.605256403   -0.037493284    0.227591253
  430 SOLV  HW2     1315    1.665461733    0.032457397    0.092872166
  431 SOLV  OW      1316    3.124504658    0.184644251    2.784090588
  431 SOLV  HW1     1317    3.051414479    0.119057841    2.765164294
  431 SOLV  HW2     1318    3.099966581    0.239771233    2.863845511
  432 SOLV  OW      1319    3.099897467    2.498610829    3.219584076
  432 SOLV  HW1     1320    3.042101430    2.434971301    3.168480141
  432 SOLV  HW2     1321    3.059790481    2.590160798    3.216128118
  433 SOLV  OW      1322    2.459014527    2.053811948    3.365645682
  433 SOLV  HW1     1323    2.540497427    1.996362041    3.357796357
  433 SOLV  HW2     1324    2.457418531    2.119809417    3.290523373
  434 SOLV  OW      1325    0.209750863    2.691383326    1.909890464
  434 SOLV  HW1     1326    0.278802691    2.763594967    1.914282813
  434 SOLV  HW2     1327    0.209479932    2.640276823    1.995854882
  435 SOLV  OW      1328    1.441365412    1.930376155    1.550598597
  435 SOLV  HW1     1329    1.434158886    1.964473431    1.456859109
  435 SOLV  HW2     1330    1.413737502    2.002253344    1.614411186
  436 SOLV  OW      1331    1.614926322    0.306784216    3.313542503
  436 SOLV  HW1     1332    1.540623869    0.288416167    3.249184689
  436 SOLV  HW2     1333    1.659723405    0.392778018    3.289038773
  437 SOLV  OW      1334    2.361769629    2.341234815    1.343303883
  437 SOLV  HW1     1335    2.429863564    2.380201176    1.405326777
  437 SOLV  HW2     1336    2.276588492    2.393142972    1.350497278
  438 SOLV  OW      1337    2.021148434    3.364654567    2.598631058
  438 SOLV  HW1     1338    1.945632889    3.426842643    2.577852968
  438 SOLV  HW2     1339    2.047524125    3.375145759    2.694526101
  439 SOLV  OW      1340    2.690652573    0.948731956    1.924512716
  439 SOLV  HW1     1341    2.700017591    0.849296775    1.929527437
  439 SOLV  HW2     1342    2.690234881    0.986851503    2.016962129
  440 SOLV  OW      1343    1.637721215    1.346386149    1.961594211
  440 SOLV  HW1     1344    1.631681768    1.397444237    1.875812776
  440 SOLV  HW2     1345    1.613815806    1.406474571    2.037881504
  441 SOLV  OW      1346    1.240038017    2.632405797    1.865774068
  441 SOLV  HW1     1347    1.159806802    2.575792474    1.846814225
  441 SOLV  HW2     1348    1.294453478    2.642057689    1.782423187
  442 SOLV  OW      1349    3.526951597    1.903668121    1.186591380
  442 SOLV  HW1     1350    3.604339927    1.936589387    1.132470272
  442 SOLV  HW2     1351    3.469561154    1.981126063    1.213205511
  443 SOLV  OW      1352    2.772923339    2.141935393    2.943902287
  443 SOLV  HW1     1353    2.846024221    2.204385975    2.916368399
  443 SOLV  HW2     1354    2.693298805    2.155824198    2.885004201
  444 SOLV  OW      1355    1.259153288    1.623156610    0.946971574
  444 SOLV  HW1     1356    1.182776277    1.590282892    1.002524084
  444 SOLV  HW2     1357    1.228290843    1.698861129    0.889382482
  445 SOLV  OW      1358    3.501099905    1.928281883    0.777954248
  445 SOLV  HW1     1359    3.548283639    1.868115550    0.842417378
  445 SOLV  HW2     1360    3.404172901    1.933451079    0.802039466
  446 SOLV  OW      1361    3.486494075    0.255506087    3.445658165
  446 SOLV  HW1     1362    3.569292288    0.236637464    3.498483502
  446 SOLV  HW2     1363    3.408550982    0.209668493    3.488388002
  447 SOLV  OW      1364    0.743428806    3.490728880    1.331286725
  447 SOLV  HW1     1365    0.749333533    3.586361595    1.359942225
  447 SOLV  HW2     1366    0.834815935    3.450112438    1.331729851
  448 SOLV  OW      1367    1.990690671    1.326826282    2.647823679
  448 SOLV  HW1     1368    2.019866553    1.236038301    2.677960812
  448 SOLV  HW2     1369    2.057560788    1.394928473    2.677696725
  449 SOLV  OW      1370    0.154036573    1.048840223    1.186501870
  449 SOLV  HW1     1371    0.236081473    1.023657329    1.135173279
  449 SOLV  HW2     1372    0.168087553    1.029270271    1.283547227
  450 SOLV  OW      1373    2.095513336    3.344784552    2.871473008
  450 SOLV  HW1     1374    2.029911613    3.277292259    2.905257830
  450 SOLV  HW2     1375    2.188420903    3.309707404    2.883218044
  451 SOLV  OW      1376    2.201298788    3.463141711    2.167123758
  451 SOLV  HW1     1377    2.176456338    3.400154109    2.093521389
  451 SOLV  HW2     1378    2.277021270    3.521191449    2.137152442
  452 SOLV  OW      1379    0.119773087    2.658578283    0.409460934
  452 SOLV  HW1     1380    0.168596137    2.592909087    0.466956599
  452 SOLV  HW2     1381    0.152005885    2.650676348    0.315118794
  453 SOLV  OW      1382    2.281317760    1.639842550    3.047260437
  453 SOLV  HW1     1383    2.345936446    1.645049954    3.123413553
  453 SOLV  HW2     1384    2.216861244    1.716095691    3.052992622
  454 SOLV  OW      1385    0.663170766    2.502131082    1.327385463
  454 SOLV  HW1     1386    0.703649045    2.411715142    1.313669365
  454 SOLV  HW2     1387    0.723597228    2.571880212    1.288845341
  455 SOLV  OW      1388    1.831680404    1.675601118    1.415022344
  455 SOLV  HW1     1389    1.745510163    1.643602855    1.375639515
  455 SOLV  HW2     1390    1.826087812    1.774013612    1.431870844
  456 SOLV  OW      1391    2.474973837    3.340830600    0.405373843
  456 SOLV  HW1     1392    2.483268187    3.301565895    0.313770198
  456 SOLV  HW2     1393    2.378269955    3.348619513    0.429650914
  457 SOLV  OW      1394    2.962507401    1.073615015    1.559119338
  457 SOLV  HW1     1395    3.049675651    1.098191807    1.516700290
  457 SOLV  HW2     1396    2.888050269    1.121074372    1.512157604
  458 SOLV  OW      1397    2.130194983    2.217206150    0.224096014
  458 SOLV  HW1     1398    2.070285043    2.143540978    0.255471318
  458 SOLV  HW2     1399    2.122296010    2.295265033    0.286116557
  459 SOLV  OW      1400    3.060868373    1.524129181    2.214355210
  459 SOLV  HW1     1401    3.114605755    1.572335122    2.283569313
  459 SOLV  HW2     1402    3.100400980    1.540689880    2.123995458
  460 SOLV  OW      1403    1.440058131    2.576209194    0.106398695
  460 SOLV  HW1     1404    1.511044077    2.609438194    0.044282732
  460 SOLV  HW2     1405    1.481003841    2.515064242    0.174121683
  461 SOLV  OW      1406    0.298763117    1.079374807    2.384183367
  461 SOLV  HW1     1407    0.381791437    1.072843072    2.328818772
  461 SOLV  HW2     1408    0.229187136    1.130743556    2.333963968
  462 SOLV  OW      1409    2.219349865    2.230844586    1.919990122
  462 SOLV  HW1     1410    2.190128199    2.297032227    1.989036260
  462 SOLV  HW2     1411    2.144304198    2.214087233    1.856042648
  463 SOLV  OW      1412    2.732781195    3.089965211    3.234492878
  463 SOLV  HW1     1413    2.745707541    3.163337176    3.301211376
  463 SOLV  HW2     1414    2.821717664    3.061300713    3.198849110
  464 SOLV  OW      1415    1.099203682    0.281315213    2.569324621
  464 SOLV  HW1     1416    1.050402687    0.197784028    2.543967099
  464 SOLV  HW2     1417    1.197147591    0.262081652    2.575570275
  465 SOLV  OW      1418    1.393887638    1.243971796    2.685533431
  465 SOLV  HW1     1419    1.386427448    1.149189620    2.654535805
  465 SOLV  HW2     1420    1.370576823    1.305566009    2.610267916
  466 SOLV  OW      1421    0.708007151    1.713144811    0.601371855
  466 SOLV  HW1     1422    0.624856979    1.766547061    0.586006975
  466 SOLV  HW2     1423    0.710343810    1.636070645    0.537685981
  467 SOLV  OW      1424    2.445299421    0.634788210    1.190339986
  467 SOLV  HW1     1425    2.507626369    0.708134795    1.163187001
  467 SOLV  HW2     1426    2.369106800    0.630186690    1.125724568
  468 SOLV  OW      1427    2.995520867    2.910986564    1.007175412
  468 SOLV  HW1     1428    3.057429892    2.987668485    1.024166597
  468 SOLV  HW2     1429    2.962680378    2.874721672    1.094398775
  469 SOLV  OW      1430    1.489926703    0.891647180    1.370550305
  469 SOLV  HW1     1431    1.459445015    0.828491127    1.299259425
  469 SOLV  HW2     1432    1.574341624    0.857235949    1.411661816
  470 SOLV  OW      1433    1.630370709    1.156897246    1.684437982
  470 SOLV  HW1     1434    1.592276599    1.093422058    1.751678891
  470 SOLV  HW2     1435    1.627364012    1.249931034    1.721006010
  471 SOLV  OW      1436    0.439177456    1.728248299    2.637979468
  471 SOLV  HW1     1437    0.485907412    1.790257899    2.574946350
  471 SOLV  HW2     1438    0.342964605    1.720440542    2.611823204
  472 SOLV  OW      1439    0.021266350    0.074378804    2.683298105
  472 SOLV  HW1     1440    0.068625654   -0.013187386    2.692836621
  472 SOLV  HW2     1441   -0.029559222    0.094073006    2.767146447
  473 SOLV  OW      1442    1.093664294    3.402538932    1.905543802
  473 SOLV  HW1     1443    1.182265452    3.362845701    1.881547969
  473 SOLV  HW2     1444    1.095090453    3.500819572    1.887092536
  474 SOLV  OW      1445    1.182778398    1.744482720    1.376122228
  474 SOLV  HW1     1446    1.167713809    1.655944738    1.332121055
  474 SOLV  HW2     1447    1.191027002    1.731591234    1.474953526
  475 SOLV  OW      1448    1.823379789    2.722419446    1.798701044
  475 SOLV  HW1     1449    1.887620029    2.646569855    1.809737808
  475 SOLV  HW2     1450    1.791037008    2.725188842    1.704107382
  476 SOLV  OW      1451    1.043974047    1.672351892    1.640778479
  476 SOLV  HW1     1452    1.078307544    1.637147730    1.727863659
  476 SOLV  HW2     1453    1.040482557    1.772239142    1.644277818
  477 SOLV  OW      1454    0.246842414    1.511994567    3.493633917
  477 SOLV  HW1     1455    0.257748914    1.562248914    3.407859493
  477 SOLV  HW2     1456    0.329559563    1.522114258    3.548924910
  478 SOLV  OW      1457    2.720355845    3.098824669    0.867156727
  478 SOLV  HW1     1458    2.792976212    3.117909186    0.933216950
  478 SOLV  HW2     1459    2.710797453    2.999922869    0.855803176
  479 SOLV  OW      1460    0.346075920    2.123522150    2.954871828
  479 SOLV  HW1     1461    0.267509778    2.184527240    2.965235021
  479 SOLV  HW2     1462    0.399321640    2.151076995    2.874826360
  480 SOLV  OW      1463    2.544870795    0.444766368    1.001288613
  480 SOLV  HW1     1464    2.492934705    0.509769568    1.056762883
  480 SOLV  HW2     1465    2.601880597    0.388204055    1.060893414
  481 SOLV  OW      1466    2.426278131    2.038182082    0.133160936
  481 SOLV  HW1     1467    2.441112438    2.048805148    0.034830065
  481 SOLV  HW2     1468    2.438070480    2.126604521    0.178374539
  482 SOLV  OW      1469    2.651746948    2.974701280    0.273364591
  482 SOLV  HW1     1470    2.630716553    3.014770409    0.362549642
  482 SOLV  HW2     1471    2.566595920    2.950988322    0.226581257
  483 SOLV  OW      1472    1.753702693    2.592654131    0.336529595
  483 SOLV  HW1     1473    1.786983728    2.642937501    0.256744958
  483 SOLV  HW2     1474    1.827261198    2.584413503    0.403781276
  484 SOLV  OW      1475    1.027299604    3.321337254    0.654822176
  484 SOLV  HW1     1476    0.931876909    3.297866688    0.673407199
  484 SOLV  HW2     1477    1.032310071    3.377534340    0.572247637
  485 SOLV  OW      1478    0.261577370    0.173769451    2.833871198
  485 SOLV  HW1     1479    0.214608762    0.239860091    2.775337914
  485 SOLV  HW2     1480    0.255562259    0.082758979    2.792845959
  486 SOLV  OW      1481    1.656599339    3.067254282    1.298830154
  486 SOLV  HW1     1482    1.730252362    3.024364587    1.246508510
  486 SOLV  HW2     1483    1.579974952    3.003496118    1.306908998
  487 SOLV  OW      1484    2.311108263    0.778969109    1.804713679
  487 SOLV  HW1     1485    2.242564535    0.763215041    1.733612400
  487 SOLV  HW2     1486    2.392980079    0.819207204    1.763729728
  488 SOLV  OW      1487    0.552486168    3.139275187    0.305999755
  488 SOLV  HW1     1488    0.534535035    3.081260860    0.226539394
  488 SOLV  HW2     1489    0.640152981    3.185903647    0.294080110
  489 SOLV  OW      1490    3.104381930    3.470467335    2.504765666
  489 SOLV  HW1     1491    3.132237962    3.565771863    2.516652419
  489 SOLV  HW2     1492    3.023929451    3.466424050    2.445510130
  490 SOLV  OW      1493    0.971372639    1.892584169    1.306159158
  490 SOLV  HW1     1494    1.061066396    1.856741421    1.332089238
  490 SOLV  HW2     1495    0.928729174    1.830928936    1.239961136
  491 SOLV  OW      1496    1.845714518    3.266364687    0.174733855
  491 SOLV  HW1     1497    1.830752301    3.351055318    0.225775595
  491 SOLV  HW2     1498    1.759201849    3.216941079    0.166102189
  492 SOLV  OW      1499    2.801376749    0.518235956    2.204775451
  492 SOLV  HW1     1500    2.707616926    0.550162256    2.218619202
  492 SOLV  HW2     1501    2.864840862    0.580261996    2.250893828
  493 SOLV  OW      1502    2.852482149    0.016856091    0.240820634
  493 SOLV  HW1     1503    2.789566195    0.025805207    0.318041232
  493 SOLV  HW2     1504    2.889944191    0.106675260    0.217785039
  494 SOLV  OW      1505    0.255664434    3.425609096    3.000089856
  494 SOLV  HW1     1506    0.288163649    3.417881272    3.094354966
  494 SOLV  HW2     1507    0.216241984    3.338360931    2.971185159
  495 SOLV  OW      1508    1.307077872    1.179909713    0.417415478
  495 SOLV  HW1     1509    1.286091960    1.121731277    0.496009361
  495 SOLV  HW2     1510    1.398124253    1.157409192    0.382683002
  496 SOLV  OW      1511    2.218393947    0.551057324    2.712651663
  496 SOLV  HW1     1512    2.287160915    0.622107243    2.697665200
  496 SOLV  HW2     1513    2.261471620    0.471429487    2.755139417
  497 SOLV  OW      1514    1.567766199    0.427508227    2.549224202
  497 SOLV  HW1     1515    1.558118201    0.526853256    2.555501292
  497 SOLV  HW2     1516    1.645024907    0.405233388    2.489752951
  498 SOLV  OW      1517    3.461139746    0.106610087    0.816836761
  498 SOLV  HW1     1518    3.444020470    0.046233669    0.894703517
  498 SOLV  HW2     1519    3.421936781    0.196739962    0.835313466
  499 SOLV  OW      1520    2.510813198    0.173477436    0.202657029
  499 SOLV  HW1     1521    2.453861823    0.112160081    0.147896142
  499 SOLV  HW2     1522    2.532895659    0.129529649    0.289737472
  500 SOLV  OW      1523    0.471066201    0.875050427    2.801135486
  500 SOLV  HW1     1524    0.422057987    0.940729880    2.743810227
  500 SOLV  HW2     1525    0.567878706    0.899847175    2.804899785
  501 SOLV  OW      1526    1.268821114    1.479712191    2.775812653
  501 SOLV  HW1     1527    1.199388262    1.485050426    2.704032726
  501 SOLV  HW2     1528    1.309317434    1.388270345    2.776256026
  502 SOLV  OW      1529    1.564832965    2.916372341    2.152151557
  502 SOLV  HW1     1530    1.479180047    2.894888000    2.199094307
  502 SOLV  HW2     1531    1.623440674    2.970185310    2.212739757
  503 SOLV  OW      1532    0.617795472    2.668165524    2.520455583
  503 SOLV  HW1     1533    0.640220669    2.765614551    2.518865002
  503 SOLV  HW2     1534    0.592370538    2.641342681    2.613384203
  504 SOLV  OW      1535    2.691074305    0.684412677    1.965274098
  504 SOLV  HW1     1536    2.737255867    0.650037114    2.047051868
  504 SOLV  HW2     1537    2.601637300    0.640508392    1.956587401
  505 SOLV  OW      1538    2.427314974    2.133802180    0.792734826
  505 SOLV  HW1     1539    2.371861631    2.215643131    0.807868813
  505 SOLV  HW2     1540    2.416744408    2.071586162    0.870319897
  506 SOLV  OW      1541    2.110953681    0.371159608    1.565180201
  506 SOLV  HW1     1542    2.182698769    0.309459259    1.597549624
  506 SOLV  HW2     1543    2.064799910    0.330196445    1.486478295
  507 SOLV  OW      1544    3.158877209    1.754475165    1.475402585
  507 SOLV  HW1     1545    3.107672084    1.797727870    1.549627684
  507 SOLV  HW2     1546    3.096657174    1.733018396    1.400100537
  508 SOLV  OW      1547    2.367733646    0.181404419    0.736185634
  508 SOLV  HW1     1548    2.462666799    0.189180196    0.705732360
  508 SOLV  HW2     1549    2.364824081    0.180014085    0.836144337
  509 SOLV  OW      1550    0.137498112    3.299768593    2.228539216
  509 SOLV  HW1     1551    0.051773201    3.269108752    2.187146658
  509 SOLV  HW2     1552    0.140302005    3.399738101    2.229166132
  510 SOLV  OW      1553    2.106134856    2.734506305    3.421411789
  510 SOLV  HW1     1554    2.163268714    2.738784950    3.339440061
  510 SOLV  HW2     1555    2.059847435    2.645932382    3.425169005
  511 SOLV  OW      1556    1.505042988    1.713691865    1.038366653
  511 SOLV  HW1     1557    1.580320050    1.648083282    1.043892809
  511 SOLV  HW2     1558    1.423669819    1.668075033    1.002323024
  512 SOLV  OW      1559    0.382888885    2.930500725    1.994924731
  512 SOLV  HW1     1560    0.357049193    3.009419091    2.050656978
  512 SOLV  HW2     1561    0.442233364    2.870119246    2.048162563
  513 SOLV  OW      1562    2.448802022    3.113607514    0.942607237
  513 SOLV  HW1     1563    2.439944966    3.199108789    0.993722314
  513 SOLV  HW2     1564    2.543843675    3.082637037    0.945697313
  514 SOLV  OW      1565    0.777713839    2.896142459    1.868396294
  514 SOLV  HW1     1566    0.717566855    2.952431942    1.811690672
  514 SOLV  HW2     1567    0.775237206    2.929316329    1.962709912
  515 SOLV  OW      1568    2.053359208    0.233266347    1.317812686
  515 SOLV  HW1     1569    2.015317758    0.252531610    1.227348585
  515 SOLV  HW2     1570    2.039126396    0.136812035    1.340083409
  516 SOLV  OW      1571    1.998256755    0.635401890    3.235702260
  516 SOLV  HW1     1572    2.004594270    0.637802928    3.335481026
  516 SOLV  HW2     1573    2.084290498    0.601448508    3.197662742
  517 SOLV  OW      1574    0.884913445    0.541459828    0.944096858
  517 SOLV  HW1     1575    0.946481903    0.523813819    0.867288722
  517 SOLV  HW2     1576    0.916393611    0.490774037    1.024355839
  518 SOLV  OW      1577    3.094222956    2.202076998    0.253839201
  518 SOLV  HW1     1578    3.180182776    2.244981645    0.226057749
  518 SOLV  HW2     1579    3.017399521    2.256625548    0.220309433
  519 SOLV  OW      1580    2.557671630    0.620752424    0.215138331
  519 SOLV  HW1     1581    2.651472955    0.586367047    0.219727854
  519 SOLV  HW2     1582    2.504921449    0.565161340    0.150880296
  520 SOLV  OW      1583    2.543774534    2.415044937    1.143511577
  520 SOLV  HW1     1584    2.470754522    2.382362831    1.203527457
  520 SOLV  HW2     1585    2.586333237    2.496041570    1.183887787
  521 SOLV  OW      1586    0.536606504    0.916286441    1.846263062
  521 SOLV  HW1     1587    0.547343099    1.009981707    1.812980441
  521 SOLV  HW2     1588    0.615880819    0.861872936    1.818758396
  522 SOLV  OW      1589    1.799962139    1.155644302    1.071153489
  522 SOLV  HW1     1590    1.798917879    1.145768130    0.971637677
  522 SOLV  HW2     1591    1.850236500    1.079277703    1.111682078
  523 SOLV  OW      1592    2.402567485    3.498440090    2.895058408
  523 SOLV  HW1     1593    2.391669764    3.399119160    2.899152399
  523 SOLV  HW2     1594    2.356705893    3.533646640    2.813453478
  524 SOLV  OW      1595    1.758708656    1.594550639    2.847544183
  524 SOLV  HW1     1596    1.694402156    1.625402951    2.917650268
  524 SOLV  HW2     1597    1.709769722    1.541005391    2.778697392
  525 SOLV  OW      1598    2.235829645    1.433169598    0.070839459
  525 SOLV  HW1     1599    2.169001510    1.484434637    0.016914783
  525 SOLV  HW2     1600    2.322401355    1.483200625    0.072896716
  526 SOLV  OW      1601    1.552153764    1.153560988    3.305007779
  526 SOLV  HW1     1602    1.617239281    1.099652617    3.358484550
  526 SOLV  HW2     1603    1.573162618    1.250809582    3.315173676
  527 SOLV  OW      1604    0.650257874    0.069244177    1.919375281
  527 SOLV  HW1     1605    0.587246141   -0.006923460    1.934542881
  527 SOLV  HW2     1606    0.740131149    0.046048922    1.956613518
  528 SOLV  OW      1607    3.111177065    0.346498114    1.250342536
  528 SOLV  HW1     1608    3.124464637    0.346165223    1.349456096
  528 SOLV  HW2     1609    3.200073621    0.351843477    1.204834334
  529 SOLV  OW      1610    2.912379389    0.761204711    3.517955599
  529 SOLV  HW1     1611    2.820476834    0.746636181    3.481301834
  529 SOLV  HW2     1612    2.978060752    0.706698445    3.465832570
  530 SOLV  OW      1613    1.265960823    0.704699219    3.206319826
  530 SOLV  HW1     1614    1.195337257    0.771026446    3.181523301
  530 SOLV  HW2     1615    1.331451118    0.747493147    3.268622167
  531 SOLV  OW      1616    2.008676247    2.486068703    1.197380158
  531 SOLV  HW1     1617    2.057068052    2.402141492    1.172559036
  531 SOLV  HW2     1618    2.025819867    2.556138680    1.128113242
  532 SOLV  OW      1619    2.893708075    0.020903837    2.751703452
  532 SOLV  HW1     1620    2.892496417   -0.078804025    2.759385790
  532 SOLV  HW2     1621    2.842934739    0.048647871    2.670129607
  533 SOLV  OW      1622    3.276798955    0.461574631    2.718782962
  533 SOLV  HW1     1623    3.330515810    0.377216225    2.718527025
  533 SOLV  HW2     1624    3.205790033    0.455639272    2.788956551
  534 SOLV  OW      1625    1.165373010    3.007498628    1.729597212
  534 SOLV  HW1     1626    1.068725048    2.991558849    1.749762829
  534 SOLV  HW2     1627    1.216411407    3.015413315    1.815235842
  535 SOLV  OW      1628    0.392260152    3.142045106    1.832612279
  535 SOLV  HW1     1629    0.307700595    3.158900367    1.781959051
  535 SOLV  HW2     1630    0.383353410    3.057369544    1.885061595
  536 SOLV  OW      1631    0.128549383    3.145099294    0.712862692
  536 SOLV  HW1     1632    0.050945247    3.182298427    0.661913938
  536 SOLV  HW2     1633    0.167565883    3.067990657    0.662524546
  537 SOLV  OW      1634    3.307446478    2.259546148    1.638444740
  537 SOLV  HW1     1635    3.231990003    2.323705595    1.652300376
  537 SOLV  HW2     1636    3.392150905    2.299718032    1.673278798
  538 SOLV  OW      1637    2.169790796    0.866248626    2.242513077
  538 SOLV  HW1     1638    2.222928451    0.781638892    2.246730704
  538 SOLV  HW2     1639    2.132554725    0.877637236    2.150404756
  539 SOLV  OW      1640    0.463071784    0.391935874    0.878359683
  539 SOLV  HW1     1641    0.480618445    0.312935581    0.819597731
  539 SOLV  HW2     1642    0.531502078    0.462633331    0.860444412
  540 SOLV  OW      1643    0.925046130    2.335214881    3.399819756
  540 SOLV  HW1     1644    0.938594793    2.236980506    3.412783532
  540 SOLV  HW2     1645    0.983789627    2.385594571    3.463165062
  541 SOLV  OW      1646    0.747732420    1.462932609    0.487825007
  541 SOLV  HW1     1647    0.803376475    1.431949515    0.564931423
  541 SOLV  HW2     1648    0.677510302    1.394590583    0.467828238
  542 SOLV  OW      1649    3.327070354    2.840044973    0.642300370
  542 SOLV  HW1     1650    3.309537287    2.741649218    0.645860990
  542 SOLV  HW2     1651    3.321674869    2.871436002    0.547498996
  543 SOLV  OW      1652    2.071974309    0.098362160    2.945725777
  543 SOLV  HW1     1653    2.099821931    0.007632227    2.914195489
  543 SOLV  HW2     1654    2.099264264    0.110284033    3.041196699
  544 SOLV  OW      1655    1.356136834    1.587059579    2.227151589
  544 SOLV  HW1     1656    1.430266023    1.520226329    2.220815224
  544 SOLV  HW2     1657    1.389530926    1.676711060    2.198007488
  545 SOLV  OW      1658    1.831272116    2.329103060    0.644418091
  545 SOLV  HW1     1659    1.898465589    2.294982237    0.710162831
  545 SOLV  HW2     1660    1.843953615    2.282742993    0.556716888
  546 SOLV  OW      1661    2.858945864    3.330898906    1.419763845
  546 SOLV  HW1     1662    2.813441748    3.413641860    1.386824532
  546 SOLV  HW2     1663    2.830762954    3.252891194    1.363885241
  547 SOLV  OW      1664    1.612310948    1.756570608    1.923084774
  547 SOLV  HW1     1665    1.689330511    1.721358389    1.976283572
  547 SOLV  HW2     1666    1.632755027    1.748497932    1.825519943
  548 SOLV  OW      1667    1.456961278    0.315111657    1.740644823
  548 SOLV  HW1     1668    1.365550655    0.355564582    1.737581059
  548 SOLV  HW2     1669    1.459052269    0.233137182    1.683396267
  549 SOLV  OW      1670    2.923611306    3.428686942    3.168826203
  549 SOLV  HW1     1671    2.848083927    3.447866246    3.231511245
  549 SOLV  HW2     1672    2.978176885    3.352897773    3.204607281
  550 SOLV  OW      1673    0.116571688    1.053762319    1.952143603
  550 SOLV  HW1     1674    0.152421188    1.147089873    1.949531115
  550 SOLV  HW2     1675    0.048637726    1.046204523    2.025149573
  551 SOLV  OW      1676    1.569024283    0.360934155    2.015437275
  551 SOLV  HW1     1677    1.540085128    0.338976471    1.922267559
  551 SOLV  HW2     1678    1.661335009    0.325688361    2.030820121
  552 SOLV  OW      1679    2.612395870    2.230457985    2.724646748
  552 SOLV  HW1     1680    2.572077333    2.176659544    2.650606285
  552 SOLV  HW2     1681    2.634366194    2.322078400    2.691108953
  553 SOLV  OW      1682    0.150172465    3.075747190    0.333970197
  553 SOLV  HW1     1683    0.113927412    2.990086961    0.370696065
  553 SOLV  HW2     1684    0.099167235    3.152701949    0.372422516
  554 SOLV  OW      1685    3.396049733    2.661681985    3.258078299
  554 SOLV  HW1     1686    3.392196924    2.628052543    3.352176275
  554 SOLV  HW2     1687    3.316180095    2.628821147    3.207668235
  555 SOLV  OW      1688    0.997724425    2.069822681    1.063049613
  555 SOLV  HW1     1689    1.054584809    2.143409177    1.099820964
  555 SOLV  HW2     1690    0.987836584    1.997857725    1.131776928
  556 SOLV  OW      1691    1.989495650    2.492085150    3.498432836
  556 SOLV  HW1     1692    2.031217045    2.401401906    3.504590390
  556 SOLV  HW2     1693    1.901968352    2.491838317    3.546816483
  557 SOLV  OW      1694    2.539300455    2.484197856    1.495956066
  557 SOLV  HW1     1695    2.637405662    2.498163829    1.482453851
  557 SOLV  HW2     1696    2.516209861    2.500586516    1.591873778
  558 SOLV  OW      1697    0.928810784    1.693926955    0.768448179
  558 SOLV  HW1     1698    0.869898342    1.716021083    0.690712285
  558 SOLV  HW2     1699    0.944515624    1.595201718    0.771346980
  559 SOLV  OW      1700    1.318930327    2.118186417    2.228917631
  559 SOLV  HW1     1701    1.364270823    2.047328354    2.174831362
  559 SOLV  HW2     1702    1.345764440    2.208329078    2.194913509
  560 SOLV  OW      1703    1.745366020    0.216086712    1.672235491
  560 SOLV  HW1     1704    1.653207572    0.223747263    1.710312366
  560 SOLV  HW2     1705    1.747225849    0.257007611    1.581001405
  561 SOLV  OW      1706    0.570980532    0.395826073    2.681357509
  561 SOLV  HW1     1707    0.630103172    0.359269119    2.753248195
  561 SOLV  HW2     1708    0.511165052    0.466080620    2.719939522
  562 SOLV  OW      1709    0.305809407    2.430249879    0.148668938
  562 SOLV  HW1     1710    0.384735528    2.374246119    0.173886956
  562 SOLV  HW2     1711    0.322571287    2.473460681    0.060048959
  563 SOLV  OW      1712    1.812253063    2.289938637    0.204497680
  563 SOLV  HW1     1713    1.803796139    2.211201120    0.265563644
  563 SOLV  HW2     1714    1.889291017    2.346628689    0.233711691
  564 SOLV  OW      1715    2.656849129    2.967264879    1.452742731
  564 SOLV  HW1     1716    2.607877585    3.017533804    1.523992686
  564 SOLV  HW2     1717    2.592817529    2.908156254    1.403673285
  565 SOLV  OW      1718    0.963796941    3.031510835    2.402672893
  565 SOLV  HW1     1719    0.955592236    3.096688419    2.478081002
  565 SOLV  HW2     1720    0.976734129    2.939428843    2.439487503
  566 SOLV  OW      1721    0.950107095    1.615787752    2.804901122
  566 SOLV  HW1     1722    1.009711650    1.622740062    2.724894388
  566 SOLV  HW2     1723    0.855169115    1.630458289    2.777086780
  567 SOLV  OW      1724    3.254866495    1.690037690    2.827630109
  567 SOLV  HW1     1725    3.160133110    1.679109572    2.797499976
  567 SOLV  HW2     1726    3.277096253    1.618766594    2.894171378
  568 SOLV  OW      1727    1.911794467    0.113619251    0.697167637
  568 SOLV  HW1     1728    1.841701066    0.099025471    0.627339074
  568 SOLV  HW2     1729    2.000958922    0.124283138    0.653146000
  569 SOLV  OW      1730    2.912146363    0.198034177    0.632387558
  569 SOLV  HW1     1731    2.815321056    0.176789908    0.645567431
  569 SOLV  HW2     1732    2.928657410    0.293924387    0.655509310
  570 SOLV  OW      1733    0.512119508    2.393494152    3.208793314
  570 SOLV  HW1     1734    0.504297252    2.435632494    3.299153562
  570 SOLV  HW2     1735    0.437247664    2.425290666    3.150612621
  571 SOLV  OW      1736    2.769097390    0.352495723    1.187166802
  571 SOLV  HW1     1737    2.835905125    0.390012274    1.251439395
  571 SOLV  HW2     1738    2.692479723    0.313106605    1.237960374
  572 SOLV  OW      1739    0.289524335    0.614135424    1.995137417
  572 SOLV  HW1     1740    0.208656158    0.573366216    2.037561321
  572 SOLV  HW2     1741    0.263688878    0.657022980    1.908565362
  573 SOLV  OW      1742    1.868831856    0.176189152    2.786107642
  573 SOLV  HW1     1743    1.829116195    0.264749581    2.810219662
  573 SOLV  HW2     1744    1.952271406    0.161516887    2.839250966
  574 SOLV  OW      1745    2.252544810    3.438197138    2.422670100
  574 SOLV  HW1     1746    2.228146080    3.455851440    2.327302795
  574 SOLV  HW2     1747    2.198220804    3.361722888    2.457346270
  575 SOLV  OW      1748    2.777812140    0.417838385    2.796490429
  575 SOLV  HW1     1749    2.680762838    0.435060047    2.779551212
  575 SOLV  HW2     1750    2.829374055    0.502606557    2.783931554
  576 SOLV  OW      1751    1.324510525    0.155880032    0.672862271
  576 SOLV  HW1     1752    1.280845751    0.232512433    0.625716833
  576 SOLV  HW2     1753    1.264963150    0.123792783    0.746525742
  577 SOLV  OW      1754    2.149410270    2.711342383    2.585348963
  577 SOLV  HW1     1755    2.083465404    2.762619225    2.530362197
  577 SOLV  HW2     1756    2.135682519    2.732487781    2.682126754
  578 SOLV  OW      1757    1.693708501    1.355558008    0.722153349
  578 SOLV  HW1     1758    1.605317064    1.399578310    0.737987502
  578 SOLV  HW2     1759    1.759546973    1.423629355    0.690011528
  579 SOLV  OW      1760    2.495257677    1.519270739    3.274896737
  579 SOLV  HW1     1761    2.587770989    1.554441311    3.260529587
  579 SOLV  HW2     1762    2.455940599    1.561367005    3.356653440
  580 SOLV  OW      1763    2.908581850    3.257048867    0.255114819
  580 SOLV  HW1     1764    2.934686390    3.168418350    0.216835189
  580 SOLV  HW2     1765    2.811836191    3.274200550    0.236455756
  581 SOLV  OW      1766    1.780742946    2.997001192    0.640689533
  581 SOLV  HW1     1767    1.868230427    3.028039726    0.603504092
  581 SOLV  HW2     1768    1.783683383    2.898008932    0.654547904
  582 SOLV  OW      1769    1.865612577    1.054582247    0.802792282
  582 SOLV  HW1     1770    1.922831975    0.975489294    0.824523383
  582 SOLV  HW2     1771    1.915141823    1.115520479    0.740862514
  583 SOLV  OW      1772    0.451026463    1.601135253    0.254523949
  583 SOLV  HW1     1773    0.439770373    1.553532852    0.341745049
  583 SOLV  HW2     1774    0.503385057    1.543596455    0.191690577
  584 SOLV  OW      1775    1.839783169    1.570615702    0.090077978
  584 SOLV  HW1     1776    1.749427095    1.600235982    0.059093993
  584 SOLV  HW2     1777    1.833878725    1.477339617    0.125662884
  585 SOLV  OW      1778    0.689449158    2.345941079    0.003573555
  585 SOLV  HW1     1779    0.777587349    2.351246518   -0.043384624
  585 SOLV  HW2     1780    0.663646954    2.250029322    0.015264137
  586 SOLV  OW      1781    1.138582999    0.289694749    2.064271272
  586 SOLV  HW1     1782    1.100776462    0.381985998    2.071448602
  586 SOLV  HW2     1783    1.237983974    0.293486902    2.074451998
  587 SOLV  OW      1784    3.514358466    1.480039069    1.738606613
  587 SOLV  HW1     1785    3.472093703    1.541112944    1.671634002
  587 SOLV  HW2     1786    3.495378396    1.513556457    1.830899425
  588 SOLV  OW      1787    2.448978087    0.422943967    2.793239992
  588 SOLV  HW1     1788    2.447862876    0.382919067    2.701596003
  588 SOLV  HW2     1789    2.429343869    0.351918447    2.860853718
  589 SOLV  OW      1790    2.858560134    2.673720206    3.469801399
  589 SOLV  HW1     1791    2.918836116    2.727272473    3.528967790
  589 SOLV  HW2     1792    2.901933529    2.661294392    3.380548765
  590 SOLV  OW      1793    1.871475737    1.229061347    1.520799285
  590 SOLV  HW1     1794    1.857293876    1.323082692    1.551795124
  590 SOLV  HW2     1795    1.782897414    1.184154486    1.509003396
  591 SOLV  OW      1796    1.295480556    3.340806715    0.440502991
  591 SOLV  HW1     1797    1.198858725    3.365973565    0.446235246
  591 SOLV  HW2     1798    1.345688511    3.384139611    0.515358473
  592 SOLV  OW      1799    3.157451870    0.396106759    1.509681250
  592 SOLV  HW1     1800    3.166896908    0.481032854    1.561646197
  592 SOLV  HW2     1801    3.225342007    0.329893991    1.541441580
  593 SOLV  OW      1802    0.813475134    0.135496117    0.078684535
  593 SOLV  HW1     1803    0.860411667    0.191880672    0.146653230
  593 SOLV  HW2     1804    0.722302389    0.172885060    0.061612028
  594 SOLV  OW      1805    0.855342582    1.446150914    2.366569286
  594 SOLV  HW1     1806    0.771407662    1.499603629    2.376463960
  594 SOLV  HW2     1807    0.833100737    1.355606996    2.330412482
  595 SOLV  OW      1808    0.512005474    0.060940036    1.660088780
  595 SOLV  HW1     1809    0.545272339    0.067034047    1.754204578
  595 SOLV  HW2     1810    0.523340773    0.149457752    1.614948156
  596 SOLV  OW      1811    1.549676741    0.982681858    1.877325926
  596 SOLV  HW1     1812    1.530657035    1.006331099    1.972620140
  596 SOLV  HW2     1813    1.465945101    0.949430523    1.833905678
  597 SOLV  OW      1814    1.707587984    0.732237293    0.859859371
  597 SOLV  HW1     1815    1.610708268    0.731098551    0.884653683
  597 SOLV  HW2     1816    1.750536619    0.814529633    0.897075377
  598 SOLV  OW      1817    0.552319441    2.183562118    1.544867971
  598 SOLV  HW1     1818    0.475056483    2.123096500    1.564265748
  598 SOLV  HW2     1819    0.556148834    2.202274488    1.446699219
  599 SOLV  OW      1820    1.665982810    0.336142490    0.481257398
  599 SOLV  HW1     1821    1.658889664    0.315432654    0.383673119
  599 SOLV  HW2     1822    1.735535678    0.406602139    0.495389391
  600 SOLV  OW      1823    1.628237943    0.067203694    1.343706494
  600 SOLV  HW1     1824    1.583043438    0.116521178    1.269362571
  600 SOLV  HW2     1825    1.636415151   -0.029466640    1.319422825
  601 SOLV  OW      1826    2.814615941    1.298025246    2.415613688
  601 SOLV  HW1     1827    2.892361430    1.240346454    2.390534532
  601 SOLV  HW2     1828    2.781199978    1.271416063    2.506043041
  602 SOLV  OW      1829    2.958468212    0.111810184    1.148976566
  602 SOLV  HW1     1830    2.886995311    0.153208312    1.092588432
  602 SOLV  HW2     1831    3.012707069    0.183858012    1.192208518
  603 SOLV  OW      1832    0.898054764    3.437771193    0.217378224
  603 SOLV  HW1     1833    0.841641947    3.490434860    0.153768361
  603 SOLV  HW2     1834    0.976522336    3.399571265    0.168536560
  604 SOLV  OW      1835    2.207106299    0.387599234    0.384741842
  604 SOLV  HW1     1836    2.188503555    0.463714225    0.322595843
  604 SOLV  HW2     1837    2.224102063    0.304596197    0.331607570
  605 SOLV  OW      1838    0.583776724    3.272767769    0.805497636
  605 SOLV  HW1     1839    0.673473522    3.237505349    0.778803368
  605 SOLV  HW2     1840    0.540642600    3.317049805    0.726883841
  606 SOLV  OW      1841    0.532628777    2.806780370    0.386233016
  606 SOLV  HW1     1842    0.505387953    2.712406236    0.405026341
  606 SOLV  HW2     1843    0.525391624    2.860863550    0.470043960
  607 SOLV  OW      1844    0.521314950    2.596007517    0.688379944
  607 SOLV  HW1     1845    0.551675474    2.574710404    0.595501595
  607 SOLV  HW2     1846    0.488026101    2.690252160    0.691760994
  608 SOLV  OW      1847    1.232718368    0.378367505    2.821059060
  608 SOLV  HW1     1848    1.327715223    0.385942054    2.790728092
  608 SOLV  HW2     1849    1.177818687    0.336743724    2.748566916
  609 SOLV  OW      1850    1.399663646    2.324045463    3.050775337
  609 SOLV  HW1     1851    1.425676951    2.271339316    2.969870572
  609 SOLV  HW2     1852    1.302749695    2.348048702    3.045145163
  610 SOLV  OW      1853    3.143777912    1.398367075    2.627042770
  610 SOLV  HW1     1854    3.235568677    1.360554318    2.615008695
  610 SOLV  HW2     1855    3.089150783    1.336040470    2.683019058
  611 SOLV  OW      1856    0.218532323    1.602908616    3.119441721
  611 SOLV  HW1     1857    0.310388677    1.578983058    3.087947170
  611 SOLV  HW2     1858    0.172598933    1.657777580    3.049575022
  612 SOLV  OW      1859    3.291159220    1.115166813    0.314366643
  612 SOLV  HW1     1860    3.297758535    1.052758924    0.392234359
  612 SOLV  HW2     1861    3.359475009    1.090156519    0.245743716
  613 SOLV  OW      1862    1.209192160    1.063019329    2.112907180
  613 SOLV  HW1     1863    1.175253309    0.969445428    2.122602678
  613 SOLV  HW2     1864    1.211854038    1.106962278    2.202705825
  614 SOLV  OW      1865    0.559098942    0.657674367    3.292805067
  614 SOLV  HW1     1866    0.596618092    0.580304074    3.241738651
  614 SOLV  HW2     1867    0.544374210    0.734623811    3.230647780
  615 SOLV  OW      1868    2.129394148    2.406665639    2.132951185
  615 SOLV  HW1     1869    2.142207901    2.492590614    2.182496903
  615 SOLV  HW2     1870    2.157511605    2.330231242    2.190996476
  616 SOLV  OW      1871    2.007235715    3.245327508    1.434430433
  616 SOLV  HW1     1872    2.099264306    3.249874500    1.473316743
  616 SOLV  HW2     1873    2.004709973    3.296795861    1.348717883
  617 SOLV  OW      1874    2.416202070    0.731393667    1.456924318
  617 SOLV  HW1     1875    2.422594989    0.681923449    1.370244366
  617 SOLV  HW2     1876    2.321234510    0.758305365    1.473000718
  618 SOLV  OW      1877    3.303824462    2.754687179    2.270175410
  618 SOLV  HW1     1878    3.259088873    2.688324222    2.330147327
  618 SOLV  HW2     1879    3.239919574    2.783513375    2.198851574
  619 SOLV  OW      1880    2.108631447    1.505628101    0.309013556
  619 SOLV  HW1     1881    2.130709998    1.598367482    0.339247764
  619 SOLV  HW2     1882    2.127711132    1.497046931    0.211215875
  620 SOLV  OW      1883    1.826629828    1.669467184    2.079055936
  620 SOLV  HW1     1884    1.900508415    1.607102843    2.053477520
  620 SOLV  HW2     1885    1.862749546    1.741279669    2.138553127
  621 SOLV  OW      1886    1.599234987    0.153688482    2.382070367
  621 SOLV  HW1     1887    1.615362026    0.111099593    2.471111209
  621 SOLV  HW2     1888    1.655258058    0.236135073    2.373944099
  622 SOLV  OW      1889    2.251929470    1.471352184    2.405591347
  622 SOLV  HW1     1890    2.311123590    1.551896385    2.402608701
  622 SOLV  HW2     1891    2.163388465    1.496518715    2.444672087
  623 SOLV  OW      1892    1.493820864    1.601263704    3.336572941
  623 SOLV  HW1     1893    1.495244439    1.604430082    3.436513706
  623 SOLV  HW2     1894    1.442213375    1.679411355    3.301504723
  624 SOLV  OW      1895    1.079027086    1.985442073    2.067667652
  624 SOLV  HW1     1896    1.011140831    1.959958329    1.998793449
  624 SOLV  HW2     1897    1.062157667    2.079245940    2.097963809
  625 SOLV  OW      1898    1.629867491    1.500735782    2.199907310
  625 SOLV  HW1     1899    1.682145059    1.575510133    2.158945610
  625 SOLV  HW2     1900    1.665633937    1.481206539    2.291237813
  626 SOLV  OW      1901    1.081290175    2.417453597    1.095794743
  626 SOLV  HW1     1902    1.112169622    2.510432297    1.075715805
  626 SOLV  HW2     1903    1.012448754    2.389983791    1.028652893
  627 SOLV  OW      1904    0.212032055    0.418139973    0.824701709
  627 SOLV  HW1     1905    0.166681066    0.333710680    0.796123732
  627 SOLV  HW2     1906    0.308826157    0.399789049    0.841899644
  628 SOLV  OW      1907    2.230807531    0.381595016    1.856753801
  628 SOLV  HW1     1908    2.179627265    0.430385788    1.927478401
  628 SOLV  HW2     1909    2.192825058    0.403692374    1.766915977
  629 SOLV  OW      1910    1.377326352    0.766759050    2.735510813
  629 SOLV  HW1     1911    1.453141553    0.795055891    2.794260734
  629 SOLV  HW2     1912    1.308389813    0.719593718    2.790495839
  630 SOLV  OW      1913    2.316644889    0.557238965    0.629037721
  630 SOLV  HW1     1914    2.345017337    0.632068395    0.569058745
  630 SOLV  HW2     1915    2.278124873    0.483178030    0.573964806
  631 SOLV  OW      1916    2.725331903    0.331334758    0.108631482
  631 SOLV  HW1     1917    2.640921781    0.289243659    0.141875338
  631 SOLV  HW2     1918    2.720233462    0.430449977    0.120960157
  632 SOLV  OW      1919    3.354503951    0.627432819    0.965993318
  632 SOLV  HW1     1920    3.371077169    0.528826751    0.967537220
  632 SOLV  HW2     1921    3.422711682    0.671763983    0.907833010
  633 SOLV  OW      1922    1.518381866    2.617811885    1.965751197
  633 SOLV  HW1     1923    1.420124917    2.636151962    1.962413062
  633 SOLV  HW2     1924    1.566785609    2.700627399    1.994044872
  634 SOLV  OW      1925    1.251755603    0.475723399    1.133335845
  634 SOLV  HW1     1926    1.167745653    0.439472784    1.173707396
  634 SOLV  HW2     1927    1.270414889    0.566434046    1.171084903
  635 SOLV  OW      1928    1.278200584    0.668645909    2.354653876
  635 SOLV  HW1     1929    1.274422718    0.595619771    2.422878173
  635 SOLV  HW2     1930    1.373141635    0.697302444    2.341747283
  636 SOLV  OW      1931    3.007010917    0.541669825    1.042378094
  636 SOLV  HW1     1932    3.046359138    0.466831948    1.095789046
  636 SOLV  HW2     1933    2.934115688    0.585439884    1.095029300
  637 SOLV  OW      1934    3.427970029    1.006799889    2.141360634
  637 SOLV  HW1     1935    3.353107879    1.045903876    2.087803769
  637 SOLV  HW2     1936    3.415702825    0.907798337    2.148431689
  638 SOLV  OW      1937    0.432113482    1.361990860    2.818314505
  638 SOLV  HW1     1938    0.337330515    1.379942697    2.844687371
  638 SOLV  HW2     1939    0.436443139    1.277430024    2.765095591
  639 SOLV  OW      1940    0.096430696    0.804445215    0.990459199
  639 SOLV  HW1     1941    0.144537144    0.742603057    1.052615907
  639 SOLV  HW2     1942    0.036972880    0.865114567    1.043241955
  640 SOLV  OW      1943    0.216506864    1.427077720    2.425758538
  640 SOLV  HW1     1944    0.169481436    1.355039501    2.374756880
  640 SOLV  HW2     1945    0.163648104    1.449942273    2.507521514
  641 SOLV  OW      1946    2.516030419    0.483663660    1.914546032
  641 SOLV  HW1     1947    2.416208535    0.481761040    1.920376106
  641 SOLV  HW2     1948    2.554953632    0.438374416    1.994769727
  642 SOLV  OW      1949    0.378674545    3.298857496    1.008004061
  642 SOLV  HW1     1950    0.320057421    3.218246077    1.016130602
  642 SOLV  HW2     1951    0.446324693    3.283717914    0.935931746
  643 SOLV  OW      1952    2.360707481    0.786716413    2.609405148
  643 SOLV  HW1     1953    2.381142773    0.849225294    2.534071180
  643 SOLV  HW2     1954    2.388714199    0.828466106    2.695861785
  644 SOLV  OW      1955    1.448821758    2.895575596    1.367454373
  644 SOLV  HW1     1956    1.418554338    2.895045055    1.462770575
  644 SOLV  HW2     1957    1.369567942    2.885635931    1.307275195
  645 SOLV  OW      1958    0.312992330    1.968588260    1.513234749
  645 SOLV  HW1     1959    0.276154688    1.888520395    1.560496832
  645 SOLV  HW2     1960    0.252940411    2.047026941    1.528814284
  646 SOLV  OW      1961    0.027467660    0.678535151    0.510435974
  646 SOLV  HW1     1962    0.045207214    0.670519897    0.608532830
  646 SOLV  HW2     1963   -0.027415819    0.600654254    0.480034974
  647 SOLV  OW      1964    2.499480444    2.269130504    0.263522042
  647 SOLV  HW1     1965    2.450045399    2.331378078    0.202845654
  647 SOLV  HW2     1966    2.597769755    2.285561753    0.255191770
  648 SOLV  OW      1967    3.456572793    2.039419172    0.063680314
  648 SOLV  HW1     1968    3.471922667    2.122288679    0.009854338
  648 SOLV  HW2     1969    3.512692560    2.042553997    0.146390125
  649 SOLV  OW      1970    1.986334721    2.463675191    2.815364580
  649 SOLV  HW1     1971    1.968593707    2.483322749    2.718921940
  649 SOLV  HW2     1972    1.907939815    2.492724561    2.870248485
  650 SOLV  OW      1973    2.108228161    0.856960359    0.664926608
  650 SOLV  HW1     1974    2.176987146    0.784348875    0.663664005
  650 SOLV  HW2     1975    2.101725519    0.895082870    0.757155618
  651 SOLV  OW      1976    1.432014548    2.318849175    0.789425539
  651 SOLV  HW1     1977    1.472654398    2.230943951    0.764466900
  651 SOLV  HW2     1978    1.488879835    2.393098608    0.753997224
  652 SOLV  OW      1979    2.591779067    1.079098303    1.110942409
  652 SOLV  HW1     1980    2.588561223    1.080880741    1.010999681
  652 SOLV  HW2     1981    2.604220321    0.984914693    1.142195422
  653 SOLV  OW      1982    3.527422042    2.399014277    0.877879755
  653 SOLV  HW1     1983    3.594902188    2.445251604    0.935417519
  653 SOLV  HW2     1984    3.472548143    2.337109503    0.934081233
  654 SOLV  OW      1985    2.868815693    2.876188793    3.024243275
  654 SOLV  HW1     1986    2.862079197    2.967169368    2.983267875
  654 SOLV  HW2     1987    2.887286733    2.808738313    2.952752426
  655 SOLV  OW      1988    3.430889721    3.072942918    3.383399226
  655 SOLV  HW1     1989    3.478599139    3.078832487    3.295700860
  655 SOLV  HW2     1990    3.378496016    3.156777220    3.398516205
  656 SOLV  OW      1991    0.343182571    1.009228963    0.353598008
  656 SOLV  HW1     1992    0.349009083    1.103420365    0.320489983
  656 SOLV  HW2     1993    0.397268812    0.949642161    0.294216908
  657 SOLV  OW      1994    1.557705950    1.637629343    1.369192804
  657 SOLV  HW1     1995    1.533524024    1.724611132    1.326166231
  657 SOLV  HW2     1996    1.503257402    1.564160150    1.328701158
  658 SOLV  OW      1997    2.217714409    3.498308292    1.704897495
  658 SOLV  HW1     1998    2.281639554    3.549510025    1.647504395
  658 SOLV  HW2     1999    2.128422072    3.543334119    1.703658408
  659 SOLV  OW      2000    3.153017179    2.283805395    0.856152756
  659 SOLV  HW1     2001    3.080503617    2.219107385    0.879773052
  659 SOLV  HW2     2002    3.156222259    2.295462540    0.756876390
  660 SOLV  OW      2003    3.107633595    1.631776309    2.486832240
  660 SOLV  HW1     2004    3.114791754    1.542697897    2.531726390
  660 SOLV  HW2     2005    3.017925348    1.671619834    2.505976725
  661 SOLV  OW      2006    3.197086841    1.048949856    1.417221884
  661 SOLV  HW1     2007    3.278354570    1.085499106    1.462629537
  661 SOLV  HW2     2008    3.194686523    1.080858509    1.322468434
  662 SOLV  OW      2009    2.489358066    2.130941335    2.516351698
  662 SOLV  HW1     2010    2.539931078    2.184191962    2.448464976
  662 SOLV  HW2     2011    2.404797779    2.178821121    2.539991788
  663 SOLV  OW      2012    3.305065488    1.648228815    0.485005810
  663 SOLV  HW1     2013    3.264359818    1.685602117    0.401650756
  663 SOLV  HW2     2014    3.309080643    1.548525570    0.478312870
  664 SOLV  OW      2015    0.833766957    3.097296800    3.528257128
  664 SOLV  HW1     2016    0.880297706    3.182043517    3.553848214
  664 SOLV  HW2     2017    0.878026335    3.019967986    3.573681893
  665 SOLV  OW      2018    1.887377728    1.345301659    0.214345914
  665 SOLV  HW1     2019    1.966036168    1.391565938    0.255265159
  665 SOLV  HW2     2020    1.854840597    1.273832642    0.276275343
  666 SOLV  OW      2021    2.879354634    0.185292786    1.577446263
  666 SOLV  HW1     2022    2.971055471    0.150571532    1.557769157
  666 SOLV  HW2     2023    2.883939559    0.250428770    1.653196417
  667 SOLV  OW      2024    2.619992634    1.851167025    0.093108782
  667 SOLV  HW1     2025    2.714945998    1.863824740    0.121840240
  667 SOLV  HW2     2026    2.562661747    1.921108818    0.135806382
  668 SOLV  OW      2027    1.253807898    2.772476002    2.561173606
  668 SOLV  HW1     2028    1.257942532    2.830605227    2.642447965
  668 SOLV  HW2     2029    1.158611512    2.748346740    2.542278601
  669 SOLV  OW      2030    1.353760510    1.835417107    2.444264504
  669 SOLV  HW1     2031    1.407273936    1.788152685    2.374233736
  669 SOLV  HW2     2032    1.263270481    1.857448311    2.407821424
  670 SOLV  OW      2033    0.654035515    0.583883290    0.808799129
  670 SOLV  HW1     2034    0.654305699    0.679925517    0.780916727
  670 SOLV  HW2     2035    0.741539229    0.561394101    0.851681312
  671 SOLV  OW      2036    1.719530604    2.971692382    3.221163864
  671 SOLV  HW1     2037    1.784372273    2.922433184    3.163104041
  671 SOLV  HW2     2038    1.627393331    2.935857350    3.206050696
  672 SOLV  OW      2039    2.666241455    3.384485432    0.098214285
  672 SOLV  HW1     2040    2.722303840    3.446414139    0.153204249
  672 SOLV  HW2     2041    2.603835490    3.437866769    0.041136392
  673 SOLV  OW      2042    0.940153800    0.593755964    0.249356598
  673 SOLV  HW1     2043    0.958111597    0.643744331    0.334094981
  673 SOLV  HW2     2044    1.024656228    0.586612974    0.196345817
  674 SOLV  OW      2045    0.970080433    3.141187563    1.031637591
  674 SOLV  HW1     2046    0.996040490    3.089482737    1.113214217
  674 SOLV  HW2     2047    0.965622908    3.238575991    1.053943783
  675 SOLV  OW      2048    1.022598716    0.122767368    1.861825414
  675 SOLV  HW1     2049    1.057303202    0.184935592    1.932045924
  675 SOLV  HW2     2050    0.948672658    0.167410245    1.811405976
  676 SOLV  OW      2051    2.444407773    0.355475706    2.297575774
  676 SOLV  HW1     2052    2.403614657    0.317294099    2.214629176
  676 SOLV  HW2     2053    2.397766982    0.440656307    2.321468225
  677 SOLV  OW      2054    2.017919987    1.993999527    0.350864046
  677 SOLV  HW1     2055    1.998350518    1.910513172    0.299412783
  677 SOLV  HW2     2056    2.078603509    1.972510646    0.427388184
  678 SOLV  OW      2057    2.629263341    0.242183580    1.492863036
  678 SOLV  HW1     2058    2.576289074    0.302618935    1.552387118
  678 SOLV  HW2     2059    2.710477796    0.210177423    1.541664914
  679 SOLV  OW      2060    0.801804553    2.650291193    2.174116914
  679 SOLV  HW1     2061    0.846526815    2.631070474    2.261481764
  679 SOLV  HW2     2062    0.854212214    2.719434162    2.124369382
  680 SOLV  OW      2063    0.168573999    2.415813573    0.541118533
  680 SOLV  HW1     2064    0.177273567    2.324331629    0.501657978
  680 SOLV  HW2     2065    0.213264028    2.417901528    0.630562487
  681 SOLV  OW      2066    1.457994157    3.442064163    0.652534859
  681 SOLV  HW1     2067    1.423042107    3.534794342    0.666005706
  681 SOLV  HW2     2068    1.538212039    3.427942527    0.710565648
  682 SOLV  OW      2069    2.048770169    2.170197111    1.679824907
  682 SOLV  HW1     2070    2.022587956    2.201719488    1.588595621
  682 SOLV  HW2     2071    2.069321080    2.072373233    1.676644320
  683 SOLV  OW      2072    2.232321206    2.351026855    0.840030622
  683 SOLV  HW1     2073    2.324237539    2.389842587    0.846865373
  683 SOLV  HW2     2074    2.165064221    2.424984201    0.837070799
  684 SOLV  OW      2075    2.087811223    3.139742441    0.076656239
  684 SOLV  HW1     2076    2.052659029    3.079857470    0.004683842
  684 SOLV  HW2     2077    2.011245739    3.180085935    0.126774817
  685 SOLV  OW      2078    1.068213615    0.554186156    3.325546806
  685 SOLV  HW1     2079    1.078509369    0.600633681    3.237579618
  685 SOLV  HW2     2080    0.992043719    0.489586218    3.320399689
  686 SOLV  OW      2081    0.511262093    1.680668542    1.160043322
  686 SOLV  HW1     2082    0.573401684    1.685647840    1.081840579
  686 SOLV  HW2     2083    0.419711947    1.655885524    1.128323707
  687 SOLV  OW      2084    2.758529444    3.285858866    2.059409559
  687 SOLV  HW1     2085    2.846691941    3.271248563    2.014512016
  687 SOLV  HW2     2086    2.711605809    3.198179258    2.070006389
  688 SOLV  OW      2087    2.333559513    0.621053202    2.398052460
  688 SOLV  HW1     2088    2.315206540    0.684785391    2.472906500
  688 SOLV  HW2     2089    2.411419801    0.653967254    2.344608945
  689 SOLV  OW      2090    3.056172410    0.649629039    1.849192979
  689 SOLV  HW1     2091    3.064627198    0.642608309    1.948597588
  689 SOLV  HW2     2092    2.990840130    0.721818046    1.826334355
  690 SOLV  OW      2093    1.282433341    1.776008803    3.108611630
  690 SOLV  HW1     2094    1.238411247    1.689136834    3.085906460
  690 SOLV  HW2     2095    1.215536879    1.850027306    3.101807753
  691 SOLV  OW      2096    1.961197423    0.621195566    2.748196458
  691 SOLV  HW1     2097    1.908831283    0.536072269    2.744468380
  691 SOLV  HW2     2098    2.058594623    0.600858421    2.738088057
  692 SOLV  OW      2099    1.991065531    2.392841218    3.215882216
  692 SOLV  HW1     2100    1.913697754    2.330256453    3.205909156
  692 SOLV  HW2     2101    1.988676031    2.434545870    3.306750553
  693 SOLV  OW      2102    1.603720995    1.468041769    1.709763210
  693 SOLV  HW1     2103    1.681197445    1.495928159    1.653004001
  693 SOLV  HW2     2104    1.524145698    1.524389425    1.687525256
  694 SOLV  OW      2105    0.356673007    0.342889478    2.515901658
  694 SOLV  HW1     2106    0.433827227    0.362877747    2.576314579
  694 SOLV  HW2     2107    0.386459537    0.349170899    2.420637232
  695 SOLV  OW      2108    1.564352238    2.914636565    2.766063092
  695 SOLV  HW1     2109    1.485309861    2.883855503    2.819038816
  695 SOLV  HW2     2110    1.552953216    2.887605940    2.670454421
  696 SOLV  OW      2111    0.184202114    3.442805353    0.111785884
  696 SOLV  HW1     2112    0.239797746    3.401425324    0.183876299
  696 SOLV  HW2     2113    0.170073724    3.539697299    0.132096167
  697 SOLV  OW      2114    1.053720082    2.704882703    1.028256973
  697 SOLV  HW1     2115    1.005951556    2.724588062    1.113883396
  697 SOLV  HW2     2116    0.990136926    2.714506253    0.951663587
  698 SOLV  OW      2117    2.865912465    0.714925640    1.209567956
  698 SOLV  HW1     2118    2.924659448    0.792372244    1.233080307
  698 SOLV  HW2     2119    2.881683097    0.640305720    1.274260614
  699 SOLV  OW      2120    2.051400182    3.036468009    0.968978259
  699 SOLV  HW1     2121    2.037346852    3.133087268    0.947321428
  699 SOLV  HW2     2122    2.009353742    2.979955913    0.897983960
  700 SOLV  OW      2123    2.724783526    2.824739626    2.634195365
  700 SOLV  HW1     2124    2.793398720    2.785460738    2.695439839
  700 SOLV  HW2     2125    2.642174326    2.846399056    2.686235727
  701 SOLV  OW      2126    1.941600020    0.881544384    2.862973577
  701 SOLV  HW1     2127    1.902860836    0.854152822    2.951003035
  701 SOLV  HW2     2128    1.978157756    0.801078546    2.816187372
  702 SOLV  OW      2129    2.793404642    1.483008729    2.198837768
  702 SOLV  HW1     2130    2.885653181    1.518073360    2.215045226
  702 SOLV  HW2     2131    2.773777452    1.409586244    2.263844600
  703 SOLV  OW      2132    3.503213474    3.178688325    2.468008985
  703 SOLV  HW1     2133    3.415934252    3.221327791    2.444215813
  703 SOLV  HW2     2134    3.515177481    3.095121738    2.414385868
  704 SOLV  OW      2135    0.234068641    0.269737324    3.096551072
  704 SOLV  HW1     2136    0.138896817    0.255672664    3.123840568
  704 SOLV  HW2     2137    0.247244917    0.236316961    3.003225656
  705 SOLV  OW      2138    0.611163318    2.216974842    2.839053501
  705 SOLV  HW1     2139    0.628216125    2.207512614    2.937142042
  705 SOLV  HW2     2140    0.664999042    2.149040510    2.789172309
  706 SOLV  OW      2141    1.653755094    1.382503024    2.700225735
  706 SOLV  HW1     2142    1.578360034    1.320356111    2.721521609
  706 SOLV  HW2     2143    1.735351555    1.329325874    2.677502432
  707 SOLV  OW      2144    0.587110186    1.443971297    0.089101622
  707 SOLV  HW1     2145    0.591561163    1.350429588    0.053998722
  707 SOLV  HW2     2146    0.609963158    1.508149965    0.015884926
  708 SOLV  OW      2147    1.267184759    0.753079183    1.252109833
  708 SOLV  HW1     2148    1.189650685    0.755123256    1.188986945
  708 SOLV  HW2     2149    1.259158023    0.828587853    1.317180414
  709 SOLV  OW      2150    3.227664010    1.725778519    1.107952381
  709 SOLV  HW1     2151    3.245970727    1.808564461    1.054928229
  709 SOLV  HW2     2152    3.312169571    1.694748252    1.151496619
  710 SOLV  OW      2153    2.386821116    0.987071261    2.395962603
  710 SOLV  HW1     2154    2.317275853    0.937176092    2.344235077
  710 SOLV  HW2     2155    2.349117197    1.074410271    2.426817888
  711 SOLV  OW      2156    1.589824842    0.725822702    1.137007948
  711 SOLV  HW1     2157    1.689395696    0.732835117    1.143195611
  711 SOLV  HW2     2158    1.565017400    0.636919029    1.098506066
  712 SOLV  OW      2159    2.353354493    1.626175986    1.791386589
  712 SOLV  HW1     2160    2.411068859    1.613370665    1.710731497
  712 SOLV  HW2     2161    2.399175650    1.687506866    1.855737914
  713 SOLV  OW      2162    3.087485081    2.941610666    1.779301990
  713 SOLV  HW1     2163    3.151682959    2.970011424    1.708072339
  713 SOLV  HW2     2164    3.002598006    2.993722505    1.770349728
  714 SOLV  OW      2165    3.460808279    0.226598429    2.457726206
  714 SOLV  HW1     2166    3.361091681    0.229331364    2.464853872
  714 SOLV  HW2     2167    3.498502839    0.177665850    2.536379114
  715 SOLV  OW      2168    1.748932481    2.012062774    2.700937803
  715 SOLV  HW1     2169    1.660427611    1.965498934    2.701759377
  715 SOLV  HW2     2170    1.739818668    2.100112084    2.654395128
  716 SOLV  OW      2171    0.170022807    0.238468300    2.094940999
  716 SOLV  HW1     2172    0.091057796    0.299758069    2.091796311
  716 SOLV  HW2     2173    0.151242806    0.163147391    2.157995246
  717 SOLV  OW      2174    1.686959902    3.469334164    0.983937468
  717 SOLV  HW1     2175    1.725910599    3.554691825    0.949311494
  717 SOLV  HW2     2176    1.752317287    3.394896405    0.970171089
  718 SOLV  OW      2177    0.712033930    1.020944313    2.777808650
  718 SOLV  HW1     2178    0.746157888    1.039044289    2.870056805
  718 SOLV  HW2     2179    0.733093730    1.098766740    2.718631681
  719 SOLV  OW      2180    2.956699150    0.076966378    1.967513227
  719 SOLV  HW1     2181    2.957119413   -0.023026083    1.966288814
  719 SOLV  HW2     2182    2.962233567    0.109145534    2.062043620
  720 SOLV  OW      2183    2.529989298    2.255757230    3.166599106
  720 SOLV  HW1     2184    2.623798316    2.222519511    3.156764327
  720 SOLV  HW2     2185    2.530559023    2.355511669    3.173691583
  721 SOLV  OW      2186    0.512585059    2.781880322    2.180557992
  721 SOLV  HW1     2187    0.447655533    2.769414263    2.255594489
  721 SOLV  HW2     2188    0.587510837    2.716330667    2.190099163
  722 SOLV  OW      2189    1.858547264    2.799552692    3.042089721
  722 SOLV  HW1     2190    1.795838853    2.722081247    3.033847333
  722 SOLV  HW2     2191    1.871464206    2.841652151    2.952296018
  723 SOLV  OW      2192    1.432461097    2.149015583    2.828199846
  723 SOLV  HW1     2193    1.481372998    2.104933495    2.903475696
  723 SOLV  HW2     2194    1.402814841    2.079621527    2.762568165
  724 SOLV  OW      2195    2.968673562    2.260505536    1.128743331
  724 SOLV  HW1     2196    2.986806387    2.195256816    1.055154021
  724 SOLV  HW2     2197    3.015837320    2.230963384    1.211836048
  725 SOLV  OW      2198    0.581202608    3.115613013    2.350718919
  725 SOLV  HW1     2199    0.605855049    3.044050446    2.416087211
  725 SOLV  HW2     2200    0.564574922    3.201196827    2.399717178
  726 SOLV  OW      2201    1.474134858    0.577465508    1.372884356
  726 SOLV  HW1     2202    1.484885462    0.646456227    1.444485099
  726 SOLV  HW2     2203    1.554309491    0.578712708    1.313114890
  727 SOLV  OW      2204    1.890328955    1.300221976    2.392009057
  727 SOLV  HW1     2205    1.867112814    1.396523435    2.378273807
  727 SOLV  HW2     2206    1.932241578    1.288571098    2.482059879
  728 SOLV  OW      2207    2.990279716    1.033479836    2.772403445
  728 SOLV  HW1     2208    3.012245947    0.996746137    2.682014383
  728 SOLV  HW2     2209    2.931157507    0.969132506    2.821043747
  729 SOLV  OW      2210    0.189150474    1.033146015    0.574762360
  729 SOLV  HW1     2211    0.101635447    1.001754824    0.537920230
  729 SOLV  HW2     2212    0.257382985    1.034851662    0.501666740
  730 SOLV  OW      2213    1.130313358    0.607383671    0.058884285
  730 SOLV  HW1     2214    1.083147573    0.608605194   -0.029294001
  730 SOLV  HW2     2215    1.228243389    0.621665568    0.044487045
  731 SOLV  OW      2216    1.316837068    2.842725100    2.848535174
  731 SOLV  HW1     2217    1.267776160    2.929659209    2.854650738
  731 SOLV  HW2     2218    1.262291898    2.770612544    2.891271676
  732 SOLV  OW      2219    2.659127205    2.484944066    2.629750956
  732 SOLV  HW1     2220    2.577089326    2.541598544    2.637626921
  732 SOLV  HW2     2221    2.720500537    2.524510798    2.561415074
  733 SOLV  OW      2222    2.153514974    2.459333289    2.463089125
  733 SOLV  HW1     2223    2.228683916    2.422071875    2.408653055
  733 SOLV  HW2     2224    2.173217802    2.554599442    2.486286593
  734 SOLV  OW      2225    0.788946907    0.250088945    2.778888699
  734 SOLV  HW1     2226    0.770222450    0.236878420    2.681539837
  734 SOLV  HW2     2227    0.862822976    0.188914315    2.807204467
  735 SOLV  OW      2228    1.898758478    1.319252712    1.266409242
  735 SOLV  HW1     2229    1.836444800    1.263189741    1.211873401
  735 SOLV  HW2     2230    1.881727380    1.303043125    1.363606769
  736 SOLV  OW      2231    1.691390528    2.334698886    2.887927119
  736 SOLV  HW1     2232    1.642948001    2.289370423    2.962752628
  736 SOLV  HW2     2233    1.662798639    2.294865155    2.800772395
  737 SOLV  OW      2234    3.384950036    3.175097417    2.760050584
  737 SOLV  HW1     2235    3.425075930    3.159346870    2.669808816
  737 SOLV  HW2     2236    3.330070478    3.258677576    2.757981300
  738 SOLV  OW      2237    1.574031255    1.146210243    1.413903012
  738 SOLV  HW1     2238    1.533708587    1.063714236    1.374277615
  738 SOLV  HW2     2239    1.580147698    1.135917511    1.513191646
  739 SOLV  OW      2240    1.960551450    2.590718727    0.510302451
  739 SOLV  HW1     2241    2.021339678    2.541360779    0.448092118
  739 SOLV  HW2     2242    1.935549999    2.531181857    0.586668928
  740 SOLV  OW      2243    2.588693681    1.923607149    1.287823987
  740 SOLV  HW1     2244    2.506697083    1.978939370    1.273103735
  740 SOLV  HW2     2245    2.668798310    1.983308443    1.292368083
  741 SOLV  OW      2246    2.768183746    1.563215929    2.526400652
  741 SOLV  HW1     2247    2.759495766    1.623991514    2.447454779
  741 SOLV  HW2     2248    2.799457620    1.473251302    2.495905275
  742 SOLV  OW      2249    2.208394350    1.867114710    2.762511344
  742 SOLV  HW1     2250    2.234718088    1.931976375    2.833937191
  742 SOLV  HW2     2251    2.148025080    1.797480117    2.801347457
  743 SOLV  OW      2252    2.287691089    3.375044917    3.241313597
  743 SOLV  HW1     2253    2.323014670    3.365791869    3.148209394
  743 SOLV  HW2     2254    2.189224065    3.357552056    3.241478850
  744 SOLV  OW      2255    0.287702282    2.259713152    1.871160649
  744 SOLV  HW1     2256    0.325132655    2.173029064    1.838220676
  744 SOLV  HW2     2257    0.351170593    2.333841108    1.849320600
  745 SOLV  OW      2258    3.171578511    3.331152537    1.414747881
  745 SOLV  HW1     2259    3.074123340    3.311401128    1.425448573
  745 SOLV  HW2     2260    3.221071430    3.299454634    1.495666463
  746 SOLV  OW      2261    1.158488346    3.103239521    1.464914751
  746 SOLV  HW1     2262    1.246527380    3.149909082    1.456374134
  746 SOLV  HW2     2263    1.144016110    3.076592662    1.560216100
  747 SOLV  OW      2264    2.999463872    1.967185318    2.943150246
  747 SOLV  HW1     2265    2.927283304    1.935299223    2.881706484
  747 SOLV  HW2     2266    2.963097350    2.038524114    3.003069527
  748 SOLV  OW      2267    1.254800526    1.962733244    1.847712310
  748 SOLV  HW1     2268    1.207338988    1.956500965    1.935522828
  748 SOLV  HW2     2269    1.317366767    2.040742617    1.849126971
  749 SOLV  OW      2270    0.290535487    1.170248281    3.045323569
  749 SOLV  HW1     2271    0.214433724    1.210941239    3.095866558
  749 SOLV  HW2     2272    0.254750861    1.108794226    2.975004951
  750 SOLV  OW      2273    1.771577314    3.314703206    1.750132147
  750 SOLV  HW1     2274    1.792195274    3.229236648    1.702465433
  750 SOLV  HW2     2275    1.773807220    3.299141289    1.848897098
  751 SOLV  OW      2276    2.755446833    3.480730264    2.257761801
  751 SOLV  HW1     2277    2.751548751    3.409748754    2.187419608
  751 SOLV  HW2     2278    2.671156069    3.478991795    2.311554332
  752 SOLV  OW      2279    0.199773498    0.123103580    0.765799231
  752 SOLV  HW1     2280    0.100087152    0.119482402    0.772972840
  752 SOLV  HW2     2281    0.240539362    0.076597227    0.844394478
  753 SOLV  OW      2282    1.257782474    0.074320551    0.291824101
  753 SOLV  HW1     2283    1.218382882    0.104959305    0.205159482
  753 SOLV  HW2     2284    1.356037491    0.059589438    0.280391094
  754 SOLV  OW      2285    0.232723036    3.516824368    0.531158509
  754 SOLV  HW1     2286    0.210627965    3.563238067    0.616936029
  754 SOLV  HW2     2287    0.322092416    3.472686852    0.539230791
  755 SOLV  OW      2288    1.727920329    2.245267146    2.590762957
  755 SOLV  HW1     2289    1.636718999    2.260955370    2.552863547
  755 SOLV  HW2     2290    1.779440302    2.330962954    2.590268558
  756 SOLV  OW      2291    0.913176118    3.173044473    2.646251994
  756 SOLV  HW1     2292    0.998771420    3.196889527    2.692147972
  756 SOLV  HW2     2293    0.853433819    3.124656227    2.710212958
  757 SOLV  OW      2294    2.819447215    1.164345180    0.785811942
  757 SOLV  HW1     2295    2.762904184    1.164068337    0.703322034
  757 SOLV  HW2     2296    2.891685483    1.232871622    0.776455452
  758 SOLV  OW      2297    1.601936551    2.650396488    3.439996283
  758 SOLV  HW1     2298    1.623269033    2.698296879    3.354836665
  758 SOLV  HW2     2299    1.660240919    2.569563583    3.448259521
  759 SOLV  OW      2300    1.543489632    3.448851246    2.062221876
  759 SOLV  HW1     2301    1.501284000    3.532430959    2.097363312
  759 SOLV  HW2     2302    1.610945296    3.415381047    2.128034640
  760 SOLV  OW      2303    3.148362583    2.796882421    2.547898311
  760 SOLV  HW1     2304    3.138798281    2.825551038    2.643230922
  760 SOLV  HW2     2305    3.068524954    2.742908298    2.521170082
  761 SOLV  OW      2306    2.444938293    1.622113361    0.474783028
  761 SOLV  HW1     2307    2.424454286    1.604576474    0.571079607
  761 SOLV  HW2     2308    2.535387005    1.585552385    0.452772968
  762 SOLV  OW      2309    0.024722521    0.675790130    2.467672124
  762 SOLV  HW1     2310    0.082677491    0.711763592    2.394537365
  762 SOLV  HW2     2311    0.074609777    0.605280103    2.518081649
  763 SOLV  OW      2312    2.405606049    2.797053000    1.395830839
  763 SOLV  HW1     2313    2.357821229    2.720590768    1.352565116
  763 SOLV  HW2     2314    2.397016891    2.789765136    1.495203185
  764 SOLV  OW      2315    0.248414016    0.347387457    0.396969284
  764 SOLV  HW1     2316    0.312776516    0.392301796    0.458955352
  764 SOLV  HW2     2317    0.249149631    0.394156193    0.308571866
  765 SOLV  OW      2318    0.560047490    3.336510182    1.954226696
  765 SOLV  HW1     2319    0.657116275    3.315870159    1.941839752
  765 SOLV  HW2     2320    0.505046232    3.262497743    1.915512973
  766 SOLV  OW      2321    1.186112778    3.470360161    2.728941297
  766 SOLV  HW1     2322    1.144421036    3.473575459    2.638093858
  766 SOLV  HW2     2323    1.183734957    3.376500230    2.763384829
  767 SOLV  OW      2324    2.231984771    0.281756947    0.027634945
  767 SOLV  HW1     2325    2.243599298    0.233667262    0.114551607
  767 SOLV  HW2     2326    2.239533916    0.216525107   -0.047795648
  768 SOLV  OW      2327    3.110793826    2.529695628    2.764358377
  768 SOLV  HW1     2328    3.120243671    2.458028716    2.695248142
  768 SOLV  HW2     2329    3.198816602    2.575394898    2.777214511
  769 SOLV  OW      2330    1.735376695    0.727223371    0.005207746
  769 SOLV  HW1     2331    1.822158257    0.760475703    0.042155881
  769 SOLV  HW2     2332    1.738508918    0.627571368   -0.002635164
  770 SOLV  OW      2333    0.989786236    2.144056695    1.449484149
  770 SOLV  HW1     2334    0.958679698    2.137933136    1.544326618
  770 SOLV  HW2     2335    1.009972893    2.052360976    1.415066681
  771 SOLV  OW      2336    2.046511696    3.381649283    0.781603804
  771 SOLV  HW1     2337    2.130803272    3.343911682    0.743250039
  771 SOLV  HW2     2338    2.035341462    3.476162822    0.750902257
  772 SOLV  OW      2339    2.162222064    1.506757933    2.725208936
  772 SOLV  HW1     2340    2.221664965    1.565986261    2.670801939
  772 SOLV  HW2     2341    2.106401754    1.562766895    2.786435151
  773 SOLV  OW      2342    0.860601855    3.436479060    2.037664045
  773 SOLV  HW1     2343    0.856016079    3.418343254    2.135908838
  773 SOLV  HW2     2344    0.955983817    3.433809084    2.007712616
  774 SOLV  OW      2345    0.080624581    0.647200588    0.768429710
  774 SOLV  HW1     2346    0.083490453    0.701541127    0.852328821
  774 SOLV  HW2     2347    0.133423195    0.563243847    0.781299852
  775 SOLV  OW      2348    0.186688942    1.829291594    3.309801927
  775 SOLV  HW1     2349    0.174650534    1.744342464    3.258415216
  775 SOLV  HW2     2350    0.100442161    1.879901663    3.311177255
  776 SOLV  OW      2351    1.156115278    1.301948770    1.976882478
  776 SOLV  HW1     2352    1.066505284    1.257862678    1.982232902
  776 SOLV  HW2     2353    1.222462185    1.249085079    2.029850239
  777 SOLV  OW      2354    1.405087521    2.216591748    1.877769675
  777 SOLV  HW1     2355    1.461840282    2.162347381    1.939712257
  777 SOLV  HW2     2356    1.442389335    2.211245068    1.785140544
  778 SOLV  OW      2357    3.161170013    1.078350144    2.987644180
  778 SOLV  HW1     2358    3.099340850    1.076489012    2.909058271
  778 SOLV  HW2     2359    3.108058939    1.070392173    3.072011747
  779 SOLV  OW      2360    2.972047099    2.462031012    0.232900291
  779 SOLV  HW1     2361    3.039102276    2.509675629    0.289780693
  779 SOLV  HW2     2362    2.988402026    2.483933967    0.136699462
  780 SOLV  OW      2363    0.948710341    1.921668727    0.355414015
  780 SOLV  HW1     2364    0.926840489    2.015805409    0.329690067
  780 SOLV  HW2     2365    0.886614272    1.858984413    0.308335012
  781 SOLV  OW      2366    2.650182742    2.297179227    2.372896200
  781 SOLV  HW1     2367    2.662072103    2.283366521    2.274561772
  781 SOLV  HW2     2368    2.737082192    2.325830895    2.413260277
  782 SOLV  OW      2369    1.584304683    1.114457782    2.908358352
  782 SOLV  HW1     2370    1.534775515    1.110057504    2.995131846
  782 SOLV  HW2     2371    1.668071495    1.167732584    2.920480798
  783 SOLV  OW      2372    0.100638139    2.251326378    3.154894878
  783 SOLV  HW1     2373    0.097287551    2.155774182    3.184225414
  783 SOLV  HW2     2374    0.028549461    2.302929759    3.201176015
  784 SOLV  OW      2375    1.548168085    0.558194388    0.248293760
  784 SOLV  HW1     2376    1.475486065    0.528137653    0.310065293
  784 SOLV  HW2     2377    1.614689249    0.484418172    0.236729813
  785 SOLV  OW      2378    3.300715765    0.834507822    3.409416416
  785 SOLV  HW1     2379    3.362142430    0.827892414    3.330783284
  785 SOLV  HW2     2380    3.335941251    0.778026888    3.484044032
  786 SOLV  OW      2381    0.572150109    2.552459086    0.429085822
  786 SOLV  HW1     2382    0.535141149    2.483860150    0.366438150
  786 SOLV  HW2     2383    0.671621425    2.543225573    0.433598872
  787 SOLV  OW      2384    0.453708198    0.007836529    1.162561494
  787 SOLV  HW1     2385    0.438928793   -0.079327236    1.115811072
  787 SOLV  HW2     2386    0.463532602   -0.008278507    1.260772248
  788 SOLV  OW      2387    0.568096132    1.599393628    1.767267955
  788 SOLV  HW1     2388    0.572584786    1.532119687    1.693404924
  788 SOLV  HW2     2389    0.633730704    1.574928067    1.838648275
  789 SOLV  OW      2390    3.085043331    2.196713659    1.373870540
  789 SOLV  HW1     2391    3.110292024    2.289238218    1.402187986
  789 SOLV  HW2     2392    3.132341696    2.130136299    1.431597561
  790 SOLV  OW      2393    1.222091449    2.068566674    0.011048730
  790 SOLV  HW1     2394    1.150591563    2.138307224    0.016126269
  790 SOLV  HW2     2395    1.259806212    2.052814111    0.102324297
  791 SOLV  OW      2396    3.325383147    3.301719015    3.150973453
  791 SOLV  HW1     2397    3.353766171    3.242362128    3.075665205
  791 SOLV  HW2     2398    3.406190104    3.333617144    3.200520145
  792 SOLV  OW      2399    1.297853760    1.412726000    2.456569413
  792 SOLV  HW1     2400    1.319975538    1.481485955    2.387398319
  792 SOLV  HW2     2401    1.312692209    1.321373397    2.418670253
  793 SOLV  OW      2402    1.761580149    2.536726938    0.858102034
  793 SOLV  HW1     2403    1.758834226    2.466845753    0.786623029
  793 SOLV  HW2     2404    1.743257035    2.494363315    0.946824837
  794 SOLV  OW      2405    1.395022967    0.643403503    0.010892227
  794 SOLV  HW1     2406    1.444731720    0.701300381   -0.053749487
  794 SOLV  HW2     2407    1.455847476    0.617357508    0.085882336
  795 SOLV  OW      2408    1.456604739    0.043222592    2.794522056
  795 SOLV  HW1     2409    1.372726727   -0.009801551    2.806953427
  795 SOLV  HW2     2410    1.518606776   -0.006291932    2.733647864
  796 SOLV  OW      2411    3.528330142    1.795667530    0.516561194
  796 SOLV  HW1     2412    3.542467406    1.826043366    0.610791890
  796 SOLV  HW2     2413    3.439445606    1.750433849    0.509122221
  797 SOLV  OW      2414    2.943826424    0.459677933    0.470313561
  797 SOLV  HW1     2415    3.022292111    0.472380551    0.531005027
  797 SOLV  HW2     2416    2.863080337    0.502574053    0.510831399
  798 SOLV  OW      2417    3.348851953    1.275166308    3.357208318
  798 SOLV  HW1     2418    3.443284817    1.242506859    3.361400355
  798 SOLV  HW2     2419    3.286887890    1.201496339    3.384316516
  799 SOLV  OW      2420    1.014824755    3.429938316    1.080566825
  799 SOLV  HW1     2421    0.936129294    3.417573430    1.020103384
  799 SOLV  HW2     2422    0.987049646    3.413394928    1.175205510
  800 SOLV  OW      2423    3.391504817    0.061317092    1.353102274
  800 SOLV  HW1     2424    3.444581613    0.093106581    1.431676367
  800 SOLV  HW2     2425    3.396635967   -0.038406448    1.347577912
  801 SOLV  OW      2426    1.547704203    1.593555641    0.087285452
  801 SOLV  HW1     2427    1.508084447    1.504854618    0.111045629
  801 SOLV  HW2     2428    1.548435397    1.652439443    0.168120424
  802 SOLV  OW      2429    0.843082086    2.672099165    3.060812464
  802 SOLV  HW1     2430    0.822482195    2.657365955    3.157560980
  802 SOLV  HW2     2431    0.792110434    2.606201623    3.005486067
  803 SOLV  OW      2432    0.507666486    2.136380069    3.454529917
  803 SOLV  HW1     2433    0.421621679    2.087694800    3.469569990
  803 SOLV  HW2     2434    0.499393206    2.194384206    3.373479181
  804 SOLV  OW      2435    0.946534270    0.228052123    0.319493427
  804 SOLV  HW1     2436    0.993675338    0.176646325    0.391166949
  804 SOLV  HW2     2437    1.009149175    0.295351531    0.280096491
  805 SOLV  OW      2438    0.648276274    0.276119073    3.271844250
  805 SOLV  HW1     2439    0.642326325    0.306236275    3.176671980
  805 SOLV  HW2     2440    0.557819300    0.281361588    3.314155242
  806 SOLV  OW      2441    3.358641105    0.336098977    0.923642287
  806 SOLV  HW1     2442    3.259692826    0.325306733    0.933360507
  806 SOLV  HW2     2443    3.403640264    0.308838268    1.008692681
  807 SOLV  OW      2444    2.814349033    3.095531786    2.841737648
  807 SOLV  HW1     2445    2.802611288    3.192723675    2.821297791
  807 SOLV  HW2     2446    2.730935435    3.046047474    2.817338495
  808 SOLV  OW      2447    3.371609286    1.236445609    1.306373919
  808 SOLV  HW1     2448    3.430960739    1.263636448    1.382136173
  808 SOLV  HW2     2449    3.326998087    1.317441118    1.268277329
  809 SOLV  OW      2450    3.452230823    0.889476284    0.753485971
  809 SOLV  HW1     2451    3.415469233    0.925199252    0.667612990
  809 SOLV  HW2     2452    3.517062063    0.815885234    0.733917999
  810 SOLV  OW      2453    0.024871676    3.057220421    3.160705715
  810 SOLV  HW1     2454    0.102065306    3.017131235    3.210058706
  810 SOLV  HW2     2455    0.048744347    3.067398411    3.064123452
  811 SOLV  OW      2456    2.284519365    1.527633011    2.088956061
  811 SOLV  HW1     2457    2.373697652    1.555705364    2.053441982
  811 SOLV  HW2     2458    2.285658479    1.531747861    2.188875191
  812 SOLV  OW      2459    0.964329362    0.442196056    1.181736245
  812 SOLV  HW1     2460    0.930330465    0.348442389    1.174351662
  812 SOLV  HW2     2461    0.956426999    0.473124086    1.276505321
  813 SOLV  OW      2462    1.896205910    1.830082904    2.319238756
  813 SOLV  HW1     2463    1.894990135    1.929374872    2.331133981
  813 SOLV  HW2     2464    1.972714686    1.791304919    2.370663642
  814 SOLV  OW      2465    2.280269128    0.359396572    1.308720995
  814 SOLV  HW1     2466    2.186717151    0.325232577    1.317799689
  814 SOLV  HW2     2467    2.281940543    0.457495832    1.328092829
  815 SOLV  OW      2468    1.316900432    0.530146142    0.395496773
  815 SOLV  HW1     2469    1.286240734    0.624746238    0.406031134
  815 SOLV  HW2     2470    1.262835890    0.470772983    0.455112125
  816 SOLV  OW      2471    3.004249665    2.799642451    0.771627547
  816 SOLV  HW1     2472    3.032784086    2.703805805    0.769904937
  816 SOLV  HW2     2473    2.997491583    2.830689751    0.866455005
  817 SOLV  OW      2474    1.966727770    1.795895505    0.155243560
  817 SOLV  HW1     2475    1.920325397    1.715270797    0.118527416
  817 SOLV  HW2     2476    2.064425749    1.790397699    0.134591318
  818 SOLV  OW      2477    0.860606732    1.865853740    1.891528675
  818 SOLV  HW1     2478    0.840130838    1.772278661    1.862782391
  818 SOLV  HW2     2479    0.826790441    1.930011689    1.822665843
  819 SOLV  OW      2480    0.525767415    0.540271038    0.005375103
  819 SOLV  HW1     2481    0.616218654    0.524188823    0.044897012
  819 SOLV  HW2     2482    0.533925341    0.549380464   -0.093884124
  820 SOLV  OW      2483    0.225804077    2.382862068    2.842546957
  820 SOLV  HW1     2484    0.255604835    2.434141232    2.923071739
  820 SOLV  HW2     2485    0.126462771    2.389934634    2.833432931
  821 SOLV  OW      2486    1.555138426    0.306628454    0.722488610
  821 SOLV  HW1     2487    1.591223168    0.315239796    0.629613587
  821 SOLV  HW2     2488    1.472852978    0.249802927    0.721120561
  822 SOLV  OW      2489    1.020941003    1.629929934    2.254573115
  822 SOLV  HW1     2490    0.961025432    1.555950885    2.285217749
  822 SOLV  HW2     2491    1.101097562    1.591178027    2.209021564
  823 SOLV  OW      2492    2.670381541    1.093974191    3.470909885
  823 SOLV  HW1     2493    2.594753326    1.158599916    3.460616444
  823 SOLV  HW2     2494    2.638598281    1.013122063    3.520456449
  824 SOLV  OW      2495    1.341439268    2.844027005    2.295235328
  824 SOLV  HW1     2496    1.273540468    2.834526232    2.222426108
  824 SOLV  HW2     2497    1.297312105    2.830347750    2.383932954
  825 SOLV  OW      2498    2.444112438    0.469159407    3.513965642
  825 SOLV  HW1     2499    2.414328575    0.520255718    3.433328823
  825 SOLV  HW2     2500    2.366611261    0.418569668    3.551839300
  826 SOLV  OW      2501    3.120760068    3.504842055    0.264699337
  826 SOLV  HW1     2502    3.023105469    3.496104133    0.244975525
  826 SOLV  HW2     2503    3.133292713    3.560186032    0.347050464
  827 SOLV  OW      2504    1.335978640    1.396418611    3.224281616
  827 SOLV  HW1     2505    1.278393588    1.431273136    3.150316697
  827 SOLV  HW2     2506    1.386017053    1.472240880    3.266100312
  828 SOLV  OW      2507    2.961151398    1.913272832    1.634484150
  828 SOLV  HW1     2508    2.880618520    1.891020970    1.579534371
  828 SOLV  HW2     2509    2.972913889    2.012538081    1.637669208
  829 SOLV  OW      2510    0.574893535    3.159366957    3.494103754
  829 SOLV  HW1     2511    0.564708852    3.251483250    3.456520026
  829 SOLV  HW2     2512    0.670683654    3.143586965    3.518121526
  830 SOLV  OW      2513    3.234163863    1.137300495    1.974988561
  830 SOLV  HW1     2514    3.151460308    1.155780948    2.028097336
  830 SOLV  HW2     2515    3.263714811    1.221109526    1.929111906
  831 SOLV  OW      2516    0.784701195    1.179653248    2.269275558
  831 SOLV  HW1     2517    0.848914395    1.102979748    2.269315624
  831 SOLV  HW2     2518    0.696715936    1.149396326    2.232598563
  832 SOLV  OW      2519    2.967660031    3.332165015    0.520814075
  832 SOLV  HW1     2520    2.909002863    3.257628111    0.552520566
  832 SOLV  HW2     2521    2.984031620    3.322227696    0.422656825
  833 SOLV  OW      2522    3.422836679    0.294467620    1.194316017
  833 SOLV  HW1     2523    3.409401447    0.216754895    1.255815951
  833 SOLV  HW2     2524    3.491422201    0.356110679    1.233021796
  834 SOLV  OW      2525    1.138889003    3.160331091    2.144607224
  834 SOLV  HW1     2526    1.085935903    3.077208391    2.127614926
  834 SOLV  HW2     2527    1.089006079    3.239433443    2.109159077
  835 SOLV  OW      2528    2.835838436    0.575721746    0.207374540
  835 SOLV  HW1     2529    2.873851098    0.545065238    0.294649211
  835 SOLV  HW2     2530    2.907707846    0.619354520    0.153221367
  836 SOLV  OW      2531    3.101021777    1.443343597    0.161804832
  836 SOLV  HW1     2532    3.182375483    1.444058571    0.103642861
  836 SOLV  HW2     2533    3.094471296    1.355332595    0.208845364
  837 SOLV  OW      2534    3.287156946    1.975240283    0.964430319
  837 SOLV  HW1     2535    3.193636188    1.992400499    0.933480743
  837 SOLV  HW2     2536    3.306058829    2.030405909    1.045658060
  838 SOLV  OW      2537    2.893842885    0.113221665    3.011401764
  838 SOLV  HW1     2538    2.889067447    0.091388420    2.913921643
  838 SOLV  HW2     2539    2.900117562    0.028541407    3.064238508
  839 SOLV  OW      2540    0.176602277    3.515287021    1.288671526
  839 SOLV  HW1     2541    0.163730407    3.601385696    1.337880698
  839 SOLV  HW2     2542    0.181368545    3.533453238    1.190450146
  840 SOLV  OW      2543    1.049377104    1.006093782    3.448474086
  840 SOLV  HW1     2544    1.032831381    0.968032977    3.539464586
  840 SOLV  HW2     2545    1.136940882    1.054405023    3.447987302
  841 SOLV  OW      2546    2.339152415    1.672013355    2.626929022
  841 SOLV  HW1     2547    2.324472135    1.724601816    2.710719508
  841 SOLV  HW2     2548    2.408210449    1.717524908    2.570702280
  842 SOLV  OW      2549    0.995856202    2.114179792    0.787803483
  842 SOLV  HW1     2550    0.983294898    2.020077522    0.756360624
  842 SOLV  HW2     2551    0.976456723    2.119441772    0.885770812
  843 SOLV  OW      2552    1.962502030    2.968616116    3.420979287
  843 SOLV  HW1     2553    1.870326062    2.954443627    3.384859183
  843 SOLV  HW2     2554    2.015705160    2.884594243    3.410412915
  844 SOLV  OW      2555    1.620729978    0.037038565    3.128179650
  844 SOLV  HW1     2556    1.593778476    0.105120361    3.060071987
  844 SOLV  HW2     2557    1.540926836    0.010818197    3.182457789
  845 SOLV  OW      2558    2.655261690    0.723045404    3.398148446
  845 SOLV  HW1     2559    2.599793943    0.789249997    3.448566356
  845 SOLV  HW2     2560    2.621453182    0.715860413    3.304303200
  846 SOLV  OW      2561    1.804176758    1.973921626    1.476419343
  846 SOLV  HW1     2562    1.743848159    2.053318444    1.468775626
  846 SOLV  HW2     2563    1.899440307    2.003767002    1.470433898
  847 SOLV  OW      2564    2.691022905    1.884777157    0.548590222
  847 SOLV  HW1     2565    2.609318265    1.937908153    0.526158552
  847 SOLV  HW2     2566    2.755325722    1.888656780    0.472092513
  848 SOLV  OW      2567    1.023010980    0.730692008    2.515386258
  848 SOLV  HW1     2568    0.997390163    0.660486934    2.448928918
  848 SOLV  HW2     2569    1.110044588    0.771916821    2.488417814
  849 SOLV  OW      2570    0.799931663    0.346221595    2.266691448
  849 SOLV  HW1     2571    0.749500957    0.414586447    2.319460199
  849 SOLV  HW2     2572    0.738994874    0.304660413    2.199156828
  850 SOLV  OW      2573    2.036944633    1.263169771    0.704443716
  850 SOLV  HW1     2574    2.060859302    1.256607583    0.607557423
  850 SOLV  HW2     2575    2.011955628    1.357514958    0.726271972
  851 SOLV  OW      2576    2.803570408    1.357803709    1.071283668
  851 SOLV  HW1     2577    2.725105048    1.300575349    1.095157654
  851 SOLV  HW2     2578    2.884389767    1.300156710    1.059168559
  852 SOLV  OW      2579    2.666764219    2.448006719    3.448894084
  852 SOLV  HW1     2580    2.644378893    2.487252854    3.359671589
  852 SOLV  HW2     2581    2.714546254    2.516228176    3.504253691
  853 SOLV  OW      2582    2.898522665    0.521081799    1.433058531
  853 SOLV  HW1     2583    2.837029813    0.539785470    1.509677842
  853 SOLV  HW2     2584    2.979904805    0.473536284    1.466494586
  854 SOLV  OW      2585    2.606305411    0.925545494    2.232704823
  854 SOLV  HW1     2586    2.681467391    0.927172274    2.298658549
  854 SOLV  HW2     2587    2.522147636    0.955982851    2.277347089
  855 SOLV  OW      2588    0.674023522    0.812182855    0.383290669
  855 SOLV  HW1     2589    0.766249955    0.775032949    0.393983552
  855 SOLV  HW2     2590    0.647942064    0.809321754    0.286782992
  856 SOLV  OW      2591    2.063382859    1.582014792    3.451847519
  856 SOLV  HW1     2592    2.081247881    1.534841045    3.365492807
  856 SOLV  HW2     2593    1.966095869    1.575239222    3.474005541
  857 SOLV  OW      2594    0.182943918    1.004419959    1.482083578
  857 SOLV  HW1     2595    0.237908984    1.086283936    1.498779698
  857 SOLV  HW2     2596    0.122764651    0.988175254    1.560289704
  858 SOLV  OW      2597    0.598552372    1.142798734    0.862731704
  858 SOLV  HW1     2598    0.623234242    1.115585225    0.955731119
  858 SOLV  HW2     2599    0.499517465    1.135508075    0.851020800
  859 SOLV  OW      2600    3.508376481    3.000430340    1.584819647
  859 SOLV  HW1     2601    3.576465338    2.973224299    1.516809670
  859 SOLV  HW2     2602    3.553235423    3.014526011    1.673083632
  860 SOLV  OW      2603    2.769547548    2.803898656    1.828872222
  860 SOLV  HW1     2604    2.774358049    2.705471457    1.811868876
  860 SOLV  HW2     2605    2.861921995    2.840061507    1.841575499
  861 SOLV  OW      2606    3.392322065    0.190144150    1.940372387
  861 SOLV  HW1     2607    3.296707106    0.211428188    1.920248251
  861 SOLV  HW2     2608    3.420762514    0.239266112    2.022703072
  862 SOLV  OW      2609    0.016326047    2.136014003    1.733145512
  862 SOLV  HW1     2610    0.036743929    2.060141848    1.795005792
  862 SOLV  HW2     2611    0.098182522    2.159017422    1.680491820
  863 SOLV  OW      2612    2.702927836    2.833467112    0.854893864
  863 SOLV  HW1     2613    2.798218391    2.848926919    0.828769463
  863 SOLV  HW2     2614    2.658212631    2.776718046    0.785742987
  864 SOLV  OW      2615    1.187816548    2.817699540    2.048954916
  864 SOLV  HW1     2616    1.094527153    2.813752514    2.084780979
  864 SOLV  HW2     2617    1.207296707    2.734192088    1.997487347
  865 SOLV  OW      2618    1.283975077    3.411146326    0.031534395
  865 SOLV  HW1     2619    1.273923041    3.508254701    0.009830746
  865 SOLV  HW2     2620    1.344780381    3.400727490    0.110250606
  866 SOLV  OW      2621    0.209073732    2.242084052    1.569300752
  866 SOLV  HW1     2622    0.153367557    2.267095061    1.490108083
  866 SOLV  HW2     2623    0.218042675    2.321054843    1.629991281
  867 SOLV  OW      2624    0.502772822    1.914764211    1.323736338
  867 SOLV  HW1     2625    0.488993768    1.823068871    1.286269773
  867 SOLV  HW2     2626    0.416741187    1.948351567    1.362103952
  868 SOLV  OW      2627    3.318490150    2.346757672    0.175805508
  868 SOLV  HW1     2628    3.416778138    2.344020302    0.194031483
  868 SOLV  HW2     2629    3.287904895    2.441901400    0.172286797
  869 SOLV  OW      2630    1.002839305    0.154504065    3.433265483
  869 SOLV  HW1     2631    0.992797350    0.227242926    3.365366217
  869 SOLV  HW2     2632    0.920810046    0.150664781    3.490348727
  870 SOLV  OW      2633    1.685065948    1.404125250    3.353691565
  870 SOLV  HW1     2634    1.624090989    1.483192494    3.359372644
  870 SOLV  HW2     2635    1.735178113    1.406848979    3.267186253
  871 SOLV  OW      2636    0.408128929    1.469035033    0.481944399
  871 SOLV  HW1     2637    0.317935773    1.487273976    0.521114258
  871 SOLV  HW2     2638    0.443702422    1.383137621    0.518794436
  872 SOLV  OW      2639    2.194028979    1.734224638    0.412620987
  872 SOLV  HW1     2640    2.284630759    1.709094183    0.446703418
  872 SOLV  HW2     2641    2.162355219    1.816542671    0.459762003
  873 SOLV  OW      2642    0.743670608    2.048658965    2.689775871
  873 SOLV  HW1     2643    0.788406169    1.975142909    2.740728251
  873 SOLV  HW2     2644    0.812630580    2.101900447    2.640664690
  874 SOLV  OW      2645    0.120527884    2.580166701    3.444863053
  874 SOLV  HW1     2646    0.117533640    2.630240979    3.358345793
  874 SOLV  HW2     2647    0.119852170    2.481861471    3.426501189
  875 SOLV  OW      2648    2.148983106    2.619336596    1.372238275
  875 SOLV  HW1     2649    2.083837038    2.561527349    1.323084937
  875 SOLV  HW2     2650    2.105461158    2.706364204    1.395346232
  876 SOLV  OW      2651    0.864148890    1.178056561    1.236290305
  876 SOLV  HW1     2652    0.792988683    1.108093159    1.242733554
  876 SOLV  HW2     2653    0.953430349    1.136455928    1.253620397
  877 SOLV  OW      2654    1.847299233    2.934017945    2.801781364
  877 SOLV  HW1     2655    1.747976309    2.926352457    2.793040270
  877 SOLV  HW2     2656    1.890342846    2.850877561    2.766637487
  878 SOLV  OW      2657    0.541627917    1.386509603    1.083555874
  878 SOLV  HW1     2658    0.471544069    1.320205918    1.057218832
  878 SOLV  HW2     2659    0.543895419    1.460900553    1.016755100
  879 SOLV  OW      2660    1.771847105    2.211710028    2.130299422
  879 SOLV  HW1     2661    1.762177071    2.135698095    2.194569074
  879 SOLV  HW2     2662    1.802894776    2.176818305    2.041866066
  880 SOLV  OW      2663    0.339094993    1.175594251    0.750317603
  880 SOLV  HW1     2664    0.283810346    1.114604245    0.693523438
  880 SOLV  HW2     2665    0.293278165    1.190080248    0.838025151
  881 SOLV  OW      2666    2.964747384    1.628259529    0.368478695
  881 SOLV  HW1     2667    2.965093256    1.728090128    0.362487217
  881 SOLV  HW2     2668    2.958330148    1.589394447    0.276552472
  882 SOLV  OW      2669    2.316296463    1.229998276    0.283816008
  882 SOLV  HW1     2670    2.283689159    1.319333307    0.252865830
  882 SOLV  HW2     2671    2.412943116    1.236591844    0.308671535
  883 SOLV  OW      2672    1.800564282    1.060684522    2.271016691
  883 SOLV  HW1     2673    1.843732782    0.982403444    2.315855042
  883 SOLV  HW2     2674    1.841918150    1.145308192    2.304640672
  884 SOLV  OW      2675    1.199910976    3.225761027    2.798155415
  884 SOLV  HW1     2676    1.269050479    3.186117798    2.737756727
  884 SOLV  HW2     2677    1.173052000    3.158300726    2.866914974
  885 SOLV  OW      2678    1.005353589    2.551342083    2.354161897
  885 SOLV  HW1     2679    1.100856801    2.533276016    2.330606243
  885 SOLV  HW2     2680    0.972230606    2.480042585    2.415979048
  886 SOLV  OW      2681    0.354651509    0.962566192    1.012263677
  886 SOLV  HW1     2682    0.338539557    0.863997379    1.017382714
  886 SOLV  HW2     2683    0.448716416    0.982424350    1.039813142
  887 SOLV  OW      2684    1.888379633    0.492292569    0.792070573
  887 SOLV  HW1     2685    1.813186569    0.536905799    0.840624896
  887 SOLV  HW2     2686    1.854430037    0.453815929    0.706229726
  888 SOLV  OW      2687    2.394185751    3.423546460    1.900157426
  888 SOLV  HW1     2688    2.402607813    3.326218946    1.921559059
  888 SOLV  HW2     2689    2.309464408    3.439288962    1.849403049
  889 SOLV  OW      2690    1.545620363    0.547858970    2.957206447
  889 SOLV  HW1     2691    1.543703207    0.447888367    2.959153165
  889 SOLV  HW2     2692    1.452772623    0.583192752    2.968711630
  890 SOLV  OW      2693    0.105955826    2.906670267    3.384888192
  890 SOLV  HW1     2694    0.012491437    2.938219721    3.401295755
  890 SOLV  HW2     2695    0.168567010    2.954560235    3.446438952
  891 SOLV  OW      2696    1.656177957    1.783214738    1.657769891
  891 SOLV  HW1     2697    1.587205712    1.843593396    1.617781459
  891 SOLV  HW2     2698    1.745698254    1.804265847    1.618466942
  892 SOLV  OW      2699    2.932053407    1.970621364    0.401732623
  892 SOLV  HW1     2700    3.024778640    1.934370444    0.411200529
  892 SOLV  HW2     2701    2.918124584    2.002405957    0.307938275
  893 SOLV  OW      2702    1.481994043    0.098457005    1.598335869
  893 SOLV  HW1     2703    1.520216027    0.095813389    1.505954876
  893 SOLV  HW2     2704    1.479285315    0.005819680    1.635927261
  894 SOLV  OW      2705    3.256585028    0.705673973    3.073493595
  894 SOLV  HW1     2706    3.191900704    0.659653417    3.134318787
  894 SOLV  HW2     2707    3.302393559    0.779380826    3.123197266
  895 SOLV  OW      2708    2.886321141    2.660334429    2.197751347
  895 SOLV  HW1     2709    2.948827591    2.651801909    2.120150466
  895 SOLV  HW2     2710    2.793681886    2.636335008    2.168705559
  896 SOLV  OW      2711    2.337948303    1.318539914    2.838908896
  896 SOLV  HW1     2712    2.356804036    1.358276450    2.928728755
  896 SOLV  HW2     2713    2.276907180    1.379103946    2.787839721
  897 SOLV  OW      2714    0.364640684    3.375559488    3.251692207
  897 SOLV  HW1     2715    0.440661272    3.405878985    3.309165888
  897 SOLV  HW2     2716    0.297165221    3.327938366    3.308091170
  898 SOLV  OW      2717    3.298790150    3.050124705    0.827402267
  898 SOLV  HW1     2718    3.292860093    2.978009333    0.758363966
  898 SOLV  HW2     2719    3.339750107    3.131827472    0.786794912
  899 SOLV  OW      2720    1.555819664    0.568000969    1.724335227
  899 SOLV  HW1     2721    1.655449990    0.559701526    1.721738675
  899 SOLV  HW2     2722    1.514535610    0.477783655    1.711758102
  900 SOLV  OW      2723    2.139420090    0.143995478    0.588575017
  900 SOLV  HW1     2724    2.129776264    0.191443514    0.501066277
  900 SOLV  HW2     2725    2.223853885    0.173487786    0.633331181
  901 SOLV  OW      2726    1.049992052    1.037875684    2.729450427
  901 SOLV  HW1     2727    1.103022663    1.074378933    2.805980730
  901 SOLV  HW2     2728    0.998086861    0.958024705    2.759967875
  902 SOLV  OW      2729    1.913319629    2.003494933    0.859118808
  902 SOLV  HW1     2730    1.863942642    1.924941374    0.821792963
  902 SOLV  HW2     2731    1.848796819    2.064776499    0.904761353
  903 SOLV  OW      2732    1.478992012    0.815044307    3.356118301
  903 SOLV  HW1     2733    1.543137742    0.796292772    3.281728035
  903 SOLV  HW2     2734    1.510986135    0.893927359    3.408596948
  904 SOLV  OW      2735    1.224627422    2.209197514    3.265465583
  904 SOLV  HW1     2736    1.299215755    2.194023329    3.200595341
  904 SOLV  HW2     2737    1.262427178    2.236993320    3.353785394
  905 SOLV  OW      2738    2.126558960    0.304760488    2.197947859
  905 SOLV  HW1     2739    2.212067402    0.272063363    2.157683379
  905 SOLV  HW2     2740    2.130144933    0.293707393    2.297280144
  906 SOLV  OW      2741    0.569242049    1.922819300    2.508999159
  906 SOLV  HW1     2742    0.576751754    1.927084537    2.409371744
  906 SOLV  HW2     2743    0.647157339    1.969955805    2.550321376
  907 SOLV  OW      2744    2.336719834    2.789129208    0.248335886
  907 SOLV  HW1     2745    2.301726993    2.715142199    0.190859691
  907 SOLV  HW2     2746    2.390059143    2.750472107    0.323585878
  908 SOLV  OW      2747    2.997775436    0.661014342    2.351899159
  908 SOLV  HW1     2748    3.056010992    0.634014486    2.428589831
  908 SOLV  HW2     2749    3.051823441    0.661991550    2.267758365
  909 SOLV  OW      2750    0.344283470    0.359148481    1.902232247
  909 SOLV  HW1     2751    0.364175543    0.439516959    1.958330938
  909 SOLV  HW2     2752    0.304689606    0.287441999    1.959612371
  910 SOLV  OW      2753    0.449041380    0.213963224    0.669132474
  910 SOLV  HW1     2754    0.362527803    0.165021507    0.658093105
  910 SOLV  HW2     2755    0.450189256    0.293640877    0.608701411
  911 SOLV  OW      2756    1.456574929    2.891804886    3.162991332
  911 SOLV  HW1     2757    1.483268729    2.799460456    3.135396050
  911 SOLV  HW2     2758    1.391380269    2.886435694    3.238637663
  912 SOLV  OW      2759    2.636890490    0.963338232    0.872274289
  912 SOLV  HW1     2760    2.644841275    0.874370680    0.917255152
  912 SOLV  HW2     2761    2.725559697    1.009562390    0.873956772
  913 SOLV  OW      2762    1.233531945    0.509759719    1.660400716
  913 SOLV  HW1     2763    1.272779511    0.597936114    1.634232866
  913 SOLV  HW2     2764    1.240835634    0.445981105    1.583725344
  914 SOLV  OW      2765    2.399718175    2.365998195    0.025410728
  914 SOLV  HW1     2766    2.492618745    2.371953180   -0.011138769
  914 SOLV  HW2     2767    2.345156676    2.304987497   -0.032056400
  915 SOLV  OW      2768    1.435658003    1.898911887    3.290012443
  915 SOLV  HW1     2769    1.383703658    1.958974788    3.350785481
  915 SOLV  HW2     2770    1.375017590    1.862579648    3.219267420
  916 SOLV  OW      2771    0.174003591    0.646785174    3.273153287
  916 SOLV  HW1     2772    0.158732856    0.745294527    3.265105567
  916 SOLV  HW2     2773    0.161410500    0.603712766    3.183776314
  917 SOLV  OW      2774    3.328108696    2.340066581    1.060791672
  917 SOLV  HW1     2775    3.349710306    2.270442890    1.129258017
  917 SOLV  HW2     2776    3.263287868    2.302604778    0.994484922
  918 SOLV  OW      2777    2.564369515    1.560955122    2.935834837
  918 SOLV  HW1     2778    2.563674147    1.645068656    2.881739408
  918 SOLV  HW2     2779    2.472417507    1.543132265    2.970892142
  919 SOLV  OW      2780    2.224956266    1.996657954    0.534810630
  919 SOLV  HW1     2781    2.244865365    2.012683014    0.631498474
  919 SOLV  HW2     2782    2.310176124    1.978076356    0.485882899
  920 SOLV  OW      2783    0.348206653    0.952579044    2.048374997
  920 SOLV  HW1     2784    0.403001393    0.936082401    1.966354921
  920 SOLV  HW2     2785    0.257663216    0.985736496    2.021837324
  921 SOLV  OW      2786    2.273110757    3.031124711    2.733053991
  921 SOLV  HW1     2787    2.252741061    2.941476194    2.772421875
  921 SOLV  HW2     2788    2.240554679    3.034185291    2.638543097
  922 SOLV  OW      2789    1.628086611    1.892985530    2.322499309
  922 SOLV  HW1     2790    1.608023082    1.938079991    2.409480967
  922 SOLV  HW2     2791    1.718063598    1.849608854    2.327438570
  923 SOLV  OW      2792    3.524051594    0.521458620    3.456952191
  923 SOLV  HW1     2793    3.582879831    0.558461696    3.385035237
  923 SOLV  HW2     2794    3.542377819    0.423764995    3.468001482
  924 SOLV  OW      2795    0.388850194    2.951045047    1.094490035
  924 SOLV  HW1     2796    0.381435949    2.985835270    1.187959713
  924 SOLV  HW2     2797    0.346745050    3.016116805    1.031286225
  925 SOLV  OW      2798    2.646577203    2.540427836    2.147767966
  925 SOLV  HW1     2799    2.680851935    2.450805680    2.119571518
  925 SOLV  HW2     2800    2.627261288    2.595719335    2.066702937
  926 SOLV  OW      2801    1.682341664    1.496462579    1.089528553
  926 SOLV  HW1     2802    1.771970604    1.488188304    1.133117673
  926 SOLV  HW2     2803    1.621448479    1.425409461    1.124815948
  927 SOLV  OW      2804    2.899933942    2.234749512    0.017189686
  927 SOLV  HW1     2805    2.970220825    2.304597702    0.003672634
  927 SOLV  HW2     2806    2.860894646    2.244060166    0.108791638
  928 SOLV  OW      2807    2.060632078    1.033120231    1.428758164
  928 SOLV  HW1     2808    2.147784183    1.053004439    1.383915882
  928 SOLV  HW2     2809    2.019691918    1.118368008    1.461291507
  929 SOLV  OW      2810    0.494164294    1.505344718    0.770959154
  929 SOLV  HW1     2811    0.452641393    1.418347990    0.744327997
  929 SOLV  HW2     2812    0.499968558    1.565308148    0.691131540
  930 SOLV  OW      2813    3.041424678    0.412659350    2.930922737
  930 SOLV  HW1     2814    3.022407523    0.408330299    3.029011333
  930 SOLV  HW2     2815    2.955515159    0.406927313    2.880046723
  931 SOLV  OW      2816    0.011373890    1.435645336    2.113996107
  931 SOLV  HW1     2817    0.088558198    1.448350940    2.051680545
  931 SOLV  HW2     2818   -0.021396637    1.524880744    2.145062210
  932 SOLV  OW      2819    0.268467475    2.454935894    3.113675123
  932 SOLV  HW1     2820    0.227563616    2.535351704    3.156807255
  932 SOLV  HW2     2821    0.207690250    2.376376526    3.125282137
  933 SOLV  OW      2822    0.788300042    0.196487512    1.463427174
  933 SOLV  HW1     2823    0.885132636    0.179168838    1.445389356
  933 SOLV  HW2     2824    0.778986876    0.248096091    1.548583946
  934 SOLV  OW      2825    1.103300209    1.559249483    1.868534183
  934 SOLV  HW1     2826    1.118855466    1.466801215    1.903341641
  934 SOLV  HW2     2827    1.182363413    1.616628523    1.889907619
  935 SOLV  OW      2828    2.397247799    3.436240495    0.970796363
  935 SOLV  HW1     2829    2.395874095    3.399829473    1.063931350
  935 SOLV  HW2     2830    2.304766376    3.463637036    0.944369691
  936 SOLV  OW      2831    0.300239707    1.650938377    2.228051612
  936 SOLV  HW1     2832    0.390249684    1.610068080    2.243199253
  936 SOLV  HW2     2833    0.230592927    1.596342219    2.274637004
  937 SOLV  OW      2834    2.061602128    0.505041201    2.005125555
  937 SOLV  HW1     2835    1.992437251    0.574025585    2.026559623
  937 SOLV  HW2     2836    2.059075866    0.432754845    2.074192438
  938 SOLV  OW      2837    3.091432771    2.453714934    1.711438291
  938 SOLV  HW1     2838    3.036547970    2.373999562    1.736642503
  938 SOLV  HW2     2839    3.054700220    2.535061768    1.756554145
  939 SOLV  OW      2840    1.037836488    1.707452123    0.117159380
  939 SOLV  HW1     2841    0.938190879    1.699553833    0.120367406
  939 SOLV  HW2     2842    1.067450613    1.717052411    0.022119084
  940 SOLV  OW      2843    0.954490011    1.495694359    0.311866184
  940 SOLV  HW1     2844    0.991202849    1.586548991    0.291873984
  940 SOLV  HW2     2845    0.885901646    1.502683578    0.384314567
  941 SOLV  OW      2846    1.825507874    2.681840081    2.656161061
  941 SOLV  HW1     2847    1.764770117    2.726962221    2.590763928
  941 SOLV  HW2     2848    1.871759281    2.605321998    2.611354868
  942 SOLV  OW      2849    0.297537110    2.712335414    2.373517469
  942 SOLV  HW1     2850    0.269280707    2.648960001    2.301508145
  942 SOLV  HW2     2851    0.312921477    2.661653487    2.458339823
  943 SOLV  OW      2852    0.531359168    0.535052979    1.263619142
  943 SOLV  HW1     2853    0.596274036    0.593203496    1.214580511
  943 SOLV  HW2     2854    0.524659492    0.446494230    1.217655782
  944 SOLV  OW      2855    1.889999240    3.343858013    2.023885954
  944 SOLV  HW1     2856    1.970902165    3.285195476    2.027806065
  944 SOLV  HW2     2857    1.915904264    3.434067887    1.989345072
  945 SOLV  OW      2858    0.844886933    2.569643789    0.473111962
  945 SOLV  HW1     2859    0.811004940    2.528177616    0.557577071
  945 SOLV  HW2     2860    0.942182214    2.590576037    0.482971631
  946 SOLV  OW      2861    2.646808175    1.309817985    2.803652551
  946 SOLV  HW1     2862    2.590861302    1.242203994    2.755694645
  946 SOLV  HW2     2863    2.587799841    1.381329666    2.841144553
  947 SOLV  OW      2864    1.527087812    2.100430073    1.199115167
  947 SOLV  HW1     2865    1.464996493    2.162802406    1.151616011
  947 SOLV  HW2     2866    1.490366666    2.007488814    1.195217093
  948 SOLV  OW      2867    3.162043365    0.653067641    2.138463969
  948 SOLV  HW1     2868    3.243886069    0.686308667    2.091574484
  948 SOLV  HW2     2869    3.173075670    0.556025913    2.159979917
  949 SOLV  OW      2870    1.049004520    1.124772135    1.732608853
  949 SOLV  HW1     2871    1.146694461    1.104313856    1.738943082
  949 SOLV  HW2     2872    1.012402581    1.141204786    1.824217710
  950 SOLV  OW      2873    1.790017087    2.778964010    2.359821948
  950 SOLV  HW1     2874    1.708522336    2.803475285    2.412352119
  950 SOLV  HW2     2875    1.774964991    2.691408685    2.313896736
  951 SOLV  OW      2876    3.429814862    3.048624969    1.283826491
  951 SOLV  HW1     2877    3.466574681    2.969856547    1.333267563
  951 SOLV  HW2     2878    3.460690909    3.132952875    1.327844948
  952 SOLV  OW      2879    3.465794361    2.768812530    2.591912473
  952 SOLV  HW1     2880    3.559085018    2.803076355    2.580742333
  952 SOLV  HW2     2881    3.411695199    2.792570031    2.511223484
  953 SOLV  OW      2882    0.679441116    2.995587826    2.122392856
  953 SOLV  HW1     2883    0.650344892    3.050358990    2.200848584
  953 SOLV  HW2     2884    0.616957378    2.918389744    2.110646567
  954 SOLV  OW      2885    2.181189421    1.144478679    1.108242766
  954 SOLV  HW1     2886    2.094584034    1.191365478    1.125645828
  954 SOLV  HW2     2887    2.211540341    1.098499993    1.191708190
  955 SOLV  OW      2888    3.159284353    0.050734014    1.565691861
  955 SOLV  HW1     2889    3.196674493    0.004910923    1.485045199
  955 SOLV  HW2     2890    3.231790390    0.102364379    1.611285880
  956 SOLV  OW      2891    3.147466918    3.383365460    1.149448796
  956 SOLV  HW1     2892    3.146552978    3.346970405    1.242596649
  956 SOLV  HW2     2893    3.108972267    3.475670189    1.149370753
  957 SOLV  OW      2894    2.626944296    0.840811642    1.198074036
  957 SOLV  HW1     2895    2.716899288    0.797268463    1.194360024
  957 SOLV  HW2     2896    2.602492524    0.858686735    1.293384768
  958 SOLV  OW      2897    3.446314419    1.695961167    1.504346161
  958 SOLV  HW1     2898    3.352826641    1.719882903    1.530611461
  958 SOLV  HW2     2899    3.447098760    1.663693236    1.409687927
  959 SOLV  OW      2900    0.725946597    3.391867555    1.593664129
  959 SOLV  HW1     2901    0.724138281    3.425963673    1.499672679
  959 SOLV  HW2     2902    0.648323418    3.429501807    1.644245481
  960 SOLV  OW      2903    2.077686764    2.675546787    2.206521095
  960 SOLV  HW1     2904    2.158771248    2.724361128    2.238810948
  960 SOLV  HW2     2905    2.035707238    2.726660112    2.131505725
  961 SOLV  OW      2906    0.822751690    1.351895706    1.038251217
  961 SOLV  HW1     2907    0.845121450    1.282884084    1.107088238
  961 SOLV  HW2     2908    0.723408535    1.361148188    1.031406615
  962 SOLV  OW      2909    0.996401601    0.176010398    1.153917811
  962 SOLV  HW1     2910    1.057308299    0.173795189    1.233208734
  962 SOLV  HW2     2911    0.998847942    0.087439010    1.107542474
  963 SOLV  OW      2912    2.334999755    0.265894846    1.004040422
  963 SOLV  HW1     2913    2.386693034    0.215837046    1.073493154
  963 SOLV  HW2     2914    2.388172647    0.344862391    0.973406777
  964 SOLV  OW      2915    0.761421784    1.600162150    3.125933572
  964 SOLV  HW1     2916    0.720847768    1.530936545    3.066252983
  964 SOLV  HW2     2917    0.755035627    1.689813934    3.082093605
  965 SOLV  OW      2918    0.098112047    1.361155600    3.173040720
  965 SOLV  HW1     2919    0.151753733    1.430159536    3.221633258
  965 SOLV  HW2     2920    0.044116174    1.308576214    3.238767595
  966 SOLV  OW      2921    2.653927386    1.202407715    0.553958254
  966 SOLV  HW1     2922    2.688601925    1.295077941    0.568513868
  966 SOLV  HW2     2923    2.647527480    1.184266327    0.455816538
  967 SOLV  OW      2924    0.174357983    1.717030260    1.356409788
  967 SOLV  HW1     2925    0.191611351    1.709012462    1.454593021
  967 SOLV  HW2     2926    0.110256241    1.791990211    1.339862679
  968 SOLV  OW      2927    0.331521308    3.300716620    0.271619081
  968 SOLV  HW1     2928    0.426026454    3.271467103    0.256943316
  968 SOLV  HW2     2929    0.277772287    3.223701240    0.305995700
  969 SOLV  OW      2930    0.452471421    3.468031212    2.152820015
  969 SOLV  HW1     2931    0.498496977    3.413125822    2.083044161
  969 SOLV  HW2     2932    0.395955413    3.537637598    2.108520758
  970 SOLV  OW      2933    0.403647349    0.618370881    2.730214970
  970 SOLV  HW1     2934    0.427523921    0.715481511    2.731413524
  970 SOLV  HW2     2935    0.389899351    0.586287939    2.823936088
  971 SOLV  OW      2936    0.901942183    2.349101094    0.905025028
  971 SOLV  HW1     2937    0.868062053    2.422369115    0.845984276
  971 SOLV  HW2     2938    0.824798497    2.295098075    0.938706220
  972 SOLV  OW      2939    2.675628886    2.204148456    2.120403486
  972 SOLV  HW1     2940    2.698373255    2.253977888    2.036726823
  972 SOLV  HW2     2941    2.742426492    2.131142280    2.134898803
  973 SOLV  OW      2942    0.189136988    0.778733055    0.302075177
  973 SOLV  HW1     2943    0.254210485    0.850746024    0.326192049
  973 SOLV  HW2     2944    0.166102950    0.725910792    0.383813566
  974 SOLV  OW      2945    0.104563848    1.213396880    2.260669927
  974 SOLV  HW1     2946    0.084013922    1.271381991    2.181830612
  974 SOLV  HW2     2947    0.038616306    1.138342561    2.264905386
  975 SOLV  OW      2948    0.666028753    1.840553603    3.035049205
  975 SOLV  HW1     2949    0.726084713    1.914847928    3.064635556
  975 SOLV  HW2     2950    0.575693338    1.852294857    3.076321415
  976 SOLV  OW      2951    1.573514381    2.352437704    3.241000414
  976 SOLV  HW1     2952    1.554087028    2.284878539    3.312136365
  976 SOLV  HW2     2953    1.512440806    2.337433962    3.163238642
  977 SOLV  OW      2954    0.173660354    0.691145476    2.975427517
  977 SOLV  HW1     2955    0.132762087    0.768957490    3.023101722
  977 SOLV  HW2     2956    0.173374521    0.708526023    2.876949078
  978 SOLV  OW      2957    0.527573686    0.223128896    1.415576222
  978 SOLV  HW1     2958    0.503003454    0.256361014    1.324505932
  978 SOLV  HW2     2959    0.626484534    0.230731482    1.428248700
  979 SOLV  OW      2960    3.291117563    1.132211987    0.620084831
  979 SOLV  HW1     2961    3.220508600    1.074635318    0.661331370
  979 SOLV  HW2     2962    3.263664729    1.228180244    0.626281174
  980 SOLV  OW      2963    1.508755142    1.314960143    1.202502688
  980 SOLV  HW1     2964    1.420087148    1.336139138    1.243625387
  980 SOLV  HW2     2965    1.563956561    1.262646492    1.267446280
  981 SOLV  OW      2966    2.721587378    3.331726178    2.680915771
  981 SOLV  HW1     2967    2.693569758    3.423907457    2.654096734
  981 SOLV  HW2     2968    2.667186379    3.264452131    2.630753039
  982 SOLV  OW      2969    0.310792606    2.105732361    0.814464470
  982 SOLV  HW1     2970    0.216747683    2.133212815    0.794401974
  982 SOLV  HW2     2971    0.371363543    2.184722674    0.804778983
  983 SOLV  OW      2972    1.324585660    0.146685502    1.285156732
  983 SOLV  HW1     2973    1.312075523    0.050638156    1.260253092
  983 SOLV  HW2     2974    1.394005592    0.187676779    1.225976403
  984 SOLV  OW      2975    2.472228349    1.270796272    3.443575026
  984 SOLV  HW1     2976    2.504870992    1.355864756    3.402349616
  984 SOLV  HW2     2977    2.372237623    1.269396261    3.442332120
  985 SOLV  OW      2978    2.951769866    0.649495652    2.754218028
  985 SOLV  HW1     2979    3.036387700    0.671870618    2.705836024
  985 SOLV  HW2     2980    2.875571417    0.699358203    2.712876446
  986 SOLV  OW      2981    3.129886549    2.318838476    0.594438612
  986 SOLV  HW1     2982    3.215516810    2.290571892    0.551210534
  986 SOLV  HW2     2983    3.052665980    2.284005765    0.541298852
  987 SOLV  OW      2984    0.342505063    2.616670247    2.624008962
  987 SOLV  HW1     2985    0.407286048    2.541076070    2.633534308
  987 SOLV  HW2     2986    0.291363494    2.627658436    2.709247366
  988 SOLV  OW      2987    3.469519843    1.260832151    2.827503768
  988 SOLV  HW1     2988    3.501957664    1.166506631    2.834759604
  988 SOLV  HW2     2989    3.430095535    1.275614155    2.736788208
  989 SOLV  OW      2990    2.304775439    2.759648663    1.954222699
  989 SOLV  HW1     2991    2.281961523    2.664105347    1.935444579
  989 SOLV  HW2     2992    2.282087750    2.781274422    2.049191683
  990 SOLV  OW      2993    3.013391621    0.469122669    0.740251516
  990 SOLV  HW1     2994    2.930051022    0.521750960    0.757177013
  990 SOLV  HW2     2995    3.070595379    0.470022880    0.822280786
  991 SOLV  OW      2996    0.997249685    0.489379717    1.767650201
  991 SOLV  HW1     2997    1.091637975    0.484841447    1.734905260
  991 SOLV  HW2     2998    0.993920705    0.542272146    1.852464019
  992 SOLV  OW      2999    2.814712352    0.175158854    3.421055714
  992 SOLV  HW1     3000    2.800023314    0.246004857    3.490100193
  992 SOLV  HW2     3001    2.909143538    0.142637247    3.426265048
  993 SOLV  OW      3002    2.201668788    2.069616061    2.533764884
  993 SOLV  HW1     3003    2.172266633    1.979757814    2.566368595
  993 SOLV  HW2     3004    2.199775516    2.134817692    2.609574004
  994 SOLV  OW      3005    1.905206445    0.849504666    3.111618256
  994 SOLV  HW1     3006    1.935986708    0.936225633    3.150786830
  994 SOLV  HW2     3007    1.946248759    0.773651809    3.162252163
  995 SOLV  OW      3008    1.497173029    3.279607663    1.072874537
  995 SOLV  HW1     3009    1.543477340    3.249147969    1.156110863
  995 SOLV  HW2     3010    1.534880472    3.367654489    1.044098434
  996 SOLV  OW      3011    0.673088897    1.649866319    0.926083328
  996 SOLV  HW1     3012    0.600070949    1.597912311    0.881705771
  996 SOLV  HW2     3013    0.749109129    1.661700056    0.862200191
  997 SOLV  OW      3014    2.410455739    2.145845525    1.756072359
  997 SOLV  HW1     3015    2.344853825    2.219312636    1.773416538
  997 SOLV  HW2     3016    2.361143340    2.061554870    1.734504448
  998 SOLV  OW      3017    2.122918676    2.771736516    3.101053426
  998 SOLV  HW1     3018    2.165276126    2.847878420    3.150147145
  998 SOLV  HW2     3019    2.025383605    2.790139262    3.088801534
  999 SOLV  OW      3020    1.706711420    1.881748802    3.319290458
  999 SOLV  HW1     3021    1.612687959    1.874479676    3.285994436
  999 SOLV  HW2     3022    1.706242333    1.916339600    3.413125619
 1000 SOLV  OW      3023    0.311239923    2.285959042    1.138445497
 1000 SOLV  HW1     3024    0.404137291    2.267826108    1.170746216
 1000 SOLV  HW2     3025    0.299735780    2.384179374    1.123531239
 1001 SOLV  OW      3026    3.173581616    2.057365219    1.870009591
 1001 SOLV  HW1     3027    3.144410834    2.059588277    1.965644596
 1001 SOLV  HW2     3028    3.235319518    2.134006065    1.852222306
 1002 SOLV  OW      3029    1.360728548    1.639630601    1.605115271
 1002 SOLV  HW1     3030    1.332268817    1.655530439    1.699653131
 1002 SOLV  HW2     3031    1.389819566    1.726079694    1.564098197
 1003 SOLV  OW      3032    0.779291780    2.371186328    2.136636898
 1003 SOLV  HW1     3033    0.751970942    2.467297653    2.132398893
 1003 SOLV  HW2     3034    0.718910213    2.316786604    2.078357945
 1004 SOLV  OW      3035    0.717931603    1.100383648    0.421320025
 1004 SOLV  HW1     3036    0.701183661    1.003237279    0.404470984
 1004 SOLV  HW2     3037    0.812586847    1.113223378    0.450940331
 1005 SOLV  OW      3038    2.155232915    2.464704658    0.374436920
 1005 SOLV  HW1     3039    2.175049845    2.504185612    0.284711954
 1005 SOLV  HW2     3040    2.238816099    2.463118069    0.429329843
 1006 SOLV  OW      3041    3.393177373    0.760602754    1.879958286
 1006 SOLV  HW1     3042    3.337670545    0.827235935    1.830151697
 1006 SOLV  HW2     3043    3.418350062    0.685726136    1.818627643
 1007 SOLV  OW      3044    3.460034760    1.638558132    1.221682227
 1007 SOLV  HW1     3045    3.532965836    1.574227649    1.198349904
 1007 SOLV  HW2     3046    3.488752335    1.731428639    1.198185443
 1008 SOLV  OW      3047    2.394846105    2.542999520    1.762817930
 1008 SOLV  HW1     3048    2.408101303    2.638390623    1.735860135
 1008 SOLV  HW2     3049    2.301031302    2.530210610    1.795021874
 1009 SOLV  OW      3050    0.125429622    2.876704669    0.577128516
 1009 SOLV  HW1     3051    0.044325731    2.862905190    0.633990365
 1009 SOLV  HW2     3052    0.124454863    2.811491341    0.501314256
 1010 SOLV  OW      3053    0.179518907    1.766927515    1.650918963
 1010 SOLV  HW1     3054    0.219473004    1.690062260    1.700889866
 1010 SOLV  HW2     3055    0.080009646    1.764899773    1.660686257
 1011 SOLV  OW      3056    3.426090815    0.911741265    3.143248152
 1011 SOLV  HW1     3057    3.427317302    0.922526903    3.043830094
 1011 SOLV  HW2     3058    3.499249491    0.966688577    3.183624652
 1012 SOLV  OW      3059    0.071157177    0.509075484    2.187337033
 1012 SOLV  HW1     3060   -0.004537806    0.444732812    2.198827132
 1012 SOLV  HW2     3061    0.089510831    0.554806537    2.274362825
 1013 SOLV  OW      3062    2.624718075    2.770268504    3.146701655
 1013 SOLV  HW1     3063    2.604706742    2.810656956    3.235979063
 1013 SOLV  HW2     3064    2.693216881    2.825861953    3.099590738
 1014 SOLV  OW      3065    1.492669744    0.444522999    0.987843239
 1014 SOLV  HW1     3066    1.502021160    0.435314133    0.888699621
 1014 SOLV  HW2     3067    1.395723771    0.443648766    1.012386366
 1015 SOLV  OW      3068    1.014037228    1.166389499    3.069515718
 1015 SOLV  HW1     3069    1.084825993    1.189663076    3.002814882
 1015 SOLV  HW2     3070    0.957804950    1.247017076    3.087921786
 1016 SOLV  OW      3071    0.626971512    0.772954955    2.337688894
 1016 SOLV  HW1     3072    0.553685834    0.705333003    2.345215457
 1016 SOLV  HW2     3073    0.662563679    0.793783489    2.428801461
 1017 SOLV  OW      3074    2.555768075    1.948454890    3.008056755
 1017 SOLV  HW1     3075    2.637655691    1.988405292    3.049289078
 1017 SOLV  HW2     3076    2.582334434    1.888672668    2.932413186
 1018 SOLV  OW      3077    2.078293402    2.816631107    0.452984526
 1018 SOLV  HW1     3078    2.153902050    2.816116833    0.387525669
 1018 SOLV  HW2     3079    2.036626141    2.725782628    0.456468431
 1019 SOLV  OW      3080    1.921888532    2.191027243    3.002779679
 1019 SOLV  HW1     3081    2.010770356    2.209613572    2.960889601
 1019 SOLV  HW2     3082    1.849776030    2.233749443    2.948238238
 1020 SOLV  OW      3083    2.994640548    1.378807531    0.480454787
 1020 SOLV  HW1     3084    2.975454615    1.312735376    0.407870722
 1020 SOLV  HW2     3085    2.993942685    1.471277017    0.442363491
 1021 SOLV  OW      3086    0.262239922    2.016008449    3.488995642
 1021 SOLV  HW1     3087    0.202212139    1.956450414    3.435599793
 1021 SOLV  HW2     3088    0.287019552    1.970357932    3.574456897
 1022 SOLV  OW      3089    1.938585291    3.304774126    1.006011634
 1022 SOLV  HW1     3090    1.993751214    3.326783583    0.925550676
 1022 SOLV  HW2     3091    1.987999646    3.331730208    1.088674746
 1023 SOLV  OW      3092    1.553783380    2.774332404    2.515116255
 1023 SOLV  HW1     3093    1.570496743    2.677594865    2.496021828
 1023 SOLV  HW2     3094    1.458460959    2.786863862    2.542661741
 1024 SOLV  OW      3095    3.078013151    3.008628147    2.745430333
 1024 SOLV  HW1     3096    2.997540321    3.041083878    2.795153679
 1024 SOLV  HW2     3097    3.114476992    3.082749822    2.689055725
 1025 SOLV  OW      3098    2.345858842    0.212685109    2.086992516
 1025 SOLV  HW1     3099    2.349453925    0.272515424    2.006933718
 1025 SOLV  HW2     3100    2.427729169    0.155296403    2.089394008
 1026 SOLV  OW      3101    0.039894939    1.679119182    2.389971918
 1026 SOLV  HW1     3102    0.113091680    1.699772806    2.454912009
 1026 SOLV  HW2     3103   -0.038969421    1.642333604    2.439254059
 1027 SOLV  OW      3104    1.058461212    3.263576315    0.073412880
 1027 SOLV  HW1     3105    1.110783553    3.190538236    0.117322085
 1027 SOLV  HW2     3106    1.119869513    3.319980370    0.018206255
 1028 SOLV  OW      3107    2.644852726    3.144462262    0.524272640
 1028 SOLV  HW1     3108    2.615328482    3.112258069    0.614233721
 1028 SOLV  HW2     3109    2.586043616    3.219838399    0.494919510
 1029 SOLV  OW      3110    0.625195205    0.949968832    1.095920040
 1029 SOLV  HW1     3111    0.659074126    0.855984639    1.091324606
 1029 SOLV  HW2     3112    0.627644046    0.981663498    1.190742846
 1030 SOLV  OW      3113    1.038745671    1.535455300    1.100425401
 1030 SOLV  HW1     3114    1.062970482    1.489901280    1.186097109
 1030 SOLV  HW2     3115    0.965711415    1.484393689    1.055034712
 1031 SOLV  OW      3116    2.663939266    2.610267053    0.679535670
 1031 SOLV  HW1     3117    2.599398068    2.558311478    0.735544859
 1031 SOLV  HW2     3118    2.745306696    2.554730759    0.662299636
 1032 SOLV  OW      3119    1.136579514    2.259533186    2.389418736
 1032 SOLV  HW1     3120    1.203949379    2.205686169    2.338785326
 1032 SOLV  HW2     3121    1.180190777    2.341934760    2.425611948
 1033 SOLV  OW      3122    0.843903611    0.978505934    1.572729832
 1033 SOLV  HW1     3123    0.888100101    0.932372607    1.495797690
 1033 SOLV  HW2     3124    0.910545778    1.036612063    1.619469792
 1034 SOLV  OW      3125    3.059383330    3.180019458    3.182909648
 1034 SOLV  HW1     3126    3.074663456    3.085092780    3.210425880
 1034 SOLV  HW2     3127    3.147358648    3.224109594    3.165074513
 1035 SOLV  OW      3128    1.931911394    0.041530741    2.351958900
 1035 SOLV  HW1     3129    1.943443688    0.088757866    2.439357734
 1035 SOLV  HW2     3130    1.994760674    0.080373379    2.284556961
 1036 SOLV  OW      3131    2.010028443    1.685430421    2.864116362
 1036 SOLV  HW1     3132    1.924888635    1.638355282    2.887291863
 1036 SOLV  HW2     3133    2.030813807    1.753295864    2.934573284
 1037 SOLV  OW      3134    0.479726919    2.399663126    1.677095198
 1037 SOLV  HW1     3135    0.488585864    2.323747975    1.612607876
 1037 SOLV  HW2     3136    0.406424749    2.460622198    1.646913222
 1038 SOLV  OW      3137    1.249907157    1.440180652    0.526307203
 1038 SOLV  HW1     3138    1.231280252    1.482871513    0.437804953
 1038 SOLV  HW2     3139    1.283169208    1.346958627    0.511982009
 1039 SOLV  OW      3140    1.250486466    1.596995929    0.273598011
 1039 SOLV  HW1     3141    1.323836016    1.532051808    0.253496898
 1039 SOLV  HW2     3142    1.184512833    1.597046481    0.198435523
 1040 SOLV  OW      3143    0.474628113    0.275406475    1.147863997
 1040 SOLV  HW1     3144    0.471219631    0.305707874    1.052616441
 1040 SOLV  HW2     3145    0.458979881    0.176716229    1.152006359
 1041 SOLV  OW      3146    1.238477058    1.140073544    2.880967182
 1041 SOLV  HW1     3147    1.284240749    1.137639891    2.969858232
 1041 SOLV  HW2     3148    1.289093265    1.200147247    2.819072637
 1042 SOLV  OW      3149    1.306023724    2.537601298    2.332299040
 1042 SOLV  HW1     3150    1.383744777    2.572293044    2.384811512
 1042 SOLV  HW2     3151    1.339338706    2.491056461    2.250291141
 1043 SOLV  OW      3152    2.539626610    3.212882587    1.613022150
 1043 SOLV  HW1     3153    2.597322162    3.233368993    1.692100175
 1043 SOLV  HW2     3154    2.561237396    3.276228451    1.538711882
 1044 SOLV  OW      3155    0.262559792    1.934423485    2.137088381
 1044 SOLV  HW1     3156    0.341626204    1.990187524    2.162404037
 1044 SOLV  HW2     3157    0.271963045    1.843217357    2.177026830
 1045 SOLV  OW      3158    3.053316151    0.054896503    3.444751589
 1045 SOLV  HW1     3159    3.122719025    0.070967900    3.374572679
 1045 SOLV  HW2     3160    3.051735558   -0.042235822    3.468478816
 1046 SOLV  OW      3161    1.077199496    1.870403098    2.328036378
 1046 SOLV  HW1     3162    1.086571908    1.916956985    2.240030110
 1046 SOLV  HW2     3163    1.047466790    1.776139680    2.312852761
 1047 SOLV  OW      3164    0.834154333    1.138078615    0.166307101
 1047 SOLV  HW1     3165    0.923188743    1.181351258    0.180520186
 1047 SOLV  HW2     3166    0.777132568    1.151798325    0.247312622
 1048 SOLV  OW      3167    0.922324301    0.325057476    3.243605958
 1048 SOLV  HW1     3168    0.950809491    0.304449474    3.149980923
 1048 SOLV  HW2     3169    0.826255521    0.299935593    3.255493696
 1049 SOLV  OW      3170    2.917449937    0.844716118    2.963666291
 1049 SOLV  HW1     3171    2.956971071    0.823413013    3.053032582
 1049 SOLV  HW2     3172    2.924193554    0.764523869    2.904288793
 1050 SOLV  OW      3173    0.632054206    2.248388127    0.912093930
 1050 SOLV  HW1     3174    0.597784243    2.173011662    0.968182962
 1050 SOLV  HW2     3175    0.630564488    2.221577220    0.815756409
 1051 SOLV  OW      3176    2.707932604    1.740031939    1.576081910
 1051 SOLV  HW1     3177    2.718934976    1.705916772    1.482715876
 1051 SOLV  HW2     3178    2.664442196    1.669703648    1.632335924
 1052 SOLV  OW      3179    3.290857064    1.336980966    1.768418622
 1052 SOLV  HW1     3180    3.384460475    1.371566692    1.761798927
 1052 SOLV  HW2     3181    3.233588757    1.382594645    1.700291848
 1053 SOLV  OW      3182    2.471471299    2.660194420    0.453007316
 1053 SOLV  HW1     3183    2.408615359    2.582900830    0.461750249
 1053 SOLV  HW2     3184    2.544235438    2.651831894    0.521102707
 1054 SOLV  OW      3185    0.442341624    1.829367145    0.417622332
 1054 SOLV  HW1     3186    0.456612683    1.738807910    0.377700890
 1054 SOLV  HW2     3187    0.414462502    1.819685657    0.513159977
 1055 SOLV  OW      3188    2.872607804    2.771293165    1.227981546
 1055 SOLV  HW1     3189    2.785511251    2.757973947    1.275278475
 1055 SOLV  HW2     3190    2.920059864    2.683607982    1.220249867
 1056 SOLV  OW      3191    2.672183872    2.222990620    1.302611484
 1056 SOLV  HW1     3192    2.761583542    2.195001236    1.267593256
 1056 SOLV  HW2     3193    2.650288464    2.314496700    1.268711928
 1057 SOLV  OW      3194    1.660288056    2.385683282    1.905353888
 1057 SOLV  HW1     3195    1.675304854    2.324068837    1.982685537
 1057 SOLV  HW2     3196    1.597274462    2.458450851    1.932488484
 1058 SOLV  OW      3197    2.764278492    2.269917182    0.265244875
 1058 SOLV  HW1     3198    2.761771746    2.217391795    0.350303732
 1058 SOLV  HW2     3199    2.831396032    2.343581090    0.273553460
 1059 SOLV  OW      3200    2.899579376    1.996251230    1.341661736
 1059 SOLV  HW1     3201    2.977272734    2.059135695    1.345035908
 1059 SOLV  HW2     3202    2.929060462    1.908934954    1.302818303
 1060 SOLV  OW      3203    0.689798231    1.931575107    3.489286611
 1060 SOLV  HW1     3204    0.642595619    2.000122456    3.433831889
 1060 SOLV  HW2     3205    0.649599703    1.929355766    3.580835394
 1061 SOLV  OW      3206    2.980329005    1.678099598    0.047694471
 1061 SOLV  HW1     3207    3.026013363    1.593742251    0.075956043
 1061 SOLV  HW2     3208    3.025548132    1.714851471   -0.033585511
 1062 SOLV  OW      3209    0.088748356    0.745050856    1.414328208
 1062 SOLV  HW1     3210    0.017728473    0.775524104    1.350863844
 1062 SOLV  HW2     3211    0.142609678    0.823789760    1.444349653
 1063 SOLV  OW      3212    1.091165307    2.387721149    1.558099523
 1063 SOLV  HW1     3213    1.063940704    2.305579716    1.507966557
 1063 SOLV  HW2     3214    1.190968836    2.393307847    1.561207899
 1064 SOLV  OW      3215    1.574445894    2.641180814    3.131505193
 1064 SOLV  HW1     3216    1.545453431    2.564310076    3.188533703
 1064 SOLV  HW2     3217    1.606175992    2.606938301    3.043059936
 1065 SOLV  OW      3218    1.045334195    0.991410551    0.845620176
 1065 SOLV  HW1     3219    0.992411369    1.075440685    0.833796278
 1065 SOLV  HW2     3220    0.995264138    0.914605122    0.805675192
 1066 SOLV  OW      3221    1.568699350    2.889307157    0.958327610
 1066 SOLV  HW1     3222    1.552266940    2.807257758    0.903573248
 1066 SOLV  HW2     3223    1.538018887    2.969876743    0.907638371
 1067 SOLV  OW      3224    0.258227461    1.328335009    1.981764344
 1067 SOLV  HW1     3225    0.339356198    1.293052045    2.028401781
 1067 SOLV  HW2     3226    0.267436229    1.427100618    1.969025777
 1068 SOLV  OW      3227    0.837579164    3.355045913    2.358436082
 1068 SOLV  HW1     3228    0.812684497    3.260406539    2.337811694
 1068 SOLV  HW2     3229    0.884612367    3.358661436    2.446620557
 1069 SOLV  OW      3230    2.347520943    0.634559115    0.870828149
 1069 SOLV  HW1     3231    2.332430241    0.590197285    0.782476942
 1069 SOLV  HW2     3232    2.343043875    0.733818844    0.859465320
 1070 SOLV  OW      3233    2.282953626    2.016860673    2.980435385
 1070 SOLV  HW1     3234    2.282798522    2.107789210    2.938796610
 1070 SOLV  HW2     3235    2.374514954    1.996175040    3.014937171
 1071 SOLV  OW      3236    2.010833078    0.191001456    2.567951122
 1071 SOLV  HW1     3237    1.964797306    0.179241362    2.655951621
 1071 SOLV  HW2     3238    2.020884275    0.288560817    2.548385267
 1072 SOLV  OW      3239    3.217508739    1.443578924    1.228963660
 1072 SOLV  HW1     3240    3.147451098    1.445621693    1.300305287
 1072 SOLV  HW2     3241    3.270907579    1.528074297    1.232282662
 1073 SOLV  OW      3242    2.826549471    0.270685083    0.914377438
 1073 SOLV  HW1     3243    2.754326674    0.212707504    0.876659592
 1073 SOLV  HW2     3244    2.788788842    0.327705932    0.987349305
 1074 SOLV  OW      3245    2.420127169    2.560547584    2.333848013
 1074 SOLV  HW1     3246    2.470951891    2.506358391    2.400798669
 1074 SOLV  HW2     3247    2.464985572    2.553965338    2.244705768
 1075 SOLV  OW      3248    2.146505954    1.844865366    0.947928427
 1075 SOLV  HW1     3249    2.233023933    1.883905431    0.979434332
 1075 SOLV  HW2     3250    2.084475231    1.918605200    0.921157224
 1076 SOLV  OW      3251    1.362174650    3.172954078    2.600098355
 1076 SOLV  HW1     3252    1.456639941    3.195501856    2.623968954
 1076 SOLV  HW2     3253    1.348984820    3.184669894    2.501657649
 1077 SOLV  OW      3254    2.895462169    2.327734982    2.523362806
 1077 SOLV  HW1     3255    2.854777940    2.285013698    2.604120199
 1077 SOLV  HW2     3256    2.919824286    2.422408902    2.544466679
 1078 SOLV  OW      3257    2.050723468    1.069762539    2.695721051
 1078 SOLV  HW1     3258    2.043080933    1.042224897    2.599882024
 1078 SOLV  HW2     3259    2.003494686    1.003100697    2.753404784
 1079 SOLV  OW      3260    1.566804396    1.813618548    2.668831094
 1079 SOLV  HW1     3261    1.533189202    1.764276487    2.749064650
 1079 SOLV  HW2     3262    1.501732858    1.803152770    2.593610011
 1080 SOLV  OW      3263    1.209854438    1.333575959    1.605499387
 1080 SOLV  HW1     3264    1.229197324    1.424252896    1.642988091
 1080 SOLV  HW2     3265    1.137741789    1.289956553    1.659340133
 1081 SOLV  OW      3266    1.379593993    0.004920170    3.290838884
 1081 SOLV  HW1     3267    1.316872152    0.023109310    3.366580989
 1081 SOLV  HW2     3268    1.373831147   -0.091588171    3.265253932
 1082 SOLV  OW      3269    0.167122433    2.052700732    1.057983201
 1082 SOLV  HW1     3270    0.204321606    2.047016578    0.965322244
 1082 SOLV  HW2     3271    0.198930584    2.136922419    1.101538574
 1083 SOLV  OW      3272    1.962012172    0.703237809    1.636865357
 1083 SOLV  HW1     3273    1.909105086    0.776706747    1.679350124
 1083 SOLV  HW2     3274    1.933929452    0.615351258    1.675455413
 1084 SOLV  OW      3275    2.156299835    0.782767329    1.473763718
 1084 SOLV  HW1     3276    2.123972405    0.875925875    1.457131465
 1084 SOLV  HW2     3277    2.085545593    0.731061465    1.521935379
 1085 SOLV  OW      3278    2.337895578    1.060247217    1.339819486
 1085 SOLV  HW1     3279    2.434989685    1.036270655    1.339827232
 1085 SOLV  HW2     3280    2.327994473    1.159098371    1.351333255
 1086 SOLV  OW      3281    1.317943564    0.421941211    3.407855017
 1086 SOLV  HW1     3282    1.372806204    0.492688602    3.452428112
 1086 SOLV  HW2     3283    1.227231064    0.458431145    3.386843683
 1087 SOLV  OW      3284    1.403956457    1.359688089    0.154878795
 1087 SOLV  HW1     3285    1.331055412    1.340265965    0.089240202
 1087 SOLV  HW2     3286    1.450888967    1.274647363    0.178660773
 1088 SOLV  OW      3287    1.392154015    1.082717755    3.097092580
 1088 SOLV  HW1     3288    1.334710383    1.006489148    3.126942404
 1088 SOLV  HW2     3289    1.441293879    1.120187964    3.175723027
 1089 SOLV  OW      3290    0.742629901    2.646079593    3.306354521
 1089 SOLV  HW1     3291    0.732819220    2.744642388    3.320166740
 1089 SOLV  HW2     3292    0.672473509    2.597928344    3.358901689
 1090 SOLV  OW      3293    2.458135704    1.353787169    0.828192264
 1090 SOLV  HW1     3294    2.535569796    1.298444630    0.858896271
 1090 SOLV  HW2     3295    2.391555681    1.295196756    0.781978147
 1091 SOLV  OW      3296    1.114620492    0.288902705    3.065794128
 1091 SOLV  HW1     3297    1.205482510    0.287651380    3.107559353
 1091 SOLV  HW2     3298    1.121434290    0.323579494    2.972237222
 1092 SOLV  OW      3299    1.711194389    2.602635651    2.898531025
 1092 SOLV  HW1     3300    1.712806491    2.645619672    2.808243915
 1092 SOLV  HW2     3301    1.709715245    2.503186847    2.888058364
 1093 SOLV  OW      3302    0.748043407    1.035961902    3.073041236
 1093 SOLV  HW1     3303    0.776983338    1.099553443    3.144597625
 1093 SOLV  HW2     3304    0.823670400    0.974534357    3.050483024
 1094 SOLV  OW      3305    1.786429860    2.006567178    0.056018204
 1094 SOLV  HW1     3306    1.841608883    1.973609804    0.132629545
 1094 SOLV  HW2     3307    1.846632353    2.041386792   -0.015838754
 1095 SOLV  OW      3308    0.380075197    0.335165007    2.232215693
 1095 SOLV  HW1     3309    0.302065999    0.303392799    2.178302654
 1095 SOLV  HW2     3310    0.464692657    0.299499389    2.192600323
 1096 SOLV  OW      3311    3.116187660    1.456534101    1.553042613
 1096 SOLV  HW1     3312    3.130771057    1.553613625    1.572136991
 1096 SOLV  HW2     3313    3.036874416    1.445927216    1.493054312
 1097 SOLV  OW      3314    3.019928714    2.517508796    0.833095183
 1097 SOLV  HW1     3315    3.048077704    2.425678670    0.860959279
 1097 SOLV  HW2     3316    2.953797095    2.553495149    0.898921447
 1098 SOLV  OW      3317    2.412470470    3.109538636    2.227138568
 1098 SOLV  HW1     3318    2.378411389    3.133123828    2.136114805
 1098 SOLV  HW2     3319    2.512415847    3.106391496    2.225530684
 1099 SOLV  OW      3320    0.210932374    2.273592133    2.138084838
 1099 SOLV  HW1     3321    0.227448467    2.279124859    2.039612425
 1099 SOLV  HW2     3322    0.135799571    2.210001743    2.155733984
 1100 SOLV  OW      3323    1.268826663    0.625445233    2.964823113
 1100 SOLV  HW1     3324    1.266842379    0.640024529    3.063744192
 1100 SOLV  HW2     3325    1.239389772    0.532093765    2.944310878
 1101 SOLV  OW      3326    2.961395466    2.759572871    1.571893925
 1101 SOLV  HW1     3327    3.020217074    2.759269231    1.491010723
 1101 SOLV  HW2     3328    2.961847776    2.850712660    1.613068645
 1102 SOLV  OW      3329    0.632581584    0.547812979    1.522144387
 1102 SOLV  HW1     3330    0.584421568    0.622214349    1.568482249
 1102 SOLV  HW2     3331    0.601503344    0.542014245    1.427261966
 1103 SOLV  OW      3332    1.314369208    0.728639809    1.910843910
 1103 SOLV  HW1     3333    1.342712704    0.729624952    1.814948947
 1103 SOLV  HW2     3334    1.290417081    0.635282276    1.937542198
 1104 SOLV  OW      3335    0.972770303    2.763713219    1.285318289
 1104 SOLV  HW1     3336    1.010062769    2.853085741    1.310258874
 1104 SOLV  HW2     3337    0.965879205    2.706511626    1.367053586
 1105 SOLV  OW      3338    2.892818665    1.565366063    2.878553208
 1105 SOLV  HW1     3339    2.877608429    1.475597257    2.837179859
 1105 SOLV  HW2     3340    2.900595178    1.555440272    2.977763337
 1106 SOLV  OW      3341    3.428876526    1.959126148    2.464577365
 1106 SOLV  HW1     3342    3.426544529    1.862277587    2.489411493
 1106 SOLV  HW2     3343    3.495309862    1.973097024    2.391139457
 1107 SOLV  OW      3344    2.136810626    1.832899874    3.355786595
 1107 SOLV  HW1     3345    2.095111028    1.764434114    3.415580463
 1107 SOLV  HW2     3346    2.236402302    1.826898840    3.362647055
 1108 SOLV  OW      3347    1.023365048    2.491692544    2.004584104
 1108 SOLV  HW1     3348    0.976606725    2.434110653    1.937501321
 1108 SOLV  HW2     3349    0.985368056    2.474505199    2.095484015
 1109 SOLV  OW      3350    2.394513272    1.331010192    3.098520004
 1109 SOLV  HW1     3351    2.417480750    1.386974936    3.178160095
 1109 SOLV  HW2     3352    2.437635951    1.241208564    3.107357943
 1110 SOLV  OW      3353    1.441958025    1.868454340    2.123828129
 1110 SOLV  HW1     3354    1.496666634    1.904934360    2.199181708
 1110 SOLV  HW2     3355    1.502586391    1.837828792    2.050424149
 1111 SOLV  OW      3356    2.190645526    2.957292111    1.523022741
 1111 SOLV  HW1     3357    2.152350303    3.049133646    1.533061012
 1111 SOLV  HW2     3358    2.124446286    2.898499189    1.476513349
 1112 SOLV  OW      3359    2.512256619    0.669308136    2.204663098
 1112 SOLV  HW1     3360    2.557871680    0.754631661    2.179346866
 1112 SOLV  HW2     3361    2.424458282    0.663108534    2.157179450
 1113 SOLV  OW      3362    2.036476603    0.869759434    0.956248971
 1113 SOLV  HW1     3363    2.000119995    0.937276365    1.020447161
 1113 SOLV  HW2     3364    2.099425117    0.808654444    1.004263656
 1114 SOLV  OW      3365    0.984163561    1.405851851    0.695885607
 1114 SOLV  HW1     3366    0.973034151    1.307374464    0.709305389
 1114 SOLV  HW2     3367    1.069093413    1.423294403    0.646042464
 1115 SOLV  OW      3368    2.271428010    2.231202046    2.311817415
 1115 SOLV  HW1     3369    2.267491368    2.159342320    2.381249762
 1115 SOLV  HW2     3370    2.366758642    2.256823027    2.295762705
 1116 SOLV  OW      3371    1.384546855    2.952297499    0.420129794
 1116 SOLV  HW1     3372    1.412070111    2.858931012    0.443084796
 1116 SOLV  HW2     3373    1.449643743    3.016955466    0.459922429
 1117 SOLV  OW      3374    3.267060300    1.901144710    3.016531699
 1117 SOLV  HW1     3375    3.187953315    1.952469754    3.049841505
 1117 SOLV  HW2     3376    3.236205423    1.828638431    2.954949201
 1118 SOLV  OW      3377    2.204718735    2.994954490    1.824626919
 1118 SOLV  HW1     3378    2.210929703    2.906221464    1.870338029
 1118 SOLV  HW2     3379    2.194067497    2.981037034    1.726166921
 1119 SOLV  OW      3380    1.997210857    0.824756887    0.076527721
 1119 SOLV  HW1     3381    2.063321077    0.881179121    0.027055301
 1119 SOLV  HW2     3382    1.948826126    0.881112789    0.143493755
 1120 SOLV  OW      3383    0.530847433    3.328676576    1.364878080
 1120 SOLV  HW1     3384    0.585059786    3.412710422    1.366011828
 1120 SOLV  HW2     3385    0.466156562    3.329736283    1.441140567
 1121 SOLV  OW      3386    0.271396855    0.188175402    1.463688825
 1121 SOLV  HW1     3387    0.253743964    0.230111728    1.552738744
 1121 SOLV  HW2     3388    0.368011096    0.199116919    1.440280239
 1122 SOLV  OW      3389    1.190795434    1.832055871    0.434800636
 1122 SOLV  HW1     3390    1.106365320    1.880603914    0.412070348
 1122 SOLV  HW2     3391    1.187593761    1.739823051    0.396268422
 1123 SOLV  OW      3392    0.922557668    0.789987460    1.380650224
 1123 SOLV  HW1     3393    1.002026181    0.824758085    1.330873261
 1123 SOLV  HW2     3394    0.944472000    0.700816953    1.420277533
 1124 SOLV  OW      3395    1.628037563    2.692245662    1.234200054
 1124 SOLV  HW1     3396    1.663581692    2.737163181    1.152220282
 1124 SOLV  HW2     3397    1.544955505    2.738990378    1.264432140
 1125 SOLV  OW      3398    0.619883008    0.303022446    2.043459162
 1125 SOLV  HW1     3399    0.640639850    0.226259234    1.982807886
 1125 SOLV  HW2     3400    0.581442415    0.378283051    1.989979680
 1126 SOLV  OW      3401    1.184591575    3.128415601    3.278422870
 1126 SOLV  HW1     3402    1.126749657    3.171719887    3.347565602
 1126 SOLV  HW2     3403    1.260678424    3.189245009    3.255788876
 1127 SOLV  OW      3404    1.918152263    3.112766603    2.965903801
 1127 SOLV  HW1     3405    1.890901407    3.038793129    2.904363204
 1127 SOLV  HW2     3406    1.839466792    3.171810695    2.983910797
 1128 SOLV  OW      3407    0.824987596    2.113614573    1.694946443
 1128 SOLV  HW1     3408    0.728344575    2.118402945    1.669667610
 1128 SOLV  HW2     3409    0.851098211    2.197457154    1.742804391
 1129 SOLV  OW      3410    2.546012932    1.685955369    2.090007148
 1129 SOLV  HW1     3411    2.515467360    1.763778858    2.035137453
 1129 SOLV  HW2     3412    2.497184559    1.685520592    2.177275522
 1130 SOLV  OW      3413    3.024356937    1.892950662    0.844154165
 1130 SOLV  HW1     3414    3.111543464    1.882544367    0.796277800
 1130 SOLV  HW2     3415    2.981641815    1.803231679    0.855456100
 1131 SOLV  OW      3416    2.930644970    1.289155826    2.792531158
 1131 SOLV  HW1     3417    2.955839205    1.192379003    2.791291177
 1131 SOLV  HW2     3418    2.835946761    1.299318150    2.762019475
 1132 SOLV  OW      3419    1.341584097    1.708169049    1.875497248
 1132 SOLV  HW1     3420    1.316637856    1.802114402    1.851971001
 1132 SOLV  HW2     3421    1.440647830    1.702083156    1.887780049
 1133 SOLV  OW      3422    1.900586303    0.493557197    0.452946632
 1133 SOLV  HW1     3423    1.995741341    0.482897593    0.424069039
 1133 SOLV  HW2     3424    1.890043143    0.580329540    0.501541089
 1134 SOLV  OW      3425    2.863818404    1.985585785    2.150224461
 1134 SOLV  HW1     3426    2.867953433    1.909161204    2.085850315
 1134 SOLV  HW2     3427    2.956656170    2.013675750    2.174594589
 1135 SOLV  OW      3428    3.454681339    0.527794799    1.727535969
 1135 SOLV  HW1     3429    3.487123450    0.462903149    1.658701282
 1135 SOLV  HW2     3430    3.363149053    0.559607299    1.702811011
 1136 SOLV  OW      3431    2.189936866    1.341522706    1.537629783
 1136 SOLV  HW1     3432    2.242528977    1.264541113    1.573818380
 1136 SOLV  HW2     3433    2.201263040    1.420739429    1.597613768
 1137 SOLV  OW      3434    2.469645137    0.270249736    2.559958057
 1137 SOLV  HW1     3435    2.455073642    0.299576381    2.465460925
 1137 SOLV  HW2     3436    2.402175957    0.200432227    2.583948409
 1138 SOLV  OW      3437    1.690985337    0.771789966    1.495984537
 1138 SOLV  HW1     3438    1.740362908    0.691753778    1.461960242
 1138 SOLV  HW2     3439    1.733375745    0.803504276    1.580829992
 1139 SOLV  OW      3440    3.232444940    1.862543685    0.654835852
 1139 SOLV  HW1     3441    3.236561777    1.774890085    0.606858993
 1139 SOLV  HW2     3442    3.239557120    1.937139243    0.588603839
 1140 SOLV  OW      3443    1.475677254    2.579983070    0.659249007
 1140 SOLV  HW1     3444    1.467063432    2.619373997    0.567737439
 1140 SOLV  HW2     3445    1.405571793    2.618908813    0.718999982
 1141 SOLV  OW      3446    1.395590410    1.850859005    1.255701450
 1141 SOLV  HW1     3447    1.412484245    1.795969192    1.173826579
 1141 SOLV  HW2     3448    1.319318125    1.811505692    1.307039577
 1142 SOLV  OW      3449    0.731797460    0.405313381    0.351564329
 1142 SOLV  HW1     3450    0.789892178    0.476085212    0.311335724
 1142 SOLV  HW2     3451    0.780104247    0.317756328    0.350106494
 1143 SOLV  OW      3452    1.382010268    0.221973116    2.607006605
 1143 SOLV  HW1     3453    1.418470515    0.152087627    2.668557240
 1143 SOLV  HW2     3454    1.454442163    0.286851854    2.583635772
 1144 SOLV  OW      3455    2.070683565    1.606735009    0.898471948
 1144 SOLV  HW1     3456    2.058789641    1.561824014    0.987025351
 1144 SOLV  HW2     3457    2.105532532    1.699415915    0.912540184
 1145 SOLV  OW      3458    2.803427471    3.267527275    3.431999102
 1145 SOLV  HW1     3459    2.902090453    3.261861016    3.447330891
 1145 SOLV  HW2     3460    2.759101757    3.304602263    3.513621390
 1146 SOLV  OW      3461    2.140331867    0.555020516    0.177964051
 1146 SOLV  HW1     3462    2.118580620    0.482310035    0.112832566
 1146 SOLV  HW2     3463    2.065053005    0.620800177    0.180819969
 1147 SOLV  OW      3464    0.023313213    0.096919183    1.551928282
 1147 SOLV  HW1     3465    0.032948875    0.001628381    1.580713472
 1147 SOLV  HW2     3466    0.111580954    0.131036763    1.519578550
 1148 SOLV  OW      3467    1.984704511    0.648425465    2.326563394
 1148 SOLV  HW1     3468    1.937151882    0.666213918    2.240399151
 1148 SOLV  HW2     3469    1.926699486    0.676509645    2.403039114
 1149 SOLV  OW      3470    0.742686266    0.201875249    2.493030896
 1149 SOLV  HW1     3471    0.785365146    0.274462992    2.439088883
 1149 SOLV  HW2     3472    0.686864360    0.144366690    2.433224136
 1150 SOLV  OW      3473    2.472768441    1.625715197    2.356599255
 1150 SOLV  HW1     3474    2.516645238    1.536559474    2.367835441
 1150 SOLV  HW2     3475    2.520271653    1.693526400    2.412698981
 1151 SOLV  OW      3476    1.613272954    0.077392315    3.471792931
 1151 SOLV  HW1     3477    1.517452574    0.063042247    3.447039390
 1151 SOLV  HW2     3478    1.646077810    0.162206876    3.430193654
 1152 SOLV  OW      3479    1.257516592    0.159305369    3.526798298
 1152 SOLV  HW1     3480    1.159845124    0.169676855    3.507969487
 1152 SOLV  HW2     3481    1.301039636    0.249343144    3.527575710
 1153 SOLV  OW      3482    1.182961287    1.100277073    1.071230025
 1153 SOLV  HW1     3483    1.264076699    1.145359904    1.033951018
 1153 SOLV  HW2     3484    1.131080967    1.058183913    0.996809483
 1154 SOLV  OW      3485    2.916813817    1.635650092    1.721829113
 1154 SOLV  HW1     3486    2.856246898    1.688051840    1.661946952
 1154 SOLV  HW2     3487    2.890309195    1.539234774    1.719892787
 1155 SOLV  OW      3488    3.519074149    3.418361746    3.301154205
 1155 SOLV  HW1     3489    3.588322943    3.388748401    3.366952513
 1155 SOLV  HW2     3490    3.541038902    3.510419367    3.268833160
 1156 SOLV  OW      3491    1.878928905    0.695026801    2.073495789
 1156 SOLV  HW1     3492    1.911131331    0.780605481    2.032984922
 1156 SOLV  HW2     3493    1.779236930    0.690506508    2.066941568
 1157 SOLV  OW      3494    2.617983612    0.859707663    3.002376063
 1157 SOLV  HW1     3495    2.565936700    0.944185323    3.014885455
 1157 SOLV  HW2     3496    2.711993520    0.873572794    3.033547934
 1158 SOLV  OW      3497    3.241608751    3.228895885    2.403684010
 1158 SOLV  HW1     3498    3.187893791    3.144536208    2.403953978
 1158 SOLV  HW2     3499    3.192376336    3.299898005    2.454050194
 1159 SOLV  OW      3500    1.562848166    2.265259732    1.661266104
 1159 SOLV  HW1     3501    1.619659124    2.313729250    1.727761678
 1159 SOLV  HW2     3502    1.615795877    2.248457622    1.578123108
 1160 SOLV  OW      3503    2.735568800    1.601964212    3.169282917
 1160 SOLV  HW1     3504    2.709849661    1.576387048    3.076084199
 1160 SOLV  HW2     3505    2.832250107    1.627461353    3.171355171
 1161 SOLV  OW      3506    2.180514960    0.311965421    2.819490360
 1161 SOLV  HW1     3507    2.135875610    0.323466579    2.908233018
 1161 SOLV  HW2     3508    2.245479160    0.236103430    2.824468222
 1162 SOLV  OW      3509    3.503369899    2.929514626    2.228470076
 1162 SOLV  HW1     3510    3.432129545    2.865165422    2.256472935
 1162 SOLV  HW2     3511    3.538016215    2.903675973    2.138291314
 1163 SOLV  OW      3512    0.069861220    2.265009221    3.478005803
 1163 SOLV  HW1     3513    0.062884028    2.294093390    3.573438913
 1163 SOLV  HW2     3514    0.163168990    2.234259497    3.459290572
 1164 SOLV  OW      3515    2.233442347    2.521713982    3.163593214
 1164 SOLV  HW1     3516    2.164026814    2.462866623    3.205069000
 1164 SOLV  HW2     3517    2.195491778    2.613162180    3.149497306
 1165 SOLV  OW      3518    2.900412458    2.219023419    1.762795172
 1165 SOLV  HW1     3519    2.900017386    2.135192472    1.817328422
 1165 SOLV  HW2     3520    2.823418945    2.217622646    1.698985881
 1166 SOLV  OW      3521    1.349212812    2.415481694    1.585613097
 1166 SOLV  HW1     3522    1.384668084    2.506905755    1.605269866
 1166 SOLV  HW2     3523    1.416219703    2.346926407    1.614108163
 1167 SOLV  OW      3524    0.919197057    0.930597450    2.151747535
 1167 SOLV  HW1     3525    1.011353764    0.896166556    2.133808110
 1167 SOLV  HW2     3526    0.854832768    0.854074654    2.153656204
 1168 SOLV  OW      3527    0.685148706    2.927862408    2.590806562
 1168 SOLV  HW1     3528    0.743908675    2.895542593    2.664997740
 1168 SOLV  HW2     3529    0.616060135    2.990046766    2.627705328
 1169 SOLV  OW      3530    3.001970751    2.739085102    3.239514358
 1169 SOLV  HW1     3531    3.073326952    2.806860667    3.257306420
 1169 SOLV  HW2     3532    2.934172107    2.777726787    3.176968646
 1170 SOLV  OW      3533    0.179706991    2.651146476    1.400173124
 1170 SOLV  HW1     3534    0.085606536    2.636879193    1.369458104
 1170 SOLV  HW2     3535    0.242482152    2.603995861    1.338221277
 1171 SOLV  OW      3536    0.096834810    1.923198139    1.927178605
 1171 SOLV  HW1     3537    0.155684088    1.958165487    2.000089510
 1171 SOLV  HW2     3538    0.149759526    1.862498505    1.867878542
 1172 SOLV  OW      3539    3.444322469    0.732375857    2.139172787
 1172 SOLV  HW1     3540    3.492408878    0.648487520    2.164679891
 1172 SOLV  HW2     3541    3.450567639    0.745581000    2.040234586
 1173 SOLV  OW      3542    3.501672546    2.139975453    2.171893697
 1173 SOLV  HW1     3543    3.465352894    2.198002450    2.244800747
 1173 SOLV  HW2     3544    3.436937762    2.066212960    2.152653462
 1174 SOLV  OW      3545    2.523558429    0.593294969    3.121969223
 1174 SOLV  HW1     3546    2.517421985    0.641182163    3.034386362
 1174 SOLV  HW2     3547    2.570231854    0.505815447    3.108911402
 1175 SOLV  OW      3548    1.691190631    3.288504189    0.434983342
 1175 SOLV  HW1     3549    1.615185419    3.236250608    0.473640228
 1175 SOLV  HW2     3550    1.774555646    3.233350841    0.438147500
 1176 SOLV  OW      3551    0.113468551    1.261683127    0.166608950
 1176 SOLV  HW1     3552    0.213353328    1.261583606    0.171606699
 1176 SOLV  HW2     3553    0.077101206    1.331571837    0.228210749
 1177 SOLV  OW      3554    1.982219592    0.958205803    2.020658289
 1177 SOLV  HW1     3555    1.905873894    1.020851795    2.036416453
 1177 SOLV  HW2     3556    2.041634925    0.995372980    1.949314305
 1178 SOLV  OW      3557    1.553976480    3.106212869    0.560477775
 1178 SOLV  HW1     3558    1.494086122    3.134274797    0.635495701
 1178 SOLV  HW2     3559    1.631424368    3.054668924    0.597179605
 1179 SOLV  OW      3560    2.117561155    0.070688228    1.025485455
 1179 SOLV  HW1     3561    2.050964684    0.099472050    0.956650580
 1179 SOLV  HW2     3562    2.192009604    0.137330995    1.029726176
 1180 SOLV  OW      3563    3.213060325    2.856179915    2.005083024
 1180 SOLV  HW1     3564    3.311878771    2.841462326    2.000612980
 1180 SOLV  HW2     3565    3.178091517    2.875612338    1.913424913
 1181 SOLV  OW      3566    2.249096578    2.799504947    2.858020313
 1181 SOLV  HW1     3567    2.238127178    2.824873835    2.954134770
 1181 SOLV  HW2     3568    2.256995658    2.700091758    2.850498745
 1182 SOLV  OW      3569    0.645194614    0.000856110    2.326130749
 1182 SOLV  HW1     3570    0.721898507   -0.062603701    2.335595122
 1182 SOLV  HW2     3571    0.576439514   -0.038831769    2.265321402
 1183 SOLV  OW      3572    1.956291512    2.829085049    2.012603062
 1183 SOLV  HW1     3573    1.943990689    2.922639044    2.045694150
 1183 SOLV  HW2     3574    1.887264273    2.808941063    1.943117863
 1184 SOLV  OW      3575    2.493756440    1.051646984    3.153368113
 1184 SOLV  HW1     3576    2.591092797    1.053294438    3.176271420
 1184 SOLV  HW2     3577    2.442568996    1.009861344    3.228437105
 1185 SOLV  OW      3578    2.112047022    1.270977724    0.440124217
 1185 SOLV  HW1     3579    2.190309408    1.232160905    0.391440314
 1185 SOLV  HW2     3580    2.107489869    1.369366749    0.422785046
 1186 SOLV  OW      3581    1.687577413    3.284727799    3.039250151
 1186 SOLV  HW1     3582    1.602692438    3.231847509    3.038693667
 1186 SOLV  HW2     3583    1.672094431    3.372095786    3.085392663
 1187 SOLV  OW      3584    1.648027049    1.478872685    0.419487448
 1187 SOLV  HW1     3585    1.676339264    1.404341601    0.359112656
 1187 SOLV  HW2     3586    1.628783122    1.560455254    0.364939530
 1188 SOLV  OW      3587    1.090697795    1.963597369    3.181035821
 1188 SOLV  HW1     3588    0.997237702    1.985578446    3.153039388
 1188 SOLV  HW2     3589    1.140583016    2.048191738    3.199929777
 1189 SOLV  OW      3590    1.731041014    0.022101367    0.479550565
 1189 SOLV  HW1     3591    1.710944497   -0.074635823    0.464115156
 1189 SOLV  HW2     3592    1.645753142    0.071597459    0.496172352
 1190 SOLV  OW      3593    3.221394947    2.329462688    2.578872540
 1190 SOLV  HW1     3594    3.243425019    2.251914844    2.638055651
 1190 SOLV  HW2     3595    3.302557914    2.386765968    2.567447671
 1191 SOLV  OW      3596    0.945374225    2.926143780    2.140712126
 1191 SOLV  HW1     3597    0.968952272    2.948220289    2.235363420
 1191 SOLV  HW2     3598    0.850219627    2.951530644    2.123298204
 1192 SOLV  OW      3599    1.725221269    1.808309894    0.825699149
 1192 SOLV  HW1     3600    1.681656988    1.764286367    0.747186154
 1192 SOLV  HW2     3601    1.670036751    1.792532552    0.907588786
 1193 SOLV  OW      3602    1.309253296    2.384529775    2.104201324
 1193 SOLV  HW1     3603    1.221594112    2.419982999    2.071635554
 1193 SOLV  HW2     3604    1.349730845    2.326049120    2.033894118
 1194 SOLV  OW      3605    0.058732733    3.072994805    1.830074659
 1194 SOLV  HW1     3606    0.144192274    3.102456159    1.787286671
 1194 SOLV  HW2     3607    0.016587297    3.150523975    1.877139144
 1195 SOLV  OW      3608    0.289338613    0.553889478    0.171414383
 1195 SOLV  HW1     3609    0.377167845    0.542209890    0.125033208
 1195 SOLV  HW2     3610    0.290669696    0.638683994    0.224420476
 1196 SOLV  OW      3611    1.741565623    0.451586879    2.810129250
 1196 SOLV  HW1     3612    1.678807873    0.404575229    2.748068175
 1196 SOLV  HW2     3613    1.689064570    0.504036783    2.877157715
 1197 SOLV  OW      3614    1.387154495    1.405216041    0.781876739
 1197 SOLV  HW1     3615    1.336461498    1.406429474    0.695676023
 1197 SOLV  HW2     3616    1.350584248    1.475399756    0.843021399
 1198 SOLV  OW      3617    0.558230310    1.030522507    2.203727780
 1198 SOLV  HW1     3618    0.503985316    0.999775559    2.125537965
 1198 SOLV  HW2     3619    0.588778644    0.951159195    2.256356742
 1199 SOLV  OW      3620    0.174035829    1.558488508    0.547456425
 1199 SOLV  HW1     3621    0.140069144    1.638685671    0.498297641
 1199 SOLV  HW2     3622    0.175526477    1.577728103    0.645586352
 1200 SOLV  OW      3623    3.271384600    0.486884030    3.508431858
 1200 SOLV  HW1     3624    3.363762313    0.522910519    3.521469835
 1200 SOLV  HW2     3625    3.275633090    0.387613757    3.497076433
 1201 SOLV  OW      3626    3.157064307    3.334338542    2.744382300
 1201 SOLV  HW1     3627    3.138592376    3.358159678    2.649024367
 1201 SOLV  HW2     3628    3.142615231    3.414660854    2.802185869
 1202 SOLV  OW      3629    0.495370109    3.122424290    2.662483852
 1202 SOLV  HW1     3630    0.411298001    3.157634391    2.621329459
 1202 SOLV  HW2     3631    0.539363071    3.194874268    2.715560776
 1203 SOLV  OW      3632    1.215066421    0.397005664    0.619260081
 1203 SOLV  HW1     3633    1.244632712    0.452296573    0.697174174
 1203 SOLV  HW2     3634    1.116236542    0.382536189    0.624270646
 1204 SOLV  OW      3635    3.071975595    2.999094404    2.390104606
 1204 SOLV  HW1     3636    3.105440561    2.914768622    2.432186346
 1204 SOLV  HW2     3637    3.047505085    2.981324912    2.294779096
 1205 SOLV  OW      3638    1.937435895    2.089911831    2.426271952
 1205 SOLV  HW1     3639    2.025840609    2.087169302    2.472951553
 1205 SOLV  HW2     3640    1.874727176    2.148929282    2.477128554
 1206 SOLV  OW      3641    2.259215888    3.234281859    1.568119558
 1206 SOLV  HW1     3642    2.355021992    3.213283115    1.587661750
 1206 SOLV  HW2     3643    2.232803314    3.317628944    1.616671309
 1207 SOLV  OW      3644    0.195189574    2.131355972    2.418221281
 1207 SOLV  HW1     3645    0.262995219    2.204166372    2.428355377
 1207 SOLV  HW2     3646    0.200089637    2.093920966    2.325613710
 1208 SOLV  OW      3647    1.106722720    1.850467726    0.880350806
 1208 SOLV  HW1     3648    1.037576223    1.790223023    0.840457366
 1208 SOLV  HW2     3649    1.073045471    1.886923566    0.967177331
 1209 SOLV  OW      3650    1.342373811    1.118121394    2.395364518
 1209 SOLV  HW1     3651    1.436874525    1.103551250    2.366052655
 1209 SOLV  HW2     3652    1.314752772    1.044152976    2.456745182
 1210 SOLV  OW      3653    2.402312646    1.819012904    3.237199560
 1210 SOLV  HW1     3654    2.412068443    1.900856852    3.293826443
 1210 SOLV  HW2     3655    2.459668657    1.827828881    3.155757957
 1211 SOLV  OW      3656    1.716548163    3.521545259    2.643414870
 1211 SOLV  HW1     3657    1.692916846    3.434345704    2.686304314
 1211 SOLV  HW2     3658    1.762396700    3.580181844    2.710207914
 1212 SOLV  OW      3659    2.426326086    1.509452865    1.495184701
 1212 SOLV  HW1     3660    2.358894660    1.439316256    1.472040054
 1212 SOLV  HW2     3661    2.503847854    1.466986046    1.541968346
 1213 SOLV  OW      3662    1.856943132    0.193352838    3.344944744
 1213 SOLV  HW1     3663    1.848993781    0.093790336    3.339834928
 1213 SOLV  HW2     3664    1.767738012    0.234857929    3.327011277
 1214 SOLV  OW      3665    0.814304212    2.260582362    1.289004385
 1214 SOLV  HW1     3666    0.866213514    2.209703649    1.357694274
 1214 SOLV  HW2     3667    0.877157241    2.314508327    1.232941615
 1215 SOLV  OW      3668    2.890735695    3.034753967    1.610979975
 1215 SOLV  HW1     3669    2.900176866    3.129205689    1.579488158
 1215 SOLV  HW2     3670    2.832261735    2.984174675    1.547542080
 1216 SOLV  OW      3671    1.880682812    1.223798322    1.940660266
 1216 SOLV  HW1     3672    1.939294400    1.229315657    1.859836906
 1216 SOLV  HW2     3673    1.800523488    1.282167263    1.927780658
 1217 SOLV  OW      3674    1.215617780    3.099766927    0.244659011
 1217 SOLV  HW1     3675    1.216566360    3.180800745    0.303265285
 1217 SOLV  HW2     3676    1.274799506    3.029446395    0.284087858
 1218 SOLV  OW      3677    1.069027556    3.475656411    0.416179529
 1218 SOLV  HW1     3678    1.144629517    3.521482283    0.369422687
 1218 SOLV  HW2     3679    0.990045750    3.470851981    0.355019788
 1219 SOLV  OW      3680    0.311244908    0.691487944    1.151657587
 1219 SOLV  HW1     3681    0.291824727    0.744298679    1.234334675
 1219 SOLV  HW2     3682    0.376288842    0.618632598    1.173172095
 1220 SOLV  OW      3683    0.609025586    2.625338737    1.584143199
 1220 SOLV  HW1     3684    0.643084885    2.587767107    1.497954180
 1220 SOLV  HW2     3685    0.551744941    2.557275591    1.629821465
 1221 SOLV  OW      3686    3.297945589    3.322391655    0.334264062
 1221 SOLV  HW1     3687    3.270810054    3.226781248    0.345417140
 1221 SOLV  HW2     3688    3.219219582    3.376026951    0.303809986
 1222 SOLV  OW      3689    0.693256496    1.725646254    2.743972018
 1222 SOLV  HW1     3690    0.599137619    1.723345551    2.710230985
 1222 SOLV  HW2     3691    0.693100669    1.746941410    2.841688935
 1223 SOLV  OW      3692    2.893018929    1.919706963    0.145261988
 1223 SOLV  HW1     3693    2.924277405    1.826817870    0.125351460
 1223 SOLV  HW2     3694    2.922443009    1.981166543    0.072058553
 1224 SOLV  OW      3695    0.788738440    1.790460808    2.156243381
 1224 SOLV  HW1     3696    0.788770870    1.791961065    2.056253591
 1224 SOLV  HW2     3697    0.861299833    1.729767205    2.188667120
 1225 SOLV  OW      3698    1.914336257    0.319625481    0.049585168
 1225 SOLV  HW1     3699    2.011047306    0.301324061    0.067302618
 1225 SOLV  HW2     3700    1.892306916    0.294107506   -0.044570761
 1226 SOLV  OW      3701    3.499349833    2.835510506    1.930256221
 1226 SOLV  HW1     3702    3.567306033    2.764693733    1.911053062
 1226 SOLV  HW2     3703    3.533480608    2.923949906    1.898391165
 1227 SOLV  OW      3704    2.643876454    3.021907787    1.906967717
 1227 SOLV  HW1     3705    2.680732967    2.949204670    1.849036189
 1227 SOLV  HW2     3706    2.673531149    3.007523039    2.001380885
 1228 SOLV  OW      3707    1.236107385    1.069554507    0.675262154
 1228 SOLV  HW1     3708    1.308688010    1.002794070    0.658611813
 1228 SOLV  HW2     3709    1.184101559    1.042691446    0.756353451
 1229 SOLV  OW      3710    2.251154860    1.193539647    0.828947064
 1229 SOLV  HW1     3711    2.220298223    1.180616972    0.923196248
 1229 SOLV  HW2     3712    2.174049972    1.222787270    0.772365955
 1230 SOLV  OW      3713    0.927018613    0.801288834    0.688523146
 1230 SOLV  HW1     3714    0.829944686    0.823790996    0.680047881
 1230 SOLV  HW2     3715    0.938455601    0.701950171    0.686918573
 1231 SOLV  OW      3716    0.698688009    2.618904718    0.112181387
 1231 SOLV  HW1     3717    0.756363635    2.616565964    0.193850746
 1231 SOLV  HW2     3718    0.686047281    2.525901288    0.077650321
 1232 SOLV  OW      3719    2.627588295    2.875240050    3.414834928
 1232 SOLV  HW1     3720    2.701042595    2.828110204    3.463674983
 1232 SOLV  HW2     3721    2.667108014    2.937768798    3.347526591
 1233 SOLV  OW      3722    0.219786212    0.314124314    0.017479370
 1233 SOLV  HW1     3723    0.193534105    0.245750505    0.085578450
 1233 SOLV  HW2     3724    0.238709127    0.401065348    0.063139004
 1234 SOLV  OW      3725    1.475604972    2.643888084    1.690082251
 1234 SOLV  HW1     3726    1.534512690    2.650329156    1.770645423
 1234 SOLV  HW2     3727    1.443508102    2.735197641    1.664898001
 1235 SOLV  OW      3728    2.466632737    2.964591203    0.059464211
 1235 SOLV  HW1     3729    2.412625461    2.897775935    0.110659630
 1235 SOLV  HW2     3730    2.508517366    2.919984342   -0.019642101
 1236 SOLV  OW      3731    0.605378143    1.863103648    1.708112280
 1236 SOLV  HW1     3732    0.584927547    1.771039767    1.741371610
 1236 SOLV  HW2     3733    0.660642312    1.856978079    1.624982813
 1237 SOLV  OW      3734    0.824561199    2.651417148    1.743939766
 1237 SOLV  HW1     3735    0.745568682    2.642020932    1.683330740
 1237 SOLV  HW2     3736    0.815999219    2.735755275    1.796998783
 1238 SOLV  OW      3737    2.785008319    1.319372253    1.974964200
 1238 SOLV  HW1     3738    2.687356194    1.336527233    1.961871524
 1238 SOLV  HW2     3739    2.820036994    1.379417273    2.046861297
 1239 SOLV  OW      3740    0.417590428    0.867330980    1.449762523
 1239 SOLV  HW1     3741    0.357113020    0.941822956    1.477968581
 1239 SOLV  HW2     3742    0.425386670    0.800814828    1.524038401
 1240 SOLV  OW      3743    0.693661596    3.475692983    0.423719523
 1240 SOLV  HW1     3744    0.769477858    3.451523650    0.363143894
 1240 SOLV  HW2     3745    0.640439766    3.549698512    0.382583007
 1241 SOLV  OW      3746    2.463896478    1.016671346    0.551847733
 1241 SOLV  HW1     3747    2.405694812    1.028963488    0.632232044
 1241 SOLV  HW2     3748    2.534039777    1.087943147    0.550296311
 1242 SOLV  OW      3749    0.718236367    0.631289914    2.939864924
 1242 SOLV  HW1     3750    0.799609848    0.650597251    2.885023421
 1242 SOLV  HW2     3751    0.677011912    0.717367770    2.969749189
 1243 SOLV  OW      3752    3.426636403    3.482814164    1.078273898
 1243 SOLV  HW1     3753    3.399490239    3.558158963    1.138173099
 1243 SOLV  HW2     3754    3.364738236    3.405454859    1.091904679
 1244 SOLV  OW      3755    1.426261876    3.250438918    3.272828632
 1244 SOLV  HW1     3756    1.420130068    3.195815560    3.189280298
 1244 SOLV  HW2     3757    1.521923630    3.257374512    3.301153341
 1245 SOLV  OW      3758    2.214585543    2.255294654    2.737379815
 1245 SOLV  HW1     3759    2.150340314    2.330956370    2.749610083
 1245 SOLV  HW2     3760    2.284561496    2.259143692    2.808725440
 1246 SOLV  OW      3761    1.070827402    0.147577444    1.441641479
 1246 SOLV  HW1     3762    1.028481032    0.111722294    1.524844433
 1246 SOLV  HW2     3763    1.170052494    0.136447360    1.447299581
 1247 SOLV  OW      3764    0.853208040    2.813780167    2.765407691
 1247 SOLV  HW1     3765    0.828944256    2.717680638    2.778747725
 1247 SOLV  HW2     3766    0.882177431    2.853241344    2.852616094
 1248 SOLV  OW      3767    1.285221666    3.403745808    1.182570354
 1248 SOLV  HW1     3768    1.334883694    3.340140772    1.123508610
 1248 SOLV  HW2     3769    1.190747436    3.411845831    1.150802798
 1249 SOLV  OW      3770    0.857115761    2.023752139    3.052116824
 1249 SOLV  HW1     3771    0.859406080    2.123386301    3.043789634
 1249 SOLV  HW2     3772    0.863993410    1.982557606    2.961247239
 1250 SOLV  OW      3773    3.343374702    2.698170412    2.829892085
 1250 SOLV  HW1     3774    3.373457277    2.720713050    2.737217087
 1250 SOLV  HW2     3775    3.363673215    2.774661371    2.891037966
 1251 SOLV  OW      3776    0.278995000    1.603368537    1.934230873
 1251 SOLV  HW1     3777    0.361009995    1.631685752    1.884495094
 1251 SOLV  HW2     3778    0.269954980    1.658079513    2.017458869
 1252 SOLV  OW      3779    0.477550088    0.692824540    0.553237065
 1252 SOLV  HW1     3780    0.434015433    0.744186665    0.627174060
 1252 SOLV  HW2     3781    0.553055809    0.746377169    0.515406235
 1253 SOLV  OW      3782    0.347140619    1.061277630    2.645871868
 1253 SOLV  HW1     3783    0.312277175    1.061960883    2.552138612
 1253 SOLV  HW2     3784    0.273005536    1.083663169    2.709153774
 1254 SOLV  OW      3785    1.010723608    0.483073397    2.382691708
 1254 SOLV  HW1     3786    0.935201469    0.436196672    2.336858067
 1254 SOLV  HW2     3787    1.066087938    0.416292499    2.432459156
 1255 SOLV  OW      3788    2.092614113    2.011976010    2.085632809
 1255 SOLV  HW1     3789    2.186961676    2.035921489    2.062671512
 1255 SOLV  HW2     3790    2.076692476    2.028860879    2.182912367
 1256 SOLV  OW      3791    0.443240402    3.376203353    2.455571729
 1256 SOLV  HW1     3792    0.500812392    3.457637549    2.448103760
 1256 SOLV  HW2     3793    0.406781833    3.352799640    2.365434063
 1257 SOLV  OW      3794    0.047540988    3.297910526    0.437572437
 1257 SOLV  HW1     3795    0.110119022    3.375902414    0.439295088
 1257 SOLV  HW2     3796   -0.046029074    3.330564336    0.424154334
 1258 SOLV  OW      3797    1.132714185    3.521747744    0.831409432
 1258 SOLV  HW1     3798    1.090445552    3.461754611    0.763469773
 1258 SOLV  HW2     3799    1.111155041    3.488492859    0.923229577
 1259 SOLV  OW      3800    0.119555516    2.554469974    2.158601683
 1259 SOLV  HW1     3801    0.025349414    2.533848835    2.132110397
 1259 SOLV  HW2     3802    0.172645042    2.469765619    2.161510248
 1260 SOLV  OW      3803    3.340320324    2.609828453    3.522105027
 1260 SOLV  HW1     3804    3.432770238    2.620730367    3.558652617
 1260 SOLV  HW2     3805    3.293969224    2.698445567    3.521752241
 1261 SOLV  OW      3806    2.292609348    3.316378083    0.651855887
 1261 SOLV  HW1     3807    2.310287593    3.220271060    0.673127954
 1261 SOLV  HW2     3808    2.377328661    3.368695586    0.661183633
 1262 SOLV  OW      3809    2.557217964    2.960459612    2.815127501
 1262 SOLV  HW1     3810    2.472536166    3.001315533    2.781068820
 1262 SOLV  HW2     3811    2.542570151    2.925817583    2.907785688
 1263 SOLV  OW      3812    2.680507255    0.074086234    2.567673645
 1263 SOLV  HW1     3813    2.646537359    0.004876584    2.503973207
 1263 SOLV  HW2     3814    2.630807972    0.159699520    2.553465194
 1264 SOLV  OW      3815    2.292971032    1.334289638    1.859148808
 1264 SOLV  HW1     3816    2.199807669    1.368584399    1.871240960
 1264 SOLV  HW2     3817    2.357409535    1.396503895    1.903631787
 1265 SOLV  OW      3818    1.672312280    2.424038557    1.105420607
 1265 SOLV  HW1     3819    1.689400966    2.481258579    1.185643831
 1265 SOLV  HW2     3820    1.578953712    2.388378342    1.109212963
 1266 SOLV  OW      3821    0.049615866    2.769160196    0.868595219
 1266 SOLV  HW1     3822   -0.000685217    2.801768461    0.948648181
 1266 SOLV  HW2     3823   -0.000903425    2.792830740    0.785592726
 1267 SOLV  OW      3824    3.387009732    0.344368454    2.220375971
 1267 SOLV  HW1     3825    3.421769398    0.285210804    2.293124483
 1267 SOLV  HW2     3826    3.287032175    0.342224269    2.220618395
 1268 SOLV  OW      3827    1.988808771    1.055979639    3.405024637
 1268 SOLV  HW1     3828    1.928442337    1.125262554    3.444470034
 1268 SOLV  HW2     3829    1.989559117    1.065246023    3.305456657
 1269 SOLV  OW      3830    3.465761689    2.583469889    1.289102349
 1269 SOLV  HW1     3831    3.438669292    2.564039041    1.194813589
 1269 SOLV  HW2     3832    3.385014853    2.608715398    1.342435526
 1270 SOLV  OW      3833    1.316471653    3.038279946    1.985685140
 1270 SOLV  HW1     3834    1.278826861    2.947312868    2.003276986
 1270 SOLV  HW2     3835    1.275373391    3.104113064    2.048760870
 1271 SOLV  OW      3836    3.164357803    1.793106221    1.778874371
 1271 SOLV  HW1     3837    3.075516487    1.748665711    1.767364706
 1271 SOLV  HW2     3838    3.151950611    1.880861578    1.825190967
 1272 SOLV  OW      3839    1.526947756    2.004204227    3.049998705
 1272 SOLV  HW1     3840    1.501622390    1.979615564    3.143571954
 1272 SOLV  HW2     3841    1.622891929    1.980807783    3.034213418
 1273 SOLV  OW      3842    1.060205859    1.283971977    0.213951366
 1273 SOLV  HW1     3843    1.107765478    1.319908904    0.133650972
 1273 SOLV  HW2     3844    1.020404968    1.359691050    0.265759011
 1274 SOLV  OW      3845    1.989952240    1.121550636    3.137064876
 1274 SOLV  HW1     3846    1.927833392    1.163060420    3.070580331
 1274 SOLV  HW2     3847    2.073039349    1.091050317    3.090499851
 1275 SOLV  OW      3848    3.448566707    1.729265812    2.108452921
 1275 SOLV  HW1     3849    3.497917707    1.739653615    2.194815179
 1275 SOLV  HW2     3850    3.494468007    1.782418527    2.037251624
 1276 SOLV  OW      3851    2.839140077    1.345152018    1.707965446
 1276 SOLV  HW1     3852    2.923017451    1.307887371    1.668244541
 1276 SOLV  HW2     3853    2.841080305    1.333121457    1.807228558
 1277 SOLV  OW      3854    1.178440204    1.535008383    3.027470350
 1277 SOLV  HW1     3855    1.214195289    1.506052389    2.938682220
 1277 SOLV  HW2     3856    1.079227275    1.522584090    3.029082709
 1278 SOLV  OW      3857    0.394321632    2.001707273    1.814017349
 1278 SOLV  HW1     3858    0.440110945    2.006273282    1.902809854
 1278 SOLV  HW2     3859    0.450864328    1.949674010    1.750009661
 1279 SOLV  OW      3860    3.282934156    3.265910737    1.677944757
 1279 SOLV  HW1     3861    3.259979672    3.250597863    1.774071490
 1279 SOLV  HW2     3862    3.259662573    3.184479103    1.624755647
 1280 SOLV  OW      3863    0.618327829    1.417184039    1.565079669
 1280 SOLV  HW1     3864    0.568682466    1.397454249    1.480535369
 1280 SOLV  HW2     3865    0.700336877    1.470367687    1.543921158
 1281 SOLV  OW      3866    2.949805184    1.762716258    1.242837286
 1281 SOLV  HW1     3867    2.851818208    1.753439923    1.225114484
 1281 SOLV  HW2     3868    3.000712444    1.703460841    1.180397490
 1282 SOLV  OW      3869    1.858574382    0.712980392    0.594748335
 1282 SOLV  HW1     3870    1.911366995    0.796344603    0.611029895
 1282 SOLV  HW2     3871    1.805262641    0.690825552    0.676410379
 1283 SOLV  OW      3872    0.499577217    0.417663331    0.491456941
 1283 SOLV  HW1     3873    0.571709263    0.408983048    0.422741391
 1283 SOLV  HW2     3874    0.504641739    0.508106500    0.533819092
 1284 SOLV  OW      3875    2.606603343    1.782931309    2.798472974
 1284 SOLV  HW1     3876    2.700922073    1.772753537    2.766813462
 1284 SOLV  HW2     3877    2.546122567    1.794788978    2.719711825
 1285 SOLV  OW      3878    0.185699622    0.296121664    1.687408619
 1285 SOLV  HW1     3879    0.156532319    0.373444820    1.631087446
 1285 SOLV  HW2     3880    0.240400744    0.329569760    1.764159149
 1286 SOLV  OW      3881    0.761076157    3.470610378    0.974559398
 1286 SOLV  HW1     3882    0.718656313    3.519613330    1.050724795
 1286 SOLV  HW2     3883    0.689934198    3.436936482    0.912860402
 1287 SOLV  OW      3884    0.178476831    2.912512358    2.534625205
 1287 SOLV  HW1     3885    0.202923434    2.866932117    2.449039147
 1287 SOLV  HW2     3886    0.200171924    3.009907699    2.527873817
 1288 SOLV  OW      3887    0.159829949    3.500327649    1.007771997
 1288 SOLV  HW1     3888    0.076797343    3.456182793    1.041809421
 1288 SOLV  HW2     3889    0.236724599    3.436802468    1.015075785
 1289 SOLV  OW      3890    2.290633200    1.066425543    1.996326849
 1289 SOLV  HW1     3891    2.273746243    1.135533682    1.926037582
 1289 SOLV  HW2     3892    2.353943845    0.997610659    1.960859934
 1290 SOLV  OW      3893    2.658269151    0.313111223    2.087176006
 1290 SOLV  HW1     3894    2.612302973    0.280155122    2.169655033
 1290 SOLV  HW2     3895    2.729563706    0.378464730    2.112627380
 1291 SOLV  OW      3896    3.022538870    1.069633117    3.221957449
 1291 SOLV  HW1     3897    3.020502904    0.971856816    3.201035116
 1291 SOLV  HW2     3898    3.072135871    1.084358469    3.307545335
 1292 SOLV  OW      3899    0.556974665    0.351469182    1.727587513
 1292 SOLV  HW1     3900    0.480887954    0.368798278    1.790137562
 1292 SOLV  HW2     3901    0.564242357    0.426861299    1.662279277
 1293 SOLV  OW      3902    0.203076448    2.556014961    1.040369129
 1293 SOLV  HW1     3903    0.167707052    2.627872306    0.980488122
 1293 SOLV  HW2     3904    0.268540012    2.595569177    1.104790816
 1294 SOLV  OW      3905    2.689243209    0.577161902    2.501524159
 1294 SOLV  HW1     3906    2.690060301    0.665768214    2.547892277
 1294 SOLV  HW2     3907    2.602602821    0.530725853    2.519932274
 1295 SOLV  OW      3908    0.500391420    1.293001221    2.123886646
 1295 SOLV  HW1     3909    0.515981113    1.196006033    2.142616184
 1295 SOLV  HW2     3910    0.498843404    1.343739998    2.210054945
 1296 SOLV  OW      3911    0.092482711    0.041570988    2.293940790
 1296 SOLV  HW1     3912    0.156283624    0.044294822    2.370906388
 1296 SOLV  HW2     3913    0.005401013    0.082372516    2.321393372
 1297 SOLV  OW      3914    0.012033075    2.412268730    1.886114598
 1297 SOLV  HW1     3915    0.079475634    2.340247071    1.869799423
 1297 SOLV  HW2     3916    0.052077819    2.501115404    1.863655258
 1298 SOLV  OW      3917    1.703701715    2.390182002    3.505287866
 1298 SOLV  HW1     3918    1.684089397    2.329930950    3.427911874
 1298 SOLV  HW2     3919    1.727605190    2.335041077    3.585224538
 1299 SOLV  OW      3920    2.567368596    1.064688582    2.616139375
 1299 SOLV  HW1     3921    2.478254533    1.043183210    2.656111013
 1299 SOLV  HW2     3922    2.557921590    1.074648688    2.517078299
 1300 SOLV  OW      3923    0.040763867    1.341532740    1.471270719
 1300 SOLV  HW1     3924    0.131589905    1.303607709    1.488991663
 1300 SOLV  HW2     3925   -0.002201141    1.366978020    1.557920405
 1301 SOLV  OW      3926    0.754890377    2.158105781    0.228343273
 1301 SOLV  HW1     3927    0.788793722    2.177956287    0.320312933
 1301 SOLV  HW2     3928    0.824470633    2.183232721    0.161044829
 1302 SOLV  OW      3929    3.387867503    2.259360752    0.458858555
 1302 SOLV  HW1     3930    3.478933497    2.255007343    0.499965124
 1302 SOLV  HW2     3931    3.378625473    2.344555822    0.407302390
 1303 SOLV  OW      3932    0.029257477    1.743348409    2.967798317
 1303 SOLV  HW1     3933    0.095961408    1.782696964    2.904522500
 1303 SOLV  HW2     3934   -0.015479673    1.816734461    3.018931179
 1304 SOLV  OW      3935    1.146510755    2.305594360    0.700722752
 1304 SOLV  HW1     3936    1.075087458    2.246463951    0.738194947
 1304 SOLV  HW2     3937    1.225748729    2.304893344    0.761736383
 1305 SOLV  OW      3938    3.125292999    0.762055031    1.413931842
 1305 SOLV  HW1     3939    3.117239990    0.859982047    1.395287473
 1305 SOLV  HW2     3940    3.194825383    0.722345886    1.354010285
 1306 SOLV  OW      3941    2.680349182    0.037396735    3.237505232
 1306 SOLV  HW1     3942    2.715007957    0.101031763    3.306434656
 1306 SOLV  HW2     3943    2.635607815    0.088741112    3.164267257
 1307 SOLV  OW      3944    0.104599930    1.396298794    1.203912012
 1307 SOLV  HW1     3945    0.033506990    1.352519294    1.148872777
 1307 SOLV  HW2     3946    0.078948274    1.392604075    1.300506511
 1308 SOLV  OW      3947    1.443022694    3.155337076    0.837615438
 1308 SOLV  HW1     3948    1.347859592    3.132005182    0.817581258
 1308 SOLV  HW2     3949    1.448311833    3.199758806    0.927060962
 1309 SOLV  OW      3950    2.164708711    3.342993162    0.398666798
 1309 SOLV  HW1     3951    2.198967526    3.336764059    0.492416883
 1309 SOLV  HW2     3952    2.097403048    3.416715287    0.392619739
 1310 SOLV  OW      3953    1.648406948    3.319895572    1.349720863
 1310 SOLV  HW1     3954    1.632234875    3.228132210    1.313395043
 1310 SOLV  HW2     3955    1.704241896    3.313614922    1.432452620
 1311 SOLV  OW      3956    1.974620106    2.837027304    1.420105037
 1311 SOLV  HW1     3957    1.880110947    2.823858122    1.450044205
 1311 SOLV  HW2     3958    1.978142188    2.910358022    1.352194040
 1312 SOLV  OW      3959    3.367869886    3.516824579    0.583258908
 1312 SOLV  HW1     3960    3.409628953    3.548399608    0.668472195
 1312 SOLV  HW2     3961    3.269408863    3.505474064    0.596620013
 1313 SOLV  OW      3962    1.532053031    0.780236938    2.233632720
 1313 SOLV  HW1     3963    1.534057538    0.879029736    2.218264764
 1313 SOLV  HW2     3964    1.544865808    0.732720937    2.146579688
 1314 SOLV  OW      3965    3.226308859    2.579574726    0.247502473
 1314 SOLV  HW1     3966    3.248781588    2.632625220    0.165757551
 1314 SOLV  HW2     3967    3.260669440    2.627066313    0.328529752
 1315 SOLV  OW      3968    1.146469865    0.985969412    0.289426360
 1315 SOLV  HW1     3969    1.213802195    0.946593293    0.226832800
 1315 SOLV  HW2     3970    1.171478296    1.080584702    0.310031369
 1316 SOLV  OW      3971    0.716596965    3.166234142    3.018876247
 1316 SOLV  HW1     3972    0.668426414    3.249947538    3.044826615
 1316 SOLV  HW2     3973    0.651162009    3.090918608    3.011982264
 1317 SOLV  OW      3974    1.262551247    0.984642403    1.860097662
 1317 SOLV  HW1     3975    1.253394044    0.889107900    1.888225146
 1317 SOLV  HW2     3976    1.247788040    1.044186137    1.939081071
 1318 SOLV  OW      3977    2.251416515    2.897432513    1.128209442
 1318 SOLV  HW1     3978    2.186826163    2.935298464    1.061904170
 1318 SOLV  HW2     3979    2.286900377    2.971011694    1.185907109
 1319 SOLV  OW      3980    1.808082973    1.225995633    3.504355820
 1319 SOLV  HW1     3981    1.759104021    1.295281488    3.451434173
 1319 SOLV  HW2     3982    1.829063547    1.262147195    3.595212831
 1320 SOLV  OW      3983    1.790656673    1.931318347    2.979479135
 1320 SOLV  HW1     3984    1.833013719    1.999098194    3.039592229
 1320 SOLV  HW2     3985    1.776440225    1.971346222    2.888939384
 1321 SOLV  OW      3986    1.858720335    0.677487264    1.169662465
 1321 SOLV  HW1     3987    1.940335324    0.657868780    1.115295736
 1321 SOLV  HW2     3988    1.855725055    0.616141791    1.248588544
 1322 SOLV  OW      3989    0.831820162    3.140959763    0.770992013
 1322 SOLV  HW1     3990    0.868354562    3.144145936    0.864034958
 1322 SOLV  HW2     3991    0.856301821    3.053772099    0.728556868
 1323 SOLV  OW      3992    0.259486409    3.020905202    0.059764460
 1323 SOLV  HW1     3993    0.210470828    3.047790502    0.142690594
 1323 SOLV  HW2     3994    0.356677193    3.009886699    0.080609901
 1324 SOLV  OW      3995    3.101969221    2.423209915    3.500318020
 1324 SOLV  HW1     3996    3.181604249    2.475059552    3.531464205
 1324 SOLV  HW2     3997    3.088187730    2.438885898    3.402519747
 1325 SOLV  OW      3998    0.063255213    2.739887449    3.116005364
 1325 SOLV  HW1     3999   -0.032285875    2.710993712    3.122250076
 1325 SOLV  HW2     4000    0.086250791    2.796296137    3.195322417
 1326 SOLV  OW      4001    3.175976226    0.242950957    2.491322883
 1326 SOLV  HW1     4002    3.091966548    0.277230338    2.449258441
 1326 SOLV  HW2     4003    3.165541474    0.242241064    2.590784033
 1327 SOLV  OW      4004    2.724823695    0.809218335    2.719993491
 1327 SOLV  HW1     4005    2.726334464    0.815620228    2.819786797
 1327 SOLV  HW2     4006    2.665011310    0.880298006    2.682953805
 1328 SOLV  OW      4007    0.286230770    3.451045487    2.732627058
 1328 SOLV  HW1     4008    0.291502838    3.405273292    2.821390541
 1328 SOLV  HW2     4009    0.373533506    3.441222987    2.684841646
 1329 SOLV  OW      4010    0.322433826    1.059204382    3.422898285
 1329 SOLV  HW1     4011    0.405847552    1.111244877    3.441219913
 1329 SOLV  HW2     4012    0.336717601    0.963453598    3.447987450
 1330 SOLV  OW      4013    2.358412444    3.207958613    0.164130387
 1330 SOLV  HW1     4014    2.410847373    3.128493543    0.133504117
 1330 SOLV  HW2     4015    2.261066415    3.191990869    0.147673328
 1331 SOLV  OW      4016    3.422492436    0.224231178    3.142281846
 1331 SOLV  HW1     4017    3.446956179    0.320781767    3.133355640
 1331 SOLV  HW2     4018    3.409867997    0.201864659    3.238938327
 1332 SOLV  OW      4019    3.118460305    2.974670718    1.325275067
 1332 SOLV  HW1     4020    3.019503347    2.977807813    1.311157346
 1332 SOLV  HW2     4021    3.164936640    3.006140769    1.242503049
 1333 SOLV  OW      4022    2.319541552    2.790274473    2.230577170
 1333 SOLV  HW1     4023    2.349797762    2.706073944    2.275243086
 1333 SOLV  HW2     4024    2.358874686    2.869083749    2.277928734
 1334 SOLV  OW      4025    3.270203521    0.615179426    1.241851648
 1334 SOLV  HW1     4026    3.291292653    0.617272439    1.144131887
 1334 SOLV  HW2     4027    3.251364369    0.521070045    1.269900896
 1335 SOLV  OW      4028    1.845009777    1.273473382    2.929036128
 1335 SOLV  HW1     4029    1.910079825    1.321146314    2.869918909
 1335 SOLV  HW2     4030    1.823657328    1.330819570    3.008138271
 1336 SOLV  OW      4031    1.760012798    2.744867801    0.652576622
 1336 SOLV  HW1     4032    1.753389474    2.687147014    0.733977292
 1336 SOLV  HW2     4033    1.807956387    2.695121008    0.580270170
 1337 SOLV  OW      4034    2.358405272    2.092602601    1.235765727
 1337 SOLV  HW1     4035    2.265025008    2.058442059    1.246491332
 1337 SOLV  HW2     4036    2.369434864    2.176646483    1.288838800
 1338 SOLV  OW      4037    0.176623652    1.834805603    2.567021810
 1338 SOLV  HW1     4038    0.153171578    1.835143327    2.664242733
 1338 SOLV  HW2     4039    0.144071574    1.919323656    2.524607944
 1339 SOLV  OW      4040    2.553808682    1.431753754    1.988243340
 1339 SOLV  HW1     4041    2.590392530    1.518353303    2.022357742
 1339 SOLV  HW2     4042    2.517974129    1.378269432    2.064773495
 1340 SOLV  OW      4043    0.944567074    0.828032762    0.410079005
 1340 SOLV  HW1     4044    0.941674480    0.826748871    0.510037197
 1340 SOLV  HW2     4045    1.015446433    0.891669585    0.379614762
 1341 SOLV  OW      4046    2.247825351    0.331126651    3.162118302
 1341 SOLV  HW1     4047    2.313893558    0.305166535    3.091670884
 1341 SOLV  HW2     4048    2.187904343    0.253517463    3.181815785
 1342 SOLV  OW      4049    3.457226558    2.971430403    1.030780030
 1342 SOLV  HW1     4050    3.422434770    3.005049001    1.118307251
 1342 SOLV  HW2     4051    3.387456230    2.983842415    0.960212993
 1343 SOLV  OW      4052    2.800320036    2.558178397    1.516104780
 1343 SOLV  HW1     4053    2.856435829    2.640062898    1.528256858
 1343 SOLV  HW2     4054    2.815042452    2.521004635    1.424436195
 1344 SOLV  OW      4055    0.701585638    0.103156277    0.663286959
 1344 SOLV  HW1     4056    0.616228216    0.155229296    0.661637724
 1344 SOLV  HW2     4057    0.696413897    0.028612432    0.596829180
 1345 SOLV  OW      4058    1.678245532    2.773057672    1.536653355
 1345 SOLV  HW1     4059    1.607548820    2.718067719    1.492175375
 1345 SOLV  HW2     4060    1.645618227    2.866988357    1.547267198
 1346 SOLV  OW      4061    1.069890386    1.518164734    2.557554014
 1346 SOLV  HW1     4062    1.153110023    1.478940083    2.518340546
 1346 SOLV  HW2     4063    0.995181484    1.510640475    2.491495186
 1347 SOLV  OW      4064    2.052024394    3.214885541    3.201716818
 1347 SOLV  HW1     4065    2.010832718    3.166933224    3.124219165
 1347 SOLV  HW2     4066    1.981292884    3.265747956    3.250829034
 1348 SOLV  OW      4067    0.177482021    1.928335648    2.828490395
 1348 SOLV  HW1     4068    0.246746257    1.989212744    2.867195729
 1348 SOLV  HW2     4069    0.105460166    1.982845446    2.785558057
 1349 SOLV  OW      4070    0.708109666    2.755374155    1.200648193
 1349 SOLV  HW1     4071    0.681746858    2.765781029    1.104740361
 1349 SOLV  HW2     4072    0.798728262    2.795240519    1.214806256
 1350 SOLV  OW      4073    0.724890947    3.109026496    1.275144161
 1350 SOLV  HW1     4074    0.674014819    3.036105632    1.320908483
 1350 SOLV  HW2     4075    0.670380027    3.192863749    1.275350862
 1351 SOLV  OW      4076    0.540814715    1.216657460    3.457099667
 1351 SOLV  HW1     4077    0.574932183    1.122812285    3.462635928
 1351 SOLV  HW2     4078    0.515124768    1.237252082    3.362667845
 1352 SOLV  OW      4079    3.097484072    0.238576367    0.906207950
 1352 SOLV  HW1     4080    3.003490602    0.269594417    0.920519579
 1352 SOLV  HW2     4081    3.105358404    0.196786914    0.815691004
 1353 SOLV  OW      4082    2.535194064    1.840195437    2.516181093
 1353 SOLV  HW1     4083    2.500894098    1.933450572    2.527540104
 1353 SOLV  HW2     4084    2.620973285    1.842278809    2.464804863
 1354 SOLV  OW      4085    1.286796474    2.371109134    2.671745435
 1354 SOLV  HW1     4086    1.228834580    2.438492831    2.717589218
 1354 SOLV  HW2     4087    1.338025808    2.319183731    2.740164120
 1355 SOLV  OW      4088    3.179296904    2.712853980    1.308778399
 1355 SOLV  HW1     4089    3.148014385    2.807373874    1.318219873
 1355 SOLV  HW2     4090    3.224676515    2.701452134    1.220390866
 1356 SOLV  OW      4091    0.505649653    1.261413865    3.177757890
 1356 SOLV  HW1     4092    0.577063692    1.288752439    3.113303814
 1356 SOLV  HW2     4093    0.429841824    1.219577804    3.127712263
 1357 SOLV  OW      4094    2.216849648    1.034535596    3.047554541
 1357 SOLV  HW1     4095    2.307153415    1.070270035    3.071425340
 1357 SOLV  HW2     4096    2.215720356    1.008675728    2.950954810
 1358 SOLV  OW      4097    2.931023005    0.362033375    2.455778893
 1358 SOLV  HW1     4098    2.865096482    0.416998468    2.404450694
 1358 SOLV  HW2     4099    2.902020237    0.355826737    2.551289612
 1359 SOLV  OW      4100    2.325587626    1.223000360    2.499958967
 1359 SOLV  HW1     4101    2.333656526    1.250451423    2.595787199
 1359 SOLV  HW2     4102    2.283586607    1.297071544    2.447508477
 1360 SOLV  OW      4103    2.918907409    3.383700051    1.682391491
 1360 SOLV  HW1     4104    2.935861368    3.480186303    1.702503403
 1360 SOLV  HW2     4105    2.913235751    3.370801354    1.583381507
 1361 SOLV  OW      4106    3.359918408    0.729215660    2.827842723
 1361 SOLV  HW1     4107    3.305274685    0.713916909    2.910194136
 1361 SOLV  HW2     4108    3.356118944    0.647895172    2.769755526
 1362 SOLV  OW      4109    1.107081599    2.648720459    0.528670162
 1362 SOLV  HW1     4110    1.107627087    2.748719673    0.529868482
 1362 SOLV  HW2     4111    1.159762094    2.614182649    0.606345549
 1363 SOLV  OW      4112    2.533723663    1.301315522    1.280860965
 1363 SOLV  HW1     4113    2.477837727    1.366287924    1.229312021
 1363 SOLV  HW2     4114    2.525336139    1.210414844    1.240012287
 1364 SOLV  OW      4115    0.990369310    3.496028641    1.612943947
 1364 SOLV  HW1     4116    0.902028047    3.451086308    1.599596040
 1364 SOLV  HW2     4117    1.009502870    3.503473628    1.710824378
 1365 SOLV  OW      4118    0.726061935    1.865451253    1.465018577
 1365 SOLV  HW1     4119    0.794579241    1.884843794    1.394795458
 1365 SOLV  HW2     4120    0.634641179    1.880889340    1.427524503
 1366 SOLV  OW      4121    2.262475957    1.799817403    0.133834349
 1366 SOLV  HW1     4122    2.256371125    1.768184856    0.228512380
 1366 SOLV  HW2     4123    2.308981237    1.888316559    0.131210982
 1367 SOLV  OW      4124    1.680469668    0.310515255    0.195865586
 1367 SOLV  HW1     4125    1.768375878    0.316684954    0.148578889
 1367 SOLV  HW2     4126    1.651327783    0.214923685    0.199680742
 1368 SOLV  OW      4127    1.870422050    2.709881668    0.124737095
 1368 SOLV  HW1     4128    1.877856515    2.806303869    0.150187052
 1368 SOLV  HW2     4129    1.946813201    2.685185530    0.065116117
 1369 SOLV  OW      4130    0.866044115    1.186030985    2.575038675
 1369 SOLV  HW1     4131    0.866021636    1.196024540    2.475545879
 1369 SOLV  HW2     4132    0.931995120    1.115671749    2.601474192
 1370 SOLV  OW      4133    2.426912204    0.738046147    0.427106074
 1370 SOLV  HW1     4134    2.468639449    0.828127700    0.439190025
 1370 SOLV  HW2     4135    2.461627249    0.696243014    0.343146959
 1371 SOLV  OW      4136    1.396423753    0.199059032    2.164479227
 1371 SOLV  HW1     4137    1.438340575    0.194170532    2.255150104
 1371 SOLV  HW2     4138    1.458804580    0.245211112    2.101386989
 1372 SOLV  OW      4139    2.308169976    1.764879322    1.410815544
 1372 SOLV  HW1     4140    2.366461592    1.844543395    1.394769701
 1372 SOLV  HW2     4141    2.365332158    1.685109250    1.430075361
 1373 SOLV  OW      4142    2.849000678    3.026522291    0.088361757
 1373 SOLV  HW1     4143    2.807761255    3.089830936    0.022841824
 1373 SOLV  HW2     4144    2.793929759    3.024384577    0.171813215
 1374 SOLV  OW      4145    3.493166727    2.349885525    2.809793394
 1374 SOLV  HW1     4146    3.505279150    2.274807545    2.744845030
 1374 SOLV  HW2     4147    3.443915496    2.316707146    2.890261457
 1375 SOLV  OW      4148    1.933865847    0.330268141    1.091254416
 1375 SOLV  HW1     4149    1.987553316    0.407177063    1.056549294
 1375 SOLV  HW2     4150    1.872920131    0.297010242    1.019273080
 1376 SOLV  OW      4151    2.989441765    3.007473513    2.107139981
 1376 SOLV  HW1     4152    3.005505234    3.105685415    2.097243204
 1376 SOLV  HW2     4153    3.061231928    2.956974975    2.059207008
 1377 SOLV  OW      4154    1.912029684    0.944911191    1.214147007
 1377 SOLV  HW1     4155    1.924702789    0.971407939    1.309745130
 1377 SOLV  HW2     4156    1.884367375    0.848913419    1.209569490
 1378 SOLV  OW      4157    2.262350956    0.590896460    3.232652552
 1378 SOLV  HW1     4158    2.331778241    0.650366961    3.192115165
 1378 SOLV  HW2     4159    2.279979170    0.496130743    3.205993035
 1379 SOLV  OW      4160    0.928924126    2.604990211    1.500138547
 1379 SOLV  HW1     4161    0.873332762    2.631632927    1.578878504
 1379 SOLV  HW2     4162    0.987028394    2.527516357    1.525075750
 1380 SOLV  OW      4163    2.888873207    0.369258655    1.806488973
 1380 SOLV  HW1     4164    2.877852992    0.460514127    1.767084032
 1380 SOLV  HW2     4165    2.798861402    0.330405457    1.826237007
 1381 SOLV  OW      4166    1.356236585    2.418913974    3.446538334
 1381 SOLV  HW1     4167    1.393949835    2.466483056    3.367059553
 1381 SOLV  HW2     4168    1.366302301    2.476487847    3.527691213
 1382 SOLV  OW      4169    0.328766420    1.229355968    1.028004598
 1382 SOLV  HW1     4170    0.346829526    1.131288800    1.035642921
 1382 SOLV  HW2     4171    0.255967067    1.254878672    1.091647999
 1383 SOLV  OW      4172    3.490357925    1.034063329    0.163098769
 1383 SOLV  HW1     4173    3.515387819    0.948468982    0.117834719
 1383 SOLV  HW2     4174    3.569780766    1.094777927    0.165815047
 1384 SOLV  OW      4175    2.924094641    0.905512787    1.780184984
 1384 SOLV  HW1     4176    2.847774146    0.931579482    1.839326432
 1384 SOLV  HW2     4177    2.931870921    0.971018959    1.705016074
 1385 SOLV  OW      4178    3.296288964    2.182105652    3.327756308
 1385 SOLV  HW1     4179    3.318021947    2.232060802    3.411623695
 1385 SOLV  HW2     4180    3.210972615    2.131457645    3.340304292
 1386 SOLV  OW      4181    0.058811029    2.344177947    0.208917110
 1386 SOLV  HW1     4182    0.153451062    2.373910273    0.196221199
 1386 SOLV  HW2     4183    0.050233820    2.296875923    0.296615031
 1387 SOLV  OW      4184    2.455008011    1.599918827    0.022739940
 1387 SOLV  HW1     4185    2.546524977    1.634402791    0.001830002
 1387 SOLV  HW2     4186    2.399658047    1.673669569    0.061455808
 1388 SOLV  OW      4187    1.305836500    1.114976111    1.497028965
 1388 SOLV  HW1     4188    1.403971032    1.126827681    1.481824234
 1388 SOLV  HW2     4189    1.268111938    1.198253176    1.537571137
 1389 SOLV  OW      4190    3.391699579    2.312521409    2.335131358
 1389 SOLV  HW1     4191    3.316497343    2.373276822    2.309531077
 1389 SOLV  HW2     4192    3.462322143    2.365092380    2.382573220
 1390 SOLV  OW      4193    3.214562247    0.620914440    1.643759793
 1390 SOLV  HW1     4194    3.185721591    0.683574524    1.571357456
 1390 SOLV  HW2     4195    3.159090858    0.636643249    1.725476669
 1391 SOLV  OW      4196    3.485960701    3.468677316    1.867292164
 1391 SOLV  HW1     4197    3.492856868    3.437190677    1.772618141
 1391 SOLV  HW2     4198    3.474075739    3.567970452    1.868591739
 1392 SOLV  OW      4199    0.677858720    0.367449813    3.016094642
 1392 SOLV  HW1     4200    0.702077752    0.460990368    2.990300325
 1392 SOLV  HW2     4201    0.724619276    0.303029759    2.955553564
 1393 SOLV  OW      4202    0.474204568    2.376067956    2.163235125
 1393 SOLV  HW1     4203    0.382125061    2.342314315    2.182826026
 1393 SOLV  HW2     4204    0.525349786    2.384871152    2.248724475
 1394 SOLV  OW      4205    1.933302454    2.954223263    0.198910717
 1394 SOLV  HW1     4206    1.929185864    2.971716235    0.297292066
 1394 SOLV  HW2     4207    2.009149296    3.005799424    0.159048811
 1395 SOLV  OW      4208    2.014320542    3.069366773    0.516722511
 1395 SOLV  HW1     4209    2.038905892    2.972611565    0.510756025
 1395 SOLV  HW2     4210    2.073878709    3.122645293    0.456591513
 1396 SOLV  OW      4211    1.362070841    3.252875854    1.435865455
 1396 SOLV  HW1     4212    1.457618061    3.258470973    1.464865619
 1396 SOLV  HW2     4213    1.350552661    3.301901774    1.349462943
 1397 SOLV  OW      4214    2.852048646    1.744733502    2.700361843
 1397 SOLV  HW1     4215    2.805656249    1.695972934    2.626400227
 1397 SOLV  HW2     4216    2.871339739    1.681223284    2.775170742
 1398 SOLV  OW      4217    1.858135616    1.432770868    3.146628084
 1398 SOLV  HW1     4218    1.841967154    1.531312801    3.152101336
 1398 SOLV  HW2     4219    1.953346132    1.413272899    3.170220842
 1399 SOLV  OW      4220    3.112913106    2.584262974    2.012690567
 1399 SOLV  HW1     4221    3.188462067    2.518756195    2.011495974
 1399 SOLV  HW2     4222    3.149525638    2.677314868    2.013708243
 1400 SOLV  OW      4223    0.529958944    0.141477866    2.969432186
 1400 SOLV  HW1     4224    0.435521934    0.141762297    2.936515940
 1400 SOLV  HW2     4225    0.555196156    0.233609798    2.999038969
 1401 SOLV  OW      4226    2.340356598    0.180060915    1.561358376
 1401 SOLV  HW1     4227    2.370489591    0.267434239    1.599565846
 1401 SOLV  HW2     4228    2.388888514    0.162666139    1.475662107
 1402 SOLV  OW      4229    0.220176703    0.751582196    2.280752851
 1402 SOLV  HW1     4230    0.205750589    0.840822218    2.237974440
 1402 SOLV  HW2     4231    0.317701331    0.729457969    2.279592313
 1403 SOLV  OW      4232    1.955305912    2.067179388    3.371404769
 1403 SOLV  HW1     4233    1.917277207    2.053542572    3.279927870
 1403 SOLV  HW2     4234    2.021954008    1.995191426    3.390843834
 1404 SOLV  OW      4235    2.703674028    0.646998514    0.926632225
 1404 SOLV  HW1     4236    2.755737418    0.652533730    1.011841639
 1404 SOLV  HW2     4237    2.620319472    0.593891071    0.941912886
 1405 SOLV  OW      4238    1.322913959    0.926270452    0.085906385
 1405 SOLV  HW1     4239    1.364352375    0.839905591    0.057198606
 1405 SOLV  HW2     4240    1.380007457    1.002434017    0.055221362
 1406 SOLV  OW      4241    2.233291100    2.572307561    0.124544530
 1406 SOLV  HW1     4242    2.283722563    2.504454270    0.071117423
 1406 SOLV  HW2     4243    2.159552759    2.610489826    0.068808214
 1407 SOLV  OW      4244    2.491921360    2.076558865    0.463331335
 1407 SOLV  HW1     4245    2.505721857    2.109327037    0.556807658
 1407 SOLV  HW2     4246    2.476657613    2.154543041    0.402607157
 1408 SOLV  OW      4247    0.099426528    2.332858638    1.317779456
 1408 SOLV  HW1     4248    0.040411466    2.412383285    1.303824817
 1408 SOLV  HW2     4249    0.172500381    2.333208868    1.249502242
 1409 SOLV  OW      4250    0.006123003    1.485956235    0.843832769
 1409 SOLV  HW1     4251    0.065754914    1.418487515    0.800311968
 1409 SOLV  HW2     4252   -0.066644514    1.438846643    0.893708486
 1410 SOLV  OW      4253    0.014618932    3.364477445    1.595732712
 1410 SOLV  HW1     4254    0.071944025    3.299552366    1.545744936
 1410 SOLV  HW2     4255   -0.066577115    3.317455847    1.630320851
 1411 SOLV  OW      4256    3.235008484    0.972329073    1.739406455
 1411 SOLV  HW1     4257    3.216776846    1.054580415    1.793297982
 1411 SOLV  HW2     4258    3.171096371    0.967977683    1.662606464
 1412 SOLV  OW      4259    3.289861143    1.510659960    3.501704487
 1412 SOLV  HW1     4260    3.368876373    1.569281810    3.519651857
 1412 SOLV  HW2     4261    3.313654158    1.443140070    3.431869283
 1413 SOLV  OW      4262    0.096308617    3.141235388    2.922799944
 1413 SOLV  HW1     4263    0.023106313    3.140001823    2.854671241
 1413 SOLV  HW2     4264    0.176741560    3.094465164    2.886129712
 1414 SOLV  OW      4265    0.241983295    2.554165836    1.659589217
 1414 SOLV  HW1     4266    0.236049678    2.634571794    1.718761839
 1414 SOLV  HW2     4267    0.233438765    2.582417732    1.564035794
 1415 SOLV  OW      4268    0.159238276    0.783589106    2.709361158
 1415 SOLV  HW1     4269    0.064262148    0.752492961    2.705534335
 1415 SOLV  HW2     4270    0.192684897    0.799990090    2.616547637
 1416 SOLV  OW      4271    2.184005290    1.913223444    1.668217734
 1416 SOLV  HW1     4272    2.243641733    1.883940881    1.593466476
 1416 SOLV  HW2     4273    2.131347759    1.834959443    1.701438204
 1417 SOLV  OW      4274    3.003408077    1.675388942    3.139607491
 1417 SOLV  HW1     4275    3.051080738    1.721342627    3.214558203
 1417 SOLV  HW2     4276    3.048807059    1.588572921    3.119510596
 1418 SOLV  OW      4277    0.516286654    0.866702268    0.161808422
 1418 SOLV  HW1     4278    0.590508356    0.919082988    0.120004507
 1418 SOLV  HW2     4279    0.446192711    0.847580432    0.093081832
 1419 SOLV  OW      4280    2.622154619    1.495112301    1.697205334
 1419 SOLV  HW1     4281    2.583445107    1.472491024    1.786602771
 1419 SOLV  HW2     4282    2.704614511    1.440642745    1.681861784
 1420 SOLV  OW      4283    2.548537444    0.036005937    2.098267763
 1420 SOLV  HW1     4284    2.526555651   -0.020227721    2.018550865
 1420 SOLV  HW2     4285    2.637339744    0.008397345    2.135038476
 1421 SOLV  OW      4286    2.878766738    2.498290049    0.588510068
 1421 SOLV  HW1     4287    2.927397499    2.500692496    0.675866792
 1421 SOLV  HW2     4288    2.932465168    2.446503282    0.521902966
 1422 SOLV  OW      4289    2.695842097    2.261195669    0.970377252
 1422 SOLV  HW1     4290    2.649290923    2.336606223    1.016726997
 1422 SOLV  HW2     4291    2.762609369    2.220078994    1.032454259
 1423 SOLV  OW      4292    2.535138156    3.401348662    2.385161265
 1423 SOLV  HW1     4293    2.540135898    3.304598434    2.409989540
 1423 SOLV  HW2     4294    2.442042728    3.434766530    2.399939229
 1424 SOLV  OW      4295    0.456733741    0.581213747    2.366413345
 1424 SOLV  HW1     4296    0.409321763    0.512395818    2.311477730
 1424 SOLV  HW2     4297    0.532323441    0.538162744    2.415754595
 1425 SOLV  OW      4298    2.328898840    1.036122320    2.735181131
 1425 SOLV  HW1     4299    2.240057802    1.013201232    2.695388184
 1425 SOLV  HW2     4300    2.321861963    1.122690038    2.784759837
 1426 SOLV  OW      4301    3.298587550    2.351591878    1.991641368
 1426 SOLV  HW1     4302    3.385793032    2.345072776    1.943119450
 1426 SOLV  HW2     4303    3.281755091    2.266539643    2.041484411
END
LATTICESHIFTS
         0         0         0
         0         0         0
         0         0         0
         0         0         0
         0         0         0
         0         0         0
         0         0         0
         0         0         0
         0         0         0
         0         0         0
         0         0         0
         0         0         0
         0         0         0
         0         0         0
         0         0         0
         0         0         0
         0         0         0
         0         0         0
         0         0         0
         0         0         0
         0         0         0
         0         0         0
         0         0         0
         0         0         0
         0         0         0
         0         0         0
         0         0         0
         0         0         0
         0         0         1
         0         0         1
         0         0         1
         0         0         0
         0         0         0
         0         0         0
         0         0         1
         0         0         1
         0         0         1
         1         1        -1
         1         1        -1
         1         1        -1
         0         0         0
         0         0         0
         0         0         0
         0         1         1
         0         1         1
         0         1         1
        -1         0         0
        -1         0         0
        -1         0         0
         1         1         0
         1         1         0
         1         1         0
         0         0         0
         0         0         0
         0         0         0
         0         1         0
         0         1         0
         0         1         0
         0        -1         1
         0        -1         1
         0        -1         1
         0         0         0
         0         0         0
         0         0         0
         0         1         1
         0         1         1
         0         1         1
         0         0         0
         0         0         0
         0         0         0
         0         0         0
         0         0         0
         0         0         0
         1         0        -1
         1         0        -1
         1         0        -1
         0         0         0
         0         0         0
         0         0         0
         0         0         0
         0         0         0
         0         0         0
         0         0         0
         0         0         0
         0         0         0
         0        -1         0
         0        -1         0
         0        -1         0
         0         0         0
         0         0         0
         0         0         0
         1         1         0
         1         1         0
         1         1         0
         0         0         0
         0         0         0
         0         0         0
         0         0         0
         0         0         0
         0         0         0
         0         0         0
         0         0         0
         0         0         0
         0         0        -1
         0         0        -1
         0         0        -1
         1         0         0
         1         0         0
         1         0         0
         0         0         0
         0         0         0
         0         0         0
         0        -1         1
         0        -1         1
         0        -1         1
         0         0         0
         0         0         0
         0         0         0
         0         0         0
         0         0         0
         0         0         0
        -1         0         0
        -1         0         0
        -1         0         0
         0         0         0
         0         0         0
         0         0         0
         0         0         1
         0         0         1
         0         0         1
         1         0         0
         1         0         0
         1         0         0
         0         0        -1
         0         0        -1
         0         0        -1
        -1         0         0
        -1         0         0
        -1         0         0
        -1         0         0
        -1         0         0
        -1         0         0
        -1         0         1
        -1         0         1
        -1         0         1
        -1         0         0
        -1         0         0
        -1         0         0
         0         1        -1
         0         1        -1
         0         1        -1
         0        -1        -1
         0        -1        -1
         0        -1        -1
         0         0         1
         0         0         1
         0         0         1
        -1        -1         0
        -1        -1         0
        -1        -1         0
         0         0         0
         0         0         0
         0         0         0
        -1         0         0
        -1         0         0
        -1         0         0
         0         1         0
         0         1         0
         0         1         0
        -1         0        -1
        -1         0        -1
        -1         0        -1
         0        -1         0
         0        -1         0
         0        -1         0
         1         0         0
         1         0         0
         1         0         0
         0         0         0
         0         0         0
         0         0         0
         0         0         0
         0         0         0
         0         0         0
         0         0         0
         0         0         0
         0         0         0
         0         0         0
         0         0         0
         0         0         0
         0         0         0
         0         0         0
         0         0         0
         0         1         1
         0         1         1
         0         1         1
        -1         0        -1
        -1         0        -1
        -1         0        -1
         0         0         0
         0         0         0
         0         0         0
         0         0         0
         0         0         0
         0         0         0
        -1         0         0
        -1         0         0
        -1         0         0
         0         0         0
         0         0         0
         0         0         0
        -1        -1         0
        -1        -1         0
        -1        -1         0
         0         0         0
         0         0         0
         0         0         0
         0        -1         0
         0        -1         0
         0        -1         0
         1         1         0
         1         1         0
         1         1         0
        -1         0         0
        -1         0         0
        -1         0         0
         0         1         0
         0         1         0
         0         1         0
        -1         1        -1
        -1         1        -1
        -1         1        -1
         0        -1         0
         0        -1         0
         0        -1         0
        -1         0         1
        -1         0         1
        -1         0         1
         1         0         1
         1         0         1
         1         0         1
         0         0         0
         0         0         0
         0         0         0
         1         1        -1
         1         1        -1
         1         1        -1
        -1         0         0
        -1         0         0
        -1         0         0
        -1         0         0
        -1         0         0
        -1         0         0
         1         0        -1
         1         0        -1
         1         0        -1
         0         0         1
         0         0         1
         0         0         1
        -1         0         0
        -1         0         0
        -1         0         0
         0         0        -1
         0         0        -1
         0         0        -1
         0         0         0
         0         0         0
         0         0         0
         0        -1         0
         0        -1         0
         0        -1         0
         0         0        -1
         0         0        -1
         0         0        -1
         0         1         0
         0         1         0
         0         1         0
         0         0         0
         0         0         0
         0         0         0
        -1         1         0
        -1         1         0
        -1         1         0
         0         0         0
         0         0         0
         0         0         0
         0         0         1
         0         0         1
         0         0         1
         0         0        -1
         0         0        -1
         0         0        -1
         1         0        -1
         1         0        -1
         1         0        -1
         1         0         0
         1         0         0
         1         0         0
         1        -1         0
         1        -1         0
         1        -1         0
         0         0        -1
         0         0        -1
         0         0        -1
         0         0         0
         0         0         0
         0         0         0
         0         0         0
         0         0         0
         0         0         0
         0         0         1
         0         0         1
         0         0         1
         0         0         0
         0         0         0
         0         0         0
         0         1        -1
         0         1        -1
         0         1        -1
         1         1         0
         1         1         0
         1         1         0
         0         0        -1
         0         0        -1
         0         0        -1
         0        -1         0
         0        -1         0
         0        -1         0
        -1        -1         1
        -1        -1         1
        -1        -1         1
         0         0         0
         0         0         0
         0         0         0
         0         0         0
         0         0         0
         0         0         0
         0         1         0
         0         1         0
         0         1         0
         0         0         0
         0         0         0
         0         0         0
         0         0         0
         0         0         0
         0         0         0
         0         0         0
         0         0         0
         0         0         0
         0         0        -1
         0         0        -1
         0         0        -1
         0        -1         0
         0        -1         0
         0        -1         0
         1         0        -1
         1         0        -1
         1         0        -1
         0         0         0
         0         0         0
         0         0         0
         0         0         0
         0         0         0
         0         0         0
         1         0         0
         1         0         0
         1         0         0
         0         0         1
         0         0         1
         0         0         1
         1         1         0
         1         1         0
         1         1         0
         1         1        -1
         1         1        -1
         1         1        -1
         0         0         0
         0         0         0
         0         0         0
         0         0         0
         0         0         0
         0         0         0
         0         1         0
         0         1         0
         0         1         0
         0         1         0
         0         1         0
         0         1         0
        -1         0         0
        -1         0         0
        -1         0         0
         0         0        -1
         0         0        -1
         0         0        -1
         0        -1         0
         0        -1         0
         0        -1         0
        -1         0         0
        -1         0         0
        -1         0         0
         0         0         0
         0         0         0
         0         0         0
        -1         0         1
        -1         0         1
        -1         0         1
         0         0         0
         0         0         0
         0         0         0
         1         0        -1
         1         0        -1
         1         0        -1
         0         0         0
         0         0         0
         0         0         0
         0         0         0
         0         0         0
         0         0         0
         1         0         0
         1         0         0
         1         0         0
         0        -1         0
         0        -1         0
         0        -1         0
         0         0         0
         0         0         0
         0         0         0
         1         0         0
         1         0         0
         1         0         0
         1         0         0
         1         0         0
         1         0         0
         0         1         0
         0         1         0
         0         1         0
         0         0         0
         0         0         0
         0         0         0
         0         0         0
         0         0         0
         0         0         0
         0        -1        -1
         0        -1        -1
         0        -1        -1
         0         0         1
         0         0         1
         0         0         1
         0        -1         1
         0        -1         1
         0        -1         1
         0         0        -1
         0         0        -1
         0         0        -1
         1         0        -1
         1         0        -1
         1         0        -1
         0         0         0
         0         0         0
         0         0         0
         1         0         0
         1         0         0
         1         0         0
        -1         1         1
        -1         1         1
        -1         1         1
        -1         0         0
        -1         0         0
        -1         0         0
         1         0         0
         1         0         0
         1         0         0
         1        -1         0
         1        -1         0
         1        -1         0
         0         0        -1
         0         0        -1
         0         0        -1
         0         0         0
         0         0         0
         0         0         0
         0         1         0
         0         1         0
         0         1         0
        -1         1         0
        -1         1         0
        -1         1         0
         0         0         0
         0         0         0
         0         0         0
         0         0         0
         0         0         0
         0         0         0
        -1         0         1
        -1         0         1
        -1         0         1
         0         0         0
         0         0         0
         0         0         0
         0         0         0
         0         0         0
         0         0         0
         0         0         0
         0         0         0
         0         0         0
         1         1         0
         1         1         0
         1         1         0
         0         1         1
         0         1         1
         0         1         1
         0         0         1
         0         0         1
         0         0         1
         0         0        -1
         0         0        -1
         0         0        -1
         1         0         0
         1         0         0
         1         0         0
         1         0         0
         1         0         0
         1         0         0
         0         0         1
         0         0         1
         0         0         1
         0         0         1
         0         0         1
         0         0         1
         1         1         0
         1         1         0
         1         1         0
        -1        -1         0
        -1        -1         0
        -1        -1         0
         0        -1         0
         0        -1         0
         0        -1         0
         0         0         0
         0         0         0
         0         0         0
         0         0         0
         0         0         0
         0         0         0
         0         0         0
         0         0         0
         0         0         0
         1         0         0
         1         0         0
         1         0         0
         1        -1         0
         1        -1         0
         1        -1         0
         0         0         1
         0         0         1
         0         0         1
         1         0         0
         1         0         0
         1         0         0
         1        -1         0
         1        -1         0
         1        -1         0
         0         0         0
         0         0         0
         0         0         0
         0         0         1
         0         0         1
         0         0         1
         0        -1         0
         0        -1         0
         0        -1         0
         1         0         0
         1         0         0
         1         0         0
         1         0         1
         1         0         1
         1         0         1
         0        -1         0
         0        -1         0
         0        -1         0
        -1         0         0
        -1         0         0
        -1         0         0
         1         0        -1
         1         0        -1
         1         0        -1
         0         0         1
         0         0         1
         0         0         1
         0        -1         0
         0        -1         0
         0        -1         0
         0        -1         1
         0        -1         1
         0        -1         1
         0         0        -1
         0         0        -1
         0         0        -1
         0        -1         1
         0        -1         1
         0        -1         1
         0         0        -1
         0         0        -1
         0         0        -1
         0         0         0
         0         0         0
         0         0         0
         0        -1         0
         0        -1         0
         0        -1         0
         0         0         0
         0         0         0
         0         0         0
         1         1        -1
         1         1        -1
         1         1        -1
         0         0         0
         0         0         0
         0         0         0
         0         0         0
         0         0         0
         0         0         0
         0         0        -1
         0         0        -1
         0         0        -1
         0         0         0
         0         0         0
         0         0         0
         1         1        -1
         1         1        -1
         1         1        -1
         0         0         0
         0         0         0
         0         0         0
         0         0         0
         0         0         0
         0         0         0
         1         0         0
         1         0         0
         1         0         0
         0         0         0
         0         0         0
         0         0         0
         0        -1         0
         0        -1         0
         0        -1         0
         0         0         0
         0         0         0
         0         0         0
         0         0         0
         0         0         0
         0         0         0
         1         0         0
         1         0         0
         1         0         0
         0         0         0
         0         0         0
         0         0         0
         0         0         0
         0         0         0
         0         0         0
         1         0         0
         1         0         0
         1         0         0
         0         0         0
         0         0         0
         0         0         0
         0         1         0
         0         1         0
         0         1         0
         0        -1         0
         0        -1         0
         0        -1         0
        -1         0         0
        -1         0         0
        -1         0         0
         0         1        -1
         0         1        -1
         0         1        -1
         0        -1         0
         0        -1         0
         0        -1         0
         0         0        -1
         0         0        -1
         0         0        -1
         1         0         0
         1         0         0
         1         0         0
         1        -1         1
         1        -1         1
         1        -1         1
         0         0         0
         0         0         0
         0         0         0
         0         0         0
         0         0         0
         0         0         0
         0         0         0
         0         0         0
         0         0         0
         0         0         0
         0         0         0
         0         0         0
         0         0         0
         0         0         0
         0         0         0
         0         0         0
         0         0         0
         0         0         0
         0         0         0
         0         0         0
         0         0         0
         1         0        -1
         1         0        -1
         1         0        -1
         0         1        -1
         0         1        -1
         0         1        -1
         1         0         1
         1         0         1
         1         0         1
         0         0         0
         0         0         0
         0         0         0
         0        -1         0
         0        -1         0
         0        -1         0
         0         0         0
         0         0         0
         0         0         0
        -1         0         1
        -1         0         1
        -1         0         1
         1         0         0
         1         0         0
         1         0         0
        -1        -1         0
        -1        -1         0
        -1        -1         0
         0         0        -1
         0         0        -1
         0         0        -1
         0         0         0
         0         0         0
         0         0         0
        -1         0         0
        -1         0         0
        -1         0         0
        -1         0        -1
        -1         0        -1
        -1         0        -1
         0         0         0
         0         0         0
         0         0         0
        -1         0         0
        -1         0         0
        -1         0         0
         0         0         0
         0         0         0
         0         0         0
        -1         0         1
        -1         0         1
        -1         0         1
         0         0         0
         0         0         0
         0         0         0
         0         0         0
         0         0         0
         0         0         0
         0         0         0
         0         0         0
         0         0         0
        -1         0         1
        -1         0         1
        -1         0         1
         0         1         0
         0         1         0
         0         1         0
        -1         0         1
        -1         0         1
        -1         0         1
         0         0         0
         0         0         0
         0         0         0
         0        -1         0
         0        -1         0
         0        -1         0
         0         0         0
         0         0         0
         0         0         0
        -1         0         0
        -1         0         0
        -1         0         0
         0        -1        -1
         0        -1        -1
         0        -1        -1
         0        -1         0
         0        -1         0
         0        -1         0
         0         0         0
         0         0         0
         0         0         0
         0         0        -1
         0         0        -1
         0         0        -1
         0         0         0
         0         0         0
         0         0         0
         1         0         0
         1         0         0
         1         0         0
         0        -1         1
         0        -1         1
         0        -1         1
         1         0         1
         1         0         1
         1         0         1
         0         0         0
         0         0         0
         0         0         0
        -1         0         0
        -1         0         0
        -1         0         0
         1        -1         0
         1        -1         0
         1        -1         0
         0         1         0
         0         1         0
         0         1         0
        -1         0         1
        -1         0         1
        -1         0         1
         0         0         0
         0         0         0
         0         0         0
         1        -1         0
         1        -1         0
         1        -1         0
         0         0         0
         0         0         0
         0         0         0
         1         1        -1
         1         1        -1
         1         1        -1
         0         0         0
         0         0         0
         0         0         0
         1         1         0
         1         1         0
         1         1         0
         0         0         0
         0         0         0
         0         0         0
         0         0         0
         0         0         0
         0         0         0
         0         0         0
         0         0         0
         0         0         0
        -1         0         0
        -1         0         0
        -1         0         0
         0         0         0
         0         0         0
         0         0         0
         1         0         0
         1         0         0
         1         0         0
         1         0         0
         1         0         0
         1         0         0
         0         0         0
         0         0         0
         0         0         0
         0         0        -1
         0         0        -1
         0         0        -1
         0         0         0
         0         0         0
         0         0         0
         0         0         1
         0         0         1
         0         0         1
        -1         0         1
        -1         0         1
        -1         0         1
         0        -1        -1
         0        -1        -1
         0        -1        -1
         0         1         0
         0         1         0
         0         1         0
        -1         0         0
        -1         0         0
        -1         0         0
         0         1         0
         0         1         0
         0         1         0
         0         0         0
         0         0         0
         0         0         0
         0         0         1
         0         0         1
         0         0         1
         0         0         0
         0         0         0
         0         0         0
        -1         0         0
        -1         0         0
        -1         0         0
         0        -1         0
         0        -1         0
         0        -1         0
         1         0        -1
         1         0        -1
         1         0        -1
         0         1        -1
         0         1        -1
         0         1        -1
         0         0        -1
         0         0        -1
         0         0        -1
         0         0         0
         0         0         0
         0         0         0
         0         0         0
         0         0         0
         0         0         0
         0         0         0
         0         0         0
         0         0         0
         0         0         0
         0         0         0
         0         0         0
         0         1         0
         0         1         0
         0         1         0
         0         0         0
         0         0         0
         0         0         0
         0         0         0
         0         0         0
         0         0         0
         0        -1         0
         0        -1         0
         0        -1         0
         0        -1         0
         0        -1         0
         0        -1         0
         0         0         0
         0         0         0
         0         0         0
         0         0         1
         0         0         1
         0         0         1
         0         0         0
         0         0         0
         0         0         0
        -1         1         0
        -1         1         0
        -1         1         0
         1        -1         0
         1        -1         0
         1        -1         0
        -1         0         0
        -1         0         0
        -1         0         0
         0         0         1
         0         0         1
         0         0         1
         0        -1         0
         0        -1         0
         0        -1         0
         0         0         0
         0         0         0
         0         0         0
        -1         0         1
        -1         0         1
        -1         0         1
         0         0         0
         0         0         0
         0         0         0
         0         0         0
         0         0         0
         0         0         0
         0        -1         0
         0        -1         0
         0        -1         0
         0         1        -1
         0         1        -1
         0         1        -1
         1         0         1
         1         0         1
         1         0         1
         0         0         0
         0         0         0
         0         0         0
         1        -1         0
         1        -1         0
         1        -1         0
        -1         0         0
        -1         0         0
        -1         0         0
         0         0         0
         0         0         0
         0         0         0
         0         0        -1
         0         0        -1
         0         0        -1
        -1         0        -1
        -1         0        -1
        -1         0        -1
         0        -1         0
         0        -1         0
         0        -1         0
         0         0         1
         0         0         1
         0         0         1
         1         0        -1
         1         0        -1
         1         0        -1
         0         1         0
         0         1         0
         0         1         0
         0         0         0
         0         0         0
         0         0         0
         0        -1         1
         0        -1         1
         0        -1         1
         1         0         0
         1         0         0
         1         0         0
         0        -1         0
         0        -1         0
         0        -1         0
         0         1         0
         0         1         0
         0         1         0
         0         0        -1
         0         0        -1
         0         0        -1
        -1         1         0
        -1         1         0
        -1         1         0
         1         0        -1
         1         0        -1
         1         0        -1
        -1         1         0
        -1         1         0
        -1         1         0
        -1         0         0
        -1         0         0
        -1         0         0
         0         0         0
         0         0         0
         0         0         0
         1        -1         0
         1        -1         0
         1        -1         0
         0         0         0
         0         0         0
         0         0         0
         0         0         0
         0         0         0
         0         0         0
         0         0         0
         0         0         0
         0         0         0
         1        -1        -1
         1        -1        -1
         1        -1        -1
        -1         0         0
        -1         0         0
        -1         0         0
        -1        -1         0
        -1        -1         0
        -1        -1         0
         0         0         1
         0         0         1
         0         0         1
        -1         1         0
        -1         1         0
        -1         1         0
        -1         0         0
        -1         0         0
        -1         0         0
         0         0         2
         0         0         2
         0         0         2
         0         0         0
         0         0         0
         0         0         0
         0         0         0
         0         0         0
         0         0         0
         0         1         0
         0         1         0
         0         1         0
         0         0         1
         0         0         1
         0         0         1
        -1         1         0
        -1         1         0
        -1         1         0
         0         1         0
         0         1         0
         0         1         0
         0         0         0
         0         0         0
         0         0         0
         0         1        -1
         0         1        -1
         0         1        -1
         0         0         0
         0         0         0
         0         0         0
         0         0         1
         0         0         1
         0         0         1
        -1        -1         1
        -1        -1         1
        -1        -1         1
         0         0         0
         0         0         0
         0         0         0
         1         0         1
         1         0         1
         1         0         1
         0         1         0
         0         1         0
         0         1         0
         0         1         0
         0         1         0
         0         1         0
         1         0        -1
         1         0        -1
         1         0        -1
         1         0         0
         1         0         0
         1         0         0
         1         0         0
         1         0         0
         1         0         0
         0         0         0
         0         0         0
         0         0         0
         0         0         0
         0         0         0
         0         0         0
         0         0         2
         0         0         2
         0         0         2
         0         0         0
         0         0         0
         0         0         0
         0         0        -1
         0         0        -1
         0         0        -1
        -1         0        -1
        -1         0        -1
        -1         0        -1
         0        -1         0
         0        -1         0
         0        -1         0
         0        -1         1
         0        -1         1
         0        -1         1
         0        -1         0
         0        -1         0
         0        -1         0
         0         0         0
         0         0         0
         0         0         0
         0         0         0
         0         0         0
         0         0         0
        -1         0         0
        -1         0         0
        -1         0         0
        -1         1         0
        -1         1         0
        -1         1         0
         0         0         0
         0         0         0
         0         0         0
         0         0         0
         0         0         0
         0         0         0
        -1         0         1
        -1         0         1
        -1         0         1
         0         1         1
         0         1         1
         0         1         1
         1         0         0
         1         0         0
         1         0         0
         0         0         0
         0         0         0
         0         0         0
         0         0         0
         0         0         0
         0         0         0
         0        -1         0
         0        -1         0
         0        -1         0
         0         0         0
         0         0         0
         0         0         0
         1         0         1
         1         0         1
         1         0         1
        -1        -1         0
        -1        -1         0
        -1        -1         0
         1         0         0
         1         0         0
         1         0         0
        -1         0         0
        -1         0         0
        -1         0         0
         0         0         1
         0         0         1
         0         0         1
        -1         0        -1
        -1         0        -1
        -1         0        -1
         1         1         0
         1         1         0
         1         1         0
         0        -1         0
         0        -1         0
         0        -1         0
         1        -1        -1
         1        -1        -1
         1        -1        -1
         0        -1         0
         0        -1         0
         0        -1         0
        -1        -1         0
        -1        -1         0
        -1        -1         0
         0        -1         1
         0        -1         1
         0        -1         1
         0         1         0
         0         1         0
         0         1         0
         0         0        -1
         0         0        -1
         0         0        -1
         0         0         0
         0         0         0
         0         0         0
         0         1         0
         0         1         0
         0         1         0
        -1         0         0
        -1         0         0
        -1         0         0
         0         0         1
         0         0         1
         0         0         1
         0         1         0
         0         1         0
         0         1         0
         0         0         0
         0         0         0
         0         0         0
         0         1         0
         0         1         0
         0         1         0
         0        -1         0
         0        -1         0
         0        -1         0
         0        -1         1
         0        -1         1
         0        -1         1
        -1         0         0
        -1         0         0
        -1         0         0
         0         0         0
         0         0         0
         0         0         0
         1         1         0
         1         1         0
         1         1         0
         0         1         0
         0         1         0
         0         1         0
         0         0         0
         0         0         0
         0         0         0
         0         1         0
         0         1         0
         0         1         0
         0        -1         1
         0        -1         1
         0        -1         1
         0         1         0
         0         1         0
         0         1         0
         0         0         0
         0         0         0
         0         0         0
        -1        -1         1
        -1        -1         1
        -1        -1         1
         0         0         0
         0         0         0
         0         0         0
         1         0         0
         1         0         0
         1         0         0
         0         0         0
         0         0         0
         0         0         0
         0         0        -1
         0         0        -1
         0         0        -1
        -1         0         0
        -1         0         0
        -1         0         0
         0        -1         0
         0        -1         0
         0        -1         0
         1        -1         0
         1        -1         0
         1        -1         0
         1        -1         0
         1        -1         0
         1        -1         0
         0         0         0
         0         0         0
         0         0         0
         0         0         0
         0         0         0
         0         0         0
        -1         0         0
        -1         0         0
        -1         0         0
         1         1         0
         1         1         0
         1         1         0
        -1         1         0
        -1         1         0
        -1         1         0
         0        -1         1
         0        -1         1
         0        -1         1
        -1         0         0
        -1         0         0
        -1         0         0
         0         1         1
         0         1         1
         0         1         1
         0        -1         0
         0        -1         0
         0        -1         0
         0         1         0
         0         1         0
         0         1         0
         0        -1         1
         0        -1         1
         0        -1         1
         0         0         0
         0         0         0
         0         0         0
         0         0         0
         0         0         0
         0         0         0
        -1         0         0
        -1         0         0
        -1         0         0
        -1         0        -1
        -1         0        -1
        -1         0        -1
         0         1        -1
         0         1        -1
         0         1        -1
         0         1        -1
         0         1        -1
         0         1        -1
         1         0         0
         1         0         0
         1         0         0
         0         0         0
         0         0         0
         0         0         0
         0         0         1
         0         0         1
         0         0         1
        -1         0         0
        -1         0         0
        -1         0         0
        -1         0         1
        -1         0         1
        -1         0         1
         0         0        -1
         0         0        -1
         0         0        -1
         1         0         0
         1         0         0
         1         0         0
         0         1         0
         0         1         0
         0         1         0
        -1        -1        -1
        -1        -1        -1
        -1        -1        -1
         0        -1         0
         0        -1         0
         0        -1         0
         1         0         1
         1         0         1
         1         0         1
         0         0         0
         0         0         0
         0         0         0
         0         1        -1
         0         1        -1
         0         1        -1
         0         0         1
         0         0         1
         0         0         1
         0         0         1
         0         0         1
         0         0         1
         0         0         1
         0         0         1
         0         0         1
         1         0         1
         1         0         1
         1         0         1
         0         0         0
         0         0         0
         0         0         0
         0         0        -1
         0         0        -1
         0         0        -1
         0         0        -1
         0         0        -1
         0         0        -1
         0         0         1
         0         0         1
         0         0         1
        -1         0         0
        -1         0         0
        -1         0         0
         1         1         1
         1         1         1
         1         1         1
         1         0         0
         1         0         0
         1         0         0
         0         0         1
         0         0         1
         0         0         1
         0         0         0
         0         0         0
         0         0         0
         1         1         0
         1         1         0
         1         1         0
         0         0        -1
         0         0        -1
         0         0        -1
         0         0         0
         0         0         0
         0         0         0
         1         0         0
         1         0         0
         1         0         0
         0         0         1
         0         0         1
         0         0         1
         0         1        -1
         0         1        -1
         0         1        -1
         1         0         1
         1         0         1
         1         0         1
         0         0        -1
         0         0        -1
         0         0        -1
         1         0         0
         1         0         0
         1         0         0
         0         0         0
         0         0         0
         0         0         0
         1        -1         1
         1        -1         1
         1        -1         1
         0         0         0
         0         0         0
         0         0         0
         0         0         0
         0         0         0
         0         0         0
         0         0         0
         0         0         0
         0         0         0
         1         0        -1
         1         0        -1
         1         0        -1
         0         0         0
         0         0         0
         0         0         0
         0        -1         0
         0        -1         0
         0        -1         0
         1         1         0
         1         1         0
         1         1         0
         0         0         0
         0         0         0
         0         0         0
         0         0         1
         0         0         1
         0         0         1
         0         0         0
         0         0         0
         0         0         0
         0         0         0
         0         0         0
         0         0         0
         0         0         0
         0         0         0
         0         0         0
         0         0        -1
         0         0        -1
         0         0        -1
         0         0         0
         0         0         0
         0         0         0
         0         0         0
         0         0         0
         0         0         0
         0         0         1
         0         0         1
         0         0         1
         0         1         1
         0         1         1
         0         1         1
         0         0         0
         0         0         0
         0         0         0
         0         0        -1
         0         0        -1
         0         0        -1
         0         0         0
         0         0         0
         0         0         0
         0         0         0
         0         0         0
         0         0         0
         0         0         0
         0         0         0
         0         0         0
         0         1         0
         0         1         0
         0         1         0
         1         0        -1
         1         0        -1
         1         0        -1
         0         0         0
         0         0         0
         0         0         0
         0         0         0
         0         0         0
         0         0         0
         0         0         1
         0         0         1
         0         0         1
         0        -1         0
         0        -1         0
         0        -1         0
         0         0         0
         0         0         0
         0         0         0
        -1         0         0
        -1         0         0
        -1         0         0
         0         0        -1
         0         0        -1
         0         0        -1
         0         0         1
         0         0         1
         0         0         1
         0         0        -1
         0         0        -1
         0         0        -1
         0         0         0
         0         0         0
         0         0         0
         0         1         0
         0         1         0
         0         1         0
         0         0         0
         0         0         0
         0         0         0
         0         0         0
         0         0         0
         0         0         0
         0         0         1
         0         0         1
         0         0         1
         0         0         0
         0         0         0
         0         0         0
         0         1         0
         0         1         0
         0         1         0
        -1         0         0
        -1         0         0
        -1         0         0
         0         0         0
         0         0         0
         0         0         0
         0         0        -1
         0         0        -1
         0         0        -1
         1         0         1
         1         0         1
         1         0         1
         0        -1        -1
         0        -1        -1
         0        -1        -1
         1        -1         0
         1        -1         0
         1        -1         0
         0         0         1
         0         0         1
         0         0         1
        -1         1         0
        -1         1         0
        -1         1         0
         0         0         0
         0         0         0
         0         0         0
         1        -1         0
         1        -1         0
         1        -1         0
         0         0         0
         0         0         0
         0         0         0
         0         0         0
         0         0         0
         0         0         0
         0         0        -1
         0         0        -1
         0         0        -1
         1         1         0
         1         1         0
         1         1         0
         0         0         0
         0         0         0
         0         0         0
        -1         0         0
        -1         0         0
        -1         0         0
         0         1         0
         0         1         0
         0         1         0
         0         0         0
         0         0         0
         0         0         0
         0         0         0
         0         0         0
         0         0         0
         0         0         0
         0         0         0
         0         0         0
         0         0        -1
         0         0        -1
         0         0        -1
        -1         0        -1
        -1         0        -1
        -1         0        -1
         1         0         1
         1         0         1
         1         0         1
         0         0         0
         0         0         0
         0         0         0
         0        -1         0
         0        -1         0
         0        -1         0
        -1         0        -1
        -1         0        -1
        -1         0        -1
        -1         0         0
        -1         0         0
        -1         0         0
         0         0         0
         0         0         0
         0         0         0
         0         0         0
         0         0         0
         0         0         0
         0         0         1
         0         0         1
         0         0         1
         0         1         0
         0         1         0
         0         1         0
         0         0         0
         0         0         0
         0         0         0
         0         0         0
         0         0         0
         0         0         0
         0         1         1
         0         1         1
         0         1         1
         1        -1         0
         1        -1         0
         1        -1         0
         0         0         0
         0         0         0
         0         0         0
         0         0        -1
         0         0        -1
         0         0        -1
         0         0         0
         0         0         0
         0         0         0
         0         0         0
         0         0         0
         0         0         0
         0         0        -1
         0         0        -1
         0         0        -1
         0         0         0
         0         0         0
         0         0         0
         0         1        -1
         0         1        -1
         0         1        -1
        -1         0         0
        -1         0         0
        -1         0         0
        -1         0         0
        -1         0         0
        -1         0         0
         0         0         0
         0         0         0
         0         0         0
         1         1         0
         1         1         0
         1         1         0
        -1         0        -1
        -1         0        -1
        -1         0        -1
         1         0         0
         1         0         0
         1         0         0
        -1         1         1
        -1         1         1
        -1         1         1
         0         0         0
         0         0         0
         0         0         0
        -1         1         1
        -1         1         1
        -1         1         1
         0         0         1
         0         0         1
         0         0         1
         0         0         0
         0         0         0
         0         0         0
        -1         1         0
        -1         1         0
        -1         1         0
         0        -1         0
         0        -1         0
         0        -1         0
         0        -1        -1
         0        -1        -1
         0        -1        -1
         0         1         0
         0         1         0
         0         1         0
         0         0         0
         0         0         0
         0         0         0
        -1         0         0
        -1         0         0
        -1         0         0
         1         0         1
         1         0         1
         1         0         1
         1         0         1
         1         0         1
         1         0         1
         0         0         0
         0         0         0
         0         0         0
         0         0         0
         0         0         0
         0         0         0
         1         1         0
         1         1         0
         1         1         0
         0        -1         0
         0        -1         0
         0        -1         0
         1         0        -1
         1         0        -1
         1         0        -1
         1         1         1
         1         1         1
         1         1         1
         0         0         1
         0         0         1
         0         0         1
         0         0         0
         0         0         0
         0         0         0
         0         0         0
         0         0         0
         0         0         0
         0         0         0
         0         0         0
         0         0         0
         0        -1         0
         0        -1         0
         0        -1         0
        -1         0         0
        -1         0         0
        -1         0         0
         0         0         0
         0         0         0
         0         0         0
         0         0         1
         0         0         1
         0         0         1
         1         0         0
         1         0         0
         1         0         0
         0        -1         0
         0        -1         0
         0        -1         0
         1         0         0
         1         0         0
         1         0         0
         1         0        -1
         1         0        -1
         1         0        -1
         0         0         0
         0         0         0
         0         0         0
         0         0         0
         0         0         0
         0         0         0
         0         1         0
         0         1         0
         0         1         0
         1         1        -1
         1         1        -1
         1         1        -1
         0         0         0
         0         0         0
         0         0         0
         0         0        -1
         0         0        -1
         0         0        -1
         0        -1         0
         0        -1         0
         0        -1         0
         0         0         0
         0         0         0
         0         0         0
         1        -1        -1
         1        -1        -1
         1        -1        -1
        -1         0         0
        -1         0         0
        -1         0         0
         0         1        -1
         0         1        -1
         0         1        -1
         1         1         0
         1         1         0
         1         1         0
         0         1         0
         0         1         0
         0         1         0
         1         0         1
         1         0         1
         1         0         1
         0        -1         0
         0        -1         0
         0        -1         0
         1         1        -1
         1         1        -1
         1         1        -1
         0        -1         0
         0        -1         0
         0        -1         0
         0         0         0
         0         0         0
         0         0         0
        -1         0         0
        -1         0         0
        -1         0         0
         0         1         0
         0         1         0
         0         1         0
         0         0         0
         0         0         0
         0         0         0
         0         0         0
         0         0         0
         0         0         0
         0         0         0
         0         0         0
         0         0         0
         1         0        -1
         1         0        -1
         1         0        -1
         0         0         0
         0         0         0
         0         0         0
         0         0         0
         0         0         0
         0         0         0
         0         0         0
         0         0         0
         0         0         0
         0         0         0
         0         0         0
         0         0         0
         0         1         0
         0         1         0
         0         1         0
         1        -1         1
         1        -1         1
         1        -1         1
         0         0        -1
         0         0        -1
         0         0        -1
         0         0         0
         0         0         0
         0         0         0
         1         0         0
         1         0         0
         1         0         0
         0         1         0
         0         1         0
         0         1         0
         0         0         1
         0         0         1
         0         0         1
         0         0         1
         0         0         1
         0         0         1
         0         0         0
         0         0         0
         0         0         0
         0         0         0
         0         0         0
         0         0         0
         0         0         0
         0         0         0
         0         0         0
        -1         0        -1
        -1         0        -1
        -1         0        -1
         0         0         0
         0         0         0
         0         0         0
         1         0         0
         1         0         0
         1         0         0
         0         0         0
         0         0         0
         0         0         0
         0        -1         1
         0        -1         1
         0        -1         1
         0         0         0
         0         0         0
         0         0         0
         1         0         0
         1         0         0
         1         0         0
         1         0         0
         1         0         0
         1         0         0
         1         1         0
         1         1         0
         1         1         0
         0         0         0
         0         0         0
         0         0         0
        -1        -1         0
        -1        -1         0
        -1        -1         0
         0         1         0
         0         1         0
         0         1         0
         0        -1         0
         0        -1         0
         0        -1         0
        -1        -1         0
        -1        -1         0
        -1        -1         0
         0         1         0
         0         1         0
         0         1         0
         1         0         0
         1         0         0
         1         0         0
         0        -1         0
         0        -1         0
         0        -1         0
         0         0         0
         0         0         0
         0         0         0
         0        -1         0
         0        -1         0
         0        -1         0
         1         0         0
         1         0         0
         1         0         0
         1         0         0
         1         0         0
         1         0         0
         0         0         1
         0         0         1
         0         0         1
         1         0         0
         1         0         0
         1         0         0
         0        -1         0
         0        -1         0
         0        -1         0
         0         0        -1
         0         0        -1
         0         0        -1
         0         0         0
         0         0         0
         0         0         0
         1         0        -1
         1         0        -1
         1         0        -1
         0         0        -1
         0         0        -1
         0         0        -1
        -1         0         0
        -1         0         0
        -1         0         0
         1         0         1
         1         0         1
         1         0         1
         0         0         0
         0         0         0
         0         0         0
         0         0         1
         0         0         1
         0         0         1
         0         0         0
         0         0         0
         0         0         0
         0        -1         0
         0        -1         0
         0        -1         0
        -1         0         0
        -1         0         0
        -1         0         0
         0         1        -1
         0         1        -1
         0         1        -1
         0         0         0
         0         0         0
         0         0         0
         0         1         1
         0         1         1
         0         1         1
         0         1        -1
         0         1        -1
         0         1        -1
        -1         1         0
        -1         1         0
        -1         1         0
         0         1         0
         0         1         0
         0         1         0
         1         0        -1
         1         0        -1
         1         0        -1
         0         0         0
         0         0         0
         0         0         0
         0         0         0
         0         0         0
         0         0         0
         1         1         0
         1         1         0
         1         1         0
         0         0         0
         0         0         0
         0         0         0
         0         0         0
         0         0         0
         0         0         0
         0         0         0
         0         0         0
         0         0         0
         0         0         0
         0         0         0
         0         0         0
         0         0         1
         0         0         1
         0         0         1
         0         0         1
         0         0         1
         0         0         1
         0         0         0
         0         0         0
         0         0         0
        -1         0         0
        -1         0         0
        -1         0         0
         0         1         0
         0         1         0
         0         1         0
        -1         0         0
        -1         0         0
        -1         0         0
         0         0         0
         0         0         0
         0         0         0
         0         0         0
         0         0         0
         0         0         0
         0        -1         0
         0        -1         0
         0        -1         0
         0         0        -1
         0         0        -1
         0         0        -1
         1         1         0
         1         1         0
         1         1         0
         0         0        -1
         0         0        -1
         0         0        -1
         0         0        -1
         0         0        -1
         0         0        -1
         1         0         0
         1         0         0
         1         0         0
         0         1         0
         0         1         0
         0         1         0
         0         0        -1
         0         0        -1
         0         0        -1
         0         1         0
         0         1         0
         0         1         0
         1         0         0
         1         0         0
         1         0         0
         0         0         0
         0         0         0
         0         0         0
         0         0         1
         0         0         1
         0         0         1
         0         1         0
         0         1         0
         0         1         0
         0         0         0
         0         0         0
         0         0         0
        -1         0         0
        -1         0         0
        -1         0         0
         1         0        -1
         1         0        -1
         1         0        -1
        -1         0        -1
        -1         0        -1
        -1         0        -1
         0         0         0
         0         0         0
         0         0         0
         0         0        -1
         0         0        -1
         0         0        -1
         0         1        -1
         0         1        -1
         0         1        -1
         0         0         1
         0         0         1
         0         0         1
        -1         0         0
        -1         0         0
        -1         0         0
         0         1         0
         0         1         0
         0         1         0
         0         0         0
         0         0         0
         0         0         0
         0         0         0
         0         0         0
         0         0         0
         1         0         0
         1         0         0
         1         0         0
         0         0         0
         0         0         0
         0         0         0
         0         0         0
         0         0         0
         0         0         0
         0         1         0
         0         1         0
         0         1         0
         0         1         0
         0         1         0
         0         1         0
         0         0         0
         0         0         0
         0         0         0
         0         0        -1
         0         0        -1
         0         0        -1
         1         0         0
         1         0         0
         1         0         0
        -1         0         0
        -1         0         0
        -1         0         0
        -1         0         0
        -1         0         0
        -1         0         0
         0         0         0
         0         0         0
         0         0         0
         0        -1        -1
         0        -1        -1
         0        -1        -1
        -1         1         0
        -1         1         0
        -1         1         0
         0         0        -1
         0         0        -1
         0         0        -1
         0         0         0
         0         0         0
         0         0         0
         1         0         1
         1         0         1
         1         0         1
         0        -1        -1
         0        -1        -1
         0        -1        -1
         0         0         0
         0         0         0
         0         0         0
         0         1         0
         0         1         0
         0         1         0
         0         0         1
         0         0         1
         0         0         1
        -1         0        -1
        -1         0        -1
        -1         0        -1
         0         0         0
         0         0         0
         0         0         0
         1         0         1
         1         0         1
         1         0         1
         0         1         0
         0         1         0
         0         1         0
        -1         0         0
        -1         0         0
        -1         0         0
         0        -1        -1
         0        -1        -1
         0        -1        -1
         0         0         0
         0         0         0
         0         0         0
         1         0        -1
         1         0        -1
         1         0        -1
         0         0        -1
         0         0        -1
         0         0        -1
         0         0         0
         0         0         0
         0         0         0
         1         0         0
         1         0         0
         1         0         0
        -1         1        -1
        -1         1        -1
        -1         1        -1
         0         0         0
         0         0         0
         0         0         0
         0         0         0
         0         0         0
         0         0         0
         0         0        -1
         0         0        -1
         0         0        -1
         1         0         0
         1         0         0
         1         0         0
        -1         0         0
        -1         0         0
        -1         0         0
        -1         0        -1
        -1         0        -1
        -1         0        -1
         0         0         0
         0         0         0
         0         0         0
         0        -1         0
         0        -1         0
         0        -1         0
         0         0         1
         0         0         1
         0         0         1
        -1         1         0
        -1         1         0
        -1         1         0
         1         0        -1
         1         0        -1
         1         0        -1
         1         0         0
         1         0         0
         1         0         0
         0         0         0
         0         0         0
         0         0         0
         0         0         0
         0         0         0
         0         0         0
         1        -1         0
         1        -1         0
         1        -1         0
         0         0        -1
         0         0        -1
         0         0        -1
        -1         0         0
        -1         0         0
        -1         0         0
         0        -1         0
         0        -1         0
         0        -1         0
         0         1         0
         0         1         0
         0         1         0
         0         0        -1
         0         0        -1
         0         0        -1
        -1         0         0
        -1         0         0
        -1         0         0
         1         0         0
         1         0         0
         1         0         0
        -1         0         0
        -1         0         0
        -1         0         0
         0        -1         0
         0        -1         0
         0        -1         0
        -1         0         0
        -1         0         0
        -1         0         0
         1         0         0
         1         0         0
         1         0         0
         0         0         0
         0         0         0
         0         0         0
         1         0         0
         1         0         0
         1         0         0
        -1         0         0
        -1         0         0
        -1         0         0
         1         0         0
         1         0         0
         1         0         0
         1         0         0
         1         0         0
         1         0         0
         0        -1         0
         0        -1         0
         0        -1         0
         1        -1         0
         1        -1         0
         1        -1         0
         0        -1         0
         0        -1         0
         0        -1         0
         0         0         0
         0         0         0
         0         0         0
         0         0         0
         0         0         0
         0         0         0
         1         0         0
         1         0         0
         1         0         0
         0         0         0
         0         0         0
         0         0         0
         0         1         1
         0         1         1
         0         1         1
         0         0         0
         0         0         0
         0         0         0
         0         0         0
         0         0         0
         0         0         0
         0         0         1
         0         0         1
         0         0         1
         0         0         0
         0         0         0
         0         0         0
         0         0         0
         0         0         0
         0         0         0
         0         1        -1
         0         1        -1
         0         1        -1
         0         1         1
         0         1         1
         0         1         1
         0         0         0
         0         0         0
         0         0         0
         0        -1         0
         0        -1         0
         0        -1         0
         0         0         0
         0         0         0
         0         0         0
         1         0         0
         1         0         0
         1         0         0
        -1         0        -1
        -1         0        -1
        -1         0        -1
        -1         0         1
        -1         0         1
        -1         0         1
         0         0         0
         0         0         0
         0         0         0
         0        -1         1
         0        -1         1
         0        -1         1
         0        -1         1
         0        -1         1
         0        -1         1
         0         0        -1
         0         0        -1
         0         0        -1
         0         0         1
         0         0         1
         0         0         1
         0         0         0
         0         0         0
         0         0         0
         0         1         1
         0         1         1
         0         1         1
         0         1         0
         0         1         0
         0         1         0
         0         0         0
         0         0         0
         0         0         0
         0        -1        -1
         0        -1        -1
         0        -1        -1
        -1         0         0
        -1         0         0
        -1         0         0
         0         0         0
         0         0         0
         0         0         0
         0         0         0
         0         0         0
         0         0         0
        -1        -1         0
        -1        -1         0
        -1        -1         0
         0         0         0
         0         0         0
         0         0         0
         0         1         1
         0         1         1
         0         1         1
         1         0        -1
         1         0        -1
         1         0        -1
        -1         0         0
        -1         0         0
        -1         0         0
         0         0         0
         0         0         0
         0         0         0
         0         0         0
         0         0         0
         0         0         0
         0         0         1
         0         0         1
         0         0         1
         1         0         0
         1         0         0
         1         0         0
         0        -1         0
         0        -1         0
         0        -1         0
         0         0        -1
         0         0        -1
         0         0        -1
         0         0         0
         0         0         0
         0         0         0
         0         1         0
         0         1         0
         0         1         0
         0         0         0
         0         0         0
         0         0         0
         0         0         0
         0         0         0
         0         0         0
        -1        -1         0
        -1        -1         0
        -1        -1         0
         0         0         0
         0         0         0
         0         0         0
         0         0         0
         0         0         0
         0         0         0
        -1        -1         0
        -1        -1         0
        -1        -1         0
         0        -1         0
         0        -1         0
         0        -1         0
         1         0         0
         1         0         0
         1         0         0
         0         0         0
         0         0         0
         0         0         0
         0         1         0
         0         1         0
         0         1         0
         0         0         0
         0         0         0
         0         0         0
         0        -1        -1
         0        -1        -1
         0        -1        -1
         0         0         0
         0         0         0
         0         0         0
         0         0         0
         0         0         0
         0         0         0
         1         0         0
         1         0         0
         1         0         0
         0         0         0
         0         0         0
         0         0         0
         0         0         0
         0         0         0
         0         0         0
         0         1         0
         0         1         0
         0         1         0
         0         0         1
         0         0         1
         0         0         1
         0         0        -1
         0         0        -1
         0         0        -1
         0         0        -1
         0         0        -1
         0         0        -1
         0        -2         0
         0        -2         0
         0        -2         0
        -1         0         0
        -1         0         0
        -1         0         0
         0         0         0
         0         0         0
         0         0         0
         0         0         0
         0         0         0
         0         0         0
         1         0         1
         1         0         1
         1         0         1
         0        -1         0
         0        -1         0
         0        -1         0
         0         0        -1
         0         0        -1
         0         0        -1
         0         1        -1
         0         1        -1
         0         1        -1
         0        -1         0
         0        -1         0
         0        -1         0
         0         1        -1
         0         1        -1
         0         1        -1
         0         1         0
         0         1         0
         0         1         0
        -1        -1         0
        -1        -1         0
        -1        -1         0
         0         0         1
         0         0         1
         0         0         1
        -1         0         0
        -1         0         0
        -1         0         0
         0         1         1
         0         1         1
         0         1         1
        -2         0         0
        -2         0         0
        -2         0         0
         0         0         1
         0         0         1
         0         0         1
        -1         0         0
        -1         0         0
        -1         0         0
         0         0         0
         0         0         0
         0         0         0
        -1         0         0
        -1         0         0
        -1         0         0
        -1         1         0
        -1         1         0
        -1         1         0
         0         0         0
         0         0         0
         0         0         0
        -1         0         0
        -1         0         0
        -1         0         0
         0        -1         0
         0        -1         0
         0        -1         0
         0         0         1
         0         0         1
         0         0         1
         0         1         1
         0         1         1
         0         1         1
        -1         0        -1
        -1         0        -1
        -1         0        -1
         0         0         0
         0         0         0
         0         0         0
         0         0         0
         0         0         0
         0         0         0
         0        -1         1
         0        -1         1
         0        -1         1
         0        -1         0
         0        -1         0
         0        -1         0
         1         1         1
         1         1         1
         1         1         1
         0         0        -1
         0         0        -1
         0         0        -1
         0         0        -1
         0         0        -1
         0         0        -1
        -1         1         0
        -1         1         0
        -1         1         0
         0         0         0
         0         0         0
         0         0         0
         0        -1         0
         0        -1         0
         0        -1         0
         0         1         1
         0         1         1
         0         1         1
        -1         0         0
        -1         0         0
        -1         0         0
         0         0         0
         0         0         0
         0         0         0
        -1        -1         0
        -1        -1         0
        -1        -1         0
         0         0         0
         0         0         0
         0         0         0
         0         0         0
         0         0         0
         0         0         0
        -1         1         0
        -1         1         0
        -1         1         0
        -1         0        -1
        -1         0        -1
        -1         0        -1
        -1        -1         0
        -1        -1         0
        -1        -1         0
         0         0        -1
         0         0        -1
         0         0        -1
         1         0         0
         1         0         0
         1         0         0
         0         0         0
         0         0         0
         0         0         0
         1         0         0
         1         0         0
         1         0         0
         0         0         0
         0         0         0
         0         0         0
         0         0         0
         0         0         0
         0         0         0
         0         0         0
         0         0         0
         0         0         0
         0        -1         0
         0        -1         0
         0        -1         0
         0         0         0
         0         0         0
         0         0         0
         0         0         1
         0         0         1
         0         0         1
         0         0         0
         0         0         0
         0         0         0
        -1        -1         1
        -1        -1         1
        -1        -1         1
         0         0         0
         0         0         0
         0         0         0
         0         0         0
         0         0         0
         0         0         0
         1         0        -1
         1         0        -1
         1         0        -1
         0         0        -1
         0         0        -1
         0         0        -1
         0         0         0
         0         0         0
         0         0         0
         0         0        -1
         0         0        -1
         0         0        -1
         1         0         0
         1         0         0
         1         0         0
         0         0         0
         0         0         0
         0         0         0
         0         0         0
         0         0         0
         0         0         0
         0         0         0
         0         0         0
         0         0         0
         0         0         0
         0         0         0
         0         0         0
         0         1        -1
         0         1        -1
         0         1        -1
         0         0         0
         0         0         0
         0         0         0
         0         0         1
         0         0         1
         0         0         1
         1         1         0
         1         1         0
         1         1         0
         0         0         0
         0         0         0
         0         0         0
         1         0        -1
         1         0        -1
         1         0        -1
        -1         0         0
        -1         0         0
        -1         0         0
         0        -1         1
         0        -1         1
         0        -1         1
         1         1         0
         1         1         0
         1         1         0
         0         0         1
         0         0         1
         0         0         1
         0         0         0
         0         0         0
         0         0         0
         0         0         0
         0         0         0
         0         0         0
         0         0         0
         0         0         0
         0         0         0
         0         0         0
         0         0         0
         0         0         0
         0        -1         0
         0        -1         0
         0        -1         0
         0         1         0
         0         1         0
         0         1         0
         1         0         0
         1         0         0
         1         0         0
         0         0         0
         0         0         0
         0         0         0
         1         0         0
         1         0         0
         1         0         0
         0         0         0
         0         0         0
         0         0         0
         0         0         0
         0         0         0
         0         0         0
        -1         1         0
        -1         1         0
        -1         1         0
         0        -1        -1
         0        -1        -1
         0        -1        -1
        -1         1         0
        -1         1         0
        -1         1         0
         0         0         1
         0         0         1
         0         0         1
         0         0         0
         0         0         0
         0         0         0
         0         0         0
         0         0         0
         0         0         0
         0         1         1
         0         1         1
         0         1         1
         0         0         0
         0         0         0
         0         0         0
        -1         0         0
        -1         0         0
        -1         0         0
         0         1         0
         0         1         0
         0         1         0
         0         0         0
         0         0         0
         0         0         0
         0         1         0
         0         1         0
         0         1         0
         1         1         1
         1         1         1
         1         1         1
         0         1         0
         0         1         0
         0         1         0
         0         0         0
         0         0         0
         0         0         0
         0         0         1
         0         0         1
         0         0         1
         0         0        -1
         0         0        -1
         0         0        -1
        -1         0         0
        -1         0         0
        -1         0         0
         0         0         0
         0         0         0
         0         0         0
         0        -1         1
         0        -1         1
         0        -1         1
         0        -1         0
         0        -1         0
         0        -1         0
         1         0        -1
         1         0        -1
         1         0        -1
         1         1         0
         1         1         0
         1         1         0
         0        -1         0
         0        -1         0
         0        -1         0
         0         0         0
         0         0         0
         0         0         0
         1         0        -1
         1         0        -1
         1         0        -1
         0         0         0
         0         0         0
         0         0         0
         0         0        -1
         0         0        -1
         0         0        -1
         1         1         1
         1         1         1
         1         1         1
         0         0         0
         0         0         0
         0         0         0
         0         0         0
         0         0         0
         0         0         0
         1        -1         1
         1        -1         1
         1        -1         1
         0         1         0
         0         1         0
         0         1         0
         0         0         0
         0         0         0
         0         0         0
        -1         0         0
        -1         0         0
        -1         0         0
         0         0         0
         0         0         0
         0         0         0
         1         1        -1
         1         1        -1
         1         1        -1
         0         0         0
         0         0         0
         0         0         0
        -1         0         0
        -1         0         0
        -1         0         0
         1         0         0
         1         0         0
         1         0         0
        -1         0        -1
        -1         0        -1
        -1         0        -1
         0         0         0
         0         0         0
         0         0         0
        -1         0         0
        -1         0         0
        -1         0         0
         1        -1         0
         1        -1         0
         1        -1         0
         0         0         1
         0         0         1
         0         0         1
         0         0         1
         0         0         1
         0         0         1
        -1         0         0
        -1         0         0
        -1         0         0
         0        -1         0
         0        -1         0
         0        -1         0
         0         0         1
         0         0         1
         0         0         1
         0        -1         0
         0        -1         0
         0        -1         0
         1         1         1
         1         1         1
         1         1         1
         0         0        -1
         0         0        -1
         0         0        -1
         0         0         1
         0         0         1
         0         0         1
        -1         0        -1
        -1         0        -1
        -1         0        -1
         0         0        -1
         0         0        -1
         0         0        -1
        -1         0         1
        -1         0         1
        -1         0         1
        -1         0         0
        -1         0         0
        -1         0         0
         0         0         0
         0         0         0
         0         0         0
         0         0         0
         0         0         0
         0         0         0
         1         0         0
         1         0         0
         1         0         0
         0         0        -1
         0         0        -1
         0         0        -1
         0         0        -1
         0         0        -1
         0         0        -1
         0        -1         0
         0        -1         0
         0        -1         0
         1         1         0
         1         1         0
         1         1         0
         1         0        -1
         1         0        -1
         1         0        -1
         0         0         0
         0         0         0
         0         0         0
         0        -1         0
         0        -1         0
         0        -1         0
        -1         0         0
        -1         0         0
        -1         0         0
        -1         1         0
        -1         1         0
        -1         1         0
         0         1         0
         0         1         0
         0         1         0
        -1         0         0
        -1         0         0
        -1         0         0
         0         0         0
         0         0         0
         0         0         0
         0         0         0
         0         0         0
         0         0         0
         0         0         0
         0         0         0
         0         0         0
         0         0         0
         0         0         0
         0         0         0
         0         0         1
         0         0         1
         0         0         1
         0        -1         0
         0        -1         0
         0        -1         0
         0         0         1
         0         0         1
         0         0         1
         1         1         0
         1         1         0
         1         1         0
         0         0         0
         0         0         0
         0         0         0
         0        -1        -1
         0        -1        -1
         0        -1        -1
        -1        -1        -1
        -1        -1        -1
        -1        -1        -1
         0         0         0
         0         0         0
         0         0         0
         0         0        -1
         0         0        -1
         0         0        -1
        -1         0         0
        -1         0         0
        -1         0         0
         0         0         1
         0         0         1
         0         0         1
         0         0         0
         0         0         0
         0         0         0
         0         1         1
         0         1         1
         0         1         1
         0         0         1
         0         0         1
         0         0         1
         0         1         0
         0         1         0
         0         1         0
         0        -1         0
         0        -1         0
         0        -1         0
         0         0         1
         0         0         1
         0         0         1
         0        -1         0
         0        -1         0
         0        -1         0
         0         0         0
         0         0         0
         0         0         0
         0        -1         0
         0        -1         0
         0        -1         0
         1         0         1
         1         0         1
         1         0         1
        -1         1         0
        -1         1         0
        -1         1         0
         0         0        -1
         0         0        -1
         0         0        -1
         0        -1         0
         0        -1         0
         0        -1         0
        -1         1         0
        -1         1         0
        -1         1         0
         0         0         0
         0         0         0
         0         0         0
         0         1         0
[truncated: 336,374 more chars]
