# Supplementary material for: Accelerated Enveloping Distribution Sampling (AEDS) Allows for Efficient Sampling of Orthogonal Degrees of Freedom
Source: J Chem Inf Model. 2022 Dec 13;63(1):197–207. doi: 10.1021/acs.jcim.2c01272 (PMC9832482; doi:10.1021/acs.jcim.2c01272)
Supplement: Supplementary file 2 — ci2c01272_si_002.zip [file ci2c01272_si_002.zip › Accelerated_Enveloping_Distribution_Sampling_AEDS_allows_for_efficient_sampling_of_orthogonal_degrees_of_freedom/equilibration/ligands/cnfs/EDSR_lig_eq_4_box_2.cnf]

TITLE
	final configuration
END
TIMESTEP
         500000 2000.000000000
END
POSITION
# first 24 chars ignored
    1 EDSR  F2         1    1.321762507    1.564307317    2.735076354
    1 EDSR  dMe1       2    1.301393114    1.582944673    2.885557132
    1 EDSR  CE1        3    1.302129549    1.627301667    2.850548573
    1 EDSR  dHE1       4    1.369696514    1.638957562    2.923352253
    1 EDSR  dH4        5    1.324591070    1.604054015    2.836543879
    1 EDSR  F1         6    1.219056494    1.614830548    2.656223579
    1 EDSR  dH3        7    1.153647184    1.693089429    2.694648343
    1 EDSR  CD1        8    1.193287246    1.703579988    2.855733440
    1 EDSR  HD1        9    1.191893413    1.792206627    2.919176902
    1 EDSR  CG        10    1.136819506    1.693807136    2.735711466
    1 EDSR  HG        11    1.022834336    1.763439892    2.697261419
    1 EDSR  CE3       12    1.223622344    1.583420596    2.520895018
    1 EDSR  HE3       13    1.142437021    1.604730242    2.451352921
    1 EDSR  CZ2       14    1.425954859    1.482980792    2.692048753
    1 EDSR  HZ2       15    1.501648289    1.448223092    2.762352066
    1 EDSR  dMe2      16    1.525186203    1.417824580    2.788559043
    1 EDSR  CZ3       17    1.334143282    1.512840242    2.474834375
    1 EDSR  HZ3       18    1.351877861    1.506172719    2.367492445
    1 EDSR  d2Me      19    1.363426954    1.499292293    2.325287941
    1 EDSR  CH2       20    1.431446616    1.455558826    2.555902138
    1 EDSR  HH2       21    1.511823143    1.394972605    2.514066928
    1 EDSR  d3Me      22    1.398238480    1.490966795    2.960182723
    1 EDSR  d4Me      23    1.387703859    1.350155878    2.901265677
    1 EDSR  d5Me      24    1.367354991    1.483481760    3.109849897
    1 EDSR  dC10      25    1.417165815    1.353116563    2.751156577
    1 SOLV  OW        26    2.216642253    1.541953191    0.806755988
    1 SOLV  HW1       27    2.155458149    1.586326802    0.872236578
    1 SOLV  HW2       28    2.168802483    1.529136330    0.719869307
    2 SOLV  OW        29    0.252149121    1.995426881    3.124172098
    2 SOLV  HW1       30    0.258556940    2.073694392    3.062245252
    2 SOLV  HW2       31    0.309551700    1.921045976    3.089906496
    3 SOLV  OW        32    0.542470865    0.320821243    1.137956104
    3 SOLV  HW1       33    0.538559353    0.321363559    1.237887477
    3 SOLV  HW2       34    0.627000525    0.276448017    1.108165072
    4 SOLV  OW        35    2.132251146    2.242722520    1.626173801
    4 SOLV  HW1       36    2.178329984    2.224255289    1.539353856
    4 SOLV  HW2       37    2.036740280    2.266724403    1.608750392
    5 SOLV  OW        38    1.954407199    3.530221790    2.055029127
    5 SOLV  HW1       39    1.936138505    3.554926550    1.959857363
    5 SOLV  HW2       40    1.959777759    3.613226836    2.110553784
    6 SOLV  OW        41    1.220944384    0.691382889    1.730353315
    6 SOLV  HW1       42    1.138260969    0.742705213    1.753398141
    6 SOLV  HW2       43    1.288289141    0.753180769    1.689766709
    7 SOLV  OW        44    3.221955205    0.255339106    1.573397529
    7 SOLV  HW1       45    3.272944117    0.288788313    1.652664917
    7 SOLV  HW2       46    3.141555550    0.204628813    1.604484299
    8 SOLV  OW        47    0.991051006    0.240973074    0.069282162
    8 SOLV  HW1       48    1.060010247    0.282503685    0.128624543
    8 SOLV  HW2       49    1.015592943    0.145708136    0.051286133
    9 SOLV  OW        50    0.287865598    2.534532801    2.387111141
    9 SOLV  HW1       51    0.309340498    2.490609619    2.299866518
    9 SOLV  HW2       52    0.291864074    2.633873224    2.376268501
   10 SOLV  OW        53    0.390457575    1.474075248    1.840178319
   10 SOLV  HW1       54    0.401554206    1.400304099    1.773572289
   10 SOLV  HW2       55    0.348992172    1.553353373    1.795488064
   11 SOLV  OW        56    0.904953555    0.850459886    0.675245974
   11 SOLV  HW1       57    0.910061326    0.814646858    0.768484158
   11 SOLV  HW2       58    0.882115678    0.776218279    0.612248969
   12 SOLV  OW        59    0.651627855    1.258696940    0.232724989
   12 SOLV  HW1       60    0.608271763    1.251626837    0.142880103
   12 SOLV  HW2       61    0.721180072    1.330528525    0.230592055
   13 SOLV  OW        62    1.121327271    1.469982060    2.210344706
   13 SOLV  HW1       63    1.135975550    1.375193557    2.238670070
   13 SOLV  HW2       64    1.031461240    1.500630382    2.241754072
   14 SOLV  OW        65    1.427690300    1.099970520    2.806541962
   14 SOLV  HW1       66    1.349581465    1.041471116    2.784662873
   14 SOLV  HW2       67    1.472081785    1.129320793    2.721867530
   15 SOLV  OW        68    3.422253096    2.488265076    1.606730593
   15 SOLV  HW1       69    3.367708562    2.429155811    1.547290455
   15 SOLV  HW2       70    3.423972406    2.450097768    1.699155406
   16 SOLV  OW        71    1.283929018    1.944259608    1.512548951
   16 SOLV  HW1       72    1.224787025    1.956373641    1.592271560
   16 SOLV  HW2       73    1.331394130    2.030076895    1.492936756
   17 SOLV  OW        74    0.281088180    2.334264658    1.747288636
   17 SOLV  HW1       75    0.246561141    2.424649261    1.721978765
   17 SOLV  HW2       76    0.204425665    2.270706415    1.756523679
   18 SOLV  OW        77    0.715722326    1.491241938    1.385073210
   18 SOLV  HW1       78    0.799683841    1.542207024    1.366235425
   18 SOLV  HW2       79    0.663827057    1.480035938    1.300320029
   19 SOLV  OW        80    0.308215106    1.649710222    2.387650289
   19 SOLV  HW1       81    0.269801122    1.738185477    2.414083218
   19 SOLV  HW2       82    0.289285197    1.632734265    2.290926562
   20 SOLV  OW        83    0.853685978    2.213035211    2.252382372
   20 SOLV  HW1       84    0.773672173    2.258859959    2.291110264
   20 SOLV  HW2       85    0.900281625    2.161124443    2.324049064
   21 SOLV  OW        86    0.968974267    2.127621034    2.463343087
   21 SOLV  HW1       87    0.977591034    2.215588916    2.510136468
   21 SOLV  HW2       88    1.031579612    2.061563071    2.504805279
   22 SOLV  OW        89    2.546851029    1.740930514    0.039827936
   22 SOLV  HW1       90    2.602636723    1.823091334    0.051636107
   22 SOLV  HW2       91    2.539998639    1.692495342    0.127056969
   23 SOLV  OW        92    1.647330651    3.522158980    2.874787886
   23 SOLV  HW1       93    1.716454879    3.591849818    2.893942569
   23 SOLV  HW2       94    1.628470047    3.520047479    2.776595892
   24 SOLV  OW        95    2.444294415    2.635043738    3.198744891
   24 SOLV  HW1       96    2.512841360    2.656374768    3.268373395
   24 SOLV  HW2       97    2.418425025    2.538702052    3.205876700
   25 SOLV  OW        98    0.345349351    2.009677076    0.512323951
   25 SOLV  HW1       99    0.396431183    2.040523050    0.592580590
   25 SOLV  HW2      100    0.380435824    1.920861647    0.482614931
   26 SOLV  OW       101    0.172078585    2.680098579    2.026214861
   26 SOLV  HW1      102    0.175144288    2.626984669    1.941531866
   26 SOLV  HW2      103    0.265223623    2.695936810    2.058998732
   27 SOLV  OW       104    0.543520685    2.253607069    1.735376868
   27 SOLV  HW1      105    0.460526885    2.294677004    1.773157086
   27 SOLV  HW2      106    0.559205596    2.289008095    1.643166607
   28 SOLV  OW       107    1.875673665    0.706088741    1.569858788
   28 SOLV  HW1      108    1.788776378    0.684344790    1.525383911
   28 SOLV  HW2      109    1.923210939    0.621292812    1.593346737
   29 SOLV  OW       110    0.436921451    1.371570208    0.345142913
   29 SOLV  HW1      111    0.418045915    1.459961239    0.302353202
   29 SOLV  HW2      112    0.526308336    1.338369722    0.314979566
   30 SOLV  OW       113    0.106011964    0.425955327    1.104724058
   30 SOLV  HW1      114    0.189517774    0.373910721    1.086830568
   30 SOLV  HW2      115    0.114536977    0.517321087    1.064956020
   31 SOLV  OW       116    1.863544525    0.059092190    0.330033963
   31 SOLV  HW1      117    1.870432735   -0.036178484    0.300408060
   31 SOLV  HW2      118    1.922563477    0.116108227    0.272870950
   32 SOLV  OW       119    2.569028414    2.171639725    2.919821795
   32 SOLV  HW1      120    2.555659274    2.190713500    3.017081324
   32 SOLV  HW2      121    2.658373318    2.128801476    2.906248678
   33 SOLV  OW       122    3.168969478    3.510978296    2.812631655
   33 SOLV  HW1      123    3.168077754    3.585611759    2.879197122
   33 SOLV  HW2      124    3.075839691    3.477003991    2.799424685
   34 SOLV  OW       125    0.245524175    1.045944702    0.929507403
   34 SOLV  HW1      126    0.244686557    1.142976999    0.953717600
   34 SOLV  HW2      127    0.151519717    1.013227291    0.919774968
   35 SOLV  OW       128    0.603363828    2.106289987    2.658057414
   35 SOLV  HW1      129    0.590496998    2.040970906    2.583427709
   35 SOLV  HW2      130    0.673074113    2.071760255    2.720905653
   36 SOLV  OW       131    3.106502930    0.387915951    3.255296606
   36 SOLV  HW1      132    3.034253628    0.407716483    3.321540364
   36 SOLV  HW2      133    3.123950441    0.469216434    3.199744510
   37 SOLV  OW       134    1.511475771    2.750726253    1.277283999
   37 SOLV  HW1      135    1.538956278    2.788220530    1.188736391
   37 SOLV  HW2      136    1.419297751    2.712593250    1.270158136
   38 SOLV  OW       137    1.348267981    0.488558415    2.493926303
   38 SOLV  HW1      138    1.355370209    0.565930961    2.556881091
   38 SOLV  HW2      139    1.402228284    0.507335546    2.411853624
   39 SOLV  OW       140    3.294489604    1.032017509    2.174751909
   39 SOLV  HW1      141    3.311745605    1.051251540    2.271356986
   39 SOLV  HW2      142    3.313568697    1.113873740    2.120569205
   40 SOLV  OW       143    1.080535432    1.261010609    1.617923249
   40 SOLV  HW1      144    1.159123977    1.310412808    1.580701851
   40 SOLV  HW2      145    1.042981129    1.200447523    1.547753041
   41 SOLV  OW       146    2.733962041    0.993057655    2.796397540
   41 SOLV  HW1      147    2.793454126    1.070761518    2.817010450
   41 SOLV  HW2      148    2.638380195    1.020641362    2.806656941
   42 SOLV  OW       149    3.245249973    2.782104304    0.051055792
   42 SOLV  HW1      150    3.250334304    2.684115969    0.031706979
   42 SOLV  HW2      151    3.325028111    2.827975981    0.011900889
   43 SOLV  OW       152    1.765940315    2.900670689    2.650741660
   43 SOLV  HW1      153    1.709369073    2.921008969    2.730665711
   43 SOLV  HW2      154    1.736113841    2.814392198    2.609898453
   44 SOLV  OW       155    2.764993378    0.393819166    1.185772057
   44 SOLV  HW1      156    2.688763195    0.455086503    1.164856983
   44 SOLV  HW2      157    2.831482117    0.396686031    1.111118323
   45 SOLV  OW       158    2.314578758    3.407875782    3.024891744
   45 SOLV  HW1      159    2.322287120    3.328388873    3.085091914
   45 SOLV  HW2      160    2.395243887    3.465956850    3.035903392
   46 SOLV  OW       161    2.597012755    2.994587823    2.522073352
   46 SOLV  HW1      162    2.542764216    3.077833174    2.510778890
   46 SOLV  HW2      163    2.685991308    3.017886610    2.561318774
   47 SOLV  OW       164    0.322131866    0.252430696    2.405276328
   47 SOLV  HW1      165    0.337136784    0.331409232    2.464768115
   47 SOLV  HW2      166    0.226897721    0.222795739    2.412637438
   48 SOLV  OW       167    0.849592297    2.582557604    3.423180960
   48 SOLV  HW1      168    0.920131675    2.638411214    3.379520339
   48 SOLV  HW2      169    0.775637303    2.565412658    3.358078883
   49 SOLV  OW       170    1.605580413    0.330246732    0.810180794
   49 SOLV  HW1      171    1.589271299    0.355554440    0.714819403
   49 SOLV  HW2      172    1.591527002    0.231876359    0.821405367
   50 SOLV  OW       173    2.197045951    2.285544384    2.775932063
   50 SOLV  HW1      174    2.195486391    2.324300729    2.868113516
   50 SOLV  HW2      175    2.140868247    2.341746718    2.715209478
   51 SOLV  OW       176    0.325101686    2.882756612    2.993672889
   51 SOLV  HW1      177    0.250226717    2.943707553    3.019763189
   51 SOLV  HW2      178    0.298566649    2.830067596    2.912915820
   52 SOLV  OW       179    2.032756757    2.419850804    1.896826175
   52 SOLV  HW1      180    1.998502966    2.471186971    1.975512492
   52 SOLV  HW2      181    2.023536440    2.321843232    1.914425071
   53 SOLV  OW       182    2.508947179    2.576760061    1.304602459
   53 SOLV  HW1      183    2.421773587    2.555505343    1.348768160
   53 SOLV  HW2      184    2.508230818    2.541782732    1.210913214
   54 SOLV  OW       185    1.772319302    1.264995808    2.299224613
   54 SOLV  HW1      186    1.687600868    1.212961411    2.310035318
   54 SOLV  HW2      187    1.773278634    1.340975612    2.364246327
   55 SOLV  OW       188    2.001813786    0.768081967    3.485194546
   55 SOLV  HW1      189    2.084648013    0.746071088    3.536732204
   55 SOLV  HW2      190    1.931659997    0.802093980    3.547834096
   56 SOLV  OW       191    2.242413494    0.519867857    1.751303629
   56 SOLV  HW1      192    2.205843930    0.594076241    1.807482271
   56 SOLV  HW2      193    2.341809178    0.516141355    1.761639529
   57 SOLV  OW       194    1.175852825    0.421975503    0.742239667
   57 SOLV  HW1      195    1.117236577    0.345311714    0.768485041
   57 SOLV  HW2      196    1.263813263    0.414256077    0.789199749
   58 SOLV  OW       197    1.531305434    1.957718836    1.011311460
   58 SOLV  HW1      198    1.594826759    1.881835183    1.025696591
   58 SOLV  HW2      199    1.449756854    1.924380026    0.963977297
   59 SOLV  OW       200    0.981697482    3.310096995    1.399507728
   59 SOLV  HW1      201    1.027512714    3.315738870    1.310789618
   59 SOLV  HW2      202    0.958077061    3.402127757    1.430717927
   60 SOLV  OW       203    1.431191266    0.227855820    0.055758918
   60 SOLV  HW1      204    1.485934399    0.146370696    0.036645953
   60 SOLV  HW2      205    1.394736157    0.264348816   -0.029921254
   61 SOLV  OW       206    2.031757054    0.126267366    1.028285965
   61 SOLV  HW1      207    2.020300747    0.165136261    0.936854914
   61 SOLV  HW2      208    1.998849542    0.191494842    1.096580366
   62 SOLV  OW       209    2.899136374    1.987699928    0.511875822
   62 SOLV  HW1      210    2.857480764    1.928231978    0.580640878
   62 SOLV  HW2      211    2.922155831    1.933852355    0.430815578
   63 SOLV  OW       212    2.778972958    2.304624367    2.087203283
   63 SOLV  HW1      213    2.818037853    2.271084792    2.001466225
   63 SOLV  HW2      214    2.720164133    2.383319293    2.068483392
   64 SOLV  OW       215    2.988406113    0.920664289    3.405353057
   64 SOLV  HW1      216    2.968445192    0.916677730    3.503269316
   64 SOLV  HW2      217    2.941466548    0.999191243    3.364955101
   65 SOLV  OW       218    2.717307669    2.581306518    2.057189110
   65 SOLV  HW1      219    2.733517462    2.649889234    2.128149095
   65 SOLV  HW2      220    2.755102295    2.613583045    1.970405301
   66 SOLV  OW       221    2.248619605    1.657190828    2.175043392
   66 SOLV  HW1      222    2.302176019    1.706125842    2.243884191
   66 SOLV  HW2      223    2.245953996    1.710767197    2.090637034
   67 SOLV  OW       224    1.833585237    1.812921849    0.726431855
   67 SOLV  HW1      225    1.804956115    1.739769862    0.664549872
   67 SOLV  HW2      226    1.766908924    1.887387964    0.723081524
   68 SOLV  OW       227    3.055932021    3.227939086    2.185007249
   68 SOLV  HW1      228    3.152846276    3.234843040    2.208707374
   68 SOLV  HW2      229    3.046285634    3.179752882    2.097905510
   69 SOLV  OW       230    0.724136034    0.356262523    2.522346202
   69 SOLV  HW1      231    0.732316510    0.298522910    2.441097412
   69 SOLV  HW2      232    0.698952003    0.299786140    2.600948477
   70 SOLV  OW       233    2.025693145    1.975754893    2.990864354
   70 SOLV  HW1      234    1.961124806    2.046070408    3.020645566
   70 SOLV  HW2      235    1.975590578    1.900423415    2.948260118
   71 SOLV  OW       236    2.205035716    2.702805061    2.023732686
   71 SOLV  HW1      237    2.222611808    2.749270067    2.110521532
   71 SOLV  HW2      238    2.269302306    2.626951203    2.012950232
   72 SOLV  OW       239    2.429531376    1.052131622    0.335035001
   72 SOLV  HW1      240    2.404116294    1.079312290    0.427863698
   72 SOLV  HW2      241    2.491919663    0.974072781    0.339081023
   73 SOLV  OW       242    1.180367038    0.561540221    0.509092629
   73 SOLV  HW1      243    1.189499317    0.494601714    0.582822252
   73 SOLV  HW2      244    1.258015328    0.553107591    0.446643466
   74 SOLV  OW       245    2.379367976    0.443178344    3.421347275
   74 SOLV  HW1      246    2.306588848    0.506405623    3.394746225
   74 SOLV  HW2      247    2.395111056    0.450059294    3.519870400
   75 SOLV  OW       248    2.543854093    2.541252598    0.985547550
   75 SOLV  HW1      249    2.466615742    2.483687775    1.012395012
   75 SOLV  HW2      250    2.522271477    2.588121040    0.899886827
   76 SOLV  OW       251    3.009193349    2.545233499    0.795471528
   76 SOLV  HW1      252    2.917179112    2.518200776    0.767106229
   76 SOLV  HW2      253    3.072463359    2.469339989    0.780012637
   77 SOLV  OW       254    0.595340864    1.008575899    0.387877531
   77 SOLV  HW1      255    0.545061155    1.088233610    0.354283812
   77 SOLV  HW2      256    0.685616442    1.005625688    0.344940829
   78 SOLV  OW       257    1.295764875    1.887265556    3.188907940
   78 SOLV  HW1      258    1.334489437    1.944174507    3.261447871
   78 SOLV  HW2      259    1.369752499    1.848295763    3.134068116
   79 SOLV  OW       260    2.913594501    0.872674735    1.060289682
   79 SOLV  HW1      261    2.838435784    0.876414215    1.126148956
   79 SOLV  HW2      262    2.941453844    0.777569246    1.046909749
   80 SOLV  OW       263    3.098019336    1.818710331    1.566662675
   80 SOLV  HW1      264    3.066725199    1.885836648    1.633869178
   80 SOLV  HW2      265    3.168426508    1.859862624    1.508771843
   81 SOLV  OW       266    0.648918342    2.365562776    2.624621856
   81 SOLV  HW1      267    0.631666530    2.267320363    2.631888294
   81 SOLV  HW2      268    0.676062332    2.387780974    2.530965536
   82 SOLV  OW       269    1.324845224    0.511950031    1.940990553
   82 SOLV  HW1      270    1.274901305    0.537375294    1.858169176
   82 SOLV  HW2      271    1.259784815    0.490089560    2.013732978
   83 SOLV  OW       272    2.529810081    0.307884835    3.239641900
   83 SOLV  HW1      273    2.482827352    0.363081812    3.308545406
   83 SOLV  HW2      274    2.605526088    0.258528754    3.282452740
   84 SOLV  OW       275    2.073255110    3.009909231    1.434449294
   84 SOLV  HW1      276    2.010514033    2.936712205    1.461054716
   84 SOLV  HW2      277    2.158630216    3.000890478    1.485750766
   85 SOLV  OW       278    3.131642881    0.378024659    1.193644512
   85 SOLV  HW1      279    3.181855644    0.350606215    1.111615749
   85 SOLV  HW2      280    3.105840516    0.296610440    1.245680307
   86 SOLV  OW       281    2.133169587    0.382743400    0.368421354
   86 SOLV  HW1      282    2.127244905    0.467895136    0.316322017
   86 SOLV  HW2      283    2.111598079    0.400836602    0.464377207
   87 SOLV  OW       284    2.035271950    2.145902998    1.973259901
   87 SOLV  HW1      285    2.029948127    2.079159044    1.898970434
   87 SOLV  HW2      286    2.117780135    2.129154008    2.027240427
   88 SOLV  OW       287    3.480644099    3.450422509    0.643540125
   88 SOLV  HW1      288    3.386464577    3.416859641    0.641142248
   88 SOLV  HW2      289    3.484135881    3.536227722    0.694796014
   89 SOLV  OW       290    3.255300188    1.584923062    0.142437509
   89 SOLV  HW1      291    3.214123425    1.609810555    0.230111784
   89 SOLV  HW2      292    3.320595400    1.510441050    0.156243190
   90 SOLV  OW       293    2.938542917    1.195060161    2.821452899
   90 SOLV  HW1      294    2.897315367    1.253622603    2.891259308
   90 SOLV  HW2      295    2.965290322    1.250750761    2.742806261
   91 SOLV  OW       296    2.821074656    0.972097860    0.519232458
   91 SOLV  HW1      297    2.776089713    1.046085505    0.569271559
   91 SOLV  HW2      298    2.918365425    0.970590962    0.542339331
   92 SOLV  OW       299    2.462585328    0.887230525    2.932665794
   92 SOLV  HW1      300    2.461546297    0.941702025    3.016531059
   92 SOLV  HW2      301    2.524533729    0.809563719    2.944148739
   93 SOLV  OW       302    3.488656008    0.683086512    1.039357091
   93 SOLV  HW1      303    3.582270204    0.693320207    1.005684225
   93 SOLV  HW2      304    3.466979150    0.758775429    1.101029576
   94 SOLV  OW       305    0.643768826    1.216023636    1.396669336
   94 SOLV  HW1      306    0.674631046    1.170542159    1.480211043
   94 SOLV  HW2      307    0.674226984    1.311270598    1.397401802
   95 SOLV  OW       308    3.406134435    0.589089962    3.334120965
   95 SOLV  HW1      309    3.311205468    0.599945251    3.363662894
   95 SOLV  HW2      310    3.448256994    0.513617654    3.384437266
   96 SOLV  OW       311    2.531901930    3.084688714    1.928645970
   96 SOLV  HW1      312    2.471687695    3.060493355    1.852549186
   96 SOLV  HW2      313    2.478452271    3.090104447    2.013000340
   97 SOLV  OW       314    2.541175044    3.101311298    0.967502499
   97 SOLV  HW1      315    2.487800529    3.185433981    0.976243914
   97 SOLV  HW2      316    2.590225995    3.083952735    1.052910267
   98 SOLV  OW       317    2.957453248    1.681711166    0.072431768
   98 SOLV  HW1      318    3.002959755    1.722991335   -0.006479828
   98 SOLV  HW2      319    2.863806240    1.656856188    0.047645864
   99 SOLV  OW       320    1.334659896    1.560923554    2.071520199
   99 SOLV  HW1      321    1.302927211    1.535046937    1.980275839
   99 SOLV  HW2      322    1.264638862    1.537579780    2.139004337
  100 SOLV  OW       323    1.740092461    2.369014954    0.284476627
  100 SOLV  HW1      324    1.723525531    2.341747093    0.379251435
  100 SOLV  HW2      325    1.719961237    2.466388483    0.273830060
  101 SOLV  OW       326    2.670464396    0.277499969    2.200319770
  101 SOLV  HW1      327    2.676856919    0.377300792    2.201201823
  101 SOLV  HW2      328    2.649517445    0.244643635    2.292425619
  102 SOLV  OW       329    0.355318115    2.291787921    0.397875847
  102 SOLV  HW1      330    0.282479172    2.351129370    0.432156186
  102 SOLV  HW2      331    0.355636725    2.206174819    0.449571695
  103 SOLV  OW       332    2.684506625    3.339896937    2.727183258
  103 SOLV  HW1      333    2.680593939    3.261210588    2.788788584
  103 SOLV  HW2      334    2.671639053    3.309072855    2.632916321
  104 SOLV  OW       335    1.412856567    0.746545864    2.583473545
  104 SOLV  HW1      336    1.509822537    0.753028336    2.559868256
  104 SOLV  HW2      337    1.357707566    0.755403408    2.500517236
  105 SOLV  OW       338    1.483444080    2.558142099    0.768529076
  105 SOLV  HW1      339    1.567816379    2.543615719    0.716835527
  105 SOLV  HW2      340    1.495572415    2.524974669    0.862095535
  106 SOLV  OW       341    0.014261747    0.689406963    1.880904755
  106 SOLV  HW1      342    0.095832830    0.745425343    1.895406692
  106 SOLV  HW2      343   -0.044438309    0.733066490    1.812711980
  107 SOLV  OW       344    2.302784617    2.746417771    0.804756224
  107 SOLV  HW1      345    2.303753593    2.763502087    0.903282603
  107 SOLV  HW2      346    2.213003237    2.711526059    0.777884457
  108 SOLV  OW       347    1.261177251    2.029395108    2.914459453
  108 SOLV  HW1      348    1.305906730    1.988121017    2.835103738
  108 SOLV  HW2      349    1.246930284    1.959642859    2.984696258
  109 SOLV  OW       350    2.342350656    0.132587698    0.013552721
  109 SOLV  HW1      351    2.333671562    0.230892741   -0.002603129
  109 SOLV  HW2      352    2.404001179    0.092961358   -0.054500080
  110 SOLV  OW       353    1.754696806    2.844954558    2.043762297
  110 SOLV  HW1      354    1.813018270    2.897305961    2.105890288
  110 SOLV  HW2      355    1.794437157    2.845949784    1.951992808
  111 SOLV  OW       356    1.052467712    0.191991766    1.917453636
  111 SOLV  HW1      357    1.128827023    0.129267146    1.902119414
  111 SOLV  HW2      358    0.983333070    0.147090811    1.974062161
  112 SOLV  OW       359    0.652813354    2.221173267    0.913936784
  112 SOLV  HW1      360    0.643402161    2.278356369    0.995442484
  112 SOLV  HW2      361    0.696370569    2.134647979    0.938790958
  113 SOLV  OW       362    2.278955058    2.090398231    2.115122871
  113 SOLV  HW1      363    2.376748993    2.069523895    2.113482854
  113 SOLV  HW2      364    2.259452871    2.152677715    2.190905146
  114 SOLV  OW       365    1.790686985    3.315992289    2.623971454
  114 SOLV  HW1      366    1.717754086    3.356874760    2.569093678
  114 SOLV  HW2      367    1.751319141    3.249500190    2.687462753
  115 SOLV  OW       368    0.849832221    3.485158893    0.574162966
  115 SOLV  HW1      369    0.814257206    3.522519411    0.488495997
  115 SOLV  HW2      370    0.863655071    3.386607463    0.564323886
  116 SOLV  OW       371    0.630343721    2.903941829    2.093541131
  116 SOLV  HW1      372    0.701639699    2.835892024    2.076570423
  116 SOLV  HW2      373    0.651825371    2.987869368    2.043576963
  117 SOLV  OW       374    1.399721683    2.593306654    2.429190297
  117 SOLV  HW1      375    1.420493615    2.510144112    2.377670561
  117 SOLV  HW2      376    1.360064015    2.568673657    2.517633787
  118 SOLV  OW       377    3.199603182    1.663513714    0.717840867
  118 SOLV  HW1      378    3.179749762    1.608287651    0.636862082
  118 SOLV  HW2      379    3.129999684    1.734669959    0.727524041
  119 SOLV  OW       380    0.597525611    1.889535820    0.026608155
  119 SOLV  HW1      381    0.524886689    1.907405574   -0.039773051
  119 SOLV  HW2      382    0.592412783    1.956753404    0.100484453
  120 SOLV  OW       383    2.361063257    3.173358564    2.764361052
  120 SOLV  HW1      384    2.267185251    3.206864811    2.772505144
  120 SOLV  HW2      385    2.402740104    3.168631277    2.855150337
  121 SOLV  OW       386    3.004465253    1.867672110    0.785168312
  121 SOLV  HW1      387    2.945966673    1.887329000    0.863866766
  121 SOLV  HW2      388    3.091008688    1.916843413    0.794882257
  122 SOLV  OW       389    1.732468209    3.348932258    1.172311680
  122 SOLV  HW1      390    1.720447029    3.255153163    1.204912561
  122 SOLV  HW2      391    1.643950032    3.386040104    1.144216868
  123 SOLV  OW       392    0.501720822    1.366568065    2.437351628
  123 SOLV  HW1      393    0.474243945    1.364273442    2.341216538
  123 SOLV  HW2      394    0.458533467    1.444659884    2.482481882
  124 SOLV  OW       395    2.217906683    1.482160932    1.506406129
  124 SOLV  HW1      396    2.207399705    1.554628921    1.438289159
  124 SOLV  HW2      397    2.130101646    1.436264547    1.520032869
  125 SOLV  OW       398    0.293480729    2.803205301    1.537590411
  125 SOLV  HW1      399    0.262686228    2.895368210    1.561249261
  125 SOLV  HW2      400    0.280759458    2.787968263    1.439570344
  126 SOLV  OW       401    1.354913465    0.648810543    1.088680070
  126 SOLV  HW1      402    1.275139366    0.707573368    1.075077556
  126 SOLV  HW2      403    1.362545735    0.624884265    1.185484929
  127 SOLV  OW       404    1.007073183    2.496282903    2.286220195
  127 SOLV  HW1      405    0.970016967    2.573260098    2.234229189
  127 SOLV  HW2      406    1.086857711    2.459259768    2.238623988
  128 SOLV  OW       407    2.931752164    2.762460231    0.099647777
  128 SOLV  HW1      408    3.021806926    2.760117367    0.056232191
  128 SOLV  HW2      409    2.866511803    2.711220126    0.043805440
  129 SOLV  OW       410    0.447028715    1.212530795    1.762816612
  129 SOLV  HW1      411    0.411580726    1.192678408    1.854201855
  129 SOLV  HW2      412    0.513964354    1.142788915    1.737172883
  130 SOLV  OW       413    2.127117894    0.575623042    0.175189284
  130 SOLV  HW1      414    2.122503021    0.672066937    0.201245629
  130 SOLV  HW2      415    2.046581001    0.551902305    0.120850000
  131 SOLV  OW       416    1.260809374    0.829585763    2.353625261
  131 SOLV  HW1      417    1.289514212    0.789033816    2.266829779
  131 SOLV  HW2      418    1.281790442    0.927368747    2.353264374
  132 SOLV  OW       419    1.578270363    0.935762920    2.954877468
  132 SOLV  HW1      420    1.524860665    1.000817207    2.900866629
  132 SOLV  HW2      421    1.579031777    0.964659771    3.050617353
  133 SOLV  OW       422    3.302105291    0.859211190    1.195160755
  133 SOLV  HW1      423    3.260539920    0.927123284    1.134645412
  133 SOLV  HW2      424    3.343022786    0.905350466    1.273892208
  134 SOLV  OW       425    1.220519598    0.292469027    1.377126767
  134 SOLV  HW1      426    1.242240392    0.331336188    1.287574181
  134 SOLV  HW2      427    1.215496663    0.192848787    1.369873403
  135 SOLV  OW       428    3.440100232    2.719084382    1.508364886
  135 SOLV  HW1      429    3.443468742    2.629956731    1.553608586
  135 SOLV  HW2      430    3.399619124    2.708805159    1.417493614
  136 SOLV  OW       431    2.316937788    2.989594779    1.783903675
  136 SOLV  HW1      432    2.300825475    2.985998990    1.685265996
  136 SOLV  HW2      433    2.229273216    2.988762425    1.832030387
  137 SOLV  OW       434    1.014422452    1.987969602    2.720486843
  137 SOLV  HW1      435    1.056444522    2.062480461    2.772293773
  137 SOLV  HW2      436    0.958551538    1.932121452    2.781814358
  138 SOLV  OW       437    0.121969782    0.301913472    2.923388133
  138 SOLV  HW1      438    0.046665885    0.254220065    2.878039559
  138 SOLV  HW2      439    0.205704721    0.290387754    2.869934253
  139 SOLV  OW       440    2.418441972    0.871522329    0.699918809
  139 SOLV  HW1      441    2.497964918    0.857802993    0.758979305
  139 SOLV  HW2      442    2.371918124    0.784125322    0.685864831
  140 SOLV  OW       443    2.828113379    0.885664513    0.810234263
  140 SOLV  HW1      444    2.818913807    0.974017212    0.764284871
  140 SOLV  HW2      445    2.861775097    0.899879873    0.903330597
  141 SOLV  OW       446    2.248233688    2.029052207    1.764781966
  141 SOLV  HW1      447    2.220438838    1.955035446    1.703536790
  141 SOLV  HW2      448    2.211839082    2.115805558    1.730852799
  142 SOLV  OW       449    0.703023190    2.931611630    3.252749220
  142 SOLV  HW1      450    0.736652717    2.942030054    3.346348199
  142 SOLV  HW2      451    0.603043362    2.933671242    3.252856266
  143 SOLV  OW       452    2.596144125    0.855979979    2.496029445
  143 SOLV  HW1      453    2.523419695    0.871177325    2.562975439
  143 SOLV  HW2      454    2.658136285    0.934456197    2.495786351
  144 SOLV  OW       455    1.164393603    3.090964909    1.221868421
  144 SOLV  HW1      456    1.162285546    3.018069398    1.290304910
  144 SOLV  HW2      457    1.071073739    3.111971534    1.192683478
  145 SOLV  OW       458    0.141563847    0.085597399    1.394100758
  145 SOLV  HW1      459    0.215145556    0.018274032    1.401419126
  145 SOLV  HW2      460    0.180525093    0.177695664    1.394488497
  146 SOLV  OW       461    0.694672666    0.904219935    1.963380585
  146 SOLV  HW1      462    0.791022498    0.881120274    1.976987859
  146 SOLV  HW2      463    0.637428234    0.838826889    2.012865716
  147 SOLV  OW       464    2.216110963    1.988526030    0.643557384
  147 SOLV  HW1      465    2.273392618    2.069446096    0.630480174
  147 SOLV  HW2      466    2.273704617    1.910577240    0.668198338
  148 SOLV  OW       467    1.314498143    2.452353810    2.676762271
  148 SOLV  HW1      468    1.222978877    2.448372752    2.636632474
  148 SOLV  HW2      469    1.355321188    2.361060936    2.675738848
  149 SOLV  OW       470    0.814211056    2.974464667    0.014173861
  149 SOLV  HW1      471    0.862674928    2.892380751    0.044432188
  149 SOLV  HW2      472    0.716909335    2.965449616    0.035460999
  150 SOLV  OW       473    3.266672736    1.084161270    2.656744520
  150 SOLV  HW1      474    3.306539645    1.144951271    2.725426361
  150 SOLV  HW2      475    3.192808382    1.131755437    2.608986597
  151 SOLV  OW       476    0.661320484    0.969954010    3.115483361
  151 SOLV  HW1      477    0.583328355    1.031976669    3.123973711
  151 SOLV  HW2      478    0.702796722    0.980757968    3.025124822
  152 SOLV  OW       479    1.463625774    0.804715912    0.186891333
  152 SOLV  HW1      480    1.521803679    0.789177763    0.107041282
  152 SOLV  HW2      481    1.410011371    0.888045118    0.173335137
  153 SOLV  OW       482    3.109258737    2.632865469    1.161210471
  153 SOLV  HW1      483    3.116481057    2.533117934    1.161709942
  153 SOLV  HW2      484    3.074408728    2.663298980    1.072547373
  154 SOLV  OW       485    0.398393270    1.247354543    0.612447697
  154 SOLV  HW1      486    0.494783930    1.225508304    0.627736946
  154 SOLV  HW2      487    0.388286838    1.293602359    0.524350689
  155 SOLV  OW       488    1.303971556    3.159224793    1.535494897
  155 SOLV  HW1      489    1.390734235    3.156449333    1.585156445
  155 SOLV  HW2      490    1.298208387    3.244292082    1.483226234
  156 SOLV  OW       491    1.377295814    1.033777495    1.825875767
  156 SOLV  HW1      492    1.414337408    0.991482743    1.743167070
  156 SOLV  HW2      493    1.452044892    1.054718714    1.888928885
  157 SOLV  OW       494    1.756697003    1.669917520    0.508534922
  157 SOLV  HW1      495    1.842264952    1.670873559    0.456773541
  157 SOLV  HW2      496    1.691325276    1.732513245    0.465988330
  158 SOLV  OW       497    0.939577260    2.773513917    0.127376358
  158 SOLV  HW1      498    0.870213966    2.702925224    0.141737038
  158 SOLV  HW2      499    1.022572295    2.749377732    0.177670376
  159 SOLV  OW       500    0.441717160    0.806345410    3.409016845
  159 SOLV  HW1      501    0.524572663    0.839437803    3.454205702
  159 SOLV  HW2      502    0.460789117    0.718922031    3.364346051
  160 SOLV  OW       503    3.074375866    2.103411641    1.399650080
  160 SOLV  HW1      504    3.038139968    2.169322331    1.333748617
  160 SOLV  HW2      505    3.004041702    2.035629680    1.421072744
  161 SOLV  OW       506    2.764643329    2.240518582    1.537469593
  161 SOLV  HW1      507    2.764629804    2.311696637    1.467215734
  161 SOLV  HW2      508    2.729046346    2.278144657    1.623020841
  162 SOLV  OW       509    1.485262387    0.860570298    3.296427109
  162 SOLV  HW1      510    1.546943350    0.935709800    3.272946738
  162 SOLV  HW2      511    1.390494701    0.890701377    3.285800187
  163 SOLV  OW       512    0.904803023    2.252944047    0.258404774
  163 SOLV  HW1      513    1.000357105    2.251004635    0.228948187
  163 SOLV  HW2      514    0.898089365    2.299499222    0.346662814
  164 SOLV  OW       515    0.869222118    3.199018409    2.975044064
  164 SOLV  HW1      516    0.822232712    3.159981718    2.895858913
  164 SOLV  HW2      517    0.916405140    3.126322223    3.024954775
  165 SOLV  OW       518    0.393385778    3.469355014    1.392519085
  165 SOLV  HW1      519    0.408938003    3.373054146    1.370470033
  165 SOLV  HW2      520    0.464127413    3.525277762    1.349274544
  166 SOLV  OW       521    1.665252029    1.705587124    1.082014081
  166 SOLV  HW1      522    1.612898333    1.699344849    1.166998169
  166 SOLV  HW2      523    1.641974142    1.628421862    1.022804978
  167 SOLV  OW       524    2.393454439    3.120960724    2.164101252
  167 SOLV  HW1      525    2.330256004    3.064408037    2.217105768
  167 SOLV  HW2      526    2.343035696    3.195779467    2.120952891
  168 SOLV  OW       527    2.544124468    0.794313856    1.639500994
  168 SOLV  HW1      528    2.515979688    0.890267631    1.637950207
  168 SOLV  HW2      529    2.642923972    0.788337690    1.625199331
  169 SOLV  OW       530    1.919489969    3.392848995    0.984011196
  169 SOLV  HW1      531    1.948855361    3.487638889    0.971582459
  169 SOLV  HW2      532    1.865708319    3.385374446    1.067996681
  170 SOLV  OW       533    0.258572257    0.844120782    1.873409379
  170 SOLV  HW1      534    0.354828927    0.817121713    1.876200578
  170 SOLV  HW2      535    0.234264072    0.871220908    1.780260273
  171 SOLV  OW       536    2.307329423    1.549326214    1.106666454
  171 SOLV  HW1      537    2.289599093    1.575372014    1.011750495
  171 SOLV  HW2      538    2.247162365    1.473645057    1.132240740
  172 SOLV  OW       539    0.385339280    3.039507608    2.105987443
  172 SOLV  HW1      540    0.467301098    3.008219949    2.057991581
  172 SOLV  HW2      541    0.386895702    3.005692524    2.200084931
  173 SOLV  OW       542    0.982491320    3.190464203    3.454423710
  173 SOLV  HW1      543    1.028559832    3.153186826    3.373864631
  173 SOLV  HW2      544    0.919439227    3.122169436    3.491328515
  174 SOLV  OW       545    0.342974166    3.486936951    2.043869325
  174 SOLV  HW1      546    0.267436008    3.522055058    1.988528625
  174 SOLV  HW2      547    0.310499927    3.410919397    2.100159772
  175 SOLV  OW       548    0.444702547    2.707506699    1.110657441
  175 SOLV  HW1      549    0.538322415    2.714656484    1.145096089
  175 SOLV  HW2      550    0.384083002    2.763594946    1.167059227
  176 SOLV  OW       551    0.370904868    0.936186245    2.446634724
  176 SOLV  HW1      552    0.461962401    0.917251580    2.409889333
  176 SOLV  HW2      553    0.302389022    0.920824722    2.375418558
  177 SOLV  OW       554    1.063432036    1.843845970    1.350564899
  177 SOLV  HW1      555    1.145327194    1.876187695    1.397990756
  177 SOLV  HW2      556    1.052028339    1.745831905    1.366848488
  178 SOLV  OW       557    2.974456259    2.428730273    2.224698369
  178 SOLV  HW1      558    2.897386293    2.369575954    2.200971695
  178 SOLV  HW2      559    2.977429841    2.506412467    2.161780520
  179 SOLV  OW       560    2.031329918    0.082615866    0.586875523
  179 SOLV  HW1      561    2.016759924    0.116783234    0.494020224
  179 SOLV  HW2      562    2.072337156   -0.008507483    0.582792724
  180 SOLV  OW       563    1.353341349    1.049404913    0.138884648
  180 SOLV  HW1      564    1.341131994    1.121291208    0.207334952
  180 SOLV  HW2      565    1.404690323    1.085794029    0.061158899
  181 SOLV  OW       566    3.162687249    2.953124138    3.231533640
  181 SOLV  HW1      567    3.102511085    2.971810936    3.309196304
  181 SOLV  HW2      568    3.241423334    3.014700146    3.234825263
  182 SOLV  OW       569    1.269717406    1.712619912    1.084839411
  182 SOLV  HW1      570    1.283258192    1.691242459    0.988084226
  182 SOLV  HW2      571    1.274771839    1.811616048    1.098108450
  183 SOLV  OW       572    1.772512626    2.211071611    2.092247387
  183 SOLV  HW1      573    1.680284744    2.175133446    2.078064758
  183 SOLV  HW2      574    1.832046137    2.180387885    2.017997967
  184 SOLV  OW       575    2.227262385    0.661560012    1.435280289
  184 SOLV  HW1      576    2.193191582    0.699382306    1.521365235
  184 SOLV  HW2      577    2.242373862    0.563254641    1.445751008
  185 SOLV  OW       578    0.226888380    0.199504782    0.385098343
  185 SOLV  HW1      579    0.313473447    0.238970444    0.415879994
  185 SOLV  HW2      580    0.187790945    0.256959414    0.313179192
  186 SOLV  OW       581    1.259421067    0.000695827    1.921527991
  186 SOLV  HW1      582    1.323396304    0.035226773    1.990205436
  186 SOLV  HW2      583    1.310585759   -0.037049826    1.844331750
  187 SOLV  OW       584    2.367969630    2.872074933    0.329990746
  187 SOLV  HW1      585    2.292524049    2.852799279    0.267247817
  187 SOLV  HW2      586    2.358777261    2.965085116    0.365555133
  188 SOLV  OW       587    1.574569879    0.271337765    2.288337661
  188 SOLV  HW1      588    1.623865767    0.286666573    2.373992137
  188 SOLV  HW2      589    1.477143002    0.259583825    2.307613647
  189 SOLV  OW       590    3.323772576    3.491491388    3.188877633
  189 SOLV  HW1      591    3.338076872    3.584156121    3.223670633
  189 SOLV  HW2      592    3.397814300    3.467719101    3.125992545
  190 SOLV  OW       593    0.874902402    2.882523556    1.176557487
  190 SOLV  HW1      594    0.954468283    2.850732918    1.124979148
  190 SOLV  HW2      595    0.883449585    2.980652982    1.193857813
  191 SOLV  OW       596    2.334987608    2.480958706    1.492895998
  191 SOLV  HW1      597    2.331528739    2.479213968    1.592830221
  191 SOLV  HW2      598    2.245340235    2.456344551    1.456024956
  192 SOLV  OW       599    0.284938616    0.005268095    0.976885133
  192 SOLV  HW1      600    0.348816258   -0.054226360    0.928082725
  192 SOLV  HW2      601    0.191395670   -0.026646064    0.961627247
  193 SOLV  OW       602    3.336480485    2.758794117    1.222573667
  193 SOLV  HW1      603    3.385492532    2.769284097    1.136040206
  193 SOLV  HW2      604    3.253711224    2.704700986    1.207627017
  194 SOLV  OW       605    1.398045963    3.478994673    3.427983413
  194 SOLV  HW1      606    1.305855490    3.444788754    3.446229336
  194 SOLV  HW2      607    1.394788451    3.545247496    3.353137344
  195 SOLV  OW       608    3.283820672    2.415248385    2.290755495
  195 SOLV  HW1      609    3.364422048    2.434663387    2.234824706
  195 SOLV  HW2      610    3.201780401    2.420044317    2.233763308
  196 SOLV  OW       611    3.204755781    1.880586074    0.429368314
  196 SOLV  HW1      612    3.196217294    1.978588151    0.447392193
  196 SOLV  HW2      613    3.301534136    1.855501628    0.426771328
  197 SOLV  OW       614    3.138573484    1.876256875    2.275591531
  197 SOLV  HW1      615    3.116471438    1.972617831    2.260491115
  197 SOLV  HW2      616    3.054003352    1.823978985    2.286402133
  198 SOLV  OW       617    2.437028120    3.310893253    1.246712772
  198 SOLV  HW1      618    2.529119452    3.322759804    1.209564062
  198 SOLV  HW2      619    2.370803256    3.355470463    1.186474157
  199 SOLV  OW       620    0.292951421    0.705039293    0.671946152
  199 SOLV  HW1      621    0.328934074    0.739603025    0.585271564
  199 SOLV  HW2      622    0.301817046    0.605453680    0.674354498
  200 SOLV  OW       623    3.134525815    0.890421915    0.770274987
  200 SOLV  HW1      624    3.141389949    0.792555475    0.789692006
  200 SOLV  HW2      625    3.096661087    0.903631440    0.678657741
  201 SOLV  OW       626    0.169463207    0.903607891    2.934610405
  201 SOLV  HW1      627    0.150809951    0.807488980    2.914233214
  201 SOLV  HW2      628    0.220159512    0.910207890    3.020565773
  202 SOLV  OW       629    2.339496583    2.247868818    0.548778393
  202 SOLV  HW1      630    2.347970353    2.343959308    0.575178783
  202 SOLV  HW2      631    2.283546838    2.240826491    0.466181618
  203 SOLV  OW       632    3.134066663    0.364440264    2.839863131
  203 SOLV  HW1      633    3.113499526    0.460594488    2.821600198
  203 SOLV  HW2      634    3.166846546    0.320880004    2.756017366
  204 SOLV  OW       635    2.816994920    0.656668081    2.700263645
  204 SOLV  HW1      636    2.784300951    0.739004410    2.653856823
  204 SOLV  HW2      637    2.738787561    0.603268978    2.732416181
  205 SOLV  OW       638    0.030615180    2.935070978    1.359531717
  205 SOLV  HW1      639    0.023397664    3.033399541    1.376295541
  205 SOLV  HW2      640   -0.023223161    2.885600475    1.427764791
  206 SOLV  OW       641    0.167426830    2.575684145    1.667818847
  206 SOLV  HW1      642    0.201860901    2.636716123    1.596466786
  206 SOLV  HW2      643    0.073016410    2.550062150    1.647036888
  207 SOLV  OW       644    2.578048771    3.496206187    0.229293865
  207 SOLV  HW1      645    2.546785680    3.407176875    0.196154669
  207 SOLV  HW2      646    2.511711655    3.532577426    0.294702441
  208 SOLV  OW       647    2.821977257    1.024448363    2.507009854
  208 SOLV  HW1      648    2.830214511    1.026111888    2.606664853
  208 SOLV  HW2      649    2.865548381    1.105867335    2.468615096
  209 SOLV  OW       650    2.068460362    0.037764847    3.125760036
  209 SOLV  HW1      651    2.149479244   -0.002790185    3.083434014
  209 SOLV  HW2      652    2.046367176   -0.011866599    3.209717348
  210 SOLV  OW       653    0.464896003    1.150022468    3.239779306
  210 SOLV  HW1      654    0.495492013    1.148435790    3.334980874
  210 SOLV  HW2      655    0.506606954    1.227759998    3.192673892
  211 SOLV  OW       656    3.336563811    2.838413607    0.900445837
  211 SOLV  HW1      657    3.327400564    2.915283251    0.963749508
  211 SOLV  HW2      658    3.246794009    2.815255169    0.862958654
  212 SOLV  OW       659    2.235842294    1.845715182    1.971805180
  212 SOLV  HW1      660    2.267457845    1.897964089    1.892606451
  212 SOLV  HW2      661    2.249789333    1.899527600    2.054941069
  213 SOLV  OW       662    1.559241656    0.348743238    1.872408358
  213 SOLV  HW1      663    1.470277997    0.381718094    1.904029299
  213 SOLV  HW2      664    1.627724399    0.420561477    1.884820681
  214 SOLV  OW       665    2.671068176    3.351717507    3.442743645
  214 SOLV  HW1      666    2.600013237    3.410017542    3.403341074
  214 SOLV  HW2      667    2.628603781    3.281257516    3.499597708
  215 SOLV  OW       668    0.463787257    0.052198407    2.275409772
  215 SOLV  HW1      669    0.405216380    0.011657840    2.205210228
  215 SOLV  HW2      670    0.420509586    0.134959635    2.311181613
  216 SOLV  OW       671    1.882019142    3.152867671    2.957215254
  216 SOLV  HW1      672    1.826018101    3.220414040    3.005206662
  216 SOLV  HW2      673    1.879594902    3.171343610    2.858957668
  217 SOLV  OW       674    1.244863576    2.160962309    0.752600314
  217 SOLV  HW1      675    1.251568843    2.203559673    0.842835647
  217 SOLV  HW2      676    1.149767651    2.163141392    0.721715752
  218 SOLV  OW       677    2.897924611    0.879094959    0.123839255
  218 SOLV  HW1      678    2.802171157    0.898341834    0.102328877
  218 SOLV  HW2      679    2.905648303    0.786922246    0.161871339
  219 SOLV  OW       680    2.671410530    0.146510100    1.203158289
  219 SOLV  HW1      681    2.705319101    0.239948279    1.214189804
  219 SOLV  HW2      682    2.572972038    0.148649003    1.185626781
  220 SOLV  OW       683    2.367088764    2.978745951    1.487043923
  220 SOLV  HW1      684    2.424030037    3.058753213    1.505980771
  220 SOLV  HW2      685    2.423796875    2.905809818    1.448749550
  221 SOLV  OW       686    2.527958537    0.059011139    1.542776836
  221 SOLV  HW1      687    2.521789259    0.126860660    1.615990787
  221 SOLV  HW2      688    2.620920551    0.058140495    1.505910476
  222 SOLV  OW       689    1.883928586    1.834460047    0.997885690
  222 SOLV  HW1      690    1.874086778    1.811110096    0.901140932
  222 SOLV  HW2      691    1.807752189    1.795316072    1.049523612
  223 SOLV  OW       692    2.244304566    0.712652233    2.960586931
  223 SOLV  HW1      693    2.330682640    0.761674496    2.948853661
  223 SOLV  HW2      694    2.176116095    0.774276807    3.000015307
  224 SOLV  OW       695    2.580884049    1.481222033    3.225081433
  224 SOLV  HW1      696    2.608564478    1.538195202    3.147698543
  224 SOLV  HW2      697    2.578968232    1.385314915    3.196825922
  225 SOLV  OW       698    3.045687290    2.984614381    1.156689998
  225 SOLV  HW1      699    2.966814718    2.970818175    1.216609852
  225 SOLV  HW2      700    3.059323997    2.903167749    1.100280140
  226 SOLV  OW       701    0.429895378    1.156368400    2.889322887
  226 SOLV  HW1      702    0.491825095    1.123302365    2.818097750
  226 SOLV  HW2      703    0.470567613    1.235703505    2.934636380
  227 SOLV  OW       704    3.491459735    2.168233839    2.440288485
  227 SOLV  HW1      705    3.496943718    2.177555668    2.340865558
  227 SOLV  HW2      706    3.395870111    2.174174734    2.469083514
  228 SOLV  OW       707    1.252005799    1.466649075    1.512024292
  228 SOLV  HW1      708    1.284918817    1.559162120    1.530953874
  228 SOLV  HW2      709    1.329887493    1.404250497    1.505615016
  229 SOLV  OW       710    1.058177876    3.401837208    2.079438714
  229 SOLV  HW1      711    1.110695479    3.374054080    2.159886957
  229 SOLV  HW2      712    1.120932273    3.426819222    2.005685152
  230 SOLV  OW       713    0.506817716    1.936551805    0.968474502
  230 SOLV  HW1      714    0.418492447    1.980645176    0.952465281
  230 SOLV  HW2      715    0.494625900    1.859120624    1.030584611
  231 SOLV  OW       716    1.465826121    0.377870689    1.427974617
  231 SOLV  HW1      717    1.371812346    0.347144453    1.413163007
  231 SOLV  HW2      718    1.504471679    0.330031971    1.506842320
  232 SOLV  OW       719    3.502652784    0.432720194    2.523292391
  232 SOLV  HW1      720    3.418822826    0.403675028    2.569450619
  232 SOLV  HW2      721    3.523577801    0.369061971    2.449053441
  233 SOLV  OW       722    0.970065885    2.392252607    0.944149964
  233 SOLV  HW1      723    0.910021770    2.427596101    0.872404929
  233 SOLV  HW2      724    0.926650265    2.405209719    1.033307048
  234 SOLV  OW       725    3.388158836    0.757322568    0.109421108
  234 SOLV  HW1      726    3.482500275    0.729934125    0.090675806
  234 SOLV  HW2      727    3.325965208    0.704003374    0.052055630
  235 SOLV  OW       728    1.274523206    1.271348823    2.988369304
  235 SOLV  HW1      729    1.182328270    1.275059379    2.949813562
  235 SOLV  HW2      730    1.333209807    1.216142697    2.929120976
  236 SOLV  OW       731    2.854353488    1.701349967    1.753656690
  236 SOLV  HW1      732    2.763358527    1.664351839    1.772439817
  236 SOLV  HW2      733    2.893185207    1.655354894    1.673792783
  237 SOLV  OW       734    1.306807527    0.052504855    1.195810688
  237 SOLV  HW1      735    1.276744629    0.139262868    1.156171342
  237 SOLV  HW2      736    1.231670639   -0.013418394    1.192557012
  238 SOLV  OW       737    3.405814139    0.650252430    3.072573493
  238 SOLV  HW1      738    3.437516876    0.652444653    3.167398628
  238 SOLV  HW2      739    3.306285231    0.640612053    3.070934158
  239 SOLV  OW       740    3.225703710    0.728137646    1.483539560
  239 SOLV  HW1      741    3.134333913    0.744381799    1.446260411
  239 SOLV  HW2      742    3.251608391    0.632818364    1.467880908
  240 SOLV  OW       743    0.791889684    0.669659448    2.258424279
  240 SOLV  HW1      744    0.728434579    0.697460324    2.330553232
  240 SOLV  HW2      745    0.885648879    0.674356099    2.292910067
  241 SOLV  OW       746    0.664409268    0.142461180    2.751785338
  241 SOLV  HW1      747    0.624659663    0.174197551    2.837884310
  241 SOLV  HW2      748    0.763643082    0.135017336    2.761657464
  242 SOLV  OW       749    1.937310054    1.059785879    2.363734053
  242 SOLV  HW1      750    1.887287208    1.138868965    2.328439410
  242 SOLV  HW2      751    2.031213246    1.061722563    2.329376094
  243 SOLV  OW       752    3.481597196    1.027116507    1.348990739
  243 SOLV  HW1      753    3.554706455    1.095187468    1.344338600
  243 SOLV  HW2      754    3.520781753    0.937535966    1.369969697
  244 SOLV  OW       755    3.069849543    2.144285310    2.254625097
  244 SOLV  HW1      756    3.103928117    2.130914288    2.347694964
  244 SOLV  HW2      757    3.038675269    2.238694859    2.243807701
  245 SOLV  OW       758    0.698871034    0.902136402    0.019182038
  245 SOLV  HW1      759    0.760619887    0.913953532    0.096958778
  245 SOLV  HW2      760    0.751532669    0.904392001   -0.065808383
  246 SOLV  OW       761    1.270936844    2.785969686    2.727771679
  246 SOLV  HW1      762    1.185812385    2.733565912    2.730894213
  246 SOLV  HW2      763    1.343126425    2.735075791    2.774679623
  247 SOLV  OW       764    2.094070686    3.308579490    1.561308362
  247 SOLV  HW1      765    2.046103278    3.360118038    1.490280254
  247 SOLV  HW2      766    2.187874142    3.290473084    1.531726023
  248 SOLV  OW       767    2.275095604    3.350765712    2.044364957
  248 SOLV  HW1      768    2.233547562    3.388690939    1.961676640
  248 SOLV  HW2      769    2.371675927    3.376484435    2.047924569
  249 SOLV  OW       770    0.699684391    1.265926338    0.667948951
  249 SOLV  HW1      771    0.766487472    1.287024835    0.596574174
  249 SOLV  HW2      772    0.689220259    1.166752577    0.675514094
  250 SOLV  OW       773    2.273623273    0.550933963    2.746541065
  250 SOLV  HW1      774    2.264040649    0.620474612    2.817762782
  250 SOLV  HW2      775    2.211500048    0.571829956    2.671014368
  251 SOLV  OW       776    2.375302449    2.468066730    2.301335944
  251 SOLV  HW1      777    2.330908685    2.553700921    2.327751124
  251 SOLV  HW2      778    2.422007328    2.428912386    2.380628412
  252 SOLV  OW       779    0.178776569    0.929614202    1.628217835
  252 SOLV  HW1      780    0.141615362    0.896883422    1.541327920
  252 SOLV  HW2      781    0.200636625    1.026904839    1.620562198
  253 SOLV  OW       782    2.387323477    1.979928160    2.567674130
  253 SOLV  HW1      783    2.402326533    2.078800455    2.566642719
  253 SOLV  HW2      784    2.299759298    1.959977393    2.611678166
  254 SOLV  OW       785    2.148524765    0.939199486    0.763890735
  254 SOLV  HW1      786    2.208120238    0.992292901    0.703643840
  254 SOLV  HW2      787    2.160807377    0.969809382    0.858306704
  255 SOLV  OW       788    1.713019514    2.319187928    2.820602683
  255 SOLV  HW1      789    1.785762850    2.286620827    2.760189030
  255 SOLV  HW2      790    1.730803356    2.414300234    2.845889510
  256 SOLV  OW       791    1.992223119    2.321348925    0.155718709
  256 SOLV  HW1      792    1.919334408    2.311551048    0.223491459
  256 SOLV  HW2      793    1.970046833    2.396502334    0.093573493
  257 SOLV  OW       794    1.655304709    1.260407530    2.893372158
  257 SOLV  HW1      795    1.738407575    1.297817227    2.852184028
  257 SOLV  HW2      796    1.613763674    1.194540861    2.830619256
  258 SOLV  OW       797    2.531098339    1.940941462    1.706476038
  258 SOLV  HW1      798    2.527778219    1.893319475    1.618594190
  258 SOLV  HW2      799    2.440940236    1.978944274    1.727197632
  259 SOLV  OW       800    2.381559230    0.335798690    1.200885152
  259 SOLV  HW1      801    2.343328074    0.410476860    1.255324841
  259 SOLV  HW2      802    2.370500199    0.249532235    1.250260005
  260 SOLV  OW       803    3.452215584    1.015577137    3.035749825
  260 SOLV  HW1      804    3.538585910    0.974794398    3.006105588
  260 SOLV  HW2      805    3.381258956    0.996267228    2.967970351
  261 SOLV  OW       806    0.579487954    3.142711609    2.635384081
  261 SOLV  HW1      807    0.578844577    3.062825233    2.695546137
  261 SOLV  HW2      808    0.516870468    3.127348590    2.558933198
  262 SOLV  OW       809    1.144184997    3.181123742    2.508844146
  262 SOLV  HW1      810    1.114949774    3.233902573    2.588603321
  262 SOLV  HW2      811    1.173439283    3.243610222    2.436445877
  263 SOLV  OW       812    2.756125122    1.179478223    0.674963100
  263 SOLV  HW1      813    2.760147512    1.263919562    0.621526402
  263 SOLV  HW2      814    2.726690030    1.200439039    0.768216446
  264 SOLV  OW       815    1.048268456    1.590747899    0.445984114
  264 SOLV  HW1      816    1.133714205    1.629043684    0.410846939
  264 SOLV  HW2      817    0.970989960    1.642685531    0.409479794
  265 SOLV  OW       818    2.021481190    1.281986106    0.600728634
  265 SOLV  HW1      819    2.060266942    1.373076879    0.586581599
  265 SOLV  HW2      820    2.047296304    1.222584920    0.524524511
  266 SOLV  OW       821    2.006130783    0.304642390    3.222985634
  266 SOLV  HW1      822    2.005315433    0.205966686    3.206718795
  266 SOLV  HW2      823    2.083314477    0.345764166    3.174470337
  267 SOLV  OW       824    1.202135174    2.896381529    1.536257273
  267 SOLV  HW1      825    1.259219699    2.855055444    1.607218327
  267 SOLV  HW2      826    1.228219676    2.992161554    1.524103574
  268 SOLV  OW       827    2.741627174    2.954717066    0.180752471
  268 SOLV  HW1      828    2.807129689    2.886281899    0.148688966
  268 SOLV  HW2      829    2.787632654    3.043016104    0.190178769
  269 SOLV  OW       830    2.212030232    2.246620642    2.303151448
  269 SOLV  HW1      831    2.242429003    2.341106941    2.315337964
  269 SOLV  HW2      832    2.115203262    2.245743176    2.278171707
  270 SOLV  OW       833    3.353358044    0.749700253    2.208160075
  270 SOLV  HW1      834    3.256125414    0.729436253    2.219861163
  270 SOLV  HW2      835    3.364951560    0.847030272    2.188306989
  271 SOLV  OW       836    1.638800207    2.976929994    2.911979673
  271 SOLV  HW1      837    1.561925252    2.927976778    2.953159074
  271 SOLV  HW2      838    1.668796212    3.049742204    2.973626805
  272 SOLV  OW       839    1.234282185    2.894887030    3.396159299
  272 SOLV  HW1      840    1.193060985    2.970881541    3.345886230
  272 SOLV  HW2      841    1.208271353    2.900701407    3.492550958
  273 SOLV  OW       842    1.126387451    2.275496643    2.877087692
  273 SOLV  HW1      843    1.176338631    2.352012745    2.917731553
  273 SOLV  HW2      844    1.168828326    2.189375909    2.905082285
  274 SOLV  OW       845    0.580218669    1.663377655    2.380553356
  274 SOLV  HW1      846    0.486184248    1.697299564    2.383539798
  274 SOLV  HW2      847    0.611471094    1.660161332    2.285605600
  275 SOLV  OW       848    1.156689499    3.064682498    1.980747965
  275 SOLV  HW1      849    1.175255456    3.124645696    1.902891742
  275 SOLV  HW2      850    1.241063043    3.050083982    2.032418038
  276 SOLV  OW       851    0.380003217    3.181515071    1.872410404
  276 SOLV  HW1      852    0.477205512    3.170960171    1.851420612
  276 SOLV  HW2      853    0.353535251    3.114817814    1.942060546
  277 SOLV  OW       854    1.005857702    1.979816602    1.100721897
  277 SOLV  HW1      855    0.925778570    1.986873958    1.041226716
  277 SOLV  HW2      856    0.977399971    1.948355014    1.191288939
  278 SOLV  OW       857    0.538133695    3.236434820    0.422870409
  278 SOLV  HW1      858    0.531206792    3.283698527    0.335007871
  278 SOLV  HW2      859    0.632970752    3.208771454    0.438435039
  279 SOLV  OW       860    2.495805012    0.504942910    3.035932792
  279 SOLV  HW1      861    2.502553006    0.418831644    3.086327003
  279 SOLV  HW2      862    2.531866608    0.579357153    3.092167135
  280 SOLV  OW       863    0.563658306    0.199405276    1.821049434
  280 SOLV  HW1      864    0.516660183    0.263248510    1.882004160
  280 SOLV  HW2      865    0.497703504    0.159501949    1.757347722
  281 SOLV  OW       866    1.898106228    2.940994921    2.370635879
  281 SOLV  HW1      867    1.947488844    2.927950617    2.284654119
  281 SOLV  HW2      868    1.811338875    2.987309907    2.352527602
  282 SOLV  OW       869    3.117763454    3.507921402    0.179571779
  282 SOLV  HW1      870    3.202917484    3.505194302    0.127196303
  282 SOLV  HW2      871    3.040053846    3.498462940    0.117333573
  283 SOLV  OW       872    0.961034321    2.784040808    2.197443473
  283 SOLV  HW1      873    1.042465901    2.831412456    2.231011854
  283 SOLV  HW2      874    0.884910513    2.800022720    2.260305766
  284 SOLV  OW       875    0.305445782    0.305751016    3.224892211
  284 SOLV  HW1      876    0.371582494    0.241713840    3.263970674
  284 SOLV  HW2      877    0.267191097    0.267061755    3.140978526
  285 SOLV  OW       878    2.597523388    1.601096508    2.679349016
  285 SOLV  HW1      879    2.615341089    1.695158144    2.708276267
  285 SOLV  HW2      880    2.506890581    1.595740110    2.637412379
  286 SOLV  OW       881    1.667370203    2.225849558    1.096743495
  286 SOLV  HW1      882    1.617322486    2.139497943    1.103099146
  286 SOLV  HW2      883    1.722829101    2.226165282    1.013520826
  287 SOLV  OW       884    0.283174894    2.337690863    1.372023209
  287 SOLV  HW1      885    0.368373041    2.389794484    1.366681447
  287 SOLV  HW2      886    0.205853013    2.398250119    1.353157693
  288 SOLV  OW       887    0.425137409    0.817426374    2.687784553
  288 SOLV  HW1      888    0.400131938    0.859008321    2.600343558
  288 SOLV  HW2      889    0.389830821    0.873534386    2.762654810
  289 SOLV  OW       890    3.393270098    1.243745937    2.837557939
  289 SOLV  HW1      891    3.488930371    1.226059080    2.814363084
  289 SOLV  HW2      892    3.387904202    1.282292686    2.929682830
  290 SOLV  OW       893    0.708968298    3.507969001    3.011618491
  290 SOLV  HW1      894    0.626876896    3.531467851    3.063684358
  290 SOLV  HW2      895    0.683088242    3.481860799    2.918609983
  291 SOLV  OW       896    0.329832873    0.428973319    0.742942315
  291 SOLV  HW1      897    0.389468085    0.411670864    0.664544699
  291 SOLV  HW2      898    0.357451022    0.370625133    0.819326173
  292 SOLV  OW       899    2.304802489    1.673651285    0.063487952
  292 SOLV  HW1      900    2.390616243    1.713920954    0.031611915
  292 SOLV  HW2      901    2.228943061    1.709474228    0.009047385
  293 SOLV  OW       902    2.902225629    2.457457329    0.489139188
  293 SOLV  HW1      903    2.859032490    2.440028074    0.577639874
  293 SOLV  HW2      904    2.857388546    2.535142716    0.444908374
  294 SOLV  OW       905    0.228392738    2.669780154    2.817469854
  294 SOLV  HW1      906    0.189625275    2.665218911    2.725401742
  294 SOLV  HW2      907    0.183046669    2.602622718    2.876068766
  295 SOLV  OW       908    2.872627009    0.005528633    3.043532707
  295 SOLV  HW1      909    2.875454091   -0.031407016    2.950636202
  295 SOLV  HW2      910    2.925173485    0.090543129    3.047193405
  296 SOLV  OW       911    1.779518920    2.498973246    0.728309901
  296 SOLV  HW1      912    1.764856504    2.549990677    0.643551992
  296 SOLV  HW2      913    1.832812665    2.554734718    0.791965614
  297 SOLV  OW       914    2.319685015    2.518268542    1.775731830
  297 SOLV  HW1      915    2.378671224    2.505646438    1.855491280
  297 SOLV  HW2      916    2.228355533    2.482888910    1.795916648
  298 SOLV  OW       917    2.908774999    0.182363704    0.380009517
  298 SOLV  HW1      918    3.007378030    0.181331282    0.363334412
  298 SOLV  HW2      919    2.889410129    0.236296266    0.461973013
  299 SOLV  OW       920    3.117996818    2.371731905    1.068890626
  299 SOLV  HW1      921    3.106882845    2.341373338    0.974259238
  299 SOLV  HW2      922    3.049084993    2.327572132    1.126347518
  300 SOLV  OW       923    0.766496662    2.418362550    1.145775890
  300 SOLV  HW1      924    0.702337510    2.344188497    1.165372517
  300 SOLV  HW2      925    0.730033714    2.504296862    1.181663033
  301 SOLV  OW       926    1.816314283    0.983509268    2.123863297
  301 SOLV  HW1      927    1.852905863    1.022633299    2.208315912
  301 SOLV  HW2      928    1.889081918    0.934984291    2.075364442
  302 SOLV  OW       929    2.026054028    1.267912329    1.599948574
  302 SOLV  HW1      930    2.113463207    1.222844366    1.618126628
  302 SOLV  HW2      931    1.977163240    1.218119310    1.528309358
  303 SOLV  OW       932    1.114704475    2.634923883    1.901853359
  303 SOLV  HW1      933    1.077940877    2.652921580    1.993101869
  303 SOLV  HW2      934    1.040348066    2.607754577    1.840740878
  304 SOLV  OW       935    1.283876088    1.906806002    2.126273074
  304 SOLV  HW1      936    1.217648426    1.870788691    2.060557806
  304 SOLV  HW2      937    1.304842619    1.836586991    2.194328376
  305 SOLV  OW       938    0.078381152    2.958899121    2.603691805
  305 SOLV  HW1      939    0.161722267    3.003202780    2.636758884
  305 SOLV  HW2      940    0.080473221    2.861838652    2.627707657
  306 SOLV  OW       941    2.429770572    3.414797284    1.734566266
  306 SOLV  HW1      942    2.365538145    3.449313186    1.803013677
  306 SOLV  HW2      943    2.459022924    3.489966842    1.675440069
  307 SOLV  OW       944    0.594179592    3.484897227    1.959863600
  307 SOLV  HW1      945    0.506900978    3.436075493    1.960635140
  307 SOLV  HW2      946    0.585801935    3.567232251    1.903716840
  308 SOLV  OW       947    2.912325038    2.303746640    3.316737730
  308 SOLV  HW1      948    2.857772347    2.363371538    3.257824948
  308 SOLV  HW2      949    2.938450361    2.221626759    3.265987339
  309 SOLV  OW       950    0.973611103    0.164457662    2.455865738
  309 SOLV  HW1      951    1.016238598    0.254450205    2.446579128
  309 SOLV  HW2      952    0.894324296    0.158731132    2.395179602
  310 SOLV  OW       953    3.247594067    2.178704546    3.532128384
  310 SOLV  HW1      954    3.250917295    2.140758286    3.624599333
  310 SOLV  HW2      955    3.282162476    2.272540739    3.533361881
  311 SOLV  OW       956    3.053098614    1.099898244    1.111475139
  311 SOLV  HW1      957    2.987833687    1.025604161    1.096558380
  311 SOLV  HW2      958    3.068340959    1.111652017    1.209613652
  312 SOLV  OW       959    2.439807267    2.225095701    2.699667392
  312 SOLV  HW1      960    2.346109871    2.233337585    2.733647936
  312 SOLV  HW2      961    2.497120193    2.182850046    2.769897626
  313 SOLV  OW       962    1.330593760    3.525813921    2.464118429
  313 SOLV  HW1      963    1.305481172    3.616445149    2.430097600
  313 SOLV  HW2      964    1.302379264    3.517105039    2.559670243
  314 SOLV  OW       965    2.485459900    1.056128864    1.612399649
  314 SOLV  HW1      966    2.553759183    1.083921177    1.544849233
  314 SOLV  HW2      967    2.500105819    1.106796787    1.697361277
  315 SOLV  OW       968    1.698645947    2.304312976    0.547536248
  315 SOLV  HW1      969    1.748788853    2.365154080    0.609066514
  315 SOLV  HW2      970    1.600726853    2.310735345    0.566836260
  316 SOLV  OW       971    1.907259764    1.491338645    1.301468350
  316 SOLV  HW1      972    1.887751861    1.417404805    1.237006078
  316 SOLV  HW2      973    1.873668384    1.466125465    1.392232049
  317 SOLV  OW       974    0.718943792    0.407110824    3.124108086
  317 SOLV  HW1      975    0.792406496    0.367375893    3.179104689
  317 SOLV  HW2      976    0.758415769    0.463421331    3.051504303
  318 SOLV  OW       977    2.102608228    0.150850819    1.493129194
  318 SOLV  HW1      978    2.084359907    0.072356062    1.433902729
  318 SOLV  HW2      979    2.015968925    0.190594598    1.523398378
  319 SOLV  OW       980    2.496838242    2.261172812    1.428759437
  319 SOLV  HW1      981    2.579696320    2.306856438    1.461156067
  319 SOLV  HW2      982    2.419879264    2.324909431    1.432876268
  320 SOLV  OW       983    0.432211870    2.899050369    3.253947688
  320 SOLV  HW1      984    0.402421595    2.916150965    3.160020443
  320 SOLV  HW2      985    0.361676030    2.930465994    3.317507040
  321 SOLV  OW       986    2.544302199    2.786960977    0.138846963
  321 SOLV  HW1      987    2.493373506    2.782443960    0.224799128
  321 SOLV  HW2      988    2.597871576    2.871373463    0.136261870
  322 SOLV  OW       989    1.210766412    0.611945341    2.974773921
  322 SOLV  HW1      990    1.287670168    0.554372813    3.002578242
  322 SOLV  HW2      991    1.139905351    0.555017060    2.933063547
  323 SOLV  OW       992    1.907951752    2.546179388    1.694952847
  323 SOLV  HW1      993    1.968435822    2.527707223    1.772429670
  323 SOLV  HW2      994    1.876725210    2.459655122    1.655702535
  324 SOLV  OW       995    1.884056413    1.726266752    3.297986548
  324 SOLV  HW1      996    1.931525995    1.647867488    3.257963672
  324 SOLV  HW2      997    1.845061287    1.782418650    3.224994171
  325 SOLV  OW       998    3.358352332    1.277808276    2.093502492
  325 SOLV  HW1      999    3.451998127    1.301645464    2.119270763
  325 SOLV  HW2     1000    3.296465015    1.299554879    2.168992280
  326 SOLV  OW      1001    3.494821402    0.142028364    0.787260312
  326 SOLV  HW1     1002    3.480451380    0.166243758    0.883224018
  326 SOLV  HW2     1003    3.539981373    0.217828041    0.740177205
  327 SOLV  OW      1004    3.139522511    0.607621535    0.760220939
  327 SOLV  HW1     1005    3.191377360    0.559685967    0.831027118
  327 SOLV  HW2     1006    3.183351865    0.593416041    0.671466158
  328 SOLV  OW      1007    0.425333659    2.759458489    0.216639649
  328 SOLV  HW1     1008    0.416671775    2.670833722    0.171116217
  328 SOLV  HW2     1009    0.431333158    2.745678938    0.315512846
  329 SOLV  OW      1010    0.814821930    2.778439525    1.944018303
  329 SOLV  HW1     1011    0.820352242    2.868397893    1.900674081
  329 SOLV  HW2     1012    0.877560450    2.775036199    2.021826729
  330 SOLV  OW      1013    2.746073205    0.502924962    1.918860713
  330 SOLV  HW1     1014    2.724279800    0.530664507    2.012433063
  330 SOLV  HW2     1015    2.820321567    0.435940337    1.920411540
  331 SOLV  OW      1016    1.927516011    3.110590173    0.976527340
  331 SOLV  HW1     1017    1.897282356    3.195738038    0.933658423
  331 SOLV  HW2     1018    2.026710592    3.112985154    0.989042906
  332 SOLV  OW      1019    3.503449657    1.819965434    1.472861570
  332 SOLV  HW1     1020    3.561042471    1.750484406    1.429784033
  332 SOLV  HW2     1021    3.425749508    1.840423559    1.413310829
  333 SOLV  OW      1022    2.793383826    1.931546487    0.936209404
  333 SOLV  HW1     1023    2.695814094    1.920414825    0.917283021
  333 SOLV  HW2     1024    2.809254806    1.924298695    1.034685191
  334 SOLV  OW      1025    0.925526374    2.776924431    0.847368281
  334 SOLV  HW1     1026    0.845446863    2.727692566    0.881482098
  334 SOLV  HW2     1027    0.987360078    2.796705813    0.923430819
  335 SOLV  OW      1028    1.901580118    2.692159970    0.879050534
  335 SOLV  HW1     1029    1.959251702    2.695296869    0.797403588
  335 SOLV  HW2     1030    1.840400286    2.771271090    0.879679998
  336 SOLV  OW      1031    0.893695963    0.735803954    0.937970535
  336 SOLV  HW1     1032    0.820962941    0.777555547    0.992456671
  336 SOLV  HW2     1033    0.964653194    0.700225639    0.998808504
  337 SOLV  OW      1034    1.237553410    3.349841468    2.297398936
  337 SOLV  HW1     1035    1.316027871    3.337699754    2.236601563
  337 SOLV  HW2     1036    1.254482303    3.427087500    2.358622557
  338 SOLV  OW      1037    2.934760517    2.976889340    2.327836128
  338 SOLV  HW1     1038    2.988935283    2.921502706    2.264597390
  338 SOLV  HW2     1039    2.930368968    3.071013489    2.294323834
  339 SOLV  OW      1040    0.437552524    2.139894732    3.304746792
  339 SOLV  HW1     1041    0.498411666    2.117291163    3.228671857
  339 SOLV  HW2     1042    0.391984298    2.056826000    3.336765930
  340 SOLV  OW      1043    1.832904838    2.233201297    0.879481477
  340 SOLV  HW1     1044    1.827075626    2.312280089    0.818534227
  340 SOLV  HW2     1045    1.927540901    2.201106160    0.883451366
  341 SOLV  OW      1046    0.619819391    0.399896915    1.394506208
  341 SOLV  HW1     1047    0.565852383    0.471594434    1.438651684
  341 SOLV  HW2     1048    0.704909405    0.386231810    1.445248344
  342 SOLV  OW      1049    1.629891317    0.406940922    3.153699656
  342 SOLV  HW1     1050    1.703855372    0.471206882    3.133668259
  342 SOLV  HW2     1051    1.665279575    0.313448508    3.150737302
  343 SOLV  OW      1052    0.142258921    1.751516029    1.042007543
  343 SOLV  HW1     1053    0.179987679    1.804257852    0.965871282
  343 SOLV  HW2     1054    0.216989769    1.711625707    1.095166603
  344 SOLV  OW      1055    0.138998905    1.642899700    1.349198628
  344 SOLV  HW1     1056    0.228243587    1.598687540    1.358285483
  344 SOLV  HW2     1057    0.073654371    1.578254973    1.309789775
  345 SOLV  OW      1058    1.528957547    0.453661273    0.553025913
  345 SOLV  HW1     1059    1.564669644    0.533935243    0.600800420
  345 SOLV  HW2     1060    1.505626489    0.478492397    0.459000752
  346 SOLV  OW      1061    2.001389810    1.584558609    2.903397144
  346 SOLV  HW1     1062    1.983188564    1.490611205    2.874341837
  346 SOLV  HW2     1063    2.096536889    1.607830759    2.883223408
  347 SOLV  OW      1064    2.243780861    0.158254264    0.778334218
  347 SOLV  HW1     1065    2.204419467    0.101395289    0.850579258
  347 SOLV  HW2     1066    2.200584382    0.135770488    0.690983560
  348 SOLV  OW      1067    1.521405700    0.841558674    0.454935068
  348 SOLV  HW1     1068    1.513377100    0.825581501    0.356545581
  348 SOLV  HW2     1069    1.430564549    0.857490276    0.493616856
  349 SOLV  OW      1070    3.468263484    2.563779145    2.128657204
  349 SOLV  HW1     1071    3.555363946    2.603080723    2.099149833
  349 SOLV  HW2     1072    3.397946822    2.634894076    2.128728690
  350 SOLV  OW      1073    2.996136862    3.370433221    1.389432836
  350 SOLV  HW1     1074    3.078161730    3.367195202    1.446560498
  350 SOLV  HW2     1075    3.012479318    3.319749096    1.304779551
  351 SOLV  OW      1076    2.963689614    0.339543415    0.995221531
  351 SOLV  HW1     1077    3.016021708    0.359389614    1.078103218
  351 SOLV  HW2     1078    3.024420077    0.300476485    0.926031329
  352 SOLV  OW      1079    1.532643535    2.148519621    2.956791211
  352 SOLV  HW1     1080    1.486265152    2.060956894    2.943233330
  352 SOLV  HW2     1081    1.551789639    2.190188141    2.867914173
  353 SOLV  OW      1082    2.381323081    0.131392133    2.505785156
  353 SOLV  HW1     1083    2.356660537    0.055269614    2.565776152
  353 SOLV  HW2     1084    2.357287476    0.108583742    2.411424736
  354 SOLV  OW      1085    1.453125655    3.156893315    1.811434558
  354 SOLV  HW1     1086    1.500036885    3.157339158    1.899757164
  354 SOLV  HW2     1087    1.364663963    3.202660634    1.820464763
  355 SOLV  OW      1088    0.384901133    0.339082201    1.973623936
  355 SOLV  HW1     1089    0.340642384    0.321800006    2.061627643
  355 SOLV  HW2     1090    0.315080906    0.353488241    1.903483355
  356 SOLV  OW      1091    0.093225391    3.275253118    1.553131023
  356 SOLV  HW1     1092    0.142099370    3.339341135    1.612327980
  356 SOLV  HW2     1093    0.127234596    3.283850207    1.459473763
  357 SOLV  OW      1094    0.801741408    3.383106694    1.651799706
  357 SOLV  HW1     1095    0.841653945    3.292209662    1.663913818
  357 SOLV  HW2     1096    0.715646872    3.375253867    1.601519693
  358 SOLV  OW      1097    2.356416308    2.853620333    1.063112740
  358 SOLV  HW1     1098    2.452733993    2.866148916    1.039277415
  358 SOLV  HW2     1099    2.322904244    2.935168184    1.110324766
  359 SOLV  OW      1100    0.754252906    0.786004665    2.739220528
  359 SOLV  HW1     1101    0.745500532    0.842242946    2.656987141
  359 SOLV  HW2     1102    0.663253646    0.761066002    2.772368692
  360 SOLV  OW      1103    0.645528633    0.965349509    0.741449291
  360 SOLV  HW1     1104    0.596014296    0.901741455    0.800644569
  360 SOLV  HW2     1105    0.628518678    0.941892788    0.645730127
  361 SOLV  OW      1106    0.029280409    2.791988883    0.792105534
  361 SOLV  HW1     1107   -0.056961649    2.807880020    0.840185603
  361 SOLV  HW2     1108    0.012862057    2.791707961    0.693453659
  362 SOLV  OW      1109    3.456330617    1.549137169    0.552295320
  362 SOLV  HW1     1110    3.524927044    1.480856470    0.527113855
  362 SOLV  HW2     1111    3.364868182    1.511685682    0.537006746
  363 SOLV  OW      1112    2.838853839    2.932833377    1.331663011
  363 SOLV  HW1     1113    2.743332006    2.905733518    1.319693410
  363 SOLV  HW2     1114    2.857111364    2.948537796    1.428731022
  364 SOLV  OW      1115    1.070066930    1.893366059    0.617282481
  364 SOLV  HW1     1116    1.035671369    1.982552249    0.646684811
  364 SOLV  HW2     1117    1.053836006    1.825980749    0.689376268
  365 SOLV  OW      1118    1.667080814    2.835054721    1.474390334
  365 SOLV  HW1     1119    1.595628138    2.825882937    1.405018575
  365 SOLV  HW2     1120    1.628393883    2.876484514    1.556784959
  366 SOLV  OW      1121    0.762481160    1.320831342    3.470569528
  366 SOLV  HW1     1122    0.704846266    1.239751731    3.480793773
  366 SOLV  HW2     1123    0.843988084    1.297297094    3.417625944
  367 SOLV  OW      1124    1.719898053    1.125467818    0.144749148
  367 SOLV  HW1     1125    1.631087465    1.152194805    0.107327423
  367 SOLV  HW2     1126    1.783707039    1.202093421    0.137068683
  368 SOLV  OW      1127    1.422339998    0.041454152    3.167492172
  368 SOLV  HW1     1128    1.337974305    0.093071212    3.152649038
  368 SOLV  HW2     1129    1.495414578    0.080178997    3.111254589
  369 SOLV  OW      1130    0.153931369    0.054853426    1.846346340
  369 SOLV  HW1     1131    0.204075487   -0.002721639    1.781752988
  369 SOLV  HW2     1132    0.070768972    0.007577137    1.875510426
  370 SOLV  OW      1133    0.652277344    0.876705665    1.128223589
  370 SOLV  HW1     1134    0.583673843    0.844412316    1.063012162
  370 SOLV  HW2     1135    0.670310977    0.973773854    1.112274203
  371 SOLV  OW      1136    0.156596408    3.330960752    0.798013338
  371 SOLV  HW1     1137    0.238311427    3.322026023    0.741048218
  371 SOLV  HW2     1138    0.079321909    3.359301474    0.741200852
  372 SOLV  OW      1139    1.717552149    1.915626467    3.191256021
  372 SOLV  HW1     1140    1.735051703    2.003744263    3.147314946
  372 SOLV  HW2     1141    1.713562632    1.928052893    3.290409968
  373 SOLV  OW      1142    2.024745529    0.875028771    2.990064646
  373 SOLV  HW1     1143    1.952364989    0.930786504    2.949394875
  373 SOLV  HW2     1144    2.010598377    0.868990561    3.088884240
  374 SOLV  OW      1145    3.413611659    1.436372719    3.057012116
  374 SOLV  HW1     1146    3.441266350    1.387321057    3.139663654
  374 SOLV  HW2     1147    3.484964777    1.501673345    3.031584282
  375 SOLV  OW      1148    1.929063151    2.623605429    1.152005720
  375 SOLV  HW1     1149    1.942706454    2.601589971    1.055406675
  375 SOLV  HW2     1150    1.925139806    2.722897337    1.163309803
  376 SOLV  OW      1151    1.552108243    1.843228425    0.403010078
  376 SOLV  HW1     1152    1.562868203    1.839434962    0.303654349
  376 SOLV  HW2     1153    1.463426665    1.883676992    0.425396587
  377 SOLV  OW      1154    2.701874910    3.026403565    3.338621838
  377 SOLV  HW1     1155    2.654267578    3.080900130    3.269589587
  377 SOLV  HW2     1156    2.741050385    3.087096989    3.407783264
  378 SOLV  OW      1157    0.868638541    1.336894132    0.456696037
  378 SOLV  HW1     1158    0.964593696    1.324639602    0.482082188
  378 SOLV  HW2     1159    0.858336032    1.422249357    0.405604782
  379 SOLV  OW      1160    3.171418094    2.730642844    0.564197497
  379 SOLV  HW1     1161    3.123763750    2.717662733    0.651161842
  379 SOLV  HW2     1162    3.249224364    2.668008331    0.559176930
  380 SOLV  OW      1163    0.392212304    1.608327310    0.187688520
  380 SOLV  HW1     1164    0.292236778    1.608614589    0.185445443
  380 SOLV  HW2     1165    0.427234507    1.673191407    0.120099577
  381 SOLV  OW      1166    2.942464319    1.236339552    3.242058148
  381 SOLV  HW1     1167    3.030740340    1.189429250    3.245031483
  381 SOLV  HW2     1168    2.944401276    1.314923179    3.303887144
  382 SOLV  OW      1169    0.343025543    1.464437249    0.797769867
  382 SOLV  HW1     1170    0.359683529    1.383690243    0.741163947
  382 SOLV  HW2     1171    0.246409944    1.489661259    0.792216739
  383 SOLV  OW      1172    1.578987014    1.080891210    2.032993338
  383 SOLV  HW1     1173    1.673097385    1.062005816    2.061072271
  383 SOLV  HW2     1174    1.551442204    1.170774842    2.067110899
  384 SOLV  OW      1175    0.881225115    1.798358225    0.346669808
  384 SOLV  HW1     1176    0.796064882    1.824390590    0.392185923
  384 SOLV  HW2     1177    0.957965466    1.845619020    0.390017100
  385 SOLV  OW      1178    1.160323221    1.460357888    1.145592099
  385 SOLV  HW1     1179    1.212456770    1.543192645    1.125041443
  385 SOLV  HW2     1180    1.107132524    1.433671860    1.065215447
  386 SOLV  OW      1181    1.024279257    1.068966109    3.380280925
  386 SOLV  HW1     1182    1.117828282    1.033743359    3.383387036
  386 SOLV  HW2     1183    0.961264646    0.994311301    3.358890306
  387 SOLV  OW      1184    2.203035863    0.658573827    3.309210914
  387 SOLV  HW1     1185    2.289080137    0.709345541    3.304716129
  387 SOLV  HW2     1186    2.137025033    0.709691377    3.364266735
  388 SOLV  OW      1187    1.891030565    1.888178625    2.708567373
  388 SOLV  HW1     1188    1.921513781    1.796399384    2.683082213
  388 SOLV  HW2     1189    1.791749699    1.888151965    2.720630796
  389 SOLV  OW      1190    1.834378983    3.236391707    3.349536499
  389 SOLV  HW1     1191    1.750736623    3.192605214    3.316539585
  389 SOLV  HW2     1192    1.868616618    3.186885628    3.429405622
  390 SOLV  OW      1193    1.027590235    0.674890006    3.228401930
  390 SOLV  HW1     1194    1.014281816    0.653553476    3.131613999
  390 SOLV  HW2     1195    1.120245905    0.649075019    3.255764910
  391 SOLV  OW      1196    2.498492778    2.802184057    2.321263620
  391 SOLV  HW1     1197    2.532585001    2.879654235    2.374521018
  391 SOLV  HW2     1198    2.571373883    2.734575856    2.310414870
  392 SOLV  OW      1199    2.586660541    3.137971275    2.957674080
  392 SOLV  HW1     1200    2.651008788    3.186237104    3.017087315
  392 SOLV  HW2     1201    2.618837189    3.044467005    2.942717138
  393 SOLV  OW      1202    1.018105631    1.574024716    1.357428191
  393 SOLV  HW1     1203    1.056844219    1.548678898    1.268778041
  393 SOLV  HW2     1204    1.049251602    1.509389490    1.427100003
  394 SOLV  OW      1205    0.382327336    0.509248608    2.589558752
  394 SOLV  HW1     1206    0.357617860    0.604516061    2.607325527
  394 SOLV  HW2     1207    0.348615245    0.451644588    2.664038974
  395 SOLV  OW      1208    0.555517531    1.413264333    1.158691884
  395 SOLV  HW1     1209    0.579874141    1.403901391    1.062147524
  395 SOLV  HW2     1210    0.463414410    1.377202552    1.173464423
  396 SOLV  OW      1211    1.051382197    0.533038293    1.147568843
  396 SOLV  HW1     1212    1.097361217    0.621628602    1.153728767
  396 SOLV  HW2     1213    1.022776412    0.503939633    1.238866141
  397 SOLV  OW      1214    1.434194128    1.573322262    1.298935701
  397 SOLV  HW1     1215    1.354261623    1.614990845    1.255636945
  397 SOLV  HW2     1216    1.451867086    1.618276151    1.386497303
  398 SOLV  OW      1217    3.440550190    1.933886704    1.048869262
  398 SOLV  HW1     1218    3.470441389    1.839014953    1.059261597
  398 SOLV  HW2     1219    3.497350295    1.993155454    1.105992379
  399 SOLV  OW      1220    1.757852273    2.928310673    0.847109067
  399 SOLV  HW1     1221    1.752006241    2.892839229    0.753784709
  399 SOLV  HW2     1222    1.812609090    3.011996083    0.847572171
  400 SOLV  OW      1223    3.482429481    1.125674976    0.322082565
  400 SOLV  HW1     1224    3.456470335    1.072289214    0.241598251
  400 SOLV  HW2     1225    3.400788163    1.146647044    0.375902226
  401 SOLV  OW      1226    1.833242682    0.417675224    2.539304671
  401 SOLV  HW1     1227    1.811264731    0.320171654    2.542756323
  401 SOLV  HW2     1228    1.818425020    0.458375887    2.629448131
  402 SOLV  OW      1229    1.211047668    0.837651066    0.513783468
  402 SOLV  HW1     1230    1.193761778    0.739673735    0.523960769
  402 SOLV  HW2     1231    1.147918539    0.888845992    0.572056345
  403 SOLV  OW      1232    1.584922447    3.520635154    0.417953113
  403 SOLV  HW1     1233    1.547122096    3.479673636    0.334916429
  403 SOLV  HW2     1234    1.679127995    3.549564946    0.400922463
  404 SOLV  OW      1235    1.637176523    1.441500366    0.653249082
  404 SOLV  HW1     1236    1.669215651    1.404528183    0.740476964
  404 SOLV  HW2     1237    1.657282462    1.539383551    0.649160055
  405 SOLV  OW      1238    1.169483518    2.741649413    0.261308390
  405 SOLV  HW1     1239    1.177144201    2.772330201    0.356186125
  405 SOLV  HW2     1240    1.196654663    2.645605803    0.255055428
  406 SOLV  OW      1241    0.737775874    0.047624211    3.353829871
  406 SOLV  HW1     1242    0.743373843    0.140628092    3.390172036
  406 SOLV  HW2     1243    0.809024854    0.034447597    3.284897176
  407 SOLV  OW      1244    1.564116013    2.572495839    3.494465893
  407 SOLV  HW1     1245    1.467325614    2.573446602    3.469346716
  407 SOLV  HW2     1246    1.618974437    2.547339117    3.414729376
  408 SOLV  OW      1247    1.929056592    1.485644529    3.176111029
  408 SOLV  HW1     1248    1.992181816    1.509069701    3.102184739
  408 SOLV  HW2     1249    1.973468122    1.421734303    3.238894193
  409 SOLV  OW      1250    2.857461073    0.827586842    2.303902236
  409 SOLV  HW1     1251    2.910916503    0.889422460    2.246278251
  409 SOLV  HW2     1252    2.795941519    0.880964099    2.361934456
  410 SOLV  OW      1253    2.127154792    2.622631281    3.390758469
  410 SOLV  HW1     1254    2.217808912    2.603935489    3.428626823
  410 SOLV  HW2     1255    2.126750092    2.713266456    3.348488317
  411 SOLV  OW      1256    0.959113949    3.119559322    1.588920987
  411 SOLV  HW1     1257    1.018192268    3.038924449    1.585852141
  411 SOLV  HW2     1258    0.990917106    3.186729055    1.522000651
  412 SOLV  OW      1259    3.052909360    1.704061367    1.927296948
  412 SOLV  HW1     1260    2.978532649    1.703028180    1.860447113
  412 SOLV  HW2     1261    3.032867302    1.638872414    2.000443300
  413 SOLV  OW      1262    2.880870108    3.506047746    2.786973074
  413 SOLV  HW1     1263    2.806660110    3.466597632    2.732762953
  413 SOLV  HW2     1264    2.886813931    3.604222292    2.768845734
  414 SOLV  OW      1265    1.961006438    3.033465653    2.104096762
  414 SOLV  HW1     1266    2.009280744    3.012639387    2.019021904
  414 SOLV  HW2     1267    1.950890387    3.132538286    2.113266104
  415 SOLV  OW      1268    0.434414792    3.145817709    2.409741696
  415 SOLV  HW1     1269    0.450066639    3.213209061    2.337526413
  415 SOLV  HW2     1270    0.341654266    3.109312781    2.401709505
  416 SOLV  OW      1271    2.237139361    2.762789836    2.313667568
  416 SOLV  HW1     1272    2.323809382    2.806895193    2.290325154
  416 SOLV  HW2     1273    2.241746954    2.727698904    2.407204814
  417 SOLV  OW      1274    3.205133522    0.247603627    0.469741475
  417 SOLV  HW1     1275    3.186018650    0.280148385    0.562355217
  417 SOLV  HW2     1276    3.281282151    0.299714531    0.431171452
  418 SOLV  OW      1277    0.643139493    0.098430191    1.370819480
  418 SOLV  HW1     1278    0.700585646    0.099074550    1.452680676
  418 SOLV  HW2     1279    0.601835815    0.188659238    1.358392801
  419 SOLV  OW      1280    0.043315359    2.392574891    3.328238274
  419 SOLV  HW1     1281   -0.004929058    2.383443917    3.415364092
  419 SOLV  HW2     1282    0.068484312    2.488306730    3.313966772
  420 SOLV  OW      1283    3.251651285    1.344456077    2.419717988
  420 SOLV  HW1     1284    3.289015877    1.437222546    2.419396681
  420 SOLV  HW2     1285    3.326232997    1.278534339    2.429401069
  421 SOLV  OW      1286    2.126330501    2.896734219    3.328595906
  421 SOLV  HW1     1287    2.089838807    2.902099842    3.235636806
  421 SOLV  HW2     1288    2.051979419    2.909062340    3.394335701
  422 SOLV  OW      1289    2.058458918    2.043607584    0.906072013
  422 SOLV  HW1     1290    2.016945308    1.967531402    0.955964851
  422 SOLV  HW2     1291    2.116790386    2.007757500    0.833185588
  423 SOLV  OW      1292    0.569433247    1.132238867    2.625604806
  423 SOLV  HW1     1293    0.537548467    1.217661565    2.584516927
  423 SOLV  HW2     1294    0.551473877    1.056392419    2.562941602
  424 SOLV  OW      1295    0.006790315    2.046726024    2.683139819
  424 SOLV  HW1     1296   -0.005354340    2.086468085    2.592181951
  424 SOLV  HW2     1297   -0.076674717    1.998559422    2.709856600
  425 SOLV  OW      1298    1.511684593    2.243993844    2.364303832
  425 SOLV  HW1     1299    1.440061419    2.185992682    2.325469792
  425 SOLV  HW2     1300    1.536987332    2.314530689    2.298074588
  426 SOLV  OW      1301    0.598352133    1.386207385    0.900767252
  426 SOLV  HW1     1302    0.636817551    1.335680193    0.823504682
  426 SOLV  HW2     1303    0.519669095    1.439607552    0.869791746
  427 SOLV  OW      1304    2.843424436    0.407154715    3.357153828
  427 SOLV  HW1     1305    2.836942464    0.448359906    3.266259892
  427 SOLV  HW2     1306    2.795909343    0.319155558    3.357307509
  428 SOLV  OW      1307    0.055968229    0.780685295    1.434799801
  428 SOLV  HW1     1308    0.026857952    0.686753608    1.452997128
  428 SOLV  HW2     1309    0.145781669    0.779801448    1.390816763
  429 SOLV  OW      1310    0.785319571    2.062351755    2.021229405
  429 SOLV  HW1     1311    0.797638311    2.108534305    2.109079469
  429 SOLV  HW2     1312    0.805553821    2.126162079    1.946925975
  430 SOLV  OW      1313    0.913206018    1.137927777    2.590567387
  430 SOLV  HW1     1314    0.970310298    1.138288051    2.508474569
  430 SOLV  HW2     1315    0.848331705    1.061982722    2.585679487
  431 SOLV  OW      1316    0.089713861    2.546806156    0.935920366
  431 SOLV  HW1     1317    0.089608701    2.641279199    0.903132373
  431 SOLV  HW2     1318    0.115360960    2.485605687    0.861094296
  432 SOLV  OW      1319    3.179505275    2.500092287    3.162453072
  432 SOLV  HW1     1320    3.220013005    2.470401534    3.075969801
  432 SOLV  HW2     1321    3.079914816    2.502274965    3.153582498
  433 SOLV  OW      1322    2.734190521    2.867346849    1.967972427
  433 SOLV  HW1     1323    2.739242721    2.860794276    1.868306826
  433 SOLV  HW2     1324    2.667898783    2.937772783    1.993412785
  434 SOLV  OW      1325    0.121177861    1.706661170    1.682659751
  434 SOLV  HW1     1326    0.217069714    1.712035092    1.654776842
  434 SOLV  HW2     1327    0.066450388    1.768073443    1.625782519
  435 SOLV  OW      1328    0.674895275    3.198901237    1.973430172
  435 SOLV  HW1     1329    0.760263803    3.157008074    1.942464377
  435 SOLV  HW2     1330    0.660842026    3.285407143    1.925255711
  436 SOLV  OW      1331    2.801908184    1.978944934    1.485981497
  436 SOLV  HW1     1332    2.714810465    1.936619190    1.510965781
  436 SOLV  HW2     1333    2.803812474    2.073292816    1.519096652
  437 SOLV  OW      1334    0.361594761    1.934040208    2.058087960
  437 SOLV  HW1     1335    0.347285488    2.018052388    2.005753053
  437 SOLV  HW2     1336    0.391753011    1.957146814    2.150598831
  438 SOLV  OW      1337    0.306407760    2.047585853    2.699705569
  438 SOLV  HW1     1338    0.346285333    2.124345873    2.649508823
  438 SOLV  HW2     1339    0.230558323    2.080413549    2.756018725
  439 SOLV  OW      1340    0.216414366    0.973727393    2.134793887
  439 SOLV  HW1     1341    0.156466034    0.925678986    2.198821558
  439 SOLV  HW2     1342    0.195137742    0.945103838    2.041359426
  440 SOLV  OW      1343    0.954677565    2.448338629    1.733993116
  440 SOLV  HW1     1344    0.923383216    2.354756013    1.750217115
  440 SOLV  HW2     1345    0.876932591    2.505306185    1.707335355
  441 SOLV  OW      1346    0.778568782    3.386946973    0.036073078
  441 SOLV  HW1     1347    0.845369338    3.333453109   -0.015674176
  441 SOLV  HW2     1348    0.728307176    3.446813164   -0.026308887
  442 SOLV  OW      1349    2.118213658    1.191782848    2.995105335
  442 SOLV  HW1     1350    2.142757225    1.094864040    2.992957140
  442 SOLV  HW2     1351    2.169469048    1.237517608    3.067778826
  443 SOLV  OW      1352    2.072311142    0.197443778    2.233598202
  443 SOLV  HW1     1353    2.058506394    0.134168935    2.309804597
  443 SOLV  HW2     1354    1.986837181    0.245714230    2.214471917
  444 SOLV  OW      1355    0.400092709    3.027577961    0.755439489
  444 SOLV  HW1     1356    0.317054690    2.986631128    0.793232372
  444 SOLV  HW2     1357    0.462261016    2.955201985    0.725488874
  445 SOLV  OW      1358    0.968329650    0.610958023    1.422859729
  445 SOLV  HW1     1359    1.027936476    0.542281574    1.464484593
  445 SOLV  HW2     1360    0.884780637    0.619833007    1.477107192
  446 SOLV  OW      1361    2.666075453    1.356532264    2.355653744
  446 SOLV  HW1     1362    2.643958391    1.453785975    2.348282621
  446 SOLV  HW2     1363    2.704721147    1.324505743    2.269151983
  447 SOLV  OW      1364    1.054548256    1.472406449    0.899387409
  447 SOLV  HW1     1365    1.049838756    1.402207855    0.828311128
  447 SOLV  HW2     1366    1.077740100    1.560373541    0.857845515
  448 SOLV  OW      1367    2.761770379    1.696273726    0.358031320
  448 SOLV  HW1     1368    2.836886520    1.631983090    0.373015908
  448 SOLV  HW2     1369    2.680567166    1.646211439    0.328030900
  449 SOLV  OW      1370    1.714854898    3.012989337    0.207427251
  449 SOLV  HW1     1371    1.643938129    2.990508980    0.140590559
  449 SOLV  HW2     1372    1.787047968    3.065944021    0.162867846
  450 SOLV  OW      1373    2.587007231    1.689241700    1.846549293
  450 SOLV  HW1     1374    2.580893863    1.784978361    1.818311319
  450 SOLV  HW2     1375    2.496289212    1.647386506    1.842236134
  451 SOLV  OW      1376    2.401867711    1.071072860    3.175091730
  451 SOLV  HW1     1377    2.325700945    1.135385385    3.183127622
  451 SOLV  HW2     1378    2.403395065    1.011082049    3.255096041
  452 SOLV  OW      1379    2.816932770    0.668545106    0.285480511
  452 SOLV  HW1     1380    2.753425158    0.605837121    0.240353345
  452 SOLV  HW2     1381    2.906130079    0.624365409    0.295171763
  453 SOLV  OW      1382    2.906428353    2.226433225    1.832798625
  453 SOLV  HW1     1383    2.882518982    2.129468738    1.827480284
  453 SOLV  HW2     1384    2.960108487    2.251966930    1.752372290
  454 SOLV  OW      1385    2.124033547    0.270428401    1.745514114
  454 SOLV  HW1     1386    2.168055240    0.360149804    1.749038862
  454 SOLV  HW2     1387    2.142404484    0.227771397    1.656952790
  455 SOLV  OW      1388    1.245045068    0.942314172    2.692838946
  455 SOLV  HW1     1389    1.299594895    0.868609954    2.652913742
  455 SOLV  HW2     1390    1.243790174    1.020417539    2.630387327
  456 SOLV  OW      1391    3.228333820    1.605048005    1.693946633
  456 SOLV  HW1     1392    3.194762698    1.672893831    1.628589652
  456 SOLV  HW2     1393    3.180118516    1.615840271    1.780897197
  457 SOLV  OW      1394    0.555695350    1.351860235    3.096511608
  457 SOLV  HW1     1395    0.592145640    1.389838244    3.011486273
  457 SOLV  HW2     1396    0.550304159    1.423972175    3.165584198
  458 SOLV  OW      1397    1.603190788    0.688381377    0.652972826
  458 SOLV  HW1     1398    1.556591166    0.709568086    0.738888984
  458 SOLV  HW2     1399    1.606493962    0.770352726    0.595773340
  459 SOLV  OW      1400    1.573640060    1.344016853    1.372674485
  459 SOLV  HW1     1401    1.526678780    1.422686693    1.332576594
  459 SOLV  HW2     1402    1.641531284    1.375912967    1.438822864
  460 SOLV  OW      1403    1.776106318    1.429050695    2.519735766
  460 SOLV  HW1     1404    1.751018727    1.497383913    2.588315274
  460 SOLV  HW2     1405    1.868835440    1.396226086    2.537783451
  461 SOLV  OW      1406    1.742552394    0.558124286    2.756974808
  461 SOLV  HW1     1407    1.814705553    0.559674503    2.826210126
  461 SOLV  HW2     1408    1.655356164    0.582991711    2.799168878
  462 SOLV  OW      1409    2.337794457    0.758353981    0.381679173
  462 SOLV  HW1     1410    2.326436687    0.702854909    0.464096204
  462 SOLV  HW2     1411    2.434929869    0.764281354    0.358629761
  463 SOLV  OW      1412    0.654062252    3.389989576    2.762601351
  463 SOLV  HW1     1413    0.622871455    3.300276032    2.731314365
  463 SOLV  HW2     1414    0.746855063    3.406509347    2.729182631
  464 SOLV  OW      1415    3.381090863    2.335148217    1.134593897
  464 SOLV  HW1     1416    3.425961556    2.326285888    1.045656420
  464 SOLV  HW2     1417    3.283311703    2.351253862    1.121120111
  465 SOLV  OW      1418    0.124777144    1.437918511    1.740575727
  465 SOLV  HW1     1419    0.110811009    1.531483631    1.708135154
  465 SOLV  HW2     1420    0.179325674    1.439509953    1.824383734
  466 SOLV  OW      1421    1.097686707    1.200154264    2.284900335
  466 SOLV  HW1     1422    1.020986975    1.174260557    2.226177027
  466 SOLV  HW2     1423    1.183144106    1.167713804    2.244325138
  467 SOLV  OW      1424    3.190676598    1.648688731    1.172915981
  467 SOLV  HW1     1425    3.230353205    1.684634715    1.088453725
  467 SOLV  HW2     1426    3.203949165    1.549624638    1.176429346
  468 SOLV  OW      1427    0.103580320    3.274781264    2.419076423
  468 SOLV  HW1     1428    0.007168292    3.263596975    2.443197526
  468 SOLV  HW2     1429    0.151122099    3.322397130    2.493067279
  469 SOLV  OW      1430    0.222883026    0.663280552    0.981044564
  469 SOLV  HW1     1431    0.305698639    0.637024050    1.030580987
  469 SOLV  HW2     1432    0.246061080    0.683923849    0.885974904
  470 SOLV  OW      1433    0.444438858    2.240620993    2.892357358
  470 SOLV  HW1     1434    0.483773179    2.179794082    2.823404194
  470 SOLV  HW2     1435    0.344657744    2.237801676    2.886246567
  471 SOLV  OW      1436    1.192925572    2.827518225    0.527526925
  471 SOLV  HW1     1437    1.096168594    2.846136717    0.544658631
  471 SOLV  HW2     1438    1.235366398    2.792350227    0.610977059
  472 SOLV  OW      1439    1.714828391    0.149173247    3.149327946
  472 SOLV  HW1     1440    1.800024531    0.107141315    3.118076635
  472 SOLV  HW2     1441    1.719319046    0.164096825    3.248114490
  473 SOLV  OW      1442    1.665552151    3.419053129    3.520097790
  473 SOLV  HW1     1443    1.698835536    3.369586115    3.439804292
  473 SOLV  HW2     1444    1.566025553    3.427511798    3.515125423
  474 SOLV  OW      1445    2.688071205    3.352213958    1.143780044
  474 SOLV  HW1     1446    2.687226782    3.420704303    1.070910420
  474 SOLV  HW2     1447    2.776214918    3.304967617    1.144076534
  475 SOLV  OW      1448    2.121282806    1.435922368    2.281500031
  475 SOLV  HW1     1449    2.064558439    1.410691772    2.203093142
  475 SOLV  HW2     1450    2.168406588    1.521996392    2.262203145
  476 SOLV  OW      1451    0.275290300    0.342421393    1.412942380
  476 SOLV  HW1     1452    0.336418797    0.399047103    1.468250136
  476 SOLV  HW2     1453    0.183633697    0.382433996    1.413042646
  477 SOLV  OW      1454    2.755317327    0.170797110    0.154542551
  477 SOLV  HW1     1455    2.819390995    0.198541457    0.226144346
  477 SOLV  HW2     1456    2.710198863    0.085671157    0.181372451
  478 SOLV  OW      1457    0.482537784    0.518347256    0.336519830
  478 SOLV  HW1     1458    0.514859043    0.570276016    0.257396409
  478 SOLV  HW2     1459    0.382807156    0.523871330    0.341515688
  479 SOLV  OW      1460    2.998920121    3.238307243    2.668087579
  479 SOLV  HW1     1461    3.010911241    3.269758636    2.573921542
  479 SOLV  HW2     1462    2.936606496    3.300031055    2.716143282
  480 SOLV  OW      1463    1.458271247    2.603073986    2.865764719
  480 SOLV  HW1     1464    1.421954560    2.538475416    2.798609823
  480 SOLV  HW2     1465    1.558008156    2.605718323    2.858900446
  481 SOLV  OW      1466    2.339071743    2.383690993    1.115700530
  481 SOLV  HW1     1467    2.276857935    2.305915275    1.106722817
  481 SOLV  HW2     1468    2.289168765    2.468500915    1.097835342
  482 SOLV  OW      1469    1.872471139    1.162544612    0.813033382
  482 SOLV  HW1     1470    1.970832410    1.157043660    0.830210681
  482 SOLV  HW2     1471    1.856201838    1.213745817    0.728689052
  483 SOLV  OW      1472    1.292772988    3.023773400    0.948484093
  483 SOLV  HW1     1473    1.307067183    3.100331277    0.885741337
  483 SOLV  HW2     1474    1.248798543    3.056894645    1.031978041
  484 SOLV  OW      1475    1.098770459    1.059821703    0.267881366
  484 SOLV  HW1     1476    1.122898084    1.086252917    0.361259668
  484 SOLV  HW2     1477    1.181001275    1.030029135    0.219397188
  485 SOLV  OW      1478    3.531116322    2.087059255    0.676520658
  485 SOLV  HW1     1479    3.562699069    2.086935509    0.581629419
  485 SOLV  HW2     1480    3.490956205    1.998115073    0.698381466
  486 SOLV  OW      1481    1.025702023    2.228178144    3.437975354
  486 SOLV  HW1     1482    1.063093480    2.153488197    3.382974988
  486 SOLV  HW2     1483    0.935660816    2.202067177    3.472797857
  487 SOLV  OW      1484    2.052343861    2.849700792    2.685369515
  487 SOLV  HW1     1485    1.966381336    2.849412037    2.634259287
  487 SOLV  HW2     1486    2.066799549    2.940053199    2.725733388
  488 SOLV  OW      1487    2.391746873    1.764570865    0.700366691
  488 SOLV  HW1     1488    2.436857651    1.730336369    0.617945341
  488 SOLV  HW2     1489    2.330307982    1.694338151    0.736322889
  489 SOLV  OW      1490    0.763384614    2.207614074    0.020846700
  489 SOLV  HW1     1491    0.667375315    2.232106780    0.034420867
  489 SOLV  HW2     1492    0.814809950    2.226845425    0.104438692
  490 SOLV  OW      1493    1.818940677    0.982655089    2.856377650
  490 SOLV  HW1     1494    1.834011793    0.960761066    2.759964220
  490 SOLV  HW2     1495    1.723927481    0.962916354    2.880562512
  491 SOLV  OW      1496    2.044989736    1.044381694    1.990145470
  491 SOLV  HW1     1497    2.119474646    1.001746508    1.938804228
  491 SOLV  HW2     1498    2.083012608    1.099552411    2.064389554
  492 SOLV  OW      1499    2.889092720    1.780958976    2.273350165
  492 SOLV  HW1     1500    2.814540623    1.726836464    2.312247429
  492 SOLV  HW2     1501    2.855066411    1.833154630    2.195132241
  493 SOLV  OW      1502    0.006369905    3.438883829    2.701290931
  493 SOLV  HW1     1503    0.093829262    3.446286248    2.653355938
  493 SOLV  HW2     1504    0.021550788    3.401212884    2.792680605
  494 SOLV  OW      1505    2.743221595    1.088445293    3.397198020
  494 SOLV  HW1     1506    2.683268981    1.137320958    3.460590545
  494 SOLV  HW2     1507    2.785521145    1.153708773    3.334324622
  495 SOLV  OW      1508    1.617207496    2.641441361    0.221436823
  495 SOLV  HW1     1509    1.599415710    2.617186680    0.126059757
  495 SOLV  HW2     1510    1.530355925    2.652123617    0.269855812
  496 SOLV  OW      1511    2.948022135    3.461531736    1.903198872
  496 SOLV  HW1     1512    2.920774514    3.486365287    1.996166346
  496 SOLV  HW2     1513    2.926512930    3.365252323    1.886777728
  497 SOLV  OW      1514    2.822370137    0.071747645    1.410741749
  497 SOLV  HW1     1515    2.764593278    0.077499493    1.329313045
  497 SOLV  HW2     1516    2.871251975   -0.015501688    1.410810601
  498 SOLV  OW      1517    2.962115070    0.808015941    1.906272834
  498 SOLV  HW1     1518    2.913114097    0.724553119    1.881075061
  498 SOLV  HW2     1519    3.060580920    0.792661423    1.897866254
  499 SOLV  OW      1520    0.796607572    0.506549862    0.173310527
  499 SOLV  HW1     1521    0.833487190    0.464441913    0.256189734
  499 SOLV  HW2     1522    0.822654159    0.603069926    0.170562233
  500 SOLV  OW      1523    2.782694487    1.401552179    0.179770398
  500 SOLV  HW1     1524    2.751873691    1.306771099    0.171498369
  500 SOLV  HW2     1525    2.879513470    1.403038466    0.204782446
  501 SOLV  OW      1526    3.456586030    1.784775713    0.421607825
  501 SOLV  HW1     1527    3.552155770    1.807159262    0.402446649
  501 SOLV  HW2     1528    3.450821244    1.691895143    0.458237740
  502 SOLV  OW      1529    2.180010538    0.667645402    2.487835924
  502 SOLV  HW1     1530    2.197656336    0.597329455    2.418941326
  502 SOLV  HW2     1531    2.178014421    0.757492498    2.443975528
  503 SOLV  OW      1532    1.687858427    3.408327013    1.737962122
  503 SOLV  HW1     1533    1.691331728    3.430693604    1.835367930
  503 SOLV  HW2     1534    1.728753666    3.318299056    1.722976666
  504 SOLV  OW      1535    1.890318445    1.954665509    2.241995716
  504 SOLV  HW1     1536    1.907451213    1.861233754    2.210706029
  504 SOLV  HW2     1537    1.881404720    2.015185078    2.162875921
  505 SOLV  OW      1538    1.087273901    1.712070563    1.663165961
  505 SOLV  HW1     1539    1.002195475    1.741842760    1.619842740
  505 SOLV  HW2     1540    1.110405023    1.620091652    1.631440586
  506 SOLV  OW      1541    1.197271922    2.246753665    1.919785625
  506 SOLV  HW1     1542    1.204904160    2.151682768    1.889726781
  506 SOLV  HW2     1543    1.225751211    2.307516097    1.845643354
  507 SOLV  OW      1544    1.919483167    0.185891345    2.901398420
  507 SOLV  HW1     1545    1.979432867    0.261157611    2.874138204
  507 SOLV  HW2     1546    1.953038578    0.145776078    2.986644170
  508 SOLV  OW      1547    2.110223909    1.525082665    0.554230802
  508 SOLV  HW1     1548    2.185390553    1.510312230    0.489937008
  508 SOLV  HW2     1549    2.055815578    1.603523614    0.524420523
  509 SOLV  OW      1550    1.909109877    0.225525650    0.783731133
  509 SOLV  HW1     1551    1.963132079    0.176572907    0.715269608
  509 SOLV  HW2     1552    1.812480216    0.202151465    0.772862162
  510 SOLV  OW      1553    1.916630452    1.266941621    1.116282307
  510 SOLV  HW1     1554    1.867216069    1.184610698    1.144237312
  510 SOLV  HW2     1555    1.958914290    1.251699004    1.026943900
  511 SOLV  OW      1556    3.474357053    2.131016572    1.277806027
  511 SOLV  HW1     1557    3.429815367    2.157462919    1.363352850
  511 SOLV  HW2     1558    3.466193147    2.205506840    1.211578058
  512 SOLV  OW      1559    1.669141908    2.020257476    0.766908808
  512 SOLV  HW1     1560    1.726853895    2.101906499    0.769100696
  512 SOLV  HW2     1561    1.618247215    2.013124466    0.852703858
  513 SOLV  OW      1562    1.230662011    0.312636892    1.106929741
  513 SOLV  HW1     1563    1.147625286    0.368018079    1.100629081
  513 SOLV  HW2     1564    1.286651946    0.327144438    1.025342412
  514 SOLV  OW      1565    1.467329877    1.297941958    1.000774242
  514 SOLV  HW1     1566    1.480941312    1.214956033    0.946643095
  514 SOLV  HW2     1567    1.421475074    1.274622178    1.086539008
  515 SOLV  OW      1568    3.400235001    3.121140380    3.241551595
  515 SOLV  HW1     1569    3.375055562    3.212279167    3.274131443
  515 SOLV  HW2     1570    3.398986862    3.119982995    3.141557470
  516 SOLV  OW      1571    2.160296389    0.301524258    2.859814378
  516 SOLV  HW1     1572    2.232404068    0.264076993    2.918123008
  516 SOLV  HW2     1573    2.184881842    0.394353265    2.831885661
  517 SOLV  OW      1574    0.087075632    1.347190154    0.481802679
  517 SOLV  HW1     1575    0.183955962    1.368397493    0.468914944
  517 SOLV  HW2     1576    0.061964112    1.269607807    0.423906774
  518 SOLV  OW      1577    1.327470343    3.006897747    2.582563808
  518 SOLV  HW1     1578    1.304308666    2.930674426    2.643022782
  518 SOLV  HW2     1579    1.244174933    3.056596816    2.558201589
  519 SOLV  OW      1580    0.381572050    0.918371874    1.314794125
  519 SOLV  HW1     1581    0.465155024    0.902055301    1.262356720
  519 SOLV  HW2     1582    0.318148906    0.842301717    1.300903571
  520 SOLV  OW      1583    0.607803765    2.096733594    0.270916765
  520 SOLV  HW1     1584    0.617550002    2.170804230    0.337390906
  520 SOLV  HW2     1585    0.512799484    2.091950805    0.240069867
  521 SOLV  OW      1586    0.116393354    3.350405467    0.459982328
  521 SOLV  HW1     1587    0.196670682    3.352067349    0.519602691
  521 SOLV  HW2     1588    0.036924099    3.384606546    0.510148650
  522 SOLV  OW      1589    0.854649609    0.950165680    2.278967149
  522 SOLV  HW1     1590    0.878964876    1.017544997    2.209178660
  522 SOLV  HW2     1591    0.921121169    0.875455450    2.277739265
  523 SOLV  OW      1592    0.910040512    0.706919017    2.001884553
  523 SOLV  HW1     1593    0.926009397    0.615679354    1.964174214
  523 SOLV  HW2     1594    0.863548326    0.698854700    2.090061566
  524 SOLV  OW      1595    1.638529330    0.834415677    2.243833193
  524 SOLV  HW1     1596    1.677795165    0.744237542    2.261938513
  524 SOLV  HW2     1597    1.702426596    0.888127306    2.188752602
  525 SOLV  OW      1598    2.488135138    2.115941539    3.224382958
  525 SOLV  HW1     1599    2.535891277    2.038560552    3.266018580
  525 SOLV  HW2     1600    2.402979793    2.084042907    3.182753690
  526 SOLV  OW      1601    1.139595632    1.315678005    0.108314479
  526 SOLV  HW1     1602    1.093726702    1.401018775    0.133108812
  526 SOLV  HW2     1603    1.075441266    1.239503139    0.117440661
  527 SOLV  OW      1604    3.520952610    0.358671138    3.151201690
  527 SOLV  HW1     1605    3.574052572    0.350393218    3.066860035
  527 SOLV  HW2     1606    3.464912173    0.441410823    3.147304538
  528 SOLV  OW      1607    0.530721408    2.442236257    2.109038352
  528 SOLV  HW1     1608    0.592713303    2.428933922    2.031695411
  528 SOLV  HW2     1609    0.581925225    2.434085919    2.194558001
  529 SOLV  OW      1610    2.998579141    3.116883523    1.942360620
  529 SOLV  HW1     1611    2.921501239    3.116852944    1.878635540
  529 SOLV  HW2     1612    3.083184293    3.098454441    1.892318897
  530 SOLV  OW      1613    3.380024337    0.353595034    3.528275148
  530 SOLV  HW1     1614    3.357505906    0.285753993    3.458327619
  530 SOLV  HW2     1615    3.476571051    0.345187825    3.552975704
  531 SOLV  OW      1616    0.140036058    0.655191560    0.101921541
  531 SOLV  HW1     1617    0.170783777    0.735004444    0.153749407
  531 SOLV  HW2     1618    0.211954908    0.626979102    0.038412456
  532 SOLV  OW      1619    0.719925263    2.452711256    2.346553925
  532 SOLV  HW1     1620    0.814534382    2.451300351    2.314190628
  532 SOLV  HW2     1621    0.701156219    2.540415130    2.390780310
  533 SOLV  OW      1622    0.055145084    0.228767100    2.364166320
  533 SOLV  HW1     1623    0.047140590    0.272357895    2.274514831
  533 SOLV  HW2     1624   -0.009352268    0.152561736    2.370037531
  534 SOLV  OW      1625    0.011142614    2.390141902    2.613011867
  534 SOLV  HW1     1626   -0.047123300    2.461928174    2.574882072
  534 SOLV  HW2     1627   -0.011538864    2.302618423    2.570266840
  535 SOLV  OW      1628    1.697605150    2.016342232    2.413458409
  535 SOLV  HW1     1629    1.673360654    2.112651087    2.401683499
  535 SOLV  HW2     1630    1.778359868    1.995336413    2.358329362
  536 SOLV  OW      1631    2.983092285    0.570544826    1.723235308
  536 SOLV  HW1     1632    3.075071924    0.560550745    1.761209518
  536 SOLV  HW2     1633    2.943536420    0.480047751    1.707498921
  537 SOLV  OW      1634    3.256228274    0.296967158    2.278230344
  537 SOLV  HW1     1635    3.164453908    0.292863432    2.238701557
  537 SOLV  HW2     1636    3.322432719    0.318848767    2.206536255
  538 SOLV  OW      1637    3.378135815    2.995901474    0.482881192
  538 SOLV  HW1     1638    3.433666147    3.026985442    0.405733009
  538 SOLV  HW2     1639    3.291668456    2.958872444    0.448911986
  539 SOLV  OW      1640    1.639704042    1.214596171    1.728779724
  539 SOLV  HW1     1641    1.588500983    1.294356602    1.760695653
  539 SOLV  HW2     1642    1.734349822    1.220904470    1.760473180
  540 SOLV  OW      1643    0.685531659    0.888966145    2.490676410
  540 SOLV  HW1     1644    0.637842443    0.804224796    2.467299985
  540 SOLV  HW2     1645    0.740540471    0.918842047    2.412681768
  541 SOLV  OW      1646    0.599411008    3.263462077    1.059961351
  541 SOLV  HW1     1647    0.528220107    3.333516027    1.065086340
  541 SOLV  HW2     1648    0.667365261    3.289966583    0.991538932
  542 SOLV  OW      1649    2.830379232    3.450048919    0.383707643
  542 SOLV  HW1     1650    2.815107346    3.548640053    0.376865256
  542 SOLV  HW2     1651    2.872701490    3.428936130    0.471817212
  543 SOLV  OW      1652    1.419049134    2.294534370    0.581049156
  543 SOLV  HW1     1653    1.396121895    2.264296348    0.488519109
  543 SOLV  HW2     1654    1.361195663    2.246598816    0.647056501
  544 SOLV  OW      1655    0.709951493    0.502290669    1.800164796
  544 SOLV  HW1     1656    0.656494482    0.439086891    1.744043364
  544 SOLV  HW2     1657    0.789961731    0.454784226    1.836818556
  545 SOLV  OW      1658    0.688574740    2.042893673    1.411260235
  545 SOLV  HW1     1659    0.635287400    2.009647017    1.489088239
  545 SOLV  HW2     1660    0.720008818    1.965148452    1.356765496
  546 SOLV  OW      1661    1.135260961    3.343471582    0.617342603
  546 SOLV  HW1     1662    1.159838328    3.405615487    0.542937309
  546 SOLV  HW2     1663    1.085258146    3.265210046    0.580236872
  547 SOLV  OW      1664    0.461035531    2.461831494    0.995464688
  547 SOLV  HW1     1665    0.394879832    2.391430754    1.021332968
  547 SOLV  HW2     1666    0.445066940    2.544173917    1.049932436
  548 SOLV  OW      1667    0.769048820    2.977323157    2.367989891
  548 SOLV  HW1     1668    0.820887148    3.040371040    2.425777981
  548 SOLV  HW2     1669    0.731370007    3.027079220    2.289847271
  549 SOLV  OW      1670    0.869391130    2.677474102    2.901988148
  549 SOLV  HW1     1671    0.892862057    2.698245501    2.807015580
  549 SOLV  HW2     1672    0.811186740    2.596198396    2.904906744
  550 SOLV  OW      1673    3.234006591    2.421227582    0.147557077
  550 SOLV  HW1     1674    3.207388320    2.401064436    0.241827323
  550 SOLV  HW2     1675    3.152780888    2.445378871    0.094445478
  551 SOLV  OW      1676    3.165433416    2.802549926    3.006495923
  551 SOLV  HW1     1677    3.249823606    2.751471341    2.990019985
  551 SOLV  HW2     1678    3.179581635    2.866868275    3.081762899
  552 SOLV  OW      1679    1.479709823    0.802629513    0.898425974
  552 SOLV  HW1     1680    1.466879770    0.765458237    0.990371327
  552 SOLV  HW2     1681    1.457455808    0.900122955    0.898509744
  553 SOLV  OW      1682    2.785101031    3.140442021    0.822658807
  553 SOLV  HW1     1683    2.767177177    3.231062335    0.860959678
  553 SOLV  HW2     1684    2.708819867    3.079482598    0.844230835
  554 SOLV  OW      1685    1.733041674    2.642023674    0.500196877
  554 SOLV  HW1     1686    1.695824837    2.734759574    0.504300138
  554 SOLV  HW2     1687    1.791582536    2.633156431    0.419598230
  555 SOLV  OW      1688    2.177798039    1.099020292    2.538278727
  555 SOLV  HW1     1689    2.260812212    1.066284342    2.493126934
  555 SOLV  HW2     1690    2.136524046    1.024288726    2.590368741
  556 SOLV  OW      1691    2.592061312    0.571829578    1.441540947
  556 SOLV  HW1     1692    2.531436389    0.636291806    1.488139833
  556 SOLV  HW2     1693    2.622393600    0.611359727    1.354826944
  557 SOLV  OW      1694    0.138767105    1.134370950    2.511706275
  557 SOLV  HW1     1695    0.161391168    1.173004793    2.601135874
  557 SOLV  HW2     1696    0.215202921    1.078680884    2.479175042
  558 SOLV  OW      1697    1.409723358    3.416483479    0.189505209
  558 SOLV  HW1     1698    1.388682305    3.452577228    0.098641248
  558 SOLV  HW2     1699    1.332864182    3.361419732    0.222098922
  559 SOLV  OW      1700    1.173171378    1.149948104    0.722595024
  559 SOLV  HW1     1701    1.083028525    1.111381626    0.742234784
  559 SOLV  HW2     1702    1.168721410    1.204052253    0.638619952
  560 SOLV  OW      1703    3.460570284    2.518118799    0.031056378
  560 SOLV  HW1     1704    3.381053318    2.480833545    0.078899105
  560 SOLV  HW2     1705    3.430015913    2.581920084   -0.039639179
  561 SOLV  OW      1706    1.555866629    3.189914218    3.312211099
  561 SOLV  HW1     1707    1.507292942    3.109302182    3.346012790
  561 SOLV  HW2     1708    1.491675547    3.266033618    3.302961150
  562 SOLV  OW      1709    0.935406062    3.427252537    2.549887880
  562 SOLV  HW1     1710    0.973499147    3.490015789    2.481991269
  562 SOLV  HW2     1711    0.846069364    3.394791509    2.518816098
  563 SOLV  OW      1712    1.041234250    0.875445005    1.832344520
  563 SOLV  HW1     1713    1.060500609    0.967837691    1.865399928
  563 SOLV  HW2     1714    1.001431268    0.821221111    1.906342571
  564 SOLV  OW      1715    2.489527502    0.135464447    0.666343550
  564 SOLV  HW1     1716    2.541274275    0.108963308    0.747719862
  564 SOLV  HW2     1717    2.410714451    0.190712647    0.693513523
  565 SOLV  OW      1718    0.261577954    2.285850114    2.555845728
  565 SOLV  HW1     1719    0.302099502    2.351870584    2.492592372
  565 SOLV  HW2     1720    0.174200445    2.321118856    2.589356578
  566 SOLV  OW      1721    1.351120387    1.205939932    1.468364134
  566 SOLV  HW1     1722    1.348310448    1.118925566    1.517586178
  566 SOLV  HW2     1723    1.436131291    1.211869309    1.416017929
  567 SOLV  OW      1724    1.251989983    1.161990672    2.506726555
  567 SOLV  HW1     1725    1.218966218    1.191576780    2.417082492
  567 SOLV  HW2     1726    1.332946170    1.215172377    2.531620552
  568 SOLV  OW      1727    1.849434586    0.625080910    0.585417706
  568 SOLV  HW1     1728    1.850488418    0.624873815    0.485412941
  568 SOLV  HW2     1729    1.757943854    0.649335535    0.617716672
  569 SOLV  OW      1730    0.917819275    0.555277543    2.936531978
  569 SOLV  HW1     1731    0.906052762    0.640957673    2.886307360
  569 SOLV  HW2     1732    0.955498735    0.485708343    2.875357914
  570 SOLV  OW      1733    3.337029917    1.844462844    3.110453987
  570 SOLV  HW1     1734    3.286949218    1.787204946    3.045528456
  570 SOLV  HW2     1735    3.272489853    1.901606069    3.161159155
  571 SOLV  OW      1736    0.487319912    0.804833274    1.573713197
  571 SOLV  HW1     1737    0.440558580    0.844966635    1.494945455
  571 SOLV  HW2     1738    0.540942696    0.875354722    1.620112313
  572 SOLV  OW      1739    0.960298802    1.459753003    2.989139846
  572 SOLV  HW1     1740    0.960713887    1.368409392    2.948419715
  572 SOLV  HW2     1741    1.002854682    1.524575541    2.925982326
  573 SOLV  OW      1742    3.356638090    0.965658875    3.379218899
  573 SOLV  HW1     1743    3.368484127    0.873171757    3.415379214
  573 SOLV  HW2     1744    3.388397169    0.968693020    3.284435302
  574 SOLV  OW      1745    1.347442582    0.857998666    2.075950862
  574 SOLV  HW1     1746    1.439487410    0.819140422    2.080409357
  574 SOLV  HW2     1747    1.336521588    0.908005709    1.990031542
  575 SOLV  OW      1748    2.532114071    0.729113982    0.019121949
  575 SOLV  HW1     1749    2.486665691    0.658974420    0.074047134
  575 SOLV  HW2     1750    2.618191140    0.692850126   -0.016620622
  576 SOLV  OW      1751    2.365910686    0.409625403    2.512985169
  576 SOLV  HW1     1752    2.382470354    0.311292293    2.505341994
  576 SOLV  HW2     1753    2.358624404    0.434776611    2.609506014
  577 SOLV  OW      1754    2.637412575    1.523471241    2.056827362
  577 SOLV  HW1     1755    2.607276786    1.564734877    1.970856878
  577 SOLV  HW2     1756    2.703475257    1.450894491    2.037590451
  578 SOLV  OW      1757    1.815599462    1.428400802    1.540400569
  578 SOLV  HW1     1758    1.861048998    1.512583690    1.569543402
  578 SOLV  HW2     1759    1.846447331    1.352371938    1.597581498
  579 SOLV  OW      1760    0.296421641    3.085490617    0.257506411
  579 SOLV  HW1     1761    0.333825735    3.174240736    0.230560619
  579 SOLV  HW2     1762    0.356993574    3.042813113    0.324673213
  580 SOLV  OW      1763    1.785459265    0.581634419    2.049441168
  580 SOLV  HW1     1764    1.705826748    0.638087544    2.027671353
  580 SOLV  HW2     1765    1.844031969    0.574119213    1.968726305
  581 SOLV  OW      1766    0.950953866    2.318395339    2.676125246
  581 SOLV  HW1     1767    0.868097838    2.353318133    2.719908507
  581 SOLV  HW2     1768    1.014045212    2.284913887    2.746126291
  582 SOLV  OW      1769    1.191591817    0.517941921    0.053585077
  582 SOLV  HW1     1770    1.105475253    0.568059366    0.044971655
  582 SOLV  HW2     1771    1.199863916    0.452726451   -0.021783480
  583 SOLV  OW      1772    1.916685356    0.055659296    1.802839531
  583 SOLV  HW1     1773    1.876210244    0.022928061    1.717442644
  583 SOLV  HW2     1774    1.991358311    0.118910434    1.782214984
  584 SOLV  OW      1775    1.880271063    0.449636494    1.799272831
  584 SOLV  HW1     1776    1.951419070    0.379940168    1.790213006
  584 SOLV  HW2     1777    1.805382481    0.429189375    1.736222459
  585 SOLV  OW      1778    2.181329033    0.482659816    3.110009270
  585 SOLV  HW1     1779    2.225788145    0.514025424    3.026096462
  585 SOLV  HW2     1780    2.187125490    0.554289195    3.179560389
  586 SOLV  OW      1781    0.345874288    0.271460618    0.961436432
  586 SOLV  HW1     1782    0.324987563    0.175744906    0.981537985
  586 SOLV  HW2     1783    0.416765205    0.303950178    1.024051768
  587 SOLV  OW      1784    1.009599593    2.042691809    1.559451288
  587 SOLV  HW1     1785    1.001427446    1.975086283    1.486207578
  587 SOLV  HW2     1786    1.018216347    2.134039494    1.519661404
  588 SOLV  OW      1787    2.915100415    0.257036626    1.894231450
  588 SOLV  HW1     1788    2.873895698    0.183338452    1.947829234
  588 SOLV  HW2     1789    2.908502318    0.235128327    1.796874474
  589 SOLV  OW      1790    2.960413875    1.479152780    3.370260536
  589 SOLV  HW1     1791    2.883650578    1.539835113    3.390917697
  589 SOLV  HW2     1792    3.044011621    1.533220175    3.360789182
  590 SOLV  OW      1793    0.469766635    2.667017261    0.491869442
  590 SOLV  HW1     1794    0.526615861    2.735027371    0.538182824
  590 SOLV  HW2     1795    0.436257302    2.600554868    0.558667600
  591 SOLV  OW      1796    0.426659547    1.556545438    2.717870881
  591 SOLV  HW1     1797    0.340470883    1.542261849    2.766545350
  591 SOLV  HW2     1798    0.434401862    1.652657560    2.691332935
  592 SOLV  OW      1799    1.303400220    3.198160013    2.884737952
  592 SOLV  HW1     1800    1.363173963    3.200791490    2.804610353
  592 SOLV  HW2     1801    1.218202417    3.151382025    2.861214055
  593 SOLV  OW      1802    0.850113300    0.045091503    2.049110684
  593 SOLV  HW1     1803    0.758068823    0.013460264    2.026108338
  593 SOLV  HW2     1804    0.909440390   -0.033821745    2.065072540
  594 SOLV  OW      1805    0.704320756    2.590288824    0.161045604
  594 SOLV  HW1     1806    0.635983896    2.519352922    0.178361737
  594 SOLV  HW2     1807    0.755210623    2.567939017    0.077905140
  595 SOLV  OW      1808    0.824837419    2.623832061    0.403747685
  595 SOLV  HW1     1809    0.777208852    2.605625771    0.317723408
  595 SOLV  HW2     1810    0.891166178    2.551046084    0.421152209
  596 SOLV  OW      1811    1.902365082    2.631942916    3.080020717
  596 SOLV  HW1     1812    1.937924518    2.724045330    3.095979924
  596 SOLV  HW2     1813    1.978654455    2.568110181    3.069665468
  597 SOLV  OW      1814    2.892787135    3.427786346    0.079644570
  597 SOLV  HW1     1815    2.829243322    3.439041678    0.156046957
  597 SOLV  HW2     1816    2.842379603    3.398302578   -0.001544010
  598 SOLV  OW      1817    0.866711136    3.170846917    2.638825151
  598 SOLV  HW1     1818    0.768807830    3.153882710    2.627455970
  598 SOLV  HW2     1819    0.891354688    3.256017439    2.592557346
  599 SOLV  OW      1820    2.155771976    1.915833947    1.239969971
  599 SOLV  HW1     1821    2.100926397    1.986763652    1.195668404
  599 SOLV  HW2     1822    2.198341937    1.953242394    1.322371549
  600 SOLV  OW      1823    3.531204230    1.225239499    0.725792996
  600 SOLV  HW1     1824    3.571807784    1.302718747    0.677315190
  600 SOLV  HW2     1825    3.591657997    1.145916284    0.718377406
  601 SOLV  OW      1826    0.526425928    3.306076455    1.579545027
  601 SOLV  HW1     1827    0.559840660    3.229695316    1.634783101
  601 SOLV  HW2     1828    0.498826747    3.272487982    1.489479147
  602 SOLV  OW      1829    1.601917570    1.906641190    1.483476027
  602 SOLV  HW1     1830    1.537839457    1.945096904    1.417027473
  602 SOLV  HW2     1831    1.678427731    1.864057052    1.435174827
  603 SOLV  OW      1832    3.236982948    2.003337450    0.877627014
  603 SOLV  HW1     1833    3.322063532    1.991099420    0.928732243
  603 SOLV  HW2     1834    3.213205226    2.100452347    0.875286301
  604 SOLV  OW      1835    2.513231809    0.072189007    3.088867381
  604 SOLV  HW1     1836    2.523066082    0.169449791    3.109967869
  604 SOLV  HW2     1837    2.596279458    0.039289884    3.043897080
  605 SOLV  OW      1838    2.155878546    2.462297317    3.005316520
  605 SOLV  HW1     1839    2.172528586    2.428953249    3.098112904
  605 SOLV  HW2     1840    2.224723335    2.530842535    2.981648532
  606 SOLV  OW      1841    2.497541988    1.974640553    0.840063212
  606 SOLV  HW1     1842    2.485393363    1.899966140    0.774657662
  606 SOLV  HW2     1843    2.459759023    1.947786739    0.928681101
  607 SOLV  OW      1844    3.040365076    0.966381744    2.147220403
  607 SOLV  HW1     1845    3.134971821    0.991787053    2.167365872
  607 SOLV  HW2     1846    3.035801058    0.923946459    2.056776711
  608 SOLV  OW      1847    3.458778674    0.880909059    0.491981536
  608 SOLV  HW1     1848    3.383100860    0.936949112    0.458300629
  608 SOLV  HW2     1849    3.527321578    0.939784821    0.534847951
  609 SOLV  OW      1850    2.505624321    1.862539462    1.459398397
  609 SOLV  HW1     1851    2.517720917    1.940717027    1.398209115
  609 SOLV  HW2     1852    2.498739813    1.778679929    1.405339751
  610 SOLV  OW      1853    1.504051326    2.100844583    1.659515874
  610 SOLV  HW1     1854    1.444079616    2.040844470    1.712480229
  610 SOLV  HW2     1855    1.546917882    2.048509083    1.585859956
  611 SOLV  OW      1856    1.039296253    2.993605201    2.776089072
  611 SOLV  HW1     1857    1.020937103    2.908945173    2.726130680
  611 SOLV  HW2     1858    1.005443859    3.071475790    2.723246083
  612 SOLV  OW      1859    0.354355935    0.491258021    3.506079425
  612 SOLV  HW1     1860    0.363352215    0.458819349    3.411906468
  612 SOLV  HW2     1861    0.441538080    0.529608478    3.536578111
  613 SOLV  OW      1862    3.191413193    1.151012616    3.232290481
  613 SOLV  HW1     1863    3.223382358    1.113092625    3.145455774
  613 SOLV  HW2     1864    3.231985980    1.099750574    3.307975352
  614 SOLV  OW      1865    2.398726704    1.297267161    0.221984443
  614 SOLV  HW1     1866    2.407942052    1.211843851    0.273168777
  614 SOLV  HW2     1867    2.457587253    1.294208050    0.141189075
  615 SOLV  OW      1868    1.964457522    3.462127665    2.781890490
  615 SOLV  HW1     1869    1.882067209    3.407767766    2.765795634
  615 SOLV  HW2     1870    1.938621405    3.552295412    2.816594569
  616 SOLV  OW      1871    1.531576921    1.442586590    1.812849618
  616 SOLV  HW1     1872    1.570824537    1.529308978    1.782181017
  616 SOLV  HW2     1873    1.432267055    1.451743590    1.820293794
  617 SOLV  OW      1874    1.993081149    3.050158743    0.490394620
  617 SOLV  HW1     1875    2.034304564    3.028916834    0.579001239
  617 SOLV  HW2     1876    1.957870523    3.143756227    0.491611880
  618 SOLV  OW      1877    1.381789427    1.898119892    1.832969704
  618 SOLV  HW1     1878    1.289229269    1.864696601    1.850791339
  618 SOLV  HW2     1879    1.447058667    1.846742380    1.888668457
  619 SOLV  OW      1880    3.011890216    2.091999128    3.189490925
  619 SOLV  HW1     1881    3.092211781    2.126391126    3.140831596
  619 SOLV  HW2     1882    3.032347870    2.002064294    3.228160286
  620 SOLV  OW      1883    0.880245199    0.414116733    2.224229980
  620 SOLV  HW1     1884    0.838970707    0.333318840    2.266282047
  620 SOLV  HW2     1885    0.827104113    0.495219517    2.248695933
  621 SOLV  OW      1886    1.533380690    2.853542322    0.995929656
  621 SOLV  HW1     1887    1.603387311    2.900005129    0.941688117
  621 SOLV  HW2     1888    1.442790947    2.877652539    0.961087056
  622 SOLV  OW      1889    2.397803048    2.124591644    0.207961418
  622 SOLV  HW1     1890    2.377843583    2.027342062    0.220039878
  622 SOLV  HW2     1891    2.330383535    2.178907222    0.258022704
  623 SOLV  OW      1892    0.206490640    3.195845549    1.047641783
  623 SOLV  HW1     1893    0.184610676    3.241807592    0.961557236
  623 SOLV  HW2     1894    0.242640751    3.104597841    1.028438799
  624 SOLV  OW      1895    0.962855092    0.205631647    0.472413304
  624 SOLV  HW1     1896    0.877843091    0.164169870    0.439920375
  624 SOLV  HW2     1897    0.974961460    0.295015677    0.429217732
  625 SOLV  OW      1898    2.836048806    0.055468080    2.122707364
  625 SOLV  HW1     1899    2.792462849   -0.033403381    2.108431958
  625 SOLV  HW2     1900    2.765748628    0.125119096    2.137139508
  626 SOLV  OW      1901    2.006313449    3.295522710    2.161377349
  626 SOLV  HW1     1902    1.964828464    3.379600976    2.126591421
  626 SOLV  HW2     1903    2.099550344    3.287341015    2.126160798
  627 SOLV  OW      1904    1.434567506    0.482960510    2.978446814
  627 SOLV  HW1     1905    1.476156442    0.561631363    2.932823608
  627 SOLV  HW2     1906    1.505089010    0.431820824    3.027556007
  628 SOLV  OW      1907    1.713483580    2.540106613    1.310222878
  628 SOLV  HW1     1908    1.646685908    2.607595390    1.341606644
  628 SOLV  HW2     1909    1.787723784    2.586637349    1.262006223
  629 SOLV  OW      1910    2.897463761    1.440221974    0.577083584
  629 SOLV  HW1     1911    2.863487903    1.515398151    0.633602983
  629 SOLV  HW2     1912    2.997461268    1.441067602    0.577140096
  630 SOLV  OW      1913    2.609395566    0.579394227    1.103121826
  630 SOLV  HW1     1914    2.512016110    0.586032209    1.124918295
  630 SOLV  HW2     1915    2.622972976    0.596899603    1.005596786
  631 SOLV  OW      1916    2.654001264    3.129305268    2.219623874
  631 SOLV  HW1     1917    2.691859128    3.083314534    2.299957513
  631 SOLV  HW2     1918    2.554626204    3.118111956    2.218573160
  632 SOLV  OW      1919    0.249472448    0.525233836    1.783534183
  632 SOLV  HW1     1920    0.206537383    0.615349088    1.789650707
  632 SOLV  HW2     1921    0.186952854    0.461533864    1.738421107
  633 SOLV  OW      1922    3.016651670    2.608526002    2.003484406
  633 SOLV  HW1     1923    3.035322890    2.704128779    2.026140135
  633 SOLV  HW2     1924    2.939595011    2.603789981    1.939911092
  634 SOLV  OW      1925    0.350686389    1.392453531    2.198175515
  634 SOLV  HW1     1926    0.259216076    1.398712221    2.238103326
  634 SOLV  HW2     1927    0.367928461    1.473105298    2.141605155
  635 SOLV  OW      1928    0.966289247    1.298100870    3.274130007
  635 SOLV  HW1     1929    1.017587484    1.228537044    3.324439724
  635 SOLV  HW2     1930    0.941566045    1.262565857    3.183976456
  636 SOLV  OW      1931    2.849754001    0.774463833    1.570743852
  636 SOLV  HW1     1932    2.912228210    0.786677410    1.493608359
  636 SOLV  HW2     1933    2.885860011    0.704178511    1.632048956
  637 SOLV  OW      1934    1.492803028    1.162326248    3.461262976
  637 SOLV  HW1     1935    1.551932139    1.144284458    3.382647368
  637 SOLV  HW2     1936    1.455480492    1.254852957    3.454333042
  638 SOLV  OW      1937    1.566230690    0.756526841    1.710772921
  638 SOLV  HW1     1938    1.556818706    0.710974854    1.622239072
  638 SOLV  HW2     1939    1.624077823    0.837472325    1.700608390
  639 SOLV  OW      1940    0.199922087    1.038514572    0.631443429
  639 SOLV  HW1     1941    0.269265385    1.110580866    0.631366379
  639 SOLV  HW2     1942    0.223978940    0.969210174    0.699414996
  640 SOLV  OW      1943    2.233691494    3.497237345    2.744961914
  640 SOLV  HW1     1944    2.272749627    3.458609812    2.828532853
  640 SOLV  HW2     1945    2.134481594    3.484642224    2.745638863
  641 SOLV  OW      1946    0.967315013    0.229765943    3.001661563
  641 SOLV  HW1     1947    0.996549385    0.223000159    2.906259758
  641 SOLV  HW2     1948    0.899539566    0.158772101    3.020850336
  642 SOLV  OW      1949    2.962161789    2.251139995    2.732056207
  642 SOLV  HW1     1950    2.927852953    2.344668695    2.740845503
  642 SOLV  HW2     1951    2.889986874    2.186671832    2.757286319
  643 SOLV  OW      1952    1.222076548    1.437880849    1.834094000
  643 SOLV  HW1     1953    1.187969723    1.421347753    1.741544104
  643 SOLV  HW2     1954    1.185232874    1.368559090    1.896053055
  644 SOLV  OW      1955    2.648441958    1.819719727    0.562328827
  644 SOLV  HW1     1956    2.588381765    1.898461652    0.548382692
  644 SOLV  HW2     1957    2.691648856    1.795002314    0.475586934
  645 SOLV  OW      1958    2.262164585    1.642247814    2.893787659
  645 SOLV  HW1     1959    2.287809890    1.602236984    2.805790637
  645 SOLV  HW2     1960    2.308999997    1.729837441    2.905471386
  646 SOLV  OW      1961    0.376658181    1.658385798    1.649415193
  646 SOLV  HW1     1962    0.468422640    1.696625555    1.660332075
  646 SOLV  HW2     1963    0.375713179    1.595802639    1.571411636
  647 SOLV  OW      1964    2.086319969    3.195385066    2.728859684
  647 SOLV  HW1     1965    2.057439375    3.284548818    2.763753571
  647 SOLV  HW2     1966    2.060805439    3.187469676    2.632484920
  648 SOLV  OW      1967    3.530728955    1.696994105    1.955174453
  648 SOLV  HW1     1968    3.469752346    1.776048178    1.949299637
  648 SOLV  HW2     1969    3.585995145    1.691301818    1.872015646
  649 SOLV  OW      1970    3.013511595    1.098744931    1.692057748
  649 SOLV  HW1     1971    2.937864213    1.066163669    1.748785714
  649 SOLV  HW2     1972    3.083492241    1.140036083    1.750364635
  650 SOLV  OW      1973    0.006262108    0.648468086    0.614305808
  650 SOLV  HW1     1974    0.099432902    0.669241801    0.644134840
  650 SOLV  HW2     1975   -0.030630350    0.726375342    0.563596289
  651 SOLV  OW      1976    2.084263211    0.866926394    2.707217407
  651 SOLV  HW1     1977    2.004533503    0.845184512    2.650894921
  651 SOLV  HW2     1978    2.074259127    0.824137044    2.797054048
  652 SOLV  OW      1979    2.443439166    2.744107652    1.686791184
  652 SOLV  HW1     1980    2.382472887    2.669976978    1.714862790
  652 SOLV  HW2     1981    2.424527802    2.825432255    1.741826526
  653 SOLV  OW      1982    3.059162939    0.211525396    3.034635146
  653 SOLV  HW1     1983    3.086756666    0.273704298    2.961325240
  653 SOLV  HW2     1984    3.069544226    0.257398481    3.122895662
  654 SOLV  OW      1985    0.555387473    0.668636552    2.420760512
  654 SOLV  HW1     1986    0.534344040    0.578847313    2.459450190
  654 SOLV  HW2     1987    0.529290896    0.670265445    2.324230592
  655 SOLV  OW      1988    3.385081500    0.056095478    2.268047900
  655 SOLV  HW1     1989    3.313700080    0.122843146    2.246802692
  655 SOLV  HW2     1990    3.368161896    0.016868638    2.358473920
  656 SOLV  OW      1991    2.140984386    2.199991347    1.110465715
  656 SOLV  HW1     1992    2.049204063    2.228980591    1.137627380
  656 SOLV  HW2     1993    2.136498635    2.153913943    1.021818032
  657 SOLV  OW      1994    2.141976899    1.165886598    0.952967184
  657 SOLV  HW1     1995    2.199388050    1.215917146    0.888139918
  657 SOLV  HW2     1996    2.199604365    1.108233376    1.010905173
  658 SOLV  OW      1997    0.507631335    0.251996745    0.416208968
  658 SOLV  HW1     1998    0.516799695    0.351327744    0.409169387
  658 SOLV  HW2     1999    0.512941493    0.211506124    0.324926268
  659 SOLV  OW      2000    3.085879760    0.550190392    0.315642608
  659 SOLV  HW1     2001    3.080272981    0.473542818    0.379637543
  659 SOLV  HW2     2002    3.089428527    0.515227302    0.222012264
  660 SOLV  OW      2003    1.666084790    2.635286869    2.559928835
  660 SOLV  HW1     2004    1.719437611    2.550743685    2.557441941
  660 SOLV  HW2     2005    1.579603870    2.621528470    2.511638292
  661 SOLV  OW      2006    3.323674878    3.166918614    2.977911112
  661 SOLV  HW1     2007    3.249825755    3.212576688    2.928275647
  661 SOLV  HW2     2008    3.336782247    3.074932414    2.940915716
  662 SOLV  OW      2009    2.949337863    1.596310432    1.502335803
  662 SOLV  HW1     2010    3.024534737    1.661955973    1.508486987
  662 SOLV  HW2     2011    2.973420810    1.513260396    1.552579399
  663 SOLV  OW      2012    1.865168514    1.704903412    2.123892591
  663 SOLV  HW1     2013    1.768451636    1.690702598    2.144974445
  663 SOLV  HW2     2014    1.913698426    1.617665775    2.129780034
  664 SOLV  OW      2015    2.764109673    2.441342761    0.734835281
  664 SOLV  HW1     2016    2.735160457    2.346401444    0.747070418
  664 SOLV  HW2     2017    2.684872849    2.501727671    0.743596426
  665 SOLV  OW      2018    0.968406971    0.239979705    3.324097888
  665 SOLV  HW1     2019    1.038471317    0.299043016    3.284045867
  665 SOLV  HW2     2020    0.963958522    0.255745762    3.422755420
  666 SOLV  OW      2021    1.900730781    1.081535258    1.437912717
  666 SOLV  HW1     2022    1.809790273    1.109983537    1.407541506
  666 SOLV  HW2     2023    1.945423163    1.029551420    1.365096921
  667 SOLV  OW      2024    2.798582503    0.518107801    3.091971924
  667 SOLV  HW1     2025    2.875604843    0.484571336    3.037707535
  667 SOLV  HW2     2026    2.746636121    0.584739452    3.038459949
  668 SOLV  OW      2027    2.510363304    1.268925124    1.789668679
  668 SOLV  HW1     2028    2.448012484    1.261162773    1.867454497
  668 SOLV  HW2     2029    2.460976606    1.305683542    1.710875502
  669 SOLV  OW      2030    1.118908161    0.791999822    1.119614608
  669 SOLV  HW1     2031    1.166751039    0.860239024    1.064328076
  669 SOLV  HW2     2032    1.042338460    0.835366031    1.167138550
  670 SOLV  OW      2033    1.622602047    1.396473431    0.099337665
  670 SOLV  HW1     2034    1.524216787    1.403170701    0.082678362
  670 SOLV  HW2     2035    1.671886145    1.408693038    0.013177184
  671 SOLV  OW      2036    2.291140416    1.933436146    3.130528103
  671 SOLV  HW1     2037    2.210646709    1.955941925    3.075610813
  671 SOLV  HW2     2038    2.364087504    1.900274634    3.070689021
  672 SOLV  OW      2039    2.972841566    1.566504803    2.866289094
  672 SOLV  HW1     2040    2.933773138    1.487470753    2.913485901
  672 SOLV  HW2     2041    2.979456315    1.643371770    2.929912471
  673 SOLV  OW      2042    1.315263348    1.912501905    0.864025312
  673 SOLV  HW1     2043    1.289163199    1.860779548    0.782506488
  673 SOLV  HW2     2044    1.304587232    2.010335636    0.846242072
  674 SOLV  OW      2045    2.728874435    1.267217324    1.350252101
  674 SOLV  HW1     2046    2.768949117    1.196147806    1.408090256
  674 SOLV  HW2     2047    2.796090430    1.296715554    1.282326086
  675 SOLV  OW      2048    0.980678211    2.422179872    0.523497773
  675 SOLV  HW1     2049    0.943612790    2.416442579    0.616207903
  675 SOLV  HW2     2050    1.073740152    2.458634283    0.527023380
  676 SOLV  OW      2051    1.535079019    2.442914252    2.210878249
  676 SOLV  HW1     2052    1.617726075    2.498738452    2.218310871
  676 SOLV  HW2     2053    1.465974513    2.492543800    2.158308882
  677 SOLV  OW      2054    2.546800218    2.379063546    2.488519289
  677 SOLV  HW1     2055    2.506783826    2.333914737    2.568283083
  677 SOLV  HW2     2056    2.613144415    2.447509387    2.518777226
  678 SOLV  OW      2057    0.233078415    3.530063342    3.003764713
  678 SOLV  HW1     2058    0.138802846    3.496699609    3.002941975
  678 SOLV  HW2     2059    0.290489691    3.469048864    2.949148980
  679 SOLV  OW      2060    0.095984118    2.368784616    0.499748272
  679 SOLV  HW1     2061    0.085176276    2.452053445    0.445422673
  679 SOLV  HW2     2062    0.074880886    2.289093647    0.443129595
  680 SOLV  OW      2063    2.850129942    2.226496899    0.285003992
  680 SOLV  HW1     2064    2.851627623    2.131754146    0.316992219
  680 SOLV  HW2     2065    2.879378261    2.287104801    0.358982995
  681 SOLV  OW      2066    3.264435396    1.630489714    2.951607265
  681 SOLV  HW1     2067    3.330878904    1.565592264    2.988672606
  681 SOLV  HW2     2068    3.180319513    1.582007787    2.927643947
  682 SOLV  OW      2069    1.930120344    2.786381126    1.503212471
  682 SOLV  HW1     2070    1.833294443    2.810043489    1.495024580
  682 SOLV  HW2     2071    1.941466744    2.716447125    1.573800359
  683 SOLV  OW      2072    3.068065513    0.647201832    2.831894329
  683 SOLV  HW1     2073    2.986927136    0.663661699    2.775792088
  683 SOLV  HW2     2074    3.127299791    0.727737989    2.829242026
  684 SOLV  OW      2075    1.722779199    1.054157520    0.469873808
  684 SOLV  HW1     2076    1.691490951    1.037123383    0.376423634
  684 SOLV  HW2     2077    1.784881840    0.981010389    0.498065004
  685 SOLV  OW      2078    3.454199601    0.474205010    0.386742353
  685 SOLV  HW1     2079    3.489139576    0.541059449    0.452392539
  685 SOLV  HW2     2080    3.394787875    0.520222602    0.320766240
  686 SOLV  OW      2081    2.935740000    0.210932046    1.629388235
  686 SOLV  HW1     2082    2.886652162    0.289077930    1.590849924
  686 SOLV  HW2     2083    2.905814066    0.127054946    1.583884088
  687 SOLV  OW      2084    0.482242636    2.246084653    0.036251401
  687 SOLV  HW1     2085    0.467510508    2.228508268   -0.061093726
  687 SOLV  HW2     2086    0.414962819    2.195086834    0.089866193
  688 SOLV  OW      2087    2.631513796    0.691191117    0.828662500
  688 SOLV  HW1     2088    2.689197123    0.772857574    0.826390227
  688 SOLV  HW2     2089    2.645483592    0.638199983    0.745004667
  689 SOLV  OW      2090    3.109914532    2.443040182    3.428502258
  689 SOLV  HW1     2091    3.020158437    2.407329542    3.402640835
  689 SOLV  HW2     2092    3.166716862    2.452748172    3.346762284
  690 SOLV  OW      2093    3.440169326    3.092392825    1.047028252
  690 SOLV  HW1     2094    3.413855136    3.084829255    1.143215749
  690 SOLV  HW2     2095    3.539563723    3.101148718    1.040268310
  691 SOLV  OW      2096    1.907929693    2.508910636    3.506209393
  691 SOLV  HW1     2097    1.830645081    2.496343521    3.444004760
  691 SOLV  HW2     2098    1.983821845    2.551418336    3.456876885
  692 SOLV  OW      2099    1.423963270    3.468908609    1.721283846
  692 SOLV  HW1     2100    1.514845312    3.429681250    1.707026587
  692 SOLV  HW2     2101    1.374580403    3.471036183    1.634344582
  693 SOLV  OW      2102    1.998885265    0.725036982    0.823239669
  693 SOLV  HW1     2103    2.057520245    0.803786625    0.804247786
  693 SOLV  HW2     2104    1.970173999    0.683322514    0.737008665
  694 SOLV  OW      2105    3.273574089    0.004081222    0.861269803
  694 SOLV  HW1     2106    3.361106921    0.040323131    0.829227265
  694 SOLV  HW2     2107    3.289746003   -0.062443400    0.934173959
  695 SOLV  OW      2108    1.849853085    0.471980124    0.106263749
  695 SOLV  HW1     2109    1.752547599    0.492314236    0.095303468
  695 SOLV  HW2     2110    1.865001270    0.373912004    0.093809356
  696 SOLV  OW      2111    0.978996818    3.191291147    0.468378806
  696 SOLV  HW1     2112    0.947667216    3.111501282    0.519898126
  696 SOLV  HW2     2113    0.931700581    3.194759750    0.380326484
  697 SOLV  OW      2114    1.224958402    2.529270735    0.617258781
  697 SOLV  HW1     2115    1.284134400    2.588179725    0.672302105
  697 SOLV  HW2     2116    1.266385791    2.438600008    0.609230367
  698 SOLV  OW      2117    0.886269186    0.567768435    2.571520800
  698 SOLV  HW1     2118    0.825153095    0.496309444    2.537457181
  698 SOLV  HW2     2119    0.837099295    0.625266102    2.636928874
  699 SOLV  OW      2120    2.038922932    2.430120303    1.345415410
  699 SOLV  HW1     2121    1.985012374    2.477633214    1.275857964
  699 SOLV  HW2     2122    1.980427757    2.407798202    1.423401861
  700 SOLV  OW      2123    1.671863100    1.071643178    0.950987861
  700 SOLV  HW1     2124    1.760119180    1.103803997    0.916655531
  700 SOLV  HW2     2125    1.608769659    1.059399637    0.874362216
  701 SOLV  OW      2126    2.033308803    1.344500698    2.572031571
  701 SOLV  HW1     2127    2.086662235    1.264285721    2.545185209
  701 SOLV  HW2     2128    2.048214943    1.418068726    2.505945661
  702 SOLV  OW      2129    0.388534542    3.365150144    2.871254150
  702 SOLV  HW1     2130    0.421556342    3.287179255    2.924468342
  702 SOLV  HW2     2131    0.465117128    3.406963662    2.822383560
  703 SOLV  OW      2132    2.382878572    1.236238326    2.302992174
  703 SOLV  HW1     2133    2.468014526    1.271260034    2.342068530
  703 SOLV  HW2     2134    2.307458798    1.297214058    2.327392154
  704 SOLV  OW      2135    0.326203328    1.215590578    0.101600433
  704 SOLV  HW1     2136    0.246055529    1.179411260    0.053964621
  704 SOLV  HW2     2137    0.308477484    1.217379553    0.200009331
  705 SOLV  OW      2138    3.338708990    2.194732706    1.514995488
  705 SOLV  HW1     2139    3.402584634    2.163033250    1.585116973
  705 SOLV  HW2     2140    3.255531553    2.139296516    1.518190834
  706 SOLV  OW      2141    0.832129127    1.455020109    0.160471875
  706 SOLV  HW1     2142    0.833384981    1.551266607    0.133323744
  706 SOLV  HW2     2143    0.805148598    1.398718817    0.082343088
  707 SOLV  OW      2144    2.269886112    3.072490420    1.218006578
  707 SOLV  HW1     2145    2.333644198    3.135480593    1.262379990
  707 SOLV  HW2     2146    2.184355943    3.069710834    1.269762735
  708 SOLV  OW      2147    0.734789256    1.407970074    2.152102033
  708 SOLV  HW1     2148    0.678308021    1.483612803    2.119112539
  708 SOLV  HW2     2149    0.710722639    1.324422108    2.102698036
  709 SOLV  OW      2150    2.223182341    1.075321527    3.456514648
  709 SOLV  HW1     2151    2.299865240    1.011685790    3.448019926
  709 SOLV  HW2     2152    2.219949100    1.111333583    3.549759185
  710 SOLV  OW      2153    1.941176821    1.405654029    2.086107368
  710 SOLV  HW1     2154    1.919559863    1.353016428    2.003864026
  710 SOLV  HW2     2155    1.884645719    1.373473428    2.162071683
  711 SOLV  OW      2156    1.500730844    1.326476940    2.082546583
  711 SOLV  HW1     2157    1.547021613    1.359995907    2.000476509
  711 SOLV  HW2     2158    1.453416043    1.402299571    2.127423531
  712 SOLV  OW      2159    1.275330675    1.669946071    0.313982033
  712 SOLV  HW1     2160    1.347871499    1.610272570    0.348319760
  712 SOLV  HW2     2161    1.293544190    1.692890889    0.218358588
  713 SOLV  OW      2162    3.120133285    2.890866608    0.362905981
  713 SOLV  HW1     2163    3.136552148    2.834986941    0.444206528
  713 SOLV  HW2     2164    3.111911102    2.831543359    0.282812260
  714 SOLV  OW      2165    0.313189895    2.140486248    2.284465214
  714 SOLV  HW1     2166    0.286601577    2.177215443    2.195334471
  714 SOLV  HW2     2167    0.283489117    2.203149176    2.356516868
  715 SOLV  OW      2168    2.872982029    0.222930954    0.652135285
  715 SOLV  HW1     2169    2.934393292    0.186805423    0.722317979
  715 SOLV  HW2     2170    2.903350821    0.314311356    0.625128724
  716 SOLV  OW      2171    0.305192961    0.523576968    3.000184484
  716 SOLV  HW1     2172    0.364656726    0.477422699    2.934338863
  716 SOLV  HW2     2173    0.314508176    0.480020320    3.089727165
  717 SOLV  OW      2174    1.558539166    0.480642301    0.069464972
  717 SOLV  HW1     2175    1.526528830    0.388372414    0.090997382
  717 SOLV  HW2     2176    1.493985077    0.524559422    0.006966721
  718 SOLV  OW      2177    2.147238288    2.768561173    0.178110513
  718 SOLV  HW1     2178    2.056094917    2.777578271    0.137944574
  718 SOLV  HW2     2179    2.193112644    2.688740921    0.139047712
  719 SOLV  OW      2180    1.825093405    3.342780193    0.218155056
  719 SOLV  HW1     2181    1.766349494    3.386831186    0.150253622
  719 SOLV  HW2     2182    1.904578076    3.302778180    0.172504468
  720 SOLV  OW      2183    0.677453015    3.364892490    2.468160114
  720 SOLV  HW1     2184    0.625104619    3.297686237    2.520552714
  720 SOLV  HW2     2185    0.633482781    3.379638317    2.379553380
  721 SOLV  OW      2186    2.229067448    1.684116179    1.330601970
  721 SOLV  HW1     2187    2.202114365    1.773913028    1.295790682
  721 SOLV  HW2     2188    2.239032046    1.620378198    1.254181910
  722 SOLV  OW      2189    0.118374866    0.357418396    3.447271733
  722 SOLV  HW1     2190    0.199774477    0.396841736    3.489956782
  722 SOLV  HW2     2191    0.142571989    0.319806997    3.357817940
  723 SOLV  OW      2192    0.696577674    2.390972805    1.901262820
  723 SOLV  HW1     2193    0.673388128    2.320209219    1.834505557
  723 SOLV  HW2     2194    0.787262765    2.372554743    1.939193963
  724 SOLV  OW      2195    3.447262915    2.004769482    1.695485546
  724 SOLV  HW1     2196    3.405448299    1.952390883    1.769703337
  724 SOLV  HW2     2197    3.475887840    1.942417956    1.622731712
  725 SOLV  OW      2198    0.441492412    0.852440695    0.896988819
  725 SOLV  HW1     2199    0.435948003    0.807939771    0.807597765
  725 SOLV  HW2     2200    0.368778809    0.920655050    0.904812549
  726 SOLV  OW      2201    2.615795258    0.857335279    0.373946682
  726 SOLV  HW1     2202    2.681688839    0.892299653    0.440562031
  726 SOLV  HW2     2203    2.664698100    0.820979023    0.294644823
  727 SOLV  OW      2204    0.841213030    0.881666428    3.298017757
  727 SOLV  HW1     2205    0.774001889    0.907520479    3.228619270
  727 SOLV  HW2     2206    0.859533273    0.783551049    3.291731169
  728 SOLV  OW      2207    3.269662083    2.447566053    2.891799457
  728 SOLV  HW1     2208    3.267132577    2.348637096    2.906246371
  728 SOLV  HW2     2209    3.204854637    2.472382817    2.819784797
  729 SOLV  OW      2210    1.770329672    1.332867970    0.384851115
  729 SOLV  HW1     2211    1.741880126    1.380493550    0.468063864
  729 SOLV  HW2     2212    1.798934125    1.239834710    0.407838611
  730 SOLV  OW      2213    1.063860852    1.871389799    0.020072982
  730 SOLV  HW1     2214    0.989932431    1.806787528    0.039123682
  730 SOLV  HW2     2215    1.034875887    1.935056946   -0.051398090
  731 SOLV  OW      2216    2.313644121    1.564167265    3.218484691
  731 SOLV  HW1     2217    2.408560074    1.574083428    3.248397348
  731 SOLV  HW2     2218    2.296185380    1.626147513    3.141962352
  732 SOLV  OW      2219    3.024132687    0.488307910    2.560422695
  732 SOLV  HW1     2220    2.962386318    0.409793898    2.565234684
  732 SOLV  HW2     2221    2.976144705    0.570377252    2.591470421
  733 SOLV  OW      2222    3.274595756    3.026994398    2.277421294
  733 SOLV  HW1     2223    3.310659132    3.120166194    2.273096283
  733 SOLV  HW2     2224    3.248882560    3.005572775    2.371655923
  734 SOLV  OW      2225    1.820882862    0.812819528    1.016772096
  734 SOLV  HW1     2226    1.881542599    0.797040044    0.938851472
  734 SOLV  HW2     2227    1.726790747    0.822547853    0.984302889
  735 SOLV  OW      2228    3.362066436    2.066559976    0.233789172
  735 SOLV  HW1     2229    3.368009494    1.976027760    0.191731373
  735 SOLV  HW2     2230    3.294846925    2.064555002    0.307800908
  736 SOLV  OW      2231    1.636208096    0.765645122    3.511183928
  736 SOLV  HW1     2232    1.574333300    0.807417477    3.444638208
  736 SOLV  HW2     2233    1.679007811    0.684820287    3.470721242
  737 SOLV  OW      2234    2.328732004    3.216285327    3.216812660
  737 SOLV  HW1     2235    2.229889335    3.224412488    3.203918575
  737 SOLV  HW2     2236    2.353436009    3.119715612    3.224940765
  738 SOLV  OW      2237    3.468374395    0.135774055    2.817383066
  738 SOLV  HW1     2238    3.512316328    0.065758361    2.761089348
  738 SOLV  HW2     2239    3.373953119    0.108829582    2.836373088
  739 SOLV  OW      2240    2.941398165    2.676035031    1.364796496
  739 SOLV  HW1     2241    3.001680759    2.643047209    1.292146429
  739 SOLV  HW2     2242    2.919960196    2.772448848    1.349081096
  740 SOLV  OW      2243    3.370363811    2.620573746    3.327089087
  740 SOLV  HW1     2244    3.442684537    2.674561765    3.283995911
  740 SOLV  HW2     2245    3.297194487    2.604077265    3.260936646
  741 SOLV  OW      2246    3.298461709    3.269188201    3.522765142
  741 SOLV  HW1     2247    3.286391684    3.264512859    3.621934969
  741 SOLV  HW2     2248    3.232421043    3.208674303    3.478281307
  742 SOLV  OW      2249    2.995054764    0.867363127    3.129029973
  742 SOLV  HW1     2250    2.997895933    0.892119928    3.225885777
  742 SOLV  HW2     2251    3.044029324    0.936261605    3.075584840
  743 SOLV  OW      2252    1.221989660    0.281401846    0.239048163
  743 SOLV  HW1     2253    1.285526251    0.261003722    0.164558628
  743 SOLV  HW2     2254    1.267651991    0.266592053    0.326782025
  744 SOLV  OW      2255    1.646049817    3.066709056    2.421748008
  744 SOLV  HW1     2256    1.683323478    3.035145005    2.509019088
  744 SOLV  HW2     2257    1.576929059    3.001940651    2.389667307
  745 SOLV  OW      2258    2.817564569    2.035690492    2.928265320
  745 SOLV  HW1     2259    2.857424452    2.046152014    3.019388840
  745 SOLV  HW2     2260    2.884210591    1.992458200    2.867511830
  746 SOLV  OW      2261    1.380415032    1.406913740    3.496771000
  746 SOLV  HW1     2262    1.376015274    1.476696405    3.425267934
  746 SOLV  HW2     2263    1.287761415    1.377923467    3.520778730
  747 SOLV  OW      2264    1.036853620    2.325353365    1.490169194
  747 SOLV  HW1     2265    1.049953831    2.371404357    1.577972554
  747 SOLV  HW2     2266    1.105741245    2.357399821    1.425136740
  748 SOLV  OW      2267    2.003163504    3.212382798    0.047869193
  748 SOLV  HW1     2268    2.048736660    3.155576114    0.116413258
  748 SOLV  HW2     2269    2.071006481    3.247710075   -0.016562445
  749 SOLV  OW      2270    1.974848293    3.235015434    2.434598244
  749 SOLV  HW1     2271    1.885189367    3.262545356    2.469312902
  749 SOLV  HW2     2272    1.977636410    3.248051454    2.335482337
  750 SOLV  OW      2273    3.331312978    3.477289225    2.530488624
  750 SOLV  HW1     2274    3.267798871    3.509923198    2.600509336
  750 SOLV  HW2     2275    3.417397239    3.450227091    2.573604836
  751 SOLV  OW      2276    1.510258766    1.506883738    0.350755232
  751 SOLV  HW1     2277    1.578252007    1.505900250    0.424088852
  751 SOLV  HW2     2278    1.552844792    1.476743289    0.265433584
  752 SOLV  OW      2279    1.325172485    0.261516639    2.774237897
  752 SOLV  HW1     2280    1.354486504    0.169802560    2.747229115
  752 SOLV  HW2     2281    1.402888320    0.324227129    2.768959356
  753 SOLV  OW      2282    0.467028849    0.054561637    2.595448001
  753 SOLV  HW1     2283    0.512559537    0.032329927    2.509223519
  753 SOLV  HW2     2284    0.535312112    0.082667150    2.662897308
  754 SOLV  OW      2285    2.754886439    3.268968524    3.134544616
  754 SOLV  HW1     2286    2.816766431    3.292919841    3.059718912
  754 SOLV  HW2     2287    2.728144102    3.351959819    3.183523245
  755 SOLV  OW      2288    0.076998168    1.376992449    2.277273651
  755 SOLV  HW1     2289    0.086544084    1.285921039    2.317479634
  755 SOLV  HW2     2290    0.027908206    1.436521684    2.340898187
  756 SOLV  OW      2291    0.344734568    3.243161627    0.586181078
  756 SOLV  HW1     2292    0.348700303    3.165634108    0.649232453
  756 SOLV  HW2     2293    0.412420395    3.230602774    0.513637574
  757 SOLV  OW      2294    2.610456871    2.030332184    0.062273569
  757 SOLV  HW1     2295    2.608183578    2.072258262   -0.028496306
  757 SOLV  HW2     2296    2.535431859    2.066569514    0.117592621
  758 SOLV  OW      2297    1.987584767    1.374950039    3.410862540
  758 SOLV  HW1     2298    2.080480822    1.385849693    3.446269993
  758 SOLV  HW2     2299    1.924423405    1.360276377    3.487003729
  759 SOLV  OW      2300    0.602192210    1.522600383    3.318133025
  759 SOLV  HW1     2301    0.641437055    1.465211644    3.390021841
  759 SOLV  HW2     2302    0.675830081    1.563234813    3.264022924
  760 SOLV  OW      2303    2.561351578    0.561223268    2.769180159
  760 SOLV  HW1     2304    2.477630637    0.572855634    2.715724915
  760 SOLV  HW2     2305    2.537656678    0.540870648    2.864186979
  761 SOLV  OW      2306    0.131159808    1.873443369    0.186682550
  761 SOLV  HW1     2307    0.190410606    1.862554343    0.106851920
  761 SOLV  HW2     2308    0.035570489    1.874665409    0.157300007
  762 SOLV  OW      2309    3.350981545    3.524505268    3.512128855
  762 SOLV  HW1     2310    3.348261928    3.425962964    3.495276268
  762 SOLV  HW2     2311    3.342231725    3.573400508    3.425326599
  763 SOLV  OW      2312    2.501319216    0.853288501    1.014195335
  763 SOLV  HW1     2313    2.587893651    0.900584736    1.030622091
  763 SOLV  HW2     2314    2.518190863    0.770600632    0.960530700
  764 SOLV  OW      2315    3.479969615    2.277728049    0.867072681
  764 SOLV  HW1     2316    3.517042439    2.223486331    0.791673230
  764 SOLV  HW2     2317    3.514384930    2.371417186    0.860785809
  765 SOLV  OW      2318    2.487356237    2.220720707    1.898191734
  765 SOLV  HW1     2319    2.387531693    2.214837851    1.896645367
  765 SOLV  HW2     2320    2.519516944    2.216452767    1.992793350
  766 SOLV  OW      2321    2.497407854    2.788333617    2.670885070
  766 SOLV  HW1     2322    2.509122008    2.818977388    2.765360094
  766 SOLV  HW2     2323    2.503897964    2.866889786    2.609333621
  767 SOLV  OW      2324    1.496533581    3.449171997    1.043870068
  767 SOLV  HW1     2325    1.432286400    3.404877177    0.981320469
  767 SOLV  HW2     2326    1.446107533    3.507239055    1.107804348
  768 SOLV  OW      2327    2.788217562    1.954095788    1.797914487
  768 SOLV  HW1     2328    2.706587136    1.956242120    1.740177329
  768 SOLV  HW2     2329    2.836226635    1.867392675    1.784522851
  769 SOLV  OW      2330    0.219734537    3.044586288    1.621426407
  769 SOLV  HW1     2331    0.173286405    3.131978736    1.607042023
  769 SOLV  HW2     2332    0.277982468    3.050761041    1.702486087
  770 SOLV  OW      2333    1.514227322    0.687704033    2.843354047
  770 SOLV  HW1     2334    1.445071649    0.699765012    2.772121638
  770 SOLV  HW2     2335    1.530099573    0.775002064    2.889496198
  771 SOLV  OW      2336    0.132990363    0.055727711    3.519976458
  771 SOLV  HW1     2337    0.154023143    0.148375545    3.488763284
  771 SOLV  HW2     2338    0.034172838    0.040893858    3.516068370
  772 SOLV  OW      2339    0.100799716    2.015056930    3.446499126
  772 SOLV  HW1     2340    0.066576935    2.095372076    3.397729277
  772 SOLV  HW2     2341    0.057160856    2.009526446    3.536316705
  773 SOLV  OW      2342    0.220449970    3.287261326    2.194153546
  773 SOLV  HW1     2343    0.184158226    3.280509077    2.287092104
  773 SOLV  HW2     2344    0.247330009    3.196391817    2.162209604
  774 SOLV  OW      2345    3.530533815    2.183177146    2.151522837
  774 SOLV  HW1     2346    3.448825340    2.130151781    2.128888880
  774 SOLV  HW2     2347    3.589842358    2.188883034    2.071209954
  775 SOLV  OW      2348    3.290980174    3.314280849    2.233117773
  775 SOLV  HW1     2349    3.317998341    3.311921380    2.136856548
  775 SOLV  HW2     2350    3.301597021    3.407242887    2.268431455
  776 SOLV  OW      2351    0.442585716    1.761509685    0.393677568
  776 SOLV  HW1     2352    0.406495724    1.691593201    0.331942832
  776 SOLV  HW2     2353    0.466043901    1.719596460    0.481398448
  777 SOLV  OW      2354    3.443278608    1.275545338    0.978755465
  777 SOLV  HW1     2355    3.374187269    1.203287000    0.976087805
  777 SOLV  HW2     2356    3.481468211    1.288515561    0.887239390
  778 SOLV  OW      2357    0.125545617    2.181351107    2.890271108
  778 SOLV  HW1     2358    0.068656129    2.235109187    2.952524587
  778 SOLV  HW2     2359    0.074760242    2.163148529    2.806061102
  779 SOLV  OW      2360    1.377808631    2.798274009    1.702418690
  779 SOLV  HW1     2361    1.404624592    2.713640273    1.656375781
  779 SOLV  HW2     2362    1.435312790    2.811975492    1.783086350
  780 SOLV  OW      2363    0.400202117    2.773179374    2.435514323
  780 SOLV  HW1     2364    0.341387966    2.849696872    2.409287756
  780 SOLV  HW2     2365    0.446385671    2.794637629    2.521586958
  781 SOLV  OW      2366    1.399310885    0.203886916    0.458205800
  781 SOLV  HW1     2367    1.454469589    0.281623626    0.488483280
  781 SOLV  HW2     2368    1.457634552    0.123139556    0.449241316
  782 SOLV  OW      2369    0.097659730    1.773587375    2.744970870
  782 SOLV  HW1     2370    0.061100522    1.731627757    2.661875596
  782 SOLV  HW2     2371    0.092767349    1.873154457    2.736939264
  783 SOLV  OW      2372    3.203807032    0.802198350    0.315828334
  783 SOLV  HW1     2373    3.275492818    0.780909540    0.249423728
  783 SOLV  HW2     2374    3.140388997    0.725136490    0.322248678
  784 SOLV  OW      2375    3.288263846    2.163831293    3.277448370
  784 SOLV  HW1     2376    3.263550147    2.158280117    3.374196674
  784 SOLV  HW2     2377    3.368757516    2.107007975    3.260311970
  785 SOLV  OW      2378    1.455853177    0.117688079    2.063595275
  785 SOLV  HW1     2379    1.490829850    0.176866210    1.990954444
  785 SOLV  HW2     2380    1.450389928    0.169449425    2.148994796
  786 SOLV  OW      2381    2.051649707    2.145147290    3.436166790
  786 SOLV  HW1     2382    2.052779517    2.184390343    3.528146756
  786 SOLV  HW2     2383    2.124485432    2.077094666    3.428081536
  787 SOLV  OW      2384    2.819189222    1.934313449    0.235402828
  787 SOLV  HW1     2385    2.755674759    1.958494319    0.162034018
  787 SOLV  HW2     2386    2.799829707    1.841406901    0.266953158
  788 SOLV  OW      2387    2.206174782    1.406825280    0.002214239
  788 SOLV  HW1     2388    2.242797007    1.330728621    0.055771457
  788 SOLV  HW2     2389    2.238052570    1.493280670    0.041066419
  789 SOLV  OW      2390    0.216363384    2.080037144    1.372806226
  789 SOLV  HW1     2391    0.246297603    2.175256254    1.366534988
  789 SOLV  HW2     2392    0.116801269    2.075792243    1.364353424
  790 SOLV  OW      2393    2.767333918    2.277310043    3.529561960
  790 SOLV  HW1     2394    2.820328750    2.261666489    3.446213015
  790 SOLV  HW2     2395    2.825565054    2.262022008    3.609421694
  791 SOLV  OW      2396    2.442722844    3.366102533    0.933318573
  791 SOLV  HW1     2397    2.524216988    3.422495782    0.919876210
  791 SOLV  HW2     2398    2.369791323    3.421873519    0.972952018
  792 SOLV  OW      2399    0.283319609    0.661243869    1.285235439
  792 SOLV  HW1     2400    0.205537469    0.601223996    1.266542636
  792 SOLV  HW2     2401    0.367860811    0.616088500    1.256677130
  793 SOLV  OW      2402    0.999853720    3.458929015    0.843516043
  793 SOLV  HW1     2403    1.026624771    3.437577183    0.749550186
  793 SOLV  HW2     2404    0.925399587    3.525695687    0.842586417
  794 SOLV  OW      2405    2.503613861    2.041973599    0.535117171
  794 SOLV  HW1     2406    2.464049651    2.133376500    0.544190364
  794 SOLV  HW2     2407    2.431904030    1.976991398    0.509875523
  795 SOLV  OW      2408    2.351196442    2.643850414    2.947107099
  795 SOLV  HW1     2409    2.365135067    2.655664042    3.045433590
  795 SOLV  HW2     2410    2.344277924    2.733550549    2.903427179
  796 SOLV  OW      2411    0.601308888    2.390584772    0.475878857
  796 SOLV  HW1     2412    0.640198396    2.478093052    0.447039909
  796 SOLV  HW2     2413    0.520305482    2.370364407    0.420822033
  797 SOLV  OW      2414    3.394195657    2.607967199    2.481235909
  797 SOLV  HW1     2415    3.317588709    2.593561651    2.543893227
  797 SOLV  HW2     2416    3.360495574    2.608904489    2.387078855
  798 SOLV  OW      2417    1.679008259    3.428736403    2.041334642
  798 SOLV  HW1     2418    1.594688433    3.471456764    2.074003024
  798 SOLV  HW2     2419    1.757529168    3.471385785    2.086252079
  799 SOLV  OW      2420    1.958335142    1.699888385    2.488330043
  799 SOLV  HW1     2421    1.876008540    1.734524495    2.443335866
  799 SOLV  HW2     2422    2.034565349    1.762230952    2.470890167
  800 SOLV  OW      2423    3.004041118    1.328221734    2.588423398
  800 SOLV  HW1     2424    2.906580798    1.350121463    2.583574124
  800 SOLV  HW2     2425    3.057576631    1.408515839    2.562184779
  801 SOLV  OW      2426    0.137249294    3.205460151    3.523569608
  801 SOLV  HW1     2427    0.179633820    3.246513178    3.442821663
  801 SOLV  HW2     2428    0.109942871    3.277632945    3.587188836
  802 SOLV  OW      2429    3.191671753    1.628326046    3.411970008
  802 SOLV  HW1     2430    3.189631631    1.622212838    3.511771615
  802 SOLV  HW2     2431    3.286615836    1.631810737    3.380740728
  803 SOLV  OW      2432    1.638101009    1.678635684    1.749732350
  803 SOLV  HW1     2433    1.717231350    1.698266190    1.691809332
  803 SOLV  HW2     2434    1.633112112    1.746174524    1.823323189
  804 SOLV  OW      2435    3.250415146    2.121747811    2.013309993
  804 SOLV  HW1     2436    3.188038165    2.110330930    2.090646612
  804 SOLV  HW2     2437    3.237466770    2.212433334    1.973177205
  805 SOLV  OW      2438    0.603733349    1.855234204    1.963549240
  805 SOLV  HW1     2439    0.520009853    1.886461948    2.008460752
  805 SOLV  HW2     2440    0.677649349    1.919986136    1.982134586
  806 SOLV  OW      2441    3.326969722    0.207441086    3.281883291
  806 SOLV  HW1     2442    3.395616075    0.255102790    3.226948744
  806 SOLV  HW2     2443    3.246535475    0.265875604    3.292721613
  807 SOLV  OW      2444    3.436238051    1.773017943    3.367601558
  807 SOLV  HW1     2445    3.477565239    1.863427894    3.356654215
  807 SOLV  HW2     2446    3.437766386    1.724855405    3.279967413
  808 SOLV  OW      2447    2.428695552    2.513254867    2.033271808
  808 SOLV  HW1     2448    2.398806125    2.484816785    2.124366036
  808 SOLV  HW2     2449    2.525310860    2.538865246    2.036403949
  809 SOLV  OW      2450    2.647829321    2.939862165    0.492482897
  809 SOLV  HW1     2451    2.549953524    2.960165589    0.489320235
  809 SOLV  HW2     2452    2.689858731    2.964782370    0.405222867
  810 SOLV  OW      2453    0.114895110    1.483357835    0.144801762
  810 SOLV  HW1     2454    0.157823144    1.501810715    0.056380081
  810 SOLV  HW2     2455    0.019404724    1.457213453    0.130667187
  811 SOLV  OW      2456    3.314749063    1.855791113    1.940599404
  811 SOLV  HW1     2457    3.237673728    1.796380461    1.917577082
  811 SOLV  HW2     2458    3.281376528    1.935883627    1.990315424
  812 SOLV  OW      2459    1.827426330    0.294679050    2.151965820
  812 SOLV  HW1     2460    1.738402336    0.285799187    2.196665064
  812 SOLV  HW2     2461    1.832938033    0.383342546    2.106025976
  813 SOLV  OW      2462    0.365314374    0.310488538    2.773108159
  813 SOLV  HW1     2463    0.396865716    0.254791335    2.696269526
  813 SOLV  HW2     2464    0.422832430    0.292718332    2.852968032
  814 SOLV  OW      2465    0.464340045    2.556666220    3.064454357
  814 SOLV  HW1     2466    0.396207359    2.498729399    3.109211040
  814 SOLV  HW2     2467    0.418018231    2.625692550    3.008852717
  815 SOLV  OW      2468    1.505082007    2.813702863    1.960686464
  815 SOLV  HW1     2469    1.464482582    2.734110582    2.005597211
  815 SOLV  HW2     2470    1.602018912    2.819588934    1.984577200
  816 SOLV  OW      2471    0.881798629    0.748826004    0.260543309
  816 SOLV  HW1     2472    0.977635666    0.722234840    0.250055900
  816 SOLV  HW2     2473    0.876389711    0.846581057    0.280949653
  817 SOLV  OW      2474    1.684997306    3.304602429    3.057216849
  817 SOLV  HW1     2475    1.643956637    3.281344928    3.145392874
  817 SOLV  HW2     2476    1.646677034    3.390935711    3.024378750
  818 SOLV  OW      2477    3.078440704    1.843039480    3.318306132
  818 SOLV  HW1     2478    3.111791748    1.754978023    3.351988620
  818 SOLV  HW2     2479    3.052604215    1.900732666    3.395801504
  819 SOLV  OW      2480    2.702783023    0.159462307    3.414543253
  819 SOLV  HW1     2481    2.707841796    0.159324065    3.514424960
  819 SOLV  HW2     2482    2.776146666    0.102544189    3.377393433
  820 SOLV  OW      2483    0.530391581    0.607953738    3.223990252
  820 SOLV  HW1     2484    0.595798090    0.535056846    3.203750425
  820 SOLV  HW2     2485    0.458871625    0.608897594    3.154093238
  821 SOLV  OW      2486    2.559082156    2.013138210    2.149240314
  821 SOLV  HW1     2487    2.630214729    1.960568575    2.102565827
  821 SOLV  HW2     2488    2.596012456    2.051204049    2.234028995
  822 SOLV  OW      2489    1.967131919    3.460282161    3.364438425
  822 SOLV  HW1     2490    1.933031810    3.506983000    3.446036954
  822 SOLV  HW2     2491    1.911458216    3.379092692    3.346810958
  823 SOLV  OW      2492    1.858235989    0.602028002    3.275532749
  823 SOLV  HW1     2493    1.883791653    0.662500039    3.350977638
  823 SOLV  HW2     2494    1.935810808    0.543437420    3.252057218
  824 SOLV  OW      2495    1.725999024    2.501514215    3.285501200
  824 SOLV  HW1     2496    1.663983526    2.434950395    3.243985003
  824 SOLV  HW2     2497    1.788138986    2.537172376    3.215734875
  825 SOLV  OW      2498    0.845678206    2.315192558    3.029342641
  825 SOLV  HW1     2499    0.789012246    2.387190821    2.989256779
  825 SOLV  HW2     2500    0.942251912    2.338208288    3.017282930
  826 SOLV  OW      2501    1.214870522    2.687837535    1.313014767
  826 SOLV  HW1     2502    1.191957815    2.590535888    1.316067325
  826 SOLV  HW2     2503    1.249338994    2.716763247    1.402329735
  827 SOLV  OW      2504    0.717205643    0.164234181    2.269303325
  827 SOLV  HW1     2505    0.618689173    0.149715817    2.278541887
  827 SOLV  HW2     2506    0.750015145    0.118496827    2.186639696
  828 SOLV  OW      2507    2.125958920    2.367207305    3.260417728
  828 SOLV  HW1     2508    2.073639524    2.284446853    3.280795464
  828 SOLV  HW2     2509    2.098398489    2.440272114    3.322898083
  829 SOLV  OW      2510    0.450494150    2.028470080    1.584063302
  829 SOLV  HW1     2511    0.386069401    2.049186535    1.510429761
  829 SOLV  HW2     2512    0.457061936    2.106984917    1.645657554
  830 SOLV  OW      2513    0.665638450    1.892598530    2.509417615
  830 SOLV  HW1     2514    0.650247331    1.801859824    2.470285723
  830 SOLV  HW2     2515    0.757897849    1.923590937    2.486411817
  831 SOLV  OW      2516    1.278831884    0.340226503    3.347528566
  831 SOLV  HW1     2517    1.247901817    0.325548429    3.253561270
  831 SOLV  HW2     2518    1.328132710    0.427055354    3.353193078
  832 SOLV  OW      2519    0.557944878    2.884899955    2.750754119
  832 SOLV  HW1     2520    0.603940766    2.909062901    2.836209797
  832 SOLV  HW2     2521    0.527601798    2.789699284    2.755019661
  833 SOLV  OW      2522    2.588340336    1.229398451    3.066527501
  833 SOLV  HW1     2523    2.552654074    1.218150286    2.973779560
  833 SOLV  HW2     2524    2.538568621    1.169129941    3.128902999
  834 SOLV  OW      2525    3.414699030    1.367637015    0.116737791
  834 SOLV  HW1     2526    3.372821459    1.344641617    0.028878262
  834 SOLV  HW2     2527    3.406544355    1.289745331    0.178932629
  835 SOLV  OW      2528    2.692123266    2.584918743    2.568363042
  835 SOLV  HW1     2529    2.732154212    2.563919636    2.657572098
  835 SOLV  HW2     2530    2.632833241    2.665046319    2.576480251
  836 SOLV  OW      2531    3.098157421    0.157990811    1.330111684
  836 SOLV  HW1     2532    3.157060850    0.119979897    1.401438058
  836 SOLV  HW2     2533    3.007410334    0.116396938    1.336176779
  837 SOLV  OW      2534    2.983930547    3.098591746    0.463160632
  837 SOLV  HW1     2535    2.940423866    3.051996080    0.540216701
  837 SOLV  HW2     2536    3.041869261    3.033926949    0.413530131
  838 SOLV  OW      2537    0.074130296    2.138938181    0.340758309
  838 SOLV  HW1     2538    0.101388420    2.046562057    0.367697267
  838 SOLV  HW2     2539   -0.013584975    2.135153411    0.292865191
  839 SOLV  OW      2540    0.777581937    1.414926524    2.615573463
  839 SOLV  HW1     2541    0.811283415    1.320794894    2.617853252
  839 SOLV  HW2     2542    0.686584300    1.416739373    2.574127552
  840 SOLV  OW      2543    3.094429916    0.662660467    1.131143520
  840 SOLV  HW1     2544    3.166873080    0.721322553    1.167376280
  840 SOLV  HW2     2545    3.118463586    0.566782892    1.146372396
  841 SOLV  OW      2546    0.880441671    1.512718779    2.351624294
  841 SOLV  HW1     2547    0.860435814    1.495607777    2.448105404
  841 SOLV  HW2     2548    0.818023030    1.459233532    2.294660890
  842 SOLV  OW      2549    1.712206287    1.124250375    1.213713390
  842 SOLV  HW1     2550    1.694366766    1.101833395    1.117895013
  842 SOLV  HW2     2551    1.643946847    1.189907349    1.245832339
  843 SOLV  OW      2552    2.842740998    0.222544075    2.653133513
  843 SOLV  HW1     2553    2.750558854    0.195065577    2.625754983
  843 SOLV  HW2     2554    2.908810553    0.189124300    2.585902125
  844 SOLV  OW      2555    2.579136605    2.482883227    2.951036721
  844 SOLV  HW1     2556    2.569891938    2.384461680    2.935877903
  844 SOLV  HW2     2557    2.493631860    2.528553170    2.926433748
  845 SOLV  OW      2558    3.508303303    1.797536977    2.484600998
  845 SOLV  HW1     2559    3.441993618    1.829746796    2.417030177
  845 SOLV  HW2     2560    3.591456180    1.852763951    2.478617677
  846 SOLV  OW      2561    3.172415029    2.160305345    2.889317934
  846 SOLV  HW1     2562    3.233690086    2.089303943    2.854590666
  846 SOLV  HW2     2563    3.096550680    2.173018889    2.825406080
  847 SOLV  OW      2564    1.645972187    1.450788262    3.337204513
  847 SOLV  HW1     2565    1.732548920    1.419625820    3.298023600
  847 SOLV  HW2     2566    1.570836651    1.425739752    3.276139573
  848 SOLV  OW      2567    3.291819566    0.356176972    0.721192339
  848 SOLV  HW1     2568    3.379284194    0.317262774    0.692257875
  848 SOLV  HW2     2569    3.305371023    0.410781611    0.803874268
  849 SOLV  OW      2570    0.228997305    2.927563760    3.444346980
  849 SOLV  HW1     2571    0.260630743    2.878333383    3.525439234
  849 SOLV  HW2     2572    0.154009448    2.988697534    3.469639320
  850 SOLV  OW      2573    0.405828459    1.173832817    2.036030191
  850 SOLV  HW1     2574    0.414943891    1.259901938    2.086138986
  850 SOLV  HW2     2575    0.333384721    1.118695246    2.077425731
  851 SOLV  OW      2576    0.446396574    2.483290844    0.693079920
  851 SOLV  HW1     2577    0.478016796    2.476540905    0.787718540
  851 SOLV  HW2     2578    0.516331299    2.446347153    0.631874114
  852 SOLV  OW      2579    0.712032862    2.676019044    1.214542039
  852 SOLV  HW1     2580    0.713726294    2.662691023    1.313645248
  852 SOLV  HW2     2581    0.773088492    2.751334145    1.190009997
  853 SOLV  OW      2582    2.141258013    2.036909962    2.669825631
  853 SOLV  HW1     2583    2.163259324    2.113206599    2.730626344
  853 SOLV  HW2     2584    2.081856739    1.972234049    2.717683836
  854 SOLV  OW      2585    2.501752728    3.229405384    1.504213879
  854 SOLV  HW1     2586    2.477007440    3.288509024    1.427424876
  854 SOLV  HW2     2587    2.477826764    3.274652101    1.590134628
  855 SOLV  OW      2588    0.447838316    2.710301670    2.022446414
  855 SOLV  HW1     2589    0.512754544    2.784825521    2.037687758
  855 SOLV  HW2     2590    0.480903202    2.627525018    2.067799163
  856 SOLV  OW      2591    2.710607071    0.485526588    0.094978090
  856 SOLV  HW1     2592    2.749508439    0.520950292    0.009936301
  856 SOLV  HW2     2593    2.684778986    0.389737129    0.082427822
  857 SOLV  OW      2594    3.293896826    0.456327389    1.397500630
  857 SOLV  HW1     2595    3.241610367    0.445796205    1.312901188
  857 SOLV  HW2     2596    3.262854579    0.388847470    1.464468579
  858 SOLV  OW      2597    1.439241209    1.073454612    0.815515526
  858 SOLV  HW1     2598    1.469434513    1.117016813    0.730706836
  858 SOLV  HW2     2599    1.341728292    1.052181842    0.809158711
  859 SOLV  OW      2600    2.214469709    1.300033475    3.214501086
  859 SOLV  HW1     2601    2.248065056    1.392554701    3.196803715
  859 SOLV  HW2     2602    2.179261824    1.294684643    3.307955485
  860 SOLV  OW      2603    3.089668991    0.202592902    0.808758079
  860 SOLV  HW1     2604    3.162221067    0.259234762    0.769647224
  860 SOLV  HW2     2605    3.124344256    0.110083780    0.824295929
  861 SOLV  OW      2606    2.554463283    1.561022825    0.245606366
  861 SOLV  HW1     2607    2.619123676    1.486172062    0.230887080
  861 SOLV  HW2     2608    2.463000485    1.523532467    0.260747350
  862 SOLV  OW      2609    1.537857370    3.142213922    2.708194688
  862 SOLV  HW1     2610    1.471596467    3.084578657    2.660344689
  862 SOLV  HW2     2611    1.598997991    3.084641913    2.762501417
  863 SOLV  OW      2612    2.563481631    1.516342341    1.135314306
  863 SOLV  HW1     2613    2.469827067    1.548924930    1.122318960
  863 SOLV  HW2     2614    2.597149301    1.546443726    1.224544404
  864 SOLV  OW      2615    3.151621660    2.136245530    0.476807130
  864 SOLV  HW1     2616    3.167860646    2.229650584    0.444972210
  864 SOLV  HW2     2617    3.053450868    2.117207178    0.475534148
  865 SOLV  OW      2618    3.142927910    3.274958494    3.204950385
  865 SOLV  HW1     2619    3.074558848    3.275618609    3.131963853
  865 SOLV  HW2     2620    3.202499532    3.354732961    3.195518946
  866 SOLV  OW      2621    1.063087202    0.083314010    1.580734728
  866 SOLV  HW1     2622    1.004334153    0.018485427    1.629180699
  866 SOLV  HW2     2623    1.073921862    0.166067284    1.635836174
  867 SOLV  OW      2624    3.381587706    3.158386038    1.573026751
  867 SOLV  HW1     2625    3.339168380    3.248389929    1.562941495
  867 SOLV  HW2     2626    3.480879225    3.168819303    1.578869488
  868 SOLV  OW      2627    1.120728196    0.414281121    1.625966553
  868 SOLV  HW1     2628    1.177166381    0.496835983    1.624901547
  868 SOLV  HW2     2629    1.152130519    0.351534098    1.554703850
  869 SOLV  OW      2630    2.245461456    1.507229704    0.307237465
  869 SOLV  HW1     2631    2.234005815    1.566974769    0.227857520
  869 SOLV  HW2     2632    2.286516796    1.420777100    0.278216106
  870 SOLV  OW      2633    1.011419691    0.712595023    2.394101983
  870 SOLV  HW1     2634    1.099408057    0.760061555    2.396763643
  870 SOLV  HW2     2635    1.006175575    0.647864546    2.470157679
  871 SOLV  OW      2636    0.279639905    3.390008115    1.708030101
  871 SOLV  HW1     2637    0.297895776    3.317059277    1.773960208
  871 SOLV  HW2     2638    0.357746233    3.399426374    1.646285884
  872 SOLV  OW      2639    2.917079375    1.360753575    1.662227562
  872 SOLV  HW1     2640    2.833775091    1.364695166    1.717426366
  872 SOLV  HW2     2641    2.960378553    1.271323108    1.673604322
  873 SOLV  OW      2642    3.472423215    0.055819421    1.567715944
  873 SOLV  HW1     2643    3.410238481    0.129714231    1.541743623
  873 SOLV  HW2     2644    3.558465999    0.065553510    1.517678007
  874 SOLV  OW      2645    0.145091213    0.804883859    2.351336450
  874 SOLV  HW1     2646    0.097450385    0.738068667    2.294168477
  874 SOLV  HW2     2647    0.127399406    0.784894849    2.447718188
  875 SOLV  OW      2648    1.176774911    1.033531656    1.026984028
  875 SOLV  HW1     2649    1.099069838    1.065595284    0.972799503
  875 SOLV  HW2     2650    1.217825195    1.110846180    1.075350322
  876 SOLV  OW      2651    2.360722247    1.117227059    0.595285330
  876 SOLV  HW1     2652    2.395651818    1.027123272    0.621032515
  876 SOLV  HW2     2653    2.390363866    1.184944522    0.662645491
  877 SOLV  OW      2654    0.480844451    0.632264844    1.947477241
  877 SOLV  HW1     2655    0.421127864    0.552684099    1.937338035
  877 SOLV  HW2     2656    0.565647152    0.616961293    1.896720715
  878 SOLV  OW      2657    3.337038665    1.908482634    2.782631897
  878 SOLV  HW1     2658    3.355744004    1.851607004    2.862738451
  878 SOLV  HW2     2659    3.276321150    1.859242997    2.720257397
  879 SOLV  OW      2660    1.077599691    2.500746644    0.046579130
  879 SOLV  HW1     2661    0.993776067    2.555283925    0.045629480
  879 SOLV  HW2     2662    1.061725336    2.414417588   -0.001346265
  880 SOLV  OW      2663    2.571689963    0.505529832    0.419997249
  880 SOLV  HW1     2664    2.595915635    0.434829735    0.486455038
  880 SOLV  HW2     2665    2.485163075    0.548029470    0.446619887
  881 SOLV  OW      2666    2.728958621    2.812910913    0.761057044
  881 SOLV  HW1     2667    2.672764614    2.737592291    0.726833970
  881 SOLV  HW2     2668    2.744099902    2.879180091    0.687701879
  882 SOLV  OW      2669    1.525575448    0.210667624    1.644244741
  882 SOLV  HW1     2670    1.506496163    0.115414019    1.668005269
  882 SOLV  HW2     2671    1.536295773    0.264372034    1.727927235
  883 SOLV  OW      2672    0.159849552    2.616204043    3.269899890
  883 SOLV  HW1     2673    0.245353264    2.642906771    3.314376354
  883 SOLV  HW2     2674    0.101568903    2.696702798    3.258705949
  884 SOLV  OW      2675    2.191076270    3.078561858    2.348114594
  884 SOLV  HW1     2676    2.115640137    3.137668499    2.376681243
  884 SOLV  HW2     2677    2.180939844    2.988671055    2.390742239
  885 SOLV  OW      2678    2.198950809    1.328261676    1.175398438
  885 SOLV  HW1     2679    2.117422607    1.270748981    1.168536981
  885 SOLV  HW2     2680    2.268236413    1.281435250    1.230247181
  886 SOLV  OW      2681    0.253200443    3.410025433    2.612857573
  886 SOLV  HW1     2682    0.258035014    3.357113729    2.697586989
  886 SOLV  HW2     2683    0.336727743    3.464045040    2.602506507
  887 SOLV  OW      2684    0.780524152    1.784379971    1.285651493
  887 SOLV  HW1     2685    0.733045388    1.701596419    1.255745019
  887 SOLV  HW2     2686    0.878925715    1.766892797    1.289248186
  888 SOLV  OW      2687    0.914287074    1.569294008    1.984373585
  888 SOLV  HW1     2688    0.860048845    1.508068801    2.041919466
  888 SOLV  HW2     2689    0.916209593    1.534057197    1.890797917
  889 SOLV  OW      2690    1.621862114    0.070752624    0.845016728
  889 SOLV  HW1     2691    1.597943983    0.032665133    0.934344223
  889 SOLV  HW2     2692    1.637325299   -0.003737005    0.780100437
  890 SOLV  OW      2693    0.235682859    2.773049595    1.279045153
  890 SOLV  HW1     2694    0.199738625    2.679872498    1.273758162
  890 SOLV  HW2     2695    0.161093873    2.836411332    1.299629488
  891 SOLV  OW      2696    1.303910939    1.212952801    1.210381522
  891 SOLV  HW1     2697    1.264165736    1.304513634    1.204282956
  891 SOLV  HW2     2698    1.318868988    1.189466321    1.306427665
  892 SOLV  OW      2699    0.576429646    0.163747644    0.167792637
  892 SOLV  HW1     2700    0.484504505    0.134560357    0.141341274
  892 SOLV  HW2     2701    0.623679791    0.201337877    0.088066970
  893 SOLV  OW      2702    2.734387689    2.189586936    1.066865117
  893 SOLV  HW1     2703    2.641529505    2.226583863    1.063649984
  893 SOLV  HW2     2704    2.767469782    2.174466083    0.973705931
  894 SOLV  OW      2705    0.546883634    3.382012105    3.376380447
  894 SOLV  HW1     2706    0.608912056    3.460086215    3.384046978
  894 SOLV  HW2     2707    0.577482282    3.322311277    3.302209425
  895 SOLV  OW      2708    3.075862543    1.249209003    0.676715947
  895 SOLV  HW1     2709    2.996864738    1.262307639    0.616802323
  895 SOLV  HW2     2710    3.077124089    1.154926665    0.710048836
  896 SOLV  OW      2711    1.166410046    1.302407563    0.494838366
  896 SOLV  HW1     2712    1.237374346    1.278448274    0.428579164
  896 SOLV  HW2     2713    1.160580015    1.401914030    0.502881586
  897 SOLV  OW      2714    3.158248400    1.287956457    0.273896440
  897 SOLV  HW1     2715    3.092256951    1.215905675    0.252587415
  897 SOLV  HW2     2716    3.171521572    1.345825402    0.193427640
  898 SOLV  OW      2717    1.032600381    3.469317506    1.145167604
  898 SOLV  HW1     2718    0.940644695    3.470670150    1.184461320
  898 SOLV  HW2     2719    1.027648948    3.492414341    1.047989348
  899 SOLV  OW      2720    3.407503709    2.402716681    1.863428048
  899 SOLV  HW1     2721    3.309519070    2.387355008    1.876259170
  899 SOLV  HW2     2722    3.440597192    2.466573824    1.932916508
  900 SOLV  OW      2723    0.237579841    1.316928583    3.246500034
  900 SOLV  HW1     2724    0.310071466    1.248449477    3.254062299
  900 SOLV  HW2     2725    0.274244781    1.399706889    3.204014391
  901 SOLV  OW      2726    1.522652075    2.458240863    1.042619601
  901 SOLV  HW1     2727    1.587892509    2.382840928    1.050401130
  901 SOLV  HW2     2728    1.554693043    2.535769676    1.097067417
  902 SOLV  OW      2729    3.164340939    2.401611150    0.418618206
  902 SOLV  HW1     2730    3.074086291    2.435187564    0.445608737
  902 SOLV  HW2     2731    3.232630467    2.432851558    0.484665570
  903 SOLV  OW      2732    3.328011373    2.993399951    2.536315829
  903 SOLV  HW1     2733    3.298148534    2.980791133    2.630925815
  903 SOLV  HW2     2734    3.425969088    2.974441108    2.529492427
  904 SOLV  OW      2735    0.466770230    3.330928784    0.149211072
  904 SOLV  HW1     2736    0.421915348    3.418101672    0.168974232
  904 SOLV  HW2     2737    0.525853991    3.341250994    0.069185050
  905 SOLV  OW      2738    2.808487194    1.906751640    1.206585617
  905 SOLV  HW1     2739    2.825200461    1.960404102    1.289313488
  905 SOLV  HW2     2740    2.844730768    1.814359364    1.218910005
  906 SOLV  OW      2741    1.201766315    2.993262645    0.106945137
  906 SOLV  HW1     2742    1.208761776    3.081579403    0.153345347
  906 SOLV  HW2     2743    1.172309995    2.923531857    0.172302932
  907 SOLV  OW      2744    1.617689884    0.619491626    1.454112492
  907 SOLV  HW1     2745    1.569915399    0.532307157    1.464986561
  907 SOLV  HW2     2746    1.633723367    0.636800013    1.356926691
  908 SOLV  OW      2747    1.739327272    2.068590891    0.428944747
  908 SOLV  HW1     2748    1.677357146    1.990120694    0.426936258
  908 SOLV  HW2     2749    1.689004724    2.150051064    0.457819261
  909 SOLV  OW      2750    1.747993532    2.595053496    2.852739382
  909 SOLV  HW1     2751    1.810692915    2.602590970    2.930286608
  909 SOLV  HW2     2752    1.780949130    2.652196861    2.777572130
  910 SOLV  OW      2753    0.014001534    3.439701139    2.048173378
  910 SOLV  HW1     2754    0.075124566    3.376336298    2.095615133
  910 SOLV  HW2     2755   -0.030408237    3.499445303    2.114958072
  911 SOLV  OW      2756    0.639484704    2.489544821    3.272188953
  911 SOLV  HW1     2757    0.639216842    2.389559607    3.274349306
  911 SOLV  HW2     2758    0.586795228    2.521305661    3.193342512
  912 SOLV  OW      2759    2.988756117    0.808486140    1.337762117
  912 SOLV  HW1     2760    3.006059624    0.903425546    1.363979615
  912 SOLV  HW2     2761    3.027163483    0.791464099    1.247013321
  913 SOLV  OW      2762    3.277104967    1.384781084    1.189891278
  913 SOLV  HW1     2763    3.352816252    1.359870661    1.129496490
  913 SOLV  HW2     2764    3.293830341    1.347771281    1.281273749
  914 SOLV  OW      2765    0.344563461    2.053369832    0.198543695
  914 SOLV  HW1     2766    0.297418905    2.132047836    0.238409539
  914 SOLV  HW2     2767    0.327151385    1.972277454    0.254426831
  915 SOLV  OW      2768    2.094198240    2.963041109    0.717873749
  915 SOLV  HW1     2769    2.192648878    2.980613629    0.717125681
  915 SOLV  HW2     2770    2.059001253    2.974588121    0.810769444
  916 SOLV  OW      2771    1.569762210    1.829734231    0.131766673
  916 SOLV  HW1     2772    1.630627369    1.782453783    0.068032397
  916 SOLV  HW2     2773    1.476675935    1.829654546    0.095202108
  917 SOLV  OW      2774    3.399521454    1.365082824    1.675494517
  917 SOLV  HW1     2775    3.496676613    1.383307970    1.690683452
  917 SOLV  HW2     2776    3.347613198    1.449861197    1.686450823
  918 SOLV  OW      2777    3.322628954    1.601571924    2.460020497
  918 SOLV  HW1     2778    3.399387724    1.655086922    2.495321943
  918 SOLV  HW2     2779    3.307043326    1.624980969    2.364046307
  919 SOLV  OW      2780    1.477420702    2.875210566    0.378427190
  919 SOLV  HW1     2781    1.537382487    2.889556173    0.299681152
  919 SOLV  HW2     2782    1.382547205    2.891865132    0.351525663
  920 SOLV  OW      2783    0.675235023    1.153007875    1.131899279
  920 SOLV  HW1     2784    0.646396251    1.237707814    1.087217935
  920 SOLV  HW2     2785    0.656627082    1.159078616    1.229976222
  921 SOLV  OW      2786    1.600336526    1.119887904    2.606536895
  921 SOLV  HW1     2787    1.550143959    1.122276056    2.520069076
  921 SOLV  HW2     2788    1.684464827    1.067107990    2.594778768
  922 SOLV  OW      2789    1.310121006    2.186002715    0.346589724
  922 SOLV  HW1     2790    1.246119185    2.175837770    0.270416931
  922 SOLV  HW2     2791    1.315813966    2.099840751    0.397043309
  923 SOLV  OW      2792    1.662414405    3.086631785    1.278157108
  923 SOLV  HW1     2793    1.697085316    2.996222659    1.253137198
  923 SOLV  HW2     2794    1.564282924    3.091047159    1.259381226
  924 SOLV  OW      2795    2.054021043    3.213102794    3.180819845
  924 SOLV  HW1     2796    2.002537353    3.188121208    3.098800975
  924 SOLV  HW2     2797    1.991055743    3.247503046    3.250488545
  925 SOLV  OW      2798    2.767340647    3.516412891    0.698076863
  925 SOLV  HW1     2799    2.848435415    3.457889889    0.697243593
  925 SOLV  HW2     2800    2.792364851    3.608444747    0.667977985
  926 SOLV  OW      2801    1.114325813    0.857708532    2.917201351
  926 SOLV  HW1     2802    1.128075558    0.884252343    2.821763788
  926 SOLV  HW2     2803    1.156373777    0.768412408    2.933332015
  927 SOLV  OW      2804    2.329150193    0.592977934    0.612776593
  927 SOLV  HW1     2805    2.381046359    0.535935306    0.676456015
  927 SOLV  HW2     2806    2.236115281    0.557275256    0.604298284
  928 SOLV  OW      2807    2.855179727    2.515784077    2.815378716
  928 SOLV  HW1     2808    2.920892952    2.591011834    2.810441357
  928 SOLV  HW2     2809    2.789684456    2.533527973    2.888844708
  929 SOLV  OW      2810    2.519305032    1.225560286    1.083954546
  929 SOLV  HW1     2811    2.542247478    1.322569998    1.091984766
  929 SOLV  HW2     2812    2.603383968    1.171418570    1.082889454
  930 SOLV  OW      2813    0.293561670    3.042741173    2.746932331
  930 SOLV  HW1     2814    0.378550549    2.994190035    2.767464522
  930 SOLV  HW2     2815    0.293450684    3.131033603    2.793903128
  931 SOLV  OW      2816    0.354983155    1.905232727    3.395936897
  931 SOLV  HW1     2817    0.366600745    1.805911906    3.395119197
  931 SOLV  HW2     2818    0.257733764    1.927331959    3.403312493
  932 SOLV  OW      2819    0.182365758    0.358314337    2.159298112
  932 SOLV  HW1     2820    0.224918877    0.351600645    2.249553769
  932 SOLV  HW2     2821    0.160733090    0.453969030    2.139699103
  933 SOLV  OW      2822    1.018231304    0.455867394    0.324586680
  933 SOLV  HW1     2823    1.086908521    0.503427073    0.379574431
  933 SOLV  HW2     2824    1.062464835    0.413105218    0.245740138
  934 SOLV  OW      2825    3.195411106    3.019649748    1.722564394
  934 SOLV  HW1     2826    3.258936601    3.071336398    1.665160683
  934 SOLV  HW2     2827    3.215650982    2.921995786    1.715069458
  935 SOLV  OW      2828    2.754844017    3.268368380    1.559485652
  935 SOLV  HW1     2829    2.833023256    3.270795488    1.497161675
  935 SOLV  HW2     2830    2.673852966    3.236673504    1.510109965
  936 SOLV  OW      2831    1.412185439    3.203083151    1.208729516
  936 SOLV  HW1     2832    1.321079508    3.163671939    1.220913756
  936 SOLV  HW2     2833    1.423550849    3.231951521    1.113653921
  937 SOLV  OW      2834    1.080437330    2.689964372    3.080521087
  937 SOLV  HW1     2835    1.095980827    2.606084530    3.132716943
  937 SOLV  HW2     2836    0.995651165    2.681402029    3.028178039
  938 SOLV  OW      2837    2.235476299    3.409040673    3.523857314
  938 SOLV  HW1     2838    2.328664322    3.395028867    3.490371655
  938 SOLV  HW2     2839    2.208711655    3.504254037    3.509036301
  939 SOLV  OW      2840    2.125921206    1.908569603    2.403009589
  939 SOLV  HW1     2841    2.085637348    1.965174897    2.331083857
  939 SOLV  HW2     2842    2.135978236    1.962842551    2.486397375
  940 SOLV  OW      2843    1.147331654    0.742375736    0.243554335
  940 SOLV  HW1     2844    1.212108054    0.671980804    0.214419578
  940 SOLV  HW2     2845    1.188728649    0.797940873    0.315658593
  941 SOLV  OW      2846    0.531364252    2.978383945    0.074408508
  941 SOLV  HW1     2847    0.505946051    3.057860086    0.129536149
  941 SOLV  HW2     2848    0.491284375    2.895928288    0.114361276
  942 SOLV  OW      2849    2.751345755    3.361106683    2.459572272
  942 SOLV  HW1     2850    2.839351076    3.402153539    2.435648085
  942 SOLV  HW2     2851    2.693601775    3.356239869    2.378061410
  943 SOLV  OW      2852    3.328906658    3.320748414    1.306896743
  943 SOLV  HW1     2853    3.296144525    3.358324056    1.393585697
  943 SOLV  HW2     2854    3.339171685    3.221632537    1.315316455
  944 SOLV  OW      2855    2.971716772    2.877627181    2.070478957
  944 SOLV  HW1     2856    2.878890583    2.840823398    2.064918186
  944 SOLV  HW2     2857    2.971232139    2.973612392    2.042395542
  945 SOLV  OW      2858    2.284804977    0.014302086    1.087770001
  945 SOLV  HW1     2859    2.320780261    0.019450313    1.180943717
  945 SOLV  HW2     2860    2.197450904    0.062770676    1.083064377
  946 SOLV  OW      2861    3.520615555    2.011255618    3.208904603
  946 SOLV  HW1     2862    3.490514572    1.943395864    3.141892242
  946 SOLV  HW2     2863    3.618035216    2.029845655    3.196040816
  947 SOLV  OW      2864    2.165980090    3.446464181    1.817704084
  947 SOLV  HW1     2865    2.075319547    3.488002791    1.825266914
  947 SOLV  HW2     2866    2.167557140    3.383905284    1.739691890
  948 SOLV  OW      2867    2.448226003    0.933915236    3.423333399
  948 SOLV  HW1     2868    2.532666337    0.983206132    3.402308311
  948 SOLV  HW2     2869    2.470622015    0.843908645    3.460736568
  949 SOLV  OW      2870    1.093763542    0.415899522    2.792395385
  949 SOLV  HW1     2871    1.169536882    0.350911309    2.798472277
  949 SOLV  HW2     2872    1.072526184    0.433411772    2.696248272
  950 SOLV  OW      2873    0.803543047    3.187467355    0.263035783
  950 SOLV  HW1     2874    0.788990786    3.107868406    0.204261950
  950 SOLV  HW2     2875    0.793995042    3.271026116    0.208916872
  951 SOLV  OW      2876    0.617583565    2.198988121    3.114592765
  951 SOLV  HW1     2877    0.553979313    2.224948061    3.041913543
  951 SOLV  HW2     2878    0.708070620    2.236644852    3.094698039
  952 SOLV  OW      2879    2.154522450    1.148289343    2.199785428
  952 SOLV  HW1     2880    2.132352311    1.229822188    2.253289699
  952 SOLV  HW2     2881    2.242126027    1.111089078    2.230500912
  953 SOLV  OW      2882    0.736188066    0.664924820    1.569969966
  953 SOLV  HW1     2883    0.743648806    0.601018135    1.646535191
  953 SOLV  HW2     2884    0.639683168    0.683046933    1.550986400
  954 SOLV  OW      2885    3.282970423    3.222537412    0.678126762
  954 SOLV  HW1     2886    3.313121391    3.127556680    0.669685995
  954 SOLV  HW2     2887    3.276646564    3.263690227    0.587197248
  955 SOLV  OW      2888    3.248024090    1.199023380    1.852633585
  955 SOLV  HW1     2889    3.281293424    1.227612399    1.942509366
  955 SOLV  HW2     2890    3.312792220    1.228294887    1.782276694
  956 SOLV  OW      2891    0.708226633    1.807253627    3.123878295
  956 SOLV  HW1     2892    0.756572694    1.722602506    3.146209568
  956 SOLV  HW2     2893    0.728950483    1.876643625    3.192851780
  957 SOLV  OW      2894    2.019131773    0.865089616    0.528157020
  957 SOLV  HW1     2895    2.093575971    0.886774106    0.591322284
  957 SOLV  HW2     2896    1.978064223    0.777595205    0.553850258
  958 SOLV  OW      2897    1.297197731    1.895462344    0.475530664
  958 SOLV  HW1     2898    1.286782029    1.831128130    0.399682913
  958 SOLV  HW2     2899    1.223098677    1.881733281    0.541265454
  959 SOLV  OW      2900    0.304381887    1.384042394    1.203357202
  959 SOLV  HW1     2901    0.278533359    1.301905554    1.254221453
  959 SOLV  HW2     2902    0.221902201    1.432449963    1.174107670
  960 SOLV  OW      2903    2.130162421    1.163014371    0.149863330
  960 SOLV  HW1     2904    2.145874268    1.178314358    0.247430261
  960 SOLV  HW2     2905    2.049601943    1.214540495    0.120618031
  961 SOLV  OW      2906    0.847136443    1.852118920    2.878744133
  961 SOLV  HW1     2907    0.786277169    1.839316023    2.957064685
  961 SOLV  HW2     2908    0.838350058    1.774220283    2.816643505
  962 SOLV  OW      2909    2.401310356    1.912844204    1.084786921
  962 SOLV  HW1     2910    2.438953439    1.987440068    1.139743293
  962 SOLV  HW2     2911    2.324110446    1.871533819    1.133111751
  963 SOLV  OW      2912    0.484240116    1.721502212    0.679607273
  963 SOLV  HW1     2913    0.520135922    1.751730751    0.767913471
  963 SOLV  HW2     2914    0.412542728    1.653368841    0.694356782
  964 SOLV  OW      2915    2.552084075    1.289780003    3.508022306
  964 SOLV  HW1     2916    2.498701720    1.355731936    3.455084162
  964 SOLV  HW2     2917    2.646426716    1.322000487    3.515966540
  965 SOLV  OW      2918    2.205772631    2.644607467    1.099905491
  965 SOLV  HW1     2919    2.123042027    2.654964789    1.155119552
  965 SOLV  HW2     2920    2.255205099    2.731509928    1.097340917
  966 SOLV  OW      2921    1.241816565    2.130078254    2.279014000
  966 SOLV  HW1     2922    1.239404321    2.065297479    2.202859943
  966 SOLV  HW2     2923    1.206097643    2.086013343    2.361380185
  967 SOLV  OW      2924    2.301408532    0.906304902    2.372732854
  967 SOLV  HW1     2925    2.384265427    0.885093077    2.424567415
  967 SOLV  HW2     2926    2.303376578    0.857625386    2.285392456
  968 SOLV  OW      2927    0.934331672    2.741237471    2.645687618
  968 SOLV  HW1     2928    0.841627045    2.732282758    2.609274915
  968 SOLV  HW2     2929    0.992243991    2.669229023    2.607436596
  969 SOLV  OW      2930    3.284580363    1.901748900    1.340576609
  969 SOLV  HW1     2931    3.249828357    1.834757684    1.274953611
  969 SOLV  HW2     2932    3.274860082    1.993746327    1.302579200
  970 SOLV  OW      2933    0.867075912    1.509355827    1.711021092
  970 SOLV  HW1     2934    0.877174607    1.434713235    1.645230702
  970 SOLV  HW2     2935    0.838880726    1.592457106    1.663052007
  971 SOLV  OW      2936    2.690946930    0.552890869    2.206864390
  971 SOLV  HW1     2937    2.754370305    0.600165676    2.268054017
  971 SOLV  HW2     2938    2.597270465    0.566116113    2.239289169
  972 SOLV  OW      2939    0.939788390    1.050765082    0.870827948
  972 SOLV  HW1     2940    0.916835532    1.002138078    0.786503829
  972 SOLV  HW2     2941    0.868499819    1.034579774    0.939076252
  973 SOLV  OW      2942    1.006829323    3.453166336    2.920041485
  973 SOLV  HW1     2943    1.010435699    3.485908445    3.014469563
  973 SOLV  HW2     2944    0.988810994    3.354795809    2.919553823
  974 SOLV  OW      2945    0.251922403    3.370975690    3.342991577
  974 SOLV  HW1     2946    0.227532603    3.467963768    3.343602342
  974 SOLV  HW2     2947    0.340789311    3.358693282    3.387191653
  975 SOLV  OW      2948    2.603527368    1.875215425    2.686505415
  975 SOLV  HW1     2949    2.520534962    1.897084972    2.635180928
  975 SOLV  HW2     2950    2.680034125    1.928580299    2.650434378
  976 SOLV  OW      2951    0.836956016    0.343613215    1.551976607
  976 SOLV  HW1     2952    0.796539633    0.257458765    1.582730370
  976 SOLV  HW2     2953    0.923312900    0.358928934    1.600036221
  977 SOLV  OW      2954    1.602907217    0.231459397    1.165385614
  977 SOLV  HW1     2955    1.526828865    0.243749719    1.229128035
  977 SOLV  HW2     2956    1.619346266    0.316999255    1.116246747
  978 SOLV  OW      2957    0.705751319    2.897601546    2.991032609
  978 SOLV  HW1     2958    0.711013135    2.905265818    3.090608515
  978 SOLV  HW2     2959    0.768915624    2.826680152    2.959693490
  979 SOLV  OW      2960    2.676986330    2.168382523    0.769515913
  979 SOLV  HW1     2961    2.710064996    2.135554042    0.681030254
  979 SOLV  HW2     2962    2.617687491    2.099168400    0.810682214
  980 SOLV  OW      2963    0.480984070    0.778982954    2.159158739
  980 SOLV  HW1     2964    0.473244289    0.709188243    2.087948501
  980 SOLV  HW2     2965    0.408715308    0.847051638    2.147082617
  981 SOLV  OW      2966    1.193492612    3.233571183    1.772600255
  981 SOLV  HW1     2967    1.210753984    3.180855974    1.689393456
  981 SOLV  HW2     2968    1.154118153    3.322233807    1.748294079
  982 SOLV  OW      2969    2.377946167    1.299724589    0.816368056
  982 SOLV  HW1     2970    2.352002887    1.395985190    0.808428721
  982 SOLV  HW2     2971    2.395832880    1.277849689    0.912304051
  983 SOLV  OW      2972    1.530807160    0.668586733    1.951642186
  983 SOLV  HW1     2973    1.440669801    0.625740796    1.957943124
  983 SOLV  HW2     2974    1.551182154    0.689399976    1.855966666
  984 SOLV  OW      2975    2.397892795    1.187968687    1.317740466
  984 SOLV  HW1     2976    2.458272785    1.215001517    1.242737693
  984 SOLV  HW2     2977    2.425845834    1.234828526    1.401553724
  985 SOLV  OW      2978    2.922570785    0.038357868    3.305043312
  985 SOLV  HW1     2979    2.921412730    0.011411554    3.208740739
  985 SOLV  HW2     2980    2.960368239   -0.036135491    3.360031505
  986 SOLV  OW      2981    3.152247126    2.376887643    1.924463539
  986 SOLV  HW1     2982    3.116804014    2.462233722    1.962674168
  986 SOLV  HW2     2983    3.077579956    2.326085170    1.881497255
  987 SOLV  OW      2984    0.002663213    3.324718033    2.989999638
  987 SOLV  HW1     2985    0.068894573    3.264272740    3.034291065
  987 SOLV  HW2     2986   -0.089444402    3.287604907    3.001863791
  988 SOLV  OW      2987    3.311144594    1.149352197    0.557199267
  988 SOLV  HW1     2988    3.391442668    1.172963405    0.611940121
  988 SOLV  HW2     2989    3.251152166    1.229041517    0.549964566
  989 SOLV  OW      2990    3.061284372    2.548174956    1.575751474
  989 SOLV  HW1     2991    2.980301590    2.557739235    1.633635264
  989 SOLV  HW2     2992    3.043772891    2.590285843    1.486744908
  990 SOLV  OW      2993    2.030787735    0.087733383    2.489118936
  990 SOLV  HW1     2994    2.086935690    0.005837080    2.477201994
  990 SOLV  HW2     2995    2.062042429    0.138128761    2.569648657
  991 SOLV  OW      2996    0.341515719    2.397124991    3.230330605
  991 SOLV  HW1     2997    0.335930620    2.299971503    3.253392107
  991 SOLV  HW2     2998    0.256978681    2.442844226    3.257988324
  992 SOLV  OW      2999    0.737117241    0.063761797    0.952107839
  992 SOLV  HW1     3000    0.768626894    0.158549525    0.947344300
  992 SOLV  HW2     3001    0.687788423    0.040804583    0.868204004
  993 SOLV  OW      3002    0.048006052    0.389029497    0.703885616
  993 SOLV  HW1     3003    0.146639701    0.387864337    0.720369262
  993 SOLV  HW2     3004    0.022567352    0.475252119    0.660065226
  994 SOLV  OW      3005    0.276996862    0.942033863    3.169396588
  994 SOLV  HW1     3006    0.288905680    1.040919235    3.160348353
  994 SOLV  HW2     3007    0.335832078    0.907967641    3.242743352
  995 SOLV  OW      3008    0.478860353    1.755209444    3.009900855
  995 SOLV  HW1     3009    0.571886256    1.773016054    3.042014375
  995 SOLV  HW2     3010    0.472308672    1.777695779    2.912671597
  996 SOLV  OW      3011    1.512546426    1.767079834    3.086141135
  996 SOLV  HW1     3012    1.527277363    1.730293405    2.994326225
  996 SOLV  HW2     3013    1.596268945    1.811515056    3.118051071
  997 SOLV  OW      3014    1.709642999    1.438699007    0.926998598
  997 SOLV  HW1     3015    1.641134589    1.426678811    0.998857474
  997 SOLV  HW2     3016    1.800443889    1.445566576    0.968346029
  998 SOLV  OW      3017    0.682724259    2.644578578    0.896936012
  998 SOLV  HW1     3018    0.657395099    2.634983371    0.993208216
  998 SOLV  HW2     3019    0.700541922    2.554194720    0.858009493
  999 SOLV  OW      3020    1.237108523    0.911995979    3.211516435
  999 SOLV  HW1     3021    1.155407752    0.861868957    3.182987008
  999 SOLV  HW2     3022    1.266284820    0.972895773    3.137749073
 1000 SOLV  OW      3023    1.608324858    3.427507261    2.450485403
 1000 SOLV  HW1     3024    1.613352389    3.368210033    2.370108787
 1000 SOLV  HW2     3025    1.513204464    3.453911517    2.466507946
 1001 SOLV  OW      3026    0.136943405    2.651372955    2.570008073
 1001 SOLV  HW1     3027    0.045483212    2.650316085    2.529564908
 1001 SOLV  HW2     3028    0.192473078    2.579179725    2.528700970
 1002 SOLV  OW      3029    2.446051258    0.353566416    0.907346229
 1002 SOLV  HW1     3030    2.371749521    0.300815884    0.866133849
 1002 SOLV  HW2     3031    2.428659957    0.364780452    1.005190979
 1003 SOLV  OW      3032    0.744523511    2.414568368    0.778567329
 1003 SOLV  HW1     3033    0.734162521    2.386193798    0.683228863
 1003 SOLV  HW2     3034    0.711393290    2.341884667    0.838745460
 1004 SOLV  OW      3035    1.263072430    3.502470757    2.730273970
 1004 SOLV  HW1     3036    1.324835598    3.427617904    2.754439686
 1004 SOLV  HW2     3037    1.190038837    3.508687400    2.798311305
 1005 SOLV  OW      3038    0.598438013    2.847429643    0.697527323
 1005 SOLV  HW1     3039    0.685790784    2.896062425    0.695009604
 1005 SOLV  HW2     3040    0.602376160    2.775439412    0.766837441
 1006 SOLV  OW      3041    1.101348026    3.525684609    3.224842807
 1006 SOLV  HW1     3042    1.056778702    3.610522536    3.253442790
 1006 SOLV  HW2     3043    1.126713275    3.472497481    3.305648044
 1007 SOLV  OW      3044    2.645001470    2.798582860    1.016931615
 1007 SOLV  HW1     3045    2.690558162    2.812625253    0.929024519
 1007 SOLV  HW2     3046    2.640278924    2.700675928    1.036734386
 1008 SOLV  OW      3047    0.571272101    3.309578929    2.205631466
 1008 SOLV  HW1     3048    0.569309199    3.409322894    2.198602138
 1008 SOLV  HW2     3049    0.616050245    3.271362062    2.124783221
 1009 SOLV  OW      3050    0.118180443    3.293664516    1.274824114
 1009 SOLV  HW1     3051    0.146580239    3.243059836    1.193372596
 1009 SOLV  HW2     3052    0.056049774    3.367392853    1.248260527
 1010 SOLV  OW      3053    2.170991551    3.364240579    0.557734182
 1010 SOLV  HW1     3054    2.266715714    3.344436117    0.578860506
 1010 SOLV  HW2     3055    2.158942302    3.368430455    0.458542958
 1011 SOLV  OW      3056    1.513455887    2.116065568    2.058149707
 1011 SOLV  HW1     3057    1.433000876    2.059678541    2.076797900
 1011 SOLV  HW2     3058    1.490219687    2.185899557    1.990448063
 1012 SOLV  OW      3059    1.949541152    1.682978102    0.122732547
 1012 SOLV  HW1     3060    1.998862725    1.706319393    0.038921284
 1012 SOLV  HW2     3061    1.851266686    1.681516950    0.104246601
 1013 SOLV  OW      3062    1.452579054    2.048010763    1.278465541
 1013 SOLV  HW1     3063    1.370127212    2.092239272    1.243149279
 1013 SOLV  HW2     3064    1.508510121    2.015909479    1.202026509
 1014 SOLV  OW      3065    0.577967382    0.600562942    0.591383347
 1014 SOLV  HW1     3066    0.525420210    0.595183012    0.506462848
 1014 SOLV  HW2     3067    0.664194512    0.648235533    0.574243906
 1015 SOLV  OW      3068    2.634520283    0.414079528    0.709513420
 1015 SOLV  HW1     3069    2.576088790    0.391690280    0.787528109
 1015 SOLV  HW2     3070    2.708866741    0.347470929    0.703374597
 1016 SOLV  OW      3071    2.706845964    2.903087894    2.872825457
 1016 SOLV  HW1     3072    2.760316802    2.873570944    2.952019032
 1016 SOLV  HW2     3073    2.758668018    2.885339687    2.789151210
 1017 SOLV  OW      3074    2.752575404    1.325713980    1.886299073
 1017 SOLV  HW1     3075    2.798612712    1.248439906    1.930015005
 1017 SOLV  HW2     3076    2.668961707    1.293775298    1.841683425
 1018 SOLV  OW      3077    2.453339975    3.153103429    0.452490229
 1018 SOLV  HW1     3078    2.549281666    3.139592170    0.427705397
 1018 SOLV  HW2     3079    2.447142266    3.220291337    0.526307305
 1019 SOLV  OW      3080    1.056021024    1.996482386    3.294340711
 1019 SOLV  HW1     3081    0.976576156    1.959931500    3.245819733
 1019 SOLV  HW2     3082    1.138250761    1.981975956    3.239299524
 1020 SOLV  OW      3083    0.571107636    1.612582925    2.058068127
 1020 SOLV  HW1     3084    0.509318268    1.562525679    1.997417382
 1020 SOLV  HW2     3085    0.587582107    1.703925982    2.020824109
 1021 SOLV  OW      3086    1.142961328    0.378505127    2.116544849
 1021 SOLV  HW1     3087    1.063681139    0.397837661    2.174363930
 1021 SOLV  HW2     3088    1.114164093    0.324361232    2.037543482
 1022 SOLV  OW      3089    2.948875644    0.472642474    0.602703134
 1022 SOLV  HW1     3090    2.887999685    0.549757569    0.584010865
 1022 SOLV  HW2     3091    3.002688442    0.491817769    0.684790911
 1023 SOLV  OW      3092    1.312691898    1.793682529    0.051560489
 1023 SOLV  HW1     3093    1.224719035    1.841246749    0.051796433
 1023 SOLV  HW2     3094    1.311514611    1.721797734   -0.017957489
 1024 SOLV  OW      3095    2.947757233    1.134535718    0.292972706
 1024 SOLV  HW1     3096    2.938655109    1.047247827    0.245016067
 1024 SOLV  HW2     3097    2.936816337    1.119830971    0.391287921
 1025 SOLV  OW      3098    1.223723668    2.124020526    1.158695421
 1025 SOLV  HW1     3099    1.212613759    2.201115230    1.095969316
 1025 SOLV  HW2     3100    1.162993561    2.049536756    1.131025711
 1026 SOLV  OW      3101    3.490076113    0.045086672    1.205196551
 1026 SOLV  HW1     3102    3.437244097   -0.038087457    1.222311143
 1026 SOLV  HW2     3103    3.558288864    0.056672571    1.277409696
 1027 SOLV  OW      3104    1.375546321    0.437948091    0.898669532
 1027 SOLV  HW1     3105    1.470385676    0.407340179    0.890260696
 1027 SOLV  HW2     3106    1.373618961    0.530269679    0.937076184
 1028 SOLV  OW      3107    2.801259029    0.683373834    3.367950280
 1028 SOLV  HW1     3108    2.825918160    0.599489885    3.319395065
 1028 SOLV  HW2     3109    2.880518554    0.744254382    3.371636681
 1029 SOLV  OW      3110    2.532072319    2.057779053    1.263827075
 1029 SOLV  HW1     3111    2.523654823    2.143083239    1.315345431
 1029 SOLV  HW2     3112    2.626950915    2.045742193    1.234587849
 1030 SOLV  OW      3113    1.312516169    1.104773192    2.161734692
 1030 SOLV  HW1     3114    1.332730480    1.023527383    2.107034515
 1030 SOLV  HW2     3115    1.355554223    1.184719978    2.119808422
 1031 SOLV  OW      3116    0.431389619    1.501511294    1.418016889
 1031 SOLV  HW1     3117    0.403250946    1.425881844    1.358938390
 1031 SOLV  HW2     3118    0.531132022    1.502851786    1.425189485
 1032 SOLV  OW      3119    3.016473222    3.416442160    2.423820324
 1032 SOLV  HW1     3120    3.079301061    3.376707293    2.356921752
 1032 SOLV  HW2     3121    3.052878321    3.503900748    2.455870287
 1033 SOLV  OW      3122    0.466703082    3.034035690    1.116231527
 1033 SOLV  HW1     3123    0.465514952    2.978949013    1.032768758
 1033 SOLV  HW2     3124    0.491729549    3.128192898    1.093647382
 1034 SOLV  OW      3125    2.298589626    0.059935039    2.254411872
 1034 SOLV  HW1     3126    2.226242961    0.123405764    2.227225127
 1034 SOLV  HW2     3127    2.347104080    0.027885657    2.173043507
 1035 SOLV  OW      3128    3.296500061    3.028691908    1.288012955
 1035 SOLV  HW1     3129    3.209910406    3.023508678    1.238240728
 1035 SOLV  HW2     3130    3.338513711    2.937995664    1.291305438
 1036 SOLV  OW      3131    0.225159194    2.916499257    0.973119309
 1036 SOLV  HW1     3132    0.272196468    2.843596801    1.022863430
 1036 SOLV  HW2     3133    0.160660106    2.876252081    0.908144549
 1037 SOLV  OW      3134    2.527916287    2.584091760    0.705092011
 1037 SOLV  HW1     3135    2.444389789    2.635391943    0.724922087
 1037 SOLV  HW2     3136    2.514440751    2.529056203    0.622683532
 1038 SOLV  OW      3137    1.356708022    3.303425359    0.818208583
 1038 SOLV  HW1     3138    1.441807261    3.298427119    0.765911108
 1038 SOLV  HW2     3139    1.285790115    3.346525489    0.762397456
 1039 SOLV  OW      3140    0.359493865    2.515495919    0.081180281
 1039 SOLV  HW1     3141    0.386956766    2.557338772   -0.005394674
 1039 SOLV  HW2     3142    0.391216503    2.420698732    0.083898187
 1040 SOLV  OW      3143    1.927440978    1.318514810    2.820179854
 1040 SOLV  HW1     3144    1.955557559    1.294980289    2.727133312
 1040 SOLV  HW2     3145    1.960590377    1.248703218    2.883658877
 1041 SOLV  OW      3146    1.933708036    2.617609763    2.083759921
 1041 SOLV  HW1     3147    2.024012369    2.657593078    2.067993733
 1041 SOLV  HW2     3148    1.863553422    2.687761724    2.071144646
 1042 SOLV  OW      3149    3.103821338    0.424043586    0.076747931
 1042 SOLV  HW1     3150    3.199628469    0.395445881    0.074445009
 1042 SOLV  HW2     3151    3.046259979    0.350594370    0.040776069
 1043 SOLV  OW      3152    2.254201447    1.293764087    2.757430503
 1043 SOLV  HW1     3153    2.204155497    1.271392289    2.841077007
 1043 SOLV  HW2     3154    2.247316297    1.217513358    2.693085943
 1044 SOLV  OW      3155    2.011661939    2.894684150    3.035262240
 1044 SOLV  HW1     3156    2.092511065    2.900477655    2.976679144
 1044 SOLV  HW2     3157    1.956851613    2.977667734    3.024693247
 1045 SOLV  OW      3158    1.874470638    0.663362857    0.315370776
 1045 SOLV  HW1     3159    1.864997988    0.746286442    0.260270878
 1045 SOLV  HW2     3160    1.853642380    0.583385502    0.259053120
 1046 SOLV  OW      3161    2.378799437    0.888525317    2.673272762
 1046 SOLV  HW1     3162    2.414417299    0.876246008    2.765915428
 1046 SOLV  HW2     3163    2.292229692    0.839301534    2.664070233
 1047 SOLV  OW      3164    0.970442794    1.231233132    2.847224760
 1047 SOLV  HW1     3165    0.945327786    1.141370556    2.883221821
 1047 SOLV  HW2     3166    0.984775372    1.224740613    2.748461031
 1048 SOLV  OW      3167    2.654621166    1.640415367    3.020173674
 1048 SOLV  HW1     3168    2.747100496    1.668586165    3.045781307
 1048 SOLV  HW2     3169    2.652659125    1.616934925    2.922980144
 1049 SOLV  OW      3170    1.901221226    2.882858537    1.164245902
 1049 SOLV  HW1     3171    1.912664146    2.961579440    1.103659420
 1049 SOLV  HW2     3172    1.962035063    2.892309652    1.243055827
 1050 SOLV  OW      3173    2.516319627    0.572764738    1.793735510
 1050 SOLV  HW1     3174    2.520360973    0.651704938    1.732467337
 1050 SOLV  HW2     3175    2.601260932    0.566927399    1.846199981
 1051 SOLV  OW      3176    0.934572959    2.339008867    2.014130750
 1051 SOLV  HW1     3177    0.920660937    2.291460572    2.101007229
 1051 SOLV  HW2     3178    1.028384142    2.324292576    1.982749376
 1052 SOLV  OW      3179    0.785122190    3.513539904    1.201619738
 1052 SOLV  HW1     3180    0.731486154    3.569921575    1.264440771
 1052 SOLV  HW2     3181    0.763710991    3.539132053    1.107339803
 1053 SOLV  OW      3182    0.927818497    1.126064462    2.087425516
 1053 SOLV  HW1     3183    0.835291519    1.149702572    2.057729009
 1053 SOLV  HW2     3184    0.993159462    1.151126649    2.015981754
 1054 SOLV  OW      3185    2.783331544    3.334729191    2.125506751
 1054 SOLV  HW1     3186    2.864897400    3.318077163    2.180927477
 1054 SOLV  HW2     3187    2.709636772    3.274222205    2.155668242
 1055 SOLV  OW      3188    2.740454644    1.341637574    2.607339517
 1055 SOLV  HW1     3189    2.712837878    1.436118594    2.625015672
 1055 SOLV  HW2     3190    2.711306614    1.315046102    2.515442610
 1056 SOLV  OW      3191    2.589402499    2.775341433    3.376305643
 1056 SOLV  HW1     3192    2.638617835    2.857838124    3.348514167
 1056 SOLV  HW2     3193    2.592073966    2.766929112    3.475926257
 1057 SOLV  OW      3194    2.061860378    2.680639881    0.657929452
 1057 SOLV  HW1     3195    2.074155823    2.779869322    0.659942346
 1057 SOLV  HW2     3196    2.025319684    2.653395862    0.568911338
 1058 SOLV  OW      3197    3.232838186    2.206778874    2.531417987
 1058 SOLV  HW1     3198    3.161714745    2.198995502    2.601293542
 1058 SOLV  HW2     3199    3.225054778    2.295373941    2.485680455
 1059 SOLV  OW      3200    1.509232101    2.889431446    3.273270332
 1059 SOLV  HW1     3201    1.425237953    2.873721206    3.325230179
 1059 SOLV  HW2     3202    1.487782537    2.893395287    3.175669975
 1060 SOLV  OW      3203    2.025489136    1.608213236    1.016675745
 1060 SOLV  HW1     3204    1.968605807    1.690415057    1.019653598
 1060 SOLV  HW2     3205    2.012679233    1.555766823    1.100860342
 1061 SOLV  OW      3206    3.003516358    2.780886111    0.950446648
 1061 SOLV  HW1     3207    2.911059876    2.814375827    0.932229464
 1061 SOLV  HW2     3208    3.018702134    2.695878272    0.900001795
 1062 SOLV  OW      3209    3.322404041    0.777652929    2.520124372
 1062 SOLV  HW1     3210    3.420069290    0.765155939    2.537605377
 1062 SOLV  HW2     3211    3.301006174    0.747139044    2.427327531
 1063 SOLV  OW      3212    0.644391788    1.469546764    2.856652115
 1063 SOLV  HW1     3213    0.580270079    1.533331962    2.813966638
 1063 SOLV  HW2     3214    0.711425601    1.439337738    2.788857593
 1064 SOLV  OW      3215    1.080276466    2.531466200    2.545846379
 1064 SOLV  HW1     3216    1.024759340    2.464952572    2.595802364
 1064 SOLV  HW2     3217    1.094525824    2.499342081    2.452215636
 1065 SOLV  OW      3218    1.523694252    1.069806597    2.349427699
 1065 SOLV  HW1     3219    1.578138100    0.994779959    2.311892912
 1065 SOLV  HW2     3220    1.448046116    1.090383247    2.287332045
 1066 SOLV  OW      3221    0.755075805    2.012235673    3.296322561
 1066 SOLV  HW1     3222    0.688455071    2.069382434    3.248388493
 1066 SOLV  HW2     3223    0.764852504    2.044348731    3.390528899
 1067 SOLV  OW      3224    0.814538694    0.111498592    1.699903196
 1067 SOLV  HW1     3225    0.801208307    0.013300651    1.713373897
 1067 SOLV  HW2     3226    0.756530422    0.162063023    1.763780171
 1068 SOLV  OW      3227    2.953315286    1.916771896    2.720289791
 1068 SOLV  HW1     3228    3.038043333    1.864232826    2.712377987
 1068 SOLV  HW2     3229    2.921391644    1.942444649    2.629056662
 1069 SOLV  OW      3230    1.902112447    1.223757329    1.847605186
 1069 SOLV  HW1     3231    1.961464300    1.247033427    1.770551172
 1069 SOLV  HW2     3232    1.937077672    1.141803640    1.893022121
 1070 SOLV  OW      3233    2.013471674    3.230897078    1.268787865
 1070 SOLV  HW1     3234    2.038021285    3.166963271    1.341657942
 1070 SOLV  HW2     3235    1.987410159    3.179695694    1.186937788
 1071 SOLV  OW      3236    2.760011850    0.786104913    3.003015170
 1071 SOLV  HW1     3237    2.738733368    0.849425902    2.928585277
 1071 SOLV  HW2     3238    2.844654770    0.814737160    3.047935590
 1072 SOLV  OW      3239    2.770095896    1.976155398    3.322628470
 1072 SOLV  HW1     3240    2.779647663    1.969942863    3.421985868
 1072 SOLV  HW2     3241    2.849709670    2.023058970    3.284373574
 1073 SOLV  OW      3242    0.220152132    2.961049381    2.375612550
 1073 SOLV  HW1     3243    0.158149484    2.957220975    2.453990502
 1073 SOLV  HW2     3244    0.170749988    2.934713315    2.292739823
 1074 SOLV  OW      3245    0.472984154    1.705028865    1.107943851
 1074 SOLV  HW1     3246    0.418725566    1.761384022    1.170248410
 1074 SOLV  HW2     3247    0.471704240    1.610057250    1.139254585
 1075 SOLV  OW      3248    2.233506885    1.088713338    1.564224389
 1075 SOLV  HW1     3249    2.330464374    1.073295318    1.545153860
 1075 SOLV  HW2     3250    2.180808833    1.077632443    1.479949891
 1076 SOLV  OW      3251    2.872669032    1.218582091    0.948787193
 1076 SOLV  HW1     3252    2.945006700    1.203116078    1.016080020
 1076 SOLV  HW2     3253    2.851351510    1.316196653    0.944642316
 1077 SOLV  OW      3254    1.308972623    2.432308176    3.030926608
 1077 SOLV  HW1     3255    1.379721461    2.389883141    3.087462603
 1077 SOLV  HW2     3256    1.351693583    2.478487327    2.953183471
 1078 SOLV  OW      3257    3.227122073    0.320876196    2.552151327
 1078 SOLV  HW1     3258    3.246979483    0.299360624    2.456522202
 1078 SOLV  HW2     3259    3.171637939    0.403955626    2.556775315
 1079 SOLV  OW      3260    1.157235464    3.393990109    3.469743785
 1079 SOLV  HW1     3261    1.136935071    3.437170778    3.557636144
 1079 SOLV  HW2     3262    1.107106195    3.307745392    3.462628479
 1080 SOLV  OW      3263    1.710777105    3.186009360    0.459672012
 1080 SOLV  HW1     3264    1.761981404    3.240529232    0.393282848
 1080 SOLV  HW2     3265    1.621535587    3.162092655    0.421386669
 1081 SOLV  OW      3266    2.195012545    3.118709555    0.959882165
 1081 SOLV  HW1     3267    2.232139111    3.098726349    1.050570187
 1081 SOLV  HW2     3268    2.262766994    3.095112991    0.890208017
 1082 SOLV  OW      3269    0.050454359    0.600475647    2.143704641
 1082 SOLV  HW1     3270    0.037875591    0.594114312    2.044694423
 1082 SOLV  HW2     3271   -0.029214697    0.644978486    2.184618967
 1083 SOLV  OW      3272    0.391196034    0.125273261    1.620089100
 1083 SOLV  HW1     3273    0.423888204    0.052369811    1.559951520
 1083 SOLV  HW2     3274    0.312230258    0.170117276    1.578189112
 1084 SOLV  OW      3275    2.341895664    0.625764058    1.196717796
 1084 SOLV  HW1     3276    2.305427631    0.649541929    1.286753740
 1084 SOLV  HW2     3277    2.355098686    0.709112642    1.143048258
 1085 SOLV  OW      3278    3.169494241    0.686604092    3.447410253
 1085 SOLV  HW1     3279    3.111644888    0.617148530    3.490203066
 1085 SOLV  HW2     3280    3.123434045    0.775292369    3.451232679
 1086 SOLV  OW      3281    3.214143872    0.731674130    1.924223288
 1086 SOLV  HW1     3282    3.267809650    0.776623550    1.852800979
 1086 SOLV  HW2     3283    3.275168772    0.700270581    1.996964831
 1087 SOLV  OW      3284    2.675936604    1.023157439    1.203829905
 1087 SOLV  HW1     3285    2.663821656    1.109661621    1.252537193
 1087 SOLV  HW2     3286    2.679606694    0.948039903    1.269753526
 1088 SOLV  OW      3287    0.387765446    2.888636063    1.768900169
 1088 SOLV  HW1     3288    0.360204446    2.843413215    1.684065494
 1088 SOLV  HW2     3289    0.394050378    2.820924513    1.842229523
 1089 SOLV  OW      3290    3.500080429    2.273899846    3.094700303
 1089 SOLV  HW1     3291    3.544005315    2.313688531    3.175257183
 1089 SOLV  HW2     3292    3.402372075    2.262080566    3.112457562
 1090 SOLV  OW      3293    2.249499102    2.170840064    1.398607573
 1090 SOLV  HW1     3294    2.341197569    2.209517216    1.408468081
 1090 SOLV  HW2     3295    2.213522218    2.193095552    1.307986826
 1091 SOLV  OW      3296    2.862651072    2.877038503    3.140391057
 1091 SOLV  HW1     3297    2.828481552    2.906902361    3.229511232
 1091 SOLV  HW2     3298    2.951681765    2.832962779    3.151911008
 1092 SOLV  OW      3299    0.835292417    1.039950666    0.223828798
 1092 SOLV  HW1     3300    0.799924603    1.133369170    0.218931050
 1092 SOLV  HW2     3301    0.932293590    1.042281204    0.248061493
 1093 SOLV  OW      3302    0.943073066    1.901580505    2.206711111
 1093 SOLV  HW1     3303    0.866441473    1.876114795    2.147712219
 1093 SOLV  HW2     3304    1.004354111    1.963063400    2.157049956
 1094 SOLV  OW      3305    1.265488492    0.252516047    2.365174927
 1094 SOLV  HW1     3306    1.290715627    0.326389787    2.427690349
 1094 SOLV  HW2     3307    1.258350251    0.288564864    2.272162517
 1095 SOLV  OW      3308    3.074677910    3.202077238    0.214806236
 1095 SOLV  HW1     3309    3.058083805    3.300624294    0.210953403
 1095 SOLV  HW2     3310    3.064239954    3.170192988    0.309019325
 1096 SOLV  OW      3311    3.520952947    3.057246275    0.207852502
 1096 SOLV  HW1     3312    3.620483408    3.066930997    0.209233613
 1096 SOLV  HW2     3313    3.478722340    3.147815237    0.203877480
 1097 SOLV  OW      3314    0.885838816    0.987021809    2.922472854
 1097 SOLV  HW1     3315    0.966041235    0.934420183    2.950772330
 1097 SOLV  HW2     3316    0.840790399    0.940621246    2.846185344
 1098 SOLV  OW      3317    1.674448040    0.734382106    2.538773788
 1098 SOLV  HW1     3318    1.700904029    0.689199211    2.623972416
 1098 SOLV  HW2     3319    1.692460473    0.673278042    2.461676693
 1099 SOLV  OW      3320    2.376377185    3.012654156    0.764835663
 1099 SOLV  HW1     3321    2.354718286    2.917557393    0.786962350
 1099 SOLV  HW2     3322    2.458227259    3.040714613    0.814986282
 1100 SOLV  OW      3323    3.085152600    0.648639992    2.297996349
 1100 SOLV  HW1     3324    2.995099378    0.691957372    2.294013609
 1100 SOLV  HW2     3325    3.103206449    0.617847271    2.391418450
 1101 SOLV  OW      3326    2.702000757    2.771701800    1.704385525
 1101 SOLV  HW1     3327    2.602288526    2.768722075    1.697398982
 1101 SOLV  HW2     3328    2.735577562    2.857455493    1.665384013
 1102 SOLV  OW      3329    2.136180198    1.754751831    1.681358721
 1102 SOLV  HW1     3330    2.146708430    1.722977700    1.775599566
 1102 SOLV  HW2     3331    2.220784823    1.737741435    1.630817422
 1103 SOLV  OW      3332    2.489080858    3.382620260    2.297654732
 1103 SOLV  HW1     3333    2.407006810    3.439769313    2.297493384
 1103 SOLV  HW2     3334    2.471459724    3.299168584    2.349880463
 1104 SOLV  OW      3335    0.046453400    2.569782253    0.309959324
 1104 SOLV  HW1     3336    0.101522047    2.631357140    0.253588468
 1104 SOLV  HW2     3337   -0.027006432    2.530626367    0.254532144
 1105 SOLV  OW      3338    1.053001794    3.464284993    0.205617800
 1105 SOLV  HW1     3339    1.091805220    3.464821366    0.297791510
 1105 SOLV  HW2     3340    1.054935534    3.371160403    0.169201466
 1106 SOLV  OW      3341    3.352624676    1.574317703    0.915114685
 1106 SOLV  HW1     3342    3.328636039    1.479651861    0.936669053
 1106 SOLV  HW2     3343    3.294819823    1.607151377    0.840401271
 1107 SOLV  OW      3344    1.656683571    3.009642071    1.711280823
 1107 SOLV  HW1     3345    1.726241603    3.077422193    1.687421631
 1107 SOLV  HW2     3346    1.568115914    3.054960807    1.721464271
 1108 SOLV  OW      3347    1.375419843    2.815693121    0.753717265
 1108 SOLV  HW1     3348    1.420965434    2.730944794    0.781020561
 1108 SOLV  HW2     3349    1.407897353    2.843310128    0.663247872
 1109 SOLV  OW      3350    2.829716479    1.657076546    0.720669898
 1109 SOLV  HW1     3351    2.911957449    1.704915099    0.751487013
 1109 SOLV  HW2     3352    2.767217057    1.722409824    0.677925456
 1110 SOLV  OW      3353    1.828245292    2.164639252    3.091363102
 1110 SOLV  HW1     3354    1.792854957    2.215674618    3.012972547
 1110 SOLV  HW2     3355    1.775609667    2.188316779    3.173039089
 1111 SOLV  OW      3356    1.295076865    0.932198362    1.503008011
 1111 SOLV  HW1     3357    1.377812433    0.935203151    1.446905333
 1111 SOLV  HW2     3358    1.215744472    0.915320000    1.444500103
 1112 SOLV  OW      3359    3.407495452    1.080505070    2.419681553
 1112 SOLV  HW1     3360    3.351582368    1.057736257    2.499415080
 1112 SOLV  HW2     3361    3.503588443    1.061502557    2.439857401
 1113 SOLV  OW      3362    1.789603498    2.131536187    3.371444164
 1113 SOLV  HW1     3363    1.885650495    2.136818101    3.398811937
 1113 SOLV  HW2     3364    1.732262315    2.121873968    3.452810904
 1114 SOLV  OW      3365    2.719858029    2.397616865    3.167499231
 1114 SOLV  HW1     3366    2.670374338    2.456697652    3.103761654
 1114 SOLV  HW2     3367    2.655338230    2.336141764    3.212882423
 1115 SOLV  OW      3368    2.544495627    3.429289861    1.990641036
 1115 SOLV  HW1     3369    2.614254526    3.382940301    2.045296591
 1115 SOLV  HW2     3370    2.549788765    3.397500036    1.895966993
 1116 SOLV  OW      3371    3.451473964    1.827248691    0.759703870
 1116 SOLV  HW1     3372    3.379100250    1.785855182    0.704475073
 1116 SOLV  HW2     3373    3.421343523    1.833461316    0.854862276
 1117 SOLV  OW      3374    2.378595089    0.429785551    1.481242315
 1117 SOLV  HW1     3375    2.376199089    0.399608474    1.576561249
 1117 SOLV  HW2     3376    2.464891475    0.477092669    1.463437381
 1118 SOLV  OW      3377    1.426335249    1.707307359    1.525126633
 1118 SOLV  HW1     3378    1.390017773    1.799498224    1.538675451
 1118 SOLV  HW2     3379    1.511532576    1.697176650    1.576511905
 1119 SOLV  OW      3380    2.617623320    1.616017422    2.304450520
 1119 SOLV  HW1     3381    2.607903064    1.582116086    2.210874484
 1119 SOLV  HW2     3382    2.547709137    1.685275101    2.322215667
 1120 SOLV  OW      3383    1.750997022    2.292649218    1.328913444
 1120 SOLV  HW1     3384    1.751192120    2.392646626    1.328053401
 1120 SOLV  HW2     3385    1.716580928    2.258655646    1.241390938
 1121 SOLV  OW      3386    2.827665805    1.186147966    2.171676864
 1121 SOLV  HW1     3387    2.908122002    1.128055094    2.159279430
 1121 SOLV  HW2     3388    2.744928454    1.132414462    2.155278106
 1122 SOLV  OW      3389    2.745621148    1.831225443    2.055568251
 1122 SOLV  HW1     3390    2.797777260    1.856411689    1.974037197
 1122 SOLV  HW2     3391    2.690770194    1.749871114    2.036212294
 1123 SOLV  OW      3392    3.375269912    0.818130073    1.679224859
 1123 SOLV  HW1     3393    3.408858317    0.908459170    1.652495505
 1123 SOLV  HW2     3394    3.326514500    0.776640484    1.602390827
 1124 SOLV  OW      3395    2.745542247    1.479921835    0.942567567
 1124 SOLV  HW1     3396    2.661269688    1.493458930    0.994691057
 1124 SOLV  HW2     3397    2.767259143    1.563466256    0.892063775
 1125 SOLV  OW      3398    0.493869271    2.634844531    2.697336393
 1125 SOLV  HW1     3399    0.416867851    2.630006621    2.760970457
 1125 SOLV  HW2     3400    0.511715554    2.543938002    2.659662733
 1126 SOLV  OW      3401    3.097138503    0.606021774    3.101522859
 1126 SOLV  HW1     3402    3.068797078    0.690040813    3.147776043
 1126 SOLV  HW2     3403    3.076472722    0.613120683    3.003930546
 1127 SOLV  OW      3404    2.408312340    3.185079577    2.490553743
 1127 SOLV  HW1     3405    2.336855530    3.150448402    2.429756772
 1127 SOLV  HW2     3406    2.376947950    3.179575053    2.585356852
 1128 SOLV  OW      3407    2.625385963    2.403572466    1.725007677
 1128 SOLV  HW1     3408    2.539804222    2.450775343    1.703800893
 1128 SOLV  HW2     3409    2.605746538    2.321493883    1.778667870
 1129 SOLV  OW      3410    1.788768242    0.058025429    1.283991066
 1129 SOLV  HW1     3411    1.725944090    0.124834227    1.244097928
 1129 SOLV  HW2     3412    1.772363228   -0.031726577    1.243036211
 1130 SOLV  OW      3413    1.110189203    2.821177090    1.061899127
 1130 SOLV  HW1     3414    1.166893693    2.775472858    1.130439804
 1130 SOLV  HW2     3415    1.168119684    2.877368181    1.002834987
 1131 SOLV  OW      3416    0.552500088    1.157047876    3.518962588
 1131 SOLV  HW1     3417    0.588142161    1.078864317    3.570139298
 1131 SOLV  HW2     3418    0.469562681    1.190938620    3.563400846
 1132 SOLV  OW      3419    3.230438196    2.754054192    1.715644172
 1132 SOLV  HW1     3420    3.176338488    2.673737599    1.690660588
 1132 SOLV  HW2     3421    3.322373855    2.745569479    1.677206912
 1133 SOLV  OW      3422    1.385526353    3.001461519    2.090526224
 1133 SOLV  HW1     3423    1.379587526    2.959138081    2.180943557
 1133 SOLV  HW2     3424    1.434481256    2.940367491    2.028295294
 1134 SOLV  OW      3425    3.308179910    2.796048750    2.106014386
 1134 SOLV  HW1     3426    3.263475788    2.798543816    2.016586210
 1134 SOLV  HW2     3427    3.275725504    2.872573731    2.161626429
 1135 SOLV  OW      3428    0.071332819    2.503808151    1.203250664
 1135 SOLV  HW1     3429   -0.024149910    2.475933934    1.213650798
 1135 SOLV  HW2     3430    0.087764732    2.531739001    1.108636244
 1136 SOLV  OW      3431    1.845725760    2.433652802    2.461497185
 1136 SOLV  HW1     3432    1.850355610    2.423841999    2.362076608
 1136 SOLV  HW2     3433    1.859966697    2.344475188    2.504469324
 1137 SOLV  OW      3434    1.601291075    1.855441094    2.003876787
 1137 SOLV  HW1     3435    1.627782451    1.950530971    2.019888785
 1137 SOLV  HW2     3436    1.582823729    1.810814153    2.091441694
 1138 SOLV  OW      3437    0.692111493    0.314346422    3.483402410
 1138 SOLV  HW1     3438    0.626121186    0.389395508    3.487220301
 1138 SOLV  HW2     3439    0.769059728    0.334526788    3.544010668
 1139 SOLV  OW      3440    0.088196814    1.555738616    0.764391791
 1139 SOLV  HW1     3441    0.013994778    1.564625229    0.697943752
 1139 SOLV  HW2     3442    0.072860636    1.619209255    0.840131471
 1140 SOLV  OW      3443    1.670489786    2.921508148    0.557145824
 1140 SOLV  HW1     3444    1.735867615    2.986170407    0.517842501
 1140 SOLV  HW2     3445    1.594286739    2.908474884    0.493699639
 1141 SOLV  OW      3446    2.093445476    2.923791055    1.895149929
 1141 SOLV  HW1     3447    2.036191825    2.891393417    1.819820256
 1141 SOLV  HW2     3448    2.147162936    2.847580207    1.931323458
 1142 SOLV  OW      3449    3.482526087    2.942390180    2.947020133
 1142 SOLV  HW1     3450    3.531268035    2.978647765    2.867585697
 1142 SOLV  HW2     3451    3.444738162    2.852512279    2.924743629
 1143 SOLV  OW      3452    3.006421831    0.505671479    2.077934005
 1143 SOLV  HW1     3453    3.035544793    0.549672994    2.162889723
 1143 SOLV  HW2     3454    2.955022019    0.571100604    2.022447246
 1144 SOLV  OW      3455    3.008042644    1.996966573    3.520856980
 1144 SOLV  HW1     3456    3.081694185    2.064619625    3.521242870
 1144 SOLV  HW2     3457    2.973307016    1.985000408    3.613871974
 1145 SOLV  OW      3458    2.128280718    0.180121963    0.202346180
 1145 SOLV  HW1     3459    2.218859689    0.147076002    0.175792139
 1145 SOLV  HW2     3460    2.138076699    0.257385949    0.265083645
 1146 SOLV  OW      3461    1.808573759    0.143065437    1.546606716
 1146 SOLV  HW1     3462    1.805388366    0.101685773    1.455616449
 1146 SOLV  HW2     3463    1.715566127    0.163368755    1.577248370
 1147 SOLV  OW      3464    1.518243193    2.317342842    1.488069980
 1147 SOLV  HW1     3465    1.572701538    2.290664402    1.408545389
 1147 SOLV  HW2     3466    1.514071631    2.241123018    1.552681901
 1148 SOLV  OW      3467    3.261253140    1.041572643    0.951339854
 1148 SOLV  HW1     3468    3.183095693    1.080021025    1.000482996
 1148 SOLV  HW2     3469    3.228463053    0.982117228    0.877911391
 1149 SOLV  OW      3470    3.435437718    0.251157142    2.065143053
 1149 SOLV  HW1     3471    3.424981544    0.171256739    2.005911043
 1149 SOLV  HW2     3472    3.526560560    0.290358209    2.052426547
 1150 SOLV  OW      3473    1.953440582    2.368753952    2.234331963
 1150 SOLV  HW1     3474    1.888114437    2.323346599    2.173727881
 1150 SOLV  HW2     3475    1.981851109    2.455576026    2.193626729
 1151 SOLV  OW      3476    0.671939664    1.177718633    2.015568602
 1151 SOLV  HW1     3477    0.684021000    1.078820224    2.024244283
 1151 SOLV  HW2     3478    0.574986917    1.198401785    2.002358937
 1152 SOLV  OW      3479    1.988333345    0.299834929    1.234720045
 1152 SOLV  HW1     3480    2.014437982    0.372619909    1.171307491
 1152 SOLV  HW2     3481    2.048108894    0.302443104    1.314846824
 1153 SOLV  OW      3482    2.364410588    0.103957471    1.332935331
 1153 SOLV  HW1     3483    2.288619223    0.125505843    1.394525849
 1153 SOLV  HW2     3484    2.444516145    0.077531816    1.386665082
 1154 SOLV  OW      3485    1.469558545    0.604736814    2.259857935
 1154 SOLV  HW1     3486    1.508695256    0.555962612    2.181810854
 1154 SOLV  HW2     3487    1.501293044    0.699575475    2.259191096
 1155 SOLV  OW      3488    1.224632166    2.370412620    1.040893209
 1155 SOLV  HW1     3489    1.279913463    2.441295546    0.997057520
 1155 SOLV  HW2     3490    1.129413507    2.379639107    1.011733895
 1156 SOLV  OW      3491    3.175647380    1.713394865    2.664900401
 1156 SOLV  HW1     3492    3.102418210    1.655654587    2.701030111
 1156 SOLV  HW2     3493    3.206893697    1.676650796    2.577291754
 1157 SOLV  OW      3494    1.792430502    0.592188074    2.322727769
 1157 SOLV  HW1     3495    1.820769037    0.519952001    2.385808160
 1157 SOLV  HW2     3496    1.803878215    0.560552410    2.228555829
 1158 SOLV  OW      3497    3.133521355    3.042579889    3.505181606
 1158 SOLV  HW1     3498    3.168488072    2.953677148    3.534769656
 1158 SOLV  HW2     3499    3.097766421    3.092306303    3.584242420
 1159 SOLV  OW      3500    1.796029555    2.113287246    1.748453119
 1159 SOLV  HW1     3501    1.703102559    2.087684503    1.721790048
 1159 SOLV  HW2     3502    1.834097167    2.042846103    1.808375727
 1160 SOLV  OW      3503    1.282548936    3.467057171    1.469306591
 1160 SOLV  HW1     3504    1.207225825    3.524752300    1.500923217
 1160 SOLV  HW2     3505    1.329375481    3.512105614    1.393281812
 1161 SOLV  OW      3506    2.961478083    3.239944860    1.103013406
 1161 SOLV  HW1     3507    2.998302023    3.147436089    1.112395408
 1161 SOLV  HW2     3508    2.996363349    3.281316423    1.018910399
 1162 SOLV  OW      3509    0.501533775    3.156827072    2.987570768
 1162 SOLV  HW1     3510    0.558166593    3.206078621    3.053666876
 1162 SOLV  HW2     3511    0.494533708    3.060822505    3.014696817
 1163 SOLV  OW      3512    2.276426906    1.003027543    1.103294339
 1163 SOLV  HW1     3513    2.355831034    0.950614293    1.072473684
 1163 SOLV  HW2     3514    2.305258499    1.070043117    1.171702328
 1164 SOLV  OW      3515    1.933886136    0.234607998    0.010381376
 1164 SOLV  HW1     3516    1.978041635    0.286019043   -0.063166373
 1164 SOLV  HW2     3517    2.003718369    0.196813378    0.071184674
 1165 SOLV  OW      3518    2.372152726    0.086188053    0.395273605
 1165 SOLV  HW1     3519    2.432436633    0.092740523    0.474802358
 1165 SOLV  HW2     3520    2.369916817    0.174195821    0.347824186
 1166 SOLV  OW      3521    1.422481983    3.167473348    0.458518546
 1166 SOLV  HW1     3522    1.439137665    3.231111689    0.533848510
 1166 SOLV  HW2     3523    1.451796469    3.075696211    0.485341469
 1167 SOLV  OW      3524    2.467229150    1.840560489    2.938702059
 1167 SOLV  HW1     3525    2.516165918    1.890003699    2.866849802
 1167 SOLV  HW2     3526    2.528189294    1.772897068    2.980024995
 1168 SOLV  OW      3527    0.167291311    3.185936982    3.157344934
 1168 SOLV  HW1     3528    0.198286828    3.245988425    3.231065630
 1168 SOLV  HW2     3529    0.108014779    3.114759683    3.195050031
 1169 SOLV  OW      3530    0.045442474    1.484211354    1.131380436
 1169 SOLV  HW1     3531    0.054966234    1.570810219    1.082268332
 1169 SOLV  HW2     3532   -0.007494049    1.420063630    1.075839628
 1170 SOLV  OW      3533    0.624416412    2.705048769    1.478375138
 1170 SOLV  HW1     3534    0.665601513    2.683201526    1.566852852
 1170 SOLV  HW2     3535    0.609505098    2.803735561    1.472027287
 1171 SOLV  OW      3536    0.857082771    0.629683242    0.521043631
 1171 SOLV  HW1     3537    0.836906866    0.648021545    0.424820684
 1171 SOLV  HW2     3538    0.929591656    0.561095059    0.527390002
 1172 SOLV  OW      3539    1.201771787    1.439616658    3.220231136
 1172 SOLV  HW1     3540    1.237454823    1.436061382    3.126872155
 1172 SOLV  HW2     3541    1.105196276    1.413638647    3.219995980
 1173 SOLV  OW      3542    3.157014921    1.008818043    2.959668117
 1173 SOLV  HW1     3543    3.206450455    0.955550161    2.890973675
 1173 SOLV  HW2     3544    3.097212737    1.074703340    2.914027718
 1174 SOLV  OW      3545    1.578584281    3.338125270    0.642723470
 1174 SOLV  HW1     3546    1.665469541    3.293244518    0.621820668
 1174 SOLV  HW2     3547    1.561176843    3.409993810    0.575402494
 1175 SOLV  OW      3548    1.142213103    3.118053967    3.248443320
 1175 SOLV  HW1     3549    1.127326657    3.063362907    3.166048564
 1175 SOLV  HW2     3550    1.213588661    3.185888117    3.230960724
 1176 SOLV  OW      3551    2.374681580    1.574117746    1.726938955
 1176 SOLV  HW1     3552    2.294417997    1.538420354    1.774747604
 1176 SOLV  HW2     3553    2.382633813    1.529897200    1.637589029
 1177 SOLV  OW      3554    2.526312369    1.218141011    2.774366772
 1177 SOLV  HW1     3555    2.590150329    1.275332567    2.722830549
 1177 SOLV  HW2     3556    2.432559037    1.240442840    2.747626533
 1178 SOLV  OW      3557    2.768691358    2.711252361    0.390936318
 1178 SOLV  HW1     3558    2.723644706    2.772993424    0.455438379
 1178 SOLV  HW2     3559    2.810429912    2.764602866    0.317362040
 1179 SOLV  OW      3560    3.275949904    0.846878233    2.775616719
 1179 SOLV  HW1     3561    3.298502248    0.772784799    2.712344810
 1179 SOLV  HW2     3562    3.280541290    0.934392260    2.727430611
 1180 SOLV  OW      3563    3.303955684    3.338512879    1.048253787
 1180 SOLV  HW1     3564    3.344845503    3.250323197    1.024754016
 1180 SOLV  HW2     3565    3.297365645    3.346738514    1.147704813
 1181 SOLV  OW      3566    1.939754375    0.585763641    2.926283329
 1181 SOLV  HW1     3567    1.919547771    0.675356007    2.965865938
 1181 SOLV  HW2     3568    2.004643200    0.537291621    2.984948448
 1182 SOLV  OW      3569    0.946814757    2.126692520    0.745922227
 1182 SOLV  HW1     3570    0.862825826    2.072498300    0.749159649
 1182 SOLV  HW2     3571    0.942138097    2.199507329    0.814316531
 1183 SOLV  OW      3572    0.332324482    2.261323381    2.022346692
 1183 SOLV  HW1     3573    0.332858801    2.265276716    1.922416450
 1183 SOLV  HW2     3574    0.406172533    2.318358558    2.058337618
 1184 SOLV  OW      3575    0.880122451    3.137589879    1.208015575
 1184 SOLV  HW1     3576    0.812593494    3.184850638    1.151376961
 1184 SOLV  HW2     3577    0.890270906    3.185854206    1.295016654
 1185 SOLV  OW      3578    0.770574185    0.065975494    0.335907420
 1185 SOLV  HW1     3579    0.838762546    0.069629597    0.262841408
 1185 SOLV  HW2     3580    0.684925797    0.106246324    0.303592101
 1186 SOLV  OW      3581    2.733677114    0.750339853    1.268094831
 1186 SOLV  HW1     3582    2.713540359    0.674991566    1.205494779
 1186 SOLV  HW2     3583    2.827638731    0.741879067    1.301279813
 1187 SOLV  OW      3584    3.332011739    1.257961346    3.431583709
 1187 SOLV  HW1     3585    3.262293268    1.284135736    3.364827356
 1187 SOLV  HW2     3586    3.417628504    1.237580394    3.384081283
 1188 SOLV  OW      3587    0.234177101    1.970925860    0.840391386
 1188 SOLV  HW1     3588    0.194521212    1.911148117    0.770718646
 1188 SOLV  HW2     3589    0.187236328    2.059216707    0.839162666
 1189 SOLV  OW      3590    1.247503507    0.261490694    3.080880745
 1189 SOLV  HW1     3591    1.155614124    0.227754706    3.060378691
 1189 SOLV  HW2     3592    1.296531299    0.278640332    2.995415995
 1190 SOLV  OW      3593    1.676474712    0.654626087    1.196676694
 1190 SOLV  HW1     3594    1.679670570    0.581650766    1.128365578
 1190 SOLV  HW2     3595    1.751187495    0.719022301    1.180149165
 1191 SOLV  OW      3596    2.541525548    2.546978535    0.341264120
 1191 SOLV  HW1     3597    2.622479445    2.594839406    0.375293325
 1191 SOLV  HW2     3598    2.569879143    2.466452226    0.289170801
 1192 SOLV  OW      3599    1.735758688    0.451411868    1.025825465
 1192 SOLV  HW1     3600    1.723035905    0.392347377    0.946130537
 1192 SOLV  HW2     3601    1.832227388    0.476630005    1.033542249
 1193 SOLV  OW      3602    0.763205864    0.330330994    0.952853131
 1193 SOLV  HW1     3603    0.857462784    0.343249446    0.922022879
 1193 SOLV  HW2     3604    0.715592983    0.418276168    0.952207306
 1194 SOLV  OW      3605    0.092006644    2.524758613    3.019980457
 1194 SOLV  HW1     3606    0.155284162    2.548154881    3.093806492
 1194 SOLV  HW2     3607    0.043111612    2.440717703    3.043391010
 1195 SOLV  OW      3608    0.338807663    0.049244047    0.160897893
 1195 SOLV  HW1     3609    0.305968489    0.070422762    0.252956930
 1195 SOLV  HW2     3610    0.260895177    0.028863236    0.101601879
 1196 SOLV  OW      3611    2.529558994    3.245675810    0.150944864
 1196 SOLV  HW1     3612    2.429952697    3.239083017    0.157005563
 1196 SOLV  HW2     3613    2.570724856    3.203309521    0.231642050
 1197 SOLV  OW      3614    2.065545312    3.017690799    0.234829330
 1197 SOLV  HW1     3615    2.040034365    3.045243871    0.327523331
 1197 SOLV  HW2     3616    2.103975806    2.925381952    0.236904560
 1198 SOLV  OW      3617    3.411277123    2.682153799    2.945920682
 1198 SOLV  HW1     3618    3.488188484    2.663637759    3.007108416
 1198 SOLV  HW2     3619    3.373524584    2.595682797    2.912760855
 1199 SOLV  OW      3620    2.252042708    3.373965072    0.279121565
 1199 SOLV  HW1     3621    2.309524270    3.450101085    0.309141829
 1199 SOLV  HW2     3622    2.223523785    3.389062895    0.184460615
 1200 SOLV  OW      3623    0.926054598    1.766097474    2.436439556
 1200 SOLV  HW1     3624    0.928627890    1.828460500    2.358297895
 1200 SOLV  HW2     3625    0.899902013    1.674730034    2.405297009
 1201 SOLV  OW      3626    1.232999735    2.376561273    2.196772865
 1201 SOLV  HW1     3627    1.223722830    2.289195243    2.244556521
 1201 SOLV  HW2     3628    1.211249277    2.364052233    2.099960565
 1202 SOLV  OW      3629    0.912102332    0.883324780    1.274890652
 1202 SOLV  HW1     3630    0.826992150    0.911044950    1.230282690
 1202 SOLV  HW2     3631    0.893363678    0.809026632    1.339159833
 1203 SOLV  OW      3632    2.670644346    1.518094117    1.408818052
 1203 SOLV  HW1     3633    2.742114827    1.543686891    1.473926053
 1203 SOLV  HW2     3634    2.680633758    1.421570793    1.384623837
 1204 SOLV  OW      3635    0.973979102    0.449719691    1.839430851
 1204 SOLV  HW1     3636    1.023748392    0.452041368    1.752715952
 1204 SOLV  HW2     3637    0.999881473    0.367741867    1.890524200
 1205 SOLV  OW      3638    0.160532532    2.789573710    0.212665282
 1205 SOLV  HW1     3639    0.164754753    2.882843096    0.248487257
 1205 SOLV  HW2     3640    0.253341794    2.754701778    0.199530152
 1206 SOLV  OW      3641    1.510715562    2.221958746    2.646317241
 1206 SOLV  HW1     3642    1.513965604    2.238198638    2.547688901
 1206 SOLV  HW2     3643    1.582779760    2.274836129    2.691179163
 1207 SOLV  OW      3644    1.530738652    1.191702731    0.592687531
 1207 SOLV  HW1     3645    1.567157189    1.284829642    0.594431611
 1207 SOLV  HW2     3646    1.598071310    1.130370092    0.551376835
 1208 SOLV  OW      3647    3.049955359    1.061254683    1.405531443
 1208 SOLV  HW1     3648    3.099945296    1.144673045    1.382198905
 1208 SOLV  HW2     3649    3.048824869    1.049780688    1.504874460
 1209 SOLV  OW      3650    2.314866243    2.538777019    0.478278307
 1209 SOLV  HW1     3651    2.382075017    2.545164334    0.404495338
 1209 SOLV  HW2     3652    2.268537737    2.626774780    0.488852733
 1210 SOLV  OW      3653    2.573594957    0.751415382    3.199807458
 1210 SOLV  HW1     3654    2.654162318    0.759138093    3.141061671
 1210 SOLV  HW2     3655    2.599142923    0.772042465    3.294272285
 1211 SOLV  OW      3656    3.502242936    2.733960146    0.531817343
 1211 SOLV  HW1     3657    3.539419473    2.690261416    0.449911378
 1211 SOLV  HW2     3658    3.476920624    2.828353082    0.510628343
 1212 SOLV  OW      3659    1.427651168    2.836041335    3.032210947
 1212 SOLV  HW1     3660    1.328720381    2.847331841    3.022880245
 1212 SOLV  HW2     3661    1.453824927    2.744643159    3.001176876
 1213 SOLV  OW      3662    1.869036347    1.688419411    1.599958311
 1213 SOLV  HW1     3663    1.828555773    1.754910628    1.537173592
 1213 SOLV  HW2     3664    1.968726812    1.695426168    1.596172132
 1214 SOLV  OW      3665    0.146357526    1.052239520    3.511336709
 1214 SOLV  HW1     3666    0.053353335    1.046666738    3.475012778
 1214 SOLV  HW2     3667    0.211770281    1.030543142    3.438875282
 1215 SOLV  OW      3668    2.483456861    0.173296578    2.013903648
 1215 SOLV  HW1     3669    2.519671999    0.219891778    2.094635362
 1215 SOLV  HW2     3670    2.539240522    0.092685480    1.994148808
 1216 SOLV  OW      3671    2.578807576    2.848333047    1.326704935
 1216 SOLV  HW1     3672    2.572969584    2.877006499    1.231072330
 1216 SOLV  HW2     3673    2.574078330    2.748572388    1.331921717
 1217 SOLV  OW      3674    0.477200807    0.063116491    3.150082223
 1217 SOLV  HW1     3675    0.410569908    0.005659134    3.102534107
 1217 SOLV  HW2     3676    0.491905121    0.027635267    3.242422569
 1218 SOLV  OW      3677    1.067809202    2.448195558    3.231803419
 1218 SOLV  HW1     3678    1.090630695    2.354967020    3.259902426
 1218 SOLV  HW2     3679    0.974882203    2.470148372    3.261543140
 1219 SOLV  OW      3680    0.836181337    1.583120798    3.193323595
 1219 SOLV  HW1     3681    0.862625730    1.518232057    3.121976518
 1219 SOLV  HW2     3682    0.906165432    1.584443955    3.264742747
 1220 SOLV  OW      3683    0.689750825    2.970501446    1.431434612
 1220 SOLV  HW1     3684    0.646785953    2.998569935    1.345598078
 1220 SOLV  HW2     3685    0.772490915    2.917927150    1.411644674
 1221 SOLV  OW      3686    0.695980258    3.240377858    3.174875798
 1221 SOLV  HW1     3687    0.717470821    3.159310839    3.229354785
 1221 SOLV  HW2     3688    0.764914362    3.251654670    3.103303700
 1222 SOLV  OW      3689    3.404493305    0.376481128    1.777247414
 1222 SOLV  HW1     3690    3.427422750    0.470082866    1.803953542
 1222 SOLV  HW2     3691    3.331588905    0.341902026    1.836319013
 1223 SOLV  OW      3692    2.435576276    3.455382843    3.332766490
 1223 SOLV  HW1     3693    2.466547600    3.512745051    3.256923845
 1223 SOLV  HW2     3694    2.374320123    3.384390587    3.297989318
 1224 SOLV  OW      3695    0.392638070    3.217511450    1.322330415
 1224 SOLV  HW1     3696    0.294417008    3.224569158    1.304879762
 1224 SOLV  HW2     3697    0.434564126    3.158429461    1.253387291
 1225 SOLV  OW      3698    1.854486321    0.799785939    1.876664135
 1225 SOLV  HW1     3699    1.757801256    0.798295535    1.902189258
 1225 SOLV  HW2     3700    1.862592318    0.803435043    1.777051064
 1226 SOLV  OW      3701    1.364428119    1.471006299    0.807644974
 1226 SOLV  HW1     3702    1.442921383    1.499170153    0.752441002
 1226 SOLV  HW2     3703    1.388804399    1.390341534    0.861504436
 1227 SOLV  OW      3704    2.949602165    1.369497486    1.222258785
 1227 SOLV  HW1     3705    2.934255572    1.468088772    1.228929803
 1227 SOLV  HW2     3706    3.040336426    1.352438143    1.183833633
 1228 SOLV  OW      3707    0.631888992    3.078487623    1.674512596
 1228 SOLV  HW1     3708    0.597071863    2.997220464    1.721262148
 1228 SOLV  HW2     3709    0.670567104    3.052077266    1.586146161
 1229 SOLV  OW      3710    2.467681845    0.598536528    2.352498625
 1229 SOLV  HW1     3711    2.405241182    0.545198119    2.409577309
 1229 SOLV  HW2     3712    2.506140390    0.673556081    2.406301279
 1230 SOLV  OW      3713    3.514415173    1.210469060    3.239588996
 1230 SOLV  HW1     3714    3.494992987    1.146677841    3.165065703
 1230 SOLV  HW2     3715    3.613218444    1.224059504    3.246898786
 1231 SOLV  OW      3716    3.395918189    1.819650215    0.101382181
 1231 SOLV  HW1     3717    3.414497969    1.807631497    0.003851282
 1231 SOLV  HW2     3718    3.335254592    1.746687144    0.132976888
 1232 SOLV  OW      3719    0.821511634    1.710718501    0.079909200
 1232 SOLV  HW1     3720    0.751950894    1.765597017    0.033526833
 1232 SOLV  HW2     3721    0.832088120    1.742929887    0.173995246
 1233 SOLV  OW      3722    3.090110687    0.962698517    0.510603230
 1233 SOLV  HW1     3723    3.107915498    0.902603465    0.432672646
 1233 SOLV  HW2     3724    3.165606555    1.027518042    0.520622855
 1234 SOLV  OW      3725    2.385665004    1.208794912    2.024810763
 1234 SOLV  HW1     3726    2.401516320    1.205144022    2.123487500
 1234 SOLV  HW2     3727    2.293928287    1.244466724    2.007101550
 1235 SOLV  OW      3728    1.854700992    1.086318991    3.210031139
 1235 SOLV  HW1     3729    1.933874790    1.025554885    3.216451269
 1235 SOLV  HW2     3730    1.883161455    1.180256615    3.229205932
 1236 SOLV  OW      3731    3.340753380    1.707162967    2.204908943
 1236 SOLV  HW1     3732    3.357892877    1.693426047    2.107339768
 1236 SOLV  HW2     3733    3.270227862    1.777065610    2.216822269
 1237 SOLV  OW      3734    0.777988843    1.976585801    0.979243303
 1237 SOLV  HW1     3735    0.685842910    1.948296136    1.005899945
 1237 SOLV  HW2     3736    0.805181548    1.927682382    0.896353098
 1238 SOLV  OW      3737    1.290399901    1.661379385    3.354443751
 1238 SOLV  HW1     3738    1.282002149    1.737790683    3.290467775
 1238 SOLV  HW2     3739    1.246612273    1.580345290    3.315480853
 1239 SOLV  OW      3740    2.328303964    2.597424224    0.059461818
 1239 SOLV  HW1     3741    2.394168656    2.672083711    0.068925757
 1239 SOLV  HW2     3742    2.372043428    2.511038274    0.084481792
 1240 SOLV  OW      3743    1.445944707    0.569511198    3.335454789
 1240 SOLV  HW1     3744    1.470710257    0.666189723    3.328996728
 1240 SOLV  HW2     3745    1.504242935    0.516027426    3.274279336
 1241 SOLV  OW      3746    2.881769488    1.739743802    3.132044397
 1241 SOLV  HW1     3747    2.970356651    1.771413993    3.165978122
 1241 SOLV  HW2     3748    2.808691909    1.792423745    3.175478149
 1242 SOLV  OW      3749    2.461293301    3.359261810    0.646055124
 1242 SOLV  HW1     3750    2.447019351    3.359753806    0.745039923
 1242 SOLV  HW2     3751    2.528295805    3.429404372    0.621710746
 1243 SOLV  OW      3752    2.762956324    2.472983258    1.368364559
 1243 SOLV  HW1     3753    2.672015652    2.510847647    1.351106037
 1243 SOLV  HW2     3754    2.828960106    2.547586014    1.377295347
 1244 SOLV  OW      3755    3.002633119    2.765054916    2.799334152
 1244 SOLV  HW1     3756    3.072499513    2.771686157    2.870573016
 1244 SOLV  HW2     3757    3.001955153    2.849265995    2.745405922
 1245 SOLV  OW      3758    2.761279279    1.032814823    1.546867518
 1245 SOLV  HW1     3759    2.783640632    0.940603249    1.578468255
 1245 SOLV  HW2     3760    2.845368029    1.080659839    1.521538218
 1246 SOLV  OW      3761    2.015999400    0.527123880    1.080511638
 1246 SOLV  HW1     3762    1.980553665    0.613261492    1.044101714
 1246 SOLV  HW2     3763    2.115870455    0.527327226    1.075275694
 1247 SOLV  OW      3764    0.674639096    2.703581092    2.433435606
 1247 SOLV  HW1     3765    0.697197815    2.795626014    2.401489107
 1247 SOLV  HW2     3766    0.582442118    2.703427832    2.472184045
 1248 SOLV  OW      3767    2.357329814    2.961853312    3.205547632
 1248 SOLV  HW1     3768    2.274793717    2.929767507    3.252025832
 1248 SOLV  HW2     3769    2.432729000    2.898878955    3.224286099
 1249 SOLV  OW      3770    2.857323407    2.571891668    1.792596957
 1249 SOLV  HW1     3771    2.810972207    2.648644074    1.748314985
 1249 SOLV  HW2     3772    2.814040599    2.486201881    1.764595558
 1250 SOLV  OW      3773    1.110553734    2.987087389    2.286216814
 1250 SOLV  HW1     3774    1.106958988    3.037002003    2.199629654
 1250 SOLV  HW2     3775    1.142836274    3.048139732    2.358550767
 1251 SOLV  OW      3776    3.069331317    2.275168964    1.623274107
 1251 SOLV  HW1     3777    3.081763030    2.218614916    1.541734578
 1251 SOLV  HW2     3778    3.092012553    2.370155018    1.601715354
 1252 SOLV  OW      3779    0.568976191    0.601745565    0.083359557
 1252 SOLV  HW1     3780    0.578531877    0.698525373    0.060031761
 1252 SOLV  HW2     3781    0.657014930    0.566202416    0.114787532
 1253 SOLV  OW      3782    2.557715569    2.348951894    0.149181857
 1253 SOLV  HW1     3783    2.637750601    2.320094755    0.096612025
 1253 SOLV  HW2     3784    2.508786863    2.268280898    0.182348993
 1254 SOLV  OW      3785    2.936069580    1.665093251    1.244294001
 1254 SOLV  HW1     3786    3.032945846    1.663774752    1.219498021
 1254 SOLV  HW2     3787    2.925363417    1.633365041    1.338529192
 1255 SOLV  OW      3788    0.211340700    1.923275549    2.418903438
 1255 SOLV  HW1     3789    0.235866124    1.943199173    2.513790826
 1255 SOLV  HW2     3790    0.234645748    2.001647975    2.361313296
 1256 SOLV  OW      3791    3.201255684    2.987216095    2.799533483
 1256 SOLV  HW1     3792    3.173137387    2.966815339    2.893316111
 1256 SOLV  HW2     3793    3.137799734    3.053249145    2.759347472
 1257 SOLV  OW      3794    0.532348355    2.061656636    0.719754617
 1257 SOLV  HW1     3795    0.560418119    2.140358152    0.774708712
 1257 SOLV  HW2     3796    0.541990864    1.978102590    0.773861349
 1258 SOLV  OW      3797    1.836547888    0.871300268    0.137424592
 1258 SOLV  HW1     3798    1.756104585    0.833394284    0.091665796
 1258 SOLV  HW2     3799    1.821787336    0.968521258    0.155647248
 1259 SOLV  OW      3800    1.169461589    0.017754732    0.447043636
 1259 SOLV  HW1     3801    1.093040893    0.078788136    0.467944560
 1259 SOLV  HW2     3802    1.255693055    0.064272212    0.467101256
 1260 SOLV  OW      3803    2.660390397    0.013585740    0.949797365
 1260 SOLV  HW1     3804    2.721350271    0.026202700    0.871525296
 1260 SOLV  HW2     3805    2.689359058    0.073360645    1.024560715
 1261 SOLV  OW      3806    1.921208547    1.887024981    1.838656963
 1261 SOLV  HW1     3807    1.914495986    1.819564710    1.912184192
 1261 SOLV  HW2     3808    1.960019484    1.843810274    1.757242548
 1262 SOLV  OW      3809    0.788505828    1.677220141    2.686100163
 1262 SOLV  HW1     3810    0.831108568    1.719452256    2.606078028
 1262 SOLV  HW2     3811    0.771091530    1.580523894    2.667429591
 1263 SOLV  OW      3812    1.321485964    3.319828586    3.129416278
 1263 SOLV  HW1     3813    1.356742034    3.412419503    3.115781909
 1263 SOLV  HW2     3814    1.311974785    3.274421311    3.040818309
 1264 SOLV  OW      3815    1.711525100    1.704280381    3.485386464
 1264 SOLV  HW1     3816    1.782849800    1.722889092    3.417795129
 1264 SOLV  HW2     3817    1.649462974    1.634330601    3.449927629
 1265 SOLV  OW      3818    2.125942957    0.706147361    1.950628063
 1265 SOLV  HW1     3819    2.028351338    0.724084930    1.938141944
 1265 SOLV  HW2     3820    2.178025152    0.788758677    1.929075264
 1266 SOLV  OW      3821    1.691870453    0.141055282    3.420156596
 1266 SOLV  HW1     3822    1.663041828    0.055401227    3.462964931
 1266 SOLV  HW2     3823    1.776280515    0.173039907    3.463193148
 1267 SOLV  OW      3824    3.008728446    3.085433183    3.030540707
 1267 SOLV  HW1     3825    2.967269163    2.994968411    3.020571531
 1267 SOLV  HW2     3826    3.057674040    3.090231787    3.117623047
 1268 SOLV  OW      3827    1.681256334    0.983730185    1.617624115
 1268 SOLV  HW1     3828    1.642740203    1.072856882    1.641600423
 1268 SOLV  HW2     3829    1.779766802    0.992857070    1.602988374
 1269 SOLV  OW      3830    1.156496870    1.630916771    0.714925083
 1269 SOLV  HW1     3831    1.119965861    1.577227084    0.638867405
 1269 SOLV  HW2     3832    1.243713985    1.591857840    0.744411196
 1270 SOLV  OW      3833    1.130893416    1.140206941    1.848481922
 1270 SOLV  HW1     3834    1.107062601    1.181401496    1.760519999
 1270 SOLV  HW2     3835    1.221285607    1.097919633    1.842058911
 1271 SOLV  OW      3836    1.515527489    2.307752229    1.848366619
 1271 SOLV  HW1     3837    1.515410529    2.242433083    1.772635645
 1271 SOLV  HW2     3838    1.602317845    2.357432434    1.849378181
 1272 SOLV  OW      3839    1.583710076    1.081596454    3.210993653
 1272 SOLV  HW1     3840    1.546609688    1.172759632    3.193259855
 1272 SOLV  HW2     3841    1.683195244    1.083585894    3.200978610
 1273 SOLV  OW      3842    0.904899630    3.080969952    1.897085346
 1273 SOLV  HW1     3843    0.910370338    3.097158505    1.798546910
 1273 SOLV  HW2     3844    0.996891249    3.082655871    1.936281998
 1274 SOLV  OW      3845    0.848411207    2.177513633    1.756198389
 1274 SOLV  HW1     3846    0.762474817    2.157588656    1.709085692
 1274 SOLV  HW2     3847    0.923284662    2.129224820    1.710769576
 1275 SOLV  OW      3848    1.386336271    2.335717511    3.441572001
 1275 SOLV  HW1     3849    1.472062172    2.336681129    3.493070118
 1275 SOLV  HW2     3850    1.354133835    2.429524247    3.428725642
 1276 SOLV  OW      3851    3.486054012    3.339741235    0.202587178
 1276 SOLV  HW1     3852    3.550381134    3.345087613    0.278977993
 1276 SOLV  HW2     3853    3.469565695    3.431520418    0.166437403
 1277 SOLV  OW      3854    1.997606156    3.469584754    1.364304318
 1277 SOLV  HW1     3855    2.009181454    3.390606199    1.304050394
 1277 SOLV  HW2     3856    1.916793271    3.521365948    1.336197877
 1278 SOLV  OW      3857    0.802311166    1.574052970    0.781491113
 1278 SOLV  HW1     3858    0.839190509    1.517841236    0.855520933
 1278 SOLV  HW2     3859    0.737977297    1.519867365    0.727405134
 1279 SOLV  OW      3860    3.043462686    0.144833083    2.481172437
 1279 SOLV  HW1     3861    3.123769494    0.200052933    2.503610961
 1279 SOLV  HW2     3862    3.011875652    0.167842970    2.389114518
 1280 SOLV  OW      3863    2.962850266    2.450419335    2.496960642
 1280 SOLV  HW1     3864    2.873952753    2.417052293    2.528354376
 1280 SOLV  HW2     3865    2.965408866    2.449400813    2.396990372
 1281 SOLV  OW      3866    3.427382164    0.259458228    1.036556522
 1281 SOLV  HW1     3867    3.504830437    0.316121706    1.064686143
 1281 SOLV  HW2     3868    3.418363154    0.181954983    1.099103497
 1282 SOLV  OW      3869    0.793421578    1.844260047    0.734753870
 1282 SOLV  HW1     3870    0.786451190    1.857536456    0.635873291
 1282 SOLV  HW2     3871    0.797952230    1.746422853    0.754989379
 1283 SOLV  OW      3872    3.064368664    1.656343251    0.339299620
 1283 SOLV  HW1     3873    3.099850772    1.736127576    0.388059004
 1283 SOLV  HW2     3874    3.010336144    1.686606024    0.260772334
 1284 SOLV  OW      3875    2.793240978    0.390867288    1.502677373
 1284 SOLV  HW1     3876    2.794259919    0.387557782    1.402729093
 1284 SOLV  HW2     3877    2.723376347    0.455608474    1.533158275
 1285 SOLV  OW      3878    1.878719117    2.194149024    2.609434234
 1285 SOLV  HW1     3879    1.973752098    2.168474430    2.627079347
 1285 SOLV  HW2     3880    1.827205613    2.113424955    2.580594597
 1286 SOLV  OW      3881    0.691572181    1.953105830    0.493965970
 1286 SOLV  HW1     3882    0.629850802    1.994344758    0.560984441
 1286 SOLV  HW2     3883    0.654671348    1.966550485    0.401992090
 1287 SOLV  OW      3884    1.596249652    1.614642099    2.194311142
 1287 SOLV  HW1     3885    1.576884551    1.679729042    2.267730926
 1287 SOLV  HW2     3886    1.520089577    1.613904583    2.129496992
 1288 SOLV  OW      3887    1.285962085    2.603812018    3.383219081
 1288 SOLV  HW1     3888    1.207440943    2.551842159    3.349521689
 1288 SOLV  HW2     3889    1.260976558    2.700293778    3.391512209
 1289 SOLV  OW      3890    0.044328268    1.674083878    3.001476658
 1289 SOLV  HW1     3891    0.085336047    1.705570817    2.915867791
 1289 SOLV  HW2     3892   -0.024255257    1.740224218    3.031867950
 1290 SOLV  OW      3893    1.757940292    0.152914322    2.500563193
 1290 SOLV  HW1     3894    1.850582129    0.115384688    2.497287044
 1290 SOLV  HW2     3895    1.693206574    0.084905789    2.466124235
 1291 SOLV  OW      3896    3.528019301    0.941481781    0.907444643
 1291 SOLV  HW1     3897    3.510247014    0.844782937    0.889131128
 1291 SOLV  HW2     3898    3.441547223    0.988448824    0.925291893
 1292 SOLV  OW      3899    0.046391889    2.909552073    2.147328952
 1292 SOLV  HW1     3900    0.088342824    2.836995839    2.092762032
 1292 SOLV  HW2     3901   -0.052741338    2.896526407    2.149494030
 1293 SOLV  OW      3902    0.050863389    0.689179880    2.586309903
 1293 SOLV  HW1     3903    0.083663865    0.694652493    2.680630586
 1293 SOLV  HW2     3904    0.041363095    0.593207817    2.559865111
 1294 SOLV  OW      3905    3.524591420    2.824787997    3.215990648
 1294 SOLV  HW1     3906    3.522025136    2.873627839    3.303226990
 1294 SOLV  HW2     3907    3.502914525    2.888133999    3.141698340
 1295 SOLV  OW      3908    2.875151717    2.016820872    2.464572551
 1295 SOLV  HW1     3909    2.796865310    2.073985680    2.439971925
 1295 SOLV  HW2     3910    2.897242542    1.955980600    2.388335105
 1296 SOLV  OW      3911    1.664910483    1.590130948    2.893845846
 1296 SOLV  HW1     3912    1.758012257    1.626617455    2.892136802
 1296 SOLV  HW2     3913    1.655676536    1.525951249    2.969988355
 1297 SOLV  OW      3914    0.649622793    0.608314036    0.846871755
 1297 SOLV  HW1     3915    0.744834388    0.638289475    0.840688994
 1297 SOLV  HW2     3916    0.616033912    0.585029050    0.755595436
 1298 SOLV  OW      3917    2.409338991    0.512396797    0.156409106
 1298 SOLV  HW1     3918    2.312405261    0.531030188    0.172481538
 1298 SOLV  HW2     3919    2.453133548    0.487010263    0.242659485
 1299 SOLV  OW      3920    1.821632181    1.802050906    1.350294049
 1299 SOLV  HW1     3921    1.869677573    1.715398260    1.336759695
 1299 SOLV  HW2     3922    1.886858911    1.877615977    1.344161737
 1300 SOLV  OW      3923    2.233220803    0.940994284    1.831941213
 1300 SOLV  HW1     3924    2.241035572    1.001045983    1.752351429
 1300 SOLV  HW2     3925    2.322551242    0.900923659    1.852340753
 1301 SOLV  OW      3926    2.225076881    0.450636649    2.295095945
 1301 SOLV  HW1     3927    2.279492267    0.424160351    2.374720951
 1301 SOLV  HW2     3928    2.183493088    0.369195866    2.254595132
 1302 SOLV  OW      3929    2.694152881    3.198310414    0.370925889
 1302 SOLV  HW1     3930    2.759531169    3.170787732    0.441425989
 1302 SOLV  HW2     3931    2.705720097    3.295615457    0.350929819
 1303 SOLV  OW      3932    2.829577616    1.361713058    3.027118196
 1303 SOLV  HW1     3933    2.737561081    1.324142252    3.038214564
 1303 SOLV  HW2     3934    2.891456765    1.318155574    3.092504777
 1304 SOLV  OW      3935    1.050707866    2.971179423    3.050189625
 1304 SOLV  HW1     3936    1.032034505    2.980788639    2.952408457
 1304 SOLV  HW2     3937    1.072868789    2.875826775    3.070656999
 1305 SOLV  OW      3938    2.641579010    0.122313884    2.456127224
 1305 SOLV  HW1     3939    2.659547450    0.025721154    2.474808129
 1305 SOLV  HW2     3940    2.542963218    0.138837638    2.458077116
 1306 SOLV  OW      3941    3.483425921    3.037027428    1.902176774
 1306 SOLV  HW1     3942    3.476615822    2.964679446    1.833465376
 1306 SOLV  HW2     3943    3.535940751    3.003740506    1.980509367
 1307 SOLV  OW      3944    2.711271582    2.189854213    2.323992508
 1307 SOLV  HW1     3945    2.632903615    2.235687649    2.365943532
 1307 SOLV  HW2     3946    2.728629633    2.229408147    2.233791171
 1308 SOLV  OW      3947    0.946315146    0.114308435    2.745952985
 1308 SOLV  HW1     3948    0.965395337    0.108652076    2.647945371
 1308 SOLV  HW2     3949    0.985101600    0.034514393    2.792106448
 1309 SOLV  OW      3950    3.187638157    3.493931910    0.438396253
 1309 SOLV  HW1     3951    3.205036123    3.587658733    0.468609724
 1309 SOLV  HW2     3952    3.180618506    3.491847737    0.338663609
 1310 SOLV  OW      3953    1.510544782    1.348220475    3.103129476
 1310 SOLV  HW1     3954    1.412297248    1.344927731    3.084733563
 1310 SOLV  HW2     3955    1.560056333    1.305503056    3.027461433
 1311 SOLV  OW      3956    0.449254633    2.653934189    3.397168734
 1311 SOLV  HW1     3957    0.473446520    2.729675789    3.336508829
 1311 SOLV  HW2     3958    0.522736809    2.586097608    3.396699544
 1312 SOLV  OW      3959    1.507923138    2.565940502    1.596549408
 1312 SOLV  HW1     3960    1.475241384    2.484578285    1.548444698
 1312 SOLV  HW2     3961    1.579604719    2.610038905    1.542522179
 1313 SOLV  OW      3962    0.093825052    0.647635228    2.866562741
 1313 SOLV  HW1     3963    0.007215715    0.621310497    2.909078528
 1313 SOLV  HW2     3964    0.168478616    0.595612392    2.908061969
 1314 SOLV  OW      3965    0.182607704    0.459286857    0.293194628
 1314 SOLV  HW1     3966    0.090288781    0.446514077    0.329471018
 1314 SOLV  HW2     3967    0.177821215    0.509559853    0.206872274
 1315 SOLV  OW      3968    3.325999297    1.054025365    0.107583559
 1315 SOLV  HW1     3969    3.301078549    1.102161782    0.023537659
 1315 SOLV  HW2     3970    3.329787831    0.955686760    0.089779595
 1316 SOLV  OW      3971    0.280610458    1.606993300    3.136777595
 1316 SOLV  HW1     3972    0.193079519    1.607819343    3.088425633
 1316 SOLV  HW2     3973    0.346006446    1.665050499    3.088270421
 1317 SOLV  OW      3974    2.267362679    2.678424367    2.574373031
 1317 SOLV  HW1     3975    2.359415364    2.697940060    2.608244071
 1317 SOLV  HW2     3976    2.200369631    2.728433606    2.629261858
 1318 SOLV  OW      3977    1.932120578    2.923812715    3.504370722
 1318 SOLV  HW1     3978    1.938069628    2.931675313    3.603894304
 1318 SOLV  HW2     3979    1.838464869    2.900277828    3.478354513
 1319 SOLV  OW      3980    0.134654404    0.284043933    1.711997341
 1319 SOLV  HW1     3981    0.038696223    0.312217536    1.711518612
 1319 SOLV  HW2     3982    0.143733085    0.197551168    1.761378725
 1320 SOLV  OW      3983    2.173910546    2.243947401    0.329472236
 1320 SOLV  HW1     3984    2.129987075    2.280073553    0.247205612
 1320 SOLV  HW2     3985    2.126018109    2.161361724    0.359272101
 1321 SOLV  OW      3986    2.134963893    1.505258727    1.900291000
 1321 SOLV  HW1     3987    2.050137898    1.472995082    1.942309483
 1321 SOLV  HW2     3988    2.199276076    1.532606159    1.971830194
 1322 SOLV  OW      3989    2.004413020    0.919477553    1.212464484
 1322 SOLV  HW1     3990    1.945670411    0.869710641    1.148633099
 1322 SOLV  HW2     3991    2.097214541    0.924297806    1.175498823
 1323 SOLV  OW      3992    2.201945544    0.878349741    0.157536720
 1323 SOLV  HW1     3993    2.249279667    0.852100747    0.241635374
 1323 SOLV  HW2     3994    2.155507662    0.965838454    0.171366645
 1324 SOLV  OW      3995    2.427980643    1.822434279    2.351669761
 1324 SOLV  HW1     3996    2.450815430    1.885843607    2.277780361
 1324 SOLV  HW2     3997    2.392491635    1.873749103    2.429830376
 1325 SOLV  OW      3998    1.379104095    1.217251309    0.346067094
 1325 SOLV  HW1     3999    1.417250894    1.160920822    0.419371466
 1325 SOLV  HW2     4000    1.430713256    1.302653954    0.339386260
 1326 SOLV  OW      4001    2.437161031    0.810960277    1.983720596
 1326 SOLV  HW1     4002    2.389700008    0.782348682    2.066970388
 1326 SOLV  HW2     4003    2.445814061    0.732902477    1.921803468
 1327 SOLV  OW      4004    0.448730373    0.560610559    1.067452956
 1327 SOLV  HW1     4005    0.497431861    0.612461456    0.997158559
 1327 SOLV  HW2     4006    0.503455912    0.481320237    1.094281370
 1328 SOLV  OW      4007    2.892771685    2.987488465    1.622087024
 1328 SOLV  HW1     4008    2.849882849    3.047209716    1.689867415
 1328 SOLV  HW2     4009    2.992043989    2.989529250    1.633964079
 1329 SOLV  OW      4010    2.063902654    0.449937553    0.675336025
 1329 SOLV  HW1     4011    2.020044480    0.364132669    0.702088097
 1329 SOLV  HW2     4012    1.993770153    0.518140090    0.654564179
 1330 SOLV  OW      4013    2.390094898    2.381042451    3.253572512
 1330 SOLV  HW1     4014    2.290150831    2.383637817    3.251103818
 1330 SOLV  HW2     4015    2.420847728    2.285998167    3.258312747
 1331 SOLV  OW      4016    0.347250408    1.634168695    3.402944521
 1331 SOLV  HW1     4017    0.439475507    1.595497551    3.403929879
 1331 SOLV  HW2     4018    0.304820785    1.616870312    3.314049626
 1332 SOLV  OW      4019    2.728848132    1.613189995    3.419956110
 1332 SOLV  HW1     4020    2.664245137    1.668271944    3.472818101
 1332 SOLV  HW2     4021    2.688456472    1.590354593    3.331361935
 1333 SOLV  OW      4022    0.697253692    2.633238102    1.754460904
 1333 SOLV  HW1     4023    0.743683902    2.693446273    1.819428877
 1333 SOLV  HW2     4024    0.658057205    2.555322838    1.803393469
 1334 SOLV  OW      4025    0.913211521    2.857424405    0.589418972
 1334 SOLV  HW1     4026    0.934186816    2.791612352    0.661740311
 1334 SOLV  HW2     4027    0.852812015    2.814792169    0.522069316
 1335 SOLV  OW      4028    2.836205357    1.027735249    1.889394409
 1335 SOLV  HW1     4029    2.745441471    1.026264423    1.931367695
 1335 SOLV  HW2     4030    2.882180287    0.940559051    1.906383013
 1336 SOLV  OW      4031    1.156203173    2.148105838    0.134485109
 1336 SOLV  HW1     4032    1.135674202    2.050227060    0.134498354
 1336 SOLV  HW2     4033    1.112799380    2.191239456    0.055382010
 1337 SOLV  OW      4034    3.002199633    0.250934605    2.201563528
 1337 SOLV  HW1     4035    2.970761540    0.330465468    2.149729704
 1337 SOLV  HW2     4036    2.962606374    0.167877211    2.162396416
 1338 SOLV  OW      4037    0.187489380    0.944998071    0.252139327
 1338 SOLV  HW1     4038    0.118832061    1.006125885    0.291507138
 1338 SOLV  HW2     4039    0.200735662    0.967549346    0.155618885
 1339 SOLV  OW      4040    0.452535905    0.531430366    1.590244335
 1339 SOLV  HW1     4041    0.464521865    0.627858006    1.566583211
 1339 SOLV  HW2     4042    0.396800595    0.524101868    1.672958220
 1340 SOLV  OW      4043    0.159147174    1.174751960    2.816733563
 1340 SOLV  HW1     4044    0.160955022    1.077785276    2.841144967
 1340 SOLV  HW2     4045    0.251517607    1.212505281    2.823366125
 1341 SOLV  OW      4046    1.679549322    2.821974640    3.480256722
 1341 SOLV  HW1     4047    1.646513551    2.863217730    3.395348862
 1341 SOLV  HW2     4048    1.653244103    2.725523706    3.482882881
 1342 SOLV  OW      4049    2.106730995    1.793036845    3.417636680
 1342 SOLV  HW1     4050    2.008695959    1.779156472    3.403549537
 1342 SOLV  HW2     4051    2.151064556    1.809395555    3.329495979
 1343 SOLV  OW      4052    3.154424707    0.381793740    1.877991315
 1343 SOLV  HW1     4053    3.064463382    0.338207589    1.880984937
 1343 SOLV  HW2     4054    3.159457054    0.452682445    1.948355989
 1344 SOLV  OW      4055    3.249495211    3.463464441    1.525655478
 1344 SOLV  HW1     4056    3.341351689    3.495286575    1.502163536
 1344 SOLV  HW2     4057    3.235291378    3.472548464    1.624234572
 1345 SOLV  OW      4058    2.310521437    1.546176453    2.637915183
 1345 SOLV  HW1     4059    2.224250236    1.591433839    2.615305161
 1345 SOLV  HW2     4060    2.291655315    1.461239079    2.687228933
 1346 SOLV  OW      4061    0.225653126    1.652337151    2.107067760
 1346 SOLV  HW1     4062    0.267935787    1.732921910    2.065593810
 1346 SOLV  HW2     4063    0.133123354    1.640917414    2.070878672
 1347 SOLV  OW      4064    1.344636995    2.071183812    3.379287349
 1347 SOLV  HW1     4065    1.345830133    2.166198008    3.410476347
 1347 SOLV  HW2     4066    1.383112657    2.012298893    3.450379036
 1348 SOLV  OW      4067    2.262076056    0.711403814    2.180936607
 1348 SOLV  HW1     4068    2.282642383    0.627259823    2.230907375
 1348 SOLV  HW2     4069    2.215699141    0.688781122    2.095276726
 1349 SOLV  OW      4070    0.548784160    2.440254133    1.396128426
 1349 SOLV  HW1     4071    0.632015181    2.393725040    1.426292221
 1349 SOLV  HW2     4072    0.551036940    2.535533541    1.426442733
 1350 SOLV  OW      4073    0.463965492    1.806223041    2.728973875
 1350 SOLV  HW1     4074    0.554359208    1.828539447    2.692461488
 1350 SOLV  HW2     4075    0.402261040    1.883636798    2.714767952
 1351 SOLV  OW      4076    2.757065194    2.704068808    2.304493956
 1351 SOLV  HW1     4077    2.782854729    2.799619985    2.290116366
 1351 SOLV  HW2     4078    2.777371729    2.677919192    2.398863793
 1352 SOLV  OW      4079    3.310366234    0.493866393    0.958356798
 1352 SOLV  HW1     4080    3.372992994    0.569013588    0.979159226
 1352 SOLV  HW2     4081    3.353895931    0.406850066    0.981492303
 1353 SOLV  OW      4082    1.214028528    3.209274009    0.266855126
 1353 SOLV  HW1     4083    1.287943829    3.183052701    0.328909417
 1353 SOLV  HW2     4084    1.125886655    3.190864830    0.310373181
 1354 SOLV  OW      4085    1.386178176    1.954946967    2.663668779
 1354 SOLV  HW1     4086    1.434626463    2.042424887    2.664466304
 1354 SOLV  HW2     4087    1.339802871    1.943356067    2.575832558
 1355 SOLV  OW      4088    1.529835465    0.968847756    1.389241892
 1355 SOLV  HW1     4089    1.586417919    0.955166055    1.470563169
 1355 SOLV  HW2     4090    1.588380805    0.991167031    1.311292249
 1356 SOLV  OW      4091    3.382888605    2.492687531    0.563369885
 1356 SOLV  HW1     4092    3.466481393    2.442228504    0.585002556
 1356 SOLV  HW2     4093    3.405411743    2.588555006    0.545935925
 1357 SOLV  OW      4094    0.057193436    2.196843055    1.803156379
 1357 SOLV  HW1     4095    0.024226627    2.104670070    1.782686207
 1357 SOLV  HW2     4096   -0.020586487    2.259372315    1.809633363
 1358 SOLV  OW      4097    0.939827579    2.861906005    1.439543444
 1358 SOLV  HW1     4098    0.952267338    2.829754919    1.345662760
 1358 SOLV  HW2     4099    1.025310970    2.850639446    1.490215911
 1359 SOLV  OW      4100    2.128980865    1.085835838    0.432149912
 1359 SOLV  HW1     4101    2.192865983    1.098808068    0.507993560
 1359 SOLV  HW2     4102    2.088439457    0.994598327    0.437975136
 1360 SOLV  OW      4103    3.519842805    2.890772672    1.685473005
 1360 SOLV  HW1     4104    3.595179976    2.949540006    1.655934040
 1360 SOLV  HW2     4105    3.506737766    2.817375394    1.618817468
 1361 SOLV  OW      4106    0.193709225    2.413900867    0.748780823
 1361 SOLV  HW1     4107    0.158015291    2.398938745    0.656564821
 1361 SOLV  HW2     4108    0.288556825    2.445106696    0.743136047
 1362 SOLV  OW      4109    1.437806053    3.266622553    2.112191931
 1362 SOLV  HW1     4110    1.407976601    3.171347164    2.118108007
 1362 SOLV  HW2     4111    1.535894273    3.269681449    2.092916999
 1363 SOLV  OW      4112    0.380536351    0.826094378    0.418039276
 1363 SOLV  HW1     4113    0.316627805    0.863192785    0.350662237
 1363 SOLV  HW2     4114    0.468599911    0.872721646    0.409617457
 1364 SOLV  OW      4115    1.378558271    0.551095557    0.293875295
 1364 SOLV  HW1     4116    1.384712665    0.484729078    0.219313930
 1364 SOLV  HW2     4117    1.419583320    0.637595451    0.264954465
 1365 SOLV  OW      4118    3.452072558    2.940981205    3.480129004
 1365 SOLV  HW1     4119    3.523264144    2.965511325    3.545933645
 1365 SOLV  HW2     4120    3.388746955    3.017647028    3.469437319
 1366 SOLV  OW      4121    2.609981791    1.050541041    2.039129777
 1366 SOLV  HW1     4122    2.554700253    0.969271621    2.020653900
 1366 SOLV  HW2     4123    2.552937652    1.132253743    2.030697315
 1367 SOLV  OW      4124    0.637120241    1.020713442    1.712396511
 1367 SOLV  HW1     4125    0.714969610    0.981541803    1.663336991
 1367 SOLV  HW2     4126    0.648783150    1.005935578    1.810617150
 1368 SOLV  OW      4127    1.419729023    2.888106045    2.335397598
 1368 SOLV  HW1     4128    1.455351592    2.795325024    2.346559492
 1368 SOLV  HW2     4129    1.358584009    2.909698819    2.411535016
 1369 SOLV  OW      4130    0.037741230    0.492137427    1.359979527
 1369 SOLV  HW1     4131   -0.059190483    0.489570619    1.384470322
 1369 SOLV  HW2     4132    0.048317203    0.468643890    1.263345103
 1370 SOLV  OW      4133    2.529931233    0.218409610    1.752033136
 1370 SOLV  HW1     4134    2.590823493    0.297266908    1.743356823
 1370 SOLV  HW2     4135    2.486219712    0.219805034    1.841971508
 1371 SOLV  OW      4136    2.311361067    2.937331718    2.930615191
 1371 SOLV  HW1     4137    2.363112509    2.958737721    3.013473455
 1371 SOLV  HW2     4138    2.328212567    3.007799437    2.861677239
 1372 SOLV  OW      4139    2.741767718    2.591942361    0.057599790
 1372 SOLV  HW1     4140    2.739415008    2.499932473    0.018479349
 1372 SOLV  HW2     4141    2.658310771    2.607857317    0.110356876
 1373 SOLV  OW      4142    0.612051048    2.206558980    1.202555101
 1373 SOLV  HW1     4143    0.577382000    2.268923267    1.272630079
 1373 SOLV  HW2     4144    0.646184309    2.123227413    1.246057365
 1374 SOLV  OW      4145    3.204950866    1.454779568    0.492221629
 1374 SOLV  HW1     4146    3.222950538    1.389351982    0.418755385
 1374 SOLV  HW2     4147    3.142015737    1.525236122    0.459402743
 1375 SOLV  OW      4148    1.830013599    2.803287432    1.784796498
 1375 SOLV  HW1     4149    1.841976075    2.712429439    1.744771706
 1375 SOLV  HW2     4150    1.763461486    2.854925365    1.730902532
 1376 SOLV  OW      4151    1.249011040    2.477732329    0.283202439
 1376 SOLV  HW1     4152    1.202940455    2.468215185    0.194948397
 1376 SOLV  HW2     4153    1.290390685    2.390350836    0.308776116
 1377 SOLV  OW      4154    0.222609654    1.181570421    1.619395232
 1377 SOLV  HW1     4155    0.309553614    1.190058559    1.668067170
 1377 SOLV  HW2     4156    0.159396885    1.252053617    1.651589711
 1378 SOLV  OW      4157    2.053732140    0.927342671    3.263359789
 1378 SOLV  HW1     4158    2.104683129    1.002519049    3.305225891
 1378 SOLV  HW2     4159    2.034956418    0.857373042    3.332294126
 1379 SOLV  OW      4160    0.582582962    0.027125360    0.631185414
 1379 SOLV  HW1     4161    0.555663637    0.110867298    0.583598486
 1379 SOLV  HW2     4162    0.671719984   -0.003177515    0.597449616
 1380 SOLV  OW      4163    0.241707421    2.278360321    0.999365537
 1380 SOLV  HW1     4164    0.181040764    2.317502685    1.068569359
 1380 SOLV  HW2     4165    0.225147584    2.323033748    0.911435197
 1381 SOLV  OW      4166    0.612763346    1.837100264    1.684406553
 1381 SOLV  HW1     4167    0.545704847    1.897935723    1.641931014
 1381 SOLV  HW2     4168    0.607107872    1.845566808    1.783896906
 1382 SOLV  OW      4169    3.206949673    3.453491851    1.796862706
 1382 SOLV  HW1     4170    3.109419578    3.464671341    1.815966351
 1382 SOLV  HW2     4171    3.239619857    3.368793717    1.838824992
 1383 SOLV  OW      4172    3.396573199    0.086564901    1.844456620
 1383 SOLV  HW1     4173    3.431643747    0.117337053    1.755996936
 1383 SOLV  HW2     4174    3.325083427    0.018144386    1.829975731
 1384 SOLV  OW      4175    1.138032367    1.795922309    1.930025160
 1384 SOLV  HW1     4176    1.067668109    1.745785861    1.980397447
 1384 SOLV  HW2     4177    1.145539243    1.758826636    1.837452794
 1385 SOLV  OW      4178    0.142324435    3.026580979    0.479415806
 1385 SOLV  HW1     4179    0.043479864    3.035746701    0.491497194
 1385 SOLV  HW2     4180    0.182911357    3.117145519    0.467048578
 1386 SOLV  OW      4181    3.284669526    1.244942999    1.400536321
 1386 SOLV  HW1     4182    3.344648245    1.165481282    1.391032303
 1386 SOLV  HW2     4183    3.297013123    1.285346070    1.491184570
 1387 SOLV  OW      4184    0.276738728    1.156449588    1.351027677
 1387 SOLV  HW1     4185    0.335014590    1.076020151    1.339331963
 1387 SOLV  HW2     4186    0.271726128    1.180132306    1.448062726
 1388 SOLV  OW      4187    2.770437291    3.169856384    1.791180779
 1388 SOLV  HW1     4188    2.757998426    3.203118320    1.697688845
 1388 SOLV  HW2     4189    2.685885408    3.183336550    1.842863028
 1389 SOLV  OW      4190    1.481131314    2.982718653    0.080235428
 1389 SOLV  HW1     4191    1.516161890    2.904848135    0.028167968
 1389 SOLV  HW2     4192    1.381215706    2.979026646    0.082520752
 1390 SOLV  OW      4193    2.091869085    2.467548114    2.615302189
 1390 SOLV  HW1     4194    2.157701351    2.538340426    2.589683665
 1390 SOLV  HW2     4195    2.013122341    2.471447439    2.553775631
 1391 SOLV  OW      4196    2.993889861    3.363563780    0.587196297
 1391 SOLV  HW1     4197    3.067301266    3.423353388    0.554977582
 1391 SOLV  HW2     4198    3.009161496    3.270763402    0.553185250
 1392 SOLV  OW      4199    1.931341928    1.374100684    0.163644112
 1392 SOLV  HW1     4200    1.986081420    1.456978979    0.175336719
 1392 SOLV  HW2     4201    1.872979282    1.361137824    0.243816852
 1393 SOLV  OW      4202    2.028338634    2.009633958    0.418955272
 1393 SOLV  HW1     4203    1.934036636    2.042376703    0.425022934
 1393 SOLV  HW2     4204    2.062697059    1.989819174    0.510762952
 1394 SOLV  OW      4205    2.302698552    1.888320692    0.272750822
 1394 SOLV  HW1     4206    2.210913080    1.912390694    0.304343465
 1394 SOLV  HW2     4207    2.295822783    1.827516000    0.193646682
 1395 SOLV  OW      4208    0.341985642    1.830115707    1.306211582
 1395 SOLV  HW1     4209    0.328449396    1.928497214    1.318019150
 1395 SOLV  HW2     4210    0.273327254    1.780428811    1.359304091
 1396 SOLV  OW      4211    1.028551784    0.192847745    0.748268800
 1396 SOLV  HW1     4212    1.064986165    0.102246349    0.769848364
 1396 SOLV  HW2     4213    0.993593032    0.193247517    0.654570627
 1397 SOLV  OW      4214    1.874381708    2.775369127    0.238469896
 1397 SOLV  HW1     4215    1.860549349    2.871491156    0.262370528
 1397 SOLV  HW2     4216    1.787010794    2.734829114    0.211550098
 1398 SOLV  OW      4217    1.995794555    1.728756918    0.393786796
 1398 SOLV  HW1     4218    2.038087193    1.819285394    0.389566666
 1398 SOLV  HW2     4219    1.960975654    1.704005327    0.303360716
 1399 SOLV  OW      4220    0.950880190    1.103145869    1.460262484
 1399 SOLV  HW1     4221    0.914482196    1.024613656    1.510343389
 1399 SOLV  HW2     4222    0.930534303    1.092891763    1.362881380
 1400 SOLV  OW      4223    2.921125628    2.288077332    1.237966275
 1400 SOLV  HW1     4224    2.846554156    2.225889028    1.214017721
 1400 SOLV  HW2     4225    2.887706181    2.356939187    1.302332588
 1401 SOLV  OW      4226    0.528478505    0.268065323    2.964604893
 1401 SOLV  HW1     4227    0.487304572    0.185344154    3.002842765
 1401 SOLV  HW2     4228    0.589234164    0.309441603    3.032420280
 1402 SOLV  OW      4229    1.542448750    1.796625392    2.379167403
 1402 SOLV  HW1     4230    1.591190265    1.883461959    2.369912909
 1402 SOLV  HW2     4231    1.556028953    1.760467633    2.471417723
 1403 SOLV  OW      4232    0.836803661    1.746939809    1.558158023
 1403 SOLV  HW1     4233    0.810048865    1.769523499    1.464476601
 1403 SOLV  HW2     4234    0.778328388    1.796526230    1.622374710
 1404 SOLV  OW      4235    3.374176127    3.276764686    1.913765232
 1404 SOLV  HW1     4236    3.445836842    3.333767016    1.953978387
 1404 SOLV  HW2     4237    3.412472825    3.187842560    1.888709371
 1405 SOLV  OW      4238    3.177519340    2.305420127    0.770582236
 1405 SOLV  HW1     4239    3.162418506    2.239934714    0.696528962
 1405 SOLV  HW2     4240    3.275212040    2.310211558    0.791400453
 1406 SOLV  OW      4241    2.948228663    2.983185230    2.616299043
 1406 SOLV  HW1     4242    2.958864093    2.950045998    2.522539653
 1406 SOLV  HW2     4243    2.981782919    3.077200318    2.622407843
 1407 SOLV  OW      4244    1.863640209    2.299927637    1.581718556
 1407 SOLV  HW1     4245    1.841265216    2.224685633    1.643686398
 1407 SOLV  HW2     4246    1.809336400    2.291535239    1.498156916
 1408 SOLV  OW      4247    1.976007330    2.563073106    0.414452175
 1408 SOLV  HW1     4248    2.001485503    2.469008560    0.391990265
 1408 SOLV  HW2     4249    1.982811735    2.619917726    0.332451513
 1409 SOLV  OW      4250    3.032382961    3.390057333    0.879336523
 1409 SOLV  HW1     4251    3.116933180    3.442893877    0.871488478
 1409 SOLV  HW2     4252    3.010920553    3.348235184    0.791063334
 1410 SOLV  OW      4253    0.673011105    2.491403122    2.910095573
 1410 SOLV  HW1     4254    0.592543160    2.513785721    2.965102808
 1410 SOLV  HW2     4255    0.644074806    2.463785935    2.818434271
 1411 SOLV  OW      4256    1.639624531    2.107553706    0.070084261
 1411 SOLV  HW1     4257    1.612883775    2.017226307    0.103664301
 1411 SOLV  HW2     4258    1.639353735    2.172722023    0.145943992
 1412 SOLV  OW      4259    1.845538523    0.934852737    2.593179710
 1412 SOLV  HW1     4260    1.891403499    0.976885883    2.514876814
 1412 SOLV  HW2     4261    1.792129489    0.856174860    2.562212518
 1413 SOLV  OW      4262    0.862704203    0.895410930    1.607931507
 1413 SOLV  HW1     4263    0.814439904    0.809472764    1.590995914
 1413 SOLV  HW2     4264    0.920975798    0.885557371    1.688609359
 1414 SOLV  OW      4265    1.254691187    2.412973288    1.725428575
 1414 SOLV  HW1     4266    1.197973624    2.493238168    1.743943932
 1414 SOLV  HW2     4267    1.327539325    2.437686815    1.661518660
 1415 SOLV  OW      4268    1.948852724    3.281060233    0.728338216
 1415 SOLV  HW1     4269    1.947529766    3.319679700    0.820579476
 1415 SOLV  HW2     4270    2.036583418    3.301521568    0.684907525
 1416 SOLV  OW      4271    1.247951509    2.408682666    1.314753204
 1416 SOLV  HW1     4272    1.332996917    2.367940514    1.348058475
 1416 SOLV  HW2     4273    1.240138056    2.393583121    1.216199316
 1417 SOLV  OW      4274    2.456442499    1.378348899    1.536756331
 1417 SOLV  HW1     4275    2.540820053    1.424218546    1.508861303
 1417 SOLV  HW2     4276    2.378360010    1.422378042    1.492414543
 1418 SOLV  OW      4277    3.160171716    2.553235387    2.634615024
 1418 SOLV  HW1     4278    3.084929684    2.513821952    2.581824402
 1418 SOLV  HW2     4279    3.126975512    2.632377453    2.685958405
 1419 SOLV  OW      4280    2.804996080    0.693701624    0.555734693
 1419 SOLV  HW1     4281    2.827215256    0.791104055    0.560131584
 1419 SOLV  HW2     4282    2.773724986    0.670800394    0.463550790
 1420 SOLV  OW      4283    1.838754645    3.160333910    1.578433706
 1420 SOLV  HW1     4284    1.788290745    3.128025844    1.498363769
 1420 SOLV  HW2     4285    1.936346094    3.164290212    1.556944125
 1421 SOLV  OW      4286    1.532955865    2.310582551    3.182269745
 1421 SOLV  HW1     4287    1.535301234    2.235002325    3.116815051
 1421 SOLV  HW2     4288    1.475940611    2.285210241    3.260420868
 1422 SOLV  OW      4289    1.604341950    1.782400671    2.678474082
 1422 SOLV  HW1     4290    1.528280353    1.845910755    2.691998854
 1422 SOLV  HW2     4291    1.608249191    1.718294294    2.755135000
 1423 SOLV  OW      4292    1.186798396    1.901266096    2.429375700
 1423 SOLV  HW1     4293    1.237262535    1.824369045    2.390106174
 1423 SOLV  HW2     4294    1.091041594    1.875314033    2.441982891
 1424 SOLV  OW      4295    1.397418764    2.559840939    2.002273423
 1424 SOLV  HW1     4296    1.436892406    2.492932896    1.939289335
 1424 SOLV  HW2     4297    1.303395005    2.580018333    1.974810027
 1425 SOLV  OW      4298    0.745102228    2.300154912    1.512343040
 1425 SOLV  HW1     4299    0.842039741    2.321279307    1.499740987
 1425 SOLV  HW2     4300    0.726061162    2.208625207    1.476824355
 1426 SOLV  OW      4301    0.470117718    3.389471663    0.817547462
 1426 SOLV  HW1     4302    0.453485788    3.297305669    0.782489965
 1426 SOLV  HW2     4303    0.484420093    3.452161727    0.740959859
END
LATTICESHIFTS
         0         1         0
         0         1         0
         0         1         0
         0         1         0
         0         1         0
         0         1         0
         0         1         0
         0         1         0
         0         1         0
         0         1         0
         0         1         0
         0         1         0
         0         1         0
         0         1         0
         0         1         0
         0         1         0
         0         1         0
         0         1         0
         0         1         0
         0         1         0
         0         1         0
         0         1         0
         0         1         0
         0         1         0
         0         1         0
        -1         1         2
        -1         1         2
        -1         1         2
         1         0         0
         1         0         0
         1         0         0
         1         0         0
         1         0         0
         1         0         0
        -1         0         0
        -1         0         0
        -1         0         0
         0         2        -1
         0         2        -1
         0         2        -1
        -1         2         0
        -1         2         0
        -1         2         0
         1        -1         3
         1        -1         3
         1        -1         3
        -1         1        -1
        -1         1        -1
        -1         1        -1
        -1         1        -1
        -1         1        -1
        -1         1        -1
         0        -1         0
         0        -1         0
         0        -1         0
         0         1        -2
         0         1        -2
         0         1        -2
         0        -1        -1
         0        -1        -1
         0        -1        -1
         0        -1        -2
         0        -1        -2
         0        -1        -2
         0         2         1
         0         2         1
         0         2         1
         2        -1         0
         2        -1         0
         2        -1         0
         1         0        -1
         1         0        -1
         1         0        -1
         1         0         1
         1         0         1
         1         0         1
         0         2         1
         0         2         1
         0         2         1
        -2         0         0
        -2         0         0
        -2         0         0
        -2        -1         1
        -2        -1         1
        -2        -1         1
         2        -1         0
         2        -1         0
         2        -1         0
         1         3         1
         1         3         1
         1         3         1
         1         0         1
         1         0         1
         1         0         1
         0        -1         0
         0        -1         0
         0        -1         0
         1         0         0
         1         0         0
         1         0         0
         2        -1        -3
         2        -1        -3
         2        -1        -3
         1        -1         0
         1        -1         0
         1        -1         0
         0         2         0
         0         2         0
         0         2         0
         0         0        -1
         0         0        -1
         0         0        -1
         1        -1         3
         1        -1         3
         1        -1         3
         0         0         0
         0         0         0
         0         0         0
         0         0        -1
         0         0        -1
         0         0        -1
        -2         1         1
        -2         1         1
        -2         1         1
         0         1        -1
         0         1        -1
         0         1        -1
         0        -2         1
         0        -2         1
         0        -2         1
         2         0         1
         2         0         1
         2         0         1
        -1         0         2
        -1         0         2
        -1         0         2
         2         2        -2
         2         2        -2
         2         2        -2
         0         1         1
         0         1         1
         0         1         1
         0         2         1
         0         2         1
         0         2         1
        -3         1         2
        -3         1         2
        -3         1         2
         0         0        -3
         0         0        -3
         0         0        -3
         0         1         1
         0         1         1
         0         1         1
        -1         1         0
        -1         1         0
        -1         1         0
         0        -2        -2
         0        -2        -2
         0        -2        -2
         1         2         1
         1         2         1
         1         2         1
         3         1         1
         3         1         1
         3         1         1
        -1        -2         1
        -1        -2         1
        -1        -2         1
         0         1         0
         0         1         0
         0         1         0
        -1        -2         0
        -1        -2         0
        -1        -2         0
         0         1         0
         0         1         0
         0         1         0
         0        -2        -1
         0        -2        -1
         0        -2        -1
         2        -2         1
         2        -2         1
         2        -2         1
         0        -1        -2
         0        -1        -2
         0        -1        -2
        -3         1         2
        -3         1         2
        -3         1         2
        -1         0         0
        -1         0         0
        -1         0         0
         0         1        -1
         0         1        -1
         0         1        -1
         1        -1        -2
         1        -1        -2
         1        -1        -2
         1         0        -1
         1         0        -1
         1         0        -1
        -1        -2        -1
        -1        -2        -1
        -1        -2        -1
         2        -1         1
         2        -1         1
         2        -1         1
         1        -2         0
         1        -2         0
         1        -2         0
        -2        -1        -1
        -2        -1        -1
        -2        -1        -1
         0         0         0
         0         0         0
         0         0         0
        -1         0         0
        -1         0         0
        -1         0         0
         0         1        -2
         0         1        -2
         0         1        -2
         0         1         2
         0         1         2
         0         1         2
        -2         1         0
        -2         1         0
        -2         1         0
         1         1         0
         1         1         0
         1         1         0
        -2         0        -1
        -2         0        -1
        -2         0        -1
        -2         0         0
        -2         0         0
        -2         0         0
         1        -1         2
         1        -1         2
         1        -1         2
         1        -1         2
         1        -1         2
         1        -1         2
         0         3         0
         0         3         0
         0         3         0
        -2         0         1
        -2         0         1
        -2         0         1
        -1        -1        -1
        -1        -1        -1
        -1        -1        -1
         0         1         0
         0         1         0
         0         1         0
        -1        -1        -1
        -1        -1        -1
        -1        -1        -1
        -3         0         1
        -3         0         1
        -3         0         1
         0         0         1
         0         0         1
         0         0         1
         1         0        -1
         1         0        -1
         1         0        -1
         0         2        -2
         0         2        -2
         0         2        -2
        -3        -3         0
        -3        -3         0
        -3        -3         0
         0        -1        -1
         0        -1        -1
         0        -1        -1
        -1         1         2
        -1         1         2
        -1         1         2
        -1         0         1
        -1         0         1
        -1         0         1
        -1        -1         0
        -1        -1         0
        -1        -1         0
         2        -1        -2
         2        -1        -2
         2        -1        -2
         0        -1         1
         0        -1         1
         0        -1         1
         1         1        -1
         1         1        -1
         1         1        -1
         1        -1         1
         1        -1         1
         1        -1         1
         1        -1         2
         1        -1         2
         1        -1         2
        -1         1         1
        -1         1         1
        -1         1         1
         1         0         0
         1         0         0
         1         0         0
        -1         0         1
        -1         0         1
        -1         0         1
         0         0         1
         0         0         1
         0         0         1
        -1         0        -1
        -1         0        -1
        -1         0        -1
        -1         1        -2
        -1         1        -2
        -1         1        -2
         0         1        -3
         0         1        -3
         0         1        -3
         1         1         0
         1         1         0
         1         1         0
         0        -1         2
         0        -1         2
         0        -1         2
         0        -1         1
         0        -1         1
         0        -1         1
         1        -2         0
         1        -2         0
         1        -2         0
         1        -1        -2
         1        -1        -2
         1        -1        -2
         3         1        -1
         3         1        -1
         3         1        -1
        -1         2        -1
        -1         2        -1
        -1         2        -1
         1        -1         1
         1        -1         1
         1        -1         1
         2        -1         1
         2        -1         1
         2        -1         1
         1         0         4
         1         0         4
         1         0         4
         0        -2         0
         0        -2         0
         0        -2         0
         1        -1         0
         1        -1         0
         1        -1         0
        -1         0         1
        -1         0         1
        -1         0         1
         2        -1        -1
         2        -1        -1
         2        -1        -1
         0         0         0
         0         0         0
         0         0         0
         1         2         0
         1         2         0
         1         2         0
        -2         1        -2
        -2         1        -2
        -2         1        -2
         1         1         0
         1         1         0
         1         1         0
         0         0         2
         0         0         2
         0         0         2
         0        -1        -1
         0        -1        -1
         0        -1        -1
         0         0         0
         0         0         0
         0         0         0
        -1         2        -2
        -1         2        -2
        -1         2        -2
        -1         0         2
        -1         0         2
        -1         0         2
         0        -1        -1
         0        -1        -1
         0        -1        -1
         0         2         0
         0         2         0
         0         2         0
        -1        -1         1
        -1        -1         1
        -1        -1         1
        -1         1        -1
        -1         1        -1
        -1         1        -1
         2         0         0
         2         0         0
         2         0         0
        -1         0         0
        -1         0         0
        -1         0         0
         0        -1         0
         0        -1         0
         0        -1         0
        -1         1         0
        -1         1         0
        -1         1         0
         1         0        -1
         1         0        -1
         1         0        -1
         2        -2         0
         2        -2         0
         2        -2         0
         0        -1         0
         0        -1         0
         0        -1         0
         3         0         2
         3         0         2
         3         0         2
        -1         2         1
        -1         2         1
        -1         2         1
        -2         2         0
        -2         2         0
        -2         2         0
         0         0         1
         0         0         1
         0         0         1
         1        -1        -2
         1        -1        -2
         1        -1        -2
        -1         0         2
        -1         0         2
        -1         0         2
         0         1         1
         0         1         1
         0         1         1
        -1         0         2
        -1         0         2
        -1         0         2
        -1         0        -1
        -1         0        -1
        -1         0        -1
         0         0        -1
         0         0        -1
         0         0        -1
        -1        -1        -2
        -1        -1        -2
        -1        -1        -2
         0        -1         3
         0        -1         3
         0        -1         3
         1         0         0
         1         0         0
         1         0         0
        -1         1         0
        -1         1         0
        -1         1         0
        -1         2         1
        -1         2         1
        -1         2         1
         3        -1         0
         3        -1         0
         3        -1         0
         0         2        -2
         0         2        -2
         0         2        -2
         0         0         0
         0         0         0
         0         0         0
         2         1         0
         2         1         0
         2         1         0
        -1         0         2
        -1         0         2
        -1         0         2
        -1        -2         0
        -1        -2         0
        -1        -2         0
        -1         0         1
        -1         0         1
        -1         0         1
         0         1        -1
         0         1        -1
         0         1        -1
        -2         0         0
        -2         0         0
        -2         0         0
         1        -1         0
         1        -1         0
         1        -1         0
         1         0         0
         1         0         0
         1         0         0
        -2        -1        -1
        -2        -1        -1
        -2        -1        -1
         1         1        -1
         1         1        -1
         1         1        -1
         1         0         0
         1         0         0
         1         0         0
         1         1        -1
         1         1        -1
         1         1        -1
         0         0         1
         0         0         1
         0         0         1
         0         0         2
         0         0         2
         0         0         2
         1         2        -1
         1         2        -1
         1         2        -1
        -2         1         1
        -2         1         1
        -2         1         1
        -1         0         1
        -1         0         1
        -1         0         1
        -2        -1         1
        -2        -1         1
        -2        -1         1
        -2         1        -1
        -2         1        -1
        -2         1        -1
        -1        -1         1
        -1        -1         1
        -1        -1         1
        -3         2        -2
        -3         2        -2
        -3         2        -2
         0         0         0
         0         0         0
         0         0         0
         1         0        -2
         1         0        -2
         1         0        -2
        -1         0         1
        -1         0         1
        -1         0         1
        -1         0         0
        -1         0         0
        -1         0         0
         1         1         1
         1         1         1
         1         1         1
         1         0        -2
         1         0        -2
         1         0        -2
         1         0         0
         1         0         0
         1         0         0
        -1        -1         2
        -1        -1         2
        -1        -1         2
        -2         0         1
        -2         0         1
        -2         0         1
         2         0         0
         2         0         0
         2         0         0
         1         0         0
         1         0         0
         1         0         0
        -1         0         2
        -1         0         2
        -1         0         2
        -2        -1         0
        -2        -1         0
        -2        -1         0
         1         0         0
         1         0         0
         1         0         0
         0         0         0
         0         0         0
         0         0         0
         0        -1         1
         0        -1         1
         0        -1         1
         2        -2         0
         2        -2         0
         2        -2         0
         2        -1        -1
         2        -1        -1
         2        -1        -1
         0         1         1
         0         1         1
         0         1         1
         1         1         0
         1         1         0
         1         1         0
         1        -1         0
         1        -1         0
         1        -1         0
        -1        -2         0
        -1        -2         0
        -1        -2         0
         0        -1         1
         0        -1         1
         0        -1         1
         0         0         0
         0         0         0
         0         0         0
         0         0         0
         0         0         0
         0         0         0
         0         1         0
         0         1         0
         0         1         0
         2         2         2
         2         2         2
         2         2         2
        -2         0         3
        -2         0         3
        -2         0         3
         1         1         1
         1         1         1
         1         1         1
        -1         0         1
        -1         0         1
        -1         0         1
         4         1         0
         4         1         0
         4         1         0
         1        -1         1
         1        -1         1
         1        -1         1
         0         0        -1
         0         0        -1
         0         0        -1
        -1         1        -1
        -1         1        -1
        -1         1        -1
        -1        -1         0
        -1        -1         0
        -1        -1         0
         1         1         0
         1         1         0
         1         1         0
        -2         3        -1
        -2         3        -1
        -2         3        -1
         1         1         1
         1         1         1
         1         1         1
         0         1         0
         0         1         0
         0         1         0
         1         0         2
         1         0         2
         1         0         2
         1         0        -2
         1         0        -2
         1         0        -2
        -1         0         1
        -1         0         1
        -1         0         1
        -2         0        -1
        -2         0        -1
        -2         0        -1
         1         1         0
         1         1         0
         1         1         0
        -2         1         0
        -2         1         0
        -2         1         0
         0        -1        -1
         0        -1        -1
         0        -1        -1
        -2         1        -2
        -2         1        -2
        -2         1        -2
         1        -1         1
         1        -1         1
         1        -1         1
        -2         1         1
        -2         1         1
        -2         1         1
        -1        -2         1
        -1        -2         1
        -1        -2         1
        -1         0        -1
        -1         0        -1
        -1         0        -1
         0        -1         0
         0        -1         0
         0        -1         0
         0         0        -1
         0         0        -1
         0         0        -1
        -2        -1         1
        -2        -1         1
        -2        -1         1
         0         0         0
         0         0         0
         0         0         0
         1        -1         2
         1        -1         2
         1        -1         2
         1         1        -1
         1         1        -1
         1         1        -1
         2        -1         2
         2        -1         2
         2        -1         2
         1         0         1
         1         0         1
         1         0         1
         0        -1        -1
         0        -1        -1
         0        -1        -1
        -1        -1         3
        -1        -1         3
        -1        -1         3
         0        -2         2
         0        -2         2
         0        -2         2
         1         1         1
         1         1         1
         1         1         1
         0         2         1
         0         2         1
         0         2         1
         1        -1        -1
         1        -1        -1
         1        -1        -1
         0        -2        -2
         0        -2        -2
         0        -2        -2
        -1         1        -1
        -1         1        -1
        -1         1        -1
        -2         0        -1
        -2         0        -1
        -2         0        -1
        -2         0        -1
        -2         0        -1
        -2         0        -1
         0         1        -3
         0         1        -3
         0         1        -3
         1         1         1
         1         1         1
         1         1         1
        -1        -1         1
        -1        -1         1
        -1        -1         1
         1         1        -1
         1         1        -1
         1         1        -1
         3         1        -1
         3         1        -1
         3         1        -1
         0        -2         1
         0        -2         1
         0        -2         1
        -1         2        -1
        -1         2        -1
        -1         2        -1
         0         0         0
         0         0         0
         0         0         0
        -2         0         1
        -2         0         1
        -2         0         1
         0         0         0
         0         0         0
         0         0         0
         1         0         0
         1         0         0
         1         0         0
        -1         0        -2
        -1         0        -2
        -1         0        -2
         1        -2        -1
         1        -2        -1
         1        -2        -1
         1        -1         0
         1        -1         0
         1        -1         0
         0         0         1
         0         0         1
         0         0         1
         0         1        -2
         0         1        -2
         0         1        -2
         0        -2         1
         0        -2         1
         0        -2         1
         0        -1        -1
         0        -1        -1
         0        -1        -1
        -1        -1        -1
        -1        -1        -1
        -1        -1        -1
         4        -1        -1
         4        -1        -1
         4        -1        -1
         1        -1         1
         1        -1         1
         1        -1         1
         1         0         1
         1         0         1
         1         0         1
         0         0         2
         0         0         2
         0         0         2
        -2        -1         1
        -2        -1         1
        -2        -1         1
         1         1         1
         1         1         1
         1         1         1
         0         1         2
         0         1         2
         0         1         2
        -3        -1         1
        -3        -1         1
        -3        -1         1
         0         0         0
         0         0         0
         0         0         0
        -2        -2         0
        -2        -2         0
        -2        -2         0
        -1        -1         0
        -1        -1         0
        -1        -1         0
        -1         1         1
        -1         1         1
        -1         1         1
         2         1         0
         2         1         0
         2         1         0
         1         0         1
         1         0         1
         1         0         1
         0         0         1
         0         0         1
         0         0         1
         2         2         1
         2         2         1
         2         2         1
         2         0         1
         2         0         1
         2         0         1
         0        -1         1
         0        -1         1
         0        -1         1
         1         1         0
         1         1         0
         1         1         0
        -1         0        -1
        -1         0        -1
        -1         0        -1
        -1         1         1
        -1         1         1
        -1         1         1
         1        -1         0
         1        -1         0
         1        -1         0
         1         0        -1
         1         0        -1
         1         0        -1
        -1         0         0
        -1         0         0
        -1         0         0
        -1         1         1
        -1         1         1
        -1         1         1
        -1        -1         2
        -1        -1         2
        -1        -1         2
        -2         0         0
        -2         0         0
        -2         0         0
         0        -2         0
         0        -2         0
         0        -2         0
         0        -1         0
         0        -1         0
         0        -1         0
        -1         1        -1
        -1         1        -1
        -1         1        -1
        -1         1         0
        -1         1         0
        -1         1         0
        -1         0         0
        -1         0         0
        -1         0         0
        -1        -1         2
        -1        -1         2
        -1        -1         2
         1        -1        -1
         1        -1        -1
         1        -1        -1
        -1         0         1
        -1         0         1
        -1         0         1
        -1        -1         2
        -1        -1         2
        -1        -1         2
         0        -1         0
         0        -1         0
         0        -1         0
        -1        -1        -1
        -1        -1        -1
        -1        -1        -1
         2         1         0
         2         1         0
         2         1         0
         0         0         1
         0         0         1
         0         0         1
        -1         0        -3
        -1         0        -3
        -1         0        -3
        -2         0         0
        -2         0         0
        -2         0         0
         1        -1        -1
         1        -1        -1
         1        -1        -1
        -1         1        -2
        -1         1        -2
        -1         1        -2
        -1         2        -1
        -1         2        -1
        -1         2        -1
        -1        -1         2
        -1        -1         2
        -1        -1         2
         0         1        -2
         0         1        -2
         0         1        -2
         0         0         1
         0         0         1
         0         0         1
         0        -1         0
         0        -1         0
         0        -1         0
         0         2        -1
         0         2        -1
         0         2        -1
        -1         1        -2
        -1         1        -2
        -1         1        -2
        -2        -3         1
        -2        -3         1
        -2        -3         1
         2         0         0
         2         0         0
         2         0         0
        -1         1        -1
        -1         1        -1
        -1         1        -1
         0         0         1
         0         0         1
         0         0         1
        -1         2         0
        -1         2         0
        -1         2         0
        -1         1        -1
        -1         1        -1
        -1         1        -1
        -1         1         1
        -1         1         1
        -1         1         1
         1        -2         1
         1        -2         1
         1        -2         1
         0        -1         0
         0        -1         0
         0        -1         0
        -1        -1        -2
        -1        -1        -2
        -1        -1        -2
         0         1        -1
         0         1        -1
         0         1        -1
        -1        -1        -1
        -1        -1        -1
        -1        -1        -1
         2         4         0
         2         4         0
         2         4         0
         0         0         1
         0         0         1
         0         0         1
         2         1         1
         2         1         1
         2         1         1
         0         1         1
         0         1         1
         0         1         1
         0         1        -4
         0         1        -4
         0         1        -4
         1         0         1
         1         0         1
         1         0         1
         0         0         0
         0         0         0
         0         0         0
         1         0         2
         1         0         2
         1         0         2
        -2         3         1
        -2         3         1
        -2         3         1
        -2         1        -1
        -2         1        -1
        -2         1        -1
         0         0         0
         0         0         0
         0         0         0
         0         0        -1
         0         0        -1
         0         0        -1
        -1         1        -1
        -1         1        -1
        -1         1        -1
         0         2         0
         0         2         0
         0         2         0
         0         0         0
         0         0         0
         0         0         0
         0         2        -1
         0         2        -1
         0         2        -1
        -2         1         1
        -2         1         1
        -2         1         1
         0         1         0
         0         1         0
         0         1         0
        -1         0         1
        -1         0         1
        -1         0         1
         0         1        -1
         0         1        -1
         0         1        -1
         1         2        -1
         1         2        -1
         1         2        -1
         4        -1         0
         4        -1         0
         4        -1         0
         0         1        -2
         0         1        -2
         0         1        -2
         0         0        -1
         0         0        -1
         0         0        -1
         2         1         0
         2         1         0
         2         1         0
        -2        -2         2
        -2        -2         2
        -2        -2         2
         0        -2        -4
         0        -2        -4
         0        -2        -4
         0         0         1
         0         0         1
         0         0         1
         0        -1         1
         0        -1         1
         0        -1         1
         1        -1        -1
         1        -1        -1
         1        -1        -1
         1         0         0
         1         0         0
         1         0         0
         0        -1        -1
         0        -1        -1
         0        -1        -1
         0        -1         1
         0        -1         1
         0        -1         1
         0         2         0
         0         2         0
         0         2         0
        -1         0         0
        -1         0         0
        -1         0         0
        -1         0         1
        -1         0         1
        -1         0         1
        -1        -1         0
        -1        -1         0
        -1        -1         0
         0        -1         1
         0        -1         1
         0        -1         1
         0         2         0
         0         2         0
         0         2         0
        -2         1         1
        -2         1         1
        -2         1         1
        -1        -1         0
        -1        -1         0
        -1        -1         0
         2         0         2
         2         0         2
         2         0         2
        -2         0         0
        -2         0         0
        -2         0         0
         0         0         1
         0         0         1
         0         0         1
         2        -1         1
         2        -1         1
         2        -1         1
        -2        -1         1
        -2        -1         1
        -2        -1         1
         1         1        -1
         1         1        -1
         1         1        -1
         0        -2         0
         0        -2         0
         0        -2         0
         2         1         0
         2         1         0
         2         1         0
         1         2         0
         1         2         0
         1         2         0
        -2         1         0
        -2         1         0
        -2         1         0
        -1         1         2
        -1         1         2
        -1         1         2
        -1         0         1
        -1         0         1
        -1         0         1
         0         0         0
         0         0         0
         0         0         0
         0         1         0
         0         1         0
         0         1         0
         0         0         0
         0         0         0
         0         0         0
         1         2         0
         1         2         0
         1         2         0
        -2         0         1
        -2         0         1
        -2         0         1
         0         0        -1
         0         0        -1
         0         0        -1
         1         1         0
         1         1         0
         1         1         0
         0         3        -1
         0         3        -1
         0         3        -1
        -1         2        -1
        -1         2        -1
        -1         2        -1
         1        -3         0
         1        -3         0
         1        -3         0
        -1         0        -1
        -1         0        -1
        -1         0        -1
         1         2         2
         1         2         2
         1         2         2
         2         0        -2
         2         0        -2
         2         0        -2
         1         1         0
         1         1         0
         1         1         0
         1         1         0
         1         1         0
         1         1         0
         0         2        -1
         0         2        -1
         0         2        -1
         2         1         0
         2         1         0
         2         1         0
         1        -1        -1
         1        -1        -1
         1        -1        -1
         1        -2        -1
         1        -2        -1
         1        -2        -1
         1        -1         2
         1        -1         2
         1        -1         2
        -1        -1         0
        -1        -1         0
        -1        -1         0
        -2         0        -1
        -2         0        -1
        -2         0        -1
         0        -1         0
         0        -1         0
         0        -1         0
         0         1         0
         0         1         0
         0         1         0
        -1         0         0
        -1         0         0
        -1         0         0
        -1        -1        -1
        -1        -1        -1
        -1        -1        -1
         1         1        -2
         1         1        -2
         1         1        -2
         0        -1        -1
         0        -1        -1
         0        -1        -1
        -3        -1        -1
        -3        -1        -1
        -3        -1        -1
         0         1        -1
         0         1        -1
         0         1        -1
         2         0         2
         2         0         2
         2         0         2
         0         2         0
         0         2         0
         0         2         0
         1        -1         0
         1        -1         0
         1        -1         0
        -1         0        -1
        -1         0        -1
        -1         0        -1
         1        -2        -1
         1        -2        -1
         1        -2        -1
         0         0        -1
         0         0        -1
         0         0        -1
         2         0        -1
         2         0        -1
         2         0        -1
         1        -1        -3
         1        -1        -3
         1        -1        -3
         1        -2         1
         1        -2         1
         1        -2         1
        -1         0         2
        -1         0         2
        -1         0         2
         0        -1         0
         0        -1         0
         0        -1         0
         0         1         0
         0         1         0
         0         1         0
        -1        -1         1
        -1        -1         1
        -1        -1         1
        -2         0         0
        -2         0         0
        -2         0         0
         0         0         2
         0         0         2
         0         0         2
         0         0        -1
         0         0        -1
         0         0        -1
         0         0         0
         0         0         0
         0         0         0
         3         0         1
         3         0         1
         3         0         1
         2        -1         1
         2        -1         1
         2        -1         1
        -2        -1        -1
        -2        -1        -1
        -2        -1        -1
         2         1         0
         2         1         0
         2         1         0
         1         0        -1
         1         0        -1
         1         0        -1
        -1        -2        -1
        -1        -2        -1
        -1        -2        -1
         0         1        -3
         0         1        -3
         0         1        -3
         1         1         0
         1         1         0
         1         1         0
        -3         1        -1
        -3         1        -1
        -3         1        -1
         0        -1        -1
         0        -1        -1
         0        -1        -1
         0         0         1
         0         0         1
         0         0         1
         2        -1        -2
         2        -1        -2
         2        -1        -2
        -2         0         0
        -2         0         0
        -2         0         0
         0         2        -1
         0         2        -1
         0         2        -1
        -2        -3         0
        -2        -3         0
        -2        -3         0
        -1        -1         1
        -1        -1         1
        -1        -1         1
         1         0        -1
         1         0        -1
         1         0        -1
        -2         1        -2
        -2         1        -2
        -2         1        -2
         0         2        -1
         0         2        -1
         0         2        -1
         0         2         0
         0         2         0
         0         2         0
         0         0         0
         0         0         0
         0         0         0
         1         0        -1
         1         0        -1
         1         0        -1
        -1         1         0
        -1         1         0
        -1         1         0
         0         1         1
         0         1         1
         0         1         1
         2         1        -1
         2         1        -1
         2         1        -1
         2         0        -1
         2         0        -1
         2         0        -1
        -3         0         0
        -3         0         0
        -3         0         0
         0         1         1
         0         1         1
         0         1         1
         0         1         1
         0         1         1
         0         1         1
         1        -1         0
         1        -1         0
         1        -1         0
        -1        -1         1
        -1        -1         1
        -1        -1         1
         2         0         0
         2         0         0
         2         0         0
        -1         1         0
        -1         1         0
        -1         1         0
         1         1         0
         1         1         0
         1         1         0
        -1         0         1
        -1         0         1
        -1         0         1
         0        -1        -2
         0        -1        -2
         0        -1        -2
         1         0        -1
         1         0        -1
         1         0        -1
         2        -1         1
         2        -1         1
         2        -1         1
        -2         2        -2
        -2         2        -2
        -2         2        -2
         3        -2        -1
         3        -2        -1
         3        -2        -1
        -1         0         0
        -1         0         0
        -1         0         0
         1         0         2
         1         0         2
         1         0         2
         1         2        -1
         1         2        -1
         1         2        -1
         0         0        -1
         0         0        -1
         0         0        -1
         1         0        -2
         1         0        -2
         1         0        -2
         0         0         0
         0         0         0
         0         0         0
         1         0         2
         1         0         2
         1         0         2
         1        -2        -1
         1        -2        -1
         1        -2        -1
         1        -1        -1
         1        -1        -1
         1        -1        -1
         0         0        -2
         0         0        -2
         0         0        -2
         1        -1         0
         1        -1         0
         1        -1         0
         2         0        -1
         2         0        -1
         2         0        -1
         1        -2        -1
         1        -2        -1
         1        -2        -1
         0         1        -2
         0         1        -2
         0         1        -2
         0         3        -1
         0         3        -1
         0         3        -1
         0        -1         1
         0        -1         1
         0        -1         1
         2         1         0
         2         1         0
         2         1         0
        -2        -5        -2
        -2        -5        -2
        -2        -5        -2
        -1         1         2
        -1         1         2
        -1         1         2
         0        -1        -2
         0        -1        -2
         0        -1        -2
         2        -1         2
         2        -1         2
         2        -1         2
         1         1        -1
         1         1        -1
         1         1        -1
         1         1         2
         1         1         2
         1         1         2
         2        -2        -1
         2        -2        -1
         2        -2        -1
        -1         1         1
        -1         1         1
        -1         1         1
         0         0        -1
         0         0        -1
         0         0        -1
        -1        -1         0
        -1        -1         0
        -1        -1         0
         1         0         1
         1         0         1
         1         0         1
        -1        -1        -1
        -1        -1        -1
        -1        -1        -1
        -2        -3         0
        -2        -3         0
        -2        -3         0
         0         0         0
         0         0         0
         0         0         0
        -1        -1         0
        -1        -1         0
        -1        -1         0
        -1        -1         0
        -1        -1         0
        -1        -1         0
        -1         1        -1
        -1         1        -1
        -1         1        -1
         1         2         0
         1         2         0
         1         2         0
         1        -2         2
         1        -2         2
         1        -2         2
         0         0         2
         0         0         2
         0         0         2
        -1         0         0
        -1         0         0
        -1         0         0
         0         2         0
         0         2         0
         0         2         0
         2         1         0
         2         1         0
         2         1         0
         1        -2         0
         1        -2         0
         1        -2         0
        -1         2         1
        -1         2         1
        -1         2         1
        -1        -3         0
        -1        -3         0
        -1        -3         0
         0         1         0
         0         1         0
         0         1         0
         1        -1         1
         1        -1         1
         1        -1         1
        -1         0         1
        -1         0         1
        -1         0         1
         1        -3        -1
         1        -3        -1
         1        -3        -1
         0         1        -1
         0         1        -1
         0         1        -1
         0         0         1
         0         0         1
         0         0         1
         0         1        -1
         0         1        -1
         0         1        -1
         0         0         1
         0         0         1
         0         0         1
         1        -1         2
         1        -1         2
         1        -1         2
        -2         1        -1
        -2         1        -1
        -2         1        -1
         0         2         0
         0         2         0
         0         2         0
         2         0        -2
         2         0        -2
         2         0        -2
        -1        -2         1
        -1        -2         1
        -1        -2         1
         1        -1         0
         1        -1         0
         1        -1         0
         0        -1         1
         0        -1         1
         0        -1         1
        -1         0        -1
        -1         0        -1
        -1         0        -1
         2         3        -2
         2         3        -2
         2         3        -2
        -1         1        -2
        -1         1        -2
        -1         1        -2
         3         0         1
         3         0         1
         3         0         1
        -1         0         1
        -1         0         1
        -1         0         1
         0         0         1
         0         0         1
         0         0         1
         1         1        -2
         1         1        -2
         1         1        -2
         1        -1        -2
         1        -1        -2
         1        -1        -2
         0         0         0
         0         0         0
         0         0         0
        -1         0         1
        -1         0         1
        -1         0         1
         0         0         1
         0         0         1
         0         0         1
         0        -1        -1
         0        -1        -1
         0        -1        -1
        -2         0        -3
        -2         0        -3
        -2         0        -3
         0        -1         1
         0        -1         1
         0        -1         1
         1         0         0
         1         0         0
         1         0         0
         1         2        -2
         1         2        -2
         1         2        -2
        -1        -2        -1
        -1        -2        -1
        -1        -2        -1
         1         1        -1
         1         1        -1
         1         1        -1
         1         2         1
         1         2         1
         1         2         1
         0         0         0
         0         0         0
         0         0         0
         2         0         0
         2         0         0
         2         0         0
         0         1         0
         0         1         0
         0         1         0
         1         0        -1
         1         0        -1
         1         0        -1
         2         1        -1
         2         1        -1
         2         1        -1
        -1         0         0
        -1         0         0
        -1         0         0
        -2         0         0
        -2         0         0
        -2         0         0
         1         1        -1
         1         1        -1
         1         1        -1
         2        -1        -1
         2        -1        -1
         2        -1        -1
        -2        -1         0
        -2        -1         0
        -2        -1         0
         1        -3         0
         1        -3         0
         1        -3         0
         2         0         0
         2         0         0
         2         0         0
         0         0         0
         0         0         0
         0         0         0
         1        -1         1
         1        -1         1
         1        -1         1
        -1        -1        -3
        -1        -1        -3
        -1        -1        -3
         0        -1        -1
         0        -1        -1
         0        -1        -1
        -2        -2        -1
        -2        -2        -1
        -2        -2        -1
         1        -2         1
         1        -2         1
         1        -2         1
         0         1        -1
         0         1        -1
         0         1        -1
         1        -1         2
         1        -1         2
         1        -1         2
         1        -2         1
         1        -2         1
         1        -2         1
        -1         0        -2
        -1         0        -2
        -1         0        -2
         3         2         1
         3         2         1
         3         2         1
        -1        -1         0
        -1        -1         0
        -1        -1         0
         1        -1         0
         1        -1         0
         1        -1         0
         1         0         0
         1         0         0
         1         0         0
         1         0         0
         1         0         0
         1         0         0
        -2         1         1
        -2         1         1
        -2         1         1
         1        -1        -1
         1        -1        -1
         1        -1        -1
         0        -1        -3
         0        -1        -3
         0        -1        -3
         2        -1         0
         2        -1         0
         2        -1         0
         0         0         1
         0         0         1
         0         0         1
        -1        -1         1
        -1        -1         1
        -1        -1         1
         0        -1        -1
         0        -1        -1
         0        -1        -1
        -2         2         1
        -2         2         1
        -2         2         1
         1         2        -1
         1         2        -1
         1         2        -1
         0         1        -2
         0         1        -2
         0         1        -2
         0        -1         0
         0        -1         0
         0        -1         0
         0        -1         2
         0        -1         2
         0        -1         2
         0         0         2
         0         0         2
         0         0         2
        -2         0        -1
        -2         0        -1
        -2         0        -1
         0         1         1
         0         1         1
         0         1         1
        -1         1        -1
        -1         1        -1
        -1         1        -1
        -1         1         1
        -1         1         1
        -1         1         1
         0         1         0
         0         1         0
         0         1         0
         1         1         1
         1         1         1
         1         1         1
         0         0        -2
         0         0        -2
         0         0        -2
         0         0         1
         0         0         1
         0         0         1
         0         1         0
         0         1         0
         0         1         0
         1        -1         1
         1        -1         1
         1        -1         1
         2         3        -2
         2         3        -2
         2         3        -2
         1         0         1
         1         0         1
         1         0         1
         1        -1         0
         1        -1         0
         1        -1         0
         1        -1         1
         1        -1         1
         1        -1         1
        -1         3         0
        -1         3         0
        -1         3         0
         0        -2        -1
         0        -2        -1
         0        -2        -1
         0         0        -2
         0         0        -2
         0         0        -2
         1         2        -2
         1         2        -2
         1         2        -2
        -1         1        -1
        -1         1        -1
        -1         1        -1
         0        -1        -2
         0        -1        -2
         0        -1        -2
         1         2         2
         1         2         2
         1         2         2
         0        -1         1
         0        -1         1
         0        -1         1
         1         0        -1
         1         0        -1
         1         0        -1
        -1         1         0
        -1         1         0
        -1         1         0
        -1        -2         1
        -1        -2         1
        -1        -2         1
         2         1         0
         2         1         0
         2         1         0
         1         0         2
         1         0         2
         1         0         2
         1         1         0
         1         1         0
         1         1         0
         1         0         1
         1         0         1
         1         0         1
         0        -1         2
         0        -1         2
         0        -1         2
         1         1         0
         1         1         0
         1         1         0
        -1         1         0
        -1         1         0
        -1         1         0
         0         0        -1
         0         0        -1
         0         0        -1
         0         1         0
         0         1         0
         0         1         0
         2        -2         0
         2        -2         0
         2        -2         0
        -1         1        -1
        -1         1        -1
        -1         1        -1
        -1         1         1
        -1         1         1
        -1         1         1
         1        -1        -1
         1        -1        -1
         1        -1        -1
         1         1        -1
         1         1        -1
         1         1        -1
         2         1         0
         2         1         0
         2         1         0
         1         2        -1
         1         2        -1
         1         2        -1
         0         0         1
         0         0         1
         0         0         1
         1        -1         1
         1        -1         1
         1        -1         1
         0         1         2
         0         1         2
         0         1         2
         0        -1        -1
         0        -1        -1
         0        -1        -1
         1         1         1
         1         1         1
         1         1         1
         0         0        -2
         0         0        -2
         0         0        -2
        -1        -2        -1
        -1        -2        -1
        -1        -2        -1
        -1         3         0
        -1         3         0
        -1         3         0
         1        -1         0
         1        -1         0
         1        -1         0
         1         0        -2
         1         0        -2
         1         0        -2
        -2        -2         0
        -2        -2         0
        -2        -2         0
        -2         2         0
        -2         2         0
        -2         2         0
        -2         3         0
        -2         3         0
        -2         3         0
        -1         0         1
        -1         0         1
        -1         0         1
         0        -3        -2
         0        -3        -2
         0        -3        -2
         0         1         1
         0         1         1
         0         1         1
         0         1         1
         0         1         1
         0         1         1
         1         0         2
         1         0         2
         1         0         2
         0         0         0
         0         0         0
         0         0         0
        -1         0         2
        -1         0         2
        -1         0         2
        -1        -1        -1
        -1        -1        -1
        -1        -1        -1
         3         2         0
         3         2         0
         3         2         0
        -2         1        -1
        -2         1        -1
        -2         1        -1
         0         0         0
         0         0         0
         0         0         0
         1         1         0
         1         1         0
         1         1         0
         0         0         0
         0         0         0
         0         0         0
        -1         0         1
        -1         0         1
        -1         0         1
        -1         1         0
        -1         1         0
        -1         1         0
         2         0         0
         2         0         0
         2         0         0
        -1         2         0
        -1         2         0
        -1         2         0
         0         1         0
         0         1         0
         0         1         0
        -1         0         1
        -1         0         1
        -1         0         1
        -1         2        -2
        -1         2        -2
        -1         2        -2
         0        -2         0
         0        -2         0
         0        -2         0
        -1        -1         0
        -1        -1         0
        -1        -1         0
         0        -2         0
         0        -2         0
         0        -2         0
         0         1         4
         0         1         4
         0         1         4
        -1         1         1
        -1         1         1
        -1         1         1
         0         0         1
         0         0         1
         0         0         1
        -1        -2        -2
        -1        -2        -2
        -1        -2        -2
        -1         2         1
        -1         2         1
        -1         2         1
        -2         1         0
        -2         1         0
        -2         1         0
         1         1        -2
         1         1        -2
         1         1        -2
         2         2         1
         2         2         1
         2         2         1
         0         1        -1
         0         1        -1
         0         1        -1
        -1         0         1
        -1         0         1
        -1         0         1
         0        -1        -1
         0        -1        -1
         0        -1        -1
         0        -2         0
         0        -2         0
         0        -2         0
         1         2         0
         1         2         0
         1         2         0
        -1        -1         1
        -1        -1         1
        -1        -1         1
         0         0         0
         0         0         0
         0         0         0
         1        -2         1
         1        -2         1
         1        -2         1
         1         2         1
         1         2         1
         1         2         1
        -1         0         0
        -1         0         0
        -1         0         0
         2         0         1
         2         0         1
         2         0         1
         0        -1        -1
         0        -1        -1
         0        -1        -1
         2        -1        -2
         2        -1        -2
         2        -1        -2
         1         0        -1
         1         0        -1
         1         0        -1
        -1        -1        -1
        -1        -1        -1
        -1        -1        -1
        -1        -1        -1
        -1        -1        -1
        -1        -1        -1
         0        -1         1
         0        -1         1
         0        -1         1
         0         1         1
         0         1         1
         0         1         1
         0        -1         3
         0        -1         3
         0        -1         3
         1        -3         0
         1        -3         0
         1        -3         0
         0         0         0
         0         0         0
         0         0         0
        -1         1        -2
        -1         1        -2
        -1         1        -2
         0        -1         0
         0        -1         0
         0        -1         0
         0        -1         2
         0        -1         2
         0        -1         2
         0         1         1
         0         1         1
         0         1         1
         1         0         1
         1         0         1
         1         0         1
         1         1        -1
         1         1        -1
         1         1        -1
        -1         1        -1
        -1         1        -1
        -1         1        -1
         1         1         1
         1         1         1
         1         1         1
         0         0         0
         0         0         0
         0         0         0
         3         0        -1
         3         0        -1
         3         0        -1
        -1        -1        -2
        -1        -1        -2
        -1        -1        -2
         0        -3         2
         0        -3         2
         0        -3         2
         1        -1         1
         1        -1         1
         1        -1         1
         2        -2        -2
         2        -2        -2
         2        -2        -2
        -3        -1         0
        -3        -1         0
        -3        -1         0
         0         0        -1
         0         0        -1
         0         0        -1
         0         0        -1
         0         0        -1
         0         0        -1
        -2         2        -1
        -2         2        -1
        -2         2        -1
        -1         0         0
        -1         0         0
        -1         0         0
         3         1         0
         3         1         0
         3         1         0
        -1         1        -2
        -1         1        -2
        -1         1        -2
         1         1         0
         1         1         0
         1         1         0
         0         1         0
         0         1         0
         0         1         0
         0        -2        -3
         0        -2        -3
         0        -2        -3
        -3        -1        -3
        -3        -1        -3
        -3        -1        -3
         1         1         2
         1         1         2
         1         1         2
        -1         1        -1
        -1         1        -1
        -1         1        -1
        -1         1        -2
        -1         1        -2
        -1         1        -2
        -1         0         2
        -1         0         2
        -1         0         2
         1         1         0
         1         1         0
         1         1         0
        -1         1         1
        -1         1         1
        -1         1         1
         1         1         1
         1         1         1
         1         1         1
        -1        -2         0
        -1        -2         0
        -1        -2         0
        -1         1         1
        -1         1         1
        -1         1         1
         0         0         1
         0         0         1
         0         0         1
        -1         0        -1
        -1         0        -1
        -1         0        -1
         0         2         1
         0         2         1
         0         2         1
         0        -1         0
         0        -1         0
         0        -1         0
         0         0        -2
         0         0        -2
         0         0        -2
        -1         1        -1
        -1         1        -1
        -1         1        -1
        -1         0        -1
        -1         0        -1
        -1         0        -1
         1         0         2
         1         0         2
         1         0         2
         0         0        -3
         0         0        -3
         0         0        -3
         0         0         0
         0         0         0
         0         0         0
         1         0         0
         1         0         0
         1         0         0
         1         1         1
         1         1         1
         1         1         1
        -1        -1         1
        -1        -1         1
        -1        -1         1
         0        -1         0
         0        -1         0
         0        -1         0
         0        -1        -1
         0        -1        -1
         0        -1        -1
        -1         0        -1
        -1         0        -1
        -1         0        -1
        -1        -1        -3
        -1        -1        -3
        -1        -1        -3
         2         0         1
         2         0         1
         2         0         1
        -1         1         2
        -1         1         2
        -1         1         2
         1         1         0
         1         1         0
         1         1         0
         1         1         0
         1         1         0
         1         1         0
         2         0        -1
         2         0        -1
         2         0        -1
         1         1        -1
         1         1        -1
         1         1        -1
         1         1        -2
         1         1        -2
         1         1        -2
         0         0         0
         0         0         0
         0         0         0
         2         0         2
         2         0         2
         2         0         2
        -2         2         1
        -2         2         1
        -2         2         1
        -2         2         3
        -2         2         3
        -2         2         3
         0         2        -1
         0         2        -1
         0         2        -1
         2         0         0
         2         0         0
         2         0         0
        -1         1         2
        -1         1         2
        -1         1         2
        -1         1        -1
        -1         1        -1
        -1         1        -1
         1         1        -1
         1         1        -1
         1         1        -1
         1         0        -1
         1         0        -1
         1         0        -1
         0         0        -2
         0         0        -2
         0         0        -2
         0         1         0
         0         1         0
         0         1         0
         3        -2        -1
         3        -2        -1
         3        -2        -1
         1         0         2
         1         0         2
         1         0         2
        -1         1        -2
        -1         1        -2
        -1         1        -2
         1         1        -1
         1         1        -1
         1         1        -1
        -1        -1         0
        -1        -1         0
        -1        -1         0
         1         0         0
         1         0         0
         1         0         0
         0         0        -1
         0         0        -1
         0         0        -1
         0         0        -1
         0         0        -1
         0         0        -1
         0         1         1
         0         1         1
         0         1         1
        -1        -3         0
        -1        -3         0
        -1        -3         0
        -1         0         3
        -1         0         3
        -1         0         3
        -1         0         0
        -1         0         0
        -1         0         0
         0         0         1
         0         0         1
         0         0         1
         0         0         2
         0         0         2
         0         0         2
        -1         0         2
        -1         0         2
        -1         0         2
         0         1        -1
         0         1        -1
         0         1        -1
         0        -2        -3
         0        -2        -3
         0        -2        -3
         0         0         1
         0         0         1
         0         0         1
         1         0         0
         1         0         0
         1         0         0
        -1         0         0
        -1         0         0
        -1         0         0
        -2        -1         2
        -2        -1         2
        -2        -1         2
        -1        -1         0
        -1        -1         0
        -1        -1         0
         2        -1         1
         2        -1         1
         2        -1         1
         1         1         0
         1         1         0
         1         1         0
         0        -1         1
         0        -1         1
         0        -1         1
         0        -1         0
         0        -1         0
         0        -1         0
         1        -1        -1
         1        -1        -1
         1        -1        -1
         0        -1         1
         0        -1         1
         0        -1         1
        -1         0        -1
        -1         0        -1
        -1         0        -1
         1         1        -2
         1         1        -2
         1         1        -2
        -1        -1        -1
        -1        -1        -1
        -1        -1        -1
         0        -2         0
         0        -2         0
         0        -2         0
         0         2        -1
         0         2        -1
         0         2        -1
         0         1         0
         0         1         0
         0         1         0
         0         0         0
         0         0         0
         0         0         0
         2         1         1
         2         1         1
         2         1         1
        -1         0         1
        -1         0         1
        -1         0         1
        -1         0         0
        -1         0         0
        -1         0         0
         1         0        -2
         1         0        -2
         1         0        -2
        -1         0        -3
        -1         0        -3
        -1         0        -3
         0         0        -2
         0         0        -2
         0         0        -2
         1        -1        -2
         1        -1        -2
         1        -1        -2
        -1         0        -1
        -1         0        -1
        -1         0        -1
        -1         2         0
        -1         2         0
        -1         2         0
        -2        -1         1
        -2        -1         1
        -2        -1         1
         1        -1         0
         1        -1         0
         1        -1         0
         1         0         2
         1         0         2
         1         0         2
         0        -2        -1
         0        -2        -1
         0        -2        -1
        -1         1         1
        -1         1         1
        -1         1         1
         0         0        -3
         0         0        -3
         0         0        -3
         0        -3         0
         0        -3         0
         0        -3         0
         1        -1        -1
         1        -1        -1
         1        -1        -1
        -2         0         0
        -2         0         0
        -2         0         0
         0        -2         1
         0        -2         1
         0        -2         1
        -2        -3         0
        -2        -3         0
        -2        -3         0
        -2        -1         0
        -2        -1         0
        -2        -1         0
         0         0        -1
         0         0        -1
         0         0        -1
         0        -3         0
         0        -3         0
         0        -3         0
         1        -2         0
         1        -2         0
         1        -2         0
         1         0         2
         1         0         2
         1         0         2
         0        -1        -1
         0        -1        -1
         0        -1        -1
         0         0        -2
         0         0        -2
         0         0        -2
        -1         0         2
        -1         0         2
        -1         0         2
         1         2         0
         1         2         0
         1         2         0
         0         0        -1
         0         0        -1
         0         0        -1
        -2         0         0
        -2         0         0
        -2         0         0
         2         0        -1
         2         0        -1
         2         0        -1
         1        -1        -1
         1        -1        -1
         1        -1        -1
         0         0        -1
         0         0        -1
         0         0        -1
         0         0         3
         0         0         3
         0         0         3
        -1        -1         0
        -1        -1         0
        -1        -1         0
         0        -2         3
         0        -2         3
         0        -2         3
         0        -1        -1
         0        -1        -1
         0        -1        -1
         1         1         1
         1         1         1
         1         1         1
         0         1        -1
         0         1        -1
         0         1        -1
        -1        -1         0
        -1        -1         0
        -1        -1         0
        -1        -1         1
        -1        -1         1
        -1        -1         1
         1         1         0
         1         1         0
         1         1         0
        -2        -1         1
        -2        -1         1
        -2        -1         1
        -1         2        -1
        -1         2        -1
        -1         2        -1
        -1        -1         0
        -1        -1         0
        -1        -1         0
         1         0         0
         1         0         0
         1         0         0
        -2         1        -2
        -2         1        -2
        -2         1        -2
        -2         1         0
        -2         1         0
        -2         1         0
         0         0        -1
         0         0        -1
         0         0        -1
         0        -1         0
         0        -1         0
         0        -1         0
         0        -1        -1
         0        -1        -1
         0        -1        -1
        -1        -2         1
        -1        -2         1
        -1        -2         1
        -2        -1        -1
        -2        -1        -1
        -2        -1        -1
        -3         0        -1
        -3         0        -1
        -3         0        -1
        -2        -1         2
        -2        -1         2
        -2        -1         2
         0         1         1
         0         1         1
         0         1         1
         0         0         0
         0         0         0
         0         0         0
        -1        -1        -2
        -1        -1        -2
        -1        -1        -2
         0        -2         1
         0        -2         1
         0        -2         1
         1        -1         0
         1        -1         0
         1        -1         0
         0         0        -1
         0         0        -1
         0         0        -1
         1         0         0
         1         0         0
         1         0         0
        -1        -1         1
        -1        -1         1
        -1        -1         1
         1         0        -1
         1         0        -1
         1         0        -1
        -2        -1         1
        -2        -1         1
        -2        -1         1
        -2         2         0
        -2         2         0
        -2         2         0
        -2         1         2
        -2         1         2
        -2         1         2
         0         0         2
         0         0         2
         0         0         2
         0         0        -2
         0         0        -2
         0         0        -2
        -2        -1         0
        -2        -1         0
        -2        -1         0
        -2         3         0
        -2         3         0
        -2         3         0
        -1         0         1
        -1         0         1
        -1         0         1
         1         2         0
         1         2         0
         1         2         0
         1        -2         2
         1        -2         2
         1        -2         2
         1        -1         0
         1        -1         0
         1        -1         0
         0         1         1
         0         1         1
         0         1         1
         0        -1         0
         0        -1         0
         0        -1         0
        -2         0         0
        -2         0         0
        -2         0         0
         1        -1        -1
         1        -1        -1
         1        -1        -1
        -1         0         4
        -1         0         4
        -1         0         4
        -1        -1         2
        -1        -1         2
        -1        -1         2
         0         0         1
         0         0         1
         0         0         1
         0         1         0
         0         1         0
         0         1         0
         1        -2         1
         1        -2         1
         1        -2         1
         0        -1         1
         0        -1         1
         0        -1         1
        -2         0         0
        -2         0         0
        -2         0         0
        -1         1        -1
        -1         1        -1
        -1         1        -1
        -1         2        -1
        -1         2        -1
        -1         2        -1
         2        -2         1
         2        -2         1
         2        -2         1
         1         0         1
         1         0         1
         1         0         1
         2         1         1
         2         1         1
         2         1         1
        -1        -2         1
        -1        -2         1
        -1        -2         1
         1         1        -1
         1         1        -1
         1         1        -1
         0        -1        -1
         0        -1        -1
         0        -1        -1
         0         0         0
         0         0         0
         0         0         0
        -1        -1        -1
        -1        -1        -1
        -1        -1        -1
         1         0        -1
         1         0        -1
         1         0        -1
         1        -2         1
         1        -2         1
         1        -2         1
         0         0         0
         0         0         0
         0         0         0
        -1        -2        -2
        -1        -2        -2
        -1        -2        -2
         0         1         1
         0         1         1
         0         1         1
         1         2         0
         1         2         0
         1         2         0
         0         1         1
         0         1         1
         0         1         1
         0         0         2
         0         0         2
         0         0         2
        -1         2         0
        -1         2         0
        -1         2         0
         1         0         0
         1         0         0
         1         0         0
        -1         2         1
        -1         2         1
        -1         2         1
         0         1         1
         0         1         1
         0         1         1
         0        -2         0
         0        -2         0
         0        -2         0
         0         0         0
         0         0         0
         0         0         0
        -2        -1         0
        -2        -1         0
        -2        -1         0
         1         1         2
         1         1         2
         1         1         2
        -1        -1         2
        -1        -1         2
        -1        -1         2
        -1         2         0
        -1         2         0
        -1         2         0
         0         0         0
         0         0         0
         0         0         0
         1        -1        -1
         1        -1        -1
         1        -1        -1
         2         1        -1
         2         1        -1
         2         1        -1
        -1         1        -1
        -1         1        -1
        -1         1        -1
         0         0         1
         0         0         1
         0         0         1
         1         1        -1
         1         1        -1
         1         1        -1
        -1         2         0
        -1         2         0
        -1         2         0
         0        -1        -2
         0        -1        -2
         0        -1        -2
         1         0         0
         1         0         0
         1         0         0
        -1         1        -1
        -1         1        -1
        -1         1        -1
         1         2        -1
         1         2        -1
         1         2        -1
         1        -2         0
         1        -2         0
         1        -2         0
         0        -2         0
         0        -2         0
         0        -2         0
        -2         1        -1
        -2         1        -1
        -2         1        -1
         2         0        -2
         2         0        -2
         2         0        -2
         0         0        -1
         0         0        -1
         0         0        -1
        -1         1         2
        -1         1         2
        -1         1         2
         0        -1         2
         0        -1         2
         0        -1         2
         1         1        -1
         1         1        -1
         1         1        -1
         0         1         0
         0         1         0
         0         1         0
         0        -1         1
         0        -1         1
         0        -1         1
         0         1         0
         0         1         0
         0         1         0
         0         0         0
         0         0         0
         0         0         0
        -2        -3        -1
        -2        -3        -1
        -2        -3        -1
         1         1        -1
         1         1        -1
         1         1        -1
         0         1        -1
         0         1        -1
         0         1        -1
         0         0         1
         0         0         1
         0         0         1
        -1         0         0
        -1         0         0
        -1         0         0
        -1         2        -3
        -1         2        -3
        -1         2        -3
         1         2         0
         1         2         0
         1         2         0
         1         1         1
         1         1         1
         1         1         1
         1        -1         0
         1        -1         0
         1        -1         0
         0         2        -1
         0         2        -1
         0         2        -1
         0         1        -1
         0         1        -1
         0         1        -1
         0         1         0
         0         1         0
         0         1         0
         1         0        -2
         1         0        -2
         1         0        -2
         0        -1        -1
         0        -1        -1
         0        -1        -1
        -1         1        -1
        -1         1        -1
        -1         1        -1
        -2         0         0
        -2         0         0
        -2         0         0
         2        -1         2
         2        -1         2
         2        -1         2
         2         0        -2
         2         0        -2
         2         0        -2
        -1         0         2
        -1         0         2
        -1         0         2
         0         0         2
         0         0         2
         0         0         2
        -2         1         1
        -2         1         1
        -2         1         1
         1         0         0
         1         0         0
         1         0         0
         0        -2        -2
         0        -2        -2
         0        -2        -2
         0         0         0
         0         0         0
         0         0         0
         0         0         0
         0         0         0
         0         0         0
         0         1        -1
         0         1        -1
         0         1        -1
         2         1        -1
         2         1        -1
         2         1        -1
        -1         2         1
        -1         2         1
        -1         2         1
         1         1         1
         1         1         1
         1         1         1
         0         0         0
         0         0         0
         0         0         0
         1         1         0
         1         1         0
         1         1         0
        -1         1         0
        -1         1         0
        -1         1         0
         0         0         0
         0         0         0
         0         0         0
         0        -1         1
         0        -1         1
         0        -1         1
         0        -2         2
         0        -2         2
         0        -2         2
        -1         3         1
        -1         3         1
        -1         3         1
         3         2         3
         3         2         3
         3         2         3
         1         1        -2
         1         1        -2
         1         1        -2
         0         0        -1
         0         0        -1
         0         0        -1
        -1         1         0
        -1         1         0
        -1         1         0
        -1         0         1
        -1         0         1
        -1         0         1
         0         0         0
         0         0         0
         0         0         0
         1         1         1
         1         1         1
         1         1         1
         0         0         0
         0         0         0
         0         0         0
        -2         1         1
        -2         1         1
        -2         1         1
         1         1        -1
         1         1        -1
         1         1        -1
        -1         0         2
        -1         0         2
        -1         0         2
         0        -2        -1
         0        -2        -1
         0        -2        -1
         1        -2        -1
         1        -2        -1
         1        -2        -1
         0        -2         1
         0        -2         1
         0        -2         1
         2         1         0
         2         1         0
         2         1         0
         0         2        -1
         0         2        -1
         0         2        -1
        -1         3         2
        -1         3         2
        -1         3         2
        -1        -3        -1
        -1        -3        -1
        -1        -3        -1
         0         0         0
         0         0         0
         0         0         0
         1         0         1
         1         0         1
         1         0         1
        -1         0        -1
        -1         0        -1
        -1         0        -1
         0        -1         1
         0        -1         1
         0        -1         1
         0         1         1
         0         1         1
         0         1         1
         0         1         2
         0         1         2
         0         1         2
         0         0        -2
         0         0        -2
         0         0        -2
         2         1        -1
         2         1        -1
         2         1        -1
         1         2         0
         1         2         0
         1         2         0
         1         0         0
         1         0         0
         1         0         0
         1         0         1
         1         0         1
         1         0         1
         1         2         1
         1         2         1
         1         2         1
         0         0         1
         0         0         1
         0         0         1
         1        -1         1
         1        -1         1
         1        -1         1
         2         0         4
         2         0         4
         2         0         4
         0         1         1
         0         1         1
         0         1         1
         1        -1         0
         1        -1         0
         1        -1         0
         0         0        -1
         0         0        -1
         0         0        -1
         1         0         2
         1         0         2
         1         0         2
        -1        -1        -1
        -1        -1        -1
        -1        -1        -1
         2         0         2
         2         0         2
         2         0         2
        -2         2        -1
        -2         2        -1
        -2         2        -1
         0         1         3
         0         1         3
         0         1         3
         0        -3        -2
         0        -3        -2
         0        -3        -2
        -1         0        -1
        -1         0        -1
        -1         0        -1
        -1        -1         2
        -1        -1         2
        -1        -1         2
         1        -1         0
         1        -1         0
         1        -1         0
         2         0        -1
         2         0        -1
         2         0        -1
         0         0         1
         0         0         1
         0         0         1
         0        -1        -3
         0        -1        -3
         0        -1        -3
         1        -2         2
         1        -2         2
         1        -2         2
         0         1         0
         0         1         0
         0         1         0
        -1         0        -1
        -1         0        -1
        -1         0        -1
        -1         2        -1
        -1         2        -1
        -1         2        -1
        -1        -1         0
        -1        -1         0
        -1        -1         0
         2         0         0
         2         0         0
         2         0         0
         1         1         1
         1         1         1
         1         1         1
         0         2         0
         0         2         0
         0         2         0
        -2         1         0
        -2         1         0
        -2         1         0
        -1         0         0
        -1         0         0
        -1         0         0
        -2         1         1
        -2         1         1
        -2         1         1
         1        -2        -1
         1        -2        -1
         1        -2        -1
         2         1         0
         2         1         0
         2         1         0
         2         1         1
         2         1         1
         2         1         1
         0         2         0
         0         2         0
         0         2         0
        -1        -1         2
        -1        -1         2
        -1        -1         2
        -1         2        -3
        -1         2        -3
        -1         2        -3
         2         1        -2
         2         1        -2
         2         1        -2
        -1        -1         1
        -1        -1         1
        -1        -1         1
         0         0         1
         0         0         1
         0         0         1
         0         0         0
         0         0         0
         0         0         0
         1        -3         0
         1        -3         0
         1        -3         0
        -1         0        -2
        -1         0        -2
        -1         0        -2
        -1         1        -1
        -1         1        -1
        -1         1        -1
        -1         1         0
        -1         1         0
        -1         1         0
         1        -1         0
         1        -1         0
         1        -1         0
         1        -1         0
         1        -1         0
         1        -1         0
        -2         0        -2
        -2         0        -2
        -2         0        -2
        -1         0         0
        -1         0         0
        -1         0         0
         0         0         1
         0         0         1
         0         0         1
         0         0         0
         0         0         0
         0         0         0
         0        -2        -1
         0        -2        -1
         0        -2        -1
         0         0        -2
         0         0        -2
         0         0        -2
         1         2         2
         1         2         2
         1         2         2
         1         1         0
         1         1         0
         1         1         0
         0         0         0
         0         0         0
         0         0         0
        -2        -1         1
        -2        -1         1
        -2        -1         1
        -2        -1        -1
        -2        -1        -1
        -2        -1        -1
         0         1         0
         0         1         0
         0         1         0
         1        -1         1
[truncated: 336,374 more chars]
